# Supplementary material for: Iron rescues glucose-mediated photosynthesis repression during lipid accumulation in the green alga Chromochloris zofingiensis
Source: Nat Commun. 2024 Jul 18;15:6046. doi: 10.1038/s41467-024-50170-x (PMC11258321; doi:10.1038/s41467-024-50170-x)
Supplement: Supplementary file 4 — Supplementary Data 1 [file 41467_2024_50170_MOESM4_ESM.xlsx]

## Sheet: ChlorophyllFluorescenceData
#Chlorophyll Fluorescence Data Associated with Fe and Glc treatment time course. Note, not_detected refers to when the noise of baseline measuring light chlorophyll fluorescence ("Fs") exceeds the detected Fm signal.
Fe	Glc	Hour	Experiment Batch	ID	strain	Fv/Fm	Fm	Fo	Mean_Fs	SD_Fs	FMS2_Reported_FvFM	Not_detected
-Fe	-Glc	0	TimeCourse2	wttc01	WT	0.687	595	186	194.942	33.9868	0.687
-Fe	-Glc	0	TimeCourse2	wttc02	WT	0.68	699	224	229.882	30.6984	0.68
-Fe	-Glc	0	TimeCourse2	wttc03	WT	0.683	745	236	245.824	18.5794	0.683
-Fe	-Glc	24	TimeCourse2	wttc04	WT	0.7	704	211	215.369	9.06579	0.7
-Fe	+Glc	24	TimeCourse2	wttc07	WT	0.185	308	251	250.219	6.92376	0.185
+Fe	-Glc	24	TimeCourse2	wttc10	WT	0.695	846	258	268.282	34.7558	0.695
+Fe	+Glc	24	TimeCourse2	wttc13	WT	0.646	243	86	81.773	5.83817	0.646
-Fe	-Glc	24	TimeCourse2	wttc05	WT	0.673	691	226	227.99	8.80732	0.673
-Fe	+Glc	24	TimeCourse2	wttc08	WT	0.124	371	325	318.014	8.86876	0.124
+Fe	-Glc	24	TimeCourse2	wttc11	WT	0.711	505	146	151.318	14.9251	0.711
+Fe	+Glc	24	TimeCourse2	wttc14	WT	0.664	259	87	86.5951	7.03095	0.664
-Fe	-Glc	24	TimeCourse2	wttc06	WT	0.695	718	219	227.429	12.8478	0.695
-Fe	+Glc	24	TimeCourse2	wttc09	WT	0.152	341	289	287.118	9.04519	0.152
+Fe	-Glc	24	TimeCourse2	wttc12	WT	0.731	443	119	120.333	10.6765	0.731
+Fe	+Glc	24	TimeCourse2	wttc15	WT	0.674	233	76	77.2563	7.12853	0.674
-Fe	-Glc	48	TimeCourse2	wttc16	WT	0.661	595	202	212.97	25.8237	0.661
-Fe	+Glc	48	TimeCourse2	wttc19	WT	0	157	148	149.098	6.18823	0.057	ND
+Fe	-Glc	48	TimeCourse2	wttc22	WT	0.744	683	175	181.884	29.901	0.744
+Fe	+Glc	48	TimeCourse2	wttc25	WT	0.761	209	50	54.503	7.71912	0.761
-Fe	-Glc	48	TimeCourse2	wttc17	WT	0.673	741	242	244.47	12.5744	0.673
-Fe	+Glc	48	TimeCourse2	wttc20	WT	0	183	177	178.872	7.10552	0.033	ND
+Fe	-Glc	48	TimeCourse2	wttc23	WT	0.73	967	261	265.811	14.1963	0.73
+Fe	+Glc	48	TimeCourse2	wttc26	WT	0.747	162	41	42.2458	7.51629	0.747
-Fe	-Glc	48	TimeCourse2	wttc18	WT	0.654	901	312	311.317	46.8915	0.654
-Fe	+Glc	48	TimeCourse2	wttc21	WT	0	179	149	139.564	16.9782	0.168	ND
+Fe	-Glc	48	TimeCourse2	wttc24	WT	0.715	620	177	181.916	17.5916	0.715
+Fe	+Glc	48	TimeCourse2	wttc27	WT	0.743	148	38	40.3102	6.13652	0.743
-Fe	-Glc	72	TimeCourse2	wttc29	WT	0.672	676	222	236.016	23.9944	0.672
-Fe	+Glc	72	TimeCourse2	wttc31	WT	0	77	61	60.4903	5.58023	0.208
+Fe	-Glc	72	TimeCourse2	wttc34	WT	0.757	736	179	200.234	35.8013	0.757
+Fe	+Glc	72	TimeCourse2	wttc37	WT	0.717	219	62	62.3879	8.72101	0.717
-Fe	-Glc	72	TimeCourse2	wttc17p2	WT	0.659	678	231	238.807	17.2363	0.659
-Fe	+Glc	72	TimeCourse2	wttc32	WT	0	171	165	164.104	6.30067	0.035	ND
+Fe	-Glc	72	TimeCourse2	wttc35	WT	0.756	706	172	193.034	62.736	0.756
+Fe	+Glc	72	TimeCourse2	wttc38	WT	0.751	189	47	47.0963	7.3747	0.751
-Fe	-Glc	72	TimeCourse2	wttc28	WT	0.66	738	251	263.464	18.8519	0.66
-Fe	+Glc	72	TimeCourse2	wttc33	WT	0	194	194	192.886	6.37421	0	ND
+Fe	-Glc	72	TimeCourse2	wttc36	WT	0.752	650	161	176.543	28.7943	0.752
+Fe	+Glc	72	TimeCourse2	wttc39	WT	0.745	357	91	94.8222	6.66274	0.745

## Sheet: GrowthData
Cultures Cell Density, Mean Diameter, and Volumetric Biomass after glucose or iron treatments
Fe	Glc	Hour	strain	Vessel	ID	Experiment	Volumetric Biomass	CellDensity	Mean Cell Diameter	treatmentday
-Fe	-Glc	0	WT	beaker	WTPT01	TimeCourse1	2.02319e+08	4337000	4.11396	20210610
-Fe	-Glc	48	WT	beaker	WTPT01	TimeCourse1	4.52556e+08	7449000	4.51247	20210610
-Fe	-Glc	0	WT	beaker	WTPT02	TimeCourse1	2.12804e+08	4536000	4.0892	20210610
-Fe	-Glc	0	WT	beaker	WTPT03	TimeCourse1	2.63709e+08	5212000	4.13488	20210610
-Fe	-Glc	24	WT	beaker	WTPT03	TimeCourse1	3.24791e+08	5869000	4.38312	20210610
-Fe	-Glc	48	WT	beaker	WTPT03	TimeCourse1	3.93593e+08	6758000	4.49618	20210610
-Fe	-Glc	72	WT	beaker	WTPT03	TimeCourse1	6.81525e+08	14268000	4.18797	20210610
-Fe	-Glc	24	WT	beaker	WTPT04	TimeCourse1	2.81304e+08	5237000	4.34159	20210610
-Fe	-Glc	72	WT	beaker	WTPT04	TimeCourse1	5.84524e+08	11404000	4.27561	20210610
-Fe	-Glc	24	WT	beaker	WTPT05	TimeCourse1	3.31449e+08	6257000	4.3447	20210610
-Fe	-Glc	72	WT	beaker	WTPT05	TimeCourse1	6.28667e+08	10782000	4.39507	20210610
-Fe	+Glc	24	WT	beaker	WTPT06	TimeCourse1	6.46122e+08	6404000	5.39385	20210610
-Fe	+Glc	72	WT	beaker	WTPT06	TimeCourse1	1.55761e+09	8676000	6.47627	20210610
-Fe	+Glc	48	WT	beaker	WTPT07	TimeCourse1	8.72047e+08	6227000	5.96947	20210610
-Fe	+Glc	72	WT	beaker	WTPT07	TimeCourse1	1.47117e+09	8478000	6.32428	20210610
-Fe	+Glc	24	WT	beaker	WTPT08	TimeCourse1	6.77315e+08	6810000	5.36466	20210610
-Fe	+Glc	48	WT	beaker	WTPT09	TimeCourse1	9.92752e+08	6859000	5.98234	20210610
-Fe	+Glc	72	WT	beaker	WTPT09	TimeCourse1	1.43762e+09	7774000	6.54869	20210610
-Fe	+Glc	24	WT	beaker	WTPT10	TimeCourse1	6.25464e+08	6443000	5.32607	20210610
-Fe	+Glc	48	WT	beaker	WTPT10	TimeCourse1	1.07888e+09	7640000	5.94291	20210610
+Fe	-Glc	24	WT	beaker	WTPT11	TimeCourse1	3.78734e+08	6934000	4.39574	20210610
+Fe	-Glc	48	WT	beaker	WTPT11	TimeCourse1	5.04174e+08	7057000	4.73339	20210610
+Fe	-Glc	72	WT	beaker	WTPT11	TimeCourse1	7.9707e+08	8748000	5.17788	20210610
+Fe	-Glc	24	WT	beaker	WTPT13	TimeCourse1	3.68223e+08	6670000	4.38128	20210610
+Fe	-Glc	48	WT	beaker	WTPT13	TimeCourse1	4.67927e+08	6803000	4.71106	20210610
+Fe	-Glc	72	WT	beaker	WTPT13	TimeCourse1	6.84473e+08	8040000	5.08645	20210610
+Fe	-Glc	48	WT	beaker	WTPT14	TimeCourse1	5.55283e+08	7465000	4.80753	20210610
+Fe	-Glc	72	WT	beaker	WTPT14	TimeCourse1	7.12938e+08	8706000	5.02269	20210610
+Fe	+Glc	24	WT	beaker	WTPT16	TimeCourse1	7.61425e+08	6466000	5.66096	20210610
+Fe	+Glc	72	WT	beaker	WTPT16	TimeCourse1	7.34067e+09	10231000	10.0691	20210610
+Fe	+Glc	24	WT	beaker	WTPT17	TimeCourse1	7.84884e+08	6787000	5.61125	20210610
+Fe	+Glc	48	WT	beaker	WTPT17	TimeCourse1	2.22042e+09	7222000	7.51327	20210610
+Fe	+Glc	72	WT	beaker	WTPT17	TimeCourse1	6.65513e+09	9444000	9.90621	20210610
+Fe	+Glc	48	WT	beaker	WTPT19	TimeCourse1	2.24401e+09	6228000	7.87761	20210610
+Fe	+Glc	72	WT	beaker	WTPT19	TimeCourse1	6.35263e+09	8249000	10.2567	20210610
-Fe	-Glc	0	WT	beaker	wttc01	TimeCourse2	1.25709e+08	1901500	4.52103	20210713
-Fe	-Glc	0	WT	beaker	wttc02	TimeCourse2	1.32576e+08	2030500	4.49414	20210713
-Fe	-Glc	0	WT	beaker	wttc03	TimeCourse2	1.23838e+08	1895500	4.57633	20210713
-Fe	-Glc	24	WT	beaker	wttc04	TimeCourse2	1.87086e+08	3408000	4.35529	20210713
-Fe	-Glc	24	WT	beaker	wttc05	TimeCourse2	2.03345e+08	4037000	4.27271	20210713
-Fe	-Glc	24	WT	beaker	wttc06	TimeCourse2	1.98307e+08	4022000	4.25369	20210713
-Fe	+Glc	24	WT	beaker	wttc07	TimeCourse2	3.46346e+08	3458000	5.4031	20210713
-Fe	+Glc	24	WT	beaker	wttc08	TimeCourse2	3.26944e+08	3224000	5.38697	20210713
-Fe	+Glc	24	WT	beaker	wttc09	TimeCourse2	3.40594e+08	3699000	5.27249	20210713
+Fe	-Glc	24	WT	beaker	wttc10	TimeCourse2	2.13011e+08	3890000	4.3758	20210713
+Fe	-Glc	24	WT	beaker	wttc11	TimeCourse2	2.23266e+08	3854000	4.45601	20210713
+Fe	-Glc	24	WT	beaker	wttc12	TimeCourse2	2.25809e+08	4006000	4.42072	20210713
+Fe	+Glc	24	WT	beaker	wttc13	TimeCourse2	4.47374e+08	3423000	5.81217	20210713
+Fe	+Glc	24	WT	beaker	wttc14	TimeCourse2	4.08537e+08	3281000	5.68099	20210713
+Fe	+Glc	24	WT	beaker	wttc15	TimeCourse2	5.21587e+08	4603000	5.47642	20210713
-Fe	-Glc	48	WT	beaker	wttc16	TimeCourse2	3.50069e+08	5656000	4.48586	20210713
-Fe	-Glc	48	WT	beaker	wttc17	TimeCourse2	2.51276e+08	4430000	4.48113	20210713
-Fe	-Glc	72	WT	beaker	wttc17p2	TimeCourse2	4.40944e+08	7990000	4.4264	20210713
-Fe	-Glc	48	WT	beaker	wttc18	TimeCourse2	2.43894e+08	4151000	4.55651	20210713
-Fe	+Glc	48	WT	beaker	wttc19	TimeCourse2	6.72007e+08	4283000	6.2877	20210713
-Fe	+Glc	48	WT	beaker	wttc20	TimeCourse2	7.25785e+08	4713000	6.23667	20210713
-Fe	+Glc	48	WT	beaker	wttc21	TimeCourse2	7.49336e+08	4737000	6.30938	20210713
+Fe	-Glc	48	WT	beaker	wttc22	TimeCourse2	3.23956e+08	4889000	4.72856	20210713
+Fe	-Glc	48	WT	beaker	wttc23	TimeCourse2	3.18169e+08	4243000	4.87748	20210713
+Fe	-Glc	48	WT	beaker	wttc24	TimeCourse2	3.11978e+08	4293000	4.84209	20210713
+Fe	+Glc	48	WT	beaker	wttc25	TimeCourse2	1.84497e+09	4849000	7.9904	20210713
+Fe	+Glc	48	WT	beaker	wttc26	TimeCourse2	1.30522e+09	3568000	7.88429	20210713
+Fe	+Glc	48	WT	beaker	wttc27	TimeCourse2	1.84184e+09	4788000	8.00257	20210713
-Fe	-Glc	72	WT	beaker	wttc28	TimeCourse2	5.17693e+08	8674000	4.44619	20210713
-Fe	-Glc	72	WT	beaker	wttc29	TimeCourse2	4.63984e+08	8797000	4.38321	20210713
-Fe	+Glc	72	WT	beaker	wttc32	TimeCourse2	1.63491e+09	8098000	6.50114	20210713
-Fe	+Glc	72	WT	beaker	wttc33	TimeCourse2	1.43038e+09	7723000	6.57649	20210713
+Fe	-Glc	72	WT	beaker	wttc34	TimeCourse2	5.25217e+08	5997000	5.13444	20210713
+Fe	-Glc	72	WT	beaker	wttc35	TimeCourse2	6.05454e+08	8073000	4.73804	20210713
+Fe	-Glc	72	WT	beaker	wttc36	TimeCourse2	5.23176e+08	6856000	4.91162	20210713
+Fe	+Glc	72	WT	beaker	wttc37	TimeCourse2	5.48347e+09	8818000	9.04157	20210713
+Fe	+Glc	72	WT	beaker	wttc38	TimeCourse2	5.16414e+09	7048000	9.44084	20210713
+Fe	+Glc	72	WT	beaker	wttc39	TimeCourse2	4.92846e+09	7419000	9.109	20210713

## Sheet: Specific Growth Rates
Specific growth rate of cultures and starting biomass and end biomass used to calculate
Fe	Glc	Hour	strain	ID	Experiment	Specific Growth Rate	VolumetricBiomass_72htimepoint	VolumetricBiomass_0htimepoint
-Fe	-Glc	72	WT	WTPT03	TimeCourse1	0.0153135	6.81525e+08	2.26277e+08
-Fe	-Glc	72	WT	WTPT04	TimeCourse1	0.0131811	5.84524e+08	2.26277e+08
-Fe	-Glc	72	WT	WTPT05	TimeCourse1	0.0141922	6.28667e+08	2.26277e+08
-Fe	+Glc	72	WT	WTPT06	TimeCourse1	0.0267937	1.55761e+09	2.26277e+08
-Fe	+Glc	72	WT	WTPT07	TimeCourse1	0.0260007	1.47117e+09	2.26277e+08
-Fe	+Glc	72	WT	WTPT09	TimeCourse1	0.0256803	1.43762e+09	2.26277e+08
+Fe	-Glc	72	WT	WTPT11	TimeCourse1	0.0174886	7.9707e+08	2.26277e+08
+Fe	-Glc	72	WT	WTPT13	TimeCourse1	0.0153734	6.84473e+08	2.26277e+08
+Fe	-Glc	72	WT	WTPT14	TimeCourse1	0.0159394	7.12938e+08	2.26277e+08
+Fe	+Glc	72	WT	WTPT16	TimeCourse1	0.0483253	7.34067e+09	2.26277e+08
+Fe	+Glc	72	WT	WTPT17	TimeCourse1	0.0469636	6.65513e+09	2.26277e+08
+Fe	+Glc	72	WT	WTPT19	TimeCourse1	0.0463175	6.35263e+09	2.26277e+08
-Fe	-Glc	72	WT	wttc17p2	TimeCourse2	0.0172471	4.40944e+08	1.27374e+08
-Fe	-Glc	72	WT	wttc28	TimeCourse2	0.0194758	5.17693e+08	1.27374e+08
-Fe	-Glc	72	WT	wttc29	TimeCourse2	0.0179545	4.63984e+08	1.27374e+08
-Fe	+Glc	72	WT	wttc32	TimeCourse2	0.0354474	1.63491e+09	1.27374e+08
-Fe	+Glc	72	WT	wttc33	TimeCourse2	0.0335912	1.43038e+09	1.27374e+08
+Fe	-Glc	72	WT	wttc34	TimeCourse2	0.0196762	5.25217e+08	1.27374e+08
+Fe	-Glc	72	WT	wttc35	TimeCourse2	0.0216507	6.05454e+08	1.27374e+08
+Fe	-Glc	72	WT	wttc36	TimeCourse2	0.0196221	5.23176e+08	1.27374e+08
+Fe	+Glc	72	WT	wttc37	TimeCourse2	0.0522551	5.48347e+09	1.27374e+08
+Fe	+Glc	72	WT	wttc38	TimeCourse2	0.0514217	5.16414e+09	1.27374e+08
+Fe	+Glc	72	WT	wttc39	TimeCourse2	0.050773	4.92846e+09	1.27374e+08

## Sheet: NutrientSurvey
# Chlorophyll flourescence and cell growth data for survey of nutrient treatment. Whether or not Fv was 'Detected' was determined by whether the FMS2 fluorescence reader reported Fv surpassed the baseline fluorescence noise
Chlorophyll fluorescence									Growth Curve
Treatment	ID	Hour	Fv/Fm	Fo	Fv	Fm	Fv Detected?		Treatment	ID	Hour	Volumetric Biomass	CellDensity
'-Glc'	Group1	0	0.474	181	163	344	Detected		'-Glc'	NS01	0	2.97706e+08	3318000
'-Glc'	Group2	0	0.474	174	157	331	Detected		'-Glc'	NS02	0	3.98879e+08	4506000
'-Glc'	Group3	0	0.482	170	158	328	Detected		'+Glc'	NS03	0	4.97274e+08	3970000
'-Glc'	NS01	24	0.608	67	104	171	Detected		'+Glc'	NS04	0	3.24241e+08	3412000
'-Glc'	NS02	24	0.587	154	219	373	Detected		'+Fe+Glc'	NS05	0	4.91045e+08	2481000
'+Glc'	NS03	24	0.333	82	41	123	Detected		'+Fe+Glc'	NS06	0	4.98858e+08	2462000
'+Glc'	NS04	24	0.258	92	32	124	Detected		'+Mn+Glc'	NS07	0	4.15265e+08	4078000
'+Fe+Glc'	NS05	24	0.744	44	128	172	Detected		'+Mn+Glc'	NS08	0	3.47512e+08	2756000
'+Fe+Glc'	NS06	24	0.769	64	213	277	Detected		'+Cu+Glc'	NS09	0	3.19242e+08	2844000
'+Mn+Glc'	NS07	24	0	77	17	94	N.D.		'+Cu+Glc'	NS10	0	3.58037e+08	3212000
'+Mn+Glc'	NS08	24	0	101	14	115	N.D.		'+Zn+Glc'	NS11	0	4.24018e+08	3628000
'+Cu+Glc'	NS09	24	0	83	14	97	N.D.		'+Zn+Glc'	NS12	0	3.44635e+08	2964000
'+Cu+Glc'	NS10	24	0	89	14	103	N.D.		'+N+Glc'	NS13	0	3.53512e+08	3140000
'+Zn+Glc'	NS11	24	0.228	105	31	136	Detected		'+N+Glc'	NS14	0	3.0771e+08	2828000
'+Zn+Glc'	NS12	24	0.248	88	29	117	Detected		'+MgS+Glc'	NS15	0	4.18577e+08	3350000
'+N+Glc'	NS13	24	0.269	76	28	104	Detected		'+MgS+Glc'	NS16	0	4.55848e+08	3638000
'+N+Glc'	NS14	24	0.278	91	35	126	Detected		'+P+Glc'	NS17	0	4.84624e+08	4396000
'+MgS+Glc'	NS15	24	0.306	77	34	111	Detected		'+P+Glc'	NS18	0	4.47835e+08	4220000
'+MgS+Glc'	NS16	24	0.303	83	36	119	Detected		'-Glc'	NS01	24	4.96088e+08	4749000
'+P+Glc'	NS17	24	0	102	16	118	N.D.		'-Glc'	NS02	24	7.29951e+08	7616000
'+P+Glc'	NS18	24	0	76	15	91	N.D.		'+Glc'	NS03	24	7.91299e+08	4316000
'-Glc'	NS01	48	0.648	111	204	315	Detected		'+Glc'	NS04	24	6.32915e+08	3676000
'-Glc'	NS02	48	0.677	192	402	594	Detected		'+Fe+Glc'	NS05	24	2.99474e+09	4267000
'+Glc'	NS03	48	0	168	17	185	N.D.		'+Fe+Glc'	NS06	24	3.64287e+09	4428000
'+Glc'	NS04	48	0	151	7	158	N.D.		'+Mn+Glc'	NS07	24	5.41763e+08	4286000
'+Fe+Glc'	NS05	48	0.76	210	665	875	Detected		'+Mn+Glc'	NS08	24	5.0656e+08	3356000
'+Fe+Glc'	NS06	48	0.74	282	802	1084	Detected		'+Cu+Glc'	NS09	24	6.40646e+08	4172000
'+Mn+Glc'	NS07	48	0.237	103	32	135	Detected		'+Cu+Glc'	NS10	24	5.92483e+08	4018000
'+Mn+Glc'	NS08	48	0	122	7	129	N.D.		'+Zn+Glc'	NS11	24	7.80998e+08	4600000
'+Cu+Glc'	NS09	48	0	63	9	72	N.D.		'+Zn+Glc'	NS12	24	7.4643e+08	4034000
'+Cu+Glc'	NS10	48	0	54	4	58	N.D.		'+N+Glc'	NS13	24	6.34621e+08	3892000
'+Zn+Glc'	NS11	48	0	118	-2	116	N.D.		'+N+Glc'	NS14	24	6.30876e+08	3894000
'+Zn+Glc'	NS12	48	0	123	4	127	N.D.		'+MgS+Glc'	NS15	24	8.39267e+08	4058000
'+N+Glc'	NS13	48	0	120	2	122	N.D.		'+MgS+Glc'	NS16	24	7.89636e+08	3926000
'+N+Glc'	NS14	48	0	136	3	139	N.D.		'+P+Glc'	NS17	24	4.90474e+08	3688000
'+MgS+Glc'	NS15	48	0	155	19	174	N.D.		'+P+Glc'	NS18	24	4.16832e+08	3612000
'+MgS+Glc'	NS16	48	0	127	10	137	N.D.		'-Glc'	NS01	48	6.61396e+08	5882000
'+P+Glc'	NS17	48	0	130	0	130	Detected		'-Glc'	NS02	48	9.09306e+08	9730000
'+P+Glc'	NS18	48	0	105	2	107	N.D.		'+Glc'	NS03	48	1.10376e+09	5902000
'-Glc'	NS01	72	0.711	72	177	249	Detected		'+Glc'	NS04	48	7.78728e+08	4638000
'-Glc'	NS02	72	0.708	136	330	466	Detected		'+Fe+Glc'	NS05	48	6.16771e+09	27782000
'+Glc'	NS03	72	0	57	14	71	N.D.		'+Fe+Glc'	NS06	48	7.07349e+09	45172000
'+Glc'	NS04	72	0	32	16	48	N.D.		'+Mn+Glc'	NS07	48	6.79636e+08	5808000
'+Fe+Glc'	NS05	72	0.721	138	356	494	Detected		'+Mn+Glc'	NS08	48	6.12118e+08	4111000
'+Fe+Glc'	NS06	72	0.737	133	373	506	Detected		'+Cu+Glc'	NS09	48	8.04307e+08	4970000
'+Mn+Glc'	NS07	72	0	57	7	64	N.D.		'+Cu+Glc'	NS10	48	7.07731e+08	4604000
'+Mn+Glc'	NS08	72	0	33	17	50	N.D.		'+Zn+Glc'	NS11	48	1.02279e+09	6194000
'+Cu+Glc'	NS09	72	0	60	8	68	N.D.		'+Zn+Glc'	NS12	48	9.15149e+08	4882000
'+Cu+Glc'	NS10	72	0	41	12	53	N.D.		'+N+Glc'	NS13	48	8.02609e+08	4888000
'+Zn+Glc'	NS11	72	0	55	11	66	N.D.		'+N+Glc'	NS14	48	7.5347e+08	4738000
'+Zn+Glc'	NS12	72	0	46	8	54	N.D.		'+MgS+Glc'	NS15	48	1.0508e+09	5792000
'+N+Glc'	NS13	72	0	51	6	57	N.D.		'+MgS+Glc'	NS16	48	9.46227e+08	5538000
'+N+Glc'	NS14	72	0	80	9	89	N.D.		'+P+Glc'	NS17	48	6.17803e+08	4710000
'+MgS+Glc'	NS15	72	0	51	16	67	N.D.		'+P+Glc'	NS18	48	5.60437e+08	4312000
'+MgS+Glc'	NS16	72	0	41	8	49	N.D.
'+P+Glc'	NS17	72	0	50	9	59	N.D.
'+P+Glc'	NS18	72	0	45	11	56	N.D.
