# Supplementary material for: Iron rescues glucose-mediated photosynthesis repression during lipid accumulation in the green alga Chromochloris zofingiensis
Source: Nat Commun. 2024 Jul 18;15:6046. doi: 10.1038/s41467-024-50170-x (PMC11258321; doi:10.1038/s41467-024-50170-x)
Supplement: Supplementary file 6 — Supplementary Data 3 [file 41467_2024_50170_MOESM6_ESM.xlsx]

## Sheet: Full_ProteinAbundance
		Number of Unique Peptides detected. *Cleaned Peptides have removed typical Methionine modifications, a common technical error		Log2() transformed protein abundances quantified from TMT label per sample. See "key" sheet for full sample descriptions. "Pool" samples are additional runs where multiple sample peptides were pooled together, to serve as normalization factor for relative comparisons.Missing data was undetected, but potentially imputed in downstream analysis. Removed samples highlighted in red
Protein	GeneID	Unique_Peptide_Count	Unique_Clean_Sequence_Count	WT_NF_NG_R1_01	WT_NF_NG_R2_02	WT_NF_NG_R3_03	WT_NF_NG_R4_04	H2_NF_NG_R1_17	H2_NF_NG_R2_18	pool_of_17_18_20	H2_NF_NG_R4_20	Set1_Pool1	Set1_Pool2	Set2_WT_NF_NG_R1_01	Set2_WT_NF_NG_R2_02	Set2_WT_NF_NG_R3_03	Set2_WT_NF_NG_R4_04	H1_NF_NG_R1_33	H1_NF_NG_R2_34	H1_NF_NG_R3_35	H1_NF_NG_R4_36	Set2_Pool1	Set2_Pool2	WT_NF_WG_R1_05	WT_NF_WG_R2_06	WT_NF_WG_R3_07	WT_NF_WG_R4_08	H2_NF_WG_R1_21	H2_NF_WG_R2_22	pool_of_21_22_24	H2_NF_WG_R4_24	Set3_Pool1	Set3_Pool2	Set4_WT_NF_WG_R1_05	Set4_WT_NF_WG_R2_06	Set4_WT_NF_WG_R3_07	Set4_WT_NF_WG_R4_08	H1_NF_WG_R1_37	H1_NF_WG_R2_38	H1_NF_WG_R3_39	H1_NF_WG_R4_40	Set4_Pool1	Set4_Pool2	WT_WF_NG_R1_09	WT_WF_NG_R2_10	Set5_pool_of_9_10_12	WT_WF_NG_R4_12	H2_WF_NG_R1_25	H2_WF_NG_R2_26
Cz01g00040.t1	Cz01g00040	2	2																					16.1086	15.9968	16.1551	16.1024	15.643	15.5914	15.7311	15.5387	16.3575	15.8957
Cz01g00070.t1	Cz01g00070	6	5											17.2784	16.7791	17.1391	17.3351	18.2559	18.3257	18.3972	18.3275	18.0725	18.1434	17.4449	17.3489	17.263	17.3879	18.7742	18.7571	18.8407	18.5204	18.4045	18.434											17.0797	17.0623	17.3179	17.4087	17.2876	17.1746
Cz01g00160.t1	Cz01g00160	6	6	15.9522	16.1555	16.0942	15.9663	16.82	16.5861	16.7101	16.7699	16.8236	16.8134	16.2792	16.0989	16.1918	16.4557	16.7432	16.9643	17.392	17.7949	16.8255	16.8928	17.5011	16.3487	16.2273	16.1588	16.973	17.0723	16.9497	17.1221	16.9703	16.7963	15.6993	15.8604	16.2162	15.9361	16.1446	15.9952	15.5481	16.1499	15.4298	15.4083	19.0773	19.1158	19.0352	19.067	18.9658	18.9201
Cz01g00180.t1	Cz01g00180	34	30	21.8718	21.8157	21.7228	21.6988	21.7278	21.7426	21.697	21.6392	21.7118	21.6321	21.4384	21.507	21.4518	21.5719	21.6382	21.566	21.4063	21.5112	21.4023	21.4004	20.705	20.6809	20.6559	20.7863	21.4531	21.6988	21.4938	21.4974	21.8408	21.8403	18.0508	18.1817	18.0504	18.1891	18.2393	18.9893	18.8383		18.8259	18.8369	21.0191	21.1374	21.1593	21.3417	21.6689	21.6484
Cz01g00220.t1	Cz01g00220	27	22	19.5894	19.4302	19.5399	19.4807	19.4068	19.3242	19.4255	19.3411	19.8079	19.7775	20.2762	20.3546	20.2935	20.3721	20.302	20.2025	20.1737	21.6378	20.5146	20.4378	21.5004	21.5338	21.5921	21.6262	21.1582	21.3686	21.3369	21.361	21.6765	21.7354	21.3702	21.3895	21.4365	21.3865	21.5353	21.1256	21.08	21.2083	21.2849	21.3222	20.7579	20.9242	20.7651	20.7681	20.7959	20.9342
Cz01g00275.t1	Cz01g00275	5	5	19.8349	19.7371	19.7905	19.7891	20.0633	20.1491	20.1178	19.9568	20.0943	20.0483	20.998	20.9505	21.0115	20.9325	21.1775	21.1912	21.0948	21.1991	20.9836	20.9591	19.0843	19.1561	19.2764	19.1448	18.8336	18.7345	18.6699	18.6452	18.8455	18.8017	20.0762	20.2195	20.3817	20.2247	20.8037	20.0684	20.2525	20.893	20.2045	20.1308	20.692	20.5928	20.6557	20.6196	20.4234	20.5771
Cz01g00290.t1	Cz01g00290	5	5											16.1584	16.3998	16.629	16.2977	17.6011	17.5166	17.3919	17.4047	17.1973	17.3308											15.3215	15.5122	15.4052	15.4153	17.6074	16.665	16.809	17.8877	16.3556	16.3434	18.8668	18.8587	18.7995	18.6807	18.6199	18.8947
Cz01g01060.t1	Cz01g01060	31	24	21.2995	20.926	21.071	21.1934	21.7654	21.7985	21.8	21.6916	21.646	21.6224	22.2584	22.2376	22.2835	22.3173	22.5356	22.537	22.4552	22.4539	22.3977	22.4335	23.1129	23.019	23.143	23.1176	23.0391	23.0351	23.0747	23.0627	23.0149	23.0269	22.856	22.8838	23.0078	22.98	22.6723	23.1852	23.2531	22.2577	22.9998	23.0296	22.9215	22.9693	22.9512	23.1501	23.3078	23.2622
Cz01g01070.t1	Cz01g01070	20	14	22.0796	22.414	22.3161	22.0914	21.8157	21.8059	21.7877	21.6446	21.8633	21.8308	22.0021	22.3253	22.3454	22.1839	22.219	22.1841	21.9547	22.2412	21.9946	21.9448	21.8097	22.3855	22.3488	22.4114	21.3018	21.3737	21.3402	21.4219	21.6493	21.7784	22.035	22.7175	22.7797	22.8143	22.9149	22.6096	22.5962	23.3973	22.5252	22.538	20.532	20.5673	20.4971	20.403	20.3045	20.3112
Cz01g01100.t1	Cz01g01100	1	1
Cz01g01170.t1	Cz01g01170	4	4																																										12.6824
Cz01g02070.t1	Cz01g02070	167	121	26.8341	26.6776	26.6465	26.6988	26.3237	26.578	26.3436	26.1043	26.5213	26.4991	26.445	26.2659	26.3063	26.483	26.191	26.1472	25.9515	26.2712	26.4426	26.4267	26.5884	26.3522	26.4421	26.4421	26.338	26.7034	26.4757	26.3807	26.789	26.7664	26.2799	26.1428	26.1917	26.202	26.0747	26.4481	26.3518	25.7088	26.817	26.8028	28.6156	28.6743	28.5554	28.2676	28.0198	27.9921
Cz01g02160.t1	Cz01g02160	23	21	21.4101	21.3213	21.3665	21.4316	21.3004	21.2942	21.2638	21.2842	21.372	21.3608	22.1143	21.8998	21.991	22.0759	22.3887	22.5015	22.7198	22.3697	22.2368	22.2199	22.2049	22.2187	22.138	22.2562	22.1871	21.8871	22.0224	21.9704	22.0958	22.0736	23.4195	23.3209	23.2323	23.3544	23.2226	23.3661	23.4915	23.9185	22.9152	22.9332	22.4648	22.4325	22.3402	22.256	22.7486	22.7738
Cz01g02180.t1	Cz01g02180	13	12	21.304	21.2933	21.2424	21.3407	21.1278	21.3161	21.2576	21.1528	21.2274	21.2563	20.9582	20.9417	20.9527	20.9418	20.7387	20.6476	20.6435	20.7389	20.7977	20.7706	21.5947	21.8043	21.6608	21.686	21.4164	21.3837	21.4459	21.4563	21.4561	21.3811	18.7351	18.9083	18.8731	18.9549	19.8938	19.5674	19.6095	20.1372	19.2107	19.2926	22.2737	22.3031	22.3215	22.3074	22.1595	22.0749
Cz01g02210.t1	Cz01g02210	17	16	22.5335	22.7409	22.5372	22.6747	22.1275	22.2815	22.2683	22.186	22.1136	22.1655	20.3735	20.3409	20.3118	20.4055	20.2934	20.3159	20.2363	20.1737	20.2287	20.2039	22.1308	22.1744	22.0895	22.114	22.3169	22.3623	22.3254	22.2904	22.3241	22.3558	21.1153	21.0838	21.1413	21.1539	20.3957	21.0132	20.9698	20.2401	21.0565	21.0161	21.7222	21.8308	21.6988	21.6961	21.5662	21.5624
Cz01g02300.t1	Cz01g02300	30	21	23.946	23.7304	23.8995	23.9252	23.7295	23.7058	23.7832	23.7932	23.6543	23.6327	23.5472	23.3063	23.3435	23.3206	23.1536	23.3718	23.4793	23.3263	23.2573	23.3016	23.0722	23.0947	23.0787	23.0409	23.4726	23.4292	23.4455	23.4554	23.3835	23.2862	23.5217	23.3516	23.3083	23.3677	23.8361	23.7867	23.841	23.6303	23.7889	23.7516	23.6752	23.7297	23.6871	23.6507	23.6864	23.6965
Cz01g03160.t1	Cz01g03160	14	13	17.1378	17.0308	17.0731	17.4096	17.8099	17.7626	17.823	17.7764	17.7732	17.664	19.5723	19.6893	19.7045	19.789	19.4834	19.5225	19.4304	19.51	19.819	19.7938	18.9369	19.1006	19.1895	19.2621	19.883	19.8634	19.9198	19.749	19.5316	19.564	15.3348	15.7021	15.5042	15.5303	17.978	16.1148	16.128	16.4515	16.215	15.9901	17.4097	17.5535	17.6197	17.7497	18.3241	18.6831
Cz01g03220.t1	Cz01g03220	7	7	13.7197	12.8926	13.7329	13.6232	14.6552	14.5274	14.4433	14.9041	14.863	14.6233	19.1381	19.6628	19.5772	19.5086	19.1124	19.2159	18.7365	19.2373	19.4606	19.3987	14.2169	12.7355	13.2044	13.679	15.4399	15.7377	15.6001	15.2122	15.3771	15.1948	12.8672	12.7884	12.824	12.9162	16.0946	14.9788	14.8171	15.8908	15.1621	14.8421	14.3082	14.6384	14.709	14.3822	16.3942	16.5061
Cz01g03250.t1	Cz01g03250	53	49	22.5513	22.698	22.5382	22.652	22.59	22.6414	22.6734	22.6419	22.639	22.6174	22.8501	22.882	22.8669	22.9523	22.9668	22.9595	22.9806	22.97	22.9126	22.9019	23.1106	23.1852	23.1841	23.2095	22.9263	22.9482	22.9865	22.9728	22.9805	22.9682	23.5037	23.4941	23.4864	23.566	22.3347	23.3633	23.4203	22.7992	23.3215	23.3455	22.4619	22.3758	22.4749	22.5486	22.4208	22.7843
Cz01g03290.t1	Cz01g03290	30	17	21.8553	22.0292	21.935	21.8405	21.5393	21.5877	21.5603	21.5588	21.6503	21.7033	22.7426	22.7915	22.7462	22.7533	22.494	22.5373	22.4802	22.4987	22.5106	22.5864	22.2698	22.4571	22.4765	22.4422	22.0842	22.1708	22.1396	22.128	22.2777	22.3025	22.2819	22.2478	22.2556	22.1848	22.1574	21.9391	21.934	21.5528	21.9102	21.9935	21.9448	21.9334	22.0157	21.9289	21.6526	21.5998
Cz01g04020.t1	Cz01g04020	49	43	24.095	24.0387	24.0878	23.8552	23.6376	23.586	23.5279	23.2538	23.4322	23.4464	23.6584	23.7084	23.6938	23.6455	23.4413	23.4999	23.5393	23.5446	23.4052	23.4396	23.4135	23.3584	23.4852	23.4881	23.2765	23.2133	23.2261	23.162	23.171	23.2306	23.534	23.4047	23.5023	23.5577	22.7493	23.1698	23.1653	22.6396	22.997	23.027	22.1674	22.1805	22.2222	22.1239	22.5887	22.64
Cz01g04070.t1	Cz01g04070	7	6	19.1806	19.2297	18.9138	18.8711	18.5413	18.5238	18.4942	18.3843	18.5993	18.6236	17.4782	17.3926	17.6415	17.4983	18.7269	18.7626	18.6334	18.7121	18.4738	18.3697	18.1312	17.8727	17.8948	17.8915	18.8886	18.8243	18.753	18.6631	18.5042	18.377	18.5507	18.4665	18.3549	18.3949	19.236	18.3787	18.341	19.2984	18.4113	18.2456	19.5264	19.6978	19.5951	19.565	20.2218	20.3063
Cz01g04080.t1	Cz01g04080	10	9	20.7476	20.7966	20.6484	20.7441	20.6249	20.6499	20.6244	20.7572	20.7068	20.7699	20.3898	20.4439	20.4448	20.3249	20.4693	20.6954	20.6798	20.5689	20.3254	20.3439	20.6815	20.4605	20.3776	20.4163	21.1255	21.0295	20.9629	20.9825	20.7242	20.7036	19.4456	19.5924	19.5867	19.5883	19.7996	19.0925	19.267	19.6196	19.4736	19.5104	21.0678	21.1758	21.0745	21.1665	20.8457	20.8063
Cz01g04100.t1	Cz01g04100	3	3
Cz01g04130.t1	Cz01g04130	2	2																																									15.7587	15.7004	15.6785	15.8886	15.1218	15.1648
Cz01g04190.t1	Cz01g04190	37	29	21.444	21.288	21.4066	21.4601	21.4009	21.372	21.3685	21.499	21.4792	21.4202	21.4164	20.9291	21.0884	21.238	21.6053	21.6169	21.6114	21.395	21.442	21.435	21.9658	21.8091	21.8131	21.9006	21.9945	22.0163	21.9558	21.9436	22.0305	21.9672	20.948	20.7949	20.8159	20.9003	21.0571	20.8407	20.8515	20.4533	20.7741	20.7318	21.811	21.8782	21.8213	21.8883	21.7683	21.71
Cz01g04215.t1	Cz01g04215	13	12	19.8822	19.8787	19.7304	19.6962	19.904	19.6263	19.7865	19.8769	19.7415	19.6832	20.9228	20.9352	20.8642	20.8616	20.6621	20.6936	20.7667	20.9375	20.7198	20.7357	21.2137	21.2787	21.2673	21.2733	20.92	20.9062	20.9383	20.9998	20.7689	20.854	21.0656	21.1338	21.171	21.1476	20.1192	20.7476	20.5444	20.7811	20.6537	20.6618	18.5976	18.4733	18.8145	18.9797	18.7625	18.6907
Cz01g05020.t1	Cz01g05020	14	10	19.4498	19.4464	19.3976	19.4845	19.5492	19.4792	19.4401	19.3759	19.2909	19.2604	19.2135	19.1974	19.1886	19.1985	19.3046	19.3358	19.3497	19.5565	19.217	19.3086	20.9277	20.907	20.9779	20.9735	20.6235	20.7244	20.6206	20.566	20.7799	20.7768	19.5355	19.6632	19.6886	19.6615	19.9824	19.3872	19.3961	20.1245	19.5915	19.5777	19.958	20.0858	19.9606	19.9987	19.8315	19.8261
Cz01g05165.t1	Cz01g05165	2	2																					16.9571	17.1864	16.9561	17.1358	16.7621	17.2806	17.0392	16.6951	16.8179	16.7827
Cz01g05180.t1	Cz01g05180	13	12	18.0008	17.7747	17.9038	17.6969	17.6662	17.4858	17.5983	17.4668	17.5045	17.5611	19.9957	19.9788	19.9122	19.9515	20.0946	19.9849	20.1513	19.9988	19.9243	19.8105	21.0322	21.1304	21.1166	21.162	21.2618	21.2011	21.2703	21.325	20.8135	20.8348	21.6184	21.545	21.5685	21.5576	20.6808	21.0152	20.992	20.3758	21.1937	21.2301	20.8067	20.8318	20.9169	20.769	20.6956	20.8377
Cz01g05230.t1	Cz01g05230	10	10	19.4836	19.4853	19.2985	19.3429	19.5898	19.6334	19.6768	19.673	19.5066	19.4614	18.6462	18.6387	18.5388	18.6018	18.8321	18.8248	19.1518	19.3494	18.8243	18.8079	20.0484	19.8504	19.8547	19.8609	20.5208	20.374	20.5211	20.5691	20.2162	20.2998	19.9125	19.8914	19.7866	19.9152	20.7413	20.0614	20.1206	21.0703	19.9555	19.9077	19.5985	19.3962	19.7198	20.2365	19.5642	19.6353
Cz01g05250.t1	Cz01g05250	3	3	14.9197	14.5216	14.5031	15.5368	15.8372	15.635	15.9152	15.9104	15.7335	15.6762	15.0513	14.5281	14.8741	15.503	16.2855	16.0455	15.4725	16.6698	15.9829	15.5006	15.9345	15.6278	15.5699	15.7496	15.5403	15.5869	15.9502	16.1114	15.7417	15.6816	11.8516	13.1764	14.0322	12.6114		13.5481	13.5411		14.287	13.6783	14.8492	14.5212	14.5667	14.1275	15.1859	15.7901
Cz01g05275.t1	Cz01g05275	3	3																																									20.2367	20.0777	20.0303	19.853	19.1498	18.838
Cz01g05320.t1	Cz01g05320	28	24	20.8149	20.8421	20.7884	20.6719	20.6108	20.4965	20.4944	20.5264	20.4948	20.4604	21.7157	21.7854	21.7054	21.6173	21.1895	21.2411	21.4117	21.2628	21.2881	21.2675	20.4732	20.5801	20.5333	20.4562	19.8654	19.8925	19.8717	19.8329	19.9802	19.9734	21.7721	21.5763	21.6193	21.5525	21.5488	20.9683	21.0059	21.541	21.0457	21.037	21.7543	21.7926	21.7838	21.8154	21.7109	21.7433
Cz01g06120.t1	Cz01g06120	3	3																															18.7315	18.8347	18.983	18.9414	18.6068	19.1147	19.0587	17.8938	19.7829	19.8206
Cz01g06170.t1	Cz01g06170	20	19																					19.7083	19.7853	19.9359	19.8259	19.7372	20.0297	19.9249	19.7794	20.1273	20.1641	20.9229	20.9077	21.0367	20.9742	20.6364	21.0244	21.0284	20.7271	21.8243	21.7331	21.3924	21.1868	21.1849	21.1492	20.5082	20.2877
Cz01g06185.t1	Cz01g06185	36	18	22.4004	22.6119	22.6197	22.5073	21.9412	22.0902	21.9602	21.9296	22.1035	22.0989	22.6938	22.9228	22.8543	22.7284	22.6514	22.4592	22.0204	22.4226	22.3087	22.3313	22.3907	22.5067	22.4531	22.4047	22.3981	22.4793	22.5291	22.6615	22.483	22.4508	21.3241	21.3835	21.2513	21.3454	21.6479	21.5573	21.3104	20.3642	21.3913	21.3897	22.5127	22.5098	22.6693	22.7444	22.293	22.2413
Cz01g06230.t1	Cz01g06230	2	2
Cz01g07010.t1	Cz01g07010	12	9	15.1997	14.583	15.1927	15.2026	16.8779	16.8322	16.9053	16.937	16.9319	16.8375	17.9699	17.9198	17.8377	17.9337	17.9786	17.8382	17.7992	17.7556	18.4223	18.3683	19.7265	19.5437	19.5769	19.5103	19.8353	20.0252	19.859	19.7613	21.3163	21.2654	17.9071	17.8876	18.0563	18.1231	19.8607	19.2274	19.3496	21.2374	19.7283	19.7277	20.6565	20.841	20.8063	20.8253	20.9823	20.9592
Cz01g07050.t1	Cz01g07050	22	16	22.1833	22.0641	22.1923	22.2906	22.332	22.396	22.3662	22.3581	22.434	22.43	21.9592	21.978	22.0813	22.153	22.1114	22.0124	21.9857	21.6261	22.1575	22.1515	23.0452	23.2369	23.251	23.2959	22.9795	22.9673	23.0165	23.01	23.0714	23.0775	23.2917	23.3469	23.3777	23.4508	22.3443	22.8776	22.7945	22.1853	22.7762	22.8639	22.8929	22.8139	22.905	22.8223	22.8111	22.6349
Cz01g07060.t1	Cz01g07060	66	55	22.2387	22.1471	22.3206	22.4389	22.682	22.6765	22.7196	22.7852	22.7154	22.6628	22.6688	22.6829	22.7004	22.8108	22.7451	22.7618	22.9903	22.6832	22.8691	22.917	22.7005	22.7418	22.7142	22.7106	22.7162	22.6333	22.6447	22.6786	22.5927	22.5867	23.0184	23.2387	23.1738	23.1671	23.3153	23.0707	23.1117	23.4994	22.9944	22.971	22.5292	22.5967	22.5209	22.4229	22.59	22.5747
Cz01g07120.t1	Cz01g07120	20	15	20.894	20.7405	20.7682	20.812	21.6491	21.0106	21.3373	21.2535	20.913	20.9295	19.7955	20.0432	19.8045	19.715	19.1659	19.0602	19.206	18.8755	19.2385	19.2194	22.8988	22.7901	22.873	22.8986	22.2544	22.0677	22.1192	22.0816	22.1499	22.1894	22.5995	22.5717	22.6308	22.5786	21.3358	21.6292	21.5896	22.2856	22.0146	22.0428	20.5748	20.4106	20.413	20.3016	21.0449	21.0706
Cz01g07140.t1	Cz01g07140	1	1	16.3006	16.3216	16.1399	16.1597	15.9088	16.2652	16.0793	16.182	15.7612	15.8883
Cz01g07170.t1	Cz01g07170	3	3	19.2807	18.9861	19.1886	19.1988	19.1017	19.2134	19.2276	19.0529	19.0103	18.9413	19.6412	19.1899	19.5062	19.5613	19.4059	19.1431	19.2917	19.3126	19.2815	19.203	19.4015	19.2616	19.4391	19.2399	19.375	19.4691	19.6169	19.7087	19.3443	19.3907													12.2408			12.4557
Cz01g07210.t1	Cz01g07210	3	3	18.2548	18.3065	18.0998	18.3083	18.1967	18.43	18.3955	18.3524	18.2637	18.2362
Cz01g08060.t1	Cz01g08060	37	31	21.6841	21.6761	21.6203	21.6611	21.509	21.4609	21.5062	21.5416	21.4125	21.4037	22.001	21.9832	22.0368	22.0129	21.8929	21.8372	21.7808	21.9408	21.8894	21.8573	21.1918	21.2934	21.259	21.1532	20.8815	20.9445	20.9016	20.908	20.9671	20.9746	20.9681	21.011	21.0908	20.9785	21.369	20.8228	20.8669	20.9993	20.7848	20.801	21.8706	21.8507	21.8292	21.836	21.8101	21.8704
Cz01g08080.t1	Cz01g08080	27	26	17.953	18.1389	17.6772	17.8097	18.5582	18.6627	18.5889	18.5464	18.387	18.405	18.7606	19.1459	18.8913	18.9211	19.1297	19.2384	19.2564	19.2533	18.9567	19.0446	19.0218	18.6603	18.4059	18.6302	19.189	19.1489	19.1796	19.1642	19.0594	19.1145	19.5552	19.6085	19.5047	19.5399	20.2289	19.3774	19.3436	20.4191	19.7458	19.7284	19.5543	19.6467	19.4998	19.6996	20.2743	20.2496
Cz01g08090.t1	Cz01g08090	1	1
Cz01g08210.t1	Cz01g08210	6	6	24.3669	24.4452	24.2781	24.2085	23.5841	23.599	23.5848	23.6502	23.6872	23.6468	24.4401	24.567	24.4101	24.2873	23.5394	23.8273	23.8405	23.7335	23.8807	23.8636	23.9007	23.9606	23.946	23.8604	23.6379	23.6597	23.557	23.6697	23.9374	23.9104	23.2275	23.2813	23.3041	23.2239	22.7127	22.8784	22.9556	21.5346	23.6152	23.5657	23.5539	23.648	23.6441	23.6731	23.3506	23.6722
Cz01g08230.t1	Cz01g08230	22	19	21.4	21.5189	21.3668	21.4249	21.407	21.4589	21.4836	21.5277	21.3562	21.3547	21.7011	21.5897	21.5277	21.4834	21.4943	21.561	21.6499	21.5293	21.2591	21.3007	22.4403	22.3842	22.4328	22.4935	22.0944	21.9417	22.0134	22.0007	21.9172	21.9041	22.5448	22.4257	22.4609	22.5174	21.428	22.0587	22.0525	21.6274	22.0227	21.9687	20.3228	20.2432	20.3037	20.2735	20.4533	20.575
Cz01g08240.t1	Cz01g08240	44	34	24.5855	24.5041	24.5306	24.4711	24.8118	24.6478	24.7429	24.8242	24.5578	24.5149	24.2733	24.2187	24.2099	24.1877	24.4759	24.5923	24.7174	24.496	24.3986	24.3634	24.2147	24.0275	24.1627	24.1014	24.1153	23.8865	24.0096	23.8937	23.8642	23.8093	24.5045	24.4479	24.4677	24.5291	23.3887	24.3878	24.4227	22.965	24.4747	24.4357	23.8005	23.7268	23.749	23.8076	23.9568	23.9112
Cz01g08295.t1	Cz01g08295	6	6	16.2502	16.0268	16.7935	16.4494	18.6253	18.2268	18.3147	18.3568	17.7122	17.9458	16.9706	16.5605	17.6213	17.1934	17.7149	17.7287	18.1863	18.217	17.683	17.6607	16.1688	15.6978	16.0843	15.7839	17.2609	16.9886	17.3679	17.1198	17.0188	16.8502											19.075	19.2623	18.9753	18.542	19.6975	19.5548
Cz01g09110.t1	Cz01g09110	20	20	19.6956	19.855	19.783	19.9451	19.1399	19.4382	19.442	19.5259	19.4257	19.2751	20.5333	20.4477	20.5511	20.613	21.0686	21.2073	20.8996	21.1021	20.7184	20.6286	22.244	21.1593	21.0685	21.0929	21.5212	21.6118	21.5928	21.6368	21.4873	21.4827	21.2489	20.949	20.8427	20.9346	20.5427	20.7486	20.7425	19.2163	21.0144	21.0113	22.0042	21.9806	21.9701	21.9424	21.9322	21.8993
Cz01g09120.t1	Cz01g09120	1	1
Cz01g09150.t1	Cz01g09150	19	18	20.2908	20.3534	20.4854	20.5054	20.8424	20.9258	20.8438	20.9709	20.7227	20.8646	20.7882	21.0284	21	20.9113	21.0127	20.986	21.1255	20.9827	20.9949	20.9659	22.0347	22.2257	22.2233	22.142	21.9723	22.0339	21.9862	21.9559	21.9203	21.927	20.7741	20.862	20.9631	20.8903	19.8026	20.1561	20.1549	18.8173	20.1419	20.2149	20.7034	20.6461	20.7057	20.6001	20.9686	21.0933
Cz01g09160.t1	Cz01g09160	45	26	25.3763	25.172	25.0357	24.8016	24.1443	24.1213	24.2583	24.4246	24.8517	24.8874	24.7968	24.6234	24.3214	24.0998	23.3387	23.3969	23.4679	23.1821	24.1415	24.1497	25.8794	25.6968	25.7393	25.7558	24.6186	24.5929	24.5341	24.6356	24.9072	24.9206	25.6893	25.4645	25.4995	25.4194	23.8273	24.5234	24.6107	24.9227	24.9682	24.8742	24.5762	24.5278	24.5723	24.4639	24.2467	24.1108
Cz01g09230.t1	Cz01g09230	3	3																					19.9229	19.8625	19.8009	19.8667	18.9859	18.5588	18.9253	18.8944	19.0666	19.1416	18.9383	18.6731	18.6467	18.9565	17.7693	17.9214	18.0336	18.6124	17.882	17.7799	18.7099	18.9346	18.913	18.8424	18.681	18.6415
Cz01g09285.t1	Cz01g09285	7	6	19.7975	19.9827	19.8094	19.608	19.0352	18.962	19.0513	19.3068	19.3988	19.303	16.883	16.6584	16.667	16.585	16.4484	16.3346	16.3353	17.1061	16.3583	16.5846	18.3954	18.2657	18.2394	17.9823	18.2594	18.2435	18.2099	18.1909	18.1319	17.9471	19.488	19.6174	19.588	19.4308	20.5975	19.5127	19.5494	20.6325	19.8535	19.8194	19.668	19.477	19.4086	19.4353	19.5266	19.2195
Cz01g10020.t1	Cz01g10020	8	7	19.8938	20.1775	20.0347	20.0703	19.9729	20.4022	20.2357	20.2801	20.4707	20.5228	19.9938	20.1819	19.8563	20.044	20.3281	20.6402	21.4401	19.8912	20.5345	20.4592	20.1937	20.4063	20.2621	20.1719	19.7943	20.1272	19.947	19.8569	20.0896	20.1177	17.1268	17.2048	17.1515	17.2233	17.6381	16.9759	17.081		17.0166	16.9017	20.1704	20.1398	20.2256	20.5261	20.1651	19.9899
Cz01g10050.t1	Cz01g10050	61	44	22.2151	22.2907	22.2425	22.3714	22.3951	22.4186	22.4079	22.4828	22.4327	22.3492	23.1325	22.8239	22.8811	23.0472	23.7215	23.6914	23.5613	23.358	23.2428	23.2178	23.294	23.167	23.1647	23.2496	24.2108	24.2695	24.2109	24.283	23.8652	23.8671	23.4094	23.4175	23.413	23.4278	22.8065	23.3453	23.2945	23.0041	23.3813	23.3231	23.0053	23.0381	23.0519	23.043	23.4037	23.3215
Cz01g10180.t1	Cz01g10180	54	44	23.2123	23.2373	23.2433	23.236	22.6442	22.7203	22.7111	22.7488	22.9571	22.9537	23.2634	23.281	23.284	23.2619	22.9087	22.9067	22.8949	22.8057	23.0005	23.0192	23.6883	23.8779	23.8315	23.8416	23.1977	23.1782	23.1723	23.2471	23.3259	23.3188	24.2973	24.5375	24.509	24.4109	23.7151	23.8397	23.849	23.4988	24.0324	24.0088	24.0208	23.9759	24.0127	23.9607	23.4901	23.3421
Cz01g10220.t1	Cz01g10220	25	18	22.2735	22.3321	22.2821	22.3428	22.1736	22.208	22.2761	22.2695	22.1996	22.1765	22.803	22.8151	22.784	22.9332	22.8069	22.805	22.6016	22.8869	22.7836	22.7699	22.7358	22.8301	22.6723	22.8049	22.8786	22.9726	22.8734	22.8248	22.8241	22.8066	22.0367	22.1411	22.0341	22.0444	21.4875	22.4646	22.3932	21.0911	22.4381	22.4387	22.9321	23.1307	22.9912	23.0282	23.0528	23.0556
Cz01g11040.t1	Cz01g11040	12	11	19.6701	19.5287	19.3923	19.2846	19.1154	19.2025	19.0942	18.7891	19.0772	19.0302											18.8417	19.0441	18.96	19.243	18.8501	18.9867	18.9318	18.9751	19.0432	18.9867	20.2456	20.2753	19.8954	20.2043	19.9888	19.7039	19.6666	20.5367	19.2977	19.2027	19.23	19.3724	19.4089	19.2716	19.6367	19.8129
Cz01g11080.t1	Cz01g11080	2	2																															16.7631	17.0948	17.1426	16.8007	13.8037	16.957	17.0566	17.7391	16.6083	16.7371
Cz01g11190.t1	Cz01g11190	10	10	16.3828	16.1518	16.3684	16.4101	16.7114	16.7256	16.5886	16.6747	16.9815	16.8681	16.5914	16.3393	16.648	16.731	17.0287	17.0656	17.5399	16.7607	16.9161	16.9703	19.2341	19.1361	19.1877	19.3065	19.0807	18.9384	19.1146	18.9601	19.0712	19.0035	18.1448	18.3427	18.4683	18.4571	16.903	17.7061	17.9618	17.7883	17.8326	17.9075	16.93	17.0322	16.9566	17.033	17.4076	17.1997
Cz01g11215.t1	Cz01g11215	1	1
Cz01g12030.t1	Cz01g12030	2	2
Cz01g12040.t1	Cz01g12040	18	13	21.4269	21.2699	21.3435	21.4675	21.1649	21.1942	21.2275	21.2317	21.1898	21.2167	20.8267	20.6498	20.7224	20.887	20.774	20.7951	20.7382	20.9339	20.7508	20.7751	21.0094	20.9003	20.7089	21.0014	21.0342	21.0288	21.0819	21.1102	20.909	20.9085	20.2831	20.2363	20.2921	20.3267	20.7999	20.3726	20.3229	20.739	20.4335	20.4256	22.1136	22.1901	22.2035	22.1443	22.0108	22.2258
Cz01g12140.t1	Cz01g12140	2	2																					14.2113	13.7038	13.9787	13.8903	16.5908	16.1923	16.2043	16.4613	15.8125	15.8703
Cz01g12180.t1	Cz01g12180	7	7
Cz01g13130.t1	Cz01g13130	21	17	23.8419	23.8132	23.9188	23.8237	23.3806	23.3725	23.5213	23.5721	23.509	23.4734	23.615	23.4911	23.6003	23.5437	23.3018	23.2939	23.5292	23.3256	23.35	23.3353	23.0817	23.0542	23.0091	22.955	23.2606	23.1248	23.2188	23.2375	23.0053	23.0272	24.6214	24.6503	24.5081	24.5367	23.6583	24.3526	24.3723	23.4437	24.4451	24.4511	24.5535	24.5623	24.5514	24.4386	24.2726	24.1562
Cz01g13160.t1	Cz01g13160	34	24	23.3826	22.9068	23.1234	23.1329	22.8091	22.8188	22.9934	23.2721	23.4224	23.3915	22.0982	21.7834	21.7979	21.8826	21.641	21.6124	21.8687	21.2206	22.0195	22.0222	23.0607	23.0743	23.029	23.0749	23.2431	23.1746	23.2571	23.2663	23.2164	23.2005	22.5094	22.5939	22.5147	22.5926	22.0397	23.2663	23.2664	22.388	22.863	22.8438	22.1714	22.2086	22.2022	22.1245	22.0057	21.9024
Cz01g13170.t1	Cz01g13170	15	14	21.4293	21.3885	21.4743	21.3837	21.1177	21.1122	21.0798	20.9673	21.175	21.0794	18.346	18.268	17.9952	17.9986	17.769	17.9271	17.8932	17.782	17.8393	18.2324	19.4084	19.9038	19.912	19.6822	19.2248	19.4068	19.2812	19.2242	19.3233	19.3573	21.1976	21.4954	21.5648	21.4613	20.6098	20.9499	20.9202	20.6465	20.9678	20.9826	19.0078	19.1011	19.0509	19.0759	18.8411	18.6237
Cz01g13180.t1	Cz01g13180	61	56	22.8403	22.879	22.8454	22.8252	22.6331	22.5708	22.5798	22.5252	22.6296	22.577	22.85	22.804	22.8632	22.7228	22.8406	22.9246	22.9234	22.8176	22.7508	22.7388	23.1079	23.1203	23.1319	23.1554	22.6154	22.5792	22.5899	22.564	22.667	22.6614	23.5537	23.4982	23.5219	23.4992	22.8272	23.2895	23.2256	23.3422	23.2563	23.2432	23.2554	23.2827	23.2891	23.394	23.1672	23.1115
Cz01g13205.t1	Cz01g13205	7	6	19.0771	19.0321	18.9133	19.0793	18.8647	18.8988	19.0668	18.9943	19.2362	19.1788	17.6398	17.7121	17.2878	17.4899	17.1852	16.9066	17.2819	17.5064	17.4086	17.3169											17.5692	17.5094	17.5607	17.6288	16.8231	17.3732	17.439		17.9597	17.9379	19.787	19.8266	19.8428	19.922	19.6036	19.5682
Cz01g13220.t1	Cz01g13220	4	3	19.9237	19.4458	19.6386	19.7837	19.6666	19.7697	19.8464	19.7079	19.7513	19.7273	20.177	19.8067	19.9644	20.1447	20.0222	20.0863	20.162	19.7678	20.0099	19.9821																					18.863	18.9406	18.9662	18.85	19.0727	18.8962
Cz01g13230.t1	Cz01g13230	18	16	19.787	19.7669	19.7437	19.8801	20.0604	20.0379	20.1927	20.2645	20.0629	20.0424	19.8938	20.1119	19.9324	19.8651	20.5231	20.5632	20.7503	20.4974	20.1969	20.2416	20.9511	21.0519	21.0618	20.9955	21.0859	21.1026	21.2126	20.9655	21.0118	21.0194	20.1643	20.2848	20.1138	20.2089	20.322	20.6036	20.5294	19.0977	20.7632	20.7302	20.237	20.2659	20.2984	20.3646	20.3436	20.459
Cz01g13280.t1	Cz01g13280	18	18	20.9046	20.8516	20.8571	20.9526	20.9356	21.0205	20.967	20.9429	21.0109	21.0514	20.0806	20.0608	20.1592	20.2155	20.2462	20.2416	20.2128	20.1943	20.2984	20.307	21.3465	21.7697	21.3318	21.3265	20.859	20.9703	21.0311	20.9851	20.9626	20.9826	19.7627	19.691	19.6885	19.9554	19.7495	19.7565	19.8656	19.2288	19.9018	19.9184	21.6207	21.4933	21.5894	21.6933	21.2149	21.1701
Cz01g13290.t1	Cz01g13290	9	7	18.0884	18.0394	18.1196	18.0129	18.152	18.1677	18.0515	17.7793	18.6911	18.6839	16.9041	16.6359	16.5813	16.7807	17.1707	17.3587	16.6091	17.0593	17.1459	17.4004	18.1424	18.1547	17.9773	18.0963	18.4864	18.5314	18.4343	18.4899	18.6416	18.487	15.7941	15.543	15.6395	15.5975	17.5287	16.5211	16.7107	18.1249	16.5457	16.0856	18.4532	18.5736	18.5947	18.612	18.7621	19.0419
Cz01g14160.t1	Cz01g14160	43	35	23.6019	23.3609	23.5584	23.6532	23.3365	23.4035	23.4054	23.3864	23.4618	23.4383	23.1083	23.1891	23.1908	23.216	22.9994	22.9751	23.0077	22.7852	23.0359	23.0235	24.0205	24.1852	24.2497	24.2356	23.8615	23.8742	23.837	23.9736	23.9143	23.9283	23.7616	23.7767	23.8294	23.8427	22.7386	23.5207	23.4912	23.1039	23.6244	23.6013	23.515	23.513	23.6801	23.6816	23.4356	23.3764
Cz01g14205.t1	Cz01g14205	8	7	17.9851	17.951	17.9241	17.9883	18.096	17.8176	17.9377	17.8674	18.137	18.0742	15.7576	15.5796	15.2361	15.2785	16.7285	16.7874	16.8023	16.9853	16.7791	16.9719	19.6878	19.7662	19.6132	19.5362	19.1819	19.3369	19.325	19.0991	19.4562	19.5193	19.9203	19.8103	19.7866	19.9177	19.9283	19.6242	19.6467	20.8513	19.7113	19.6612	20.3476	20.433	20.4926	20.5739	20.3578	20.435
Cz01g14230.t1	Cz01g14230	7	5	20.0866	20.0486	19.9136	20.0393	19.7876	19.9805	19.8464	19.6596	19.3539	19.3445	17.6418	17.8569	17.6977	17.7253	17.1722	17.086	17.2694	17.4708	17.1703	17.1479	13.4683	12.6892	13.2308	13.0657	15.3369	15.2504	15.142	14.9971	14.8932	15.0141	18.9513	18.6958	18.8247	19.028	17.2069	18.4463	18.6111	18.0532	18.657	18.6725	19.241	19.0921	19.5312	19.9778	19.7657	19.7177
Cz01g15050.t1	Cz01g15050	24	22	20.2429	20.1992	20.1476	20.1469	19.8175	19.9767	19.7897	19.7846	19.8512	19.8697	21.3404	21.1936	21.3395	21.3024	21.1931	21.1762	21.0961	21.0028	21.2065	21.2564	20.8924	21.0396	21.0511	21.0255	20.6854	20.7743	20.7509	20.7474	21.0524	21.0427	21.2422	21.2267	21.4347	21.3203	20.3383	21.2179	21.3294	19.8874	21.2001	21.212	22.5637	22.6083	22.5363	22.5669	22.3785	22.3146
Cz01g15160.t1	Cz01g15160	11	11	20.4344	20.5776	20.5579	20.5272	20.5318	20.5973	20.5851	20.5816	20.7528	20.8247	21.8139	21.8932	21.9828	21.9136	21.7995	21.8379	21.796	21.3151	22.1166	22.1495	21.523	21.36	21.6555	21.4641	21.2762	21.2428	21.3018	21.296	21.3697	21.3607	21.8725	21.9349	21.9846	21.9099	22.1239	21.572	21.5291	22.0179	21.6323	21.5188	22.5593	22.4741	22.6072	22.6241	22.4969	22.511
Cz01g15230.t1	Cz01g15230	24	21	19.7192	19.6352	19.6915	19.8284	19.7315	19.794	19.7718	19.7462	19.7593	19.5933	21.5143	21.677	21.5907	21.6527	21.2611	21.3854	21.7864	21.2851	21.5083	21.4029	20.858	20.8557	20.8742	20.8039	21.0371	20.9679	20.9405	20.926	20.9012	20.9291	20.0496	20.184	20.1434	20.1478	19.8624	20.0997	20.0303	19.6899	20.0097	19.9828	21.7356	21.7529	21.7429	21.8079	21.5908	21.5582
Cz01g15250.t1	Cz01g15250	24	21	20.7368	20.8237	20.8186	20.9385	20.7269	20.8084	20.6804	20.657	20.6404	20.6518	21.8472	21.9316	21.7644	21.6248	21.2101	21.2083	21.1835	21.2779	21.1841	21.2206	22.4623	22.5743	22.5991	22.6194	22.027	21.9867	21.9566	21.9914	22.0614	22.0778	21.7272	21.7087	21.7558	21.76	20.1573	21.1515	21.1378	20.8614	21.051	21.0733	19.8382	19.8487	19.9665	19.9033	19.6707	19.6803
Cz01g15280.t1	Cz01g15280	30	26	19.8545	19.8455	19.8715	19.8012	19.8775	19.9015	19.8933	19.9502	20.099	20.0602	20.3176	20.3292	20.2739	20.3338	20.379	20.3415	20.5614	20.198	20.5603	20.6089	22.236	22.4423	22.3527	22.3743	22.1046	22.1408	22.0853	22.1091	22.1605	22.1494	21.687	21.8496	21.7575	21.8202	22.3606	21.9909	22.1293	22.7069	22.6327	22.5995	21.3665	21.4838	21.4235	21.4264	21.2902	21.2999
Cz01g15290.t1	Cz01g15290	11	11	18.1098	18.2475	18.0394	17.8297	17.3307	17.4319	17.5708	17.5928	17.5906	17.621	18.0518	18.0688	17.9693	17.7309	17.4078	17.5571	17.6696	17.8522	17.7694	17.6188	18.157	18.4043	18.1307	18.2675	17.9823	17.9696	17.7893	17.7831	17.8937	17.8863	17.684	17.3916	17.2287	17.4137	18.1788	16.7822	16.7926		16.6003	16.6966	19.5967	19.6181	19.5839	19.6248	19.373	19.2742
Contaminant_K22E_HUMAN	Contaminant_K22E_HUMAN	34	31	22.5269	22.2916	21.5594	22.6686	22.3427	21.5733	22.1998	22.5864	21.9283	21.8134	22.5923	22.342	21.6802	22.8657	22.1071	21.7814	21.9243	22.0016	22.0879	22.0444	22.2251	21.9286	21.976	22.1577	22.8482	22.1169	22.4904	22.2819	22.0745	22.0747	22.397	22.278	22.3106	22.4169	22.1955	22.2319	22.3744	21.7319	22.3379	22.3725	22.5705	22.512	22.6235	22.7268	22.8656	22.8346
Contaminant_K2C1_HUMAN	Contaminant_K2C1_HUMAN	42	37	24.2001	23.942	23.5134	24.8925	24.6875	23.9139	24.5525	25.0047	24.0906	24.0864	24.6989	24.3594	23.7981	25.1783	24.2423	23.7708	24.1713	23.9623	24.284	24.2424	24.1773	23.6786	23.6428	24.0753	24.8565	24.4376	24.5577	24.3637	24.1672	24.1415	24.1289	23.3789	23.3431	24.0794	23.7022	23.4797	23.4457	22.0311	23.5564	23.5437	23.579	23.2805	23.3845	23.3099	23.5247	23.3325
Cz01g00060.t1	Cz01g00060	1	1
Cz01g00090.t1	Cz01g00090	11	9	17.7446	17.8892	18.0046	18.1519	17.7274	17.7778	18.0174	18.0417	17.6883	17.8079	17.4437	17.5762	17.5808	17.2217	17.1723	17.3113	17.3513	17.867	17.339	17.1313	21.323	21.5483	21.5493	21.4867	20.4944	20.4876	20.6181	20.4246	20.4464	20.6051	19.6182	19.9116	19.7456	19.7079	20.1434	19.1901	19.0381	20.8114	19.2904	19.2538	19.7575	19.7592	19.7369	19.6406	20.2193	20.3164
Cz01g00120.t1	Cz01g00120	4	4																					17.9005	18.1509	17.8053	17.9072	17.6918	17.6913	17.75	17.6506	17.7412	17.5475	17.6363	17.3989	17.4723	17.6871	18.4337	18.4922	18.5406	17.6371	18.4103	18.4479	17.0457	17.2434	16.8878	16.8449	18.8468	18.8099
Cz01g00140.t1	Cz01g00140	9	8	20.5874	20.4715	20.4908	20.444	20.6562	20.5752	20.4478	20.2926	20.3133	20.1633	20.5994	20.5784	20.3337	20.1786	20.236	20.26	20.2368	20.767	20.2172	20.1688	21.0119	20.7799	20.7611	20.8443	20.1267	20.0543	20.1478	20.0576	20.2262	20.271	19.1751	18.8657	18.9968	18.9632	20.4759	19.059	19.1272	20.6074	18.9288	18.9873	19.6683	19.616	19.7639	19.6446	19.7652	19.9145
Cz01g00185.t1	Cz01g00185	1	1	19.5754	19.6477	19.5768	19.5985	19.2299	19.2322	19.1175	19.2626	19.6154	19.6875											19.9606	19.8998	19.804	19.8394	19.1687	19.0856	19.1471	19.1932	19.2688	19.3967
Cz01g01010.t1	Cz01g01010	4	4
Cz01g01020.t1	Cz01g01020	164	129	28.5942	28.8532	28.5811	28.477	28.2673	28.3296	28.2477	28.2671	28.3654	28.3702	28.5608	28.7242	28.5497	28.4611	28.2484	28.1925	28.2453	27.9673	28.339	28.3474	28.9146	29.0515	28.9428	28.9962	28.2699	28.2369	28.1961	28.2446	28.2605	28.2601	29.0631	29.1732	29.0727	29.1115	26.9471	28.1328	28.0404	26.966	28.2426	28.2945	27.1724	27.2323	27.3017	27.5254	27.3093	27.1851
Cz01g01080.t1	Cz01g01080	57	47	22.7075	22.665	22.6922	22.758	22.7858	22.7421	22.7581	22.731	22.6519	22.6489	22.7028	22.5443	22.5922	22.6549	22.8524	22.8736	22.9586	22.9518	22.6396	22.6767	22.987	23.0135	23.0331	23.0332	23.0808	23.0548	23.1051	23.1129	22.9806	23.0185	23.5339	23.4948	23.5011	23.6076	23.7345	23.5576	23.5656	23.5278	23.3118	23.3784	23.4173	23.3654	23.4811	23.424	23.4942	23.5463
Cz01g01190.t1	Cz01g01190	14	14	16.5491	16.5894	16.4929	16.7115	17.6659	18.0696	17.6284	17.4874	17.6997	17.5323	18.8607	18.975	18.8909	18.951	19.9173	20.1559	20.4845	19.9366	19.8053	19.8773	18.5697	19.0424	19.081	18.9194	18.4297	18.5378	18.4624	18.3064	18.7925	18.8562	14.8129	15.2375	14.9533	15.115	16.0446	15.1062	15.2605	16.8166	15.4969	15.5317	18.6976	18.702	18.574	18.8017	19.674	19.3981
Cz01g01220.t1	Cz01g01220	81	66	24.5754	24.6321	24.6432	24.604	24.715	24.7412	24.7368	24.7604	24.7183	24.715	24.695	24.758	24.73	24.7601	24.8424	24.8569	24.8971	24.6848	24.9043	24.9051	25.1248	25.1162	25.1771	25.1456	24.6506	24.7068	24.6691	24.6486	24.7404	24.7319	24.6319	24.6426	24.6799	24.7084	24.3864	24.3492	24.3293	24.098	24.2998	24.2634	24.4242	24.4618	24.4782	24.4752	24.4776	24.3494
Cz01g01230.t1	Cz01g01230	24	19	21.2139	20.9702	21.1719	21.2635	21.104	21.1272	21.0738	21.1499	21.0147	20.994	21.6935	21.735	21.646	21.6322	21.5422	21.5188	21.4028	21.4446	21.4312	21.3756	19.5223	19.4023	19.3747	19.4314	20.0566	20.0834	20.0839	20.0813	19.8765	19.8567	17.39	17.2883	17.3467	17.2618	18.4747	17.7012	17.7354	18.0676	17.6066	17.7562	19.9245	20.0348	19.9308	19.8787	20.6183	20.5709
Cz01g02060.t1	Cz01g02060	50	37	23.8875	23.8996	23.8482	23.7442	23.6614	23.7544	23.6817	23.6468	23.698	23.7087	23.8907	23.906	23.8894	23.9048	23.8218	23.793	23.799	23.5926	23.8068	23.8382	24.9756	25.1774	25.1837	25.1461	24.9862	24.9965	25.0207	24.9232	24.9923	24.9847	23.8018	23.8541	23.9091	23.8952	22.8412	23.9209	23.9149	22.6885	23.727	23.7135	24.3065	24.4283	24.4585	24.4482	24.4489	24.4725
Cz01g02100.t1	Cz01g02100	17	15	20.0644	19.9221	19.6504	19.6309	19.6926	19.6907	19.6196	19.6573	19.7189	19.7121	21.8068	21.7047	21.7731	21.881	21.3858	21.3299	21.4679	21.4029	21.4878	21.4629	19.1169	19.59	19.3459	19.2132	19.312	19.3881	19.3792	19.2928	19.4413	19.4846	21.3743	21.058	20.9599	21.1074	20.454	21.1594	21.1129	20.4687	20.9474	20.963	22.5153	22.5731	22.5388	22.4873	22.272	22.2834
Cz01g03010.t1	Cz01g03010	17	16	20.7542	21.0662	20.8715	20.8659	20.6138	20.7371	20.6698	20.7436	20.632	20.6106	17.6157	17.6784	17.7248	17.8174	17.7249	17.8143	17.6577	16.8745	18.0888	17.8981	20.0575	19.9623	19.9959	19.9516	20.0176	19.9983	19.888	19.9842	20.018	20.0069	22.2244	22.0699	22.1612	22.1981	21.6543	21.8229	21.7224	20.5495	22.0505	22.0061	21.7002	21.7177	21.6885	21.8305	21.4975	21.5164
Cz01g03070.t1	Cz01g03070	14	12	21.7869	21.4136	21.5508	21.5377	21.4735	21.4207	21.4384	21.4901	21.4509	21.4166	17.663	17.6266	17.7165	17.736	17.5695	17.5611	17.8941	18.3236	17.8864	17.9466	19.3215	19.4552	19.4774	19.2642	19.7773	19.6805	19.7387	19.7768	19.6262	19.6442	21.2235	21.0243	21.1595	21.2218	21.3968	21.38	21.3772	20.006	21.1837	21.2241	20.6108	20.7437	20.7543	20.3965	20.7746	20.5815
Cz01g03140.t1	Cz01g03140	3	3	12.3837			12.7619	11.8934	12.2913	12.5245	11.8515	12.2466	13.0731
Cz01g03200.t1	Cz01g03200	1	1
Cz01g03240.t1	Cz01g03240	93	77	26.5141	26.6392	26.7154	26.771	26.374	26.6202	26.4836	26.4205	26.4523	26.4352	26.1062	26.2435	26.3155	26.3546	25.9635	25.9598	25.9328	25.684	25.9986	25.971	25.5572	25.6511	25.6321	25.5313	25.9118	26.1992	26.0067	25.9488	26.1777	26.1693	25.5959	25.3619	25.4379	25.4449	24.4824	25.6175	25.5744	24.4133	25.9213	25.8706	27.9885	27.9985	27.9207	27.7149	27.3891	27.2685
Cz01g03270.t1	Cz01g03270	1	1											19.0081	19.0824	19.1482	19.1374	18.2844	18.1537	18.1839	18.3003	18.6418	18.7019	18.0886	18.1264	17.9678	17.9835	17.9787	18.0866	18.0565	17.9291	17.9744	18.0961											18.1852	18.3144	18.2385	18.2691	19.0044	18.8945
Cz01g04040.t1	Cz01g04040	31	30	24.0988	24.2218	24.0272	23.7927	23.1604	23.1983	23.1743	23.153	23.2499	23.2716	25.9057	26.2477	26.0831	25.7947	24.8234	24.8583	24.8839	25.2159	25.1813	25.126	23.1108	23.0662	22.9114	22.9726	23.6027	23.8614	23.7523	23.7099	24.0571	24.0616	21.4258	21.314	21.3523	21.3057	22.4043	23.5107	23.7316	20.8945	23.8004	23.6445	23.9187	24.0294	23.9952	24.0124	24.1153	23.7862
Cz01g04050.t1	Cz01g04050	3	3																																									18.2379	18.3106	18.2315	17.7751	18.6458	17.9292
Cz01g04120.t1	Cz01g04120	18	16	22.2876	22.5793	22.4606	22.4099	21.966	21.9456	21.911	22.0263	22.2097	22.2327	22.1744	22.3192	22.3292	22.1998	21.8813	21.8449	21.8448	22.2143	21.92	21.9928	22.3513	22.4108	22.2582	22.3427	21.846	21.8179	21.8791	21.946	21.9825	21.9918	22.4581	22.625	22.4356	22.4849	21.0435	21.6736	21.7451	21.7851	21.7575	21.8694	20.9156	21.0388	20.8479	20.766	21.1302	21.0754
Cz01g04220.t1	Cz01g04220	3	3																																									15.2979	15.111	15.1498	15.4051	14.8886	14.6335
Cz01g04230.t1	Cz01g04230	20	14	22.0702	21.8313	21.9338	22.0408	22.0571	22.0848	21.933	21.9506	21.7911	21.7479	22.5289	22.2056	22.3194	22.477	22.5987	22.5685	22.5434	22.5357	22.2769	22.3227	22.0902	21.8304	21.7237	22.132	22.371	22.3134	22.3752	22.3627	22.0711	22.0865	22.0884	21.9818	21.9621	22.1988	20.5549	22.4245	22.3447	20.0102	21.9697	21.9498	20.3561	20.3579	20.4578	20.3011	19.9017	20.2229
Cz01g04245.t1	Cz01g04245	15	15	22.2446	22.2943	22.4505	22.4955	22.5497	22.7564	22.6668	22.737	22.6264	22.709	22.4926	22.346	22.3493	22.1623	22.031	22.0882	22.1845	22.2314	22.0176	21.9986	21.8032	21.8885	21.8661	21.8481	21.8714	21.916	21.8855	21.9469	21.9475	21.9689	22.8115	22.7938	22.9656	22.8723	21.8805	22.5163	22.5427	21.9422	22.3757	22.3642	23.2842	23.396	23.2975	23.4764	23.4375	23.2821
Cz01g04260.t1	Cz01g04260	19	18	22.1308	22.3413	22.1683	22.0964	22.5105	22.0755	22.2964	22.1431	22.6255	22.615	22.4321	22.8319	22.6598	22.4577	22.3477	22.4071	23.0938	22.1845	22.9721	22.9974	23.8937	23.9957	24.1099	23.9518	23.0153	22.7853	22.6843	22.6946	22.976	22.9726	24.4459	24.5092	24.6127	24.4928	22.6329	23.3649	23.5707	22.2842	23.0647	23.0976	22.094	21.9656	22.0908	22.0714	21.796	21.7421
Cz01g05010.t1	Cz01g05010	5	5											16.4943	16.6609	16.8445	16.954	16.5805	16.6386	16.7787	15.9881	17.3027	17.1205																					21.3505	21.2438	21.1669	20.9487	20.3696	20.2179
Cz01g05080.t1	Cz01g05080	1	1
Cz01g05220.t1	Cz01g05220	4	2	17.0408	16.5236	16.7055	16.9474	18.4713	18.4921	18.3917	18.421	17.9126	18.0563	17.0906	16.5556	16.797	17.0799	17.9322	17.8737	18.0314	18.5194	17.6406	17.5446	16.9781	16.4234	16.7169	16.9603	18.1885	17.9283	17.9255	18.0259	17.6493	17.7269	17.7672	17.4095	17.3487	17.6335	19.0534	18.0467	18.0639	19.2557	17.7714	17.723	16.2793	16.696	16.3348	16.4082	17.6192	17.8901
Cz01g05255.t1	Cz01g05255	8	7	16.9134	17.087	16.9931	16.9251	16.8395	16.7717	16.825	16.9462	16.8241	16.7197	19.1313	19.169	19.1802	19.1722	18.8148	18.9845	19.1473	18.9193	18.9251	19.141	19.075	19.1879	19.394	19.1604	19.3103	19.218	19.1899	19.1698	18.958	19.1944	16.1501	15.7801	15.9759	15.8675	18.108	15.4687	15.251	18.2657	15.3937	15.1082	18.7275	18.5553	18.6748	18.8673	18.309	18.5139
Cz01g05270.t1	Cz01g05270	18	16	22.0084	22.1239	22.0056	22.0626	22.6132	22.6298	22.572	22.4151	22.3439	22.2899	22.9831	23.1311	22.9247	22.9091	22.9574	23.0745	23.0564	23.0704	23.071	23.0446	21.6497	21.7478	21.7349	21.752	22.7015	22.7242	22.6601	22.5767	22.4655	22.5321	21.1252	21.2859	21.1475	21.17	22.2631	22.7316	22.8853	21.8925	23.284	23.233	23.0512	22.9784	23.0442	22.9749	22.5864	22.5379
Cz01g05290.t1	Cz01g05290	2	2
Cz01g06010.t1	Cz01g06010	13	13	18.6774	18.8286	18.7973	18.7285	18.4305	18.5339	18.3584	18.4126	18.3418	18.3176	15.1057	14.6671	14.9252	14.8849	17.5829	17.5205	17.569	17.7	17.1081	17.1023	16.3534	16.4316	16.0989	16.0146	18.5848	18.6332	18.7474	18.8748	17.9039	17.9651	18.9612	19.0655	19.0125	18.8959	21.0459	19.9607	19.9372	20.1269	19.7698	19.7616	13.8566	14.5033	14.919	14.5727	17.0034	16.6566
Cz01g06040.t1	Cz01g06040	19	19	22.7899	22.7484	22.7536	22.7395	22.5217	22.5323	22.5754	22.6252	22.6546	22.6058	20.959	20.9036	20.986	20.9999	20.9169	20.8757	21.0383	20.9643	20.8502	20.7521	21.3696	21.3377	21.3616	21.4217	21.6382	21.5714	21.4564	21.4612	21.4394	21.3837	21.5358	21.365	21.3928	21.4954	21.7806	21.5326	21.4825	20.9971	21.3303	21.295	22.1795	22.1013	22.1457	22.0772	21.8961	21.9051
Cz01g06050.t2	Cz01g06050	44	38	22.5894	22.7089	22.6594	22.6318	22.372	22.413	22.4429	22.4237	22.6726	22.6822	21.2093	21.3632	21.2534	21.2949	21.1898	21.2545	21.2657	21.1946	21.6507	21.663	21.7564	21.8175	21.8697	21.8127	21.5032	21.5146	21.5134	21.5028	21.574	21.641	22.7213	22.7349	22.737	22.7547	23.6807	22.1735	22.2667	23.6878	22.5588	22.5787	21.6493	21.6273	21.7584	21.818	21.8022	21.6058
Cz01g06110.t1	Cz01g06110	1	1
Cz01g06150.t1	Cz01g06150	18	18	20.56	20.914	20.7632	20.6464	20.0038	19.9506	19.9508	20.0448	20.1695	20.169	21.0908	21.3485	21.1644	21.0475	20.8212	20.7316	20.8155	21.1753	20.8227	20.7644	22.1517	22.5025	22.2848	22.2603	21.8881	21.8057	21.8553	21.9513	21.9239	21.9782	21.8614	22.2202	22.1993	22.1593	21.5087	21.8181	21.8247	21.6118	21.823	21.847	21.2245	21.1459	21.1867	21.2348	21.2362	21.2239
Cz01g06220.t1	Cz01g06220	15	13	22.3415	22.2883	22.3186	22.1975	21.6728	21.7013	21.6663	21.6507	21.876	21.8131	22.9342	22.9819	23.0693	23.0079	22.6206	22.6036	22.6041	22.5842	22.6221	22.6663	22.3513	22.3285	22.4335	22.4002	21.5261	21.5747	21.4651	21.4872	22.0013	21.989	22.4099	22.262	22.4057	22.3022	21.0917	21.9654	21.8226	21.3378	22.0024	21.9368	20.5458	20.6471	20.5077	20.4299	20.4014	20.4463
Cz01g07020.t1	Cz01g07020	9	9				11.9437	11.9395						19.4172	18.5971	18.927	19.2881	19.4596	19.4976	19.3615	19.1258	19.2373	19.2251	16.6794	17.0122	16.9967	16.7703	17.1559	17.222	17.3207	17.3308	16.9438	17.153	17.6939	17.6382	17.6742	17.603	16.9984	17.2753	17.2485	18.0217	17.5484	17.4493	17.3931	17.675	17.5469	17.5716	17.2188	17.2786
Cz01g07080.t1	Cz01g07080	35	26	22.5417	22.5532	22.5047	22.5277	22.6988	22.721	22.7046	22.5846	22.775	22.7448	22.8127	22.8891	22.8452	22.789	22.6354	22.6942	22.8885	22.5954	23.0442	23.0558	23.4761	23.3355	23.4791	23.4202	23.1158	23.0671	23.116	23.1109	23.0662	23.0705	23.459	23.3691	23.4426	23.4026	22.639	23.2425	23.217	22.5151	22.8863	22.9119	23.8711	23.8276	23.8496	23.9039	23.7689	23.7025
Cz01g07100.t1	Cz01g07100	18	17	22.1942	21.9408	21.9978	22.1638	21.8529	21.4468	21.6341	21.616	21.2916	21.2751	20.7527	20.5889	20.5492	20.8551	19.8118	19.7299	19.5935	19.6513	19.9027	19.839	20.04	20.102	20.0715	20.0513	20.4084	20.1185	20.193	20.2427	19.919	20.0602	20.6623	20.7632	20.8119	20.6894	21.0566	20.2114	20.2332	21.4864	20.5392	20.4619	21.1411	21.1026	20.9072	20.6826	20.4587	20.515
Cz01g07160.t1	Cz01g07160	31	29	25.2084	24.3754	24.8684	25.1881	25.4908	25.4989	25.5814	25.742	25.2692	25.098	24.7628	24.3387	24.7482	24.7962	24.9152	25.02	24.9797	24.6741	24.8031	24.7488	23.098	22.9796	23.0077	23.054	24.4193	24.2629	24.3358	24.4762	23.9279	23.9492	22.2784	22.2709	22.3253	22.277	23.0656	22.9093	22.9618	22.2697	22.6417	22.6587	23.1384	23.0881	23.003	22.8415	22.8306	22.8239
Cz01g07190.t1	Cz01g07190	11	8	21.0942	21.2483	21.208	21.2953	20.9385	21.2213	21.1297	21.1112	21.5772	21.5822	21.4128	21.4997	21.4695	21.5274	21.2154	21.2201	21.2552	20.9168	21.7284	21.6515	18.8318	18.8419	18.8696	18.8995	19.2346	19.4818	19.2796	19.1457	19.7644	19.6895	18.7302	18.7775	18.8293	18.6757	19.9383	19.3307	19.4537	20.4088	20.067	19.9618	21.2402	21.2388	21.2079	21.1567	20.7917	20.7121
Cz01g07200.t1	Cz01g07200	1	1
Cz01g07240.t1	Cz01g07240	4	4	17.3072	17.52	17.4544	16.9809	16.4424	16.351	16.4671	16.687	16.7837	16.8214											14.3942	14.0862	14.4593	14.029	14.8451	14.0902	14.7128	14.9872	14.6763	13.9551	18.983	18.8892	18.5823	18.9782	20.8738	19.2598	19.3375	20.9412	19.034	19.0189
Cz01g07250.t1	Cz01g07250	56	45	23.0287	23.0656	23.0121	23.0685	22.8721	22.9133	22.8523	22.8406	22.8155	22.7405	22.8684	22.8745	22.861	22.9137	22.759	22.7885	22.7376	22.7249	22.6717	22.6896	22.5875	22.6021	22.5513	22.6455	22.573	22.4999	22.5663	22.56	22.529	22.5246	22.316	22.4233	22.4434	22.3793	22.1444	22.2101	22.2293	22.1146	22.2362	22.2177	22.5551	22.6148	22.6162	22.6115	22.4564	22.5128
Cz01g08010.t1	Cz01g08010	32	25	22.3184	22.3511	22.3049	22.1999	22.6036	22.1441	22.2451	22.1714	22.5846	22.5702	22.6076	22.6179	22.5769	22.4521	22.8902	22.9216	23.2536	22.9599	22.6171	22.6407	23.4719	23.398	23.3891	23.5966	23.3856	23.372	23.314	23.3704	23.5046	23.5253	22.9662	22.9425	23.0367	23.1253	24.3206	23.8535	23.8945	23.5313	22.9456	22.9345	21.9724	21.9764	21.9579	21.9581	22.0902	22.0504
Cz01g08150.t1	Cz01g08150	17	16	21.248	21.1273	21.3358	21.3507	21.0964	21.0509	21.1365	21.1231	21.1263	21.0653	21.5563	21.4209	21.474	21.4599	21.3011	21.3014	21.3436	21.374	21.3067	21.2879	20.4112	20.4141	20.4981	20.5343	20.1169	19.9996	20.1172	20.0327	20.1158	20.1261	20.7452	20.6777	20.7579	20.7431	21.2382	20.4279	20.5367	20.8515	20.4749	20.4162	21.993	22.0106	22.0159	21.9131	21.7786	21.7906
Cz01g08160.t1	Cz01g08160	7	7	18.0298	18.1466	18.0526	18.0441	18.0455	18.1213	17.9062	17.7458	17.8513	17.7187	18.9327	18.7472	18.9559	18.7631	18.7912	18.713	18.7219	19.0149	18.6046	18.6928	18.5543	18.6073	18.5651	18.414	18.1844	18.2086	18.2562	18.2717	18.034	18.1174	17.0254	16.8822	16.9556	16.6838	17.6551	16.3409	16.4865	17.8451	16.4857	16.4024	18.8961	18.9652	19.0085	18.866	18.7454	18.8771
Cz01g08190.t1	Cz01g08190	16	13	22.0599	22.0439	21.9757	22.0294	21.9872	21.8199	21.9346	21.9483	22.0136	21.9596	21.4489	21.2394	21.4082	21.5249	21.4491	21.5167	21.5136	21.2814	21.4233	21.4461	21.1695	21.1604	21.0434	21.0225	21.3239	21.3414	21.3378	21.3147	21.261	21.3487	22.0534	22.1436	22.0501	21.9854	22.051	21.6002	21.6183	21.7865	21.8775	21.9126	21.7303	21.8127	21.7568	21.593	21.8153	21.7936
Cz01g09020.t1	Cz01g09020	16	16	18.4913	18.5501	18.569	18.5319	18.4362	18.3698	18.4399	18.3666	18.4787	18.5403	18.1694	18.4442	18.1284	18.3934	18.2082	18.043	18.191	18.6148	18.1208	18.1177	17.2876	17.4369	17.378	17.4135	18.0954	18.1798	18.1403	18.1005	17.7618	17.8392	16.7132	16.615	16.3997	16.5877	16.2091	16.3491	16.3266	17.5406	16.2593	16.549	17.7458	17.7885	17.6472	17.7233	18.2412	18.454
Cz01g09140.t1	Cz01g09140	10	9											14.434	14.3891	14.7378	14.9021	14.7961	14.309	14.6341	14.4342	14.6273	15.1052	16.9574	17.3965	17.1401	16.8557	17.2263	17.2266	17.2774	17.2801	17.0089	17.1208	16.8365	17.2248	16.9831	17.2033	17.7156	17.4565	17.4416	17.6988	17.5794	17.4949	19.7755	19.7747	19.6381	19.6237	19.288	19.3385
Cz01g09260.t1	Cz01g09260	39	23	23.7608	23.452	23.6493	23.7649	23.5689	23.5867	23.4816	23.5709	23.55	23.5171	22.3966	22.1466	22.2861	22.3288	22.6235	22.4864	22.4678	22.7336	22.246	22.2634	23.1632	23.1381	23.1704	23.2291	23.0931	22.9421	23.0721	23.1038	23.1268	23.0897	22.8064	22.5588	22.5913	22.7185	22.9415	22.8814	22.8431	22.7072	22.6883	22.6995	23.714	23.7349	23.667	23.4392	23.6455	23.5905
Cz01g09270.t1	Cz01g09270	1	1																																				12.214
Cz01g09290.t1	Cz01g09290	30	28	24.5368	24.3851	24.3745	24.2678	24.0196	24.0224	23.9967	24.0616	24.0719	24.0576	24.4149	24.3331	24.32	24.208	24.2047	24.1856	24.2143	23.9809	24.1213	24.1176	24.3063	24.4277	24.4517	24.4098	24.1731	24.2374	24.212	24.2435	24.1946	24.1963	24.4511	24.4618	24.5937	24.6069	23.0938	24.3281	24.2064	23.5115	23.9528	23.9317	24.1199	24.1528	24.1468	24.1275	23.8734	23.7512
Cz01g10120.t1	Cz01g10120	63	51	25.8948	26.1014	26.0023	25.914	25.7468	25.8533	25.769	25.7348	25.7625	25.7165	26.1299	26.3077	26.2503	26.1777	25.6992	25.7072	25.6805	25.7746	25.8736	25.9526	25.9385	26.0971	25.9854	25.9913	25.6228	25.5812	25.6234	25.6358	25.6422	25.6609	25.5535	25.5934	25.5941	25.6113	24.8475	24.8993	24.8851	24.3422	25.0871	25.0817	25.5199	25.566	25.61	25.6274	25.3631	25.5134
Cz01g10140.t1	Cz01g10140	45	43	19.1997	19.3747	19.3246	19.3194	19.1301	19.1305	19.1624	19.1541	19.3554	19.4569	19.9771	20.1222	19.9871	19.9817	20.1989	20.4917	21.0305	20.424	20.4735	20.4378	21.328	21.4024	21.2852	21.2903	21.0996	21.1647	21.1917	21.1003	21.1043	21.0628	20.6358	20.6014	20.5896	20.4909	20.7644	20.2475	20.3125	20.8388	20.9782	20.979	19.4576	19.7055	19.765	19.6519	19.5776	19.6719
Cz01g10230.t1	Cz01g10230	29	28	22.3699	22.3638	22.3715	22.3794	22.2926	22.2627	22.331	22.4199	22.295	22.2489	21.1228	21.1614	21.1136	21.0792	20.8242	20.8334	21.0238	20.6834	20.783	20.8139	22.8844	23.0707	23.0665	23.0154	22.7031	22.6756	22.6257	22.7104	22.7524	22.7193	22.7575	22.826	22.8258	22.823	21.9782	22.3772	22.4149	21.8972	22.2597	22.314	22.3331	22.2999	22.3119	22.2796	22.1767	22.1076
Cz01g11060.t1	Cz01g11060	64	53	23.2474	23.0902	23.0818	23.1802	23.2912	23.1931	23.2491	23.2215	23.2094	23.1846	23.0009	22.5985	22.7089	22.9483	22.9102	23.0182	22.9454	22.7839	22.9012	22.9502	22.1799	22.2187	22.2749	22.2138	22.3178	22.3063	22.3094	22.2667	22.3774	22.4075	22.9129	22.9512	22.9742	22.8807	22.2742	22.386	22.3044	22.1693	22.9195	22.9408	23.5132	23.4054	23.4851	23.6113	23.2686	23.1854
Cz01g11100.t1	Cz01g11100	1	1
Cz01g11180.t1	Cz01g11180	10	8	21.2465	21.1486	21.096	21.0352	20.3365	20.5114	20.4857	20.5509	20.4024	20.4776	21.2433	21.2999	21.2427	21.3208	20.9924	20.8512	20.6104	20.7441	20.8487	20.8739	21.5001	21.4314	21.4309	21.4168	21.6238	21.6181	21.6561	21.7035	21.7718	21.7606	21.5327	21.6624	21.5734	21.6628	21.4653	21.7763	21.4491	21.9668	21.5391	21.5642	21.1632	21.0196	21.0398	20.7646	20.7986	20.7852
Cz01g12010.t1	Cz01g12010	14	13	20.1813	20.2553	20.2313	20.2556	20.4438	20.5332	20.4431	20.3012	20.7974	20.791	19.3726	19.7618	19.517	19.5151	19.353	19.4655	19.4683	19.4517	19.5865	19.5231	20.7062	20.88	20.7564	20.6645	20.2844	20.3631	20.3677	20.4114	20.4615	20.4669	21.0844	21.3808	21.4534	21.3548	20.8836	21.012	21.0334	20.5085	21.1266	21.1614	21.2661	21.379	21.3489	21.509	21.3251	21.3729
Cz01g12020.t1	Cz01g12020	30	20	22.0347	22.0014	22.0777	22.1103	21.4471	21.5786	21.547	21.5604	21.8188	21.8118	22.0993	22.0661	22.0424	22.0514	21.6788	21.639	21.5767	21.7987	21.8109	21.8349	21.4129	21.7458	21.655	21.6563	21.3224	21.4338	21.3931	21.4603	21.9023	21.9236	21.1983	21.3605	21.3442	21.3279	21.2449	21.0802	21.1457	20.2626	21.1878	21.1697	21.7678	21.7599	21.7351	21.8966	21.6464	21.5263
Cz01g12100.t1	Cz01g12100	1	1
Cz01g12130.t1	Cz01g12130	1	1																					16.6876	16.4156	16.2438	16.3727	15.6199	15.5788	15.5982	15.6278	15.428	15.1418
Cz01g12150.t1	Cz01g12150	5	3
Cz01g12160.t1	Cz01g12160	33	27	21.8336	21.7371	21.7678	21.7346	21.6414	21.6305	21.609	21.5913	21.6995	21.6561	22.2355	22.4	22.392	22.377	22.4546	22.4978	22.4712	22.4965	22.4494	22.4887	21.7845	21.9842	21.8999	21.8364	21.9405	22.0786	22.0039	22.078	22.0126	22.0307	21.7737	21.9361	21.8645	21.8049	22.309	22.0065	22.0312	22.0653	22.1525	22.1929	22.4586	22.439	22.4709	22.3853	22.3746	22.3943
Cz01g13050.t1	Cz01g13050	45	38	23.3171	23.3533	23.3494	23.3349	23.1144	23.1201	23.0675	23.0415	23.1305	23.0918	23.2193	23.2476	23.2642	23.2435	22.9383	22.9299	22.9385	22.8923	23.0675	23.0735	23.5021	23.4399	23.4114	23.5236	23.149	23.1897	23.1459	23.1467	23.2238	23.1907	22.826	22.8291	22.7274	22.805	22.5802	22.9946	22.9786	22.6381	22.8213	22.8172	23.3612	23.3993	23.3869	23.417	23.0238	22.9744
Cz01g13210.t1	Cz01g13210	22	18	19.7054	19.5047	19.5863	19.6771	19.9407	19.9353	19.9758	19.9768	19.6786	19.6056	19.9158	19.7202	19.7565	19.7947	19.6307	19.5254	19.4084	19.4795	19.6148	19.5328	19.0576	18.9928	18.9932	19.0712	19.7129	19.8412	19.7999	19.7714	19.7683	19.8538	18.6929	18.6874	18.7949	18.7693	18.5411	18.9799	18.9275	18.9373	19.2946	19.2214	20.8049	20.797	20.7413	20.8658	20.8353	20.8533
Cz01g13270.t1	Cz01g13270	12	8	22.358	22.7508	22.6287	22.3694	22.3231	22.1767	22.1487	22.2227	22.3588	22.2569	21.5612	21.76	21.6394	21.693	21.4667	21.5064	21.478	22.1959	21.5194	21.5003											19.0345	18.9648	18.9164	19.0982	19.3239	18.9491	18.942	18.0919	18.9253	18.9649	19.7757	19.8715	19.9421	19.9001	19.7026	19.4547
Cz01g14080.t1	Cz01g14080	2	2																																									16.8455	17.1592	17.1151	17.4562	16.7161	16.9411
Cz01g14120.t1	Cz01g14120	28	27	21.3049	21.3478	21.3317	21.3104	21.2132	21.2997	21.2578	21.2071	21.1272	21.0965	21.991	22.0832	22.1053	22.0874	21.8481	21.794	21.8014	21.7496	21.8276	21.8027	20.5364	20.61	20.5454	20.5873	20.6929	20.6042	20.6772	20.679	20.5381	20.509	20.3853	20.5063	20.4975	20.4277	21.1196	20.4777	20.5482	21.2618	20.5341	20.5464	22.3121	22.334	22.3019	22.3164	22.1922	22.3236
Cz01g14220.t1	Cz01g14220	95	75	25.5589	25.5887	25.552	25.466	25.0328	24.8645	25.0291	25.1442	25.154	25.1037	25.4198	25.4686	25.486	25.3791	25.0106	25.0403	25.1406	25.0069	25.0856	25.0641	25.5309	25.6175	25.6649	25.5868	24.8455	24.8118	24.8524	24.9043	24.8899	24.891	25.2538	25.2345	25.2502	25.2157	24.6398	24.7509	24.8299	24.4332	24.7593	24.7518	24.4753	24.4865	24.5488	24.6196	24.3737	24.4211
Cz01g14250.t1	Cz01g14250	7	7	20.8285	20.9581	20.8633	20.703	20.2796	20.421	20.4097	20.4503	20.5881	20.5434	20.002	19.9651	19.8236	19.8272	19.5846	19.671	19.6299	19.257	19.8386	19.7412	23.0784	23.1165	23.1898	23.1599	22.0826	22.3431	22.2	22.2935	22.3653	22.4257	22.9495	22.8523	22.839	22.9669	21.7939	22.2535	22.189	21.9741	22.062	22.1472	19.1862	19.2253	19.2851	19.2326	18.9339	19.1253
Cz01g15140.t1	Cz01g15140	3	3	20.8781	20.8582	20.8994	20.946	20.3946	20.3746	20.3751	20.4366	20.5872	20.4457	20.5411	20.4471	20.5284	20.5394	20.2415	20.2579	20.2117	20.1382	20.25	20.2848	18.4642	18.6092	18.6762	18.5475	18.3089	18.1402	18.1641	18.2373	18.1474	18.0826	20.2339	20.3281	20.4213	20.3207	16.9339	19.9237	19.6415	17.1877	19.9666	20.0756	18.5081	18.5878	18.5325	18.3682	18.3012	18.6368
Cz01g15200.t1	Cz01g15200	10	8	21.1314	21.2314	21.2263	21.2196	20.9982	20.9991	21.0597	21.0727	21.0027	20.9854	20.8725	20.99	20.9234	20.9224	20.604	20.6112	20.5406	20.3779	20.7551	20.8457	20.3031	20.2235	20.1783	20.3289	20.0731	19.9704	20.0544	20.0877	20.0548	19.9714	21.4353	21.4394	21.5192	21.4788	20.7045	20.9075	20.8073	19.6988	20.8475	20.8368	19.6097	19.5974	19.5154	19.5009	19.2493	19.4389
Cz01g16010.t1	Cz01g16010	19	16	19.9096	20.0039	19.8941	19.8459	19.4545	19.4824	19.5914	19.6591	19.5248	19.5414	19.6944	19.6881	19.7183	19.6598	19.3436	19.4134	19.4267	20.3796	19.3246	19.6578	20.5417	20.6156	20.4975	20.5776	20.1891	20.2204	20.273	20.226	20.2622	20.2775	20.5141	20.6363	20.499	20.4916	18.4567	19.8734	19.7571	18.4665	19.9114	19.8837	22.1009	22.0999	22.115	22.1513	21.6473	21.5619
Cz01g16170.t1	Cz01g16170	7	6																																									20.9675	21.037	20.9901	20.9937	20.8034	20.7314
Cz01g16190.t1	Cz01g16190	4	4	19.6946	19.5134	19.522	19.7153	19.4609	19.5481	19.5493	19.6123	19.4958	19.4799											16.7204	16.9182	16.9471	16.6979	17.9255	17.8568	17.9462	17.969	17.7522	17.7474											16.7839	16.7915	17.2009	16.9387	17.7002	18.0259
Cz01g16260.t1	Cz01g16260	2	2
Cz01g17010.t1	Cz01g17010	10	9	20.0689	20.0599	20.0128	20.0722	19.8716	20.0166	19.9143	19.9197	20.0225	19.9929	19.6765	19.7438	19.659	19.6805	19.5405	19.4549	19.526	19.4543	19.9172	19.8217	20.4299	20.4348	20.5323	20.4963	20.2315	20.2161	20.2134	20.2182	20.3987	20.3576	20.4163	20.4863	20.4556	20.471	20.0205	19.9966	19.8516	18.7496	19.9108	20.0788	21.089	21.0588	21.0727	21.0072	21.4788	21.4276
Cz01g17070.t1	Cz01g17070	13	12	19.1489	19.4505	19.4416	19.2623	19.224	19.4767	19.3396	19.295	19.6171	19.4899	19.8087	19.9913	19.9363	19.9349	19.7455	19.5965	19.4791	20.1103	19.6578	19.8167	19.9615	20.4812	20.1623	19.9844	20.3198	20.5614	20.5441	20.5942	20.3088	20.4183	19.2011	19.6386	19.4352	19.0878	20.321	19.6019	19.2841	20.4247	19.5126	19.4069	20.5521	20.4702	20.5837	20.7839	20.2439	20.1443
Cz01g17170.t1	Cz01g17170	68	53	24.0323	24.191	23.9456	23.8438	23.4636	23.3997	23.462	23.3474	23.4902	23.413	24.8259	24.9304	24.7642	24.694	24.4416	24.4965	24.5083	24.5405	24.4645	24.5075	24.035	23.7957	23.8574	23.9323	23.7275	23.6973	23.7224	23.7826	23.6385	23.6259	23.7477	23.4944	23.5647	23.5901	23.37	23.541	23.515	23.4241	23.3379	23.3265	23.9015	23.846	23.8633	23.9304	23.7568	23.7694
Cz01g17190.t1	Cz01g17190	7	6	17.3839	17.5352	17.4232	17.364	17.3116	17.2349	17.0839	17.2005	17.2251	17.2376	17.8963	17.5432	17.8873	17.8214	17.0621	17.1657	17.1235	17.4623	17.3063	17.1553																					17.5654	17.3955	17.6951	17.9751	17.4051	17.3881
Cz01g17230.t1	Cz01g17230	29	18	24.334	24.3427	24.3933	24.4327	24.0698	24.2262	24.1306	24.16	24.2225	24.2096	24.2581	24.3641	24.3065	24.3335	23.9413	23.9452	23.8836	23.6237	24.1471	24.1523	21.3725	21.5086	21.5474	21.531	21.7624	21.8238	21.7624	21.8075	21.8754	21.8431	22.7435	22.8363	22.8266	22.7486	21.6478	22.9253	23.0224	20.7657	23.0516	23.0898	24.6233	24.5373	24.5322	24.3326	23.9	23.8791
Cz01g18090.t1	Cz01g18090	46	43	22.3289	22.2823	22.3056	22.3757	22.6074	22.6316	22.5892	22.5752	22.5215	22.4942	21.7471	21.682	21.6973	21.7184	22.0086	21.9663	21.9904	22.2518	21.8343	21.9172	23.3706	23.359	23.3373	23.3733	23.006	23.0327	23.0283	23.0138	23.0683	23.009	21.2451	21.3044	21.3618	21.3434	21.2356	21.14	21.1525	21.1223	21.2473	21.215	22.0287	22.1658	22.1204	22.1009	21.9747	21.9233
Cz01g16020.t1	Cz01g16020	35	31	22.4804	22.6091	22.5636	22.5005	22.303	22.3524	22.3396	22.4993	22.5104	22.4747	22.2128	22.3498	22.2524	22.1432	22.1655	22.1324	22.1642	22.0759	22.1123	22.0998	23.0792	23.1635	23.12	23.1338	22.8637	22.8775	22.8712	22.8996	22.8595	22.881	22.7954	22.82	22.7833	22.7995	23.0002	22.6387	22.636	23.0226	22.7016	22.6724	22.6626	22.6301	22.6594	22.7506	22.24	22.3425
Cz01g16100.t1	Cz01g16100	4	4	18.298	17.9914	18.1882	18.2801	18.0629	18.1686	18.0989	18.0223	18.0529	18.003	16.3255	16.3724	16.0513	16.2374	16.0591	15.5005	15.8269	18.452	16.1066	15.662	17.2517	16.5388	16.6015	16.4536	16.1646	16.2903	16.3216	16.1619	16.1501	16.2093											16.5987	16.5583	16.3949	16.4348	16.6347	17.0952
Cz01g16120.t1	Cz01g16120	8	8	20.8339	20.8906	20.8285	20.8381	20.4453	20.4425	20.3867	20.5155	20.3696	20.4154	21.3268	21.3357	21.267	21.3577	20.8059	20.778	20.8048	21.0808	21.3832	21.479	18.7999	18.775	18.7235	18.7618	19.4717	19.4816	19.5527	19.3912	20.1622	20.3052	19.1431	19.2018	18.9169	19.0715	19.1578	19.1636	19.3208	18.5602	19.6794	19.7215	19.8382	19.8378	19.7433	19.8725	19.7191	19.744
Cz01g16160.t1	Cz01g16160	7	7	16.1269	15.7251	16.0554	15.9496	16.4189	16.3383	16.2405	16.2846	16.5751	16.4183	15.4241	15.4459	15.5233	15.4104	16.096	16.0793	15.8804	16.0356	15.9053	16.2729	18.1592	18.2489	18.054	18.242	17.7536	17.99	17.8889	17.7145	17.9228	17.9601	16.8448	16.5607	16.5954	16.7975	17.6159	16.261	16.3727	17.7589	16.3886	16.5298	14.7567	14.8848	15.0318	15.035	14.8846	14.9013
Cz01g16200.t1	Cz01g16200	4	4	17.8526	17.8059	17.7303	17.8142	18.0984	18.1847	18.4603	18.1281	18.0585	18.0137	17.9542	17.8239	17.7394	18.0749	18.1919	18.1086	18.1489	18.8971	18.1019	18.114	16.4247	16.2105	16.3129	16.3093	16.8354	17.0613	16.8909	16.9233	17.147	17.0923	15.0799	15.1786	15.2264	15.4335	17.5341	15.737	16.0625	16.6489	16.0901	16.1041	18.3513	18.5259	18.3556	18.6138	18.5649	18.6829
Cz01g17030.t1	Cz01g17030	19	15	19.3725	19.5117	19.5167	19.5313	19.5895	19.6006	19.627	19.5603	19.6311	19.6216	21.0656	21.2333	21.1519	21.2273	21.1721	21.1452	21.2403	21.2416	21.0395	21.0837	22.9617	22.9087	22.8834	22.8634	21.7802	21.9455	21.862	21.8536	22.0554	22.0225	22.2034	22.0301	22.0733	22.0928	20.3794	21.0403	21.1998	20.1649	20.8261	20.9577	21.5052	21.5465	21.6056	21.5565	21.1259	21.2136
Cz01g17040.t1	Cz01g17040	7	7	19.8886	20.086	19.9794	19.8877	20.1831	20.1812	20.1455	20.1205	20.2283	20.2538	21.0782	21.5209	21.2459	21.0532	21.1827	21.1968	21.194	21.3813	21.1062	21.0266	21.4859	21.5812	21.6615	21.486	20.7288	20.5604	20.5884	20.738	21.1338	21.0573	20.0783	20.5492	20.6797	20.5435	19.5479	20.7416	20.6734	19.5045	20.4269	20.5872	18.6152	18.7069	18.7597	18.581	20.6624	20.6029
Cz01g17050.t1	Cz01g17050	3	3
Cz01g17090.t1	Cz01g17090	14	10	20.785	20.8468	20.8705	20.8106	20.5383	20.5529	20.5027	20.4965	20.689	20.6931	21.1268	21.1476	21.1461	21.1657	21.1357	21.1378	21.2706	20.9835	21.128	21.1408	19.5532	19.8831	19.8778	19.736	19.7329	19.8922	19.8641	19.9061	19.932	19.916	19.0821	19.2302	19.3283	19.2855	20.4005	19.7562	19.8459	20.3909	19.3442	19.4357	20.7423	20.7608	20.8751	20.7833	20.659	20.6455
Cz01g17100.t1	Cz01g17100	25	22	20.3209	20.4131	20.3583	20.4183	20.0257	20.0498	20.0458	20.0339	19.9487	20.0069	21.2975	21.3356	21.3709	21.3768	21.0771	21.0737	21.0736	21.2106	21.0218	20.97	22.1398	22.1126	22.1163	22.0995	21.8898	21.8548	21.8996	21.8597	21.876	21.824	21.9246	21.9715	21.9801	22.0106	21.53	21.752	21.8144	21.2098	21.7387	21.7307	22.0702	22.1088	22.0735	22.2481	21.8728	21.7875
Cz01g17130.t1	Cz01g17130	5	5	18.2514	17.2602	17.8447	18.2703	18.9646	18.8111	18.9168	18.8653	18.7325	18.7948	18.2647	17.8482	18.1209	18.1792	19.1659	19.152	19.069	18.6575	18.5153	18.4739	17.838	17.8914	17.9804	18.1081	18.6601	18.6679	18.6094	18.8454	18.602	18.5305	15.2967	15.3805	15.7949	15.725	16.1168	16.2266	16.2539	17.1816	15.9515	15.983	15.3115	14.8301	14.9794	14.2426	15.5366	14.9116
Cz01g17140.t1	Cz01g17140	16	15	22.3797	22.3252	22.4063	22.3811	22.6668	22.4925	22.5955	22.5563	22.4443	22.3857	20.9426	20.7387	20.8938	20.9586	21.7663	21.7925	21.8776	21.3229	21.473	21.486	22.0108	21.8594	22.0727	22.0225	22.2823	22.1755	22.1742	22.1622	21.9791	21.911	21.5418	21.3532	21.6396	21.578	21.0394	22.3377	22.3067	20.7614	21.9989	22.0196	21.9622	21.848	21.9461	21.8939	21.7859	21.6771
Cz01g17210.t1	Cz01g17210	2	2
Cz01g17250.t1	Cz01g17250	16	14	21.6014	21.64	21.6106	21.6187	21.6448	21.6061	21.6658	21.7746	21.7919	21.8055	21.0399	21.0355	21.056	21.121	20.9313	20.9666	21.1075	20.7896	21.3038	21.3137	22.194	22.0372	22.0655	22.0422	21.9912	21.9882	22.0206	21.9567	21.9521	22.0205	21.4741	21.4379	21.4932	21.4722	21.4545	21.234	21.1694	22.2305	21.2529	21.1834	19.9785	20.0753	20.0731	19.9765	20.2039	20.2576
Cz01g18060.t1	Cz01g18060	8	8	13.7192	14.8454	14.3898	14.3204	14.1374	14.2397	13.5573	13.6512	14.7879	14.3467											17.6992	17.2809	17.1408	17.5179	18.0671	17.7672	17.8188	17.8866	17.7195	17.7717	18.565	18.4035	18.4445	18.4198	18.2493	18.5587	18.7536	19.265	18.8463	18.6664
Cz01g18100.t1	Cz01g18100	13	11	22.3841	22.5255	22.5814	22.5078	22.2406	22.3333	22.2546	22.2252	22.2835	22.28	22.4323	22.6442	22.5261	22.4071	21.9854	21.9109	21.5847	21.8209	21.8339	21.846	23.2687	23.5679	23.3517	23.3466	22.2798	22.2381	22.3341	22.3177	22.5892	22.6349	23.4626	23.5176	23.4897	23.4651	20.8954	22.7818	22.8634	20.9179	22.8288	22.7875	23.1472	23.2716	23.2238	23.3489	22.9216	22.8472
Cz01g18140.t1	Cz01g18140	7	6	17.1643	16.6039	16.88	17.5804	18.2919	18.5359	18.2722	18.2562	18.4268	18.4427											17.9911	17.5922	17.5478	17.7256	18.7948	18.7455	18.614	18.6046	18.7693	18.8373	16.7476	16.7227	16.7017	16.8482	15.8689	18.3703	18.5458		18.5437	18.6054	20.5906	20.6885	20.6019	20.5589	21.0809	20.8305
Cz01g18170.t1	Cz01g18170	16	15	20.7625	20.8504	20.8728	20.683	20.1038	20.1813	20.0697	20.0269	20.3961	20.3036	20.2897	20.3472	20.342	20.3184	20.1959	20.1396	20.2286	20.1695	20.1767	20.0699	21.233	21.3164	21.2839	21.1949	20.8616	20.7648	20.8483	20.815	20.7239	20.8419	20.8125	20.8687	20.8302	20.8647	21.0648	20.8577	20.7537	20.0357	20.5657	20.6397	21.1337	21.2099	21.1066	21.1239	21.0188	21.0702
Cz01g18240.t1	Cz01g18240	17	16	17.9323	17.8816	18.0073	18.004	17.7736	18.0281	18.0532	17.8772	17.9558	17.7992	18.4622	18.3987	18.6024	18.5581	18.3666	18.4073	18.2749	18.5721	18.4546	18.1108	15.545	15.3232	15.4922	15.5572	16.449	16.2834	16.2736	16.6108	16.3589	16.165	14.4418	13.4512	13.9176	14.657	16.5183	15.0163	15.3423	16.5552	14.6243	14.5336	17.7388	17.7689	17.5777	17.6264	18.2445	18.305
Cz01g19060.t1	Cz01g19060	14	13	18.9828	19.0379	18.9596	19.0225	19.0422	19.2291	18.9559	18.74	18.8706	18.9419						12.9966	12.0033				18.2799	18.3482	18.1545	18.301	18.7231	18.5949	18.7178	18.6375	18.396	18.5018	17.3803	17.1956	17.0541	17.2259	18.05	17.1477	17.5097	18.576	17.2208	17.0728	18.3183	18.5257	18.3212	18.2565	18.1808	18.098
Cz01g19070.t1	Cz01g19070	2	2											15.7211	15.4781	15.7666	15.6132	15.5322	15.5711	15.5351	17.0032	15.7977	15.7533	16.3219	15.3954	15.0866	15.3921	15.9604	15.5331	15.7036	15.6192	15.5047	15.6993											14.8933	14.8211	15.1382	15.3615	15.068	15.7319
Cz01g19160.t1	Cz01g19160	9	8	14.6052	13.0762	14.0381	14.6077	15.3991	15.0331	15.583	15.3223	15.029	15.0457	15.0136	13.8411	14.1789	14.6573	15.1635	15.0807	15.3814	15.7054	15.3105	15.8937	19.6909	19.7488	19.7506	19.6595	19.1788	19.1851	19.1517	18.9846	18.952	19.0269	18.3653	18.5696	18.587	18.4668	18.1266	17.5943	17.5802	15.6803	17.5597	17.5967	18.4798	18.3599	18.4582	18.5437	17.9902	18.217
Cz01g19200.t1	Cz01g19200	1	1
Cz01g19210.t1	Cz01g19210	1	1											13.6646	14.4618	14.0928	14.2646	13.9103	14.2859	14.1508	13.4414	14.2073	13.304	13.2922	14.2817	13.4953	13.557	14.2317	14.1173	13.6733	13.2782	14.0399	14.0734											13.6573	14.3517	14.0645	14.1777	14.0881	13.5858
Cz01g20110.t1	Cz01g20110	15	14	19.6278	19.4415	19.4885	19.5884	19.7305	19.667	19.6982	19.7458	19.7028	19.7356	20.7726	20.6379	20.7367	20.8404	20.6869	20.678	20.6004	20.8359	20.7153	20.6833	20.1457	20.0877	20.1581	20.0902	20.4722	20.5565	20.5893	20.5739	20.5326	20.4444	20.6184	20.523	20.5747	20.5482	21.1685	20.3574	20.447	21.5401	20.6133	20.6369	20.1754	20.2057	20.3584	20.133	20.2063	20.2688
Cz01g20140.t1	Cz01g20140	18	17	20.2206	20.1606	20.1242	20.242	20.3451	20.4066	20.3846	20.4045	20.4237	20.4065	20.3466	20.367	20.2641	20.2233	20.4199	20.5594	20.6896	20.3957	20.3069	20.2905	20.0984	20.071	20.1508	20.142	20.1453	20.0885	20.1273	20.1303	20.2396	20.2521	18.9144	18.7221	18.7683	18.8291	19.5104	19.8617	20.0305	18.3757	19.3418	19.2574	20.1376	20.1181	20.1488	20.0127	19.9061	19.8427
Cz01g20170.t1	Cz01g20170	24	22	22.2123	22.4015	22.1766	21.9602	22.1336	22.0269	22.0782	22.065	22.0974	22.1768	22.1021	22.2504	22.256	22.2852	22.364	22.2878	22.2208	21.9817	22.351	22.2786	22.4002	22.5919	22.4476	22.4759	22.758	22.8162	22.8093	22.8683	22.6647	22.6447	20.8156	20.8238	20.8191	20.7494	20.3416	20.8739	20.8714	19.9926	21.0789	21.1005	22.1591	22.1615	22.1819	22.0671	22.3893	22.3762
Cz01g20300.t1	Cz01g20300	7	7																					20.2889	17.1137	17.682	17.4714	17.4297	17.155	17.4962	17.1184	17.5385	17.7586
Cz01g21060.t1	Cz01g21060	67	59	23.4236	23.2309	23.4074	23.4043	23.2943	23.1098	23.1976	23.2489	23.6282	23.6033	23.3468	23.036	23.2205	23.2776	23.7239	23.56	23.3263	23.6554	23.6118	23.5944	23.5279	23.4267	23.6973	23.6197	23.0991	23.2141	23.1743	23.1853	23.4034	23.3851	23.8404	23.7817	23.99	23.9543	23.7384	23.6149	23.6195	24.0687	23.4924	23.5254	23.431	23.406	23.4114	23.3034	23.5626	23.6569
Cz01g21075.t1	Cz01g21075	13	11	22.4779	22.1442	22.1968	22.3886	22.5905	22.6279	22.6138	22.6542	22.4661	22.5194	21.294	20.9769	21.0854	21.1531	21.5625	21.5616	21.4878	21.3694	21.0981	21.091	21.9495	21.885	21.9289	21.988	21.7474	21.7573	21.6876	21.8373	21.7566	21.8098	22.4758	22.3996	22.3763	22.4783	21.7994	22.637	22.6269	22.3668	22.3876	22.342	22.8251	22.7926	22.8189	22.758	22.7246	22.6254
Cz01g21140.t1	Cz01g21140	1	1																																									13.4202	13.1948	13.8301	12.611	12.9411	15.4583
Cz01g21190.t1	Cz01g21190	30	26	22.8918	22.6725	22.6075	22.6281	22.9872	22.9513	22.9928	23.0041	22.8085	22.8378	22.7518	22.7875	22.7221	22.6855	22.532	22.6288	22.6721	22.7166	22.4791	22.4457	21.3521	21.3005	21.4211	21.349	21.4591	21.4225	21.4253	21.4969	21.3713	21.3617	21.2122	21.1496	21.2524	21.3549	21.4544	21.7347	21.769	21.4735	21.4892	21.4562	22.1209	22.1505	22.1628	22.0458	22.7873	22.6629
Cz01g21210.t1	Cz01g21210	158	115	25.6231	25.4414	25.5103	25.4962	25.5405	25.3961	25.453	25.4214	25.4462	25.4224	25.7779	25.6484	25.6313	25.6256	25.6337	25.666	25.7758	25.5454	25.4746	25.4926	25.7675	25.7934	25.8193	25.7985	25.4736	25.3483	25.4671	25.4897	25.5745	25.5878	25.8383	25.7737	25.9031	25.9146	26.1692	26.1118	26.2252	25.9273	25.9991	26.0154	25.3386	25.3638	25.3854	25.2931	25.3479	25.4618
Cz01g21240.t1	Cz01g21240	30	26	21.7972	21.7823	21.7547	21.6884	21.7028	21.795	21.8162	21.8578	21.7226	21.7095	21.5493	21.4766	21.4767	21.429	21.2649	21.298	21.3235	21.3665	21.2655	21.2859	20.8064	20.7427	20.6853	20.7631	20.4671	20.4986	20.4997	20.5824	20.6485	20.714	21.4496	21.2791	21.3629	21.4256	21.7145	21.3376	21.39	21.9002	21.3333	21.3504	22.3801	22.4114	22.4626	22.3825	22.3894	22.3681
Cz01g22020.t1	Cz01g22020	7	7	17.7327	17.7521	17.8781	18.0159	17.9657	18.1207	18.2254	18.2946	18.0757	18.1348	16.2255	15.7554	15.9775	16.2488	17.3929	17.3197	17.4173	17.2592	16.742	16.8107	15.9261	15.6583	15.9849	15.8497	17.5408	17.4044	17.5906	17.6384	17.0407	17.0473											17.5402	17.5765	17.673	17.7407	18.0717	18.2335
Cz01g22040.t1	Cz01g22040	14	10	17.5528	17.4337	17.1431	17.0379	17.3328	17.1005	17.2275	17.154	17.0056	17.0334	14.7738	15.0434	15.1208	15.3153	15.0284	14.8571	14.2301	13.7604	15.1569	14.2738	14.8559	15.057	15.0627	14.6683	15.5269	15.9443	15.6626	15.2669	15.5564	15.5819											19.2025	19.2243	19.2366	19.3159	19.3983	19.4207
Cz01g22080.t1	Cz01g22080	11	9	20.624	20.4782	20.681	20.7656	20.5524	20.5536	20.5603	20.6519	20.398	20.3676	20.3946	20.3667	20.4416	20.5213	20.3486	20.3091	20.342	20.325	20.1749	20.1776	19.9366	19.9307	20.0336	19.9241	19.9969	19.7717	19.9729	19.9794	19.8484	19.9438	19.4811	19.5424	19.5098	19.5521	20.1717	19.7365	19.7266	20.0874	19.6097	19.4884	17.7431	17.9305	17.7843	17.6148	17.8476	17.8235
Cz01g22100.t1	Cz01g22100	16	14	23.2069	23.6408	23.4524	23.2353	22.8008	22.8498	22.7511	22.7004	22.6938	22.6838	23.0971	23.4925	23.3195	23.1896	22.9845	23.0367	23.1589	23.054	22.941	22.969	22.1333	22.201	22.076	22.1564	22.5612	22.5652	22.5718	22.5742	22.5103	22.5705	21.5474	21.7505	21.6829	21.5907	21.3223	21.936	21.8151	19.7201	21.8168	21.884	23.6077	23.5287	23.5765	23.7154	23.1519	23.1016
Cz01g22110.t1	Cz01g22110	1	1																																									18.7024	18.7654	18.8861	18.8695	17.9089	17.906
Cz01g22130.t1	Cz01g22130	12	11	13.6779	13.565	14.0849	14.3772	13.9103	14.4554	14.6698	14.936	15.2132	14.9908	17.3503	17.5005	17.5619	17.6212	17.9074	17.9245	17.7511	18.0307	17.7742	17.7649	18.2359	18.2237	18.5347	18.3433	17.3572	17.6741	17.5206	17.5853	18.3107	18.2387											21.1135	21.0416	20.9991	20.896	21.1524	21.075
Cz01g22180.t1	Cz01g22180	2	2	16.5883	16.435	16.8438	16.7404	17.5951	17.4502	17.3914	17.53	17.1307	17.0228	15.7701	15.6359	15.6021	15.6386	16.6323	16.7386	16.6319	16.7973	16.06	16.1509	16.8453	16.7684	16.7046	16.5643	18.1156	17.6671	17.9253	18.1265	17.511	17.4719	15.2524	15.074	15.0826	14.7173	16.6607	15.9621	16.1483	16.0449	15.6175	15.3472	17.5049	17.4252	17.3599	17.325	17.6768	17.7806
Cz01g22190.t1	Cz01g22190	50	37	21.2098	21.1699	21.2059	21.2199	21.1645	20.9238	21.0921	21.0965	21.9275	22.0059	21.6233	21.3085	21.3817	21.5046	22.1586	22.2905	22.8105	22.1608	22.2923	22.3184	23.5759	23.6454	23.8076	23.7973	22.4768	22.1819	22.4312	22.4514	22.8544	22.8283	23.6165	23.6466	23.7273	23.7228	22.9119	23.1662	23.1833	22.842	22.9163	22.9452	21.6775	21.6633	21.654	21.377	21.3304	21.4513
Cz01g22210.t1	Cz01g22210	63	49	24.3006	24.3282	24.3365	24.3059	24.0311	24.1241	24.0868	24.0528	24.3869	24.3683	24.1481	24.1562	24.239	24.2118	24.2973	24.2535	24.3452	24.278	24.1919	24.2281	24.2763	24.303	24.3553	24.2867	24.0936	24.1297	24.1233	24.098	24.4344	24.404	23.9925	24.0035	24.0509	24.0681	24.0516	24.1307	24.1572	23.626	24.0234	24.0272	24.892	24.9432	24.9362	24.8638	24.712	24.8161
Cz01g22250.t1	Cz01g22250	83	73	22.8733	22.855	22.8264	22.8365	22.9561	22.9723	22.9827	22.9836	22.8437	22.8908	22.4931	22.413	22.4298	22.4099	22.4285	22.4599	22.4225	22.5726	22.1961	22.2475	22.7431	22.7523	22.8098	22.7504	22.9195	22.8972	22.9657	22.9661	22.9087	22.8908	22.0659	22.0099	22.0077	22.0864	23.1742	22.3079	22.341	22.7902	22.1758	22.2148	23.3655	23.4505	23.4286	23.4324	23.4944	23.5178
Cz01g23020.t1	Cz01g23020	34	26	22.0249	22.1798	22.0894	22.112	22.0504	22.1315	22.1308	22.2272	22.234	22.2083	22.5248	22.6121	22.5932	22.6456	22.3351	22.3747	22.5573	22.2534	22.7569	22.7607	22.6213	22.672	22.7033	22.6437	22.4531	22.4474	22.4327	22.4734	22.3223	22.4395	21.7028	21.718	21.65	21.6727	21.3155	21.9578	21.9362	21.3386	22.0375	22.0607	21.6588	21.6719	21.6875	21.6437	21.8237	21.8017
Cz01g23040.t1	Cz01g23040	8	7																					19.3763	19.5718	19.481	19.3869	19.0546	19.1909	19.163	19.0913	19.2687	19.3173	19.1597	19.1185	19.054	19.0429	19.779	19.6994	19.8144	19.3587	19.2231	19.1388	19.4375	19.4113	19.6924	20.0386	19.2636	19.0524
Cz01g23070.t1	Cz01g23070	19	16	21.624	21.71	21.6886	21.4811	21.2581	21.2302	21.1787	21.1725	21.422	21.4012	20.5809	20.6843	20.6635	20.4974	20.4039	20.422	20.5777	20.508	20.4242	20.3875	21.2287	21.5132	21.3745	21.3048	20.9497	21.0006	20.8896	20.9561	21.0502	21.0196	22.4274	22.3697	22.3931	22.4149	21.727	22.0517	22.0001	21.6166	21.9261	21.8701	20.2279	20.0998	20.157	20.2321	19.991	19.849
Cz01g23110.t1	Cz01g23110	24	21	16.3645	16.1879	16.5764	16.4038	16.4126	16.2017	16.3759	16.3896	16.9406	16.8853	17.133	16.9397	17.2108	17.4552	17.6071	17.8321	18.0091	18.4697	18.1151	18.0566	19.595	19.6212	19.5501	19.7824	19.6669	19.6667	19.6853	19.7007	19.7347	19.7157	21.6078	21.4793	21.6	21.5954	21.3899	21.4409	21.3517	21.2658	21.4214	21.4251	20.8186	20.8317	20.8221	20.743	20.8804	20.9336
Cz01g23130.t1	Cz01g23130	7	5	19.1836	19.0187	18.997	18.8579	18.3606	18.5001	18.5064	18.5721	18.7065	18.5933	19.9152	20.0393	20.005	19.8603	19.9806	19.8255	19.8723	20.0531	19.7978	19.8155	18.7355	19.2848	19.2277	19.2068	18.6774	18.8158	18.8191	18.8531	18.7141	18.5844	21.2678	21.9604	21.3824	21.6073	21.1605	21.4709	21.3719	21.2086	21.2437	21.5834	20.2162	21.1749	20.3179	20.3905	20.0079	20.1145
Cz01g23140.t1	Cz01g23140	38	36	21.6738	21.5547	21.6428	21.6613	22.2623	22.1504	22.1581	22.1498	21.9445	21.904	20.7319	20.4903	20.571	20.5136	20.8612	20.95	21.0044	21.3257	20.6249	20.5504	22.16	22.1974	22.176	22.1562	21.9979	21.9738	22.0326	21.9313	21.9343	22.0015	22.2796	21.8762	21.9554	22.0243	22.0493	22.107	22.0352	21.9835	21.8632	21.864	21.0331	20.9468	21.0281	20.9923	20.7002	20.639
Cz01g23150.t1	Cz01g23150	2	2											16.6353	16.1551	16.7025	16.508	17.7131	17.7526	18.0929	17.6445	17.4412	17.5655
Cz01g23170.t1	Cz01g23170	102	87	23.5818	23.6227	23.5796	23.5731	23.5538	23.5097	23.5449	23.5336	23.8026	23.7879	23.5787	23.6391	23.5605	23.5126	23.7194	23.7896	23.9264	23.8479	23.6593	23.6239	23.6797	23.7542	23.7692	23.6795	23.3894	23.4071	23.4449	23.3694	23.5613	23.5697	23.8919	23.7016	23.7899	23.7922	24.3178	24.0027	24.0653	23.9377	23.4875	23.4744	24.0129	24.0189	24.0169	23.9857	24.5369	24.453
Cz01g23210.t1	Cz01g23210	78	56	25.1188	25.1829	25.1344	25.0705	24.72	24.7661	24.721	24.6995	24.7768	24.7709	24.4725	24.4777	24.4896	24.4606	24.4635	24.4524	24.4599	24.162	24.2671	24.2487	24.9492	25.0473	25.0607	25.0358	24.9846	24.9659	24.9466	24.9665	25.0346	25.063	25.1459	25.0829	25.143	25.1316	24.4144	25.1427	25.1521	24.509	24.876	24.8791	24.6695	24.5948	24.7177	24.7056	24.3565	24.2797
Cz01g23240.t1	Cz01g23240	11	10	20.9083	21.0492	20.9305	20.9071	20.7445	20.6413	20.6918	20.3975	21.0367	20.9763	20.4767	20.3067	20.4423	20.1272	21.4548	21.5847	21.6572	20.9788	20.6843	20.6243	20.6574	20.5095	20.7096	20.7497	19.5673	19.4784	19.478	19.6231	19.8278	19.878	21.4556	21.3437	21.464	21.4078	22.159	21.2211	21.3604	21.9427	20.6927	20.6981	14.5701	14.3182	14.6315	14.9842	15.9959	15.9457
Cz01g24200.t1	Cz01g24200	3	3	18.8001	18.9392	18.69	18.4935	18.6167	18.7279	18.6684	18.6918	18.5979	18.8349	18.6526	18.7958	18.6429	18.6176	18.7372	18.7947	18.5584	19.0353	18.6161	18.8432	16.4909	16.6208	16.814	16.4805	16.7525	16.6536	16.865	16.7785	16.3114	16.6176	17.6546	17.9186	17.8265	17.832	18.8246	17.8571	17.676	18.9486	18.0674	18.1762	19.1337	19.2446	19.2441	19.0843	19.0014	18.8352
Cz01g24230.t1	Cz01g24230	17	16	18.8285	18.9445	18.8648	18.9066	19.036	18.9639	18.9708	18.9049	18.9707	19.0029	19.0495	19.0938	19.0386	19.0902	19.4763	19.5316	19.6466	19.9703	19.2561	19.3231	19.6655	19.5942	19.6111	19.5839	19.3817	19.4483	19.4298	19.4278	19.3264	19.3527	18.9656	19.0594	19.0104	18.9926	19.8403	19.2291	19.3271	19.5955	18.8317	18.7454	19.5214	19.5579	19.2823	19.3833	19.804	19.4649
Cz01g24260.t1	Cz01g24260	22	20	21.2195	21.269	21.3755	21.2739	21.0984	21.0522	21.0981	21.0894	21.1635	21.0675	21.2467	21.1025	21.0471	21.1621	21.5241	21.5157	21.388	21.4132	21.1195	21.1512	19.721	19.7073	19.7855	19.704	19.9656	20.0923	20.0766	20.0303	19.9607	19.9604	20.8817	20.9211	20.9185	20.9661	20.3316	20.9079	20.8432	19.956	20.9218	20.9183	20.5885	20.54	20.5237	20.5037	20.0398	20.0122
Cz01g24270.t1	Cz01g24270	1	1
Cz01g24310.t1	Cz01g24310	43	35	23.9539	23.9176	23.9259	23.7953	23.5415	23.489	23.4851	23.4994	23.7819	23.8275	24.5711	24.6197	24.5836	24.502	24.7802	24.8171	24.797	24.4719	24.6264	24.6177	24.4251	24.4484	24.4987	24.4733	24.0852	24.0625	24.0604	24.0744	24.2233	24.218	24.6866	24.6975	24.7724	24.732	24.3511	24.774	24.7819	24.2594	24.4469	24.4173	24.0855	24.0837	24.175	24.252	24.2251	24.1474
Cz01g25020.t1	Cz01g25020	21	20	21.3357	20.9904	21.2027	21.1209	23.1687	22.8351	22.9713	22.936	23.1145	23.0608	21.29	20.9074	21.0834	20.9614	23.2168	23.5613	23.825	23.064	22.7346	22.7167	21.5132	21.5598	21.6217	21.6703	22.4211	22.2955	22.4174	22.405	22.4072	22.417	20.6594	20.4438	20.6939	20.7534	20.4845	22.7897	22.876	19.6862	21.8045	21.9106	22.064	22.191	22.1055	21.9622	22.242	22.269
Cz01g25030.t1	Cz01g25030	90	83	22.9373	22.8726	22.7944	22.7637	23.1112	23.1123	23.1141	23.1099	23.0975	23.0702	23.1483	23.1308	23.1801	23.1821	23.6299	23.5869	23.538	23.6818	23.1919	23.1439	22.4222	22.392	22.3746	22.3855	23.0385	23.0956	23.0529	23.1082	22.9037	22.9285	22.1533	22.158	22.1467	22.1552	23.7822	22.6741	22.6326	23.8712	22.4357	22.4649	22.6844	22.712	22.7289	22.8271	22.7188	22.8194
Cz01g25040.t1	Cz01g25040	18	15	21.0552	21.2221	21.1897	21.1839	20.9557	20.9741	20.9335	21.1404	21.3672	21.1544	20.9775	21.2322	21.1233	21.2206	21.2597	21.2022	21.0798	20.9839	21.1957	21.2479	21.0674	21.2653	21.217	21.1153	20.548	20.68	20.5468	20.5274	20.7339	20.7798	20.8352	21.7304	20.8343	21.1821	20.9904	20.7903	20.8028	20.1224	20.7665	20.9038	21.8013	22.0252	21.8516	21.8746	21.5283	21.5428
Cz01g25070.t1	Cz01g25070	6	6	17.1089	17.5453	17.3012	17.3093	17.2594	17.4297	17.4264	17.5632	17.5097	17.5664	18.1402	18.2167	18.1678	18.3846	18.4707	18.4586	18.5109	18.5929	18.6062	18.5621	15.9815	16.0363	16.0595	16.1495	15.2861	15.4255	15.7977	15.5006	15.9508	15.6826											15.7995	15.9768	15.7425	15.7057	15.1942	15.1832
Cz01g25110.t1	Cz01g25110	56	52	24.3916	24.428	24.435	24.4091	24.1604	24.2022	24.1852	24.1641	24.2507	24.165	23.8259	23.9444	23.8787	23.8618	23.618	23.626	23.5984	23.5282	23.6246	23.6347	24.6828	24.738	24.7046	24.7293	24.5191	24.5583	24.5106	24.5145	24.5369	24.544	24.2253	24.229	24.1928	24.2489	23.9172	24.0389	24.0529	23.7396	23.9699	24.0113	24.0863	24.19	24.071	23.9722	23.7505	23.7339
Cz01g25120.t1	Cz01g25120	21	20	21.9573	21.7481	21.9165	22.142	22.408	22.527	22.4421	22.3994	22.4171	22.4402	22.0071	22.1042	22.0506	22.0149	21.8495	21.8054	21.7496	21.6945	21.9444	21.9265	20.9188	21.4426	20.9744	21.1062	21.8651	22.0114	21.945	21.9559	22.3718	22.32	20.3345	20.6387	20.3702	20.4531	21.2233	21.0345	21.0797	20.1997	21.2661	21.2191	22.6963	22.5893	22.6683	22.4468	22.5235	22.3619
Cz01g25180.t1	Cz01g25180	50	45	23.1069	23.4108	23.059	23.224	22.8263	22.82	22.8344	22.8284	22.9972	23.0515	23.0742	23.2039	22.9808	23.077	23.1035	23.053	22.944	23.2222	22.9526	22.9405	23.2464	23.2977	23.3025	23.3031	23.0372	23.0803	23.0598	23.1082	23.2453	23.2067	21.7439	21.927	21.7532	21.8273	21.8303	21.7325	21.6557	21.7726	21.8495	21.9566	23.3323	23.4073	23.2902	23.2548	23.0927	22.9797
Cz01g26130.t1	Cz01g26130	37	28	23.2536	23.0268	23.0278	22.911	22.7388	22.5967	22.6573	22.6896	22.6736	22.5885	23.7996	23.6911	23.6442	23.4816	23.3391	23.3054	23.3123	23.3613	23.1841	23.156	23.6241	23.6863	23.7181	23.6707	23.1735	23.076	23.1013	23.1376	23.1581	23.1816	24.0962	24.0538	24.1449	24.0314	23.4294	23.7463	23.7058	23.436	23.7124	23.6946	23.0965	23.0738	23.0213	23.0082	22.9544	23.2415
Cz01g26160.t2	Cz01g26160	6	6	17.533	17.3965	17.3795	17.6365	18.2392	18.0477	17.9862	18.0551	18.1716	18.1299	18.2488	18.3651	18.1951	18.3253	17.7573	17.8024	17.7582	17.72	18.2709	18.2193	20.9221	20.9167	20.8712	20.8892	20.0406	20.118	20.0512	20.0989	20.2487	20.2196	15.8114	15.6404	15.6538	15.6257	16.8705	15.9553	16.0663	16.4105	15.6463	15.6866	19.8871	19.8488	20.0152	19.8692	19.4712	19.4237
Cz01g26190.t1	Cz01g26190	41	34	20.876	21.7017	20.9711	21.0928	20.6744	20.722	20.7074	20.8438	20.8193	20.9501	21.1849	20.8844	20.8247	20.8406	20.8224	20.85	20.9331	21.002	20.8147	20.7998	20.8514	20.7258	20.8354	20.8461	20.6869	20.5593	20.6958	20.7401	20.7794	20.7289	21.0983	21.9969	21.2254	21.4263	22.1779	21.0794	21.1257	21.795	20.9943	21.1869	20.8632	20.9632	20.8381	20.7671	20.9774	21.0074
Cz01g26260.t1	Cz01g26260	75	54	24.8528	24.9517	24.8967	24.826	24.7737	24.7761	24.7787	24.7464	24.9003	24.9021	25.2768	25.3921	25.2778	25.1895	25.5318	25.5339	25.5522	25.4802	25.2743	25.2862	25.1582	25.0745	25.143	25.0988	24.5399	24.556	24.5744	24.5592	24.6796	24.6937	25.4837	25.4018	25.4443	25.4086	24.9468	25.3695	25.3662	24.9054	25.1191	25.1058	24.2702	24.2721	24.317	24.3131	24.3987	24.3368
Cz01g26290.t1	Cz01g26290	11	10	20.9075	21.0748	20.9891	20.7825	20.4781	20.6421	20.6336	20.5161	20.7238	20.732	21.4215	21.5458	21.5918	21.5564	21.538	21.4615	21.3599	21.4269	21.5446	21.5497	21.7978	21.9217	21.7015	21.8213	21.7951	21.8955	21.8216	21.8837	22.0266	22.0349	20.9372	20.6697	20.7506	20.7474	21.3183	21.1908	21.0401	21.6492	20.9304	20.8642	21.3949	21.4142	21.5638	21.5395	21.3227	21.3099
Cz01g27030.t1	Cz01g27030	3	3											16.1897	15.77	15.9686	16.2456	17.4609	17.3396	17.4636	17.7106	16.8794	16.7679																					14.55	14.5856	14.8403	15.0562	15.6505	15.7129
Cz01g27080.t1	Cz01g27080	29	26	24.3515	24.7343	24.2351	24.2271	22.9288	23.7333	23.38	23.344	23.0287	23.0346	24.4643	24.8194	24.3254	24.4344	23.1741	23.3559	23.0411	23.16	23.1241	23.1518	19.6069	19.538	19.6394	19.6528	19.9411	20.5318	20.1584	19.878	20.7969	20.787	18.0781	17.96	18.1941	17.9929	16.7614	18.3193	18.1527		20.9519	20.8604	20.147	20.0245	20.4031	20.6126	20.6317	20.6796
Cz01g27100.t1	Cz01g27100	21	18	19.802	19.8833	19.7228	19.7074	20.2471	20.1068	20.0436	19.9146	19.8533	19.8758	20.5955	20.4894	20.5375	20.5446	20.6847	21.0204	21.0873	21.0707	20.7081	20.7339	19.9458	19.959	19.8785	19.9381	20.4567	20.4597	20.4287	20.4946	20.5848	20.545	20.828	20.8443	20.8652	20.8294	20.8922	21.1172	21.2191	21.2082	21.2727	21.3274	22.1793	22.273	22.3658	22.1261	22.6684	22.7866
Cz01g27200.t1	Cz01g27200	21	18	20.3227	19.9334	20.5441	20.6194	21.3689	21.4003	21.4121	21.4569	21.0974	21.0805	20.2852	19.9883	20.4082	20.6324	20.8527	20.866	20.5237	20.8481	20.5458	20.496	19.5267	19.6061	19.8461	19.6593	20.2927	20.3757	20.4194	20.6276	20.5488	20.6523	19.7315	19.7927	20.0114	19.8233	20.6623	21.3017	21.2613	19.7256	21.1226	21.0298	21.1763	21.5399	21.1906	21.0986	22.8692	22.8705
Cz01g28040.t1	Cz01g28040	3	3	19.0929	19.2694	19.3743	19.1895	19.2823	19.4698	19.4451	19.5263	19.0834	19.0088	19.0528	18.9513	19.048	19.1006	19.7937	19.8398	19.7552	19.9561	19.3767	19.4669	19.641	19.742	19.6487	19.6973	20.0743	20.0181	20.0523	20.1457	19.8132	19.8589	19.7044	19.5406	19.6842	19.7073	19.2017	19.9803	19.9398		19.7943	19.8996
Cz01g28050.t1	Cz01g28050	16	15	17.9406	17.8981	17.7015	17.8758	17.9854	18.156	18.1682	18.1456	18.307	18.2278	19.6424	19.5708	19.6135	19.7627	19.9282	20.0032	20.4328	20.1079	20.0986	19.9556	21.2126	21.3865	21.2043	21.2949	20.873	20.9577	20.9157	20.9719	21.0596	21.1672	20.7948	20.8999	20.6726	20.85	22.035	20.5563	20.5314	21.8884	20.6602	20.7219	20.9437	20.9895	20.9675	21.0881	20.7782	20.8124
Cz01g28070.t1	Cz01g28070	25	18	21.9053	21.8193	21.9376	21.9651	21.9341	21.9109	21.882	21.9093	21.864	21.8735	22.7659	22.7566	22.7936	22.6198	22.4323	22.325	22.3037	22.0889	22.0094	21.9789	20.8494	20.9382	20.9675	20.8953	21.1166	21.0687	21.1325	21.1631	21.0967	21.1292	21.7836	21.7543	21.8149	21.7555	22.0902	22.0083	22.0453	22.5369	22.0108	21.9958	21.9766	21.9886	22.0307	22.2818	21.9608	21.9667
Cz01g28150.t1	Cz01g28150	29	25	24.8566	25.0107	24.8171	24.9426	25.174	25.2214	25.1256	25.0178	25.1997	25.1996	24.2835	24.5069	24.2524	24.2323	24.3461	24.3963	24.3894	23.8869	24.4201	24.4672	25.2997	25.4897	25.4556	25.4221	24.6141	24.7193	24.6432	24.6815	25.063	25.1045	24.9753	25.1169	24.9898	25.0074	23.0792	24.14	24.0784	23.3623	24.0749	24.1102	24.1842	24.3498	24.1895	24.0527	23.9852	24.0137
Cz01g28200.t1	Cz01g28200	6	6	19.4663	19.38	19.2183	19.3581	18.8329	18.9198	19.0612	18.7465	18.9172	18.9786	18.1255	18.3357	18.0382	18.2457	18.3541	18.1852	18.3299	18.0633	18.1766	18.1708	21.4847	21.4432	21.37	21.4495	21.0573	21.3097	21.1854	21.0629	21.5628	21.4243	21.1819	21.272	21.3964	21.4721	20.8116	20.9279	20.9213	19.432	20.6301	20.8497	19.499	19.6157	19.4398	19.6435	19.5315	19.5071
Cz01g28210.t1	Cz01g28210	5	5	16.5834	15.95	16.4655	16.4709	17.6274	17.331	17.5835	17.3249	17.2336	17.2902	17.547	17.2364	17.4414	17.6611	18.6541	18.6384	18.291	18.9047	18.1101	18.1706	17.4637	17.8048	17.7062	17.6172	18.6528	18.7177	18.4988	18.5182	18.1215	18.1889	16.6222	16.1076	16.441	16.2469	17.8063	17.8018	17.4317	18.555	17.2217	17.1339	16.9964	17.0029	17.0247	17.2524	18.1532	18.0626
Cz01g28230.t1	Cz01g28230	2	2																					14.1485	14.6914	14.5598	14.3504	14.4252	14.6899	14.5341	14.3503	14.5945	14.8883	14.755	15.0972	15.2037	14.6107	16.126	15.0634	14.7363	15.6958	15.3845	15.2709	15.2189	15.6722	15.2139	15.3177	16.4507	17.0349
Cz01g28280.t1	Cz01g28280	22	21	21.0899	21.2114	21.2327	21.0362	21.1534	20.9927	21.0267	21.0277	21.3721	21.2816	21.1714	21.261	21.2199	21.0651	21.257	21.0918	21.1759	20.9768	21.1526	21.1523	22.3932	22.3626	22.2538	22.3988	21.8871	21.7909	21.873	21.9769	21.8663	21.8459	22.7792	22.7634	22.7097	22.8155	22.96	22.9407	22.9148	23.1699	22.3772	22.3561	21.8336	21.7582	21.81	21.9693	21.2499	21.1896
Cz01g29010.t1	Cz01g29010	16	14	19.3918	19.0771	19.2815	19.4299	20.6134	20.2249	20.3805	20.344	20.3822	20.4416	19.1313	19.2202	19.2481	19.2349	18.8434	18.8001	18.9886	18.8933	19.0192	19.0514	20.434	20.4992	20.5173	20.5242	20.383	20.204	20.3129	20.2423	20.1032	20.1277	22.1386	22.1274	22.1075	22.1152	21.881	21.9787	22.1287	21.5853	21.4373	21.4331	20.4412	20.3164	20.3475	20.0224	20.8489	20.7762
Cz01g29040.t1	Cz01g29040	10	9	17.1819	17.173	17.3917	17.2559	17.3134	17.4925	17.5939	17.8149	17.3089	17.3969																					19.0666	18.8061	18.9979	19.0542	18.4695	20.0976	19.961		18.5371	18.7431	18.0375	18.1418	18.1537	18.1653	17.9611	17.8985
Cz01g29070.t1	Cz01g29070	9	9	17.5705	17.441	17.5861	17.601	17.8901	17.831	17.8742	17.8659	17.935	17.7455	17.3287	17.3214	17.3023	17.4579	18.0175	17.9287	18.0433	18.2818	17.6452	17.5979	19.9617	19.4309	19.8013	19.6048	19.2719	19.2699	19.2358	19.3175	19.3525	19.3693	12.2804	12.1213	12.0476	11.1943		15.961	16.1909	14.7549	14.7948	14.9797	20.2748	20.2389	20.2473	20.1978	19.825	19.9399
Cz01g29170.t1	Cz01g29170	5	5																															18.6908	18.8016	18.7976	18.6723	18.7365	18.2787	18.1641	17.3022	18.0138	18.1128
Cz01g29180.t1	Cz01g29180	28	21	23.745	23.6961	23.7404	23.6258	23.3156	23.3051	23.3247	23.3267	23.4318	23.3794	23.2983	23.3377	23.3264	23.2311	22.856	22.7833	22.7815	22.5857	22.823	22.8119	23.8438	23.8703	23.7796	23.8864	23.772	23.8378	23.769	23.7927	23.7862	23.7579	23.0224	23.0714	23.0286	23.0235	22.7834	22.9803	22.978	22.8042	22.8999	22.8918	23.4963	23.5651	23.5183	23.4432	23.5312	23.3749
Cz01g18115.t1	Cz01g18115	1	1											19.2981	19.4546	19.5584	19.508	19.0549	18.9388	18.7581	18.6242	18.7579	18.7672
Cz01g18130.t1	Cz01g18130	52	33	23.3507	23.4252	23.3592	23.3315	24.3002	24.2466	24.3015	24.2983	23.921	23.9202	23.1402	23.2109	23.1857	23.1023	24.2133	24.1734	24.3527	24.0888	23.7862	23.7788	22.5009	22.5235	22.4975	22.4729	23.2015	23.2041	23.1915	23.2058	22.9645	22.9555	23.2508	23.3123	23.2339	23.1625	23.9935	24.7666	24.8907	23.7919	24.044	24.0532	23.3065	23.3063	23.3148	23.2719	24.0822	24.022
Cz01g18160.t1	Cz01g18160	13	11	22.0105	22.0139	21.9736	21.936	22.1124	22.1211	22.144	22.2324	22.0714	22.0295	22.3987	22.4867	22.4989	22.339	22.6731	22.6071	22.6005	22.4773	22.3251	22.3068	21.2018	21.2033	21.3367	21.1585	21.6841	21.5859	21.672	21.7323	21.4896	21.5323	22.1729	22.2555	22.2607	22.0883	22.3306	22.3487	22.4012	22.2264	22.1987	22.2033	21.8685	21.8247	21.9308	21.7944	22.0123	21.9849
Cz01g18180.t1	Cz01g18180	6	5											18.7728	18.4905	18.6189	18.6693	19.0014	18.9803	18.9439	18.7842	18.9446	18.9774	18.6335	18.7003	18.8063	18.7847	19.3058	19.1703	19.1618	19.2049	19.0679	19.0009	18.8592	18.6963	19.0287	18.875	19.014	19.1292	19.2586	19.487	18.7359	18.8434	13.796	14.6015	13.8987	13.8153	15.6729	15.9208
Cz01g18215.t1	Cz01g18215	4	3																															17.5659	17.5401	17.5327	17.7201	18.468	17.3835	17.6054	19.004	17.6274	17.5765
Cz01g18230.t1	Cz01g18230	12	10	21.3622	21.0362	21.1882	21.1715	20.832	20.8521	20.7165	20.7782	20.8383	20.9049	21.1752	20.8374	20.8976	20.9084	20.615	20.6841	20.8263	21.1462	20.6957	20.6403	19.7361	19.4005	19.5615	19.6634	19.1191	19.2253	19.2823	19.1812	19.327	19.4194	19.5469	19.6492	19.5549	19.5929	19.9335	20.9014	20.8301	20.4469	20.2071	20.2126	20.736	20.5182	20.5934	20.5086	20.5303	20.5354
Cz01g18260.t1	Cz01g18260	17	17											20.4027	20.4137	20.375	20.453	20.312	20.2948	20.2151	20.223	20.3137	20.3635	18.0915	18.0416	17.9774	18.0262	17.917	18.0346	17.9581	17.9109	17.9779	17.8952	18.0214	17.985	17.68	17.9821	19.0778	18.1061	18.1139	19.0892	17.7114	17.6215	19.129	19.2871	19.2369	19.2458	19.2631	19.2226
Cz01g18280.t1	Cz01g18280	4	4
Cz01g19050.t1	Cz01g19050	29	29	17.7694	17.9458	18.0173	18.1464	17.8563	18.0039	17.964	18.001	17.8982	17.9374	16.6905	16.5856	16.5303	16.8958	17.1175	17.0998	17.4381	17.0857	16.7742	16.7936	15.5611	15.8424	16.0301	15.5322	16.7334	16.5202	16.5654	16.5691	16.3746	16.5885	13.6127	14.0168	13.9358	13.5858		13.9775	12.6365		13.6306	13.1463	19.5848	19.5851	19.5236	19.5106	19.4055	19.1317
Cz01g19080.t1	Cz01g19080	14	13	17.9367	18.4121	18.1361	18.1116	17.6366	17.957	17.9396	17.842	18.0555	17.5953	17.5026	17.6975	17.5799	17.7344	17.7944	18.0359	17.8742	17.7269	17.5393	17.5743	18.5095	18.4157	18.5171	18.5769	18.9153	18.7216	18.8361	18.9747	18.8394	18.6136	18.4547	18.4147	18.5496	18.5354	17.209	18.5845	18.6416	11.2993	18.6664	18.5714	20.6907	20.695	20.7088	20.6384	20.6523	20.6918
Cz01g19120.t1	Cz01g19120	8	8	14.7851	14.1682	14.1861	14.3466	15.1472	15.1973	15.4837	15.2863	15.6117	15.6932	18.217	18.193	18.6204	18.7238	19.1288	19.0087	18.5668	17.8022	18.516	18.4523	19.0536	19.1223	19.1867	18.9943	20.1963	20.0519	20.1825	20.0066	19.6994	19.702	17.4787	17.2726	17.4321	17.3695	19.8726	17.8454	18.0458	20.1716	17.7994	17.6602	20.2466	20.1137	20.0739	20.0507	20.048	20.0547
Cz01g19180.t1	Cz01g19180	1	1																					18.4888	18.7157	18.6545	18.5923	18.8607	18.8314	18.9983	18.9164	18.7813	18.7207
Cz01g20020.t1	Cz01g20020	9	9	17.9151	18.2184	17.8651	18.1782	18.9299	19.0216	19.0734	19.0395	18.5892	18.6606	19.4417	20.5337	19.4052	19.3626	20.7212	20.6859	20.7428	20.73	20.1964	20.1171	19.9789	20.185	19.7153	19.6265	20.3011	20.2462	20.4512	20.4547	20.1612	20.1694	20.0812	20.3438	20.2059	20.2026	20.271	20.4101	20.3856	20.0504	20.4311	20.4045	19.0134	19.0236	18.9197	18.7375	19.7097	19.9154
Cz01g20040.t1	Cz01g20040	59	49	23.1698	23.3855	23.2709	23.1382	22.8013	22.7803	22.7568	22.6809	22.9188	22.8066	22.4761	22.5064	22.5372	22.3894	23.2459	23.2244	23.2398	23.3849	22.9253	22.8691	23.0876	23.0339	23.061	23.0175	22.8267	22.808	22.8426	22.807	22.902	22.8493	21.6705	21.5357	21.6942	21.5447	22.297	21.9469	22.0011	22.1539	21.6156	21.6224	22.6684	22.7603	22.7231	22.6681	22.7006	22.7678
Cz01g20060.t1	Cz01g20060	32	23	23.6078	23.7984	23.726	23.6601	23.3603	23.482	23.4611	23.5081	23.5057	23.4665	23.8746	24.0479	23.9476	23.8508	23.5726	23.595	23.4869	23.5726	23.5319	23.5238	23.0112	22.9937	22.9379	22.9979	23.0384	23.0471	23.008	23.0099	23.1048	23.1104	22.3731	22.4942	22.444	22.4373	22.1125	22.7208	22.7697	21.7514	22.9091	22.8955	24.3406	24.3893	24.309	24.1944	23.9231	23.81
Cz01g20090.t1	Cz01g20090	2	2																					16.6801	16.3851	16.6422	16.9065	18.4207	18.2862	18.2041	18.3348	17.8098	17.8872
Cz01g20220.t1	Cz01g20220	23	20	20.3644	20.0442	20.4382	20.493	20.471	20.5417	20.5977	20.5138	20.875	20.9758	20.5319	20.2245	20.3796	20.6219	21.2036	21.1561	21.3744	21.4217	21.15	21.0795	19.604	19.4787	19.4192	19.5076	19.82	19.8219	19.7961	19.8117	19.7669	19.8312	20.4012	20.4909	20.4624	20.4684	20.8438	20.9743	21.0235	21.1027	20.8898	20.8092	20.82	20.8502	20.8664	20.8017	20.9339	20.8653
Cz01g20240.t1	Cz01g20240	10	10	17.1311	17.1821	17.1238	17.2857	17.2944	17.1544	17.255	17.1659	16.8901	16.9106	18.9319	18.7373	18.829	18.9552	19.7033	19.7285	19.646	19.2505	19.4481	19.3853	16.9652	16.7532	16.8089	16.9061	17.4568	17.1815	17.3044	17.4405	16.9133	16.8746	18.2773	18.6142	18.4477	18.3808	16.9045	18.2047	18.4718	15.5506	18.6763	18.5983	14.9599	15.1523	14.4803	14.8662	14.9219	14.8091
Cz01g20255.t1	Cz01g20255	19	19	23.0326	22.6084	22.8562	22.9311	23.6975	23.2984	23.4282	23.4286	23.2236	23.183	23.169	22.6715	22.9911	23.0835	24.1247	24.3618	24.3389	23.8512	23.4956	23.5521	22.7445	22.4907	22.9651	22.5414	23.5895	23.1443	23.3881	23.4971	22.6504	22.6145	23.2541	22.9573	23.316	23.1155	23.4697	24.3758	24.4977	22.6218	23.6365	23.6012	22.4541	22.4793	22.3985	22.288	22.7041	22.7681
Cz01g21020.t1	Cz01g21020	29	25	24.0393	23.9018	23.9824	24.1368	24.1682	24.1838	24.2421	24.3961	24.1609	24.1242	24.4592	24.2265	24.4159	24.5393	25.1151	25.0217	24.9127	24.8662	24.8007	24.7823	23.9345	24.0143	24.0461	23.9667	24.8325	24.7813	24.7936	24.8811	24.5448	24.5597	23.2816	23.162	23.2885	23.3681	23.3795	23.7953	23.7414	22.6008	23.5879	23.5851	25.1208	25.1397	25.0239	24.8437	25.5209	25.436
Cz01g21040.t1	Cz01g21040	1	1																					18.4754	18.4869	18.2125	18.2744	17.1966	16.9338	16.9974	17.4028	17.5079	17.4552
Cz01g21100.t1	Cz01g21100	19	18	18.4992	18.2937	18.6152	18.6494	19.0168	19.0217	19.1439	19.1132	18.9995	19.0283	19.1368	19.1442	19.139	19.2275	19.8788	19.8089	19.7687	19.7909	19.4087	19.4146	18.0879	17.9477	17.9695	18.0945	18.9826	18.8919	19.0106	18.9353	18.9383	18.9045	19.9939	19.8356	19.8112	19.8384	20.2797	19.8889	19.9112	20.4673	19.894	19.8127	18.5095	18.7342	18.8074	18.9775	18.5929	18.49
Cz01g21160.t1	Cz01g21160	18	16	20.9524	21.0109	21.1539	20.9716	20.6098	20.792	20.7455	20.9162	20.6719	20.7263	21.2228	21.4958	21.6026	21.4275	21.4619	21.4017	21.0368	21.11	21.2667	21.2329	21.0808	21.0161	21.0477	20.9705	20.7551	20.6742	20.7035	20.6705	20.7926	20.7321	20.7593	20.7669	20.7099	20.7519	20.5197	20.3704	20.2968	21.3667	20.5727	20.4326	21.48	21.5172	21.5899	21.4964	21.0959	21.1656
Cz01g21230.t1	Cz01g21230	5	4	20.7749	21.2038	21.0982	21.0691	20.6413	20.7053	20.744	20.7389	20.8083	20.8319	20.7286	20.9111	20.8621	20.6521	20.6386	20.7311	20.7029	20.8923	20.6046	20.4906											21.9992	22.0659	21.9814	22.0105	21.2997	21.5594	21.7121	21.4823	21.6464	21.6474	19.7644	19.6989	19.7516	19.6485	19.5849	19.507
Cz01g21245.t1	Cz01g21245	2	2											17.6971	17.0066	17.0675	16.5908	19.346	19.1957	19.2886	20.2019	17.9421	17.9805	17.6736	17.2537	17.3865	17.7721	19.1183	19.1449	18.9938	18.8714	18.276	18.2406	15.739	15.7832	15.8682	15.7988	18.3023	18.9969	19.0787		18.6936	18.6369	18.0061	18.148	17.9963	18.0583	19.7833	19.6108
Cz01g22050.t1	Cz01g22050	23	19	22.2032	22.3547	22.3121	22.2648	21.8824	21.9578	21.941	21.899	22.0823	22.0223	23.6474	23.9488	23.7716	23.7103	23.1704	23.1732	23.077	23.1091	23.3404	23.307	23.2201	23.2859	23.1988	23.1391	22.586	22.6786	22.5849	22.6694	22.8523	22.8688	22.8703	22.9519	22.9154	22.8873	22.6609	22.5226	22.4945	22.5937	22.7533	22.7768	22.0596	22.1084	22.1112	22.2076	21.8311	22.1681
Cz01g22200.t1	Cz01g22200	2	2
Cz01g22220.t1	Cz01g22220	8	6	18.7442	18.8001	18.5905	18.7301	18.4715	18.6119	18.5261	18.4358	18.6134	18.6396	20.103	20.183	19.9278	19.8201	19.8142	19.8066	19.7852	20.1338	19.773	19.7756	20.2494	20.4588	20.4512	20.3652	20.2911	20.4075	20.39	20.3596	20.4769	20.5268	20.4873	20.6315	20.7079	20.6339	21.2433	19.9098	19.6737	20.6986	19.6168	19.4842	20.5141	20.5872	20.669	20.7111	20.5753	20.5285
Cz01g23080.t1	Cz01g23080	14	12	21.244	21.4642	21.2161	21.1315	21.1452	21.2053	21.1609	21.1174	21.2362	21.1955	16.9948	16.8875	17.0384	16.8206	18.3343	18.0147	18.0038	18.1352	17.908	17.8116	20.467	20.5346	20.5884	20.592	20.5587	20.4658	20.4922	20.4518	20.2158	20.3784	19.2959	19.3062	19.4552	19.401	21.9411	20.3774	20.3563	21.7816	19.6957	19.8224	21.8749	21.9815	21.8563	21.9417	21.9404	21.7998
Cz01g23220.t1	Cz01g23220	54	34	24.813	24.8813	24.7929	24.8771	24.7857	24.8611	24.7727	24.7168	24.8816	24.8918	25.0433	25.0202	24.9735	25.0424	24.9832	25.0356	25.2809	25.0893	25.195	25.2206	24.5236	24.4732	24.4816	24.4527	24.3511	24.4776	24.407	24.2692	24.444	24.4207	24.7661	24.644	24.6066	24.6294	24.4934	24.4883	24.4844	24.3937	24.5353	24.5265	25.4707	25.5601	25.5105	25.5101	25.0476	25.0654
Cz01g23250.t1	Cz01g23250	4	4											15.339	14.6785	15.0515	15.2927	16.7803	16.7084	16.8353	17.0282	16.2294	16.3289																					14.7188	14.5338	15.0426	14.262	16.5427	16.4701
Cz01g24050.t1	Cz01g24050	1	1
Cz01g24090.t1	Cz01g24090	6	6											20.007	19.8564	20.1133	20.1213	20.3896	20.3078	20.2481	20.2905	20.1086	20.0379	21.7075	21.7797	21.6129	21.6187	21.1929	21.2193	21.1829	21.1824	21.3482	21.3355	20.672	20.9042	20.8545	20.9907	19.3721	20.7301	20.9025	18.7777	20.7923	20.7155	20.5161	20.6133	20.5579	20.5295	20.1313	20.1897
Cz01g24140.t1	Cz01g24140	4	4	19.8058	19.7453	19.8269	19.8104	19.4631	19.4185	19.5194	19.5162	19.5903	19.5792	18.9645	18.7172	18.8645	18.879	19.0165	19.048	19.1863	19.3589	19.0151	19.1308	19.645	19.5782	19.6835	19.6866	19.6315	19.6283	19.5425	19.5692	19.814	19.8549	18.5771	18.7179	18.8314	18.7158	17.0133	18.5472	18.4099		18.4432	18.4043	17.5047	17.4853	17.5162	17.2059	17.4938	17.437
Cz01g24280.t1	Cz01g24280	3	3											19.4537	19.4363	19.466	19.4234	19.0534	19.0493	19.0397	19.7906	19.1585	19.1063																					17.4498	17.4886	17.3685	17.567	17.6707	17.9541
Cz01g24330.t1	Cz01g24330	4	4	18.5176	18.8803	18.683	18.7022	18.0675	18.2299	18.2136	18.323	18.3817	18.3397	17.6707	17.9698	17.8977	17.743	17.7065	17.3786	17.3857	17.081	17.2255	17.1638	15.2497	15.3389	15.2398	15.3179	15.1994	15.6034	15.2424	15.4485	15.4538	15.346	15.2333	15.6415	15.6413	15.4844	15.9951	16.3229	16.4704	16.0614	16.0054	16.0129	18.1688	18.5094	18.3826	18.5698	18.3547	17.9623
Cz01g25050.t1	Cz01g25050	113	101	22.888	22.9019	22.8677	22.889	22.8878	22.9811	22.926	22.9703	22.9555	22.939	22.2943	22.3795	22.2831	22.3104	22.4252	22.4254	22.3656	22.6271	22.3444	22.388	22.6221	22.6411	22.5893	22.6577	22.5991	22.6266	22.5587	22.4863	22.7025	22.7212	21.9623	21.9274	21.8784	21.8752	21.9526	21.9187	21.9305	22.0634	21.7813	21.7993	22.7933	22.8212	22.8188	22.8953	23.1111	23.13
Cz01g25135.t1	Cz01g25135	8	3	19.6338	19.2356	19.5292	19.7102	19.6947	19.6811	19.6999	19.6822	19.3771	19.5165	19.7751	19.5238	19.6041	19.7472	20.0288	19.9723	20.0605	19.8935	19.8547	19.8091	14.7972	15.0641	15.376	15.3285	15.6625	15.3036	15.924	16.051	15.9809	15.716	19.8865	19.7729	19.8529	20.0053	16.5607	19.8099	19.768		19.6874	19.6862	19.5891	19.6124	19.5462	19.4062	19.575	19.4348
Cz01g25210.t1	Cz01g25210	80	65	25.2119	25.1762	25.1402	25.1374	25.1297	25.0992	25.1392	25.1846	25.143	25.1188	25.1768	25.1178	25.0996	25.0792	25.1751	25.1692	25.3249	24.9637	25.0865	25.0709	25.7916	25.5228	25.5908	25.55	25.1883	25.1288	25.2016	25.2146	25.1842	25.1796	25.5576	25.4102	25.433	25.4271	25.1677	25.5514	25.5359	24.892	25.3067	25.3172	24.7949	24.77	24.8464	24.8609	24.9537	24.9323
Cz01g26110.t2	Cz01g26110	1	1		12.643	12.1551	11.8309	12.1217	12.0678	12.0781	12.4508	12.9125	13.0636
Cz01g26140.t1	Cz01g26140	8	7																					19.7701	19.8169	19.5731	19.5255	19.2978	19.1654	19.2877	19.2589	19.4806	19.4941											15.5143	15.5217	15.5832	15.5915	15.6361	16.0585
Cz01g26180.t1	Cz01g26180	53	42	24.8711	24.656	24.6694	24.796	24.8077	24.8813	24.9254	25.105	24.8212	24.7788	24.352	24.2027	24.4396	24.6177	24.8066	24.9241	24.6684	24.3512	25.0213	25.0267	23.763	23.6643	23.6683	23.6183	25.1424	25.144	25.0911	25.0867	24.8007	24.7752	23.7336	23.7079	23.7074	23.6588	23.3912	24.88	24.9488	23.0584	25.2486	25.2101	25.4728	25.5336	25.5819	25.4313	25.5231	25.3179
Cz01g27060.t1	Cz01g27060	18	16	22.2769	22.3849	22.4859	22.3331	21.9127	22.0156	21.9975	22.0387	21.9995	21.9273	23.1655	23.2956	23.262	23.1384	23.0092	22.9687	22.8109	22.6374	22.7692	22.7483	22.3177	22.2842	22.2993	22.2472	22.2288	22.3895	22.3353	22.4098	22.3999	22.3755	21.9431	21.9397	21.9478	21.9241	20.1749	21.7705	21.7104	21.1675	21.5518	21.5553	21.4937	21.3735	21.5223	21.6723	21.2919	21.3518
Cz01g27090.t1	Cz01g27090	3	3	16.3043	15.9479	16.1085	16.3294	18.1011	17.9402	18.3861	18.6777	18.2536	18.2669	15.6773	15.1069	15.6634	15.7613	17.1072	17.3542	17.4039	17.1359	17.3768	17.3701	16.7937	16.4669	16.3653	16.4759	17.0126	17.0236	17.1289	16.9724	17.0078	17.05											17.1361	17.1997	17.2338	17.0432	17.372	17.3586
Cz01g27110.t1	Cz01g27110	9	9	19.47	19.634	19.5783	19.4796	19.3353	19.5624	19.4648	19.4921	19.6045	19.6805	17.4974	17.2708	17.2059	17.5421	18.4085	18.8865	19.097	18.0629	18.5343	18.5204	18.0364	17.5256	18.0458	17.7206	17.3194	17.181	17.2839	17.1062	17.5016	17.3992	17.7283	17.7782	18.0872	17.8844	17.9544	19.3702	19.4321	15.4877	19.0355	18.8931	20.1966	20.4777	20.1954	20.1251	20.4117	20.1309
Cz01g27120.t1	Cz01g27120	63	45	24.4882	24.4866	24.3651	24.4262	24.1462	24.3108	24.1918	24.2121	24.1549	24.1838	24.4914	24.3673	24.404	24.443	24.4688	24.4093	24.298	24.2799	24.3483	24.3693	23.4201	23.4098	23.4157	23.4231	23.6438	23.8008	23.7438	23.6949	23.8146	23.8187	22.9796	22.9649	22.9796	22.997	22.5201	22.9459	22.9019	22.817	23.1774	23.1793	24.4522	24.5012	24.4949	24.4376	24.5335	24.4383
Cz01g27160.t1	Cz01g27160	14	14	22.2824	22.405	22.3544	22.2511	21.7861	21.8875	21.8193	21.631	21.8867	21.9185	19.9247	20.2938	20.1486	20.0218	19.5624	19.4523	19.3718	19.2464	19.6173	19.7227	22.3614	22.5737	22.5951	22.4817	21.5806	21.5788	21.701	21.5818	21.7133	21.7702	21.7494	21.5964	21.6051	21.6489	19.3856	21.1495	21.084	18.4997	21.0647	21.0415	22.5254	22.4431	22.5874	22.7111	22.0542	22.0191
Cz01g28080.t1	Cz01g28080	37	28	22.5563	22.3072	22.3718	22.4449	22.6947	22.5141	22.6121	22.5245	22.4902	22.5054	22.6774	22.6378	22.6457	22.7438	22.9619	22.9873	23.0799	22.8352	22.7908	22.8021	22.4274	22.426	22.4569	22.4823	22.1843	22.0986	22.1205	22.0843	22.1289	22.1085	22.6366	22.6117	22.6509	22.6588	22.6762	22.7025	22.7363	22.8394	22.5088	22.4736	22.7299	22.6637	22.7284	22.7155	22.9302	22.7503
Cz01g28090.t1	Cz01g28090	52	43	22.5899	22.7835	22.5697	22.6363	22.4757	22.7222	22.6164	22.4517	22.9662	22.943	22.0764	22.1308	22.0231	22.0281	22.3147	22.5526	23.1725	22.1214	22.2819	22.3156	23.4411	23.4527	23.3745	23.3336	22.8355	22.8484	22.7366	22.6794	22.9996	22.9609	22.9281	22.9737	22.8861	22.9832	22.9611	22.9065	22.9159	22.8783	22.8504	22.8729	21.5168	21.5216	21.5392	21.6578	21.434	21.3224
Cz01g28130.t1	Cz01g28130	3	3																					16.4285	16.8551	16.7705	16.9321	16.5274	16.7738	16.6248	16.7438	16.7781	16.7829	16.6609	16.9478	16.9829	17.0891	15.895	16.725	16.9425	17.8741	16.9826	17.0158
Cz01g28160.t1	Cz01g28160	21	19	23.4952	23.5741	23.632	23.6166	23.6724	23.7645	23.6329	23.5265	23.6981	23.6906	22.0212	22.0968	22.0794	22.0542	21.9935	21.9702	22.0183	21.6	22.1563	22.1496	21.2573	21.3215	21.2839	21.1825	22.5418	22.7676	22.5459	22.5344	22.6704	22.6939	22.7917	22.8286	22.7458	22.8416	22.1758	22.9861	23.0211	21.7633	22.9572	22.922	23.4691	23.4323	23.5162	23.5101	23.3579	23.2205
Cz01g28225.t1	Cz01g28225	1	1
Cz01g29060.t1	Cz01g29060	3	3																															16.707	16.223	16.5125	16.3887	19.5196	17.3159	17.3778	20.0613	17.4059	17.4386	17.3762	17.1821	17.2022	17.2517	18.002	18.1806
Cz01g29080.t1	Cz01g29080	41	39	16.9945	16.6389	16.6525	16.7998	17.3424	17.4112	17.2618	17.2007	17.1616	17.0746	19.7406	19.7608	19.6205	19.7273	19.8	19.9182	20.4616	19.9873	19.9041	19.9206	20.1707	20.2916	20.2274	20.2972	20.166	20.2145	20.2771	20.3178	20.4176	20.4235	17.7121	17.8729	17.5981	17.7699	18.5961	17.8146	17.7902	18.7461	17.7897	17.7502	19.7894	19.8057	19.7847	19.7361	19.7795	19.671
Cz01g29140.t1	Cz01g29140	10	9	19.2225	18.7442	18.9259	19.2556	19.9925	20.007	20.0911	20.1555	20.109	20.0852	19.7887	20.0566	19.8042	19.8831	20.2367	20.2698	20.4781	20.3663	19.9781	20.1202	19.5778	19.3701	19.6859	19.5821	20.0883	19.9735	20.1398	20.2933	19.981	19.8938	19.2215	19.0744	19.123	19.2724	19.8829	20.4626	20.5339	20.2732	19.5927	19.6989	18.8012	18.9081	18.9252	18.6709	19.4031	19.5712
Cz01g29150.t2	Cz01g29150	7	6	21.0624	20.8026	21.045	21.0739	20.9875	20.8379	20.9708	21.1264	20.8938	20.8972	20.5444	20.4197	20.4315	20.4863	20.1882	20.2412	20.4712	20.3501	20.1898	20.2024	20.5613	20.6084	20.7371	20.6855	21.279	21.2688	21.2332	21.2437	21.034	21.0434	20.4589	20.3912	20.5401	20.4446	20.1814	21.2183	21.1489	19.3495	20.6586	20.6719	20.3923	20.4942	20.4973	20.3995	21.1974	21.0934
Cz01g29240.t2	Cz01g29240	4	1	14.5022	14.6254	14.6068	15.0254	15.1179	14.9678	15.0469	14.7889	14.8334	14.8444	14.5311	13.9997	14.7612	14.7876	15.2403	15.0769	15.3323	15.4604	14.9684	15.1668	15.6309	16.0631	15.927	15.3415	16.0386	16.194	16.3639	16.3091	16.3536	16.3177	13.1768	13.8535	12.5354	13.1036	15.0141	13.9309	13.8551		13.8104	13.5352	18.8132	18.4482	18.8549	18.919	19.1009	19.0643
Cz01g30030.t1	Cz01g30030	81	61	25.6171	25.5719	25.6185	25.6123	25.5718	25.5656	25.5437	25.5315	25.4387	25.4024	25.8308	25.8763	25.8696	25.8417	25.6698	25.7	25.6376	25.4936	25.6237	25.6265	25.532	25.5138	25.4935	25.5658	25.3826	25.3423	25.3644	25.3724	25.3715	25.3661	25.5907	25.6127	25.6133	25.6043	24.5102	25.6293	25.6198	24.2692	25.5317	25.5243	24.9674	24.8741	24.9997	25.0288	24.9815	24.9537
Cz01g30100.t1	Cz01g30100	4	4											18.7145	19.229	18.9132	18.7276	18.3159	18.1878	18.0511	19.0854	18.4471	18.3844											16.7843	16.8833	16.8351	16.864		16.0664	16.1065	16.0351	16.1346	16.0433
Cz01g30150.t1	Cz01g30150	2	2											14.7953	14.6711	15.014	15.1626	15.2167	15.2573	15.2058	16.2926	15.0909	14.9689
Cz01g30180.t1	Cz01g30180	5	5	19.1691	19.3749	19.5198	19.4485	19.1783	19.1841	19.3	19.598	19.3564	19.3412	22.6741	22.8869	22.7734	22.5632	22.6938	22.6772	22.4476	21.9563	22.6065	22.5585	24.1944	23.9586	24.1612	24.142	22.4015	22.1077	22.2789	22.428	22.5158	22.5759	24.0628	24.0207	24.0998	24.117	18.2728	22.9792	22.7672	19.0677	22.6234	22.5957	20.1882	20.2481	20.1216	19.8923	20.0243	19.9998
Cz01g30200.t1	Cz01g30200	2	2																															13.0156	13.5446	11.8721	12.1039		12.3856	11.7846		12.8277
Cz01g30220.t1	Cz01g30220	2	2											17.5285	17.6944	17.5232	17.4685	17.0916	17.0177	17.1125	17.1689	17.0647	16.9918																					13.8907	13.5074	12.6828	13.9525	13.9487	13.6076
Cz01g30230.t1	Cz01g30230	77	59	22.4164	22.3882	22.431	22.4394	22.3525	22.2625	22.3139	22.2974	22.6296	22.6455	22.141	22.2509	22.2286	22.1736	22.3644	22.3783	22.5368	22.4369	22.3126	22.3438	22.7603	22.8587	22.9106	22.8847	22.3154	22.3042	22.357	22.3175	22.531	22.4792	23.6411	23.6715	23.658	23.6628	23.5684	23.3579	23.4165	23.1872	23.2582	23.3079	21.7461	21.7314	21.7456	21.7982	21.6563	22.031
Cz01g31040.t1	Cz01g31040	7	7	18.5372	18.4649	18.6483	18.6676	19.4393	19.3576	19.389	19.3105	19.2213	19.3277	18.7098	18.5374	18.6362	18.5895	19.0907	19.41	19.4416	19.3981	18.9271	18.837	16.2938	15.9147	16.2041	16.0993	18.1746	18.0064	18.1813	17.8289	17.899	17.9357	20.3607	20.0108	19.9161	20.1202	19.6466	20.5557	20.5483	18.6469	19.9842	19.9671	18.3818	18.5586	18.4653	18.3726	19.7899	20.0062
Cz01g31080.t1	Cz01g31080	43	35	24.9026	24.8933	24.8033	24.7932	24.8297	24.7487	24.7115	24.6236	24.7121	24.752	25.5426	25.4937	25.5001	25.4779	25.5277	25.6104	25.6702	25.3165	25.3688	25.3993	24.2327	24.2865	24.3014	24.2143	24.2976	24.2637	24.2904	24.2905	24.5104	24.5346	24.2751	24.2521	24.2668	24.2269	24.305	24.6449	24.6316	23.8483	24.4671	24.4911	25.0853	25.1162	25.1065	25.1245	24.8184	24.7224
Cz01g31200.t1	Cz01g31200	7	7	19.5329	19.3646	19.5988	19.4778	20.0337	20.0436	20.0376	20.0446	19.9126	20.0172	20.0121	19.7103	19.7515	19.9733	19.7199	19.6535	19.657	19.3581	19.5599	19.5671	17.7061	17.6842	17.9096	17.7844	17.8594	17.3957	17.6503	17.7906	17.7994	17.6948	16.6468	16.795	16.8504	16.8845	17.8222	19.2783	19.1367		18.4815	18.5371	18.6127	18.5126	18.2297	18.4095	18.1198	18.1238
Cz01g31230.t1	Cz01g31230	5	5																					16.5382	13.6519	13.2819	13.3296	12.0065	12.8567	13.0214	12.7279	13.2539	12.9974											18.9186	19.1076	18.8906	18.9113	18.6182	18.6754
Cz01g31250.t1	Cz01g31250	2	2
Cz01g32070.t1	Cz01g32070	8	8	21.0785	20.5982	20.97	21.2545	22.2735	22.3334	22.1636	22.2639	21.8606	21.821	21.2479	21.1777	20.9788	21.0543	21.6433	21.7366	21.6906	21.6185	21.2676	21.3192	20.0617	20.2182	20.1221	20.1934	21.3777	21.2943	21.2515	21.2168	21.2409	21.2176	19.4678	19.6102	19.5729	19.6276	20.9612	20.941	21.0521	20.2893	20.6934	20.7622	20.9588	21.046	20.9689	21.0098	22.0896	21.9188
Cz01g32090.t2	Cz01g32090	1	1																					14.4242	14.5136	14.8093	14.9287	14.3261	14.4851	14.4622	13.8271	13.9034	14.1303	14.1606	14.6423	14.2925	13.7035	15.0219	14.1626	14.2425		14.1231	14.1992
Cz01g32100.t1	Cz01g32100	7	7	20.9975	20.702	20.76	20.9503	20.5828	20.5485	20.5733	20.4353	20.7189	20.7304	22.6467	22.3125	22.4694	22.6796	22.7135	22.7304	22.5864	23.0955	22.5761	22.6438	18.8303	19.2863	18.8872	18.8588	19.1434	19.142	19.1716	19.1199	18.8238	18.8843	20.8713	20.697	20.6374	20.9118	21.8318	21.2108	21.2616	22.217	21.3511	21.2792	19.927	20.0496	19.9235	19.8553	19.7745	19.7705
Cz01g32120.t1	Cz01g32120	40	38	20.9874	21.2766	21.2048	21.0405	20.7376	20.8167	20.8198	20.7692	20.8681	20.9195	20.0611	20.4293	20.0351	19.995	19.9447	20.0176	20.0635	19.9789	19.8447	19.9085	20.9633	21.1102	21.0259	21.1107	20.844	21.0541	20.9667	20.9549	20.9854	21.0111	20.7735	20.9482	20.8542	20.9245	20.8877	21.1011	21.0269	20.7193	21.0967	21.0596	21.8802	22.0004	22.1705	22.3132	22.2188	22.092
Cz01g32290.t1	Cz01g32290	15	15											19.9853	19.8754	19.7909	19.8961	20.1542	20.2206	20.2766	20.0078	20.2949	20.319	19.01	19.0054	19.0041	18.9436	18.5925	18.6577	18.565	18.5595	18.7735	18.6077	20.8967	21.0226	21.0951	21.0388	20.4522	21.0416	21.0141	20.5002	20.7901	20.7152	19.103	19.5099	19.1962	19.1727	18.8331	18.985
Cz01g32340.t1	Cz01g32340	4	4																																									18.5617	18.9123	18.6562	18.7499	20.221	20.2399
Cz01g33120.t1	Cz01g33120	81	77	24.4099	24.447	24.3271	24.2857	24.6108	24.4011	24.5013	24.5403	24.6254	24.5911	24.4284	24.5154	24.4289	24.4151	24.5003	24.5602	24.7347	24.3265	24.4487	24.4347	24.4583	24.4428	24.4609	24.3919	24.3616	24.3587	24.3821	24.4101	24.3738	24.3668	24.1858	24.1755	24.2169	24.1621	24.2451	24.2402	24.2365	23.9677	24.0193	23.9896	24.0638	24.0704	24.153	24.3131	24.149	24.0996
Cz01g33130.t1	Cz01g33130	11	11	21.263	21.6363	21.6309	21.7797	20.5036	20.8163	20.6264	20.5671	20.6862	20.6667	16.4909	16.2912	16.3231	16.5191	17.431	17.4301	17.3566	17.5565	17.107	17.2063	19.9474	19.9743	19.9351	19.9993	18.6596	18.5437	18.8414	18.7952	18.9186	18.8655	19.1708	19.2386	19.1012	19.1381	20.5399	18.6786	18.9119	20.6743	18.4913	18.6261	20.6235	20.768	20.6738	20.6972	20.1485	20.0895
Cz01g33170.t1	Cz01g33170	19	16	22.4349	22.3842	22.6042	22.6505	22.458	22.3943	22.4285	22.5011	22.7947	22.8183	21.1309	20.8336	21.1126	21.2452	21.376	21.3701	21.2438	21.0478	21.7167	21.7587	22.34	21.8846	22.063	22.2383	23.5544	23.6204	23.4867	23.5501	23.9159	23.8756	22.7205	22.2981	22.3243	22.7725	22.377	24.4365	24.1337	21.845	24.408	24.4581	24.9178	25.0386	25.0022	24.9324	25.665	25.5006
Cz01g34070.t1	Cz01g34070	26	22	22.3603	22.454	22.4119	22.3694	22.1552	22.1525	22.1795	22.1983	22.4732	22.5179	22.1233	22.0324	22.1883	22.1582	22.7489	22.7239	22.9117	22.3512	22.4954	22.4602	22.5823	22.6657	22.7718	22.7106	21.6671	21.6636	21.6912	21.7897	22.0094	22.044	22.7387	22.7318	22.8009	22.779	22.1713	22.419	22.5044	21.9294	22.1256	22.0655	22.8061	22.7305	22.7782	22.791	22.6298	22.71
Cz01g34170.t1	Cz01g34170	1	1																					12.3669	12.8517	13.1178	12.4919	13.238	13.1681	12.4131	13.4161	12.483	12.8794
Cz01g34360.t1	Cz01g34360	40	37	22.584	22.4468	22.437	22.5133	22.92	23.0711	23.0075	22.9713	22.7963	22.7796	23.7398	23.6616	23.7195	23.8802	24.3482	24.5945	24.2739	24.0911	24.3178	24.2916	22.1623	22.2132	22.178	22.1383	24.0976	24.2503	24.0692	23.9202	24.0578	24.0846	22.0712	22.1544	22.1967	22.2248	23.4056	23.221	23.3195	22.5848	23.5175	23.5569	24.1509	24.1822	24.1874	24.1439	24.7125	24.7577
Cz01g34380.t1	Cz01g34380	16	14	19.6198	19.5675	19.6523	19.7014	19.8321	19.823	19.8639	19.8856	19.8708	19.7556	20.2013	20.0451	20.121	20.3452	20.2715	20.1903	19.9566	20.1225	19.8115	19.8204	13.2744	12.5567	12.3939	12.9201	13.7284	13.6846	12.9429	13.3767	13.0288	13.5878	17.2417	16.9816	17.1031	17.1633	20.0261	18.6169	18.7993	20.2488	18.2656	18.2225	19.932	20.0999	19.9722	19.8899	19.9345	20.0778
Cz01g35070.t1	Cz01g35070	10	9	23.5258	23.2952	23.3232	23.3375	23.167	23.249	23.2016	23.1722	22.9168	22.9842	24.2979	24.0534	24.1679	24.2167	23.8798	23.8519	23.8432	24.1029	23.7992	23.7569	21.9772	22.1782	22.1906	22.0483	22.8452	22.8672	22.8166	22.9851	22.7612	22.6875	20.5817	20.6714	20.6434	20.5375	20.7171	21.084	21.2455	19.8718	21.38	21.3658	23.0228	22.9934	23.0079	22.7008	22.6293	22.657
Cz01g35120.t1	Cz01g35120	14	12	19.7849	19.8277	19.9119	20.2896	19.5276	20.0426	19.7983	19.4736	21.7008	21.6453	19.832	19.9716	20.0639	20.6538	19.0931	19.4228	18.7042	18.6212	22.4997	22.5167	17.9424	18.1866	18.0904	17.9183	18.1987	18.4208	18.3017	18.2108	20.6566	20.637	15.7208	16.0269	15.8867	15.8819	16.2947	16.4014	16.2559		18.3086	18.2749	21.6069	21.6138	22.1885	22.9343	23.3588	23.3314
Cz01g35130.t1	Cz01g35130	43	40	25.2176	25.4777	25.7618	25.9196	25.1791	25.0186	24.7219	24.5872	25.3409	25.527	25.1369	25.2217	25.7923	25.8283	25.7809	25.9077	25.2639	25.7913	25.2164	25.2804	21.8906	21.7981	21.8972	21.7991	21.7228	21.8321	21.7707	21.8572	22.7013	22.7111	22.5278	22.3882	22.4717	22.5619	23.0217	22.9367	22.7681	22.4814	24.009	24.0184	26.828	27.038	26.9449	27.1084	26.2958	25.8511
Cz01g35140.t1	Cz01g35140	34	26	23.743	23.7239	23.6569	23.5775	23.1155	23.1177	23.2045	23.405	23.3145	23.2835	23.7598	23.7838	23.8394	23.8397	23.4592	23.4253	23.3783	23.093	23.5503	23.5559	23.0467	23.3447	23.2365	23.1884	23.1711	23.1865	23.1405	23.1698	23.1854	23.1911	22.9136	23.1685	23.0856	23.0755	21.9864	23.0353	23.0493	21.3765	23.0904	23.0753	23.2855	23.2759	23.3923	23.3703	23.1514	23.0116
Cz01g35155.t1	Cz01g35155	5	4	21.3387	21.7105	21.576	21.4852	20.8738	20.9393	21.0075	20.9375	21.0948	21.0057	21.4263	21.8528	21.6627	21.5344	21.2064	21.1939	21.1984	21.2158	21.1957	21.1895	20.0421	20.2036	20.1096	19.9865	19.2901	19.3158	19.4006	19.4708	19.3081	19.134	21.8716	21.9813	22.002	21.8999	21.1162	21.4688	21.4632	21.193	21.4193	21.3944	20.7299	20.7391	20.7663	20.6433	20.2134	20.4531
Cz01g36203.t1	Cz01g36203	8	7	18.3975	17.8767	18.0265	18.3481	18.4534	18.4662	18.3223	18.4919	18.1638	18.2572	16.1589	16.0706	16.1141	16.0071	15.9147	16.085	16.0774	15.9578	16.1458	15.9421																					18.3449	18.3812	18.2008	18.2262	19.1612	19.1494
Cz01g37170.t2	Cz01g37170	3	3	20.9661	20.6962	20.9991	20.9055	20.3078	20.3357	20.2964	20.1988	20.4812	20.5702	20.3198	20.08	20.4556	20.404	20.1424	20.2762	20.3453	19.9485	19.7892	19.8309	20.4877	20.4086	20.3377	20.5046	20.0914	20.234	20.1667	20.0865	20.2642	20.2601	20.1309	20.0137	19.8174	20.1393	18.8753	20.193	20.1568	13.2241	19.906	19.82	20.1369	20.0937	20.1462	20.269	19.4321	19.2517
Cz01g38010.t1	Cz01g38010	5	4	17.4805	17.3115	17.3436	17.478	17.2693	17.0656	17.1227	16.9233	16.9459	17.1081	12.6466						13.0188		13.4305		14.5939	14.9591	14.8223	14.8763	15.3176	15.3153	15.3756	15.2304	15.1492	14.7339											16.7812	16.5918	16.5602	16.5675	16.4876	16.9376
Cz01g38020.t1	Cz01g38020	3	3	19.6515	19.4223	19.244	19.1199	18.8405	18.831	18.7506	18.2752	18.7285	18.5983											14.7478	14.4488	14.3636	14.39	14.7426	14.7513	15.0382	15.1539	14.372	14.7551	19.1645	18.7479	18.8538	19.2533	19.5106	19.5912	19.493	19.1844	19.3682	19.4983
Cz01g38050.t1	Cz01g38050	18	16	19.1326	19.1481	19.2262	18.8877	20.3276	20.1455	20.3226	20.5892	20.466	20.4042	16.7481	16.9208	16.759	16.9751	17.2056	17.4239	17.4622	17.517	17.4781	17.6671	20.7352	20.6449	20.6776	20.5962	20.0995	20.0622	20.1218	20.2118	20.3408	20.3908	20.8768	20.8748	20.9734	20.8548	20.8463	20.4819	20.5657	21.1684	20.5155	20.4762	18.7529	19.1017	18.925	18.7371	18.864	19.2728
Cz01g38083.t1	Cz01g38083	1	1
Cz01g38130.t1	Cz01g38130	38	34	21.7622	21.5779	21.7082	21.7997	22.2056	22.1568	22.1255	22.0815	22.0163	22.009	23.1809	23.0239	23.1403	23.2324	23.5089	23.6074	23.5158	23.3951	23.2567	23.247	21.7585	21.4201	21.4456	21.4422	22.374	22.3269	22.4055	22.3523	22.2606	22.2543	21.9206	22.0282	22.0312	22.0343	21.8025	22.4956	22.4603	22.0849	22.3329	22.3099	22.6811	22.7155	22.7504	22.6675	22.8485	22.9661
Cz01g38270.t1	Cz01g38270	24	16	22.7518	22.81	22.7689	22.7388	22.095	22.2209	22.144	22.1405	22.3254	22.2755	22.8762	22.887	22.9163	22.852	22.4756	22.5313	22.5162	22.315	22.2916	22.3127	22.2971	22.2572	22.2785	22.3126	22.4431	22.2945	22.3326	22.3518	22.5639	22.4737	21.9148	21.8824	21.8659	21.9583	22.8838	22.5628	22.675	22.3838	22.1534	22.1408	22.6672	22.6035	22.6626	22.5752	22.1912	22.0657
Cz01g39030.t1	Cz01g39030	15	13	21.9144	21.9344	21.618	21.2435	20.9668	20.9551	20.9322	20.8069	21.1285	21.1377	20.9957	21.1481	20.9961	20.915	20.4019	20.3721	20.4922	21.6184	20.5778	20.7869	20.9353	20.8615	20.8325	20.785	20.8562	20.8998	20.8148	20.7368	20.5265	20.6151	21.1575	21.0828	21.0141	21.0564	20.4985	20.337	20.3733	20.8471	20.3989	20.4651	18.8566	19.0994	18.8796	19.0638	18.4023	18.3742
Cz01g39110.t1	Cz01g39110	6	6	18.9662	18.9609	18.9716	18.8664	18.9987	19.2131	19.1092	18.9303	18.8055	18.9494	19.8202	19.9742	19.8909	20.0062	19.7674	19.8012	19.767	19.9726	19.7641	19.8374	19.767	19.6786	19.5951	19.6109	19.7171	19.4836	19.6834	19.7112	19.5102	19.4824	20.7444	20.9927	20.7896	20.8636	20.6827	20.4408	20.4301	20.784	20.7163	20.8204	19.7862	19.7775	19.8538	19.8061	19.6014	19.7884
Cz01g39160.t1	Cz01g39160	5	4	16.7185	16.181	16.2409	16.5851	16.9314	16.6421	17.0034	16.9705	16.7932	16.5944	17.4496	16.8494	17.1142	17.3042	17.5971	17.7012	17.8911	17.8536	17.3685	17.3346	15.276	15.1944	15.5956	15.4593	16.5948	16.1842	16.2948	16.3149	16.2848	16.5035	18.3812	18.3582	18.5086	18.351	19.0973	18.6131	18.7526	19.2022	18.4387	18.4308	19.232	19.2681	19.2496	19.1377	19.1715	19.2745
Cz01g39200.t1	Cz01g39200	1	1
Cz01g39220.t1	Cz01g39220	23	21	21.9816	22.0962	22.0524	22.0399	21.8853	21.8928	21.8439	21.8801	21.8517	21.834	22.8777	22.9208	22.7766	22.8623	24.2316	24.2431	24.1398	23.7075	23.5462	23.5495	23.6512	23.8436	23.722	23.7972	24.372	24.3215	24.2924	24.293	24.2001	24.1921	23.2514	23.1255	23.2582	23.2603	22.4993	22.8952	22.8765	23.104	22.8228	22.7579	22.1187	22.107	22.1299	22.279	21.7679	21.6855
Cz01g39230.t1	Cz01g39230	11	9	19.686	19.751	19.74	19.5505	19.0898	19.2439	19.0803	18.8707	19.0328	19.0419	13.2563		12.7562	12.5542	14.156	13.935	13.8897	14.8491	13.5069	13.4519	20.8204	20.6639	20.5389	20.8005	19.9605	20.0372	19.9238	19.8499	19.9063	19.8412	20.2436	20.1123	19.9757	20.1332	20.0712	20.0788	20.0836	20.9559	19.4556	19.3238	19.8239	19.4979	20.0716	20.5472	19.6894	19.7453
Cz01g40150.t1	Cz01g40150	8	8																					17.6293	17.7627	17.6538	17.6456	17.8716	17.9479	17.67	17.9219	17.9159	17.8084											15.1736	15.0453	15.2056	15.3875	15.1878	14.5992
Cz01g40200.t1	Cz01g40200	1	1
Cz01g40240.t1	Cz01g40240	25	23	21.302	21.2987	21.3037	21.2755	20.9041	20.8801	20.9799	20.8348	20.8714	20.8678	21.1882	21.213	21.261	21.3757	21.3521	21.3394	21.342	21.1763	21.0338	21.0533	20.4235	20.5115	20.562	20.4624	20.1331	20.0516	20.0916	20.1438	20.2005	20.2377	20.6396	20.7775	20.702	20.6513	20.4992	20.5931	20.6273	20.501	20.454	20.3959	20.9595	20.9823	20.9466	20.8494	21.0224	21.0999
Cz01g41075.t1	Cz01g41075	22	16	23.647	23.6595	23.6299	23.6337	22.8826	23.0571	22.9892	23.018	23.3045	23.2817	23.4422	23.6294	23.6977	23.6384	23.8086	23.5596	23.2073	23.2771	23.4474	23.3876	23.1732	23.2389	23.1623	23.1827	23.1997	23.2414	23.2485	23.4	23.2842	23.2456	22.7943	22.9238	22.8943	22.8731	23.2008	22.638	22.5478	23.3391	22.933	22.8969	25.0562	25.0788	25.2148	25.3271	24.8406	24.6737
Cz01g41125.t1	Cz01g41125	7	7	18.2456	18.3079	18.266	18.5079	18.522	18.4165	18.7025	18.742	18.7093	18.6726	20.796	20.913	20.8454	20.8955	21.1879	21.2956	21.8813	21.1466	21.0659	21.0244	20.3024	20.4495	20.4452	20.3833	19.981	20.1376	20.0131	20.0527	19.9556	20.0148	21.6287	21.4511	21.6848	21.5605	21.1357	21.4662	21.5042	21.1051	20.7458	20.7588	18.0157	17.7848	18.1389	17.6694	18.4124	18.5584
Cz01g41130.t1	Cz01g41130	5	5	22.4974	22.3409	22.4947	22.4693	22.2391	22.1734	22.2489	22.2928	22.2843	22.2384	21.372	21.1726	21.3219	21.4191	21.1343	21.1167	21.299	20.8147	21.0803	21.1572	21.5102	21.4235	21.5537	21.4155	21.5799	21.3579	21.5711	21.4367	21.5518	21.4554	20.362	20.3751	20.3415	20.3947	20.1553	20.2419	20.2286	19.8673	20.237	20.2025	20.8339	20.917	20.935	20.9436	20.7592	20.8242
Cz01g41140.t1	Cz01g41140	17	13	20.9561	20.9574	20.8531	20.8967	20.804	20.9551	21.0269	21.0466	20.9754	20.9189	19.7744	19.7323	19.6948	19.7487	19.0589	19.0249	19.2523	18.8257	19.6407	19.6172	23.4194	23.4016	23.3723	23.3363	22.4123	22.2681	22.407	22.4088	22.3874	22.4101	23.3436	23.2967	23.2838	23.2351	22.1644	22.3458	22.252	22.5994	22.5852	22.5607	19.2142	19.1565	19.3844	19.4609	19.6838	19.7576
Cz01g42040.t1	Cz01g42040	14	11	19.9271	20.0849	20.0017	19.9824	19.7658	19.7757	19.7157	19.7857	19.7993	19.7788	21.161	21.2007	21.2427	21.2255	20.7833	20.912	20.8095	20.8819	20.8768	20.8847	21.2121	21.275	21.2115	21.2528	21.1399	21.1377	21.079	21.1363	21.012	21.0096	21.5242	21.7042	21.6602	21.6029	21.8244	21.3675	21.4437	21.6461	21.3341	21.3217	22.0498	21.9509	21.9344	22.0056	21.5427	21.5778
Cz01g42150.t1	Cz01g42150	76	70	24.6887	24.6104	24.645	24.7377	24.6706	24.6393	24.6251	24.6256	24.6373	24.5991	24.3021	24.2588	24.3142	24.4278	24.3049	24.3255	24.3692	24.321	24.1984	24.1917	24.4049	24.3549	24.3767	24.4132	24.2401	24.1582	24.1954	24.2236	24.3132	24.2778	24.2421	24.2469	24.2673	24.2702	24.0898	24.171	24.1449	24.0138	24.0605	24.0735	24.5279	24.5602	24.6029	24.5672	24.4077	24.2454
Cz01g42170.t1	Cz01g42170	2	2																																									16.1881	16.3807	16.4759	16.1768	16.2552	16.1074
Cz01g42180.t1	Cz01g42180	2	2
Cz01g42230.t1	Cz01g42230	76	55	25.3536	25.4243	25.4168	25.3488	25.0292	25.0258	25.0001	24.97	24.9574	24.9368	25.972	26.0289	26.0571	25.95	25.8779	25.8774	25.8686	25.5526	25.7204	25.725	25.5276	25.6958	25.7361	25.706	25.5593	25.5595	25.6053	25.6176	25.6429	25.6082	25.2571	25.3501	25.4014	25.3609	24.521	25.2843	25.3087	24.1684	25.3454	25.3515	24.8777	24.8722	24.8871	24.8756	24.6397	24.5464
Cz01g43060.t1	Cz01g43060	25	20	20.9409	20.8444	20.8309	20.9556	21.3967	21.2874	21.3806	21.2506	21.5101	21.467	21.0116	21.2106	21.089	21.1172	21.2965	21.326	21.2231	21.2883	21.123	21.1676	21.7731	22.0857	22.0838	22.0434	22.4439	22.4394	22.2843	22.2821	22.7658	22.7242	19.3537	19.3014	19.2182	19.398	18.7429	19.3446	19.1283	17.8224	18.7537	18.7187	21.0907	21.1262	21.0623	21.1363	21.2504	21.2202
Cz01g43070.t2	Cz01g43070	41	39	22.2233	22.1683	22.1718	22.2355	22.5153	22.5426	22.4688	22.4517	22.3419	22.3402	22.2322	22.273	22.231	22.2349	22.3254	22.3686	22.3233	22.2184	22.2711	22.2003	21.8954	21.9812	21.9784	22.053	22.0896	22.1136	22.0929	22.1143	22.0155	21.964	21.5473	21.657	21.5978	21.676	21.5753	21.7219	21.635	21.4477	21.7853	21.7293	21.7954	21.7305	21.7785	21.8423	22.0258	21.8596
Cz01g43200.t1	Cz01g43200	63	49	21.5998	21.5885	21.4739	21.5713	22.0042	21.9177	21.9341	21.9926	21.9086	21.979	22.131	22.2218	22.1672	22.1724	22.104	22.0688	22.1283	22.169	22.1067	22.1058	23.1802	23.089	23.1461	23.1402	22.7787	22.781	22.7581	22.7892	22.8576	22.9051	22.4773	22.3172	22.3609	22.4336	22.7611	22.2608	22.2743	23.0453	22.0879	22.0136	22.9715	23.0967	23.0594	22.9727	23.0156	23.0561
Cz01g44030.t1	Cz01g44030	1	1	16.772	16.5029	16.4236	16.5616	16.3758	16.4736	16.4595	16.2782	16.4109	16.5827	16.579	16.1389	16.02	16.4915	16.2328	16.1995	16.3475	16.2463	15.9039	16.2149
Cz01g44070.t1	Cz01g44070	7	7											19.0346	19.2232	19.4343	19.4149	19.1673	19.2195	19.5329	19.0742	19.2871	19.1648	19.0978	18.6231	18.8375	18.6976	19.4822	19.1698	19.2936	19.3603	19.0004	18.9923	17.4544	17.1519	17.4599	17.3865	18.0037	17.8903	18.0568	16.7718	17.6647	17.7037	16.9108	17.0104	16.7958	16.7412	17.6861	17.7494
Cz01g44080.t1	Cz01g44080	36	33	18.9331	19.0214	18.994	18.9375	19.2479	19.1645	19.1484	19.0736	19.1052	19.0398	20.9969	20.9797	21.0477	21.0967	21.3988	21.4018	21.4102	21.3946	21.1692	21.1695	20.6101	20.6968	20.7812	20.7134	20.8473	20.808	20.8632	20.7587	20.7422	20.7471	21.2256	21.435	21.2043	21.1957	21.6695	21.2822	21.3372	21.3893	21.108	21.1608	20.6788	20.7856	20.6716	20.6164	21.0694	21.1007
Cz01g44240.t1	Cz01g44240	44	41	18.3594	18.1889	18.3922	18.4733	18.6049	18.691	18.6414	18.5291	18.6633	18.6468	20.5077	20.2169	20.4023	20.4824	21.0358	21.0786	21.4878	21.1909	20.7798	20.76	20.5396	20.4496	20.3285	20.5585	20.7344	20.6929	20.7347	20.7449	20.6175	20.6103	20.6632	20.6769	20.5746	20.629	21.9814	20.6427	20.6914	21.9541	20.3434	20.4157	19.7658	19.9712	19.8709	19.7881	19.9388	20.2005
Cz01g44260.t1	Cz01g44260	11	9	20.1533	19.9778	20.0714	20.2055	20.1511	20.1082	20.2006	20.0884	20.3385	20.3688	20.5026	20.263	20.3908	20.489	20.6308	20.6191	20.7224	20.5013	20.6402	20.6311	19.3597	19.2811	19.3689	19.4258	19.0456	19.0198	19.068	19.0812	19.1241	19.1016	20.2013	20.1809	20.3021	20.3208	20.7409	20.4068	20.4743	21.2665	20.1368	20.0794	19.3196	19.1792	19.2819	18.9377	19.4082	19.5939
Cz01g44270.t2	Cz01g44270	1	1
Cz01g45030.t1	Cz01g45030	27	25	21.6951	21.4673	21.4849	21.4828	22.2736	22.248	22.2527	22.2726	21.926	21.9058	22.5584	22.2596	22.3725	22.3803	22.5238	22.4047	22.3633	22.6236	22.389	22.3906	21.8717	21.8656	21.8281	21.9241	22.4992	22.4845	22.5485	22.6508	22.3167	22.292	21.8097	21.7484	21.7334	21.8372	22.2178	22.4863	22.3949	21.8815	22.1795	22.1886	21.2921	21.3519	21.3718	21.5344	21.9101	21.7663
Cz01g45080.t1	Cz01g45080	58	45	23.4067	23.1747	23.4406	23.4905	23.1955	23.0169	23.1806	23.282	23.1925	23.2234	23.7915	23.6299	23.8061	23.8462	24.0451	23.9541	24.0018	23.9756	23.5802	23.5913	23.1791	23.1824	23.385	23.3518	22.9333	22.7427	22.8851	22.9149	22.8488	22.8475	23.7004	23.6674	23.8079	23.7988	23.4011	23.8922	23.9764	23.0337	23.5128	23.5037	23.6011	23.4375	23.4352	23.2305	23.7569	23.7079
Cz01g45090.t1	Cz01g45090	8	8	22.6005	22.5818	22.6037	22.5625	22.2316	22.1907	22.2146	22.0831	22.4466	22.3914	20.0276	19.9239	19.9284	20.1917	20.5334	21.2112	21.1976	21.2361	21.1922	21.3597	22.1261	21.8149	21.9908	22.1778	21.5134	21.6866	21.6769	21.5777	21.7779	21.8196	21.9506	22.0015	22.1753	22.1096	20.4277	21.8561	21.7672	20.4045	21.277	21.2892	21.5747	21.5748	21.762	21.6691	22.7073	22.6139
Cz01g45110.t1	Cz01g45110	14	13	23.3521	23.3765	23.4193	23.3376	23.2836	23.2444	23.2169	23.1937	23.0389	22.9751	23.9432	24.0572	23.8415	23.6135	23.1875	23.1138	22.8967	23.0831	23.1398	23.1311	22.9011	22.6758	22.7998	22.7527	23.0898	23.1539	23.1504	23.2089	23.1637	23.1705	22.6805	22.5879	22.6808	22.6517	21.9642	22.954	22.7977	21.7109	23.1743	23.052	24.0926	24.0631	23.9881	23.8272	23.8711	23.7439
Cz01g45130.t2	Cz01g45130	6	4	21.1163	21.3568	21.2741	21.1962	21.3522	21.4834	21.3811	21.3207	21.3095	21.3175	20.4108	20.2988	20.4488	20.3618	21.2714	21.2545	21.2384	20.4728	20.8865	20.81	20.0546	20.5529	20.5183	20.5981	19.9727	20.0046	19.9035	19.7946	19.6985	19.7179	21.1915	21.3331	21.2854	21.3219	20.3064	22.0911	22.0628	19.7726	21.7911	21.788	20.4836	20.5136	20.5111	20.6424	20.7053	20.5375
Cz01g45140.t1	Cz01g45140	17	13	21.6592	21.9578	21.7654	21.5407	21.3622	21.4269	21.4369	21.4248	21.5575	21.4882	20.8612	21.0539	20.708	20.7115	20.6995	20.6147	20.7644	20.7126	20.6675	20.6971	21.2953	21.5403	21.4752	21.4061	21.4286	21.5774	21.4237	21.4003	21.397	21.3252	21.9874	22.058	22.0906	22.019	21.6306	21.315	21.3937	21.8269	21.5172	21.5544	21.8437	21.8445	21.8837	21.9128	21.6361	21.5609
Cz01g45230.t1	Cz01g45230	12	10	18.7908	18.6763	18.8544	18.6154	18.4392	18.3064	18.5704	18.48	18.7777	18.5611	20.4199	20.3694	20.3904	20.4878	20.3775	20.3787	20.3845	20.7815	20.3928	20.3691	18.6491	18.7557	18.7946	18.7666	18.648	18.6223	18.7603	18.6511	18.6292	18.6818	19.9213	19.8042	19.9364	19.9561	19.8027	19.6512	19.6947	18.7035	19.7074	19.7436	20.9395	20.8129	20.8979	20.8568	20.177	19.7648
Cz01g45250.t1	Cz01g45250	29	25	20.4351	20.5576	20.5896	20.5758	20.4872	20.4257	20.5219	20.4985	20.6584	20.6732	20.8262	21.0103	21.061	21.1508	21.0991	21.1874	21.1657	21.2728	20.9672	20.9814	20.5914	20.7168	20.6407	20.6597	20.6549	20.7743	20.808	20.8184	20.7098	20.8065	20.2544	20.4167	20.417	20.3458	20.6342	20.4457	20.3998	19.8229	20.2514	20.3694	19.5054	19.8198	19.6488	19.7828	19.5334	19.6285
Cz01g46070.t1	Cz01g46070	4	4	15.0416	14.742	15.0318	15.0854	16.2101	16.1027	16.349	16.412	16.3016	16.4818	15.1958	14.1031	14.695	15.4613	16.3668	16.4668	16.5511	16.3287	16.6437	16.665	19.8429	18.0979	18.4012	18.2177	18.6363	18.9254	18.7354	18.7225	18.576	18.513	18.3739	18.3351	18.0765	18.0499	19.1151	19.0265	18.9885	20.0557	18.6193	18.4498	18.0931	18.1494	17.9739	18.0898	17.9639	17.9331
Cz01g46080.t1	Cz01g46080	15	15	14.9393	14.7509	14.7513	14.7228	16.5904	16.6281	16.53	16.4388	15.7648	15.8406	16.9298	17.1783	17.0719	17.5761	17.8438	18.016	17.6896	18.0127	17.3674	17.244	14.4277	14.0697	14.1187	14.3268	17.2141	17.0937	17.055	17.1812	16.3234	16.5092	17.6576	18.077	18.1715	17.9856	17.3153	17.7655	17.7069	17.1428	17.7838	17.9295
Cz01g46120.t1	Cz01g46120	75	72	26.1546	25.7451	26.0079	26.0779	25.8717	25.8575	25.8237	25.8788	25.4969	25.4725	26.9309	26.5564	26.9032	26.8575	26.8484	26.7344	26.3956	26.176	26.0639	26.0694	24.1283	23.9209	23.831	23.9822	24.9997	25.0176	25.0721	25.2262	24.9985	24.9888	24.1415	23.9685	23.996	24.1696	24.9284	25.3833	25.4183	24.7011	25.1333	25.125	25.2672	25.2479	25.2021	25.0458	24.8097	24.8895
Cz01g46230.t1	Cz01g46230	5	4	19.7533	19.5051	19.6876	20.0572	20.356	20.1466	20.295	20.2832	20.0557	20.1059	16.724	16.8061	16.7397	16.5614	16.4005	16.6498	16.592	16.3709	16.0938	16.2185	19.4967	19.5525	19.4564	19.5098	20.1567	20.0276	20.1747	20.1918	20.2049	20.1516	19.5191	19.5524	19.6348	19.6207	18.3918	20.0964	20.2268	16.4385	19.9549	19.9392	18.9153	18.7987	18.9112	19.2748	19.8719	19.7535
Cz01g46280.t1	Cz01g46280	24	18	22.6506	22.7215	22.6419	22.6085	22.5703	22.9286	22.7321	22.5865	22.753	22.7102	22.4318	22.4995	22.4982	22.5472	22.6078	22.9164	22.9284	22.2872	23.2388	23.2081	21.1932	21.276	21.2398	21.3316	22.1142	22.2768	22.1325	21.9923	22.4199	22.4108	21.3182	21.3678	21.308	21.2241	21.8149	22.1171	22.1665	21.147	23.1574	23.1256	23.2128	23.2899	23.4819	23.5295	23.4592	23.7777
Cz01g46290.t1	Cz01g46290	12	12	18.2997	18.1983	18.2557	18.1839	18.6162	18.4829	18.4402	18.4357	18.4819	18.2595	19.409	19.4714	19.3071	19.2863	19.3179	19.3127	19.442	19.6694	19.2661	19.2285	18.8421	18.7963	18.8703	19.0858	19.371	19.3251	19.4278	19.3608	19.2053	19.1246	16.98	17.0632	17.0235	16.9728	18.0886	17.5138	17.6447	18.5352	17.1206	16.955	16.7239	17.42	16.9895	16.7645	17.6358	17.7652
Cz02g00190.t1	Cz02g00190	7	7	19.2848	19.3491	19.2445	19.2631	18.7178	18.8044	18.8661	18.8389	18.788	18.8781	17.3835	17.5002	17.4165	17.2952	17.2847	17.3103	17.131	17.3993	17.3174	17.1562	15.7346	16.0726	16.0345	16.1854	16.0998	16.2461	16.2506	16.2152	15.7289	15.6413	15.8373	16.2207	16.2737	16.2436	17.5792	16.2365	16.0492	14.5521	16.2696	16.0672	18.6487	18.7501	18.6625	18.8105	19.1292	19.2855
Cz02g00250.t1	Cz02g00250	37	28	23.8534	23.8454	23.8423	23.7696	23.4197	23.2925	23.2715	23.3222	23.4881	23.4387	23.0885	22.9656	23.0127	23.0029	22.8741	22.8923	22.7098	22.8292	22.7569	22.7181	24.5559	24.567	24.6763	24.6125	23.9861	23.9262	23.9313	23.7918	24.2001	24.1508	24.3968	24.3671	24.4292	24.447	23.6519	23.792	23.7933	23.2923	23.7137	23.6996	23.1389	23.1246	23.2226	23.1535	22.7531	22.7962
Cz02g01050.t1	Cz02g01050	11	11	20.7189	20.5552	20.9078	21.0112	21.737	21.0139	21.4423	21.4724	21.5662	21.5875	19.3493	17.9565	18.7982	19.3559	20.265	19.9481	20.0388	20.5725	20.276	20.2617	22.2633	22.2563	22.0314	22.0869	21.9667	21.381	21.6896	21.69	21.8303	21.7618	20.9335	21.0514	20.9929	20.9564	19.729	21.2613	21.3744	20.8564	20.8471	20.9598	21.3388	21.3999	21.3382	21.0265	21.0487	21.0291
Cz02g01100.t1	Cz02g01100	2	2	13.4322	12.3369	13.3759	13.7808	15.6622	15.1206	15.3423	15.1548	14.8906	15.1217											18.2473	20.2772	18.937	19.3649	19.196	19.2083	19.1783	19.2951	19.3341	19.2641
Cz02g01120.t1	Cz02g01120	13	12	20.7077	20.4784	20.6176	20.6807	20.4218	20.2984	20.4711	20.4899	20.3338	20.3894	21.1268	21.018	21.0595	21.1563	20.8649	20.8991	20.8929	20.9944	20.9644	21.0305	18.9566	19.168	19.2015	19.1684	19.8707	19.842	19.9062	19.8356	19.8439	19.924	20.9144	21.1126	21.1073	21.0577	21.9305	21.3022	21.3281	22.1195	21.4693	21.4573	22.1336	22.1613	22.1402	22.1084	21.7871	21.6807
Cz02g01280.t1	Cz02g01280	28	23	22.6727	22.6738	22.6552	22.6397	22.5785	22.476	22.5041	22.4849	22.6206	22.5877	23.1931	22.9471	22.9911	23.0751	23.2718	23.2836	23.4362	23.1053	23.1746	23.2133	23.5931	23.6949	23.7576	23.7673	23.2903	23.2582	23.2824	23.3355	23.4444	23.4268	23.2674	23.2599	23.4467	23.3288	22.9388	23.0671	23.1409	22.6993	22.856	22.846	22.9302	22.981	23.0203	22.9765	22.8964	22.8215
Cz02g02030.t1	Cz02g02030	12	12	17.5342	17.006	17.3255	17.5616	18.5541	18.1179	18.4192	18.3783	18.1109	18.1503	19.7473	19.4428	19.7593	19.8143	20.0803	19.9772	19.8845	19.9012	19.5804	19.5764	19.2302	19.1995	19.1759	19.0086	19.1536	19.0973	19.1536	19.109	19.0633	18.9852	19.8083	20.0366	19.8901	19.8687	20.8363	20.4226	20.4902	20.4324	20.2585	20.2736	20.9386	20.9303	20.8288	20.579	21.231	21.1042
Cz02g02070.t1	Cz02g02070	5	5	15.0912	14.8178	15.0475	15.1026	14.8796	15.0053	15.0841	14.8766	14.5175	14.8755	18.0879	18.2644	18.1043	18.0056	18.3302	18.2837	17.9107	18.9536	18.1078	17.8462	16.5794	16.736	16.7667	16.6759	17.1582	17.036	17.2211	17.1188	16.7444	16.7578
Cz02g02120.t1	Cz02g02120	56	56	27.2329	27.3048	27.4142	27.3572	26.267	26.3563	26.2962	26.0994	26.2427	26.2282	27.1332	27.2035	27.2834	27.2773	26.0214	25.9646	25.4361	25.6534	26.2736	26.2552	24.0754	23.914	23.8131	23.8952	24.7384	24.8207	24.773	24.8427	24.9494	24.9301	23.5252	23.6292	23.6803	23.5651	23.9831	24.5362	24.5304	21.6699	25.5421	25.6312	26.5487	26.6178	26.5568	26.5784	26.1142	26.0622
Cz02g02180.t1	Cz02g02180	32	29	21.8224	21.9215	21.8304	21.8416	21.9457	21.7772	21.7627	21.7655	21.7246	21.7887	22.3042	22.3776	22.3562	22.446	22.5146	22.4756	22.2545	22.5603	22.3771	22.3794	21.117	21.0441	21.1297	21.0924	20.8857	20.9421	20.9499	20.9346	20.9907	20.9465	19.0604	18.8124	19.077	18.9005	19.0661	18.9604	19.1214	19.3576	19.1738	19.3216	20.7777	21.1482	20.8621	20.8858	21.2777	21.2936
Cz02g02220.t1	Cz02g02220	33	28	23.8282	23.4673	23.7099	23.6752	23.5694	23.6675	23.609	23.5361	23.329	23.3345	24.0683	23.7932	23.9786	24.0117	23.5273	23.4364	23.0927	23.3427	23.519	23.5169	23.012	22.9166	22.9144	22.9613	23.1986	23.2801	23.2674	23.3257	23.1437	23.15	23.1347	22.9678	22.9529	23.0917	24.537	23.8078	23.8412	23.9149	23.8967	23.8898	24.2986	24.2353	24.144	23.9722	24.6157	24.504
Cz02g02250.t1	Cz02g02250	17	15	21.8514	21.7736	21.8568	21.8609	21.9871	21.9267	21.9185	21.8906	21.7104	21.7343	21.3237	21.3358	21.4352	21.3639	21.8636	21.764	21.5092	21.5493	21.3631	21.3516	20.4912	20.6601	20.7065	20.5892	20.4274	20.404	20.4646	20.4905	20.492	20.4637	20.702	20.6571	20.6005	20.6734	20.8692	21.2545	21.1675	20.1774	21.1064	21.0991	20.984	20.8318	20.8492	20.7547	20.9795	21.0183
Cz02g02260.t1	Cz02g02260	23	20	23.6146	23.6113	23.6324	23.5681	23.5309	23.5816	23.5261	23.4657	23.4078	23.4165	22.4711	22.4032	22.5155	22.4885	23.5528	23.5296	23.5015	23.6042	22.945	22.8521	22.7649	22.7791	22.7754	22.8069	23.5709	23.5182	23.5809	23.6592	23.216	23.2817	22.865	22.8588	22.8902	22.9046	22.7047	23	23.0342	22.3776	22.8312	22.839	22.1188	22.0861	22.1244	22.1233	22.0888	21.9637
Cz02g03060.t1	Cz02g03060	3	3								12.0614													14.5312	14.5959	14.8157	14.7436	15.0732	15.1788	15.1127	15.1794	15.2523	14.9967												12.5376	12.1144
Cz02g03080.t1	Cz02g03080	1	1											17.7284	17.8339	17.7957	18.0289	17.7055	17.6981	17.8131	17.3619	17.5772	17.8831
Cz02g03130.t1	Cz02g03130	24	16	22.2011	22.1796	22.1233	22.096	22.2576	22.2922	22.1952	22.0347	22.039	22.0346	21.2227	21.0661	21.2444	21.3752	21.6059	21.652	21.636	21.016	21.4007	21.3837	22.6367	22.4703	22.5951	22.5353	21.8884	21.9457	21.8773	21.7462	21.92	21.908	21.6752	21.5552	21.6806	21.6227	20.816	21.4824	21.556	19.4988	21.4681	21.4743	22.1221	22.1053	22.0623	22.2567	22.1836	22.072
Cz02g03170.t1	Cz02g03170	6	6																					17.8417	17.3771	17.674	17.8918	16.3635	16.085	15.9858	16.169	16.2644	16.3327											18.4614	18.8004	18.7301	18.4923	18.2354	18.4869
Cz02g03175.t1	Cz02g03175	6	4	19.3649	19.0546	19.2008	19.2987	19.4107	19.3726	19.397	19.3782	19.342	19.2562	17.9248	17.6304	17.9317	17.7719	18.0893	18.1526	17.8745	17.9639	17.8613	17.7641	16.976	17.2561	17.376	17.3781	17.4564	17.7194	17.6075	17.4959	17.4449	17.61	18.107	18.5526	18.2787	18.2211	19.1968	18.3146	18.3658	18.8905	18.2282	18.136	17.273	17.2312	17.4495	17.3503	17.5662	17.4871
Cz02g03185.t1	Cz02g03185	5	3	19.5478	19.6174	19.6646	19.5707	19.7813	19.8251	19.8054	19.8134	19.8319	19.8883	17.298	17.3783	17.542	17.2474	17.2114	17.179	16.9258	16.8561	17.01	16.8908	19.9835	19.7661	19.7457	19.7219	19.0827	19.0013	19.0113	19.0711	19.1023	19.0977	19.6559	19.7763	19.8289	19.7759	18.9683	18.9535	19.1221	18.9729	19.3783	19.4412	18.1632	18.102	18.1771	18.0261	17.9916	18.0045
Cz02g03190.t1	Cz02g03190	25	25	21.0396	20.8991	21.1125	21.3183	21.4916	21.3581	21.5736	21.762	21.6954	21.7281	19.6943	20.0323	20.0274	20.0448	19.9208	19.9164	19.8589	19.8272	19.8789	19.8969	20.5999	20.1672	20.2514	20.168	20.9099	20.7048	20.7884	20.7899	20.5451	20.5506	20.9424	20.8703	20.885	20.7945	21.7164	20.7475	20.8319	21.1928	20.8654	20.7977	21.4861	21.3378	21.4859	21.4008	21.2708	21.2878
Cz02g04060.t1	Cz02g04060	2	2																					14.5006	14.241	14.6899	14.7765	14.7862	14.5527	14.4599	14.6117	14.528	14.4228
Cz02g05110.t1	Cz02g05110	5	5	18.0048	17.9169	17.9493	18.0324	17.9662	17.955	17.994	18.0242	17.9705	18.0018	19.5308	19.7108	19.5836	19.4857	19.1479	19.1002	19.1946	19.7651	19.0974	19.1241	18.9613	19.0653	18.9275	18.9468	18.21	18.302	18.1001	16.7601	16.821	18.3246	20.1805	20.2244	20.4029	20.2108	20.8199	19.8024	20.0956	21.1839	19.7953	19.7337	18.9266	18.9994	18.9892	19.0559	18.5742	18.8679
Cz02g05190.t1	Cz02g05190	54	44	22.8795	23.0331	22.8429	22.7718	22.6184	22.5629	22.5528	22.5629	22.6511	22.6281	21.5267	21.769	21.5377	21.4808	21.2943	21.3042	21.3302	21.3978	21.3643	21.384	22.8363	22.987	22.8967	22.9664	22.4046	22.3609	22.423	22.3742	22.508	22.514	22.4277	22.4749	22.5351	22.5325	22.6239	22.3588	22.4045	22.381	22.2571	22.2405	22.4358	22.4201	22.4778	22.4724	22.274	22.3885
Cz02g05220.t1	Cz02g05220	17	17	21.4357	21.3626	21.3823	21.3698	21.2053	21.1837	21.1532	21.1266	21.1923	21.1741	22.2343	22.0837	22.1519	22.1701	22.0649	21.9941	22.0118	21.7463	21.913	21.9263	22.218	22.3258	22.3882	22.4508	21.8442	21.8692	21.9042	21.9403	21.9268	22.0092	21.5948	21.6592	21.7063	21.7834	22.5914	21.623	21.6017	22.1294	21.4501	21.5034	22.1107	22.1778	22.1529	22.1014	22.0959	21.8362
Cz02g06100.t1	Cz02g06100	13	11	18.0244	17.9228	18.007	18.0254	17.9409	17.9779	17.9473	17.9334	18.092	18.0788	20.5298	20.4395	20.4804	20.5404	20.7365	20.6657	20.664	20.2066	20.759	20.7795	19.7258	19.6591	19.7427	19.6455	19.8709	19.8821	19.8324	19.8878	19.8806	19.7533	20.1104	20.0792	20.2049	19.9694	18.615	19.6053	19.5756	18.3551	19.6422	19.7514	20.2985	20.3176	20.4616	20.3755	20.1044	20.1075
Cz02g06120.t1	Cz02g06120	1	1
Cz02g06200.t1	Cz02g06200	57	45	23.7219	23.6397	23.6652	23.6421	23.8792	23.8071	23.8815	23.9622	23.7557	23.7685	24.4637	24.4256	24.3848	24.4115	24.5835	24.5875	24.6399	24.3984	24.4518	24.4366	24.0694	23.9969	23.9929	24.0808	24.1728	24.0834	24.0898	24.0963	23.9729	23.9822	23.975	23.9238	23.9752	23.9634	23.2631	24.1058	24.1498	23.155	23.9704	23.9435	23.8166	23.8251	23.8538	23.8493	23.842	23.7882
Cz02g06230.t1	Cz02g06230	10	9										12.2629	17.6056	17.7876	17.7082	17.5202	17.0414	17.1262	16.7943	16.5484	17.2274	16.8886	18.3768	18.3501	18.1775	18.4073	17.783	17.5914	17.6635	17.5515	17.7679	17.714	14.7401	13.2666	13.9622	13.4075	17.6064	15.9563	16.2334	17.5335	15.7046	15.8449	19.3135	19.2256	19.3009	19.244	18.9845	19.1495
Cz02g06260.t1	Cz02g06260	38	36	24.8685	24.5	24.8274	25.0267	24.9579	24.9924	25.0652	25.2261	24.7101	24.7238	25.1133	24.6846	25.0247	25.2055	24.9668	24.8768	24.7329	23.8049	24.8435	24.8185	25.4673	25.0173	25.2987	25.2788	25.6655	25.5574	25.6508	25.7838	25.3553	25.3273	24.8386	24.3088	24.546	24.4894	22.9141	24.7912	24.7851	23.2791	24.6968	24.6563	24.3646	24.2387	24.3528	24.2006	24.7665	24.4048
Cz02g07035.t1	Cz02g07035	7	6	20.4023	20.2097	20.2681	20.3215	19.8736	19.7534	19.8877	19.9618	20.0433	20.0687	19.1134	19.1377	19.0706	19.0293	19.0188	18.8179	18.8041	19.2856	18.8695	18.8469	19.6691	19.9004	19.9318	19.8721	19.192	19.2762	19.2727	19.2732	19.3513	19.3451	19.2515	19.5262	19.4399	19.4941	20.0341	19.1792	19.3459	19.9964	19.1144	19.059	18.7942	18.5611	18.6086	18.6598	18.7145	18.685
Cz02g07140.t1	Cz02g07140	52	42	21.885	21.8638	21.7988	21.8451	21.7515	21.7287	21.7249	21.6736	21.5251	21.5733	21.4925	21.4782	21.3826	21.5193	21.5989	21.5352	21.4885	21.6401	21.4032	21.3769	21.9456	21.9377	21.8753	21.8756	21.9445	22.0581	21.9686	22.021	22.0583	22.0486	21.4448	21.4712	21.5314	21.4798	21.0448	21.4567	21.2661	21.4503	21.265	21.2273	20.2635	20.3204	20.3501	20.3096	20.8868	20.9428
Cz02g07150.t1	Cz02g07150	6	6	20.6584	20.4286	20.6153	20.5508	20.7165	20.5316	20.7971	21.0105	20.781	20.7299	21.0054	20.7032	21.0592	21.2041	21.3377	21.3933	21.6032	20.9312	21.4923	21.4989	20.2181	20.3558	20.4362	20.3593	20.4221	20.4597	20.3568	20.4431	20.4956	20.4865	20.1347	20.0748	20.0832	20.1151	20.3339	19.7046	19.707	20.2196	19.7012	19.6603	21.055	20.9126	21.0579	20.7716	21.0657	21.0195
Cz02g07230.t1	Cz02g07230	4	4																					18.0331	18.0465	18.0093	18.1045	19.1933	19.2118	19.2813	19.2668	18.9919	18.902											20.0429	19.9419	19.9915	19.9005	19.1077	19.1261
Cz02g07260.t1	Cz02g07260	2	2											19.7421	19.8084	20.0262	19.8285	19.7636	19.5971	19.2687	19.3792	19.3621	19.3486											18.3028	18.3463	18.2791	18.3692	18.5361	18.1309	18.0277	18.3061	18.1607	18.0492
Cz02g07280.t1	Cz02g07280	5	3	21.6913	21.8892	21.4052	21.31	20.9328	21.0751	20.9782	21.0925	21.591	21.602	20.8903	21.1606	21.0496	20.9835	21.0727	21.0708	21.2052	21.2047	21.2668	21.2494	21.4868	21.5643	21.5951	21.5338	20.7117	20.7023	20.6555	20.6398	20.8714	20.803	21.6094	21.6241	21.5947	21.6068	21.8762	21.0517	20.9629	21.8413	21.0431	20.9921	20.6523	20.6898	20.6253	20.5823	20.6195	20.6457
Cz02g08120.t1	Cz02g08120	15	14	23.004	23.1231	23.0695	22.9636	21.9512	21.8978	22.0766	22.4863	22.4344	22.4607	23.4175	23.3461	23.445	23.5159	22.835	22.8055	22.9881	22.3817	23.2406	23.2068	22.8185	22.6985	22.7111	22.5979	22.1178	22.0519	22.0356	22.0438	22.1523	22.1271	23.7272	23.5847	23.5917	23.423	21.3496	22.741	22.76	21.6091	23.2691	23.1893	22.0612	22.0519	22.0879	21.965	21.5669	21.4708
Cz02g08200.t1	Cz02g08200	24	20	22.26	22.2078	22.2779	22.3056	22.0767	21.967	21.9778	22.1332	22.1617	22.1645	21.5397	21.5818	21.5715	21.5545	21.2366	21.2614	21.4702	21.2313	21.4691	21.3671	21.8895	21.7734	21.8451	21.6218	21.471	21.2838	21.3724	21.437	21.3473	21.4165	21.6012	21.6979	21.7217	21.6437	21.3689	21.53	21.5473	21.4781	21.4387	21.468	21.1826	21.2079	21.211	21.2695	21.1123	21.1089
Cz02g08230.t1	Cz02g08230	8	8	19.43	19.4735	19.3279	19.1316	19.3122	19.0911	19.1956	19.2769	19.0598	19.0259	14.6769	14.5467	14.9006	14.8588	17.0422	16.8128	16.7265	17.2167	16.3449	16.4536	15.889	15.6603	15.9791	15.8028	16.5615	16.2067	16.5488	16.5562	16.5701	16.2674											15.0498	15.2729	15.15	15.0533	15.9976	16.4306
Cz02g08260.t1	Cz02g08260	10	9	20.9937	20.5269	20.9362	21.1241	21.0141	21.1718	21.085	21.1685	21.1481	21.1542	20.0311	20.0009	20.0025	19.9611	19.8515	19.6376	19.5656	19.7458	19.3099	19.2526	19.8688	20.1279	19.8946	19.999	20.5022	20.6022	20.6145	20.6626	20.5433	20.5208	18.2895	17.9461	17.8567	18.0992	18.2756	18.9698	18.9258	15.1605	18.9024	18.8427	20.2708	20.2987	20.2243	20.0454	20.0547	19.9115
Cz02g09030.t1	Cz02g09030	6	6	17.019	16.6518	16.7245	16.7872	17.0742	16.7895	17.1336	16.9534	16.9628	16.8639	18.2805	18.2924	18.3319	18.4662	18.3045	18.3699	18.2684	18.217	18.2782	18.2591	20.4069	20.4121	20.6821	20.6749	19.0405	19.182	18.9717	18.9183	19.1067	19.1066											15.6377	15.8298	15.7578	15.7218	15.3805	15.3227
Contaminant_ALBU_HUMAN	Contaminant_ALBU_HUMAN	8	7											19.093	22.5736	18.9971	15.5732	17.8214	18.0091	18.0638	18.2754	18.5461	18.4092	16.5528	16.6187	16.7498	16.6598	16.8796	16.9952	17.0171	16.9245	17.0956	17.1425											17.9848	18.041	17.9707	18.017	18.437	18.2818
Contaminant_K1C10_HUMAN	Contaminant_K1C10_HUMAN	34	28	23.7766	23.411	23.0148	23.7166	23.5341	22.9909	23.5021	23.8484	23.1973	23.141	23.5389	23.2184	22.6241	23.502	22.9608	22.6395	22.724	22.9678	22.9578	22.9436	22.358	21.9665	21.9929	22.1687	23.5245	22.7986	23.1291	22.9576	22.7025	22.7079	22.5763	22.0657	22.0124	22.2853	22.6776	22.3253	22.3995	22.2615	22.5195	22.5559	22.782	22.4924	22.6171	22.6724	22.7198	22.8139
Cz01g00080.t1	Cz01g00080	26	24	23.0018	23.0694	23.082	23.144	22.702	22.7374	22.8636	22.7884	22.8266	22.8599	22.955	22.9405	23.0215	22.9473	22.7266	22.7281	22.8189	22.663	22.834	22.7829	22.8578	22.9512	22.9689	22.9551	23.6544	23.5179	23.5966	23.5551	23.3556	23.3277	22.4958	22.6273	22.7427	22.6193	22.365	22.3831	22.4546	22.3918	22.3271	22.286	23.5099	23.5639	23.5686	23.5285	23.3028	23.2986
Cz01g00100.t1	Cz01g00100	33	28	22.0853	22.2881	22.1867	22.105	22.0029	22.0436	22.0475	22.0715	22.1367	22.0923	22.7662	22.8771	22.854	22.7146	22.8295	22.8288	22.8019	22.946	22.7506	22.7146	21.6062	21.5662	21.5587	21.564	21.514	21.6297	21.5347	21.6205	21.4809	21.5238	22.6396	22.4162	22.4453	22.6116	22.7359	22.9611	22.9844	22.6136	22.6425	22.6341	21.3558	21.3227	21.4201	21.41	21.3284	21.312
Cz01g00110.t1	Cz01g00110	42	37	22.3388	22.4272	22.3749	22.2654	22.4942	22.4423	22.4564	22.4599	22.3642	22.3303	22.8321	23.008	22.8665	22.7456	22.7171	22.7649	22.7209	22.9817	22.6333	22.5878	22.812	22.7261	22.7444	22.7611	22.9843	22.9531	23.0069	23.0381	22.8428	22.7936	22.9286	22.9438	22.91	22.8491	22.4387	22.5931	22.5626	22.6572	22.6852	22.6362	22.6561	22.6159	22.6239	22.7124	22.6337	22.5903
Cz01g00170.t1	Cz01g00170	13	12	20.9648	21.3867	21.2737	21.0965	20.515	20.5157	20.5688	20.7281	20.6038	20.5664	18.8155	18.8022	18.8578	18.8077	18.9729	19.1941	19.3279	19.0776	18.9843	18.8704	17.8664	16.7872	17.0058	16.9799	18.2247	18.272	18.3775	18.2873	17.7842	17.7324											18.8545	18.872	18.8289	18.9331	19.1171	19.1622
Cz01g00250.t2	Cz01g00250	2	2											18.1739	17.9424	17.7087	17.7986	17.1932	16.9006	16.892	16.6448	17.0714	17.5746																					17.1123	16.8339	17.1603	17.4634	16.2596	16.4341
Cz01g00270.t1	Cz01g00270	40	37	24.3317	24.2079	24.4761	24.5426	24.5816	24.3489	24.4444	24.5547	24.2517	24.2215	23.8948	23.7801	24.0054	24.0767	23.7815	23.8343	24.0096	23.3542	23.6582	23.6783	25.1819	24.9972	25.1926	25.1325	24.5415	24.4016	24.4845	24.5332	24.4786	24.4765	24.5824	24.424	24.5454	24.5248	24.4192	24.546	24.763	24.2242	24.2552	24.2504	24.908	24.8171	24.7633	24.4708	24.055	23.8781
Cz01g01025.t1	Cz01g01025	4	4	19.1763	19.091	19.4441	19.4756	19.0211	18.9131	19.0512	18.9654	18.989	18.8921	19.2293	19.244	19.3464	19.3231	19.2193	19.136	18.8397	18.8849	18.9312	18.9614	17.2969	17.2846	17.169	17.2744	18.1089	18.0623	18.1642	18.222	17.9392	18.0477	17.7979	18.1658	17.8255	17.8615	17.0328	18.1596	17.9281		18.4048	18.2991	20.3139	20.3851	20.4514	20.5573	19.9019	19.9285
Cz01g01210.t1	Cz01g01210	58	35	24.8036	24.8417	24.9646	24.9283	24.8497	24.7916	24.8748	24.9354	24.8261	24.7757	25.0537	25.1128	25.1143	25.0218	24.9439	24.9297	25.006	24.7232	24.9169	24.8931	24.6526	24.7157	24.7793	24.6906	24.5651	24.5551	24.5794	24.6168	24.5554	24.5527	24.8491	24.9401	24.9687	24.9145	24.3108	24.9434	24.9605	24.3015	24.8712	24.8861	24.1692	24.1704	24.2207	24.2123	24.0291	24.0356
Cz01g02020.t1	Cz01g02020	12	9	21.7492	21.4052	21.4636	21.5528	20.9675	20.6848	20.9009	21.2079	21.3838	21.4225	21.7725	21.4811	21.5941	21.2401	20.9432	21.0358	21.5674	20.3178	21.1946	21.3047	20.5463	20.7042	20.7751	20.6275	20.4612	20.5685	20.3967	20.4827	20.6378	20.6154	18.5216	18.6646	18.7522	18.5118		18.2098	18.27	14.5841	18.3179	18.2606	20.8666	20.8366	20.8878	21.0832	20.865	20.6575
Cz01g02030.t1	Cz01g02030	19	19	20.646	20.5677	20.5451	20.6844	20.6082	20.6289	20.6754	20.6251	20.498	20.5355	21.1982	21.156	21.0169	20.7444	20.4605	20.4179	20.3513	20.5305	20.5634	20.5567	20.0192	20.1451	20.1859	20.2662	19.94	20.0919	19.9021	19.978	19.9909	20.0853	19.6122	19.5552	19.5453	19.6888	19.0585	19.5335	19.6384	20.2903	19.5713	19.5233	20.7787	20.8219	20.7772	20.9479	20.6076	20.7465
Cz01g02040.t1	Cz01g02040	3	3
Cz01g02230.t1	Cz01g02230	122	103	25.8255	25.7955	25.8301	25.832	25.5838	25.5963	25.5707	25.5635	25.6351	25.5875	26.1082	26.1857	26.1867	26.0854	25.7924	25.7449	25.7221	25.5551	25.7531	25.7069	26.1527	25.9964	26.0153	26.1296	25.533	25.5469	25.5128	25.5388	25.5263	25.5281	25.9439	25.8951	25.9275	25.9666	24.7559	25.525	25.4844	25.2757	25.4681	25.4349	25.7037	25.7015	25.7829	25.8811	25.5368	25.4417
Cz01g02250.t1	Cz01g02250	9	9	19.7924	19.5028	19.5902	19.7387	20.2461	20.0793	20.1176	20.0761	19.8014	19.7836	20.6962	20.7082	20.6809	20.7056	20.7064	20.8546	20.836	20.825	20.6716	20.5877	19.9824	20.04	20.0178	20.0998	20.3508	20.3816	20.3053	20.3182	20.3847	20.4909	16.9362	17.112	16.8835	17.1041	17.9722	16.8738	17.0158	17.3547	16.874	16.6581	20.7057	20.8055	20.6923	20.7016	20.8517	20.8219
Cz01g03030.t1	Cz01g03030	5	5											16.8716	16.7036	16.9148	16.9948	17.3171	17.3409	17.0639	16.7354	16.8455	17.2374	17.8602	17.7755	17.9133	17.7781	18.487	18.7218	18.5877	18.4779	18.471	18.5058	14.6336	14.2217	14.1954	14.4522	17.6869	17.0678	16.9672	17.0182	16.8234	16.9417	18.2404	18.2569	18.1676	18.2358	18.1313	17.8977
Cz01g03060.t1	Cz01g03060	2	2	16.564	16.7316	16.7384	16.9334	16.457	16.8951	16.6822	16.4334	16.7299	16.7715	17.5648	17.5393	17.7148	17.6354	17.199	17.2372	17.4905	17.739	17.462	17.4768	16.0027	16.5785	16.0555	16.1314	15.707	15.9988	16.1226	16.1332	15.7167	15.9341											17.6281	17.6379	17.5556	17.5379	16.9327	16.8219
Cz01g03110.t1	Cz01g03110	3	3																					22.2671	22.5929	22.8439	22.7739	21.4102	20.9024	21.1524	21.191	20.7121	20.7634	17.4681	17.3242	17.5118	17.4387	18.0329	16.8214	16.6245	18.1784	16.6482	16.7618
Cz01g03230.t1	Cz01g03230	14	13	20.7306	20.5648	20.6469	20.7478	21.3041	21.2497	21.2251	21.1445	21.1162	21.074	17.8321	17.693	17.5024	17.7018	17.725	17.885	17.9872	18.4106	17.6962	17.7535	22.126	22.1551	22.2848	22.2554	21.7566	21.6297	21.6487	21.6588	21.8315	21.8406	20.7273	20.8556	20.9284	20.9045	20.4322	20.3286	20.4226	20.621	20.4857	20.4344	20.4284	20.4692	20.4447	20.54	20.4714	20.5172
Cz01g04090.t1	Cz01g04090	17	13	22.1109	21.6985	21.8685	21.8637	21.7482	21.8349	21.7649	21.6196	21.6064	21.5807	21.8209	21.6731	21.6174	21.6768	21.3932	21.3624	21.1101	21.1197	21.4151	21.3744	21.0613	20.8918	20.9467	20.9582	20.9892	21.1689	21.138	21.0996	21.2903	21.2976	21.003	20.8057	20.918	20.9172	19.774	20.7584	20.8162	20.7049	21.2635	21.1007	21.0137	20.9628	21.0285	20.8246	20.7892	20.6902
Cz01g04170.t1	Cz01g04170	20	17	19.4904	19.41	19.5165	19.5219	19.713	19.8421	19.8123	19.7992	19.721	19.7362	20.2796	20.1363	19.8884	19.8939	19.5748	19.4498	19.4952	19.9207	19.1642	19.3017	17.6921	17.627	17.5966	17.6077	19.4295	19.5573	19.5185	19.6373	19.0947	19.2225	14.3039	14.2005	14.1132	13.4526	17.5016	16.194	16.2537	17.9048	15.9798	15.9124	21.4935	21.4688	21.5332	21.726	21.6702	21.8285
Cz01g04240.t1	Cz01g04240	1	1
Cz01g05070.t1	Cz01g05070	7	6											17.8159	17.8361	17.5455	17.8127	17.5025	17.6795	17.5761	17.4589	17.7527	17.9165	19.1582	19.0022	19.1613	19.0169	18.5444	18.5559	18.6186	18.6666	18.8053	18.8343											17.9858	17.9126	17.8997	17.9942	17.7004	17.9718
Cz01g05210.t1	Cz01g05210	2	2
Cz01g05260.t1	Cz01g05260	4	4	18.5451	18.5869	18.8328	18.8471	18.0907	18.3525	18.2584	18.4522	18.4583	18.4551	19.1958	19.4073	19.237	19.3426	18.7998	18.7863	18.6672	18.5094	18.8334	18.7125	17.399	18.0563	17.8744	17.7044	18.2641	18.4626	18.2586	18.2848	18.489	18.4843	17.3622	17.4084	17.5701	17.4604	17.2857	17.6961	17.6404	17.8317	17.5581	17.7633	18.0395	18.099	18.053	18.0038	17.7375	17.6089
Cz01g06050.t1	Cz01g06050	27	21	21.0303	21.2141	21.0861	21.1374	20.9682	20.9829	20.991	20.9643	21.355	21.3742	21.3665	21.4803	21.3944	21.4149	21.2191	21.2693	21.2675	21.1689	21.5871	21.5875	22.6701	22.8323	22.7409	22.771	22.3199	22.2815	22.3177	22.285	22.4418	22.4348	21.7239	21.8551	21.8286	21.8259	21.8599	21.3825	21.2791	21.8319	21.4696	21.4815	21.7427	21.8853	21.8689	21.9225	21.7999	22.0053
Cz01g06180.t1	Cz01g06180	4	3	17.0054	17.2594	17.2145	17.1368	16.5956	16.6754	16.6357	16.4441	17.0925	17.0908	18.3918	18.678	18.7777	18.6277	18.6043	18.5392	18.3643	18.4758	18.562	18.5318	19.7069	19.7864	19.5949	19.6424	19.0184	19.0337	19.237	19.2359	19.2721	19.3172	18.256	18.0614	17.8174	17.8565	18.7524	17.4074	17.5153	18.0821	18.1114	17.9129	18.3228	18.2243	18.5586	18.9812	18.0373	17.6973
Cz01g06200.t1	Cz01g06200	7	7	18.1717	18.0849	18.1744	18.3916	18.5156	18.5038	18.4819	18.3171	18.3386	18.2693	19.8234	20.1938	19.8119	20.0861	19.9465	19.961	20.0318	19.9685	19.8481	19.9251	19.7829	19.995	19.8068	19.8526	20.0457	20.0986	20.0775	20.0036	19.847	20.0704	19.1532	19.0131	19.0148	19.2605	19.9229	19.3255	19.1837	19.6466	18.9705	18.9262	19.6699	19.4614	19.5096	19.7287	19.5328	19.6538
Cz01g06260.t1	Cz01g06260	23	20	18.5475	18.8404	18.5784	18.4071	18.0697	18.1426	18.0103	18.0796	18.2992	18.1798	21.0508	21.2053	21.1029	21.0595	21.0741	21.1118	21.1376	21.3743	21.0474	21.0989	20.6637	20.7604	20.7434	20.6907	20.0255	20.0899	20.0458	20.0904	20.2304	20.2216	19.5445	19.5088	19.7382	19.6529	21.1177	19.4999	19.6259	21.3718	19.2457	19.3984	21.294	21.3228	21.2757	21.1687	20.6349	20.9491
Cz01g07090.t1	Cz01g07090	20	14	20.0054	19.7134	19.8377	20.0259	20.2768	20.2854	20.3355	20.3777	20.1044	20.1235	20.268	20.0089	20.2074	20.232	20.4296	20.505	20.6369	20.9065	20.3762	20.3255	20.5583	20.5296	20.6009	20.5994	20.5244	20.4688	20.5284	20.4423	20.4318	20.3865	20.3377	20.246	20.3893	20.4267	20.0915	20.3721	20.4066	20.1978	20.2141	20.0997	19.5711	19.7257	19.6313	19.1885	19.6996	19.6271
Cz01g08030.t1	Cz01g08030	7	7	17.8137	18.326	17.7157	18.0559	18.1914	17.9703	18.0096	18.0141	18.2588	18.2507	18.1043	18.13	17.8971	18.1412	18.3616	18.4018	18.6786	18.7485	18.2257	18.3233	18.5863	18.5496	18.6362	18.6557	17.9489	17.894	17.8858	17.8208	18.0016	18.0035	16.6848	16.357	16.178	16.5726	20.2207	16.7264	16.7677	20.8417	16.7647	16.6455	19.2887	19.4896	19.2002	19.1104	19.2414	19.4158
Cz01g08110.t1	Cz01g08110	5	5	19.5341	19.2589	19.5016	19.4097	19.0852	19.1136	19.0257	18.8239	18.9364	19.0192	16.9481	17.0295	16.9804	16.8868	17.0258	17.1078	16.9363	17.1642	16.7903	16.9315	19.5994	19.9669	20.0457	19.9657	19.5307	19.4407	19.4215	19.4307	19.3512	19.2915											19.4548	19.2816	19.5371	19.6508	19.1737	19.0628
Cz01g08113.t1	Cz01g08113	4	4																															18.3866	18.0674	18.4478	18.4745	19.956	18.3995	18.3098	20.5791	18.5588	18.5966	16.8205	16.6725	16.571	16.3003	15.8629	15.8982
Cz01g08130.t1	Cz01g08130	1	1																					13.2075	13.4341	13.2899	13.2317	12.4288	12.1729	13.0743	12.3354	12.7207
Cz01g08170.t1	Cz01g08170	10	8	16.1151	15.7785	15.728	15.8951	16.5119	16.2835	16.4254	16.2863	16.2127	16.3343	16.2103	15.7314	16.2146	16.1814	16.5118	16.6941	16.8766	17.2799	16.7617	16.4437	13.0866	13.4921	13.9733	12.8781	14.9222	14.6806	14.6157	14.6917	12.8285	14.5677	15.4267	15.5083	15.8625	15.6936	16.2691	16.1149	16.2502	16.8557	15.5336	15.8143	15.9581	16.2863	16.2543	15.6525	16.5705	17.1562
Cz01g08200.t1	Cz01g08200	9	7	20.1303	19.9372	20.0678	20.3079	20.3349	20.3117	20.425	20.4824	20.3842	20.3837	21.0788	21.3417	21.1801	21.2868	21.4052	21.3177	21.3373	21.0831	21.3669	21.3639	20.418	20.6043	20.8339	20.5762	21.091	20.9879	21.1104	21.1718	21.1753	21.051	19.3147	19.5066	19.4978	19.4247	19.6686	19.6503	19.6667	19.4407	19.5869	19.6032	21.2839	21.3439	21.3246	21.1701	21.4518	21.4173
Cz01g08220.t1	Cz01g08220	33	31	21.1862	21.4915	20.9531	21.12	20.8114	20.8858	20.8095	20.8896	20.7571	20.6936	20.9566	20.915	20.895	21.0238	20.8426	20.8717	20.7673	20.7159	20.6586	20.7358	22.4256	22.4487	22.3856	22.407	22.3878	22.43	22.3446	22.3954	22.2942	22.3171	19.4808	19.98	19.3504	19.4658	19.7435	18.8244	18.9567	19.5655	18.8232	18.9457	19.5598	19.6515	19.6103	19.5295	19.7211	20.6477
Cz01g09010.t1	Cz01g09010	98	89	24.1159	23.805	23.996	23.9796	23.5384	23.3914	23.5436	23.6316	23.8097	23.7835	24.2787	23.9602	24.1483	24.1307	24.1563	24.0693	23.991	23.9302	24.063	24.0805	25.1068	24.8977	24.9998	24.9825	24.4213	24.2713	24.4147	24.4827	24.3627	24.3145	25.0338	24.9866	25.087	24.9984	25.0955	24.4192	24.4028	24.8734	24.3394	24.3252	24.0135	23.9393	23.881	23.5136	24.0491	24.0111
Cz01g09130.t1	Cz01g09130	12	11	22.7077	22.54	22.4976	22.4407	22.6361	22.4633	22.4928	22.5866	22.4566	22.4361	22.2273	22.1472	22.0541	21.9129	21.4735	21.516	21.7495	21.5326	21.5082	21.5083	22.4348	22.3361	22.3637	22.4037	22.8618	22.8141	22.8427	22.8634	22.7231	22.7235	22.2483	22.0899	22.1613	22.1297	21.3183	22.2171	22.0437	21.7072	21.5708	21.5489	22.0755	22.0776	21.9373	21.9233	22.0115	21.9679
Cz01g09300.t1	Cz01g09300	31	31	23.796	23.565	23.6924	23.7771	24.0721	24.0055	23.9921	23.8946	23.8235	23.8467	25.199	24.6869	24.9254	25.2022	25.5928	25.4607	25.4948	25.3945	25.4478	25.4201	24.3345	24.3772	24.4292	24.381	24.6218	24.4975	24.523	24.5081	24.5113	24.4481	23.7305	23.6957	23.8111	23.7809	23.6507	23.9802	24.0375	23.0221	23.8068	23.7861	23.8201	23.8364	23.9061	23.9834	24.0044	23.9876
Cz01g10030.t1	Cz01g10030	8	8	18.1611	19.0311	18.5447	18.4905	17.7784	17.7124	17.642	17.8508	17.7654	17.5967	20.7325	20.584	20.727	20.6849	20.0499	20.1192	20.0307	20.1131	20.2504	20.1976	20.1085	20.365	20.0652	20.1379	19.7617	19.6782	19.6284	19.7306	19.9649	20.1035	15.5189	16.1495	15.5169	15.2835	18.1759	16.2044	16.2223	17.8205	15.5469	15.8446	18.4769	18.648	18.5294	18.2816	19.1669	19.118
Cz01g10040.t1	Cz01g10040	42	34	23.9998	23.9424	24.0289	23.9833	23.5555	23.4637	23.5032	23.5749	23.5402	23.5254	23.9177	23.986	24.0167	23.9526	23.4861	23.4373	23.4066	23.2783	23.6503	23.6185	24.1915	24.3388	24.2948	24.2086	23.8217	23.8252	23.9043	23.9032	23.8646	23.8813	24.13	24.256	24.2453	24.1287	23.2803	23.7136	23.7852	23.2054	23.8661	23.8886	23.8532	23.8397	23.7507	23.6113	23.3189	23.2428
Cz01g10060.t1	Cz01g10060	19	19	22.6039	22.4937	22.5028	22.5229	22.4106	22.3352	22.4792	22.6604	22.3714	22.3884	21.7389	21.4939	21.6146	21.6762	21.6081	21.6268	21.7546	21.3956	21.5992	21.5918	21.258	21.322	21.3071	21.3081	22.0651	21.9518	21.9605	21.9618	21.5895	21.57	21.0407	21.0142	21.0978	20.9854	21.0799	21.7411	21.7056	20.9978	21.419	21.4285	22.1401	22.0809	22.1448	22.1463	21.8615	21.7782
Cz01g10080.t1	Cz01g10080	8	6	22.3734	22.1662	22.419	22.4886	21.6897	22.0327	21.8182	21.8232	21.8597	21.8653	22.115	21.7431	22.0593	22.1566	21.5515	21.5032	21.1406	20.76	21.2582	21.1717	18.6524	18.701	18.4341	18.7301	19.9152	20.0655	20.0628	20.2018	20.0717	20.0655	20.4034	20.7963	20.6783	20.49	17.1469	20.6618	20.8882	17.0177	21.4049	21.2848	21.8401	21.7547	21.8481	21.6516	21.176	20.8043
Cz01g10090.t1	Cz01g10090	7	6											18.3772	18.174	18.3637	18.5322	18.272	18.238	18.1221	18.2794	18.413	18.4521	17.6764	17.9748	17.9334	17.7238	17.4847	17.5716	17.4578	17.4771	17.2777	17.4518
Cz01g10090.t2	Cz01g10090	1	1
Cz01g10100.t1	Cz01g10100	1	1
Cz01g10110.t1	Cz01g10110	8	6	17.5388	17.439	17.5372	17.7578	17.9763	17.838	17.828	18.0124	17.8861	17.6747	17.5261	17.2476	17.5764	17.6649	17.9614	17.9452	18.0421	18.0777	17.9332	17.9306	18.4867	18.5671	18.597	18.5208	18.5549	18.552	18.6524	18.4245	18.4373	18.6915	18.1553	17.9928	18.1882	18.2123	19.7009	18.9986	18.843	19.2337	18.5026	18.5573	18.9873	18.738	18.9693	19.004	18.8877	18.934
Cz01g10150.t1	Cz01g10150	5	5
Cz01g10160.t1	Cz01g10160	21	20	20.4773	20.6093	20.6062	20.5435	20.461	20.4384	20.4315	20.5269	20.5197	20.4638	20.9909	20.9281	20.8918	20.9252	20.8454	20.8371	20.8955	20.8115	20.8965	20.8458	21.459	21.5175	21.4985	21.4274	20.9796	21.0676	21.0681	21.0427	21.154	21.1128	20.8107	20.7573	20.8854	20.8436	20.569	20.6729	20.7548	20.6582	20.5433	20.5613	21.8552	21.7946	21.812	21.6994	21.6784	21.6796
Cz01g10210.t1	Cz01g10210	51	35	24.199	24.139	24.2685	24.2943	23.9452	23.9561	24.011	24.1224	23.9616	23.9439	24.2035	24.1519	24.2785	24.2885	23.9655	23.8984	23.8104	23.867	23.9091	23.9006	24.3212	24.1492	24.2419	24.2026	24.2181	24.1994	24.2017	24.2992	24.2502	24.2676	24.2757	24.4635	24.5228	24.3763	23.8363	24.3408	24.4793	23.9188	24.5446	24.4998	24.2926	24.1621	24.2045	24.0266	24.2166	24.2119
Cz01g10235.t1	Cz01g10235	11	8	21.7751	21.8681	21.9375	21.9634	22.8967	22.685	22.7862	22.9512	22.6733	22.6721	22.9651	23.0501	22.9657	22.9013	22.6669	22.6317	22.9217	22.0931	23.135	23.1761	22.257	22.1598	22.3734	22.2342	22.0814	21.9521	21.9241	21.8227	21.7963	21.8304	23.0078	22.9031	23.0266	22.9339	20.375	22.3139	22.2302	19.7001	22.0129	22.064	22.8634	22.9497	22.8109	22.6129	22.3799	22.2168
Cz01g10240.t1	Cz01g10240	144	59	24.9778	24.8196	24.9516	24.9095	25.089	25.0577	25.0637	24.9998	24.9632	24.9152	25.016	24.8834	25.0066	24.9692	25.0486	25.0839	25.1244	24.6004	24.9792	24.9713	25.6476	25.8932	26.0221	25.9544	25.4517	25.3709	25.3783	25.5156	25.3562	25.3752	24.7499	24.8433	24.9957	24.9283	24.1971	24.5683	24.5744	24.1945	24.4834	24.5092	25.2679	25.2508	25.313	25.2435	25.3938	25.0339
Cz01g11010.t1	Cz01g11010	11	11	19.8086	19.5382	19.7529	19.8711	20.262	20.241	20.3164	20.4113	20.2761	20.173	19.7828	19.3648	19.759	19.9184	20.5393	20.5623	20.7978	20.318	20.2312	20.076	15.1142	14.5639	14.6606	14.8212	16.3183	16.2758	16.0728	16.2364	15.7239	15.8795	15.4376	14.9665	15.1973	14.9754	18.921	17.9377	18.0635	18.1118	16.4693	16.7202	20.5231	20.5951	20.6509	20.5907	20.444	20.4726
Cz01g11020.t1	Cz01g11020	5	5																																									15.349	16.6435	16.3217	17.2248	16.3572	16.45
Cz01g11045.t1	Cz01g11045	2	2
Cz01g11070.t1	Cz01g11070	17	17	18.5894	18.5399	18.5299	18.4132	18.1624	18.1778	18.1716	18.1405	18.1922	18.1363	19.4712	19.4433	19.5615	19.5367	19.2939	19.2259	19.2421	19.0057	19.2261	19.2029	20.1869	20.2146	20.3377	20.4426	19.7047	19.5511	19.6737	19.6577	19.9173	19.8532	18.9347	18.9973	19.1725	19.105	17.5791	18.6537	18.5141	17.2025	18.4112	18.4498	18.5973	18.6003	18.6146	18.6804	18.347	18.3936
Cz01g11110.t1	Cz01g11110	8	5	17.2042	16.5283	17.3472	17.4559	17.7085	17.3984	17.5021	17.4494	17.5527	17.2936	17.7161	17.1598	17.8937	18.0153	18.6197	18.4572	18.3085	18.4182	17.9207	17.9109	17.0519	17.1186	17.559	17.3494	17.8826	18.214	18.1593	18.1389	18.283	18.278	16.6877	16.976	17.4933	17.3509	18.1407	17.7824	17.6029	16.0241	17.6921	17.3847	20.303	20.2871	20.2463	19.8375	20.0413	19.955
Cz01g11220.t1	Cz01g11220	7	7	15.5629	15.506	15.3918	15.5628	15.7009	15.5724	16.0128	15.6049	16.2444	16.4749
Cz01g12050.t1	Cz01g12050	8	8	18.4951	18.2991	18.3675	18.1753	18.3892	18.1728	18.3298	18.1542	17.9715	18.0322	16.2218	15.5877	15.8943	15.8187	16.5655	16.9372	16.9429	16.6816	16.2901	16.3753	19.6293	19.5351	19.4101	19.5634	19.5693	19.586	19.5742	19.5639	19.5796	19.4996	16.811	17.0086	17.1325	17.2499	17.6266	17.045	17.0013	17.6887	16.6189	16.6994	17.4126	17.1822	16.9672	17.1238	17.4417	17.14
Cz01g12080.t1	Cz01g12080	3	3																																										12.9374	12.394	12.838
Cz01g12090.t1	Cz01g12090	44	38	22.6615	22.7131	22.6117	22.6487	22.4362	22.4446	22.4613	22.4568	22.3925	22.4267	22.0156	22.1012	22.057	22.0586	22.0042	21.9827	21.9315	22.0111	21.8946	21.9025	22.4803	22.534	22.5164	22.5267	22.7576	22.6955	22.7007	22.7897	22.6404	22.6583	22.5346	22.5713	22.5567	22.5527	22.3208	22.4624	22.4137	22.8142	22.5233	22.4985	22.348	22.3546	22.3517	22.5389	22.4437	22.2832
Cz01g12170.t1	Cz01g12170	40	33	23.1238	23.1977	23.2774	23.3162	23.1475	23.1552	23.1005	23.1978	23.0898	23.1579	22.1282	22.1583	22.1655	22.1342	21.7992	21.7854	21.7557	21.7512	21.7774	21.7976	22.9556	23.0286	23.0969	23.032	22.5738	22.5006	22.5957	22.6525	22.5378	22.5084	23.3312	23.4411	23.5414	23.3942	22.0486	23.13	23.1431	21.9791	23.1019	23.1304	22.9465	23.0683	22.9632	22.9302	22.9952	22.8951
Cz01g13010.t1	Cz01g13010	25	18	22.572	22.6112	22.6177	22.6625	23.1865	23.0623	23.0809	23.1134	22.3653	22.3511	22.5085	22.4152	22.5249	22.5481	23.2769	23.3337	23.2315	23.2977	22.6171	22.6205	20.656	20.4931	20.5055	20.4526	21.7193	21.5475	21.6203	21.6098	21.2201	21.2034	16.566	15.8472	16.2079	16.1122	19.601	18.1342	18.5404	19.1867	17.895	17.747	19.2367	19.252	19.1868	18.8915	19.5705	20.3287
Cz01g13020.t1	Cz01g13020	11	10	18.6515	18.5978	18.7052	18.4955	18.3879	18.3678	18.4173	18.3983	18.5979	18.5881	20.0152	19.9192	19.9293	20.042	19.807	19.7454	19.7101	19.5206	19.9034	19.8684	18.0225	18.0503	18.0779	18.1233	16.8875	17.0155	16.9161	16.6594	17.2948	17.3291	18.2133	18.2815	18.3349	18.2675	18.0043	18.1667	18.1017	17.9888	18.434	18.3303	20.133	20.0337	20.1329	20.1996	19.8226	19.9061
Cz01g13040.t1	Cz01g13040	9	9	19.8084	19.4846	19.6017	19.6578	19.731	19.7696	19.6903	19.7103	19.5692	19.5129	20.2093	20.2803	20.2324	20.2221	20.0046	19.9815	19.8943	19.6225	19.8131	19.8855	19.0085	19.23	19.213	19.2344	19.0235	19.159	19.1123	19.1253	19.0429	18.9415	19.3278	19.427	19.2898	19.7122	19.1601	19.7519	19.8529	14.3313	19.6433	19.7754	20.1398	20.1747	20.173	20.1691	19.9848	20.0237
Cz01g13060.t1	Cz01g13060	14	11	20.1706	20.1331	20.2877	20.2186	20.1569	20.1894	20.0046	19.9438	19.8897	19.8588											20.0199	19.8426	20.0151	20.1021	19.5638	19.6053	19.6007	19.6009	19.6373	19.654	20.6688	20.1403	20.2248	20.4365	21.364	19.914	19.8607	21.2723	19.6585	19.5764	19.7006	19.7019	19.6603	19.6904	19.6305	19.7701
Cz01g13110.t1	Cz01g13110	1	1
Cz01g13190.t1	Cz01g13190	1	1																					17.5992	16.3041	16.4242	16.3509	15.1617	15.4842	15.722	15.7014	15.442	15.6943
Cz01g13250.t1	Cz01g13250	10	10	21.8237	22.02	21.9943	21.8392	21.4107	21.3257	21.3611	21.464	21.4983	21.4622	21.712	21.8316	21.7381	21.562	21.113	21.0909	21.2066	20.9009	21.2103	21.1961	20.8379	20.9989	20.9606	21.0207	20.5137	20.5993	20.4975	20.4784	20.4911	20.5645	21.55	21.4895	21.4281	21.391	19.7851	21.2487	21.2245	20.6813	21.2967	21.3134	19.7513	19.8814	19.923	19.8982	19.3665	19.3906
Cz01g14050.t1	Cz01g14050	21	18	18.1413	17.8839	18.2343	18.2292	18.74	18.7782	18.9472	19.0371	18.7176	18.8566	19.2902	19.2388	19.3496	19.3746	19.272	19.2594	19.2858	19.2893	19.2041	19.1805	20.5224	20.6096	20.4968	20.5212	20.584	20.6114	20.5869	20.5697	20.5184	20.4891	20.2665	20.3929	20.2967	20.1655	21.1168	20.2346	20.3518	20.7262	20.3242	20.3597	19.8269	19.9311	19.851	19.8136	19.7327	19.8649
Cz01g14060.t1	Cz01g14060	11	8	15.9758	15.5341	15.5825	15.4353	16.6923	16.4165	16.7404	16.8107	16.5309	16.4534	15.368	14.8598	15.0198	15.1853	16.7484	16.7741	17.0251	17.1756	16.3037	16.1499	17.9915	17.9489	17.8313	17.9337	18.5429	18.605	18.655	18.7051	18.3086	18.315	13.8773	13.8816	13.5982	14.2528	16.5847	15.5557	15.4678	16.4772	14.7797	14.8623	20.0338	20.0874	20.0504	20.0162	19.8904	19.9009
Cz01g14070.t1	Cz01g14070	11	11	20.3371	20.9054	20.497	20.369	20.3995	20.5846	20.6102	20.6186	20.4811	20.4979	14.6228	14.1161	14.2572	14.9313	15.5627	15.9937	15.6422	14.6591	15.7949	15.6891	15.1917	15.132	15.3633	15.3287	15.6587	15.3369	15.2514	15.5614	15.701	15.1486											18.8752	18.8564	19.0285	18.8223	18.6812	21.0464
Cz01g14100.t1	Cz01g14100	26	22	21.5216	21.2092	21.3394	21.3986	21.7984	21.6423	21.7044	21.7338	21.5454	21.575	21.4422	21.2353	21.3768	21.3935	21.3513	21.368	21.7424	21.6416	21.1231	21.0523	21.9025	21.8808	21.8918	21.9645	22.0259	21.9812	21.9853	22.0585	22.0109	21.8968	20.3015	20.1935	20.247	20.3155	20.2693	20.6188	20.6968	20.3747	20.2784	20.3662	22.3485	22.4014	22.3644	22.2324	22.3456	22.2941
Cz01g14110.t1	Cz01g14110	3	3
Cz01g14140.t1	Cz01g14140	5	5	16.2607	16.1745	16.211	16.4053	16.0464	16.0317	16.2165	16.3952	16.3658	16.0602	16.2784	16.1236	16.046	16.1561	16.5078	16.1256	16.2824	16.3973	16.5394	16.0924	16.1402	16.0674	15.9063	16.1107	15.9728	16.0617	16.2065	16.2249	16.3566	16.4638											18.457	18.196	18.2764	18.3741	18.1671	18.7701
Cz01g14190.t1	Cz01g14190	108	86	25.557	25.5628	25.5365	25.4826	25.2574	25.2864	25.2488	25.2614	25.2505	25.2042	25.4346	25.4765	25.4248	25.3525	25.1934	25.1682	25.0856	25.0911	25.1083	25.0966	25.0491	25.0172	25.006	25.011	24.9346	25.0116	24.9534	24.9751	24.8902	24.8984	25.0586	24.9944	25.0007	25.0482	24.2856	25.1322	25.0652	24.3282	25.051	25.0086	25.0574	25.0484	25.1059	25.169	25.3264	25.281
Cz01g14195.t1	Cz01g14195	23	17	22.3331	22.2017	22.3325	22.3582	23.0756	22.8321	22.9323	22.7411	22.706	22.5447	22.0853	22.0981	22.3776	22.4105	22.7281	22.7478	22.8131	22.0857	22.9024	22.9087	23.4649	23.249	23.3775	23.3958	23.3504	23.386	23.3641	23.4364	23.3071	23.3488	21.7411	21.5159	21.5871	21.7083	21.2247	21.5113	21.4655	21.6905	21.3997	21.3878	22.887	22.964	22.9536	23.0332	23.5123	23.3143
Cz01g14210.t1	Cz01g14210	6	6											17.8296	17.8063	17.7771	17.7071	17.6901	17.6646	17.7506	17.4085	17.608	17.6375											16.5172	16.5992	16.9482	16.8333	16.4796	16.4325	16.576		16.4022	16.4713	18.8851	18.7993	18.7905	18.5303	18.4802	18.6411
Cz01g14240.t1	Cz01g14240	12	12	22.1441	22.3829	22.2622	22.0882	21.9917	21.9971	21.9415	21.958	21.9731	21.9099	22.1814	22.3866	22.2828	22.2269	22.1516	22.1429	22.0965	21.6985	22.026	22.0465	22.4061	22.4881	22.4886	22.4694	22.4131	22.3404	22.3399	22.3997	22.2185	22.2387	20.4686	20.7244	20.7371	20.6128	19.1112	20.4676	20.4307	19.724	20.3836	20.326	21.3695	21.3019	21.3815	21.4947	21.0937	20.9875
Cz01g15020.t1	Cz01g15020	5	5	19.9411	19.8515	20.0254	20.0169	19.7304	19.8895	19.7807	19.7743	19.7825	19.7389																															17.6962	17.6032	17.6099	17.7237	17.4805	17.4029
Cz01g15040.t1	Cz01g15040	6	5	18.6372	18.5237	18.769	18.9011	18.6582	18.6306	18.6567	18.6602	18.5293	18.5873	18.4507	18.4101	18.3922	18.4685	18.0831	18.1456	18.2877	18.4644	17.96	18.1953	18.3089	18.0304	18.236	18.006	18.0219	17.924	17.917	17.9874	17.8738	17.9378	13.1313	12.836	12.9315	12.792		11.4319	12.7456			12.6084
Cz01g15070.t1	Cz01g15070	4	4	16.4582	16.6063	16.7317	16.8723	16.3824	16.3944	16.5261	16.4542	16.3141	16.6847	18.8783	18.6863	18.6294	18.6336	18.7686	18.7545	18.958	19.3304	18.625	18.643	17.4009	17.3273	17.4006	17.3486	17.0704	17.2967	17.1934	17.0961	17.2358	17.3679											17.7975	18.0256	17.9135	17.8896	17.9209	17.9694
Cz01g15080.t1	Cz01g15080	4	4																																									16.9947	17.2031	17.0101	17.1374	16.6688	16.8437
Cz01g15090.t1	Cz01g15090	33	32	22.9738	22.6429	22.8342	23.0049	24.7606	24.6889	24.7185	24.8329	24.3685	24.3111	23.7835	23.9271	24.2679	24.5003	25.2745	25.341	25.0821	24.1507	25.4633	25.4224	23.1799	23.6738	23.7994	23.629	24.4223	24.3626	24.4478	24.5071	24.3359	24.2794	22.7954	22.9287	23.1437	22.9218	22.355	23.7908	23.8126	22.328	22.9419	22.9255	24.2962	24.259	24.2733	24.2054	25.5302	25.4503
Cz01g15130.t1	Cz01g15130	32	23	20.8751	20.746	20.8537	20.9146	20.5669	20.6515	20.5508	20.5252	20.649	20.6054	21.3713	21.4256	21.4462	21.4201	20.9788	20.9359	20.8362	20.9297	21.2064	21.2599	22.3324	22.5777	22.5803	22.6012	22.4301	22.5213	22.4392	22.5397	22.5565	22.567	21.4741	21.6162	21.6394	21.5659	21.1242	21.1257	21.1017	21.4746	21.4929	21.4911	22.6462	22.7222	22.6896	22.5531	22.5095	22.5169
Cz01g15150.t1	Cz01g15150	39	35	23.7935	23.9855	23.8827	23.8031	23.5209	23.5232	23.5007	23.6332	23.5557	23.5566	23.3068	23.3533	23.3226	23.2978	22.8746	22.8569	22.8046	22.6493	23.0346	22.998	23.6439	23.6663	23.7236	23.6944	23.4959	23.4994	23.4618	23.5215	23.5411	23.5591	23.0607	23.0346	23.0929	23.0446	22.5263	22.5511	22.5444	22.715	22.7664	22.7507	22.8478	22.9099	22.9318	22.9556	23.0116	23.014
Cz01g15170.t1	Cz01g15170	117	101	26.1373	26.1249	26.1543	26.1306	26.5373	26.4525	26.4608	26.3516	26.5913	26.5559	26.3076	26.3254	26.3043	26.2627	26.5336	26.6266	26.8798	26.457	26.49	26.4994	26.6158	26.6508	26.6618	26.6742	25.8534	25.8589	25.9111	25.9059	26.0775	26.0935	26.1337	26.1223	26.1433	26.1825	25.5828	26.3983	26.4905	25.6617	25.9598	25.9947	26.343	26.3201	26.3775	26.3961	26.428	26.2634
Cz02g09045.t1	Cz02g09045	12	10	22.5027	22.1834	22.2335	22.3935	23.3865	23.2097	23.2524	23.1956	22.9959	22.979	20.4452	20.4411	20.5069	20.403	20.6931	20.6522	20.4936	20.4782	20.5088	20.5352	21.5262	21.6226	21.635	21.578	21.5818	21.7101	21.6395	21.5796	21.6724	21.6758	21.8449	21.6802	21.7573	21.745	21.7798	23.7142	23.5608	22.66	23.1747	23.1193	21.607	21.5584	21.6174	21.6538	21.6622	21.5858
Cz02g09060.t1	Cz02g09060	2	2
Cz02g09080.t1	Cz02g09080	16	12	20.373	20.6283	20.4462	20.382	19.9919	20.1649	20.2033	20.3912	20.461	20.4009	20.3932	20.7065	20.5236	20.4152	19.7194	19.7103	19.5404	20.0082	20.5112	20.4756	21.9622	22.0545	21.9264	21.8697	21.2278	21.2294	21.1917	21.2571	21.1807	21.248	21.7906	21.7482	21.7447	21.6669	20.3964	20.5953	20.5563	19.9417	20.9136	20.8437	18.2789	18.4306	18.7948	19.1629	18.3041	18.202
Cz02g10010.t1	Cz02g10010	12	11	16.5273	16.4454	16.7844	16.6938	16.9005	16.8943	17.0092	16.9856	16.8713	16.9346	19.5095	19.5073	19.4837	19.5926	19.1377	19.1371	19.1089	22.3125	19.5758	19.1727	19.508	19.4814	19.5173	19.452	19.2553	19.2557	19.3602	19.1999	19.3378	19.5068	20.1192	20.0855	20.0112	20.0446	20.3317	19.8535	19.8789	21.0535	20.6748	20.8155	19.8294	19.971	20.1669	19.5784	19.0978	19.1335
Cz02g11010.t1	Cz02g11010	63	42	24.7734	24.8807	24.8516	24.7989	24.4201	24.3681	24.4591	24.5744	24.5795	24.5535	24.7733	24.7695	24.7448	24.708	23.9568	23.8571	24.0278	23.6089	24.5995	24.5789	24.3287	24.1549	24.2851	24.2411	24.2422	24.1746	24.1871	24.173	24.2977	24.2662	24.2411	24.1404	24.2551	24.185	23.7172	23.9817	24.0846	23.744	24.229	24.1887	24.5738	24.4664	24.5169	24.4513	24.4833	24.324
Cz02g11020.t1	Cz02g11020	43	39	23.7692	23.876	23.8337	23.7975	23.5615	23.4707	23.5252	23.6174	23.7329	23.7077	24.007	24.0741	24.013	24.0775	24.1861	24.1988	24.509	24.1408	23.9501	23.9896	24.0195	24.0412	23.9866	23.9904	23.9834	23.9228	23.957	23.9545	23.8703	23.8382	23.3045	23.3493	23.2743	23.2393	23.6316	23.2492	23.226	23.2264	23.2753	23.2274	23.2698	23.2079	23.3061	23.2915	23.1561	23.0673
Cz02g11070.t1	Cz02g11070	26	18	22.6802	22.5389	22.7647	22.8903	22.6953	22.7239	22.6931	22.6927	22.5204	22.5325	22.1898	22.0475	22.3591	22.368	22.2985	22.2794	22.0628	22.2648	22.0213	22.1059	21.8341	21.8286	22.0245	21.9779	21.6406	21.567	21.5518	21.6171	21.6079	21.5385	21.7218	21.7924	21.9856	21.8448	22.0626	21.9107	21.75	21.6296	21.8775	21.8837	22.3515	22.4155	22.3012	22.0805	22.6365	22.5634
Cz02g11130.t1	Cz02g11130	2	2
Cz02g11140.t1	Cz02g11140	15	15	12.4498	11.8684	13.217	13.3486	14.5306	13.3396	14.0931	13.3824	14.3399	14.777	14.0349		14.0956	13.3476	15.2195	15.2659	15.1329	15.6362	14.8716	15.1156	14.7206	14.3278	14.312	14.4784	15.4387	15.3454	15.6102	15.3308	15.7628	15.6855	12.2558		12.4363	11.5547		12.9686	13.1571					12.1895
Cz02g12150.t1	Cz02g12150	5	5	19.4115	19.1411	19.1631	19.1601	18.8668	18.9299	18.8809	19.0386	18.9206	18.9941	19.3147	19.2255	19.1062	19.095	18.7534	18.8797	18.9444	18.7225	18.6749	18.7009	18.7215	18.749	18.7625	18.8201	18.4201	18.6102	18.4723	18.381	18.3011	18.3047											19.9286	20.0548	19.9978	20.1704	19.8164	19.9776
Cz02g12160.t1	Cz02g12160	106	70	23.935	23.6662	23.8383	23.795	23.6237	23.528	23.5985	23.6286	23.6976	23.6787	25.8334	25.8842	25.9778	25.8958	25.4428	25.4506	25.6444	25.0596	25.5264	25.5423	25.3867	25.1943	25.3089	25.3238	25.0995	24.8817	25.0129	25.0685	25.0559	24.9958	25.6106	25.5715	25.6513	25.6332	24.4249	25.344	25.3895	24.1655	25.2032	25.2212	24.4548	24.4491	24.4307	24.2487	24.5931	24.5615
Cz02g12170.t1	Cz02g12170	3	3
Cz02g12180.t1	Cz02g12180	24	19	22.925	22.7638	23.0475	22.9447	22.579	22.2353	22.5885	22.8198	22.5345	22.5184	23.043	22.907	23.0879	22.9683	22.8527	22.8187	23.004	22.762	22.47	22.4879	21.9958	21.9862	22.0187	21.9733	22.2358	21.8293	21.987	22.0853	21.8293	21.81	23.3938	23.2113	23.3465	23.38	22.697	24.1683	24.3139	22.5309	23.5496	23.4918	22.2955	22.3883	22.1464	21.9763	21.8724	21.9755
Cz02g12230.t1	Cz02g12230	58	46	24.154	24.1138	24.0938	24.0846	23.9309	23.894	23.8772	24.0051	23.9104	23.9184	23.6666	23.5305	23.515	23.4786	23.0865	22.999	23.0601	22.7121	23.157	23.1111	24.5567	24.5843	24.6246	24.5798	23.9781	23.8477	23.8739	23.8501	23.8494	23.8452	23.9642	24.0627	24.037	24.0182	23.0836	23.3287	23.3665	22.8043	23.3666	23.376	24.1809	24.1243	24.1608	24.2213	23.9027	23.7701
Cz02g13040.t1	Cz02g13040	18	12	22.391	22.5426	22.5668	22.4591	22.3696	22.2902	22.2771	22.3364	22.0131	22.0695	22.5012	22.6453	22.6147	22.5643	22.3254	22.362	22.414	22.196	22.1033	22.1015	20.7556	20.8795	20.9572	20.8278	21.5583	21.3236	21.4603	21.506	21.0892	21.1317	22.0353	22.2037	22.1095	22.1827	21.7224	21.9128	22.1032	21.0773	21.7529	21.7725	21.649	21.6004	21.6254	21.6393	21.7336	21.6905
Cz02g13060.t1	Cz02g13060	3	3
Cz02g13195.t1	Cz02g13195	5	5	18.2754	18.5753	18.2851	18.2062	17.9511	17.8767	17.8147	17.7824	17.9679	17.9737	18.157	18.4193	18.2524	18.1432	17.8933	18.0413	17.6233	18.1053	17.7907	17.7525	20.536	20.3638	20.4229	20.5464	20.4001	20.169	20.2993	20.3675	20.0946	20.2319	20.428	20.4594	20.5529	20.4739	20.1396	20.0233	20.175	20.7597	20.2092	20.1812	21.1652	21.0664	21.1186	21.005	21.0373	21.0947
Cz02g13230.t1	Cz02g13230	40	30	23.8994	23.7578	23.9267	23.9316	23.6022	23.3447	23.5237	23.6867	23.7133	23.6999	24.7042	24.5568	24.7014	24.6948	24.5838	24.4481	24.6271	24.363	24.3961	24.3888	25.2114	25.2595	25.3478	25.2774	24.9526	24.6805	24.8357	24.9406	24.6667	24.6647	24.6056	24.679	24.7815	24.7059	24.0437	24.6206	24.6614	24.0583	24.2795	24.2921	23.968	23.9832	23.8809	23.8083	23.8671	23.7287
Cz02g13260.t1	Cz02g13260	1	1																																									16.933	17.1549	16.8302	16.8949	17.0025	16.9773
Cz02g13280.t1	Cz02g13280	10	10	19.5875	19.6339	19.7053	19.6108	19.3339	19.3461	19.3721	19.3695	19.44	19.3378	17.7729	17.5388	17.57	17.7267	17.5306	17.3619	17.6971	17.2916	17.6402	17.6998	19.9645	20.0895	20.1115	20.0361	19.6089	19.6946	19.5639	19.6361	19.5567	19.6901	19.5963	19.8151	19.7401	19.6852	17.6803	19.1363	19.1304	19.3054	19.1232	19.1222	20.3377	20.392	20.2137	20.356	20.0648	19.8299
Cz02g14080.t1	Cz02g14080	15	15	17.8651	17.815	17.885	18.0253	18.1102	18.3064	18.2877	18.3645	17.8352	17.8958	17.4288	17.0745	17.3099	17.3419	17.8809	17.9843	18.0133	18.0042	17.7057	17.7969	16.3162	16.4837	16.3824	16.2198	17.3089	17.3984	17.4264	17.4777	17.3933	17.405	13.138	13.5361	13.2323	12.9569		12.5753	12.7569		13.4574	13.9277	20.8719	21.0331	20.9722	21.2829	21.0587	21.0259
Cz02g14093.t1	Cz02g14093	11	5	17.8128	17.7062	17.6698	17.8949	17.4978	17.5693	17.6979	17.6299	17.6843	17.545	17.6876	17.7595	17.8154	17.636	17.2537	17.3028	17.5787	17.6233	17.596	17.5001	17.2292	17.5577	17.5369	17.3138	17.5091	17.5626	17.6705	17.7281	17.8293	17.7286	17.5262	17.4757	17.3598	17.3217	18.1351	17.0478	17.2716	16.7587	17.3051	17.1425	17.1234	17.3358	17.0694	17.1916	16.8821	17.0493
Cz02g14130.t1	Cz02g14130	1	1
Cz02g14240.t1	Cz02g14240	43	37	23.122	23.2613	23.1382	23.0837	22.8068	22.8731	22.8197	22.8238	22.8901	22.9142	22.4057	22.4007	22.3691	22.3828	21.9797	21.9972	22.1652	22.1789	22.2771	22.1863	23.8899	23.9922	23.9625	23.9489	23.3333	23.2564	23.2884	23.2785	23.4184	23.3903	23.0438	23.1724	23.1612	23.1411	21.6457	22.716	22.8055	22.1027	22.5907	22.5373	23.4646	23.4558	23.4568	23.522	23.0346	23.0123
Cz02g14245.t1	Cz02g14245	10	8	17.5132	17.0814	17.3634	17.3635	19.5157	19.1921	19.1632	18.6446	18.314	18.1453	17.3852	16.8359	17.4064	16.9988	19.2152	19.4115	19.3867	19.9938	18.5068	18.5549	16.1173	15.9651	16.2094	16.0676	18.6714	18.6916	18.6907	18.5902	18.0129	17.9041	16.3495	15.6208	15.7209	15.8381	19.7425	18.4917	18.4837	19.7051	18.3752	18.4389	21.6905	21.6729	21.8077	22.0773	21.768	21.5245
Cz02g14285.t1	Cz02g14285	2	2	17.4891	17.8344	17.8138	17.6128	17.2448	17.3121	17.4176	17.0794	17.1859	17.2478
Cz02g15020.t1	Cz02g15020	22	21	21.2525	21.3117	21.2551	21.3197	21.0479	20.985	21.0165	21.0607	21.0316	21.0349	22.2043	22.3424	22.2791	22.2308	21.8869	21.9673	22.0544	22.2086	22.0732	22.0385	22.4358	22.2219	22.2309	22.1732	21.6791	21.6566	21.687	21.7341	21.809	21.7641	22.2424	22.065	22.0969	21.9805	22.1983	21.474	21.4846	22.2505	21.64	21.6547	22.275	22.2687	22.2458	22.1569	21.797	22.0446
Cz02g15030.t1	Cz02g15030	16	12	23.2317	22.9259	22.9952	23.0786	23.2321	22.8741	23.0437	23.2573	23.0528	23.0207	22.2618	22.0416	21.9341	21.9506	21.9928	22.0555	22.356	22.0132	21.8115	21.8407	22.0251	21.7215	21.6269	21.6006	22.5315	22.1849	22.3511	22.2751	21.9946	22.0669	22.1181	21.788	21.8923	21.5296	21.542	22.6451	22.6413	21.2861	22.3998	22.4977	21.8765	21.7516	21.6812	21.6974	21.7938	21.7104
Cz02g15040.t1	Cz02g15040	90	73	23.6412	23.6329	23.6685	23.5787	23.9475	23.85	23.8687	23.817	23.7657	23.7341	23.986	23.9965	23.9883	23.9412	23.9295	24.1129	24.1354	24.7769	23.8496	23.9132	21.9956	22.0231	22.0352	21.9722	22.5491	22.4442	22.5161	22.4577	22.4367	22.4188	23.0166	23.102	23.1341	23.0853	24.1837	23.6773	23.6833	23.9384	23.424	23.4329	23.1564	23.201	23.2274	23.1195	23.3348	23.9565
Cz02g15100.t1	Cz02g15100	12	11	20.6944	20.9223	20.5825	20.6355	20.2353	20.0379	20.3296	20.4436	20.4483	20.505	20.4778	20.858	20.5808	20.4814	20.173	20.2748	20.5265	20.4136	20.5182	20.4586	20.3232	20.3629	20.2492	20.3511	19.8469	19.8361	19.8889	19.8076	19.8257	19.7721	20.864	20.9263	20.8877	20.8933	19.823	20.1449	20.22	20.3498	20.1885	20.2083	20.6262	20.5659	20.5523	20.5817	20.4851	20.6032
Cz02g15150.t1	Cz02g15150	6	6	14.7927	14.0856	14.3939	14.7782	15.3814	15.3521	15.6237	15.6095	15.411	14.9833	15.028	14.5373	14.3059	14.6663	15.6975	15.9813	16.9655	16.4995	15.5758	15.8407	17.2257	17.2253	17.2364	17.3	17.7007	17.5859	17.6939	17.7792	17.4448	17.5612	15.3871	15.1504	15.2926	15.2123	17.2627	15.7159	15.7406	17.2605	15.1819	15.5401
Cz02g15180.t1	Cz02g15180	11	11	20.4746	20.3141	20.2911	20.482	21.199	21.1154	21.3144	21.3801	21.2536	21.2915	20.4256	20.1754	20.0903	20.056	20.1824	20.0686	20.1234	19.9396	20.0325	19.9885	20.9964	21.0454	20.9862	20.8919	20.3595	20.3352	20.4612	20.2923	20.4295	20.3724	20.2929	20.214	20.1548	20.2209	20.6048	20.0924	20.0944	20.45	20.0313	19.9839	20.9738	21.1244	21.0371	20.9748	21.3355	21.3638
Cz02g15210.t1	Cz02g15210	3	3	18.8865	18.7345	18.909	18.9749	19.2408	19.1425	19.2432	19.0838	19.5635	19.5845	14.3145	14.0347	14.4584	14.6299	15.6968	15.5455	15.4128	15.9318	14.9675	15.1123	16.542	15.78	15.6067	15.7698	16.3624	16.4654	16.2304	16.3832	16.2929	16.0602											14.8192	15.4636	14.9813	15.1834	16.4463	16.4371
Cz02g15220.t1	Cz02g15220	28	27	20.1989	19.8242	20.1017	20.3005	20.6999	20.8351	20.7743	20.7544	20.634	20.6747	19.7596	19.9042	19.8989	19.9732	20.1208	20.2914	20.5201	20.115	19.9768	20.1516	19.4813	19.7889	19.5539	19.538	20.333	20.5271	20.3907	20.348	20.3108	20.3566	18.5446	18.4894	18.4111	18.5564	19.438	19.2991	19.2986	19.627	19.4415	19.4911	20.6931	20.7409	20.9415	21.0776	21.4708	21.4999
Cz02g16020.t1	Cz02g16020	31	28	23.993	24.0545	23.9967	23.9189	23.0292	23.2008	23.214	23.3761	23.3262	23.3286	24.0509	24.1718	24.118	24.0532	23.3731	23.2653	23.2127	23.0579	23.4193	23.4754	22.3053	22.4493	22.309	22.2739	22.2525	22.2609	22.2887	22.3134	22.4914	22.4991	22.7071	22.8881	22.8139	22.6928	21.7825	22.6249	22.5888	21.068	22.7591	22.7779	24.01	23.9634	24.0218	24.0385	23.4642	23.3857
Cz02g16040.t1	Cz02g16040	89	64	23.1965	23.3854	23.3694	23.2871	23.0874	23.1587	23.1217	23.1	23.1358	23.1111	23.4368	23.566	23.5666	23.464	23.2436	23.2704	23.2862	23.2032	23.2199	23.1946	23.2055	23.2445	23.1868	23.1869	23.0512	23.0956	23.0128	23.0332	23.1317	23.1674	22.9486	23.1597	23.0829	23.0679	23.8266	23.5202	23.5494	23.9239	23.4335	23.4794	22.8337	22.8816	22.886	22.9101	22.8725	22.8839
Cz02g16050.t1	Cz02g16050	16	15	18.8673	19.0895	18.96	18.748	17.9839	18.0008	18.0028	18.0501	18.1657	18.2349	20.3864	20.4401	20.428	20.4077	20.2211	20.0057	19.8672	20.288	20.1151	20.1237	18.5358	18.5981	18.4611	18.538	18.5713	18.6804	18.6775	18.652	18.4178	18.3081	20.4551	20.5342	20.3363	20.3799	19.7387	19.7017	19.5469	20.4934	19.8557	19.7109	19.3073	19.32	19.4365	19.5363	18.898	19.1087
Cz02g16090.t1	Cz02g16090	24	23	15.4838	15.4301	15.6379	15.7085	16.1991	15.8001	16.2393	16.2676	15.98	15.9044	19.9817	19.9476	19.8946	19.9202	19.7532	19.7463	19.7806	19.9115	19.782	19.7525	18.774	18.7199	18.7919	18.7219	18.6973	18.6399	18.6217	18.7019	18.7127	18.7444	18.2223	18.0352	17.7502	18.0111	19.6864	18.3835	18.4525	20.0703	18.2707	18.3467	18.9808	19.2123	19.1627	19.1618	19.7351	19.8974
Cz02g16120.t1	Cz02g16120	35	28	24.8648	25.1421	25.0518	24.9507	24.6436	24.6951	24.625	24.6151	24.7387	24.7622	24.4501	24.739	24.6291	24.4831	24.2608	24.2579	24.3096	24.1595	24.3967	24.333	23.4339	23.3675	23.4067	23.4378	23.2562	23.1865	23.1912	23.2253	23.1597	23.1571	22.6661	22.5469	22.6204	22.6677	22.8511	23.4474	23.4344	22.5767	22.6408	22.5945	23.611	23.529	23.5857	23.5131	23.3093	23.3211
Cz02g16140.t1	Cz02g16140	5	4	18.7365	18.7025	18.8193	18.9752	18.4046	18.5408	18.4964	18.5634	18.4055	18.5382	16.984	16.5951	16.633	16.9315	18.1007	18.0679	18.2153	18.065	17.8338	17.7487																					16.709	16.6402	16.3294	16.5073	16.7101	16.7938
Cz02g16210.t1	Cz02g16210	6	6	18.2182	17.75	18.035	18.1686	16.9971	17.3358	17.0281	16.8073	18.4833	18.5546
Cz02g16220.t1	Cz02g16220	16	12	21.4001	21.4974	21.4062	21.3874	21.0399	21.1914	21.1574	21.0756	21.1421	21.1229	19.9739	19.8949	19.9751	19.9986	20.054	19.9963	20.1009	20.0211	19.8796	19.8772	20.0808	20.276	20.1736	20.1596	20.4718	20.6121	20.6083	20.653	20.5434	20.5496	19.1304	19.3789	19.1925	19.1869	19.9659	19.8965	19.866	19.8465	19.9883	20.0729	20.8795	20.89	20.8503	20.9714	20.9583	21.0098
Cz02g17020.t1	Cz02g17020	14	14	19.9065	20.0849	19.9961	19.9493	19.5952	19.9835	19.7899	19.7043	19.8545	19.8413	20.222	20.2072	20.1311	20.0215	19.8991	19.9216	19.8203	20.3632	19.8938	19.7758	20.7811	20.9672	21.0104	20.9894	20.9022	20.9269	20.765	20.8307	20.8055	20.9395	20.9443	21.1682	21.195	21.1626	21.3176	21.145	21.1354	20.5676	21.1935	21.2282	20.6438	20.6968	20.6933	20.7389	20.5908	20.6039
Cz02g17040.t1	Cz02g17040	5	5											16.7844	16.4565	16.5125	16.7909	16.5335	16.3916	16.6117	16.5406	16.6653	16.7459
Cz02g17080.t1	Cz02g17080	9	9	17.5823	16.9791	17.291	17.4014	17.4314	17.7955	17.8029	17.9073	17.5085	17.4531	15.5451	14.7913	14.6757	14.8403	16.8919	16.6982	16.4322	16.9633	16.1601	15.899																					18.8485	18.9098	18.8279	18.7006	18.6329	18.6582
Cz02g17090.t1	Cz02g17090	46	35	24.415	24.3815	24.453	24.4184	24.9041	24.6936	24.7879	24.7984	24.768	24.7031	24.5691	24.4496	24.5682	24.574	24.2992	24.3033	24.5123	23.9126	24.7808	24.7655	25.3825	25.3261	25.5241	25.4006	24.5875	24.324	24.4949	24.5306	24.6687	24.6288	24.8141	24.7918	24.9353	24.8656	23.4126	24.4257	24.4377	22.7137	24.5507	24.5237	25.3752	25.3413	25.302	25.1217	25.1121	25.1653
Cz02g17120.t1	Cz02g17120	25	22	26.0835	26.299	26.1163	25.9937	25.9647	26.0483	25.9656	25.7927	26.0044	25.9814	25.1242	25.2131	25.2163	25.1801	25.1129	25.0975	25.175	24.9166	25.235	25.1887	23.126	23.1008	23.2952	23.4396	22.6232	22.6416	22.5594	22.5751	22.682	22.7215	24.8482	25.0192	25.0127	25.0637	25.2912	24.7481	24.8577	24.2311	24.842	24.8646	24.8813	24.9623	24.9217	24.8472	24.7863	24.8609
Cz02g17240.t1	Cz02g17240	4	4											17.1856	17.3774	17.3523	17.2466	16.6787	16.8751	16.792	17.0133	16.6673	16.8043																					16.8445	17.195	16.78	16.5118	16.859	16.7558
Cz02g17250.t1	Cz02g17250	8	5	22.3131	22.4668	22.3898	22.4066	22.2091	22.2699	22.1585	22.0976	22.0598	22.0919	21.1394	21.0374	21.0836	21.1802	21.0935	21.072	20.9323	21.2261	21.0254	21.0381	20.0662	20.0912	20.114	20.0613	20.7478	20.7695	20.7437	20.7172	20.8556	20.9217	18.8139	18.8651	18.5344	18.9023	20.0773	19.8404	19.9454	19.7326	20.7627	20.7009	22.0848	22.1509	22.1415	22.1143	22.4991	22.1505
Cz02g17280.t1	Cz02g17280	19	18	18.29	18.398	18.3918	18.4174	18.6604	18.5925	18.6762	18.7089	18.5332	18.5527	18.7648	18.766	18.8077	18.8954	18.9833	19.0994	19.1158	19.0661	18.9362	18.9833	20.9017	20.8679	20.9133	20.9312	21.3684	21.2185	21.3784	21.2957	20.9907	20.9639	17.71	17.8375	17.8839	17.8445	19.6223	18.4717	18.5384	19.4898	18.1896	18.1342	20.0667	20.1396	20.128	20.0253	19.7959	19.9476
Cz02g18020.t1	Cz02g18020	18	16	21.2515	21.4439	21.4119	21.273	21.126	21.182	21.1564	21.1328	21.096	21.0984	22.4576	22.6945	22.6029	22.5249	21.9979	21.9994	21.8874	21.8498	22.2211	22.2383	21.8026	21.924	21.9046	21.8408	21.6837	21.7439	21.693	21.6957	21.798	21.8278	21.5279	21.6283	21.738	21.6675	21.2629	21.2974	21.2569	21.1907	21.4664	21.5503	21.7186	21.6805	21.7606	21.6645	21.1369	21.17
Cz02g18040.t1	Cz02g18040	26	22	24.7105	24.5916	24.722	24.701	23.934	24.0093	24.1079	24.3555	24.0862	24.0658	25.0932	25.0956	25.1053	25.1269	24.3053	24.2239	24.1522	23.8361	24.4523	24.4448	22.311	22.395	22.289	22.2567	23.2945	23.4042	23.3017	23.2638	23.2394	23.1958	22.5631	22.5762	22.5066	22.453	22.4513	23.2216	23.1617	21.702	24.1808	24.1329	24.2585	24.1389	24.2463	24.261	23.9966	23.7173
Cz02g18070.t1	Cz02g18070	37	31	22.8206	22.8686	22.9119	22.8708	22.5989	22.6356	22.63	22.7328	22.7252	22.6901	22.9491	23.0222	22.9559	22.8825	22.9378	22.8614	22.8142	22.9128	22.8873	22.8866	23.2602	23.3433	23.3126	23.3609	23.073	23.1069	23.0798	23.1474	23.1329	23.1936	22.77	22.7608	22.7809	22.7501	22.8425	22.6052	22.6714	22.8815	22.5597	22.5312	22.4962	22.5468	22.5662	22.4866	22.3021	22.2526
Cz02g18100.t1	Cz02g18100	7	6	17.1696	16.4751	16.8603	17.1737	16.9732	16.7995	16.965	16.7341	16.6419	16.7247	17.9733	17.857	18.1112	18.124	18.0493	18.1827	18.0387	18.4206	18.1803	18.1772	18.68	18.7651	18.6772	18.595	18.7233	18.6963	18.6527	18.6393	18.5786	18.5317	19.6908	19.5815	19.8269	19.8383	21.7888	19.7504	19.3653	21.4743	19.6663	19.4071	19.4414	19.3435	19.5928	19.7765	19.8128	19.8562
Cz02g19020.t1	Cz02g19020	8	7	17.9114	17.5987	17.665	17.4943	17.3213	17.5502	17.3911	17.3433	17.2735	17.4226	19.6803	19.3281	19.3727	19.4469	19.7695	19.7306	19.8604	20.0489	19.3775	19.5274	20.0348	20.0041	20.1362	20.0366	20.9544	20.8727	20.7924	20.8872	20.2272	20.3618	18.5394	18.2193	18.2495	18.4704	20.2639	19.0942	19.0578	19.8262	18.7245	18.5996	17.8096	17.795	17.7673	18.0204	18.3609	18.295
Cz02g19060.t1	Cz02g19060	66	55	23.0603	22.9277	23.0016	23.0625	23.274	23.2171	23.2209	23.2174	23.2664	23.2616	22.9819	22.8851	22.9467	22.9877	23.3051	23.2982	23.4663	23.3349	23.4226	23.4349	24.4674	24.3634	24.425	24.4118	23.9099	23.9904	23.8667	23.8134	23.8361	23.841	23.7959	23.7224	23.7599	23.754	22.9167	23.2708	23.2936	23.2707	23.1142	23.1147	22.6129	22.6275	22.6588	22.6506	22.8665	22.8332
Cz02g19070.t1	Cz02g19070	18	13	17.5504	17.4092	17.4583	17.637	17.8563	17.8203	17.7847	18.0063	17.6477	17.6902	20.082	20.2107	20.0145	20.1126	20.0687	20.0939	20.102	20.2074	20.014	20.0185	18.2762	18.6528	18.4845	18.5547	18.4289	18.3387	18.3652	18.3909	18.18	18.0903	16.2748	16.431	16.0498	16.1623	17.5173	16.2356	16.5408	16.991	16.1485	15.9231	17.9691	18.1463	18.1878	17.9389	18.1453	18.7871
Cz02g19090.t1	Cz02g19090	63	53	22.8648	22.9764	22.8314	22.9408	23.387	23.3796	23.2499	23.0354	24.3577	24.3262	23.1812	23.254	23.0235	23.0451	23.459	23.4577	23.6983	23.5059	24.5397	24.5331	23.667	23.6291	23.5969	23.6135	23.4493	23.4528	23.2802	23.051	24.4574	24.4593	23.4279	23.4916	23.4483	23.434	23.4138	24.1863	24.2426	23.1719	24.6807	24.7029	25.4509	25.4668	25.4524	25.4388	25.2977	25.1828
Cz02g19175.t1	Cz02g19175	15	13	21.4976	21.622	21.5644	21.5966	21.6063	21.6083	21.617	21.6285	21.6833	21.621	21.2499	21.3377	21.2866	21.3285	20.9698	20.9461	20.9751	20.8994	21.2485	21.2388	22.2685	22.3989	22.4133	22.4818	21.617	21.7065	21.7392	21.6556	21.7631	21.7055	21.9949	22.0037	21.9686	21.9537	21.3676	21.343	21.3505	20.8505	21.3075	21.3282	22.4125	22.237	22.2863	22.2598	22.1461	22.0908
Cz02g20090.t1	Cz02g20090	8	8											18.8542	19.17	18.7235	19.0605	19.0863	19.4071	19.8425	18.9378	19.2078	19.2162	18.8709	19.0263	18.7503	18.9253	19.3581	19.732	19.5197	19.3568	19.412	19.3157											19.7009	19.4235	19.7229	19.6053	19.9739	19.9232
Cz02g20100.t1	Cz02g20100	17	16	20.2235	20.2277	20.3628	20.3717	20.3851	20.3714	20.4072	20.3705	20.4343	20.4948	18.9904	18.8935	18.8299	18.854	18.8886	19.0184	18.9414	18.9383	18.7896	18.7956	19.9079	20.0013	20.0138	19.838	20.1873	20.0666	20.24	20.1411	20.1565	20.0029	20.8833	21.0421	21.0177	21.0516	20.7871	20.5058	20.5323	20.8706	20.693	20.6844	20.9522	20.7593	20.7484	20.7552	20.6719	20.6851
Cz02g21360.t1	Cz02g21360	1	1																					17.5077	17.6364	17.5537	17.7476	17.0137	17.2757	17.5731	17.0671	17.5452	17.0186
Cz02g21420.t1	Cz02g21420	25	20	21.0696	21.0325	21.0533	21.2099	21.0562	20.8534	20.9965	21.0872	20.9746	20.9125	21.3355	21.4272	21.3468	21.4693	21.177	21.1885	21.2362	21.1031	21.2663	21.213	20.47	20.3146	20.43	20.3801	20.4101	20.3587	20.3759	20.4542	20.1934	20.1658	19.8254	19.9242	19.9294	19.9062	20.5937	19.5893	19.4443	20.301	19.6424	19.6633	21.4793	21.5761	21.5723	21.5944	21.8673	21.9691
Cz02g22100.t1	Cz02g22100	33	27	22.2228	22.1525	22.2448	22.2769	22.1269	22.0482	22.0975	22.1359	22.0257	21.9878	22.3924	22.3101	22.3287	22.3953	22.1528	22.0867	22.0959	22.1154	22.1222	22.1106	20.6596	20.8415	20.805	20.7858	20.5831	20.5914	20.6066	20.605	20.5817	20.5981	22.5948	22.5728	22.5013	22.6479	22.2424	22.3742	22.3232	22.443	22.458	22.4005	22.2533	22.3002	22.2224	22.1164	22.1589	22.1358
Cz02g22140.t1	Cz02g22140	27	23	19.9203	19.8884	20.0183	20.0311	19.7742	19.8203	19.7697	19.7885	19.8766	19.7959	19.8508	19.8148	19.8634	19.7841	19.6224	19.6311	19.6556	19.5308	19.6331	19.6267	21.0579	21.1081	21.1545	21.141	20.886	20.9418	20.9594	20.97	20.9575	20.9416	19.4012	18.85	18.847	19.1796	20.6439	19.1194	19.0355	20.8697	19.2567	19.284	21.0207	21.1503	21.2744	21.0218	21.5157	21.9202
Cz02g23040.t1	Cz02g23040	1	1																																									13.6076	13.2698	12.233	13.5103
Cz02g23050.t1	Cz02g23050	78	67	24.8468	24.9195	24.9867	24.8674	24.7751	24.7998	24.7934	24.7171	24.7105	24.7106	25.7184	25.8432	25.8982	25.8527	25.867	25.8276	25.8524	25.4898	25.7263	25.7268	25.2579	25.5469	25.4977	25.4592	25.4483	25.3887	25.4889	25.5285	25.372	25.3586	24.6606	24.8581	24.8655	24.8174	23.871	24.7378	24.7723	24.2539	24.5833	24.5758	25.1607	24.9897	25.0373	25.0548	24.9088	24.843
Cz02g23070.t1	Cz02g23070	9	8	18.8179	19.0798	18.7756	18.4717	18.4174	18.4342	18.5669	18.6063	18.7961	18.6143	17.4633	17.5356	17.6525	17.646	17.3543	17.5203	17.2176	17.7902	17.4989	17.3827	19.945	20.0446	19.9804	20.1488	19.9237	19.6098	19.9117	19.841	19.8423	19.6952	16.5431	16.4013	16.6464	16.4216	17.3611	15.9991	15.7605	17.8011	16.0377	16.1693	19.6358	20.0373	19.5117	19.7705	19.4005	19.449
Cz02g23080.t1	Cz02g23080	23	19	20.2798	20.1725	20.1707	20.1136	20.5921	20.4565	20.524	20.5403	20.5756	20.53	20.9746	20.916	20.954	21.0017	21.7954	21.9076	21.9789	21.781	21.4499	21.4638	22.2255	22.1308	22.2497	22.2096	22.1846	22.1252	22.1477	22.1271	22.1828	22.1766	21.2799	21.2263	21.3258	21.2333	21.9193	21.6269	21.6072	22.0731	21.2253	21.2019	20.9851	20.9991	21.0118	21.1726	21.481	21.3886
Cz02g23180.t1	Cz02g23180	31	27	22.7107	22.4845	22.8181	22.97	23.0564	22.8347	22.9541	23.0613	22.7392	22.6882	22.7331	22.6174	22.9676	23.3014	22.9498	23.5016	23.4414	21.9085	23.144	23.1461	22.6915	22.534	22.9895	22.577	23.2785	23.1257	23.1909	23.1858	23.0662	23.0304	22.1943	21.862	22.3007	21.9289	20.7709	22.7451	22.85	21.3249	22.802	22.7995	22.7418	22.76	22.6933	22.6504	22.9128	22.5361
Cz02g24010.t1	Cz02g24010	24	20	21.2216	21.2381	21.2422	21.1798	21.2341	21.169	21.2259	21.184	20.9503	20.9534	22.134	22.2421	22.1231	22.0337	21.7539	21.8688	21.9411	21.9446	21.6967	21.6623	20.579	20.6503	20.597	20.4836	20.9633	20.9378	20.9359	20.92	20.7461	20.702	21.0868	21.1589	21.0765	20.9668	21.9066	21.4085	21.4395	21.8706	21.3949	21.427	20.8215	20.8766	20.8947	20.94	20.8748	20.939
Cz02g24030.t1	Cz02g24030	8	8	20.1523	19.6822	19.9646	20.0322	21.6567	21.6535	21.6841	21.6813	21.3033	21.1519	19.8578	19.2249	19.5961	19.7017	21.6446	21.518	21.2997	21.4007	21.0895	21.1203	19.7201	19.5615	19.6654	19.8976	21.4386	21.3831	21.3954	21.4364	20.9811	20.9118	19.2984	19.2213	19.2666	19.5502	20.9959	21.5058	21.4353	17.799	20.9564	20.9757	19.5304	19.516	19.3307	19.6582	20.9663	20.817
Cz02g24110.t1	Cz02g24110	49	33	24.1379	24.1243	24.1417	24.1649	24.1537	24.1461	24.1403	24.1333	24.1754	24.1151	24.2014	24.2735	24.23	24.219	24.1909	24.2898	24.4044	24.0275	24.2967	24.3017	24.3685	24.5577	24.6026	24.5285	24.4125	24.4376	24.4489	24.413	24.4293	24.4272	24.0638	24.1938	24.2488	24.1539	23.4277	23.9348	24.0643	23.2446	23.9925	23.9741	24.5641	24.6013	24.5304	24.4157	24.1215	24.0095
Cz02g24140.t1	Cz02g24140	9	9											20.0538	20.1027	20.2296	20.2542	20.2987	20.2041	20.065	19.8124	20.9532	20.9726	20.2317	20.3619	20.411	20.3241	19.7774	19.8277	19.9369	19.9765	20.8059	20.7289	21.0896	21.0225	21.0159	20.9868	18.308	20.8182	20.7364	17.9309	21.263	21.0761	20.8765	20.9106	20.9436	20.6334	20.5908	20.3964
Cz02g24160.t1	Cz02g24160	1	1	15.0673	15.4027	15.1588	14.8996	17.7315	18.6589	18.5919	18.3652	18.3401	18.1732
Cz02g24180.t1	Cz02g24180	19	17	22.1572	22.2338	21.9789	21.8494	22.2796	21.8397	21.8969	21.9193	21.6562	21.5845	21.0861	21.1819	21.086	21.1475	20.7554	20.6596	20.6096	20.473	20.7836	20.7222	21.4456	21.5894	21.5137	21.5252	21.2633	21.0612	21.133	20.9982	21.0624	21.0758	21.1759	21.1705	21.1699	21.2874	20.5272	20.4979	20.3986	20.2581	20.8045	20.7942	21.2367	21.2251	21.3215	21.3584	21.3265	21.3027
Cz02g24200.t1	Cz02g24200	32	30	23.4931	23.3803	23.4797	23.463	23.5496	23.4811	23.5478	23.4548	23.5733	23.5339	23.7635	23.5737	23.701	23.8048	24.3206	24.2619	24.2964	24.2323	24.1221	24.1562	24.3303	24.3244	24.3458	24.3881	24.098	24.0293	24.0815	24.11	23.9895	23.9627	23.2313	23.1679	23.1897	23.3293	24.5811	24.2532	24.2047	24.9748	24.0567	24.0789	24.2948	24.2248	24.2779	24.3363	24.7096	24.569
Cz02g24220.t1	Cz02g24220	20	16	23.7069	23.6489	23.7732	23.7974	23.7404	23.6141	23.7168	23.7557	23.6152	23.584	23.0388	23.1263	23.0627	22.9472	22.5505	22.5149	22.3403	22.3677	22.5435	22.5442	23.9372	23.9487	23.985	23.9813	23.5123	23.5719	23.5569	23.5938	23.5222	23.5257	23.1387	23.2213	23.2158	23.2605	21.9435	23.3255	23.2997	23.1211	23.7006	23.7119	22.782	22.7758	22.8754	23.062	22.7975	22.8508
Cz02g24245.t1	Cz02g24245	1	1	15.9894	15.0528	15.4379	15.6095	17.472	17.3014	17.4778	17.6212	17.2806	17.2974																					17.072	16.4893	16.4997	16.3764	19.7345	19.6183	19.5662	18.4233	18.1008	18.3805
Cz02g24250.t1	Cz02g24250	1	1
Cz02g24260.t1	Cz02g24260	5	5											18.8843	18.8245	18.8631	18.8095	18.5574	18.4534	18.4617	18.7296	18.3445	18.4616																					19.6788	19.7829	19.6808	19.7345	19.7397	19.7715
Cz02g25070.t1	Cz02g25070	9	9	12.6109	12.4378	13.1985	13.213	13.6638	14.062	13.8384	13.5898	13.7479	13.4171	17.036	16.5917	16.7135	16.8253	18.5799	18.5913	18.7631	18.9696	17.8084	17.9164	13.6578	13.5047	13.7787	13.5057	15.252	15.0856	14.9943	14.9032	14.5015	14.3493	16.2173	15.4035	15.5256	15.6045	19.6169	17.9282	17.8959	19.2935	17.5628	17.475	15.9495	15.952	15.9383	15.8258	16.0326	15.9525
Cz02g25100.t1	Cz02g25100	11	10	21.6151	21.7013	21.4936	21.4195	22.4516	22.4628	22.4056	22.3918	22.1757	22.1228	22.0484	22.1024	21.8709	21.6237	22.7142	22.6649	22.5508	22.5603	22.0575	22.0429	20.7818	20.8323	20.8048	20.6971	19.8912	20.2482	19.9794	19.9064	20.122	20.1777	21.6026	21.5015	21.6461	21.5113	20.0013	21.4272	21.325		20.8327	20.7282	20.1049	20.1082	20.078	20.2044	19.7263	19.803
Cz02g25110.t1	Cz02g25110	25	19	19.9939	19.8534	19.9072	20.007	20.1093	20.1226	20.1363	20.0306	20.0991	20.1166	19.6789	19.1386	19.2858	19.5361	20.1064	20.0198	20.0243	20.0079	19.8644	19.8443	20.3688	20.5098	20.5988	20.5478	20.4547	20.407	20.3937	20.3825	20.4182	20.3797	18.3664	18.1842	18.2936	18.3207	19.7982	18.618	18.6089	19.1326	18.3178	18.2919	19.669	19.7783	19.6196	19.678	19.8793	19.915
Cz02g25313.t1	Cz02g25313	4	4	19.5224	19.2007	19.092	19.1088	19.7103	19.6265	19.6676	19.6962	19.5847	19.5445	22.4776	22.3892	22.2425	22.3253	22.5992	22.706	22.7608	22.7296	22.5436	22.5158	21.5399	21.6122	21.4741	21.6959	21.1936	21.0185	21.0705	21.1906	21.193	21.1584	21.6147	21.626	21.554	21.6719	21.9609	22.4341	22.403	21.8181	21.7977	21.8015	21.4988	21.4171	21.2496	21.3696	21.1105	21.1824
Cz02g26030.t1	Cz02g26030	15	15	19.7306	19.9643	19.9462	19.932	19.4501	19.376	19.679	19.808	19.9353	20.0142	20.8895	20.9259	20.8447	20.6696	21.4577	21.4167	20.9922	21.4555	20.709	20.6912	18.9192	19.2296	19.149	19.0406	18.7534	18.689	18.7954	18.7904	18.9325	18.8996	20.0581	20.201	20.1029	20.0819	19.6307	20.5064	20.4716	20.8202	20.3135	20.3904	21.2199	21.2559	21.2308	21.2686	21.1624	21.055
Cz02g26040.t1	Cz02g26040	13	12	20.6933	20.6318	20.6322	20.6213	21.8262	21.9182	21.8159	21.7522	21.2824	21.3021	17.8169	17.9335	17.7738	17.8606	17.7181	17.7153	17.7779	18.1875	17.7155	18.009	18.7787	18.809	18.8093	19.0039	18.9576	18.8927	18.9685	19.0646	18.7511	18.9327	18.8554	18.7084	18.7234	18.98	18.6438	20.8804	20.9251	18.0611	20.3072	20.3138	18.7096	18.6714	18.6107	18.9009	19.9619	19.7246
Cz02g26060.t1	Cz02g26060	68	62	22.225	22.1767	22.2447	22.2593	22.2167	22.1826	22.1824	22.2362	22.0847	22.1064	22.0764	21.8503	21.8707	21.9659	22.0214	22.0449	22.1943	22.2138	21.9902	22.0175	22.9139	23.0933	22.9714	22.9625	22.7489	22.7895	22.7608	22.7784	22.7324	22.7821	22.2782	22.1251	22.2108	22.246	23.1117	22.492	22.4982	22.6299	22.4685	22.5054	22.3128	22.3699	22.2498	22.1388	22.4951	22.5556
Cz01g15240.t1	Cz01g15240	11	8	20.452	20.3475	20.5354	20.4915	20.549	20.6191	20.5975	20.5848	20.3951	20.4192	19.6787	19.6709	19.8455	19.7528	19.7556	19.9454	19.8015	20.177	19.7124	19.6901	19.2713	18.9658	19.1585	19.2132	18.5455	18.6087	18.6722	18.6554	18.8178	18.8941	19.0679	18.9541	19.0054	18.9416	18.8241	18.634	18.3881		19.0115	18.9679	21.0347	21.0265	21.1156	21.0339	21.061	21.1607
Cz01g16150.t1	Cz01g16150	23	20	20.8553	20.7764	20.8932	20.9518	21.0283	21.0427	21.073	20.9075	21.2231	21.1893	20.976	20.9898	21.131	21.1008	20.8515	20.8413	20.8926	20.6383	21.153	21.1354	21.0621	21.1977	21.1867	21.1049	20.9552	21.1734	21.1012	21.1092	21.3776	21.4525	21.7275	21.5906	21.5738	21.8742	21.4805	21.7354	21.6548	21.9216	21.8447	21.8376	22.0154	21.9581	22.1077	22.1206	21.9799	22.0417
Cz01g16210.t1	Cz01g16210	76	62	26.0876	26.078	25.9891	25.957	25.6063	25.705	25.5724	25.5146	25.3505	25.369	26.3012	26.349	26.3455	26.3527	25.5918	25.6108	25.4423	25.2352	25.8054	25.786	25.5869	25.4866	25.4639	25.6017	26.9944	27.0849	26.983	26.9972	26.8637	26.8303	24.5652	24.5187	24.4963	24.5492	23.6377	25.1	25.0581	23.2026	25.6385	25.618	26.6558	26.6475	26.611	26.5446	26.3978	26.3178
Cz01g16220.t1	Cz01g16220	20	16	21.3999	21.3217	21.342	21.4769	21.2033	21.2599	21.2439	21.2828	21.2073	21.1384	20.5106	20.3461	20.4869	20.6402	20.6332	20.5106	20.6213	20.2648	20.5817	20.5395	21.3051	21.2398	21.0644	21.1941	21.1998	21.1485	21.1889	21.1718	21.1685	21.0869	21.1237	21.1513	21.2137	21.2458	21.0455	21.0054	20.9419	20.259	21.0623	21.1296	21.3259	21.4106	21.3919	21.2329	20.9113	21.1734
Cz01g16230.t1	Cz01g16230	74	59	27.1064	27.0815	27.0914	26.9485	26.3835	26.4162	26.3428	26.2247	26.3688	26.3388	26.0346	25.9062	26.0245	26.001	26.0601	25.9094	25.7941	25.5926	26.0167	26.0011	26.9539	26.8898	26.8927	26.9229	26.5367	26.3499	26.5352	26.5806	26.5128	26.5072	25.9635	25.7649	25.8058	25.8268	24.9736	25.3283	25.2389	24.9801	25.4012	25.3677	25.5888	25.571	25.555	25.4854	25.3088	25.1973
Cz01g16240.t1	Cz01g16240	30	24	21.4298	21.5179	21.4649	21.4552	21.4699	21.4131	21.4112	21.3069	21.5765	21.5102	22.7061	22.6646	22.6617	22.5679	22.553	22.6008	22.9134	22.3835	22.4131	22.4087	23.0156	23.0898	23.0283	23.0438	22.7104	22.7296	22.7568	22.7612	22.8452	22.8589	23.2101	23.1289	23.149	23.0967	22.6582	23.307	23.2549	22.5253	23.1416	23.0837	22.5876	22.7409	22.5975	22.4344	22.1773	22.3865
Cz01g16290.t1	Cz01g16290	12	10	18.9448	18.6776	18.7477	18.7809	19.1779	18.9924	19.0792	19.1123	19.2087	19.0363	18.7098	19.3982	18.5927	18.8356	18.599	18.5706	18.6388	18.4502	18.7052	18.7136	17.8393	18.0606	17.7764	17.939	17.2752	17.3853	17.4444	17.5256	17.4792	17.5104	19.2921	19.3913	19.3919	19.3348	18.7481	18.6106	18.6204	18.4397	18.6882	18.5672	18.7218	18.8111	18.704	18.6331	18.4873	18.6841
Cz01g17060.t1	Cz01g17060	40	34	25.083	25.1633	25.1349	25.1432	25.0913	24.8353	24.9588	24.9936	25.1652	25.127	24.8631	24.8698	24.8855	24.8648	25.0362	25.177	25.5338	24.3353	24.9333	24.9586	25.0712	25.0729	25.2	25.0856	24.3184	24.0973	24.2076	24.2844	24.3507	24.3733	25.135	25.2588	25.4155	25.1891	24.2047	24.8013	24.9081	24.381	24.6136	24.587	24.6582	24.551	24.6308	24.5296	24.5127	24.2847
Cz01g17080.t1	Cz01g17080	3	3	12.1945	13.3122	13.0121	12.8834	13.3382	13.8347	13.16	13.7916	13.8894	12.8543	13.5707	13.3347	12.2822	13.0755	12.1998	13.3739	13.2292	13.8611	12.5267	12.8991	14.2359	14.3691	14.4226	14.4124	14.3585	14.206	13.8489	14.2303	13.7326	14.0824	14.1356	13.8787	13.9502	13.4572		13.7422	14.0713		13.4319	13.426
Cz01g17180.t1	Cz01g17180	2	2	14.7547	14.6069	14.7933	14.2276	13.474	14.1901	13.6334	13.6191	13.5453	13.5714	16.391	16.4618	16.4331	16.0763	15.6173	15.3161	15.6323	15.4136	15.6986	15.5917											15.3436	15.3517	15.0534	15.1521	16.0298	14.8512	14.7146	16.8244	14.7884	14.3126	18.2791	18.1772	18.4119	18.4609	18.0351	18.9952
Cz01g17240.t1	Cz01g17240	46	37	24.4807	24.6764	24.5184	24.4754	24.1195	24.3168	24.2092	24.1531	24.2523	24.2281	24.8518	25.0753	24.9176	24.8261	24.3168	24.2865	24.1589	24.2488	24.6699	24.6594	24.9105	24.9522	24.8318	24.9755	24.6765	24.8646	24.7451	24.7084	24.9112	24.9296	24.0115	24.0383	24.023	24.0275	23.1596	23.4826	23.4047	23.2284	23.6715	23.7211	25.198	25.2693	25.2437	25.2718	24.9151	24.7926
Cz01g18040.t1	Cz01g18040	35	29	24.1427	24.1711	24.1774	24.1089	23.7961	23.7205	23.7445	23.7831	24.0699	24.0908	23.9308	23.9167	23.9323	23.9015	23.9142	23.9249	24.1135	23.722	23.8454	23.8408	24.1562	24.1357	24.15	24.0792	23.468	23.4646	23.4489	23.449	23.607	23.6204	25.1342	24.9427	24.9331	24.9536	23.4925	24.5672	24.575	23.6327	24.2619	24.2722	23.2353	23.1354	23.2088	23.2802	22.7731	22.6985
Cz01g18050.t1	Cz01g18050	32	27	25.8989	25.9366	25.887	25.8689	25.6337	25.7371	25.6306	25.6083	25.5024	25.5012	24.8135	24.8588	24.7269	24.656	24.2727	24.4266	24.3591	24.2304	24.4108	24.3709	24.9285	24.787	24.8072	24.8308	25.2251	25.1747	25.1311	25.1817	25.1886	25.1588	24.8953	24.7966	24.8576	24.866	24.1215	24.8744	24.8235	23.7662	25.1102	25.1045	24.934	24.9356	24.9747	25.1152	25.5228	25.5007
Cz01g18080.t1	Cz01g18080	9	9	21.1529	21.1465	21.1908	21.2188	21.0077	21.1572	21.1234	21.0332	21.1994	21.2087																					20.8867	20.6683	20.8588	20.9813	18.9315	20.5007	20.328	19.7054	20.1797	20.0945	20.8701	21.1608	20.9027	21.0628	20.662	20.5675
Cz01g18110.t1	Cz01g18110	72	70	25.7685	25.5338	25.6166	25.5663	25.1439	25.2229	25.1423	25.0446	24.9271	24.9415	26.544	26.1167	26.3803	26.5651	26.0963	26.0347	25.8537	26.0374	26.023	26.0165	24.2028	24.158	24.189	24.2991	24.7768	24.8741	24.8411	24.9062	24.9056	24.9444	23.9266	23.7609	23.796	23.9191	23.6024	24.2137	24.2137	23.2446	24.4587	24.494	25.4987	25.5663	25.446	25.325	25.1332	25.0165
Cz01g18120.t1	Cz01g18120	44	37	23.9573	23.8571	23.7168	23.5959	23.4587	23.3299	23.3722	23.2093	23.419	23.384	24.0797	23.9341	23.9728	23.9322	23.8847	23.8789	23.8992	23.3752	23.8171	23.8058	24.464	24.3848	24.4874	24.4826	23.6292	23.5429	23.5499	23.604	23.5819	23.6136	25.0175	25.088	25.1134	25.1311	24.2748	24.4389	24.4125	24.3338	24.2203	24.2148	22.9481	22.8981	22.9722	23.0437	22.7642	22.6677
Cz01g18250.t1	Cz01g18250	23	19	21.193	21.224	21.1475	21.213	21.5934	21.5809	21.5918	21.5416	21.5481	21.5254	21.3649	21.2574	21.2637	21.2211	21.4457	21.4592	21.5025	21.2445	21.5281	21.4643	21.3105	21.471	21.4674	21.4703	21.5101	21.5228	21.5473	21.5144	21.5614	21.5041	21.9601	22.0164	21.9474	22.1012	21.0808	21.5287	21.6063	21.0661	21.5903	21.5556	21.8537	21.9438	21.8908	21.7862	22.5592	22.475
Cz01g19045.t1	Cz01g19045	1	1
Cz01g19130.t1	Cz01g19130	41	34	23.1644	23.3971	23.3326	23.135	22.9657	22.8538	22.8949	22.7993	23.1425	23.0797	23.5572	23.8887	23.7613	23.6284	23.4867	23.4186	22.9424	23.5718	23.4353	23.4197	23.8664	23.9431	23.8912	23.8871	23.7623	23.8122	23.7258	23.8585	23.6288	23.6538	23.1224	23.1432	23.0155	22.9393	23.1308	23.0111	23.0559	23.1652	23.1084	23.1138	22.9153	22.981	23.0168	23.2142	23.0041	22.9455
Cz01g19170.t1	Cz01g19170	15	14	18.6514	19.1894	18.8883	18.7797	18.2234	18.2374	18.2912	18.2126	18.3541	18.4182											20.749	20.7978	20.8034	20.7749	21.005	20.8407	21.074	21.0579	20.8697	20.793	21.2875	21.2168	21.1628	21.1019	21.0295	20.6787	20.7189	20.631	20.8954	20.8584	19.3449	19.464	19.4314	19.3723	20.3316	20.5841
Cz01g19190.t1	Cz01g19190	18	17	20.4325	20.5688	20.44	20.303	20.0114	20.1142	20.1909	20.1664	20.2543	20.1966	22.0835	21.9698	21.8997	21.9703	22.1032	22.1821	22.2149	21.8007	22.0844	22.0751	22.108	22.1534	22.1711	22.1304	21.9039	21.9349	21.9452	21.8956	21.96	22.0326	22.1885	22.1954	22.2515	22.2196	21.7734	22.1213	22.0603	22.0956	22.1458	22.0332	20.8049	20.8414	20.7588	20.5448	20.6721	20.5508
Cz01g19220.t1	Cz01g19220	15	12	14.4122	14.1139	13.9759	14.3224	13.774	14.2072	14.4026	14.3989	14.3743	13.7509	19.4472	19.4637	19.3269	19.2562	19.0162	18.8871	18.959	19.0902	19.0056	18.9811	20.5851	20.6962	20.7117	20.6836	20.2601	20.3581	20.2756	20.2676	20.5112	20.4494	19.2866	19.2219	19.1941	19.3186	18.9109	18.5462	18.5516	17.3734	18.4471	18.574	19.5698	19.6099	19.5211	19.5686	19.2588	19.3053
Cz01g20010.t1	Cz01g20010	5	5	14.3019	13.1157	13.9065	14.5604	15.9135	15.7833	15.8375	15.9348	15.8282	15.5886	17.2759	16.9912	17.026	17.0556	17.7467	17.8607	17.9867	18.1788	17.759	17.7776	14.343	12.9601	13.6032	13.8983	15.682	15.4416	15.9771	15.6751	15.6834	15.4496											15.3349	15.9079	15.8544	15.0704	16.8737	17.2115
Cz01g20030.t1	Cz01g20030	15	11	21.7293	21.7534	21.8378	21.7528	21.1764	21.3515	21.3631	21.5432	21.4315	21.3653	20.7625	20.8268	20.7819	20.7134	20.3457	20.4173	20.3769	20.6969	20.2968	20.3142	19.5611	19.2497	19.2775	19.3341	19.1419	19.097	19.2538	19.2533	18.9993	18.9305	20.8688	21.3377	21.29	21.3343	19.5531	21.1133	21.0998	18.7969	21.2037	21.1113	18.2121	18.3794	18.1963	17.9936	18.1169	18.2458
Cz01g20190.t1	Cz01g20190	95	78	25.2615	25.4748	25.3723	25.2874	25.103	25.1232	25.144	25.1815	25.2561	25.2157	25.8225	26.0802	25.9779	25.8794	25.7165	25.757	25.847	25.7357	25.798	25.8068	26.0203	25.9677	25.966	25.8475	25.6899	25.6571	25.7008	25.6606	25.7884	25.7561	25.8636	25.9296	25.886	25.8827	25.8592	25.742	25.8144	25.9953	25.875	25.8865	24.9754	25.0411	25.0498	25.0978	25.0241	24.9837
Cz01g20210.t1	Cz01g20210	2	2
Cz01g20280.t1	Cz01g20280	5	5	15.8699	15.5544	15.5296	15.8668	16.6863	16.543	16.6756	16.5763	16.4606	16.6047	16.8164	16.1978	16.4043	16.6778	18.0631	17.9357	18.1944	18.6476	17.3765	17.4619	11.6376	12.1798	12.6572	12.6838	12.9997	12.163	12.7445	13.0502	13.327	12.3352	13.1432	13.0724	12.9173	13.0044	15.228	13.5025	13.7608		13.4361	13.0829	18.6762	18.5618	18.766	18.8209	18.3557	18.3902
Cz01g21010.t1	Cz01g21010	5	5											16.7911	16.2558	16.5134	16.9124	17.0542	17.4289	17.4873	17.1705	16.9771	16.9187
Cz01g21060.t2	Cz01g21060	1	1	16.193	15.3618	15.5593	15.7665	16.7047	16.073	16.2953	16.4148	16.3619	16.5034	15.2295	15.1953	15.428	15.488	15.8987	15.8412	15.9775	16.4584	15.9941	15.5378	16.7908	16.6062	16.9224	16.7903	16.6744	16.5009	16.6684	16.681	16.5461	16.6324	17.1455	16.638	17.3815	17.1536	17.5	17.0143	17.1205	17.8686	16.7149	16.6178	17.4291	17.1726	17.1927	17.3169	17.7456	17.9527
Cz01g21080.t1	Cz01g21080	1	1
Cz01g21090.t1	Cz01g21090	22	20	20.6041	20.6029	20.6649	20.7474	20.8397	20.8366	20.9366	20.8773	20.8075	20.8283	21.8659	21.9583	21.7718	21.6487	21.7158	21.6999	21.7322	21.2441	21.6409	21.6409	20.6256	20.6235	20.6722	20.6361	20.9	20.9346	20.9982	21.0104	20.9857	20.9882	21.0407	21.0419	21.269	21.1513	20.8808	21.4232	21.4272	20.3431	21.6456	21.5759	21.7564	21.6606	21.6357	21.6366	21.7852	21.7275
Cz01g21110.t1	Cz01g21110	6	6	19.194	19.304	19.0302	18.9678	18.991	19.0011	18.8926	18.661	18.9781	18.992	19.2846	19.4234	19.2908	19.2648	19.4439	19.4303	19.4476	19.7647	19.3071	19.2977	18.7961	18.9344	18.6859	18.7874	18.8141	18.8911	18.8409	18.8178	18.9546	18.9765	18.7042	18.6759	18.5048	18.6724	20.0491	19.13	19.1835	20.3223	18.6369	18.7627	19.8907	19.9502	19.8678	19.8816	19.7544	19.7993
Cz01g21150.t1	Cz01g21150	2	1
Cz01g21250.t1	Cz01g21250	20	19	18.8135	19.0358	18.7879	18.7715	18.5078	18.6596	18.6298	18.5832	18.8234	18.8142	19.6682	20.1306	19.7953	19.5999	20.1599	20.132	19.9224	20.0967	19.7447	19.7396	20.3548	20.4695	20.3211	20.4585	20.7147	20.7576	20.7833	20.7551	20.8976	20.8311	20.0613	20.0952	20.1043	20.2134	20.5414	21.1292	21.0372	18.6677	20.5736	20.5793	19.2337	19.2247	19.1662	19.3051	19.7289	19.7042
Cz01g22010.t1	Cz01g22010	8	8	18.4446	18.4879	18.4556	18.474	18.335	18.2001	18.3456	18.2017	18.4015	18.4121	18.7342	18.446	18.3879	18.5102	18.579	18.517	18.3078	18.8216	18.2217	18.1898	19.7454	19.9069	19.7893	19.7788	19.9346	20.0764	20.0133	19.9955	20.0099	20.1816	18.9468	18.9995	18.8466	18.9721	20.1236	19.5524	19.5102	18.7655	18.9977	19.1024	18.5402	18.6452	18.7674	18.7443	18.6541	18.5693
Cz01g22030.t1	Cz01g22030	2	1	19.533	19.7105	19.6199	19.6304	19.5504	19.5596	19.6549	19.579	19.3486	19.5645	16.7731	16.5022	16.8544	16.9704	17.2331	17.3004	16.9832	18.4059	16.9405	16.8224	18.129	18.1182	17.9987	18.1658	18.2034	18.2196	18.0843	18.123	18.0855	18.0561	15.4531	15.0553	14.7452	15.0653	17.8091	15.1442	15.171	17.116	14.994	14.9977	17.2096	16.8844	16.9531	16.9008	17.2219	17.4359
Cz01g22060.t1	Cz01g22060	94	76	27.2797	27.4005	27.5552	27.5338	27.264	27.2745	27.2341	27.3226	27.3273	27.2892	27.2677	27.4287	27.6366	27.6909	28.0102	28.0268	27.8562	27.1035	27.4791	27.5423	27.441	27.5099	27.5915	27.5215	27.2908	27.1996	27.2643	27.4258	27.3299	27.3377	27.3973	27.4563	27.5843	27.4611	25.8328	27.6787	27.623	25.7797	27.2627	27.3091	26.4331	26.4569	26.4718	26.5858	26.4427	26.2555
Cz01g22070.t1	Cz01g22070	4	4	19.85	20.1293	19.858	19.7758	19.3307	19.3422	19.2964	19.5048	19.5966	19.6073	21.9848	22.0358	21.9634	21.9005	22.2569	22.2204	22.3585	21.9414	21.8887	21.9106	20.1231	19.8527	19.8737	20.1682	21.0387	20.93	20.9749	20.9641	20.6151	20.6752	20.622	20.5993	20.5841	20.5294	18.8816	21.3861	21.3049	17.4522	20.7353	20.7063	19.9706	20.4655	20.4213	20.433	21.5723	21.4328
Cz01g22120.t1	Cz01g22120	1	1
Cz01g22140.t1	Cz01g22140	18	13	21.5439	21.7226	21.6947	21.7959	21.4197	21.5287	21.5534	21.8504	22.0122	21.9352	21.6299	21.7788	21.7774	21.8234	21.3878	21.4076	21.3334	20.9455	21.7396	21.8118	22.3864	22.5058	22.5223	22.4384	21.5623	21.6023	21.6393	21.6786	21.9095	21.8698	22.0588	22.1473	22.0777	22.0497	21.6926	21.3514	21.4345	22.0549	21.4696	21.5065	22.0381	22.2336	22.0283	22.0822	21.7958	21.6839
Cz01g22150.t1	Cz01g22150	19	17	21.7838	21.9099	21.7352	21.6336	21.3306	21.3795	21.4083	21.4249	21.4668	21.4321	20.4358	20.5391	20.5272	20.5367	20.5782	20.5282	20.4451	20.7021	20.3649	20.3778	20.4415	20.3561	20.3018	20.2967	20.2603	20.1204	20.3047	20.3679	20.4029	20.3886	19.3691	19.2474	19.2675	19.2513	20.8845	19.3383	19.4858	21.2989	19.4544	19.312	21.3287	21.3821	21.3499	21.2853	21.1414	21.2888
Cz01g23035.t1	Cz01g23035	1	1																																									14.7663	15.2054	15.4208	15.4649	16.4018	16.9179
Cz01g23100.t1	Cz01g23100	75	57	24.6289	24.6093	24.5116	24.482	24.3809	24.3955	24.3986	24.4097	24.6162	24.5952	25.2196	25.2839	25.1624	25.0487	25.4461	25.4803	25.5447	25.3826	25.2228	25.2158	25.0342	25.0471	25.0518	25.0555	24.5981	24.5884	24.6222	24.5836	24.8529	24.8452	25.2196	25.314	25.3286	25.2957	24.4986	25.342	25.4463	24.2719	25.0627	25.0653	24.9405	24.9158	24.9879	24.9791	24.7421	24.7199
Cz01g23130.t2	Cz01g23130	21	21	18.5545	18.0263	18.3705	18.4438	20.1535	19.9391	19.9215	19.7497	19.602	19.5169	20.9032	21.1923	20.7317	20.8705	21.6792	21.7736	21.792	21.9809	21.1688	21.1689	22.1193	21.8565	21.8975	21.9859	22.2586	22.1861	22.1195	22.0677	22.1136	22.0493	20.2357	19.8221	20.1438	20.1767	21.5501	21.2812	21.3121	20.8388	20.4716	20.3598	20.4286	20.5449	20.5372	20.5778	20.824	21.0437
Cz01g23160.t1	Cz01g23160	77	57	23.3806	23.4497	23.4337	23.44	23.3509	23.3477	23.3052	23.3341	23.3631	23.3217	23.2485	23.2711	23.237	23.2089	23.2155	23.2774	23.3069	23.2106	23.1428	23.1269	23.4797	23.6425	23.7029	23.6328	23.7581	23.7896	23.8134	23.7895	23.7257	23.7931	22.6411	22.7152	22.741	22.725	23.0234	22.8386	22.9054	23.1894	22.643	22.6769	23.1317	23.1601	23.1987	23.2109	23.1637	23.1975
Cz01g23230.t1	Cz01g23230	17	16	18.1345	18.2224	18.1315	18.1505	18.1901	18.1952	18.1917	18.1082	18.1621	18.0847	17.7873	18.0111	18.0521	18.0738	18.3192	18.2295	18.1515	18.1731	18.165	18.1142	16.0005	16.2783	16.2416	16.1732	17.4476	17.3596	17.6148	17.4489	17.2681	17.3589	16.7638	16.9144	17.0176	16.8325	18.5564	17.896	18.0233	18.6613	17.3401	17.2981	19.2127	19.2617	19.3407	19.4252	19.5472	19.4382
Cz01g23260.t1	Cz01g23260	86	72	26.1423	26.092	26.1097	26.0512	25.6215	25.6433	25.626	25.6307	25.9062	25.8954	26.2435	26.2027	26.3005	26.2267	26.2222	26.1235	25.9646	26.0718	26.2945	26.2599	26.9901	26.922	27.0683	26.9529	26.0378	26.0925	26.0547	26.0502	26.3428	26.3028	26.3831	26.4528	26.4884	26.3908	24.9177	25.9192	25.8646	25.0223	26.0221	26.038	25.946	25.9014	26.0405	26.0705	25.6481	25.6074
Cz01g24010.t1	Cz01g24010	26	21	20.6457	20.7983	20.7153	20.6352	20.4004	20.617	20.4411	20.3541	20.7639	20.7346	20.2116	20.3204	20.3103	20.388	20.5504	20.5985	20.6134	20.743	20.766	20.7994	19.9172	19.912	19.7313	19.82	19.2212	19.3819	19.2646	19.1236	19.5782	19.5348	21.209	21.4329	21.1694	21.1515	21.1067	20.6872	20.5745	21.1846	20.9588	20.9156	20.736	21.0163	20.7651	21.1653	21.021	20.9785
Cz01g24020.t1	Cz01g24020	82	66	26.0416	26.1069	26.1141	26.0007	26.0157	25.8439	25.9893	25.9471	26.3086	26.2297	26.6632	26.7647	26.6439	26.547	26.7748	26.7987	27.0095	26.3564	26.7898	26.7835	26.5983	26.5527	26.528	26.5989	25.892	25.7042	25.8155	25.8353	25.9595	25.9257	27.1148	27.0696	27.0183	27.0154	25.1872	26.498	26.5148	25.0462	26.2572	26.276	25.5248	25.5281	25.5473	25.508	25.547	25.4624
Cz01g24060.t1	Cz01g24060	25	17	21.1458	21.2158	21.1273	21.2229	21.2297	21.3297	21.2751	21.1378	21.0744	21.0215	21.7139	21.7907	21.6679	21.7256	21.6002	21.5002	21.5036	21.6972	21.4358	21.4578	20.0142	20.052	20.0917	20.1394	19.8641	19.9654	19.8267	19.889	19.755	19.7693	19.7924	19.8958	19.9049	19.9127	19.6645	19.7202	19.7252	19.1946	19.7099	19.7888	22.2859	22.4221	22.4095	22.3595	22.4503	22.4429
Cz01g24110.t1	Cz01g24110	3	3											14.3093	14.1307	14.9559	14.8302	16.5776	16.0855	16.1063	16.6265	15.499	15.7938	15.2788	14.5256	14.6886	14.8589	16.2873	16.535	16.4362	16.1282	16.032	15.9369
Cz01g24160.t1	Cz01g24160	2	2																					16.2294	15.8455	15.482	15.7758	16.8424	16.6259	16.8932	16.7764	16.5412	16.6523
Cz01g24160.t2	Cz01g24160	1	1	17.4018	17.5258	17.1366	17.1747	17.0344	17.1464	17.186	16.955	16.9895	16.7643
Cz01g24170.t1	Cz01g24170	19	14	24.8078	23.7791	24.3263	24.8796	26.3192	26.3949	26.3225	26.3027	25.9474	25.9039	21.7409	21.3907	21.7628	21.9154	22.592	22.665	22.626	22.3914	22.4608	22.3853	21.5328	21.7757	21.7961	21.6452	22.3186	22.2549	22.2619	22.2354	22.3924	22.3323	24.8297	24.365	24.3384	24.9257	25.4509	26.6715	26.7931	22.4539	26.127	26.1946	22.5424	22.9599	22.5903	22.656	23.9388	23.9037
Cz01g24190.t1	Cz01g24190	1	1	17.0303	17.2266	17.1341	17.0743	16.9992	17.0489	16.9202	16.6875	16.8549	16.9794
Cz01g24300.t1	Cz01g24300	27	25	19.842	19.8268	19.8124	19.8453	19.5422	19.7038	19.7554	19.7207	19.7011	19.5948	21.1189	20.9716	21.0393	21.1073	21.2685	21.2616	21.2228	21.2298	21.1385	21.1376	21.0048	21.0573	21.033	21.0467	21.2302	21.2693	21.241	21.212	21.1533	21.1421	19.7294	19.813	19.7766	19.7269	19.8214	19.7791	19.7836	19.5322	19.7245	19.6799	20.2126	20.3621	20.2926	20.2185	20.8029	20.9675
Cz01g25100.t1	Cz01g25100	1	1																					17.1142	17.2431	17.1294	16.7538	17.2954	18.0417	17.4128	17.0904	17.1596	17.2175
Cz01g25160.t1	Cz01g25160	14	6	22.2984	22.471	22.436	22.3814	22.2318	22.3	22.3075	22.344	22.3799	22.3593	21.7873	21.8521	21.7605	21.7165	21.9114	21.9278	21.9161	21.922	21.8937	21.9755	23.0537	22.8889	22.9916	23.106	23.3937	23.3333	23.3074	23.3053	23.0498	23.0601	22.066	21.9666	21.9593	22.0327	21.7165	22.3297	22.3739	22.0762	22.1277	22.136	22.6203	22.5735	22.5828	22.6027	22.9172	22.9254
Cz01g25190.t1	Cz01g25190	11	10	20.4923	20.552	20.5563	20.4469	19.9015	19.8214	19.8101	19.8129	20.121	20.0888	15.2956	15.0603	15.2328	15.082	15.2094	15.2121	15.1854	15.1228	14.824	14.1374	20.1987	20.147	20.1866	20.1488	19.3928	19.2713	19.3679	19.1778	19.5764	19.5681	19.4407	19.293	19.373	19.2955	17.9844	18.915	18.7832	17.5847	18.829	18.9313	19.8208	19.834	19.7559	19.533	19.3309	19.2545
Cz01g26070.t1	Cz01g26070	4	4	19.491	19.4466	19.632	19.7284	19.0278	19.1073	19.1799	19.3075	19.316	19.3242	15.3173	15.4199	15.6959	15.6252	16.0573	15.8827	15.4787	15.446	15.755	15.9458											18.1277	18.4021	18.3095	18.1414	17.3275	18.4836	18.6087		18.6811	18.7027	20.0421	20.0404	20.0887	19.9661	19.6719	19.3
Cz01g26160.t1	Cz01g26160	10	6	19.6512	19.528	19.627	19.806	19.7851	19.8409	19.8235	19.8677	19.9202	19.8814	20.0758	20.1433	20.1931	20.1439	20.558	20.4978	20.433	20.1707	20.1967	20.2272	18.8483	18.886	19.1033	19.0205	18.9298	18.937	18.9715	18.8662	18.9744	19.0633	18.8801	19.026	19.0092	19.011	17.8748	19.4397	19.4795	18.2971	19.263	19.2351	20.9707	21.0106	20.9717	20.9105	20.6392	20.6764
Cz01g26200.t1	Cz01g26200	57	46	23.7328	23.7354	23.7861	23.7381	23.7387	23.7697	23.7969	23.6937	23.7745	23.7613	23.1815	23.2245	23.1305	23.1138	23.1237	23.1691	23.1338	23.3112	22.9369	22.9476	23.224	23.1044	23.0193	23.1829	23.0587	23.1102	23.025	23.0877	23.178	23.0997	22.3979	22.5245	22.4553	22.4652	22.8072	22.8915	23.0112	22.2316	23.014	23.0554	23.5604	23.5981	23.5322	23.5371	23.377	23.4064
Cz01g26220.t1	Cz01g26220	29	24	24.0439	24.155	24.2263	24.1296	23.7672	23.8625	23.8547	23.8862	23.885	23.8422	23.2872	23.5128	23.4327	23.3642	23.1844	23.1491	23.0602	23.1412	23.1262	23.1311	24.1404	24.184	24.186	24.2179	24.6024	24.6202	24.582	24.616	24.6127	24.6446	22.8196	22.9909	22.9922	22.9129	22.353	22.8114	22.7542	22.2037	22.9976	23.0139	24.2742	24.3041	24.314	24.197	24.3457	24.3183
Cz01g26270.t1	Cz01g26270	35	24	23.8859	24.0054	23.9523	23.857	23.8624	23.8102	23.8384	23.823	23.9329	23.9649	23.9206	23.9048	23.9567	24.0711	24.3806	24.4616	24.5413	24.2583	24.3624	24.3468	23.1615	23.17	23.1361	23.121	23.6068	23.585	23.5724	23.5854	23.5752	23.5491	23.5217	23.6351	23.6682	23.5696	23.3235	24.2426	24.3126	22.4793	24.0643	24.1127	24.0888	23.9807	24.218	24.2935	24.4475	24.2507
Cz01g26280.t1	Cz01g26280	10	9	22.6121	22.166	22.5224	22.5131	24.5838	24.5189	24.427	24.3237	23.8186	23.7683	21.7951	21.5207	21.8295	21.8111	23.4024	23.3952	23.2597	23.0179	22.6323	22.6207	21.605	21.6965	21.7469	21.7854	23.4663	23.3548	23.4337	23.4821	22.8705	22.9057	20.4779	20.4217	20.5226	20.6315	20.1319	22.6727	22.6651	19.0133	21.6372	21.6316	21.071	20.8359	21.0547	20.9121	23.0113	22.6813
Cz01g26295.t1	Cz01g26295	2	2											19.0568	19.6331	19.3236	19.0013	19.1456	19.2976	19.4822	18.7898	19.2926	19.1101	19.5125	19.6269	19.582	19.7174	19.3979	19.4299	19.4278	19.394	19.6952	19.8851	20.3246	20.4637	20.2414	20.3513		20.2951	20.1433	16.9684	20.2964	20.1892
Cz01g27010.t1	Cz01g27010	4	4	19.8685	19.229	18.8268	19.0006	18.0493	18.2965	17.919	18.2222	18.0616	17.9055	14.913	15.0063	14.9822	14.9512	15.6756	15.2888	14.663	14.3912	15.0081	15.0828
Cz01g27040.t1	Cz01g27040	1	1
Cz01g27050.t1	Cz01g27050	27	20	22.3722	22.5665	22.3624	22.289	22.1445	22.0983	22.0706	22.0786	22.019	21.975	22.4428	22.3558	22.5171	22.6395	22.7206	22.7525	22.7934	22.5516	22.3143	22.4113	22.2051	22.2924	22.4844	22.4015	22.9002	22.7438	22.7751	22.8027	22.4325	22.4204	22.3461	22.3471	22.3393	22.3858	23.3432	22.8196	22.9138	23.0579	22.6618	22.7309	22.8814	22.7954	22.8589	22.9362	22.9174	22.8942
Cz01g27150.t1	Cz01g27150	79	70	23.2882	23.2937	23.2298	23.2006	23.3262	23.3123	23.2506	23.2382	23.3481	23.3128	23.0521	23.1062	23.0649	23.1021	23.4491	23.5441	23.5515	23.4078	23.2059	23.2087	22.7484	22.8259	22.8567	22.7736	23.1793	23.2014	23.1767	23.1266	23.199	23.196	23.2909	23.3144	23.255	23.2942	23.6134	23.8278	23.8532	23.384	23.3509	23.3279	22.1011	22.2489	22.2008	22.2354	22.3228	22.3635
Cz01g27180.t1	Cz01g27180	2	2																					18.9157	19.1026	19.1497	19.0548	18.5484	18.6969	18.4249	18.6343	18.5832	18.739
Cz01g28020.t1	Cz01g28020	8	8																															14.5512	14.1277	14.0142	14.4556	15.9971	15.5812	15.3147	16.2541	15.0296	14.8314	17.2859	16.4069	17.8643	18.9045	17.0309	16.7284
Cz01g28060.t1	Cz01g28060	4	3	19.457	19.2765	19.3156	19.2752	19.1546	19.1193	19.2175	19.135	19.0791	18.9157	16.429	16.4923	16.1067	16.3123	16.5614	16.848	16.7723	16.5567	16.6664	16.6245																					19.5774	19.7103	19.4624	19.247	18.8989	18.8759
Cz01g28100.t1	Cz01g28100	52	45	20.9799	21.1187	20.9814	20.9085	20.7619	20.9121	20.8167	20.8391	21.0339	21.0488	21.9931	21.9914	22.0292	22.1012	22.1011	22.0586	22.0211	22.2005	22.2876	22.2879	21.3307	21.3749	21.3189	21.3449	22.1632	22.4749	22.2986	22.2145	22.579	22.5559	21.9555	21.8283	21.8412	21.8347	22.0226	21.6268	21.5494	21.7153	21.7364	21.7391	22.8692	22.7727	22.9007	22.9359	22.7689	22.7498
Cz01g28110.t1	Cz01g28110	93	80	25.1674	25.162	25.1555	25.0341	24.6912	24.6638	24.6735	24.6412	24.8188	24.8203	25.3406	25.2315	25.3017	25.2472	25.5431	25.5266	25.4346	25.3708	25.2775	25.3025	25.6033	25.3478	25.4618	25.5027	25.2364	25.1149	25.1873	25.2291	25.1914	25.1566	25.08	25.0164	25.0867	25.0457	24.8882	25.2103	25.1875	24.5839	24.8471	24.8201	25.5659	25.5138	25.484	25.2998	25.2506	25.2337
Cz01g28220.t1	Cz01g28220	52	42	23.2459	23.2109	23.1594	23.1892	22.8852	23.0156	22.9766	22.9927	22.9922	22.964	23.4584	23.3065	23.3014	23.3822	23.1829	23.0836	22.8796	23.4001	23.1819	23.1694	23.3546	23.4018	23.3846	23.4471	23.6279	23.6731	23.663	23.6865	23.5351	23.5301	23.1872	23.1069	23.1083	23.2	23.3554	23.459	23.3833	23.3388	23.4626	23.427	24.032	24.0395	24.0177	23.9818	23.9548	23.9162
Cz01g28250.t1	Cz01g28250	8	7	15.6316	15.6665	15.7619	16.2772	17.2861	17.07	17.2061	17.563	18.0723	18.0643	16.8715	16.5706	16.8116	17.0465	17.9442	18.2597	18.5077	17.9371	18.5168	18.553	19.2472	19.3818	19.583	19.6258	19.6382	19.5811	19.6056	19.7263	19.0065	19.0162	18.6931	18.8228	18.8732	18.6238	19.6294	19.8618	19.9216	19.2747	18.9399	18.8597	17.576	17.7352	17.5852	17.4849	18.5158	18.345
Cz01g28253.t1	Cz01g28253	1	1
Cz01g29050.t1	Cz01g29050	13	11	19.9134	19.83	19.9276	19.8114	19.7456	19.7734	19.7565	19.8515	20.0132	19.9404	19.3604	19.3061	19.329	19.2348	19.2873	19.229	19.2638	20.1797	19.4492	19.2821	19.4934	19.6688	19.7395	19.6429	19.0907	19.1484	19.074	19.187	19.2536	19.2591	18.1824	18.4276	18.0102	18.1827	18.9357	18.2818	18.4532	19.0405	18.1198	18.1704	20.4696	20.5316	20.6035	20.4693	20.5004	20.7408
Cz01g29190.t1	Cz01g29190	23	18	22.5256	22.6182	22.5727	22.406	21.9158	21.9581	21.9744	22.1366	22.4367	22.3916	21.579	21.457	21.4577	21.5229	21.8176	21.8389	21.8366	21.7986	21.5799	21.6196	21.6156	21.6816	21.7253	21.6573	21.6457	21.5377	21.6307	21.6157	21.7701	21.7411	20.2697	20.2213	20.1824	20.2033	21.4929	20.6136	20.633	21.5557	20.3576	20.3705	21.5397	21.5466	21.591	21.5676	21.4989	21.4882
Cz01g29210.t1	Cz01g29210	2	2											16.9594	16.9139	16.7939	17.1483	16.3062	16.5344	16.7063	16.5886	16.3787	16.5675
Cz01g29220.t1	Cz01g29220	20	12	19.6023	19.6226	19.459	19.6562	19.2206	19.3469	19.4262	19.4626	19.4621	19.4017	20.4537	20.5282	20.4135	20.4874	20.3336	20.4022	20.5103	20.46	20.3351	20.4072	21.3529	21.3044	21.3793	21.393	21.2691	21.2561	21.2733	21.2928	21.3313	21.2892	19.4771	19.6862	19.679	19.6142	21.3335	20.3446	20.3139	21.2288	19.9123	19.9606	20.8595	20.8493	20.8586	20.9541	20.7555	20.7558
Cz01g29250.t1	Cz01g29250	3	3																																									17.5524	17.6537	17.6689	17.985	17.1658	17.025
Cz01g30040.t1	Cz01g30040	2	2																															14.2246	14.0212	14.6517	14.3697	15.7795	13.9189	13.7667		13.9024	13.8975
Cz01g30050.t1	Cz01g30050	22	18	21.5567	21.6418	21.6402	21.5342	21.4531	21.6417	21.4896	21.2522	21.2879	21.3703	21.8745	22.0047	21.9521	21.879	21.5031	21.3978	21.4312	22.084	21.5466	21.5039	21.6883	21.789	21.7081	21.7516	22.0313	22.1354	22.1027	22.182	22.1339	22.1357	21.6379	21.7105	21.6766	21.713	21.4894	21.3204	21.3962	21.7508	21.6195	21.6915	21.5204	21.6473	21.7108	21.727	21.4122	21.6169
Cz01g30060.t1	Cz01g30060	6	6																					17.4159	17.3228	17.4843	17.4576	20.086	20.0243	19.9981	19.9829	19.6347	19.5215
Cz01g30110.t1	Cz01g30110	101	84	23.4775	23.3904	23.4371	23.443	23.5406	23.5545	23.5495	23.5627	23.5363	23.4932	24.2625	24.1498	24.1914	24.2514	24.5269	24.5184	24.3099	24.3058	24.1327	24.1819	24.1441	23.9558	23.934	24.0552	23.9754	23.9675	24.0056	24.0308	23.8772	23.9049	22.6063	22.6109	22.611	22.6233	23.3106	22.8652	22.8778	23.4621	22.631	22.6344	23.389	23.4462	23.3479	23.3873	23.4941	23.5533
Cz01g31010.t1	Cz01g31010	4	4	16.4829	16.9375	16.6042	16.4163	16.4043	16.5031	16.7283	16.6582	16.4108	16.4739	16.2483	16.1386	15.8261	15.9484	16.3057	16.0015	16.0961	16.0435	16.2036	16.4621											17.9501	17.7616	18.0089	17.7588	19.3425	18.3958	18.4295	18.673	18.3528	18.1998	19.8409	19.8181	19.7713	19.5714	19.6192	19.6584
Contaminant_ALBU_BOVIN	Contaminant_ALBU_BOVIN	3	3											17.8467	22.425	18.3863		16.7939	16.7256	16.7492	17.1841	17.9095	17.9822
Contaminant_K1C9_HUMAN	Contaminant_K1C9_HUMAN	35	27	22.8366	22.6092	22.3434	23.4765	23.441	22.9354	23.3685	23.6076	22.8225	22.8076	23.7249	23.3667	23.0433	24.6358	23.874	23.478	23.8267	23.6241	23.6928	23.6844	22.6053	22.3698	22.3298	22.7975	23.9479	23.6608	23.6842	23.4998	23.1772	23.1585	22.2104	21.8677	21.8782	22.332	23.7267	22.5211	22.1907	22.3622	22.5224	22.5493	23.1632	22.9558	23.0398	22.9574	23.7074	23.4403
Contaminant_TRYP_BOVIN	Contaminant_TRYP_BOVIN	131	112	29.4722	29.4847	29.5141	29.4589	30.3328	29.9683	30.0239	29.9861	29.861	29.8363	29.5643	29.6347	29.6343	29.5164	30.8315	30.85	30.4161	30.0525	29.9044	29.9525	29.3349	29.1264	29.4487	29.3319	29.8903	29.5022	29.7342	29.9414	29.301	29.2474	29.4675	29.2074	29.5729	29.4603	27.409	30.3965	30.3342	27.1533	29.2818	29.3621	29.8709	29.6678	29.5796	29.0111	29.374	29.3715
Contaminant_TRYP_PIG	Contaminant_TRYP_PIG	7	6	21.4155	21.4278	21.4557	21.4738	21.7785	21.6034	21.711	21.818	21.724	21.681	21.1337	21.1695	21.2933	21.2738	22.032	22.0727	21.6932	21.5564	21.4232	21.3811	22.2009	21.6043	21.8687	21.7494	22.0393	21.7664	21.9923	22.046	21.7186	21.7148	21.938	21.5485	21.7428	21.6464	21.2945	21.9541	21.9355	20.7001	21.668	21.5659	22.8905	22.8402	22.5948	22.2552	22.1249	22.0844
Cz01g00020.t1	Cz01g00020	86	70	24.2827	24.4369	24.257	24.2866	24.5681	24.6594	24.5884	24.4852	24.3806	24.3792	24.243	24.2305	24.2174	24.2911	24.4655	24.4271	24.4413	24.2968	24.4549	24.4523	24.1149	24.1079	24.1218	24.2042	24.852	24.5458	24.6005	24.4821	24.5068	24.4739	23.7298	23.8192	23.7674	23.7294	23.6377	23.555	23.5316	23.6114	23.7972	23.7496	24.9739	24.9833	24.9511	24.9542	25.1486	25.0908
Cz01g00030.t1	Cz01g00030	29	29	24.8656	25.0593	25.0287	24.9923	24.7958	24.9554	24.8169	24.8928	24.8635	24.9039	25.3338	25.5348	25.5201	25.2756	24.9618	24.967	25.0121	24.8239	24.9383	24.9263	24.0908	24.3084	24.3746	24.2543	23.6949	23.7213	23.6775	23.641	23.7737	23.705	24.4379	24.3415	24.4835	24.5223	21.2857	23.6027	23.6094	22.2338	23.5484	23.5476	24.8958	24.8176	24.8985	24.9835	24.6977	24.6194
Cz01g00200.t1	Cz01g00200	36	29	21.297	21.5973	21.4185	21.3149	21.015	21.1715	21.2097	21.1464	21.1729	21.1641	22.5637	22.6492	22.6631	22.6101	22.4308	22.4403	22.4215	22.3799	22.4615	22.3983	23.7047	23.6756	23.7299	23.6951	22.9076	22.8665	22.8916	22.896	23.0747	23.129	22.2539	22.1915	22.2548	22.2119	21.2917	21.8514	21.6926	21.7643	21.7591	21.7699	21.8443	21.9199	22.0863	21.8339	21.62	22.1791
Cz01g00230.t1	Cz01g00230	58	36	24.2993	24.1867	24.1676	24.1672	24.4295	24.3778	24.4162	24.51	24.4366	24.4209	24.8374	24.7097	24.6641	24.6627	24.6325	24.6675	24.6842	24.4745	24.7566	24.7758	24.8911	24.7551	24.874	24.9192	24.1175	24.0919	24.0953	24.0826	24.3085	24.3033	24.4053	24.3653	24.4256	24.4479	23.4054	24.1614	24.1682	23.3794	24.1864	24.2003	24.912	25.06	24.896	24.8937	24.9829	24.849
Cz01g00250.t1	Cz01g00250	11	11											18.4101	18.6287	18.3143	18.4592	18.1514	18.1796	17.9457	18.2753	18.1292	18.2975	20.2968	20.3931	20.421	20.2787	20.4198	20.3561	20.301	20.3214	20.2529	20.3044	20.2239	20.1016	20.0953	20.2046	20.4122	20.1994	20.2281	20.3639	20.1122	20.1552	21.306	21.3351	21.2736	21.2539	21.2709	21.4945
Cz01g00300.t1	Cz01g00300	8	5	20.6888	20.5576	20.656	20.7916	20.9511	20.9566	20.9583	20.8693	20.7419	20.6656	21.9148	21.8548	21.8495	21.9801	21.7604	21.6735	21.574	21.4089	21.8575	21.9554	20.5054	20.6321	20.5184	20.4793	20.169	20.1889	20.2901	20.1286	20.2557	20.1432	21.059	21.3509	21.206	21.2532	19.2551	20.7633	20.794	19.0404	21.0603	21.0907	20.7774	20.7893	20.8787	20.979	20.8448	20.7611
Cz01g00310.t1	Cz01g00310	3	3																																									18.92	18.7957	18.8068	18.8562	18.0703	18.0076
Cz01g01030.t1	Cz01g01030	12	11	19.2192	19.5132	19.5823	19.5037	19.5049	19.5213	19.4851	19.3973	19.4238	19.3905	20.9634	20.8862	20.8996	21.0592	21.2825	21.253	20.7515	21.5881	20.8979	20.9089	18.7916	18.8056	18.9114	18.8639	19.4258	19.3986	19.5267	19.4698	19.6987	19.5552	19.0519	18.7651	18.7537	18.6601	20.5208	19.4986	19.4781	20.0438	19.5272	19.6512	20.7292	20.7706	20.9137	21.1058	20.6458	20.7672
Cz01g01050.t1	Cz01g01050	3	3																					17.7771	17.9563	18.0356	17.9724	17.7412	17.4106	17.4601	17.3982	17.3382	17.3758											19.0088	18.8523	18.8312	18.7468	18.583	18.5149
Cz01g01130.t1	Cz01g01130	30	25	21.8942	21.8699	21.8315	21.9294	22.1388	22.0637	22.0869	21.9758	22.0667	22.0211	22.4686	22.1997	22.2039	22.3044	22.8385	22.7974	22.8192	23.2666	22.4667	22.4586	22.2203	22.0299	22.0753	22.1955	22.4327	22.4103	22.4278	22.4112	22.3095	22.3369	19.6999	19.7622	19.6814	19.8126	20.8141	20.0095	19.957	20.2421	19.6498	19.6823	20.9801	21.0753	20.8746	20.8354	21.2432	21.2762
Cz01g01135.t1	Cz01g01135	3	3											12.4016	12.7504		12.3283	13.8159	13.5375	13.4475	14.3762	13.6339		16.256	17.1101	16.6765	16.6783	16.5189	16.593	16.8714	16.9847	16.447	16.2527											16.9412	16.8558	16.8173	16.6745	16.7104	16.5617
Cz01g01140.t1	Cz01g01140	10	10	14.3697	14.1666	14.5687	14.5893	16.4264	16.1051	16.2185	16.1512	15.6554	15.5002	16.0904	15.9821	16.0624	16.3291	15.9158	15.9047	16.1109	16.1593	16.2363	15.8639																					18.7889	19.0953	18.6023	17.8036	18.5073	18.4715
Cz01g01200.t1	Cz01g01200	11	11	20.8055	20.6461	20.5843	20.5882	20.569	20.4487	20.5947	20.4705	20.5995	20.5276	20.8144	20.3876	20.4989	20.7554	20.6345	20.8646	21.4852	20.5069	21.1134	21.2024	20.8473	20.8897	20.8236	20.7541	20.6218	20.6031	20.6465	20.586	20.598	20.5642	21.957	21.9646	21.9082	21.853	21.2116	21.5482	21.55	21.5101	21.3923	21.4078	20.581	20.5859	20.5981	20.6605	20.3658	20.6464
Cz01g01240.t1	Cz01g01240	55	44	24.4299	24.4601	24.3242	24.2206	23.8545	24.0961	23.9702	23.9255	24.0238	24.0176	24.3653	24.4277	24.2471	24.1424	23.8783	23.806	23.6417	23.7901	23.9883	23.9621	22.2902	22.5339	22.4262	22.472	23.0233	23.2197	23.1127	23.1342	23.2332	23.2242	22.4325	22.5711	22.5062	22.4559	22.6448	23.179	23.0743	21.9703	23.5006	23.4541	23.946	23.9838	24.0667	24.3445	24.0053	23.9353
Cz01g02010.t1	Cz01g02010	2	2
Cz01g02050.t1	Cz01g02050	16	13	24.3282	24.6569	24.5381	24.288	23.7121	23.6277	23.6348	23.6711	24.0813	24.0803	24.7755	25.1142	24.8817	24.7406	24.0825	24.039	24.1854	24.2447	24.5588	24.5163	25.7034	25.747	25.7371	25.6392	24.2339	24.0681	24.3238	24.3325	24.5833	24.5033	25.7329	25.7987	25.6812	25.7318	23.8652	24.3236	24.338	24.059	24.6555	24.6037	24.2447	24.1539	24.1541	24.0837	23.4805	23.5151
Cz01g02080.t1	Cz01g02080	2	2											17.9621	17.9935	17.942	18.0293	18.002	17.8892	17.8869	17.9142	17.9442	17.9567
Cz01g02150.t1	Cz01g02150	12	12	19.0947	19.0568	18.9977	18.7982	18.3838	18.6117	18.4628	18.3299	18.6506	18.6008											15.9337	15.7346	15.8374	15.9043	16.4089	16.3292	16.4232	16.434	16.5442	16.6635											20.1585	19.7153	19.0165	20.1555	19.6921	18.1009
Cz01g02190.t1	Cz01g02190	1	1
Cz01g02260.t1	Cz01g02260	14	11	21.5016	21.4027	21.4061	21.5872	22.1869	22.2663	22.1958	22.2306	22.0953	22.186	21.0997	21.0252	21.0596	21.2078	21.3761	21.4209	21.47	21.2963	21.4755	21.4301	21.6981	21.5834	21.6002	21.7	21.6999	21.6405	21.6543	21.6549	21.5629	21.5022	21.8727	21.75	21.7564	21.8837	22.0784	21.9402	22.0292	21.8833	21.8624	21.8618	21.0154	21.0398	21.0551	21.0865	22.0216	21.9309
Cz01g02280.t1	Cz01g02280	4	4																					18.7425	18.7799	18.7562	18.7613	18.8984	18.5725	18.8545	19.0982	18.6922	18.6043											19.4488	19.2287	19.2046	19.0826	18.6993	18.6535
Cz01g02290.t1	Cz01g02290	2	2	18.1138	18.4858	18.2295	18.163	17.7444	17.8015	17.734	17.9006	17.9048	17.7447	17.465	17.9452	17.9068	17.7317	17.6368	17.9176	17.5113	17.563	17.7998	17.668	20.5243	20.5713	20.3051	20.6416	20.5325	20.6373	20.5717	20.5441	20.6674	20.729	20.7313	20.8595	20.9799	20.8728	19.8591	20.9793	20.9421	19.9604	21.287	21.2261	21.91	21.8286	21.8494	21.8256	21.2383	21.1861
Cz01g03150.t1	Cz01g03150	7	4	17.7518	17.1093	17.3915	17.4879	17.4631	17.4716	17.3947	17.3969	17.3094	17.3235	16.47	16.4015	16.4293	16.64	16.8804	16.9385	17.028	17.0863	16.7638	16.8389	18.0571	17.8915	18.274	18.1022	18.3088	18.3178	18.3891	18.4892	18.1179	18.2104	19.9469	19.8432	19.9362	19.894	20.7296	20.1882	20.1505	19.9981	19.9749	20.01	15.283	15.364	15.0982	14.5805	15.3004	15.9458
Cz01g03170.t1	Cz01g03170	1	1
Cz01g03190.t1	Cz01g03190	26	22	23.5383	23.9013	23.6817	23.5646	23.6541	23.5969	23.6245	23.6872	23.6881	23.603	23.5478	23.8324	23.6897	23.5601	23.2028	23.2119	23.3675	22.9222	23.5775	23.549	22.7109	22.9605	22.723	22.7481	22.1548	22.2122	22.1805	22.2018	22.2831	22.4144	23.3478	23.5355	23.524	23.4325	21.6672	22.6514	22.7535	21.835	23.0822	23.0182	23.1594	23.0838	23.2727	23.4141	23.4544	23.4574
Cz01g03210.t1	Cz01g03210	31	29	23.5616	23.5963	23.614	23.5167	23.0545	23.0706	23.0804	23.1423	23.1136	23.1272	23.0707	23.0575	23.0574	23.0557	22.6464	22.6	22.6419	22.5105	22.6497	22.5995	22.7015	22.7607	22.7457	22.7746	22.5508	22.5903	22.5564	22.5257	22.6881	22.6751	22.2519	22.2426	22.193	22.2737	22.2884	21.9906	21.9813	22.2946	22.1453	22.1458	23.5127	23.4713	23.4435	23.3646	23.4287	23.5409
Cz01g03300.t1	Cz01g03300	9	9	17.1858	16.9482	17.2305	17.1307	17.0515	17.23	17.2297	17.0863	17.1729	17.2757	16.5062	16.6867	16.6001	16.5087	16.4429	16.5417	16.4006	17.5104	16.6	16.6688	17.7427	17.843	17.7392	17.9478	17.612	17.7598	17.7044	17.6224	17.9194	17.772	21.4048	21.1235	21.1215	21.4406	20.7213	21.116	21.0396	19.3233	21.2354	21.2821	17.91	18.3583	18.0476	18.2708	17.9955	18.1572
Cz01g04010.t1	Cz01g04010	36	30	21.9522	21.7564	21.8048	21.7921	22.2869	22.3536	22.2948	22.165	22.1468	22.1383	23.1775	23.0891	23.0947	23.1421	23.6179	23.5448	23.299	23.568	23.317	23.2515	22.6449	22.7334	22.5218	22.542	22.907	22.8919	22.9498	22.9024	22.7038	22.7001	23.3529	23.316	23.2508	23.2853	23.1508	23.6547	23.6935	23.461	23.3895	23.349	22.6277	22.593	22.7229	22.8295	22.8856	22.7491
Cz01g04060.t1	Cz01g04060	15	14	21.3067	21.1999	21.2822	21.2103	21.7128	21.4124	21.5403	21.6037	21.4223	21.2794	18.0176	17.9217	17.9005	17.7853	17.5638	17.5148	17.6039	17.6081	17.5852	17.5183	18.1002	17.7106	17.5704	17.6302	19.336	19.0561	19.2034	19.2165	19.083	19.0486	20.0677	19.8169	20.1962	20.0717	20.2577	20.7593	20.8531	19.7318	20.6863	20.6735	21.759	21.7839	21.7648	21.8132	21.7051	21.6928
Cz01g04140.t1	Cz01g04140	1	1																					15.3582	15.3061	15.2131	15.188	16.9341	16.5071	16.7809	16.6856	16.4558	16.4736
Cz01g04150.t1	Cz01g04150	20	19	23.2969	23.3821	23.3147	23.2833	23.0398	23.1341	23.0716	22.9844	23.0957	23.1308	23.0686	23.1231	23.1372	23.1788	22.8	22.8143	22.8078	22.574	23.1324	23.1227	21.7327	21.9096	21.9168	21.9526	21.9675	22.2803	22.1131	22.0621	22.4609	22.5005	22.3949	22.5772	22.464	22.5439	22.1001	22.8592	22.7865	22.3792	23.3354	23.3218	22.6662	22.7099	22.7442	22.7742	22.5669	22.4755
Cz01g04250.t1	Cz01g04250	27	18	23.5659	23.521	23.6192	23.5719	23.306	23.3368	23.3262	23.2925	23.298	23.2234	23.7084	23.7044	23.6614	23.6979	23.3341	23.2723	23.3193	23.5755	23.2956	23.2733	21.6743	21.5577	21.5797	21.4967	21.535	21.5558	21.5385	21.5261	21.595	21.5405	22.1771	22.2523	22.226	22.2395	22.7929	22.2227	22.2623	22.9148	22.3089	22.3736	22.8405	22.8003	22.8345	22.7991	22.5184	22.4928
Cz01g05050.t1	Cz01g05050	9	8	19.0211	19.178	18.9465	19.0584	19.0691	18.9528	18.9226	18.8597	19.0511	18.9489	19.6891	19.6095	19.5045	19.5713	19.7014	19.7762	19.7424	19.2983	19.4857	19.5259	18.9196	18.8566	18.9418	18.9293	18.7186	18.8027	18.7124	18.691	18.5926	18.3754	15.3118	14.4475	14.6639	15.0754	18.4095	16.0455	15.9955	18.6186	15.7126	15.9368	16.8418	16.9738	16.7072	16.9057	17.7517	18.1957
Cz01g05110.t1	Cz01g05110	8	8	18.4053	18.181	18.333	18.4558	19.1147	19.2615	19.1521	19.1899	18.9073	18.9876	14.1075	13.8936	13.2788	14.201	14.828	14.6139	15.196	15.0591	14.0699	14.8341	18.8782	18.9	18.929	18.8406	19.2087	19.2276	19.159	19.214	19.069	19.1593	18.5875	18.2409	18.5036	18.4851	19.1284	18.2785	17.9318	18.7052	18.7567	18.846	16.7899	16.7254	16.6504	16.8382	17.0082	17.3737
Cz01g05160.t1	Cz01g05160	35	30	20.5195	20.5104	20.5608	20.5502	20.8527	20.4158	20.6174	20.33	21.2948	21.2254	19.8086	19.7601	19.8337	19.769	19.5908	19.6061	19.748	19.6622	20.4107	20.356	20.7401	20.6695	20.6778	20.6891	20.1871	20.2131	20.1071	20.1789	20.4602	20.4512	19.9524	19.953	19.9525	19.9	20.7976	20.3715	20.4279	19.8577	20.3476	20.3709	20.763	20.5859	20.4855	20.4367	20.3097	19.9086
Cz01g05170.t1	Cz01g05170	4	4	17.3583	17.2342	17.3934	17.2302	17.2226	17.0211	17.196	17.0899	17.0788	16.8631											18.1163	18.1306	18.5366	18.4398	18.2318	18.2121	18.2966	18.3508	18.1264	18.1408	18.2171	18.5025	18.4842	18.4282	19.6473	19.0068	19.0868	19.9801	18.9529	18.8936	17.7222	17.6163	17.8949	18.0198	17.988	17.8387
Cz01g05200.t1	Cz01g05200	44	38	23.3286	23.4432	23.4186	23.3317	23.2254	23.3807	23.3084	23.3473	22.9964	22.9449	22.6454	22.6243	22.5893	22.5476	22.2615	22.298	22.0707	22.3266	22.3251	22.2917	21.7458	21.7154	21.748	21.7745	22.9464	23.072	22.9876	22.9426	22.6746	22.6603	21.6309	21.6413	21.6513	21.6307	21.9325	21.8194	21.7804	21.3564	22.2365	22.1688	24.1417	24.1337	24.1671	24.2386	23.7261	23.8029
Cz01g05300.t1	Cz01g05300	2	2																																									18.1021	18.1277	18.0855	17.7995	18.4204	18.1946
Cz01g06030.t1	Cz01g06030	18	15	19.027	19.1176	18.9455	19.1797	19.1588	19.1893	19.162	19.1207	18.9688	19.0224	19.684	19.6758	19.7263	19.7179	19.5367	19.4919	19.4136	19.4702	19.4014	19.369	19.1686	19.3757	19.2491	19.2614	19.4283	19.6103	19.5375	19.4297	19.5994	19.7122	20.6398	20.5638	20.5653	20.5321	20.9382	20.9467	21.0182	21.1804	20.8352	20.9087	20.2749	20.3099	20.3288	20.2579	21.1709	21.0835
Cz01g06080.t1	Cz01g06080	6	6																																									18.6986	18.6035	18.5092	18.7566	17.9858	18.1227
Cz01g06130.t1	Cz01g06130	11	11	21.5787	21.6479	21.6848	21.6626	21.3174	21.3877	21.2954	21.4115	21.3959	21.4177	21.3954	21.3883	21.4507	21.51	21.3417	21.3403	21.3801	21.3834	21.2795	21.3354	19.0059	18.8343	18.8917	18.8617	19.1036	19.0025	19.2325	19.2484	18.9754	18.905	20.2192	20.0179	20.053	19.9943	21.9357	20.3858	20.4437	21.9337	20.1566	20.095	21.5974	21.655	21.658	21.5674	21.8825	21.9185
Cz01g06160.t1	Cz01g06160	29	25	21.8838	22.299	22.0342	21.7431	21.295	21.5598	21.4217	21.3681	21.7284	21.6901	22.2254	22.6569	22.3604	22.08	21.943	21.8791	21.5347	21.8167	22.0722	22.0483	17.6138	17.6545	17.6835	17.7353	17.4674	17.873	17.4058	17.4061	18.8756	18.8052	20.1671	20.3185	20.1324	20.187	19.7245	19.9345	20.0023	18.5005	21.011	21.1105	22.2403	22.3295	22.4875	22.8345	22.6471	22.6058
Cz01g06210.t1	Cz01g06210	8	8	18.9799	19.1592	19.2043	19.0396	18.6013	18.5987	18.6754	18.673	18.6119	18.5809	19.1217	19.2746	19.2416	19.1156	19.0778	19.0692	18.9004	19.3557	18.9674	18.8897	19.2868	19.1403	19.1566	19.2343	18.9213	19.1682	18.9724	18.9081	19.2697	19.2747	18.1038	17.9746	18.0199	17.8876	16.4816	17.4236	17.3763		17.8935	17.9332	18.5001	18.6056	18.4716	18.6181	18.2143	18.2973
Cz01g06235.t1	Cz01g06235	1	1
Cz01g06240.t1	Cz01g06240	2	2	18.1957	18.1699	18.2368	18.1451	18.1821	18.221	18.1387	17.9381	18.1176	18.2937											18.2264	18.3905	18.4402	18.2955	18.5391	18.6426	18.6091	18.6444	18.7619	18.7913
Cz01g06250.t1	Cz01g06250	11	9											17.5458	17.3252	17.5649	17.4596	19.5772	19.68	19.9612	19.0734	19.1901	19.175	20.8668	20.8486	20.7962	20.8688	20.7873	20.7716	20.7247	20.7435	20.7971	20.7784	20.865	20.7898	20.743	20.8716	20.1987	20.6351	20.6766	20.7303	21.0757	20.9956	17.4962	18.1347	17.842	17.8516	18.1296	18.0503
Cz01g07040.t1	Cz01g07040	41	31	24.5475	24.5791	24.5795	24.5281	24.4183	24.2479	24.3132	24.2528	24.9857	24.9772	24.4209	24.327	24.4276	24.4327	24.6432	24.6985	24.8277	24.0334	25.3795	25.3892	25.47	25.2638	25.4733	25.5373	24.3356	24.1851	24.2386	24.2095	24.6068	24.5497	25.8138	25.5092	25.7812	25.7847	23.1746	24.3262	24.4758	23.0433	24.6835	24.6533	22.8211	22.9034	22.9137	22.9146	22.563	22.5107
Cz01g07070.t1	Cz01g07070	18	14	21.7206	21.7975	21.6688	21.5363	21.3495	21.3912	21.2596	21.1281	21.3778	21.2611	21.0098	20.8802	20.8947	20.9612	20.9105	21.0474	20.9993	20.8442	20.8805	20.8631	21.3497	21.3075	21.3995	21.3113	21.4349	21.4459	21.3621	21.3619	21.46	21.3589	20.2201	20.288	20.1971	20.3325	20.342	20.8087	20.8	20.4943	20.5335	20.583	21.2151	21.2858	21.3405	21.3916	21.2165	21.1573
Cz01g07150.t1	Cz01g07150	16	16	23.4906	23.3213	23.3004	23.1246	23.2018	23.1887	23.2036	23.1336	23.2392	23.1791	22.4373	22.333	21.9424	21.6032	22.2539	22.1582	22.0923	22.3135	21.9982	21.9739	22.3019	21.8709	21.8499	22.0884	22.6961	22.7687	22.7916	22.8584	22.5112	22.4783	24.1705	24.0604	24.1609	24.2695	21.7179	23.9753	23.7831	22.13	23.6815	23.7182	22.6495	22.8123	22.8677	22.6882	23.0558	23.0203
Cz01g07195.t1	Cz01g07195	1	1
Cz01g08040.t1	Cz01g08040	80	66	23.241	23.2607	23.2101	23.1996	23.1594	23.1671	23.1613	23.1477	23.0691	23.079	23.0427	22.979	22.9788	22.9731	22.8821	22.853	22.8418	22.6421	22.7683	22.7928	22.4429	22.5326	22.4555	22.5188	22.5988	22.5453	22.53	22.5618	22.5602	22.5253	23.6473	23.6979	23.6428	23.6779	22.6255	23.5253	23.5488	22.1941	23.4669	23.5377	23.8378	23.7867	23.7611	23.7531	23.5853	23.5333
Cz01g08180.t1	Cz01g08180	1	1
Cz01g08260.t1	Cz01g08260	15	15	20.0324	19.9143	20.0069	20.2372	20.4249	20.6526	20.5345	20.6339	20.7027	20.6757	19.3196	19.3655	19.3875	19.3173	18.9307	18.8606	19.0451	18.9407	18.927	18.9071	20.2464	20.2433	20.2976	20.2312	20.03	20.212	20.2011	20.0216	20.401	20.2816	18.8669	18.9398	18.9284	18.8699	19.2304	18.4024	18.6108	19.5115	19.1298	19.0461	19.904	19.9083	19.8995	19.9262	19.7578	19.6751
Cz01g08270.t1	Cz01g08270	138	126	26.5325	26.4737	26.6101	26.5584	26.2314	25.8728	26.1008	26.4377	26.7164	26.7861	26.1537	26.0536	26.2684	26.2043	26.0629	25.9102	25.9612	25.8502	26.4186	26.4433	28.4146	28.4756	28.5292	28.4576	27.0459	26.6446	26.8603	27.076	26.9368	26.8886	28.6213	28.7022	28.7125	28.7297	26.9761	26.8005	26.7505	27.1931	27.0784	27.0149	25.3829	25.2597	25.1874	24.7231	24.9774	24.9756
Cz01g08290.t1	Cz01g08290	39	26	24.2459	23.8228	24.087	24.0229	23.7302	23.5669	23.6636	23.71	23.8755	23.8156	23.7155	23.3016	23.5545	23.5071	23.3793	23.2455	23.3443	22.9874	23.3481	23.2861	24.5776	24.5195	24.7502	24.604	23.9417	23.8014	23.9315	23.9957	23.7144	23.7332	24.7775	24.7243	24.9479	24.8364	23.4166	24.0777	24.0318	23.6647	23.82	23.813	23.8272	23.6379	23.6348	23.3491	23.0604	22.9915
Cz01g09050.t1	Cz01g09050	88	76	24.4696	24.5131	24.4826	24.4641	24.2938	24.2804	24.2608	24.2293	24.2171	24.2158	24.7749	24.7153	24.8048	24.7777	24.829	24.8858	24.991	24.4037	24.6365	24.6331	25.0502	25.1268	25.1985	25.1563	25.0031	24.9317	24.952	24.9941	24.9101	24.8943	25.076	25.1502	25.1579	25.1311	24.1391	25.0632	25.0635	23.9164	24.7667	24.8385	24.8076	24.7782	24.8251	24.8425	24.6481	24.4938
Cz01g09090.t1	Cz01g09090	12	9	17.2931	17.1012	17.0656	16.9055	17.4603	17.3806	17.1644	16.9957	17.1398	17.1896	18.2307	18.1065	18.187	18.2404	18.3874	18.356	18.2562	19.0663	18.2739	18.2207	18.2714	18.2719	18.2466	18.3823	18.8442	18.9785	19.0282	18.9886	18.7518	18.7297	17.6721	17.7517	17.7597	17.7498	16.8528	16.9683	17.0184	17.1742	16.4262	16.5543	17.9625	18.1182	18.1096	18.155	18.7912	18.9023
Cz01g09170.t1	Cz01g09170	16	16	21.3145	21.3221	21.3109	21.2949	20.558	20.4494	20.6569	20.7561	20.8044	20.8455	21.0936	20.8701	20.9988	20.9602	20.9952	20.9506	21.1413	20.9286	20.6977	20.7118	21.9032	21.8034	21.8058	21.7934	21.1767	21.2189	21.1601	21.1218	21.2508	21.2728	22.2069	22.1677	22.2975	22.301	22.3036	22.5735	22.5901	21.1424	22.1131	22.0634	21.3636	21.2584	21.1967	21.0411	21.2229	21.5075
Cz01g09180.t1	Cz01g09180	5	4	17.6853	17.4271	17.4988	17.6407	16.6172	16.5027	16.8444	16.9398	16.9906	16.7146	18.5659	18.3171	18.6485	18.5526	17.6389	17.6214	17.2244	17.4407	17.8485	17.8233	16.4361	16.6978	16.4984	16.3604	15.7021	15.372	15.5023	15.6703	15.8664	15.9762	18.8809	18.8927	19.0816	19.0437	19.5626	18.1964	18.1132	19.7242	18.2859	18.2603	19.0411	18.9063	18.7785	18.4085	18.6043	18.3508
Cz01g09240.t1	Cz01g09240	4	3	19.0812	19.0211	18.9676	19.0834	19.5508	19.6262	19.7394	19.5351	19.419	19.3829	19.1948	18.9681	19.1257	19.2628	19.779	19.828	19.6147	19.8488	19.5216	19.5484	17.4722	17.5589	17.647	17.5718	17.2926	17.2286	17.1649	17.0525	17.0435	17.0015	18.206	17.6848	17.9018	17.8812	18.3995	18.6265	18.6397		18.5189	18.569	17.1084	17.2075	17.0597	17.1698	18.0244	18.265
Cz01g09250.t1	Cz01g09250	8	8											18.4882	18.5807	18.4654	18.5532	18.1601	18.0489	18.1599	18.0079	18.1301	17.984																					16.3641	16.3519	16.2458	16.3285	16.3814	16.2476
Cz01g09280.t1	Cz01g09280	8	7	21.2646	21.1907	21.307	21.3652	21.8813	21.7895	21.8307	21.8401	21.5909	21.5999	21.4438	21.6132	21.6503	21.5482	21.2146	21.1422	21.0202	21.0991	21.399	21.3264	20.6183	20.6896	20.8275	20.6489	19.6806	19.603	19.684	19.6773	19.8064	19.7093	20.8999	20.9079	20.9866	20.8627	20.1161	20.2616	20.2344	20.773	20.3278	20.4301	22.2346	22.2464	22.2151	22.1709	21.9117	21.7818
Cz01g10010.t1	Cz01g10010	30	29	21.3123	21.1492	21.1488	21.2403	20.8892	20.9486	20.9475	20.9624	20.8992	20.9905	22.8685	22.829	22.7303	22.7801	22.603	22.5406	22.5688	22.6099	22.5542	22.5714	23.0714	23.1695	23.1235	23.1634	23.1053	23.116	23.0222	23.0742	23.061	23.0034	22.4007	22.5548	22.424	22.4946	22.3436	22.5701	22.5752	22.2591	22.4835	22.4105	22.67	22.7499	22.6521	22.7851	22.564	22.5247
Cz01g10130.t1	Cz01g10130	11	11	12.2549	11.8491		11.9571	11.8492			11.8605			16.5121	16.1903	16.4404	16.4139	16.5758	16.7071	16.6014	16.4557	16.7326	16.7358	18.4179	18.3853	18.4824	18.3515	18.7074	18.4405	18.5477	18.5859	18.4718	18.5444	14.6616	14.6211	14.446	14.5552		14.2144	14.1183		14.4387	14.5834	18.1522	17.8137	18.0765	17.978	17.7141	17.949
Cz01g10170.t1	Cz01g10170	21	17	20.8712	21.0229	20.9252	20.8666	20.3374	20.3862	20.3056	20.2692	20.3733	20.3133	21.1425	21.1485	21.2109	21.1333	21.2102	21.1595	20.7404	21.7787	20.7742	20.8266	20.0976	20.2155	20.0317	20.0507	20.2782	20.2177	20.2152	20.3276	20.4881	20.4851	18.0705	18.3278	18.3496	18.2634	19.1389	18.3341	18.1509	18.8114	18.3059	18.2594	19.6546	19.5387	19.7027	19.8912	19.3602	19.283
Cz01g11090.t1	Cz01g11090	3	2	16.0198	15.9593	16.3396	15.9907	17.8578	17.7284	17.6986	17.4816	17.1783	17.1308	15.6982	15.6777	15.9624	15.8234	17.8818	17.2139	16.7914	17.1885	16.8395	16.4863																					14.9299	14.6926	15.2393	14.5922	17.3462	17.5153
Cz01g11140.t1	Cz01g11140	8	8											14.5033	14.519	14.2175	13.837	14.5851	14.8197	15.8744	16.3567	14.1456	14.5697	21.7543	21.8595	21.7319	21.9984	22.2668	22.0507	22.1446	22.1931	21.9218	21.9773	18.2625	18.1516	18.208	18.2866	18.7888	18.2585	18.3245	19.833	18.5693	18.4617	12.8776	13.8929	13.1297	12.6379	13.3279	14.0767
Cz01g11150.t1	Cz01g11150	21	20	21.7811	21.4338	21.8225	21.7503	21.4119	21.2896	21.3292	21.4608	21.3731	21.2814	20.3828	20.3494	20.346	20.3364	20.0525	20.0805	20.002	19.9034	20.2182	20.2241	19.5742	19.6614	19.9481	19.7447	20.1591	20.1368	20.303	20.3066	20.0714	20.0227	18.9148	18.955	18.943	18.9798	19.5553	19.6275	19.5523	19.4936	19.5481	19.6521	21.1207	21.1352	21.1557	21.0934	21.5095	21.4936
Cz01g11160.t1	Cz01g11160	3	3											17.0118	16.3332	16.6507	16.6954	17.2961	17.3981	18.0719	18.4053	16.697	16.6731											16.9852	16.5345	16.9964	16.9115	17.071	17.7087	17.9921	17.2859	16.6991	17.0038	20.7117	20.8368	20.6949	20.5343	20.1154	20.1803
Cz01g11170.t1	Cz01g11170	116	90	24.0796	24.2113	24.0888	24.0738	24.0718	24.0486	24.0741	24.115	24.08	24.0523	24.23	24.3548	24.2566	24.1602	24.0799	24.1078	24.1742	24.0093	24.0562	24.0605	24.4567	24.4796	24.4334	24.4405	24.2858	24.3644	24.3111	24.3139	24.2908	24.3	23.9622	23.8272	23.8699	23.9197	23.6618	23.6201	23.618	23.7439	23.4763	23.4599	24.2648	24.2559	24.3084	24.3537	24.2174	24.255
Cz01g11230.t1	Cz01g11230	3	3											14.4436	14.8405	14.2274	14.553	14.3515	14.4648	15.1457	14.7498	14.4152	14.3593	17.1251	17.0737	17.0482	17.1817	16.6099	16.3648	16.4666	16.6543	16.5767	16.7063
Cz01g12085.t1	Cz01g12085	1	1
Cz01g12120.t1	Cz01g12120	11	10	20.5512	20.0716	20.4787	20.4095	21.7182	21.8976	21.7487	21.4501	21.5587	21.4494	18.7347	18.7423	18.6914	18.6831	18.5071	18.4554	18.4672	19.2638	18.5968	18.524	21.6423	21.7037	21.7186	21.7448	21.6492	21.778	21.6842	21.6829	21.8426	21.8414	20.9267	20.9121	20.8949	20.8711	21.4122	20.6714	20.618	21.1124	20.8521	20.9405	22.7051	22.7162	22.742	22.6234	22.5016	22.365
Cz01g12190.t1	Cz01g12190	18	18											17.555	17.7461	17.5833	17.433	17.0476	17.0482	17.1473	17.4939	17.0265	17.271												13.0915		11.9311		12.9536	14.2054		12.0975	13.1052	15.2537	15.0123	15.2899	15.7727	14.9922	15.0678
Cz01g12200.t1	Cz01g12200	27	19	23.6362	23.8848	23.8443	23.6731	23.4555	23.4939	23.4105	23.3463	23.4373	23.3662	24.1341	24.4234	24.3227	24.129	23.7153	23.66	23.6414	23.5878	23.999	23.927	24.4971	24.5331	24.5822	24.4071	23.726	23.848	23.8142	23.8349	23.9955	24.0086	23.9127	23.9912	24.0439	23.9239	21.6205	22.9871	22.9417	22.5868	23.2413	23.2507	23.7828	23.6804	23.8778	23.9588	23.5607	23.38
Cz01g12220.t1	Cz01g12220	50	43	23.6051	22.7949	23.62	23.739	25.1373	24.3095	24.7475	24.6687	24.4541	24.3958	23.9283	22.8642	23.7867	24.0945	25.1538	25.1875	25.8139	25.3515	25.0651	25.072	25.167	24.8361	25.2451	25.3815	25.9789	26.0597	25.9614	25.8775	26.0456	26.0507	24.5893	24.3616	24.7242	24.8247	26.8444	27.0951	26.5586	26.1618	25.8236	25.8408	24.5229	24.1674	24.3223	23.9348	25.1622	25.2379
Cz01g12230.t1	Cz01g12230	6	6	18.3792	18.4079	18.4124	18.4421	18.2061	18.1605	18.3747	18.2534	18.1435	18.2981																															17.752	17.7573	17.7835	17.7803	17.4924	17.9346
Cz01g13090.t1	Cz01g13090	7	7	18.2379	18.3226	18.3247	18.3327	19.5429	19.3919	19.396	19.1385	19.2977	19.4492	16.5347	16.4636	16.4508	16.3962	17.7884	17.4249	17.2462	17.2873	16.972	17.0215	16.5768	16.6112	16.6047	16.7926	17.3804	17.2109	17.3588	17.5284	17.6819	17.6154
Cz01g13140.t1	Cz01g13140	2	2																																									18.0922	17.5807	16.8001	18.5151	17.7487	15.6622
Cz01g13150.t1	Cz01g13150	23	14	22.3525	22.4174	22.5298	22.5294	22.0841	22.0498	22.1001	22.1911	22.2478	22.2364	22.2209	22.3307	22.4326	22.3732	21.8862	21.9015	21.7989	21.8731	22.0996	22.0481	22.3058	22.3078	22.2505	22.2366	21.9699	21.9853	22.0116	22.0542	22.1533	22.1051	21.479	21.6445	21.5745	21.5175	20.9903	20.9986	20.9756	20.7956	21.3843	21.4021	22.6493	22.6337	22.7168	22.5116	22.2968	22.2782
Cz01g13260.t1	Cz01g13260	57	44	22.9023	23.0409	22.8938	22.7838	22.7064	22.8911	22.7345	22.6768	23.1422	23.1341	22.8707	23.0107	22.9507	22.7732	22.6118	22.6504	22.7642	22.4926	23.1966	23.1911	24.4301	24.4567	24.4231	24.4397	23.6624	23.6543	23.6984	23.6558	23.6704	23.6592	24.0281	24.114	24.117	24.1191	22.9227	23.4128	23.529	23.1237	23.3309	23.2817	23.2992	23.376	23.505	23.6766	23.5968	23.5948
Cz01g13273.t1	Cz01g13273	2	2	18.3489	18.3834	18.4314	18.5876	18.4887	18.5906	18.2875	18.4451	18.4951	18.4405	18.602	18.5335	18.567	18.5457	18.3013	18.2075	18.3288	18.5177	18.3098	18.405																					18.4698	18.4541	18.6038	18.4584	18.2012	18.1168
Cz01g14010.t1	Cz01g14010	12	10	19.4557	19.5128	19.4318	19.4889	19.6902	19.6504	19.6934	19.7316	19.8118	19.8513	18.3475	18.3019	18.1077	18.4038	18.6807	18.7429	18.9453	18.8337	18.7082	18.7252	18.9845	19.2418	19.1276	19.1049	19.3352	18.71	18.7245	18.7148	18.7201	18.6093	21.9367	21.8764	21.9135	21.8476	22.5713	21.6694	21.6225	22.3554	21.2355	21.2662	20.8808	20.8628	20.9893	20.9923	20.4926	20.8266
Cz01g29240.t1	Cz01g29240	97	81	25.6568	25.5945	25.7124	25.726	25.6033	25.701	25.5737	25.5237	25.5417	25.5557	25.9922	25.809	25.9547	26.0478	26.3598	26.3249	26.1499	26.1205	26.0646	26.0971	25.353	25.1462	25.2889	25.3147	25.0675	25.0905	25.0535	25.0538	25.1959	25.1906	25.6008	25.4658	25.5574	25.6064	24.822	25.5106	25.5589	24.6536	25.7108	25.6736	25.9744	25.9738	25.9941	25.8851	25.8691	25.8133
Cz01g30020.t1	Cz01g30020	86	67	25.7081	25.548	25.7128	25.7148	25.8417	25.737	25.7741	25.7538	25.9322	25.9113	26.5407	26.4541	26.4374	26.5078	26.6299	26.6248	26.7011	26.3336	26.5452	26.5268	26.0656	26.0175	26.0953	26.0997	26.0948	25.9707	26.0689	26.0959	26.1177	26.1007	26.2846	25.8854	26.0835	26.1053	25.4443	25.7719	25.8538	25.4207	25.6199	25.623	25.6277	25.6937	25.6679	25.5872	25.6833	25.6908
Cz01g30070.t1	Cz01g30070	12	12	20.939	20.8758	20.9336	21.0272	20.8459	21.0946	20.9367	20.9281	21.105	21.0243	21.8773	21.9946	21.9598	22.0106	21.5018	21.528	21.3026	22.3411	21.7725	21.8145	20.7658	20.9451	20.9699	20.8413	22.5607	22.7522	22.6406	22.617	22.8874	22.865	19.2159	19.0569	18.9831	19.0859	20.6073	20.6135	20.6883	19.5251	21.8958	21.8541	24.0987	24.0739	24.0823	24.1097	23.7753	23.6169
Cz01g30090.t1	Cz01g30090	7	7	16.5804	16.2548	16.1932	16.4199	17.0453	16.7985	16.8934	16.5393	16.4729	16.7171	15.9119	15.627	15.8828	15.8356	15.4066	15.3274	15.8868	15.3942	15.7164	15.5902	16.4869	16.448	16.5682	16.4534	16.5312	16.3916	16.6519	16.7088	16.4578	16.4261	14.9488	15.3511	15.2064	15.1285	16.05	15.055	15.1256		15.1476	15.0505	17.267	17.4672	17.5934	17.6515	17.9871	17.9848
Cz01g30130.t1	Cz01g30130	7	6																																									18.1131	18.2193	17.9746	17.3404	16.3521	16.1767
Cz01g30170.t1	Cz01g30170	6	6	18.9086	19.2831	18.94	18.9876	18.9219	18.8601	18.8401	18.9228	19.0885	18.9749	18.3823	18.2128	18.2249	18.5485	19.1005	19.0978	19.0463	19.0792	18.6163	18.5314	18.2405	17.9447	17.7615	18.0756	18.0604	17.9551	18.141	18.1484	17.6813	17.6527	18.5636	18.1927	17.9648	18.3789	18.2824	18.1942	18.1719	18.6687	17.9169	17.9081		13.3301		12.2312	14.1555	13.9957
Cz01g30190.t1	Cz01g30190	39	30	22.3757	22.5504	22.358	22.4876	22.6281	22.5565	22.5738	22.5554	22.5302	22.4971	22.56	22.6858	22.5643	22.4942	22.6187	22.6299	22.6525	22.6947	22.4566	22.5	21.1969	21.1893	21.1806	21.2528	21.3607	21.242	21.3349	21.3335	21.2867	21.256	21.7283	21.7945	21.6655	21.7256	22.1949	21.935	21.9131	22.0731	21.6679	21.6605	22.5564	22.5672	22.5726	22.6929	23.0398	22.9923
Cz01g30210.t1	Cz01g30210	43	38	24.1481	23.8684	24.253	24.2032	23.6558	23.4393	23.6124	23.7548	23.9212	23.8784	23.2812	23.0072	23.3285	23.3262	24.1051	23.8911	23.6713	23.399	23.2056	23.1529	23.1604	23.1623	23.1713	23.2227	24.015	23.8655	23.935	23.9912	23.966	24.0137	23.429	23.3939	23.4665	23.4266	23.0598	24.4903	24.5779	22.8242	24.1219	24.1078	23.7854	23.6379	23.613	23.4155	24.075	24.0345
Cz01g30240.t1	Cz01g30240	23	22	16.7912	16.9078	16.712	17.0577	16.8228	16.8934	16.9002	16.7213	16.7666	17.0318	19.2166	19.355	19.2808	19.0633	18.9158	18.8965	18.6166	18.8447	18.8156	18.8077	19.1177	19.0881	19.1644	19.2695	19.3199	19.3244	19.4099	19.2829	19.4084	19.4748	19.0656	19.1906	19.0401	19.0486	19.3471	18.8336	18.8159	19.7615	18.6282	18.6982	19.7456	20.0497	19.8112	19.8175	19.8445	19.976
Cz01g31060.t1	Cz01g31060	19	18	20.5005	20.244	20.2912	20.4983	20.5483	20.5021	20.5376	20.3901	20.3408	20.3145	20.1874	20.0713	20.1785	20.2057	20.6328	20.6509	20.5689	20.7438	20.4253	20.4136	20.9527	20.7672	20.7415	20.9654	21.2461	21.2694	21.2004	21.0811	21.1242	21.1353	19.9468	19.8976	19.7934	19.9871	20.8136	20.0679	20.0986	20.9085	19.9357	19.9502	20.1601	20.1686	20.1859	20.1374	20.5243	20.9223
Cz01g31070.t1	Cz01g31070	34	30	21.2926	21.0634	21.2506	21.3077	21.813	21.7241	21.7359	21.756	21.4188	21.3896	20.7839	20.8371	20.7897	20.718	21.1177	21.1593	21.0433	20.8808	20.789	20.7211	21.2469	21.1857	21.2564	21.1702	21.9466	21.9826	21.9778	22.0418	21.71	21.7986	20.1043	20.1593	20.0827	20.1453	20.7704	20.336	20.3122	20.2604	20.2325	20.199	22.2207	22.1486	22.1842	22.1051	22.1522	22.1628
Cz01g31150.t1	Cz01g31150	8	8	17.5896	17.1978	17.2776	17.5722	19.0718	18.5336	18.6559	18.7596	18.597	18.5843	19.2391	19.2261	19.2927	19.1796	19.6892	19.8252	19.9306	19.86	19.6403	19.582	19.9287	19.8976	20.141	19.9475	20.227	20.1158	20.0753	20.0017	20.141	20.1752	19.0735	18.9108	18.8769	18.7316	19.6855	20.0339	20.2951	18.5905	19.6463	19.6561	20.1205	20.2096	20.2355	20.2058	20.5437	20.4572
Cz01g31170.t1	Cz01g31170	16	16	19.3202	19.248	19.2531	19.2758	19.1339	19.1276	19.0935	19.09	19.0628	19.1268	20.558	20.4759	20.4962	20.5937	20.311	20.437	20.2874	20.3102	20.2611	20.1873	18.7777	19.031	18.9554	18.9716	19.1711	19.1929	19.1705	19.2338	19.1416	19.2079	19.1173	19.4382	19.3177	19.4303	19.3328	19.515	19.5088	18.4818	19.6257	19.5476	20.2417	20.3207	20.4438	20.5526	20.804	20.7166
Cz01g31240.t1	Cz01g31240	2	1
Cz01g31250.t2	Cz01g31250	1	1
Cz01g32050.t1	Cz01g32050	3	3																																									14.3884	14.8834	14.6654	14.2293	14.1617	17.1544
Cz01g32060.t1	Cz01g32060	19	15	19.9219	19.9609	19.9792	19.9955	19.7216	19.7743	19.8868	20.0036	20.2134	20.1501	18.1451	18.1923	18.1645	18.0958	18.4487	18.3396	18.4241	19.0902	18.4777	18.4015	20.0575	19.9053	19.8593	19.9576	19.158	19.1639	19.2222	19.1668	19.1987	19.1916	20.5214	20.5406	20.446	20.5453	20.5464	20.1909	20.304	19.7331	20.0874	20.1792	20.8212	20.7512	20.7819	20.8246	20.6217	20.6157
Cz01g32080.t1	Cz01g32080	5	4	15.4643	15.1896	15.5394	15.6221	15.6736	15.6869	15.7941	15.5723	15.7207	15.5167	20.0644	20.0344	19.9524	19.9839	20.0291	19.9844	20.0125	20.1362	19.8669	19.8791	20.0807	20.2451	20.172	20.2014	19.7328	19.7741	19.6957	19.7644	19.8259	19.8192	18.8533	19.2389	19.283	19.1125	18.4213	18.8052	18.9064	18.5982	18.524	18.6777	18.851	18.7364	18.7889	19.1576	18.6447	18.6914
Cz01g32090.t1	Cz01g32090	1	1	14.1005	13.9259	14.063	14.0883	16.3752	16.0303	15.8079	16.1851	15.3392	15.3963																															14.7201	14.6753	14.3778	14.6773	16.1892	16.7592
Cz01g32140.t1	Cz01g32140	18	16	24.8047	24.8093	24.7561	24.7512	24.2387	24.2212	24.2259	24.3408	24.5299	24.526	24.3108	24.2724	24.278	24.26	23.9766	23.8531	23.9778	23.5339	24.0775	24.0078	24.2454	24.3143	24.2746	24.2533	24.0494	23.9367	24.0048	23.9847	24.2148	24.2113	23.8599	23.8561	23.9546	23.8928	21.9195	23.6533	23.775	21.505	23.679	23.6101	24.3072	24.2523	24.2188	24.1987	23.9045	23.8452
Cz01g32200.t1	Cz01g32200	12	11	20.5633	19.8136	20.2147	20.4825	21.7464	21.9129	21.8973	21.7826	21.5593	21.5173	22.3326	22.0394	22.059	22.1568	23.1122	23.0756	23.1052	22.8451	22.6953	22.6803	21.6292	21.6978	21.6184	21.5726	22.3064	22.3373	22.2662	22.2683	22.2659	22.2396	21.7414	21.8174	21.7241	21.6977	21.4365	22.6908	22.6949	20.2677	22.4026	22.3984	21.7132	21.6237	21.6049	21.5621	22.301	22.0732
Cz01g32230.t1	Cz01g32230	46	40	26.3922	26.8528	26.7492	26.686	26.3396	26.2735	26.2902	26.4699	26.1242	26.1426	27.3187	27.7622	27.7071	27.6577	27.006	27.0236	27.03	26.5131	27.1058	27.0911	26.7396	26.8521	26.9729	26.8505	26.6459	26.4763	26.5068	26.6395	26.3348	26.3555	26.583	26.7344	26.916	26.754	24.9617	25.9004	26.0009	25.2388	26.2493	26.3003	26.4826	26.7818	26.4494	26.4403	26.3762	26.4699
Cz01g32240.t1	Cz01g32240	75	63	22.8081	22.7309	22.7317	22.7609	22.8272	22.7934	22.8035	22.7842	22.6924	22.6521	22.8562	22.8597	22.8345	22.8637	22.9217	22.8882	22.952	22.7142	22.7904	22.7916	23.0622	23.1365	23.1525	23.1544	23.4403	23.4554	23.4144	23.4403	23.3284	23.3194	21.9444	21.9987	22.0691	22.0402	23.6598	22.345	22.4058	23.4763	22.2815	22.2552	23.034	23.0048	23.0471	23.1624	23.3399	23.2333
Cz01g32250.t1	Cz01g32250	33	31	24.7399	24.7514	24.6836	24.5304	24.4798	24.3353	24.365	24.2712	24.2824	24.2567	24.5048	24.4685	24.4013	24.3138	24.6306	24.8008	24.7526	24.2222	24.1802	24.1616	25.2581	24.9481	25.0687	25.1248	24.3644	24.3129	24.386	24.3771	24.524	24.4334	24.2035	24.1535	24.316	24.2455	23.852	24.5591	24.5592	23.8766	24.2478	24.242	22.9565	22.9026	23.0114	23.0029	23.1411	22.9749
Cz01g32300.t1	Cz01g32300	37	28	22.7422	22.7685	22.7625	22.7456	22.5081	22.4524	22.4563	22.5229	22.6235	22.6202	23.0192	23.0965	23.0215	22.9684	22.7865	22.7728	22.7915	22.7843	22.7904	22.7356	23.1573	23.1152	23.0822	23.1264	22.9031	22.7872	22.86	22.887	23.0296	23.0579	22.557	22.5076	22.5226	22.618	22.4976	22.5157	22.467	22.2355	22.2937	22.2656	22.3976	22.4392	22.4407	22.3852	22.2156	22.1327
Cz01g33070.t1	Cz01g33070	40	38	18.7725	18.6767	18.7853	18.7371	19.1655	19.2251	19.0697	19.2385	19.7975	19.8129	19.7466	19.5919	19.7218	19.7196	20.5648	20.6133	20.7871	20.0947	20.3591	20.3801	19.7684	19.693	19.7295	19.7753	20.2464	20.4263	20.2593	20.3094	20.1028	20.0674	17.5639	17.2765	17.3006	17.6384	17.9744	18.5996	18.3049	18.5992	18.2245	18.1488	19.4291	19.5248	19.3919	19.249	19.3197	19.6888
Cz01g33090.t1	Cz01g33090	83	61	25.0128	25.0536	25.0671	25.0431	25.0348	25.0738	25.0787	25.0402	25.2151	25.177	24.6017	24.642	24.6186	24.6061	24.8207	24.7981	24.845	24.6294	24.7953	24.7803	25.6919	25.6956	25.7614	25.7865	25.0711	25.0978	25.0531	25.0442	25.3234	25.315	25.3779	25.5104	25.5452	25.5495	24.3831	25.4391	25.4686	24.2503	25.24	25.269	25.2401	25.3227	25.2955	25.3502	25.2447	25.1964
Cz01g33190.t1	Cz01g33190	20	16	20.6828	20.4906	20.5342	20.6087	20.9152	20.7991	20.8845	20.8558	21.0391	21.1022	22.0217	21.9899	21.8943	21.8579	22.2542	22.2525	22.573	22.5863	22.0477	22.0564	23.7257	23.7818	23.7776	23.8466	22.9343	22.959	23.0103	22.9225	23.2568	23.2184	23.1496	23.094	23.1135	23.1058	23.2338	23.2795	23.3452	23.3132	22.7265	22.7889	21.8015	21.7891	21.8777	21.8702	21.8225	21.9091
Cz01g33210.t1	Cz01g33210	15	13	21.5688	21.5588	21.4351	21.3898	21.3262	21.2891	21.2971	21.195	21.3235	21.3312	20.7426	20.6512	20.6475	20.656	20.6648	20.6445	20.4985	20.5888	20.5836	20.5251	20.5684	20.5739	20.7299	20.6075	20.5088	20.6225	20.6063	20.5452	20.7716	20.7667	20.7937	20.96	21.0372	21.0289	20.5361	20.8527	20.7589	20.323	21.0918	21.1155	20.3965	20.5387	20.4948	20.3815	20.7045	20.6682
Cz01g34055.t1	Cz01g34055	3	3	19.888	20.2986	19.8528	19.8652	19.2912	19.4154	19.2698	19.338	19.3191	19.495	19.8292	19.0273	19.4065	19.5695	21.7632	21.4814	20.8984	21.9751	20.7185	20.7413	18.7696	18.4096	18.4091	18.5768	21.1502	21.2095	21.1184	21.3392	20.6101	20.6616											13.8455	13.9327	13.7832	13.5877	14.8079	15.5383
Cz01g34250.t1	Cz01g34250	30	26	22.6302	22.5419	22.5891	22.6599	22.2546	22.2188	22.2954	22.2606	22.492	22.4878	21.1489	21.1078	21.1937	21.1769	21.958	21.771	21.7614	21.7666	21.5211	21.5012	22.5133	22.6576	22.6925	22.6787	22.4755	22.4479	22.4667	22.5864	22.723	22.6615	21.463	21.5285	21.6719	21.5707	22.4217	22.2215	22.2779	22.1062	21.9233	21.8738	23.3022	23.2721	23.2035	23.0098	22.5969	22.6111
Cz01g34270.t1	Cz01g34270	28	22	20.8214	20.8649	20.9547	21.0017	21.8152	21.6403	21.7237	21.6707	21.5722	21.5115	21.6123	21.7384	21.7945	21.7863	22.21	22.4201	22.3835	22.0191	22.1144	22.0824	22.7631	22.9634	23.0178	23.006	22.8395	22.8868	22.7979	22.7122	23.0334	22.9869	21.7558	22.1538	22.1197	21.9979	21.8336	21.9456	21.972	22.4886	22.3854	22.3563	21.227	21.1313	21.2439	21.2447	21.5822	21.3521
Cz01g34300.t1	Cz01g34300	9	7											17.6916	17.8432	17.771	17.7634	17.3642	17.6193	17.7895	17.0819	17.5273	17.5668	17.7661	17.7582	17.5614	17.7697	18.1912	18.4745	18.2543	18.0491	18.2271	18.1909	17.65	17.7734	17.7326	17.7832	18.6911	17.5026	17.5904	18.7575	17.7362	17.7425	19.2465	19.3879	19.3051	19.4937	19.2499	19.1494
Cz01g34310.t1	Cz01g34310	16	16											12.3729	12.041	12.1552	12.158	15.4954	15.2676	16.3902	15.5409	13.694	14.4755	13.0808	13.3435	13.5619	13.4348	15.2351	15.634	15.367	15.3707	14.7346	14.8446											19.4613	19.3678	19.4922	19.4136	18.8388	18.5143
Cz01g34330.t1	Cz01g34330	1	1
Cz01g35030.t1	Cz01g35030	3	3
Cz01g35040.t1	Cz01g35040	33	25	20.1369	20.3655	20.2387	20.1947	20.381	20.3654	20.3968	20.3717	20.4247	20.4711	21.7286	21.8622	21.8581	21.8487	22.0547	22.0238	22.1025	21.6241	22.0056	21.9823	21.8023	21.9221	21.8517	21.9231	21.4771	21.4894	21.5461	21.488	21.6899	21.6789	21.746	21.7188	21.756	21.7504	21.9452	21.9289	21.9882	21.8408	21.539	21.623	21.9562	21.9735	21.9879	22.0846	21.8629	21.9101
Cz01g35060.t1	Cz01g35060	43	34	23.7168	23.8713	23.7459	23.6333	23.2298	23.1749	23.2765	23.2932	23.7675	23.7111	22.807	22.9809	22.9484	22.8748	23.0537	23.2566	23.3984	22.9943	23.0451	23.0421	23.6151	23.7055	23.7304	23.6826	23.0695	23.0102	23.032	23.0722	23.2705	23.2909	23.6891	23.699	23.7661	23.7308	23.3281	23.6969	23.7587	23.1567	23.3374	23.3285	22.0942	22.0964	22.1218	22.1578	22.1539	22.0875
Cz01g35160.t1	Cz01g35160	3	2																					20.602	21.1756	21.1486	21.1551	20.2498	20.0558	20.0948	20.2038	20.2846	20.2628
Cz01g35180.t1	Cz01g35180	22	20	18.4023	17.5888	17.9064	18.2019	18.5848	18.4763	18.4168	18.1801	17.9841	18.0285	21.4251	21.6392	21.5172	21.367	21.4342	21.3638	21.4842	21.3399	21.341	21.3963	20.8016	20.7734	20.7155	20.7071	20.7412	20.6116	20.8433	21.0903	20.6429	20.7361	20.0651	20.1672	19.9678	20.058	21.2761	20.5948	20.6544	20.6582	20.202	20.133	20.8608	20.8072	20.8298	20.8136	20.1971	20.3643
Cz01g35190.t1	Cz01g35190	2	2																					17.6761	17.8139	17.8819	17.7646	16.6178	16.356	16.5415	16.6206	16.8526	16.8573
Cz01g35260.t1	Cz01g35260	25	24	21.6005	21.6707	21.5763	21.6774	21.7249	21.8562	21.7266	21.6489	21.5952	21.7623	21.7708	21.6375	21.6424	21.7696	21.882	22.0289	22.0589	21.691	21.6762	21.7185	22.098	22.0847	22.2272	22.13	21.9078	22.0395	21.9133	21.9302	21.9623	22.0263	19.7051	19.9785	19.8521	19.9693	20.734	19.943	20.1041	20.6794	19.9061	19.8697	19.9412	20.0173	20.1403	20.0977	20.7375	20.8821
Cz01g35270.t1	Cz01g35270	23	20	23.2875	23.4307	23.3746	23.2789	22.7911	22.7171	22.7309	22.7978	22.9618	22.9612	22.8029	22.7309	22.7724	22.8631	23.142	23.1436	23.0966	23.1771	22.7965	22.7969	22.7995	22.7473	22.5879	22.6391	22.7386	22.788	22.7762	22.9118	22.7393	22.786	22.4617	22.4652	22.4133	22.4178	22.9198	22.6764	22.7202	22.6574	22.562	22.5422	22.4823	22.4336	22.4986	22.5902	22.324	22.3076
Cz01g36010.t1	Cz01g36010	3	3	14.7193	14.214	14.1878	14.829	14.8677	15.0833	15.1933	15.1309	15.3234	15.0867	14.567	14.1802	14.6459	14.9072	15.5442	15.4027	15.4241	16.0034	15.0668	14.9553
Cz01g36050.t1	Cz01g36050	1	1																															18.1022	17.793	17.9847	18.2362	17.5	19.6735	19.7214	18.0904	19.341	19.2097
Cz01g36060.t1	Cz01g36060	1	1																					13.1579	13.3258	13.0947	13.6348	11.7667	12.5098	12.6744	12.8906	12.8882	12.4491
Cz01g36070.t1	Cz01g36070	112	78	25.715	25.7269	25.7472	25.659	25.5654	25.5675	25.5521	25.5148	25.7151	25.7051	25.3272	25.2655	25.3983	25.3533	25.8151	25.8486	26.0021	25.5204	25.5836	25.5637	25.5607	25.603	25.7371	25.6982	25.2012	25.1742	25.2039	25.2331	25.3807	25.3593	25.8172	25.8655	26.0276	25.9607	25.4055	26.0893	26.1645	26.1936	25.7608	25.7069	25.4135	25.429	25.47	25.5411	25.4151	25.3029
Cz01g36150.t1	Cz01g36150	77	54	25.0762	25.1846	25.1015	24.9455	24.417	24.5525	24.5024	24.5466	24.8657	24.8349	25.6438	25.7657	25.7059	25.5767	25.773	25.6267	25.3187	25.3571	25.6292	25.6153	25.7441	25.8798	25.8039	25.7702	25.7453	25.9218	25.8325	25.9168	25.8608	25.8389	25.5809	25.6191	25.5737	25.5611	23.9831	25.5255	25.3195	23.9386	25.517	25.5004	25.1153	25.0136	25.1605	25.3409	24.8296	24.6543
Cz01g36160.t1	Cz01g36160	19	19	16.6103	16.7187	16.5374	16.5512	16.4747	16.4145	16.5588	16.6234	16.6565	16.5508	18.3843	18.1244	17.9889	18.1746	18.8958	18.8846	19.1815	19.0524	18.506	18.6164											18.0985	18.1219	17.9299	18.1206	21.5364	18.8216	18.8219	21.7757	18.3362	18.3461	17.5671	17.8746	17.7565	17.7436	18.7329	18.9182
Cz01g37050.t1	Cz01g37050	15	13	22.5838	22.5133	22.6619	22.6276	21.3747	21.5786	21.5123	21.4526	21.8828	21.9304	22.3398	22.2735	22.4167	22.3298	21.4545	21.4964	21.6296	21.4167	21.7512	21.7445	21.424	21.5877	21.6782	21.5781	21.0334	20.9995	21.0082	20.9876	21.3016	21.3267	21.2898	21.4106	21.4122	21.4356	21.4083	21.1468	21.1847	21.4883	21.1778	21.1581	21.7962	21.8201	21.7197	21.5797	20.5781	20.6138
Cz01g37070.t1	Cz01g37070	16	13	22.6247	22.4924	22.4955	22.6755	22.2773	22.2692	22.3567	22.3499	22.5825	22.5693	21.9426	21.5673	21.6727	21.9896	21.9344	21.9942	22.4837	21.9224	21.8898	21.8806	23.2424	22.9319	22.9799	23.2032	22.5337	22.371	22.5302	22.5603	22.5935	22.6214	22.0552	21.7568	21.9245	22.0344	21.1976	22.0841	22.1231	21.1839	21.4928	21.5483	21.5044	21.5613	21.5403	21.3751	21.1905	21.2892
Cz01g37120.t1	Cz01g37120	16	14	20.4074	20.3836	20.498	20.481	20.5653	20.5566	20.6205	20.6823	20.5977	20.6757	20.3914	20.856	20.7023	20.6969	21.1451	21.1053	20.8274	21.1201	20.5916	20.6006	21.5945	21.5453	21.5164	21.5859	21.9789	21.8772	21.9389	22.0772	21.8339	21.8439	20.9393	20.9688	20.9011	20.9899	21.0089	20.8567	20.7713	20.1555	20.8025	20.7934	20.6398	20.6988	20.7842	20.8947	21.2982	21.2198
Cz01g37200.t1	Cz01g37200	7	4	17.7747	17.5587	17.6767	17.7163	17.438	17.3797	17.2317	17.3233	17.5912	17.6035	17.0245	16.8699	16.9449	17.0106	16.7993	16.7307	17.1908	17.3738	16.6843	16.6274	17.9274	18.3591	18.3832	18.3696	17.744	17.8516	17.7036	17.7209	18.0615	17.7313	17.7759	18.1144	18.4891	18.3193	15.9323	17.8589	17.957	17.3035	17.3761	17.5495
Cz01g37230.t1	Cz01g37230	66	52	23.9489	23.8953	23.8918	23.8168	23.4604	23.452	23.4619	23.4617	23.8675	23.8514	24.2794	24.1556	24.1323	24.1563	23.833	23.8361	23.801	23.4852	24.369	24.3908	25.5892	25.6801	25.7138	25.831	24.6267	24.5479	24.5081	24.5113	24.7734	24.7309	24.7891	24.8531	24.8589	24.8427	24.3015	23.8858	23.9013	24.4006	24.2217	24.1782	24.5872	24.5127	24.5497	24.5876	24.2294	24.1137
Cz01g37250.t1	Cz01g37250	30	27	20.625	20.8332	20.6178	20.4313	20.1316	20.1147	20.1151	20.0946	20.3651	20.3887	21.361	21.5969	21.357	21.2075	21.1406	21.1886	21.0852	21.3735	21.0506	21.068	21.9383	21.8402	21.8726	21.8285	21.0859	21.0702	21.0391	21.0478	21.2481	21.267	21.86	21.8512	21.7751	21.812	22.0922	21.4308	21.3544	22.2916	21.431	21.4449	21.9031	22.0057	21.952	21.9562	21.8725	21.911
Cz01g37260.t1	Cz01g37260	19	17	22.4234	22.4609	22.4898	22.4511	22.3904	22.3915	22.365	22.408	22.4129	22.4027	21.3277	21.3041	21.3576	21.4031	21.5192	21.4585	21.5445	21.2212	21.3825	21.3467	23.0107	23.0877	23.1355	23.1416	22.7147	22.6754	22.6955	22.6958	22.8375	22.8714	22.8284	23.0926	22.9565	22.944	22.8892	23.0607	23.057	22.3692	22.7909	22.8414	22.5951	22.6689	22.6044	22.552	22.3962	22.3003
Cz01g38170.t1	Cz01g38170	62	49	25.4154	25.3216	25.331	25.367	25.5418	25.4395	25.5153	25.504	25.5451	25.449	25.0284	25.0757	25.0234	25.0364	25.1109	25.1669	25.2877	24.879	25.0046	24.9657	24.3995	24.3692	24.385	24.3918	24.1066	24.0844	24.0491	24.0658	24.2488	24.2706	25.1534	25.3121	25.1555	25.1183	24.3311	25.1299	25.2053	24.656	24.8065	24.8688	25.1439	25.1278	25.1271	25.0926	24.9941	24.9788
Cz01g38260.t1	Cz01g38260	3	1																															13.2285	14.0175	13.5794	13.5239
Cz01g38310.t1	Cz01g38310	29	23	23.8145	23.8178	23.7487	23.7879	23.7954	23.7707	23.7234	23.6785	23.854	23.8395	24.1252	24.1501	24.0179	24.0019	24.3331	24.3643	24.4452	24.2317	24.1094	24.116	23.9198	23.8546	23.8723	23.9867	23.3627	23.3951	23.3637	23.3311	23.5587	23.579	23.5756	23.5507	23.6189	23.6881	23.412	23.8207	23.8596	22.9033	23.4481	23.3883	23.016	23.134	23.0398	23.1359	23.138	23.0491
Cz01g39060.t1	Cz01g39060	37	35	21.7477	21.8817	21.6335	21.5966	21.7424	21.7415	21.7078	21.5678	21.6728	21.676	21.9768	22.1795	22.1234	22.0066	22.3659	22.3943	22.3852	22.201	22.1532	22.1125	23.0829	23.0729	23.0052	23.0114	22.5844	22.6708	22.6175	22.5822	22.6595	22.6965	23.1398	23.3112	23.2819	23.2566	22.7331	22.981	22.9681	22.7031	22.9403	22.9687	21.7464	21.7057	21.6851	21.7481	21.7677	21.6066
Cz01g39130.t1	Cz01g39130	28	22	24.7727	24.6442	24.8904	25.0744	26.1616	26.1043	26.1848	26.2549	25.4409	25.4427	24.1123	23.465	23.9471	23.8193	26.7221	26.7227	26.1957	26.3513	25.4788	25.4851	23.1745	23.1685	23.2495	23.2263	25.495	25.3906	25.4307	25.5305	24.962	24.9055	22.8626	22.858	22.9054	22.9134	23.1554	24.8174	24.785	22.8015	24.5517	24.5454	23.1641	23.2608	23.1645	23.1082	24.6155	24.4482
Cz01g39170.t1	Cz01g39170	9	9											16.4426	15.9234	16.5694	16.699	17.1438	17.4125	17.3193	18.1147	17.0311	17.1338																					14.8614	14.8161	14.6137	15.5845	14.9908	15.1737
Cz01g39190.t1	Cz01g39190	20	14	19.3641	19.3923	19.2071	19.3199	19.8317	19.8065	19.6952	19.393	19.4335	19.3958	19.2466	19.1667	18.97	18.9743	19.635	19.8422	19.678	19.8815	19.555	19.4296	20.1113	20.2014	20.2855	20.2725	20.3817	20.4021	20.3511	20.3101	20.4712	20.4662	19.2834	19.2951	19.3573	19.1872	20.1524	20.2973	20.1376	20.3777	19.9335	19.8831	20.4224	20.3249	20.328	20.4483	20.2555	20.089
Cz01g39210.t1	Cz01g39210	11	11	20.6025	20.739	20.6253	20.5862	20.1736	20.1713	20.2789	20.2621	20.3922	20.4851	20.573	20.5618	20.6341	20.6357	20.0986	19.9423	20.0577	19.7445	20.3197	20.3812	21.1957	21.2278	21.1498	21.2722	21.9885	22.0609	21.9978	21.9844	21.7268	21.7128	18.8581	19.129	19.3503	19.3623	19.3904	18.9114	19.0609	19.468	18.8133	19.0258	16.7593	16.7962	16.6002	16.1794	16.8193	17.1672
Cz01g39240.t1	Cz01g39240	3	3	14.4206	14.2233	14.5456	15.075	14.4518	14.6492	14.7658	14.9237	15.0028	14.7302	14.8042	15.059	14.9405	15.1786	14.7312	15.2306	15.4445	15.1007	15.2745	14.9043	14.4271	15.0036	15.0211	15.1113	14.889	14.619	15.0504	14.8431	14.4236	14.4358											19.3314	19.1968	19.6223	19.8137	19.1095	21.6418
Cz01g40015.t1	Cz01g40015	2	2																																									18.0574	18.0567	17.945	17.629	16.875	16.7564
Cz01g40030.t1	Cz01g40030	14	12	14.1459	13.1635	14.0234	14.2988	16.305	15.5523	15.9897	16.0926	15.9	15.8243	14.6302	13.6378	14.301	13.5655	16.5754	17.409	17.136	17.4782	16.0581	16.0902	13.6071	13.5879	14.3283	13.5273	15.6704	15.4419	15.1379	15.6153	15.1732	15.2336	16.388	16.0193	16.3563	16.1059	17.3279	17.0334	17.0967	17.7243	16.4381	16.6206	15.0996	15.3223	15.1305	15.1204	16.6271	16.6284
Cz01g40090.t1	Cz01g40090	10	10											17.2996	17.3812	17.56	17.7183	17.4717	17.6026	17.5096	17.3911	17.7037	17.5726											16.3234	16.2116	16.3694	16.328	18.0573	17.0787	17.1269	18.1361	17.0466	16.7915	19.9302	20.0516	19.9163	19.9539	20.0975	20.1216
Cz01g40120.t1	Cz01g40120	92	58	24.0412	23.4694	23.8847	23.8793	23.038	23.1916	23.0926	23.0933	23.5898	23.6035	24.0706	23.5695	23.842	23.8954	24.1361	23.88	23.4987	24.0572	23.641	23.6355	22.0457	22.1342	22.0903	22.0912	21.9913	22.2577	22.1582	22.1489	22.8599	22.8356	22.6803	22.7152	22.7425	22.6676	23.9173	23.9753	23.8133	22.8667	23.3065	23.3478	25.0634	25.0025	24.8204	24.2573	24.2509	24.2681
Cz01g40160.t1	Cz01g40160	1	1																		13.1262
Cz01g41010.t1	Cz01g41010	1	1
Cz01g41060.t1	Cz01g41060	6	6											17.8918	17.7988	17.7831	17.9087	17.7323	17.5999	17.5687	17.5274	17.485	17.544											17.5992	17.5575	17.7733	17.7802	18.209	17.4781	17.4001	17.8413	17.5096	17.4626	18.4772	18.6967	18.5316	18.638	18.4853	18.4626
Cz01g42020.t1	Cz01g42020	97	69	26.9648	27.0812	26.9145	26.8387	26.2811	26.5484	26.3904	26.3678	26.4509	26.4846	27.0495	27.1606	27.0159	26.9073	26.3893	26.3707	26.0998	26.4223	26.5421	26.5023	25.4677	25.5688	25.4778	25.5487	26.3283	26.4512	26.3735	26.4662	26.5823	26.6	25.3884	25.6523	25.5528	25.5819	26.2724	26.0863	25.9944	25.2413	26.4156	26.4739	27.0225	27.0793	27.0615	27.1128	26.62	26.6365
Cz01g42030.t1	Cz01g42030	24	20	21.1857	21.1047	21.0211	21.1272	21.4511	21.6326	21.4805	21.4533	21.4698	21.5088	20.0567	20.0862	19.9295	20.1076	20.1514	20.3412	20.7452	20.0034	20.2442	20.3023	21.3977	21.3278	21.1843	21.3734	21.792	21.7517	21.6937	21.6658	21.5797	21.5542	20.0839	20.2407	20.1232	20.1316	19.9758	20.5415	20.5771	20.2398	20.1209	20.1901	21.4374	21.4954	21.4857	21.4837	21.7018	21.6925
Cz01g42050.t1	Cz01g42050	7	7	16.6692	15.9188	16.5758	15.9174	19.5984	19.4215	19.3743	19.4488	18.8635	18.7223											17.4678	17.0935	16.9423	17.0059	16.7751	16.8754	16.7521	16.7407	17.0845	17.0625	17.9594	18.0081	18.0087	17.9955	19.4472	17.9577	17.9723	18.9479	18.089	17.9903	17.8806	18.0554	17.8433	17.7652	18.0964	18.5075
Cz01g42070.t1	Cz01g42070	8	8	18.2012	18.2979	18.5066	18.444	18.4883	18.0766	18.2433	18.2507	18.2905	18.3225	19.8693	19.952	20.0249	19.9452	20.1569	20.2913	20.3138	20.6008	19.9719	20.0208	17.6883	17.5616	17.8608	17.6684	17.988	17.7848	18.043	18.0928	17.7182	17.7186	19.4742	19.6863	19.8816	19.7731	19.8428	20.1262	20.164	18.8393	19.7276	19.8033	20.3407	20.2689	20.1823	20.1464	20.2473	20.1902
Cz01g42080.t1	Cz01g42080	4	4	18.2518	18.1476	18.2026	18.2239	18.3529	18.4841	18.4679	18.3824	18.7927	18.5624	17.2926	17.1824	17.2624	17.3194	17.5537	17.6245	17.664	18.0787	17.9129	17.9969	15.9452	15.9357	15.7999	15.936	15.7249	16.0851	16.0794	15.811	16.1512	15.9917	18.0435	18.105	18.1895	18.093	16.6824	17.993	17.7098	17.7518	18.1815	18.0692	19.7655	19.8899	19.7647	19.6501	19.865	19.8482
Cz01g42145.t1	Cz01g42145	3	3	17.1308	16.9189	17.1525	17.3517	18.3694	17.7576	18.1103	18.2409	18.0974	18.1156											17.6172	17.5037	17.5183	17.4227	18.1975	18.0216	18.1208	18.2926	18.1717	18.1721											16.0797	16.1529	16.4021	16.08	17.1421	17.4725
Cz01g42220.t1	Cz01g42220	11	11																					18.8518	19.1024	19.0361	18.9973	18.9079	18.8316	18.7543	18.6072	18.465	18.5839	19.9993	20.2081	19.9098	20.076	19.2545	19.7834	19.0256	19.9568	19.6569	19.6248	18.6656	18.5831	18.4119	18.8109	18.7932	18.3919
Cz01g43030.t1	Cz01g43030	13	13	21.4686	21.5422	21.7409	21.73	21.2615	21.3308	21.3028	21.2354	21.2915	21.3283	19.3775	19.6185	19.5851	19.5406	19.5633	19.4618	19.3789	19.2966	19.436	19.5361	21.2324	21.4039	21.3979	21.2696	20.928	20.9405	20.9576	20.9525	20.98	20.9458	21.5169	21.5034	21.5119	21.4884	21.0687	20.9951	20.948	20.9113	21.0986	21.1496	19.6133	19.6403	19.7089	19.5948	19.0454	19.0311
Cz01g43040.t1	Cz01g43040	7	6	21.3737	21.6254	21.3482	21.3203	21.1202	21.0916	21.0308	21.1269	21.2578	21.3106	20.609	20.9077	20.6716	20.6139	20.3081	20.2722	20.4197	20.0942	20.6136	20.559	21.4178	21.0073	21.0047	21.154	19.8733	19.8541	19.9159	19.8543	20.0333	20.0576	21.7709	21.9351	21.858	21.8264	18.7306	21.2539	21.3009	20.724	21.4474	21.5101	21.8703	21.7754	21.8534	21.832	21.4433	21.2784
Cz01g43050.t1	Cz01g43050	4	4	18.4762	18.4716	17.8637	17.0797	17.167	16.8954	16.7095	15.9935	17.2407	17.2506	20.027	20.3518	20.1283	19.8849	19.6113	19.6666	19.5579	19.4649	19.7014	19.6008	19.378	19.1181	19.2314	19.1448	21.2424	20.857	20.908	20.6637	20.5132	20.5613	20.1715	20.1326	20.1261	20.0978	16.5267	19.5069	19.3535	17.9296	19.3643	19.2412	19.5362	19.3765	19.4893	19.67	19.1269	19.1378
Cz01g43070.t1	Cz01g43070	3	3											18.2113	18.3706	18.3112	18.2439	17.6237	17.6454	17.4455	17.6767	17.7559	17.8531																					18.7943	18.8637	18.7938	18.8492	18.256	18.162
Cz01g43080.t1	Cz01g43080	34	32	22.6578	22.5872	22.6499	22.6352	22.0704	22.0033	22.2188	22.415	22.2583	22.2285	23.0597	23.0134	23.004	22.9062	23.1784	23.1439	23.1535	22.8638	22.9841	22.9973	22.6612	22.6633	22.6358	22.6276	22.635	22.6072	22.6082	22.678	22.5772	22.5872	22.4399	22.3558	22.366	22.3146	21.8984	22.6622	22.637	22.528	22.5125	22.4328	23.1805	23.1629	23.2063	23.258	22.9248	22.8314
Cz01g43120.t1	Cz01g43120	30	28	21.0359	21.0137	21.3216	21.325	21.1942	21.1496	21.1703	21.2114	21.2201	21.1434	22.135	22.0911	22.2388	22.3064	22.2045	22.2188	22.1655	22.0689	22.0625	22.0989	22.4846	22.4088	22.3801	22.4266	22.7647	22.7875	22.7834	22.8548	22.6387	22.7096	21.0523	21.2142	21.2606	21.2055	21.8994	21.573	21.5882	22.1909	21.265	21.1795	20.7948	20.657	20.8446	20.9533	20.8495	20.7069
Cz01g43230.t1	Cz01g43230	2	2																																									19.8702	19.7544	19.9248	19.9607	19.1773	19.2825
Cz01g43260.t1	Cz01g43260	21	16	21.8153	21.9641	21.9395	21.8236	21.57	21.6424	21.4891	21.3552	21.5222	21.5245	22.082	22.2394	22.213	22.1364	21.9407	21.8937	21.8824	21.913	22.0183	22.0496	22.6612	22.7999	22.7648	22.734	22.6531	22.7404	22.6325	22.5399	22.6751	22.6572	21.7281	21.6831	21.8001	21.7335	21.6046	22.0829	22.2606	21.3596	21.998	21.8968	22.6828	22.6314	22.663	22.8011	22.4306	22.341
Cz01g43270.t1	Cz01g43270	82	66	24.5296	24.5239	24.4701	24.3661	24.2269	24.2577	24.1897	24.2007	24.216	24.2018	24.2191	24.2414	24.1662	24.069	24.1092	24.0796	24.0508	24.1272	23.9732	23.9907	24.1073	24.1102	24.1114	24.1281	23.7057	23.7652	23.743	23.7433	23.7428	23.6823	23.7479	23.7334	23.7298	23.801	24.2442	24.0241	23.9633	23.9245	23.7005	23.7403	24.0743	24.0833	24.0963	24.1257	24.14	24.1724
Cz02g26100.t1	Cz02g26100	3	3
Cz02g26140.t1	Cz02g26140	2	1	15.1248	14.6155	14.9025	14.8571	16.2406	16.2288	16.2136	15.9873	15.3679	15.7753
Cz02g26180.t1	Cz02g26180	12	12	17.3625	17.7634	17.4977	17.6033	17.0534	17.2546	17.2499	17.1539	17.2434	17.1693	17.1974	17.4759	17.0404	17.2599	16.7807	16.8893	16.8493	16.9105	16.7484	16.6069	22.4011	22.3193	22.2794	22.234	21.7086	21.7365	21.7189	21.6823	21.7761	21.8276	21.0962	21.2707	21.3149	21.2018	20.6395	20.4256	20.4275	20.4691	20.2213	20.2644	19.9471	19.883	19.8889	19.7825	20.0822	20.0431
Cz02g26200.t1	Cz02g26200	7	7	19.787	20.3613	20.2054	20.519	20.4158	20.74	20.63	20.7106	20.8338	20.8543	19.6217	20.4281	20.1242	20.3607	20.2337	20.1799	20.1282	19.6974	20.7404	20.7836	15.1552	14.9461	15.0125	14.9373	16.0754	15.931	16.0045	15.6384	16.4472	16.2191	18.8221	18.9791	18.9115	18.9118	19.4467	19.6856	19.993	18.5176	20.7671	20.7203	18.6347	18.7496	18.6728	18.6283	18.7443	19.0274
Cz02g26230.t1	Cz02g26230	6	6																																									14.4582	14.5247	13.471	14.2787	14.3146	14.3037
Cz02g27010.t1	Cz02g27010	1	1
Cz02g27030.t1	Cz02g27030	21	21	21.3022	21.2754	21.2825	21.2737	21.5821	21.5694	21.6115	21.6604	21.5407	21.4674	21.8635	21.8871	21.8904	21.8657	21.8479	21.8371	21.7731	21.9886	21.8856	21.8832	21.6612	21.5421	21.5404	21.6173	22.1722	22.1826	22.0918	22.1145	22.0802	21.9994	20.4003	20.2541	20.2634	20.2921	20.926	20.711	20.7202	20.5183	20.738	20.7205	20.9763	20.9804	21.029	21.0944	21.9466	21.8913
Cz02g27080.t1	Cz02g27080	49	45	24.107	24.1659	24.1493	24.1194	24.5108	24.3994	24.4002	24.3132	24.454	24.4385	23.9814	24.0797	24.0134	23.9359	23.919	23.8606	24.0761	23.9832	24.0468	23.9914	24.4943	24.5344	24.6169	24.535	24.2207	24.2256	24.1891	24.131	24.4217	24.3758	24.5947	24.5985	24.7081	24.6392	24.8412	24.9052	24.9176	24.5592	24.6929	24.6825	24.872	24.7309	24.8149	24.683	24.6139	24.6329
Cz02g27100.t1	Cz02g27100	1	1											17.7547	18.0963	17.8555	17.6952	17.1604	17.1715	16.9338	17.1438	17.0894	17.0124
Cz02g27140.t1	Cz02g27140	25	24	20.563	20.7107	20.6291	20.6374	20.5559	20.6184	20.5298	20.5008	20.4453	20.5487	18.5196	18.5145	19.272	18.797	18.7325	18.81	18.7505	18.9869	18.6856	18.6869	20.5377	20.6439	20.6781	20.6197	20.2498	20.3414	20.4144	20.4532	20.5381	20.4344	19.6246	19.6634	19.6977	19.7197	19.4015	19.159	19.3121	19.1291	19.4994	19.5162	20.1296	20.351	20.1689	20.2108	20.1806	20.0982
Cz02g27150.t1	Cz02g27150	25	19	21.2597	21.4566	21.3699	21.3923	21.2015	21.2889	21.3223	21.4876	21.3885	21.3547	21.7932	21.7917	21.84	21.8674	21.914	21.8859	22.0319	21.6729	21.804	21.8187	21.3153	21.4428	21.3773	21.4135	21.3673	21.4729	21.3914	21.4368	21.451	21.4583	20.6765	20.9813	21.1116	20.9811	21.2037	21.0457	20.9741	20.7326	20.9556	20.9837	21.7101	21.7492	21.7867	21.8437	21.707	21.5255
Cz02g27170.t1	Cz02g27170	16	13	20.9834	20.9776	20.9166	20.987	20.9241	21.2113	21.12	21.1139	21.019	21.0466	21.3875	21.2197	21.3269	21.4532	21.6887	21.8076	22.0157	21.3683	21.5582	21.5339	20.5126	20.7824	20.7448	20.711	21.3481	21.4248	21.3754	21.4148	21.1954	21.1941	21.5672	21.6655	21.5618	21.751	19.8912	22.0971	21.9987	21.2484	21.8973	21.9101	20.5625	20.4777	20.5712	20.6957	20.9083	20.8243
Cz02g28060.t1	Cz02g28060	2	2	19.8446	19.6221	20.0007	20.1562	20.0888	20.309	20.2025	20.2684	20.8276	20.9708
Cz02g28100.t1	Cz02g28100	2	2																																									17.7221	17.7393	17.732	17.6617	18.4926	18.361
Cz02g28150.t1	Cz02g28150	25	23	21.5401	21.6666	21.5153	21.4976	21.0028	20.8459	20.9478	20.8751	22.3774	22.351	20.7959	20.8486	20.8027	20.6821	20.184	20.2156	20.7611	20.5193	21.6934	21.6226	23.6551	23.584	23.7095	23.6481	21.5552	21.5652	21.5946	21.5781	22.0969	22.0808	24.7977	24.6749	24.822	24.7897	22.8931	23.0296	23.273	23.5071	23.1877	23.2127	21.8183	21.889	21.6511	21.0597	20.4563	20.265
Cz02g28160.t1	Cz02g28160	24	21	21.8272	21.7799	21.8618	21.8614	21.7803	21.8417	21.8209	21.7604	21.7975	21.767	20.9541	20.9878	20.9957	20.9818	21.0854	21.1319	21.0658	21.116	20.95	20.9762	22.4401	22.4117	22.4248	22.5017	22.1305	22.0921	22.0876	22.1153	22.0469	22.1097	21.3367	21.457	21.5372	21.4807	20.9252	21.2798	21.2849	20.4522	21.1154	21.234	21.7646	21.7699	21.7473	21.9539	21.8679	21.8125
Cz02g28310.t1	Cz02g28310	30	25	22.3899	22.5456	22.4327	22.2739	21.7743	21.756	21.7636	21.7888	22.0098	21.9643	22.912	22.9806	22.9989	22.8874	22.388	22.349	22.3258	22.3869	22.5315	22.4959	22.221	22.2651	22.2481	22.2535	21.4711	21.3559	21.4252	21.3584	21.4973	21.4406	23.2628	23.1369	23.2533	23.1207	21.9229	22.2767	22.2981	21.9924	22.4913	22.4979	22.8134	22.7199	22.7493	22.6173	22.1818	22.0973
Cz02g29020.t1	Cz02g29020	3	3	19.8728	19.9305	19.9241	19.8398	19.4064	19.5336	19.3108	19.316	19.5374	19.62	19.6675	19.7512	19.6969	19.5977	19.0866	19.1798	19.0448	19.2929	19.2671	19.359	16.8427	17.021	16.8582	16.9044	17.1221	17.47	17.1152	17.0053	17.7549	17.7712	17.8866	17.8462	17.6553	17.4267	18.6097	17.2474	17.2507	19.2152	17.4874	17.3796
Cz02g29180.t1	Cz02g29180	16	13	22.2926	22.3239	22.4085	22.4434	22.0164	22.2683	22.2144	22.2822	22.2331	22.2534	21.4604	21.5659	21.5888	21.533	21.1857	21.1461	21.0601	21.2055	21.1935	21.1915	21.5702	21.703	21.7194	21.6229	21.3828	21.4033	21.4232	21.5232	21.529	21.5457	20.2553	20.3749	20.3921	20.3926	19.0742	20.1272	20.0402	19.216	20.3041	20.3557	22.117	22.1284	22.0682	22.0744	21.9445	21.7867
Cz02g29200.t1	Cz02g29200	6	5	17.9191	17.8458	17.6203	18.081	17.6354	17.5573	17.5852	17.4937	17.6216	17.6866	16.7382	16.8824	16.8143	16.9087	17.2045	17.3914	17.3256	18.2949	17.1735	17.0732											19.1613	19.4337	19.4038	19.3129	19.2152	18.9463	18.884	19.7795	19.1143	19.1565	18.8213	18.7952	18.6924	18.5979	19.1035	19.1792
Cz02g29260.t1	Cz02g29260	18	16	19.8554	19.5764	19.783	19.9489	20.067	20.328	19.9266	19.947	19.83	19.8012	19.2312	19.527	19.2147	19.265	18.7476	18.682	18.4034	18.7096	18.708	18.7431	20.9461	21.157	21.1591	21.0855	20.5602	20.7242	20.5809	20.5573	20.8469	20.7888	19.0327	18.9601	19.0451	19.0897	17.775	18.0721	17.8625	19.3769	18.2871	18.4409	20.9807	20.8933	20.9043	20.9614	20.6147	20.6168
Cz02g30030.t1	Cz02g30030	20	11	22.0747	21.7601	22.0406	22.1643	22.0154	22.1831	22.1295	22.0954	22.2195	22.1573	22.4025	21.9701	22.3438	22.4646	22.8026	22.7262	22.5214	22.3575	22.5797	22.5325	20.2976	20.2749	20.2116	20.3115	20.0826	20.05	20.0814	20.064	20.4969	20.4719	20.0193	20.2229	20.0265	19.934	20.4025	21.4905	21.4389	19.9921	21.744	21.743	22.3201	22.3357	22.2713	21.9914	22.7815	22.5895
Cz02g30070.t1	Cz02g30070	12	11	17.1129	16.0875	16.7827	16.9173	17.6229	17.5178	17.6531	17.8361	17.4086	17.4279	18.2115	17.5661	17.8585	18.2193	18.4897	18.46	18.5023	19.3595	18.3223	18.3072	18.653	18.8476	18.8852	18.8796	18.9487	19.0667	19.0432	19.0306	18.9502	18.8746	19.1532	19.3349	19.3923	19.3879	20.0805	19.3119	19.3174	20.6689	19.1923	19.2355	21.3674	21.4618	21.4568	21.3423	21.3162	21.3006
Cz02g30150.t1	Cz02g30150	33	29	24.2367	23.6117	24.2265	24.2132	24.0812	23.5778	23.9384	24.0582	23.6909	23.5808	24.3465	23.702	24.2919	24.3559	24.0641	23.8664	23.7959	24.0254	23.8109	23.7787	24.2807	24.198	24.5104	24.3691	24.2799	24.0461	24.1334	24.1345	23.935	23.908	24.331	24.1207	24.4121	24.3311	24.7242	24.1984	24.3385	24.774	24.0295	23.9542	23.9571	23.758	23.7566	23.4682	24.605	24.6413
Cz02g30260.t1	Cz02g30260	25	22	20.8139	20.7971	20.7017	20.7718	20.6476	20.7705	20.6885	20.7436	20.7009	20.7462	20.8791	20.6783	20.712	20.8192	20.4983	20.4946	20.6635	20.7749	20.683	20.7232	21.7537	21.9919	21.9228	21.9264	21.4721	21.547	21.5802	21.5089	21.6641	21.722	21.8684	21.7286	21.7836	21.8217	22.2423	21.1745	21.1303	22.7717	21.1174	21.2097	20.9443	21.1074	20.9389	20.8783	20.7295	20.7149
Cz02g31140.t1	Cz02g31140	35	31	22.4626	22.2888	22.3982	22.4033	22.5098	22.3403	22.4863	22.5265	22.3928	22.3583	22.7522	22.6139	22.7343	22.7742	22.7831	22.8799	22.9831	22.8584	22.784	22.7601	23.8434	23.7712	23.7484	23.8171	23.7903	23.7742	23.7743	23.7235	23.7946	23.8046	23.6482	23.391	23.4023	23.4635	22.8562	23.4171	23.4435	22.7442	23.5386	23.5062	23.8206	23.8472	23.8093	23.7762	23.8788	23.8305
Cz02g32020.t1	Cz02g32020	1	1	11.4935		12.2399	12.2749				12.1669
Cz02g32040.t1	Cz02g32040	21	16	22.6972	22.9898	22.8778	22.8058	22.2699	22.3122	22.3182	22.4192	22.8654	22.859	20.2044	20.4705	20.4719	20.3555	20.0924	19.9914	19.9352	20.2427	20.5526	20.4685	22.2706	22.3577	22.2305	22.2014	21.5214	21.6433	21.496	21.7081	21.8023	21.705	21.4641	21.6429	21.5739	21.533	20.7447	20.908	20.827	20.5081	21.6405	21.5366	21.5581	21.5319	21.5836	21.8008	21.0034	20.8786
Cz02g32085.t1	Cz02g32085	1	1
Cz02g32145.t1	Cz02g32145	16	11	19.102	19.209	19.3449	19.3836	19.0652	18.8895	19.1349	19.1718	19.3027	19.3205	20.7165	20.8674	20.4337	20.1268	19.7837	19.7535	19.8275	20.295	20.0209	20.0742	21.9386	22.1174	22.1427	22.0528	21.6466	21.6254	21.5595	21.6133	21.7129	21.6173	20.4137	20.2544	20.3337	20.204	19.5272	20.3838	20.2282	19.8817	19.864	19.9113	21.0189	21.0472	20.8642	20.7259	20.3999	20.3369
Cz02g32200.t1	Cz02g32200	3	3																																									18.7225	18.7712	18.7868	18.9302	18.4154	18.6297
Cz02g32210.t1	Cz02g32210	21	20	24.4845	24.6989	24.5355	24.2717	24.5901	24.3237	24.4675	24.3418	24.1945	24.1316	24.6851	24.9118	24.8343	24.639	24.5428	24.9131	25.1098	24.7107	24.6961	24.7391	24.1311	24.1764	24.2719	24.1496	24.5425	24.3897	24.4032	24.304	24.2643	24.2555	23.7219	23.8148	23.7385	23.693	22.8565	23.6885	23.8406	22.6468	23.4875	23.4638	23.9676	23.9296	24.0552	24.1209	24.0393	24.0307
Cz02g32230.t1	Cz02g32230	39	26	22.1293	22.0456	22.1998	22.1718	22.0509	22.1176	22.0018	21.8046	22.2343	22.1779	22.5855	22.5423	22.582	22.6494	22.5551	22.5779	22.6455	22.6622	22.9179	22.8771	22.1838	22.2576	22.2678	22.1785	21.8154	21.9682	21.9068	21.7938	22.1125	22.1396	22.3388	22.245	22.3189	22.3267	21.7456	22.728	22.7055	21.8212	22.6689	22.6533	22.6751	22.7417	22.6977	22.5357	22.4848	22.5313
Cz02g33020.t1	Cz02g33020	66	47	25.8569	25.7392	25.83	25.9076	25.8143	25.9188	25.8603	25.9611	25.9445	25.9491	26.2562	26.2252	26.2102	26.1236	25.6051	25.5508	25.5019	25.3885	25.8543	25.9119	25.9995	26.0639	26.1161	26.0888	25.894	25.8598	25.8466	25.866	26.0359	26.0087	25.1532	25.1987	25.2659	25.2851	24.5572	24.992	24.9856	24.5316	25.1596	25.175	25.6097	25.6048	25.6484	25.6173	25.3541	25.3221
Cz02g33130.t1	Cz02g33130	23	19	23.0592	23.1451	23.239	23.262	23.923	23.8085	23.8964	23.9753	23.7435	23.7183	21.657	21.5329	21.6229	21.7948	22.2352	22.667	22.7472	21.9004	22.4556	22.4552	23.0419	22.9238	23.0437	23.0483	23.0153	22.9517	22.9639	22.9159	22.8548	22.8791	22.4143	22.3008	22.4313	22.48	21.4318	22.1404	22.2608	21.7801	21.937	21.8971	22.1455	22.208	22.1593	22.1629	23.0863	22.8966
Cz02g33220.t1	Cz02g33220	22	20	21.0827	21.2662	21.3874	21.3129	20.8735	20.9304	20.9163	20.9497	20.8738	20.9144	21.3874	21.4758	21.5712	21.5274	21.06	21.0192	20.9446	21.1619	21.0568	20.9846	19.6049	19.6311	19.5484	19.5289	19.5194	19.673	19.5824	19.5328	19.693	19.7004	19.3071	19.3354	19.4597	19.4956	20.0587	19.2791	19.1954	20.4977	19.1624	19.1092	20.7505	20.7211	20.8304	20.8667	20.1804	20.2769
Cz02g33270.t1	Cz02g33270	3	3																					12.0783			12.6424		11.8161	12.6366	12.1772	12.1648	12.1921
Cz02g34100.t1	Cz02g34100	16	15	20.6432	20.7045	20.7143	20.7155	20.4828	20.4315	20.5644	20.5666	20.4276	20.3225	18.8845	19.032	19.0762	19.2574	18.8073	18.7581	18.7682	18.9884	18.7334	18.6857	21.0785	21.0535	21.2173	21.1873	21.1962	21.2342	21.0994	21.1703	21.1972	21.0603	20.6498	20.5366	20.5161	20.5021	20.2718	20.1514	19.9518	19.0321	20.2557	20.143	22.6111	22.5413	22.5677	22.5541	22.3971	22.3346
Cz02g34200.t1	Cz02g34200	20	19	22.152	22.2032	22.1491	22.0454	21.7127	21.7967	21.6888	21.6699	21.6589	21.6552	22.0978	22.2103	22.1262	22.0298	21.8916	21.827	21.8915	21.7904	21.8582	21.8481	21.6427	21.7051	21.6667	21.6568	21.5424	21.5896	21.5638	21.5508	21.5176	21.4435	20.9629	20.9023	20.8055	20.9373	20.5127	20.7702	20.7328	20.6718	20.722	20.7249	19.988	19.9846	20.037	20.17	20.0995	20.1563
Cz02g35080.t1	Cz02g35080	1	1																																										12.2684
Cz02g35100.t1	Cz02g35100	10	9	19.3011	19.5071	19.2969	19.5058	19.3786	19.2201	19.4067	19.4701	19.7738	19.6519	19.2158	19.3649	19.2613	19.4267	19.4369	19.6868	20.1317	19.5793	19.4973	19.4066	19.4325	19.729	19.5575	19.8591	18.9261	18.5877	18.8034	18.8974	19.5939	19.5775	20.588	20.6309	20.4828	20.5692	21.1187	20.057	20.2349	21.5343	20.1105	20.1735	19.9231	19.9715	19.94	19.9808	19.4932	19.4677
Cz02g35110.t1	Cz02g35110	61	51	25.3564	25.7177	25.4447	25.3508	25.2627	25.7179	25.5288	25.4774	25.381	25.375	26.324	26.8321	26.5083	26.4594	25.7026	25.744	25.5666	25.6979	26.5746	26.5886	24.5975	24.5205	24.522	24.5494	25.0573	25.293	25.1371	24.986	25.3552	25.3532	24.8319	24.7975	24.7987	24.7822	24.2284	24.6647	24.7227	24.0053	26.2127	26.1901	26.2628	26.2493	26.5278	26.8501	26.4777	26.4688
Cz02g35130.t1	Cz02g35130	13	13	17.022	16.965	16.9529	16.8087	16.469	16.3982	16.3986	16.7926	16.7462	16.699	19.3901	19.3839	19.3603	19.3771	19.306	19.245	19.7892	19.1576	19.3854	19.4295	19.8216	19.8289	20.0176	19.8213	19.0454	18.9964	18.9376	18.8173	19.0614	19.2708	21.4356	21.4347	21.5948	21.4549	19.9415	20.6996	20.9231	19.099	20.6938	20.74	21.405	21.3473	21.2452	21.1146	20.7423	20.7346
Cz02g35140.t1	Cz02g35140	21	20	19.2498	19.1231	19.0642	19.1526	19.5861	19.5912	19.6028	19.5546	19.4357	19.3467	20.3695	20.4312	20.6154	20.5304	20.3749	20.3993	20.422	20.4659	20.3457	20.2211	20.8747	20.6187	20.5898	20.7815	21.001	20.9083	20.9435	21.0253	20.9231	20.8417	17.5447	16.4014	16.1898	16.3345	19.0779	18.0909	18.2052	19.1828	17.755	17.6991	20.3092	20.4286	20.5325	20.5476	20.926	21.1414
Cz02g35280.t1	Cz02g35280	59	50	24.2644	24.5081	24.3241	24.2502	24.2608	24.3212	24.3467	24.3738	24.4309	24.3617	23.2173	23.4442	23.2511	23.142	22.9649	22.9911	23.0753	22.9309	23.4232	23.3962	24.7779	24.8958	24.8407	24.9148	24.3419	24.2775	24.319	24.2652	24.3169	24.31	24.805	24.7891	24.7214	24.8654	23.7945	24.1243	24.2276	23.7194	24.2526	24.2754	24.1488	24.1536	24.2951	24.4397	24.4349	24.448
Cz02g36100.t1	Cz02g36100	28	25	19.7673	19.8501	19.8284	19.8078	20.2969	20.1783	20.1495	20.0818	20.2159	20.2077	20.7513	21.0279	20.8112	20.7295	20.7009	20.6442	20.6475	21.1109	20.9147	20.8953	21.9331	21.9744	21.9472	21.9377	21.7901	21.7576	21.7562	21.7253	21.6879	21.6146	22.3489	22.3822	22.3351	22.3754	22.6309	21.9988	22.078	22.5202	21.9042	21.8837	20.3346	20.4651	20.4011	20.4183	20.479	20.4164
Cz02g36110.t1	Cz02g36110	31	27	22.9392	22.4645	22.8904	23.0419	22.9398	22.9739	22.9684	23.0294	22.7017	22.6918	22.2914	21.9438	22.3048	22.3331	22.463	22.3214	22.1999	22.2069	22.0886	22.0948	23.1742	23.0785	23.1523	23.105	22.7953	22.6813	22.7255	22.7908	22.5394	22.6726	22.6511	22.6418	22.688	22.6972	22.2264	22.4278	22.3862	22.5231	22.3712	22.372	20.171	20.0796	20.1582	20.0329	20.0263	20.034
Cz02g36117.t1	Cz02g36117	4	4	20.9953	20.7554	20.8012	20.7748	21.1689	21.3153	21.2901	21.3318	20.9064	20.9493	19.6332	19.3272	19.3331	19.2952	19.7416	19.7553	19.6336	19.8078	19.5152	19.4672	19.9911	20.0254	20.1438	19.9963	19.7086	19.7269	19.7488	19.8228	19.5458	19.7287											21.3028	21.1757	21.3705	21.3442	20.9226	20.9719
Cz02g36150.t1	Cz02g36150	1	1
Cz02g36250.t1	Cz02g36250	8	6	16.8991	16.6056	16.732	16.9343	17.5226	17.2921	17.3905	17.3318	17.3625	17.195	15.7179	16.0121	15.7271	15.6596	16.5676	16.4936	16.7134	16.6121	16.4958	16.4792	16.8416	16.9114	16.8888	16.9912	17.2193	17.2697	17.3132	17.3062	17.5752	17.5888											16.3158	16.2874	15.9565	16.0836	16.9078	17.3548
Cz02g36320.t1	Cz02g36320	39	36	23.0724	23.0055	23.0652	23.1486	22.9662	22.999	23.0115	23.0481	23.1187	23.032	22.4634	22.3003	22.1921	22.1846	21.9425	21.9078	21.9849	22.1598	22.0466	22.0509	23.7037	23.7325	23.6153	23.6767	23.1106	23.1599	23.1202	23.1261	23.2431	23.2134	22.0919	22.1496	22.1279	22.0916	22.4551	21.7618	21.808	22.3719	21.8758	21.8125	23.2652	23.2576	23.2211	23.2005	23.189	23.2467
Cz02g37010.t1	Cz02g37010	10	10	14.0418	13.3373	13.8962	14.0348	16.1925	16.2957	16.4058	16.4833	15.6871	15.2018	19.8511	19.927	19.7944	19.7695	19.8329	19.8931	19.8946	19.9253	19.8435	19.7469	16.5341	16.0958	16.1656	16.3579	18.4462	18.093	18.1681	18.1726	17.3054	17.402	16.0234	16.0578	15.9291	16.056	14.6752	15.9346	15.9318	14.7684	15.7898	15.7651	17.3412	17.4465	17.4374	17.2825	17.8421	18.709
Cz02g37050.t1	Cz02g37050	2	1	16.3886	16.5162	16.124	16.4036	15.9405	16.0696	16.1875	16.3339	16.4572	16.034																					17.8482	17.414	17.5122	17.4864	17.7873	17.3105	17.3492	17.9091	17.5632	17.5191
Cz02g37100.t1	Cz02g37100	42	36	22.1716	22.0526	22.2724	22.3636	22.5897	22.5124	22.5463	22.5873	22.3652	22.3428	22.7163	22.8167	22.8731	22.781	22.6451	22.6303	22.6023	22.774	22.6132	22.6558	22.4503	22.5633	22.5674	22.4904	22.6337	22.6744	22.6744	22.6918	22.6604	22.6556	21.7643	21.8493	21.872	21.8859	22.5871	21.6921	21.6711	22.3182	21.6025	21.6365	23.2282	23.1765	23.2423	23.2425	23.3015	23.199
Cz02g37110.t1	Cz02g37110	14	12	19.3447	19.175	19.1937	19.2736	19.5156	19.6915	19.7167	19.7761	19.4669	19.4444	19.534	19.0268	19.2593	19.5281	20.0144	20.022	20.0748	20.4617	19.7706	19.8292	16.8136	16.5117	16.3419	16.9367	17.8083	17.8658	17.766	17.8717	17.5448	17.4623	17.8962	17.6646	17.4709	17.9312	19.4018	18.5617	18.5826	19.8917	18.3005	18.384	19.1189	19.3208	19.2384	19.1901	19.627	19.8512
Cz02g37200.t1	Cz02g37200	19	16	22.1232	22.1519	22.1033	22.129	22.3228	22.2944	22.3205	22.3018	22.1829	22.2048	22.8833	22.8657	22.6678	22.5909	22.5924	22.6185	22.6504	22.4084	22.7474	22.7304	23.2909	23.1814	23.3823	23.2665	22.9983	22.885	22.9508	22.9994	22.9136	22.9502	22.7884	22.6202	22.8906	22.8061	22.5908	22.4361	22.399	22.5394	22.2934	22.2912	22.4746	22.7257	22.5604	22.6961	22.8992	22.878
Cz02g37210.t1	Cz02g37210	101	89	25.0521	24.9133	24.9763	24.9665	24.6314	24.7007	24.654	24.6489	24.7804	24.7868	25.1275	25.0756	25.0986	25.0635	24.8409	24.8459	24.8442	24.9646	24.8353	24.824	25.1212	25.1243	25.0963	25.1295	24.8312	24.856	24.8208	24.8569	24.8025	24.8208	24.6235	24.6148	24.5462	24.6136	24.6732	24.5186	24.4825	24.361	24.302	24.3258	24.8527	24.7739	24.8354	24.8397	24.759	24.8074
Cz02g38100.t1	Cz02g38100	35	30	26.0885	25.9733	26.1108	26.0221	25.9184	25.5267	25.8299	25.8847	25.8681	25.8553	25.3164	25.2208	25.2842	25.2384	25.09	24.9498	25.0351	25.1783	24.939	24.9425	24.8772	24.8689	24.8672	24.8386	23.9179	23.7694	23.9048	23.9195	23.9241	23.9691	25.4537	25.306	25.5182	25.4239	24.0215	24.6276	24.6135	25.0943	24.4958	24.403	24.5424	24.4533	24.36	23.9752	24.2551	24.1916
Cz02g38130.t1	Cz02g38130	29	23	21.0411	20.7986	20.9276	21.0956	21.3308	21.2848	21.31	21.3395	21.2354	21.1764	20.547	20.1459	20.3423	20.5518	21.0858	20.998	20.8509	21.1367	20.8473	20.8368	22.1954	21.8926	21.8717	22.0897	21.6041	21.473	21.5592	21.5918	21.6289	21.6	21.329	21.2205	21.2092	21.4254	21.6263	21.4472	21.4477	22.025	21.3716	21.3017	21.8568	21.8737	21.8979	21.8795	22.0648	22.1304
Cz02g38270.t1	Cz02g38270	27	25	23.0236	23.094	23.0775	22.9752	22.4937	22.5465	22.5203	22.4055	22.5709	22.4809	22.6922	22.6553	22.6977	22.6067	22.2949	22.3141	22.2225	22.1964	22.3192	22.3188	22.6389	22.7336	22.7714	22.6818	22.5473	22.6008	22.5664	22.5779	22.613	22.6133	22.9118	22.8907	22.9571	22.9619	23.9522	22.7601	22.7317	24.0706	22.6788	22.6673	23.4202	23.4003	23.4404	23.3435	22.9953	23.011
Cz02g38290.t1	Cz02g38290	1	1
Cz02g39190.t1	Cz02g39190	1	1
Cz02g39225.t1	Cz02g39225	1	1																					18.8391	18.9108	18.901	18.8301	19.0297	19.0417	19.0647	18.9674	19.079	19.083
Cz02g40190.t1	Cz02g40190	7	6											16.1123	15.2355	15.5879	15.9662	16.265	16.2671	16.2141	17.527	16.5858	16.2904	16.0592	15.7608	15.724	16.0289	16.6584	16.7895	16.925	16.8171	16.6119	16.9771											20.2145	20.0901	20.1477	20.0469	20.2058	20.1307
Cz02g41145.t1	Cz02g41145	2	2	15.0661	14.9361	14.8792	14.977	16.4669	16.2732	16.3597	16.1157	16.0959	15.8335	15.068	15.0491	15.1863	15.0153	13.9079	14.9965	14.5001	14.8281	14.7983	14.6972											15.522	14.4329	14.8286	14.8323	17.4829	15.8613	15.8486	18.1232	15.7609	15.6078
Cz02g41190.t1	Cz02g41190	1	1
Cz02g41220.t1	Cz02g41220	78	55	24.9082	25.1119	25.0075	24.8616	24.579	24.5209	24.5412	24.5812	24.8344	24.7685	24.4353	24.4842	24.4362	24.3508	24.269	24.2221	24.2641	24.2375	24.2615	24.2516	25.2581	25.3609	25.355	25.2714	24.6539	24.7521	24.6967	24.6964	24.8942	24.8637	24.7556	24.7667	24.7469	24.783	24.3474	24.4565	24.4536	24.3292	24.5376	24.5256	24.2287	24.273	24.322	24.4627	24.2724	24.1905
Cz02g41230.t1	Cz02g41230	16	14	19.5112	21.5424	19.8116	20.848	20.1556	20.4907	20.5018	20.494	20.3319	20.673	20.4698	20.7763	20.6743	20.4989	20.4516	20.3293	20.3949	20.4076	20.35	20.4139	21.1603	21.2351	21.336	21.2431	20.7936	20.6994	20.7741	20.7906	20.8502	20.8297	20.3433	20.4934	20.5567	20.5143	19.6919	20.0787	19.8926	20.2363	19.8528	19.824	20.4122	20.4008	20.5254	20.5275	20.1077	19.9978
Cz02g41250.t1	Cz02g41250	61	44	25.1045	24.976	25.075	25.0951	25.2353	25.1732	25.1529	25.0434	24.9339	24.9022	26.141	25.9898	26.058	26.0661	25.9736	25.9643	25.9481	25.7215	25.845	25.8239	24.7402	24.6525	24.8074	24.8059	25.2107	25.1516	25.1762	25.187	24.9604	24.9071	24.9382	24.9528	25.043	25.0013	24.3495	25.0221	25.0342	24.53	24.9219	24.9038	25.0827	25.0501	25.1292	25.181	25.0975	24.9498
Cz02g41255.t1	Cz02g41255	1	1																																									18.1905	17.9935	18.0977	18.2378	17.4711	17.3113
Cz02g42015.t1	Cz02g42015	2	2																																									18.7913	18.791	18.8701	18.9925	19.487	19.4857
Cz02g42060.t2	Cz02g42060	5	5	21.0821	21.2139	21.1246	21.0469	20.9419	20.9497	20.9287	20.8701	20.8733	20.8682	21.362	21.5504	21.3566	21.3624	21.2628	21.4292	21.4237	21.0248	21.3277	21.3561	18.7118	18.816	18.6565	18.7452	18.8997	18.801	18.8418	18.7729	18.636	18.7036	18.9143	19.0694	19.1145	18.9533	19.7979	18.86	18.8683	19.0272	18.8658	18.6508	20.8044	20.7391	20.7935	20.8767	20.6248	20.5899
Cz03g00050.t1	Cz03g00050	21	15	20.7913	20.6639	20.7984	20.7944	20.9168	20.8671	20.9383	20.9957	20.8148	20.7869	20.035	19.9926	19.9886	20.0987	20.0511	20.0333	20.071	19.9285	20.1296	20.1395	20.692	20.8626	20.9805	20.897	20.7858	20.7611	20.7746	20.7613	20.6393	20.5666	20.7302	20.9058	20.9045	20.9199	21.0685	20.7057	20.6949	21.2447	20.7478	20.6867	19.5693	19.5883	19.712	19.7937	20.2616	20.3915
Cz03g00170.t1	Cz03g00170	121	80	27.1048	26.9546	26.923	26.9928	26.7316	26.7042	26.7243	26.8019	26.7754	26.7569	27.5687	27.4647	27.4465	27.4264	26.7758	26.703	26.9767	26.6613	27.1433	27.1265	27.1795	27.0651	27.0941	27.0952	26.4377	26.4661	26.5299	26.4085	26.5591	26.5035	27.0345	26.9907	27.0159	27.0271	26.273	26.3109	26.32	26.1644	26.4635	26.4504	26.4166	26.3632	26.3969	26.3108	26.2266	26.0952
Cz03g00210.t1	Cz03g00210	2	2
Cz03g00255.t1	Cz03g00255	1	1	16.6837	16.9813	16.6809	16.8367	16.4004	16.5428	16.4805	16.7674	16.7441	16.7843
Cz03g00270.t1	Cz03g00270	1	1
Cz03g00300.t1	Cz03g00300	37	32	21.5804	21.6813	21.6981	21.7503	21.6176	21.6423	21.7465	21.7062	21.5824	21.5023	21.9195	21.9357	21.8166	21.8665	21.5175	21.4958	21.5358	21.3577	21.5529	21.5393	21.5959	21.6633	21.6641	21.6864	21.8707	21.958	21.8825	21.8997	21.801	21.7052	21.3612	21.3754	21.3399	21.2569	20.3409	21.0278	20.9611	20.5213	20.9694	21.0651	21.7933	21.8479	21.785	21.8957	21.7036	21.7326
Cz03g01020.t1	Cz03g01020	61	48	24.1884	24.1551	24.1382	24.0601	24.0992	24.0414	24.0323	24.0114	23.844	23.8563	22.7325	22.8167	22.7696	22.6721	22.354	22.4058	22.4542	22.2887	22.3976	22.4323	23.3297	23.3803	23.3917	23.3134	23.4307	23.3481	23.34	23.3544	23.3237	23.3145	23.2758	23.3217	23.3122	23.278	22.7125	23.2746	23.32	22.7921	23.2981	23.2614	23.4152	23.3189	23.3498	23.398	23.4235	23.3506
Cz03g01040.t1	Cz03g01040	120	94	25.6887	25.4789	25.6262	25.52	24.8735	24.9461	24.9441	25.0307	25.7391	25.71	26.0107	25.7779	26.0021	26.0022	25.952	25.7681	25.764	25.6631	26.4824	26.4367	25.1335	25.2147	25.2469	25.2294	24.9879	25.0736	25.0053	25.0637	25.636	25.6033	24.8867	24.9187	24.9951	24.9407	24.4087	24.6435	24.6597	24.6529	25.3595	25.3623	26.0697	25.9832	26.0822	26.0549	25.5834	25.6155
Cz03g01170.t1	Cz03g01170	6	6	18.3632	18.3322	18.5617	18.5978	18.0996	17.954	18.1566	18.0993	18.1002	17.9682	19.3799	19.2511	19.6539	19.6039	19.4463	19.6404	19.4871	18.8846	19.389	19.4207	19.527	19.7889	20.0349	19.8415	18.9034	18.9849	18.9928	19.0403	19.0848	19.1087	21.5316	21.345	21.7246	21.4484	20.5727	20.6089	20.601	21.5769	20.8116	20.7193	19.4051	19.6712	19.3892	19.1276	19.5792	19.2396
Cz03g02100.t1	Cz03g02100	36	35	21.1889	21.4202	21.3515	21.1267	20.9588	21.0177	20.9963	20.9186	21.1148	21.0233	21.0145	21.0983	21.169	21.0831	20.9388	20.9708	20.939	21.0578	21.2013	21.1679	21.8715	21.8921	21.8737	21.9216	21.7357	21.8717	21.804	21.8166	21.8747	21.8871	20.4628	20.608	20.5911	20.4709	21.8153	20.3437	20.4675	21.9115	20.4926	20.5399	20.7345	20.7624	20.8047	20.7722	21.1958	21.3757
Cz03g02150.t1	Cz03g02150	14	11	20.8186	20.8244	20.9025	20.8378	20.7011	20.7547	20.7091	20.5868	20.6972	20.6484	20.6528	20.6197	20.7464	20.7777	20.4768	20.4436	20.4616	20.8606	20.7323	20.7098	21.4704	21.7197	21.5469	21.5446	21.1639	21.2756	21.2353	21.1489	21.3223	21.3873	20.6074	20.8502	20.6662	20.6643	21.0071	20.3846	20.2787	20.7943	20.4126	20.3753	21.0659	21.0413	21.2016	21.2832	20.8819	20.8646
Cz03g02220.t1	Cz03g02220	2	2											18.3069	21.866	18.3851	20.0372	17.8166	18.1583	17.9801	17.9901	17.9222	19.2957											16.6744	16.2612	16.3404	16.5833	18.4627	16.4481	16.2912	17.8516	16.3273	16.1802	19.2457	19.2016	19.2644	19.3366	18.6097	18.8528
Cz03g03060.t1	Cz03g03060	9	6	20.1096	19.9788	20.1402	20.2244	20.4235	20.3396	20.4986	20.4664	20.2592	20.207	21.1219	20.9994	21.1216	21.2638	21.2674	21.3112	21.4688	21.1801	21.1697	21.199	20.5236	20.6546	20.6239	20.6197	20.5063	20.3339	20.4518	20.3683	20.1909	20.2102	20.8894	21.048	20.9625	21.0738	21.4869	21.1359	21.254	21.611	21.0805	21.0662	20.8664	20.9462	21.0846	20.9698	21.3462	21.472
Cz03g03120.t1	Cz03g03120	47	38	23.3551	23.4552	23.3732	23.3578	23.2472	23.3272	23.2607	23.1943	23.2809	23.2831	23.1381	23.1655	23.1288	23.0916	23.1385	23.163	23.2477	23.121	23.0495	23.0823	23.1944	23.1256	23.1728	23.1621	22.9888	22.9683	22.9298	22.9444	23.0059	23.0085	23.6192	23.5951	23.6151	23.6521	23.3537	23.6532	23.6858	23.6506	23.5412	23.5367	23.288	23.3351	23.3602	23.4497	23.4527	23.4279
Cz03g03250.t1	Cz03g03250	11	7	21.0581	21.2538	21.0822	20.963	20.4641	20.5465	20.4682	20.6043	20.6514	20.5683	20.8735	21.1952	20.909	20.7556	20.1371	20.118	20.0241	20.0734	20.329	20.3638	20.7258	20.9434	20.8114	20.7553	20.6883	20.6772	20.7341	20.6808	20.7242	20.695	20.2083	20.3282	20.1585	20.2048	20.0014	19.6846	19.4255	19.6691	19.7122	19.7077	21.7521	21.6663	21.7518	21.8841	21.7057	21.6319
Cz03g04030.t1	Cz03g04030	1	1
Cz01g14040.t1	Cz01g14040	22	20	21.9188	21.8427	21.9107	21.9069	22.4758	22.4739	22.4348	22.3755	22.2118	22.1684	22.0091	21.8149	21.9175	21.9504	22.8406	22.8015	22.9376	23.0082	22.5293	22.4978	21.8578	21.8655	21.9861	22.0327	22.4847	22.3708	22.399	22.4052	22.138	22.1217	22.273	22.2614	22.3075	22.3158	21.7026	22.0977	22.1033	21.5543	21.8369	21.8207	22.2847	22.2541	22.2553	22.0262	22.332	22.3179
Cz01g14090.t1	Cz01g14090	13	13											15.6053	15.7662	15.4999	15.6368	15.4607	15.301	15.8287	16.5075	15.7604	15.3386	19.3001	19.42	19.2902	19.337	18.9129	19.1151	19.0386	19.0328	18.9499	19.046	18.7861	18.7043	18.7245	18.6669	17.107	18.5694	18.4339	18.3715	18.6372	18.7056	17.0858	17.0345	17.093	16.9682	16.6523	17.8442
Cz01g14150.t1	Cz01g14150	4	3	18.6326	18.526	18.7855	18.8388	18.7987	19.0975	18.5983	18.4969	18.6936	18.4688	16.1797	16.3923	16.4418	16.2093	16.3527	16.1269	16.0059	16.1766	16.2341	16.6473	18.1153	18.1593	18.3762	18.2043	18.2178	18.8223	18.525	18.2542	18.4272	18.4215	18.1225	18.5037	18.4752	18.6359	18.3341	17.7668	18.0508	18.807	18.3478	18.1961	18.5028	18.5275	18.484	18.6906	18.6395	18.3734
Cz01g14170.t1	Cz01g14170	36	32	22.6893	22.6748	22.7141	22.5984	22.439	22.5415	22.4597	22.2779	22.4661	22.446	23.0191	22.9237	23.0277	22.9908	23.1234	23.0406	22.9544	22.9755	23.0587	23.058	22.3693	22.4083	22.5157	22.3886	22.3639	22.4514	22.3676	22.35	22.6121	22.6276	22.0093	22.0643	22.1065	22.0507	22.4753	22.3418	22.2447	21.9112	22.405	22.4709	22.5985	22.6279	22.5818	22.492	22.4615	22.4345
Cz01g14180.t1	Cz01g14180	24	22	23.2941	23.2448	23.2871	23.2542	23.0935	23.0593	22.9302	22.869	22.8057	22.8335	22.886	22.8693	22.8727	22.7982	22.4831	22.4278	22.3829	22.2791	22.3841	22.3794	22.5318	22.5229	22.6656	22.5739	22.4152	22.4447	22.4621	22.3979	22.5161	22.5204	22.5602	22.5348	22.6307	22.5749	22.3828	22.3868	22.3692	22.2995	22.5159	22.4772	23.3965	23.3493	23.3542	23.1806	22.963	22.9599
Cz01g14200.t1	Cz01g14200	8	8	18.6864	19.3099	18.6935	18.5713	18.0844	18.3934	18.1607	18.0559	18.219	18.346	19.7916	20.0456	19.8003	19.6266	19.3036	19.2854	19.1483	19.4016	19.3525	19.4673	17.4851	17.5806	17.4444	17.4388	17.6738	17.8662	17.5936	17.8995	17.8229	17.8437	17.3709	17.2693	17.2013	17.071	16.0783	17.6688	17.6873	17.4204	18.955	18.9868	19.0687	19.1001	19.1718	19.2145	18.7191	18.7863
Cz01g14260.t1	Cz01g14260	5	5											14.6289	14.4049	14.5208	14.9806	14.3718	14.571	14.0985	14.885	14.5561	14.5515	15.3617	15.2565	15.6125	15.4381	15.3393	15.1489	15.4478	15.6013	15.187	15.3511
Cz01g15060.t1	Cz01g15060	18	15	20.0885	20.0872	20.1728	20.1448	20.2475	20.258	20.2636	20.3837	20.154	20.1622	21.157	21.0335	21.0674	21.0018	20.9263	20.9322	20.7625	21.02	20.8407	20.8748	19.2877	19.205	19.3948	19.388	19.7021	19.7578	19.6389	19.6291	19.6971	19.6154	20.9262	20.8267	20.8385	20.8861	21.4323	20.9184	20.9256	21.5046	21.3172	21.3174	20.5653	20.5475	20.6241	20.4746	20.4904	20.5247
Cz01g15220.t1	Cz01g15220	10	8	21.1334	21.6717	21.3379	21.1263	21.026	21.2027	21.1855	21.0972	21.3053	21.2776	20.0108	20.4968	20.1906	20.166	19.606	19.8027	19.8821	19.6341	20.1047	20.0529	21.2329	21.2538	21.2638	21.2492	20.6246	20.6801	20.7483	20.6471	20.6808	20.5782	19.498	19.6814	19.5878	19.4966	19.1466	19.1007	19.1384	19.1004	19.0957	19.0919	19.8604	19.7978	20.0421	20.255	20.0424	20.2638
Cz01g16030.t1	Cz01g16030	25	20	22.176	22.0919	22.1794	22.1875	22.0246	22.0283	21.9878	22.0536	22.0111	21.9992	21.0477	20.8949	20.9456	21.077	20.863	20.922	20.9374	21.1728	20.8826	20.8434	21.6217	21.6149	21.6499	21.6817	21.5162	21.59	21.6148	21.5836	21.5257	21.4899	20.3844	20.2758	20.3236	20.2942	20.6852	20.9182	20.7593	20.6168	20.6864	20.6268	21.1483	21.1919	21.176	21.0818	21.1019	21.286
Cz01g16040.t1	Cz01g16040	2	2
Cz01g16080.t1	Cz01g16080	8	8	20.0568	20.4203	20.2221	19.9787	19.1681	19.3534	19.1984	19.1782	19.4026	19.3558	19.4686	19.8359	19.6255	19.3739	18.6213	18.5514	18.5377	18.7155	18.6427	18.5571	17.9641	18.0133	18.0006	17.8473	17.6085	17.6584	17.6651	17.6147	17.7549	17.7156	19.7874	19.8301	19.6573	19.6183	17.2972	19.068	19.0736	19.478	19.2009	19.1307	19.7564	19.4332	19.8231	20.1876	19.152	18.984
Cz01g16130.t1	Cz01g16130	24	23	18.7005	18.903	18.7249	18.8774	18.5386	18.7944	18.9196	18.7755	18.5431	18.4948	19.4627	19.6297	19.4961	19.4871	19.2736	19.2462	19.2814	19.5385	19.2698	19.3233	17.5753	17.6103	17.8215	17.8437	17.3642	17.2996	17.3347	17.3941	17.2637	17.3623											20.9401	20.8249	20.5753	20.996	20.3725	19.8943
Cz01g16140.t1	Cz01g16140	24	22	22.8956	22.8119	22.9573	22.901	22.5407	22.5563	22.5281	22.4153	22.4226	22.4414	22.5209	22.3832	22.5916	22.6237	22.6319	22.6137	22.4764	22.1859	22.3923	22.3899	22.6903	22.9963	22.8979	22.8635	22.8361	22.9023	22.8912	22.9278	23.0672	23.1237	22.007	22.2232	22.2051	22.1753	21.2624	22.5047	22.487	21.3649	22.3731	22.3579	22.7532	22.6333	22.62	22.4329	22.3469	22.3163
Cz01g16163.t1	Cz01g16163	4	3	20.3843	20.3368	20.3075	20.2915	19.935	20.0638	20.0777	20.007	19.9413	19.9812	19.2719	19.2664	19.4411	19.3962	19.2894	19.3245	19.5537	19.763	19.4638	19.3956	21.3633	21.6801	21.6144	21.5601	21.5169	21.5297	21.4999	21.458	21.3816	21.3032	19.8128	19.3593	19.4455	19.7711	21.749	20.7023	20.7731	21.4453	20.2675	20.27	21.0304	21.202	21.0451	20.9065	20.8579	20.7173
Cz01g16250.t1	Cz01g16250	20	16	22.0941	22.3447	22.2797	22.1452	22.1547	21.9355	22.082	22.1125	22.2759	22.2748	23.6322	23.889	23.7413	23.6115	23.9185	23.9266	24.1957	23.6814	23.7534	23.7904	24.3399	24.3073	24.1487	24.3679	23.7079	23.6406	23.6952	23.6681	23.8284	23.8643	23.9819	23.9508	23.8201	23.9766	22.9571	23.6755	23.6785	23.3322	23.4252	23.4244	23.4998	23.5579	23.5741	23.6771	23.8551	23.6615
Cz01g17020.t1	Cz01g17020	12	12	23.6476	23.8556	23.875	23.7175	23.306	23.3878	23.2941	23.305	23.4572	23.4333	23.0812	23.2677	23.2507	23.1569	22.4098	22.3955	22.3412	22.158	22.9206	22.9017	23.6468	23.6166	23.5757	23.5959	23.0489	23.0776	23.0823	23.0801	23.6598	23.6623	23.304	23.5445	23.4617	23.4299	20.8782	22.8186	22.7768	20.2358	23.522	23.5409	24.068	23.9657	24.0779	24.0378	23.2765	23.2038
Cz01g17093.t1	Cz01g17093	12	8	15.7616	15.7269	15.8189	15.9531	15.3454	15.5498	15.542	15.3213	15.6605	15.4285	19.9147	20.0121	19.9888	19.8774	19.6037	19.6196	19.6134	19.4727	19.7096	19.6822	18.1183	18.1222	18.1832	18.1057	17.7371	17.6557	17.67	17.7646	17.8927	17.8034	20.0019	20.0627	20.228	20.2792	20.6031	19.7963	19.5792	20.7843	19.3762	19.5235	17.9347	17.9658	18.2238	18.2277	18.2316	18.1997
Cz01g17097.t1	Cz01g17097	3	2																																									17.0108	16.9223	17.1274	16.9714	16.5512	16.9063
Cz01g17120.t1	Cz01g17120	52	46	22.3291	22.3881	22.4557	22.3826	22.6077	22.499	22.515	22.6113	22.4372	22.3473	23.057	23.1295	23.0859	23.0286	22.923	22.9013	22.8328	22.9463	22.7758	22.7943	22.1103	22.1709	22.2047	22.1584	22.5527	22.4897	22.5426	22.6192	22.3006	22.2782	22.1487	22.2548	22.2221	22.2721	21.979	22.0894	22.0729	22.0147	22.1187	22.0918	22.9225	22.9371	22.9293	22.9597	23.0116	23.0273
Cz01g17150.t1	Cz01g17150	25	23	20.7328	20.7336	20.7843	20.7641	20.6992	20.7553	20.7147	20.7258	20.8263	20.7959	20.6988	20.772	20.7206	20.6916	21.1971	21.0653	21.0599	20.9079	20.8157	20.8016	20.968	21.034	20.9806	20.9071	21.2022	21.3511	21.2321	21.2388	21.2277	21.2509	19.8479	19.9109	19.8737	19.7862	20.3249	20.2531	20.0994	19.7536	20.1966	20.1862	21.197	21.2228	21.3732	21.4135	21.355	21.3067
Cz01g17160.t1	Cz01g17160	22	20	20.9026	20.8345	20.9235	20.9687	20.6799	20.648	20.7426	20.7773	20.7809	20.7015	21.5808	21.5586	21.5666	21.5497	21.2174	21.215	21.278	21.2131	21.1693	21.1817	21.9659	22.1071	22.0306	21.9541	21.8895	22.0791	22.0042	22.1376	21.7155	21.7002	21.2502	21.2686	21.3082	21.2435	19.7809	21.0193	20.9349	19.8995	20.8134	20.8709	21.7504	21.6746	21.7407	21.5645	21.3923	21.2954
Cz01g18010.t1	Cz01g18010	10	7	21.9469	21.998	21.973	21.9495	21.7629	21.8118	21.7824	21.7055	21.525	21.5509	21.6176	21.5814	21.7041	21.5956	21.5352	21.431	21.2629	21.0059	21.2186	21.21	22.0442	22.2022	22.2732	22.0984	22.1707	22.2035	22.1839	22.2638	22.3632	22.4107	21.4961	21.6236	21.8546	21.616	21.0526	21.4903	21.4908	21.0493	21.7905	21.7651	21.8982	21.9091	21.944	21.8566	21.6224	21.4581
Cz01g18020.t1	Cz01g18020	17	14	21.7389	21.8817	21.7619	21.6214	21.4711	21.4149	21.4038	21.4411	21.3762	21.4126	20.607	20.6315	20.7024	20.7166	20.5626	20.5033	20.3558	20.4314	20.4809	20.3804	20.7364	20.9209	20.8625	20.8124	20.3963	20.4258	20.3974	20.5105	20.5558	20.5545	21.1715	21.0571	21.163	21.1053	21.4111	20.5514	20.6161	21.3195	20.4286	20.5064	21.0842	20.9637	20.6982	20.8169	21.0718	20.5547
Cz01g18055.t1	Cz01g18055	9	8	21.2903	21.4047	21.1775	20.8268	20.1162	20.136	20.0678	19.9883	20.2316	20.1914	18.8243	18.7346	18.8734	18.7475	18.4243	18.5131	18.5886	18.6726	18.5337	18.5345	19.2902	19.2269	19.2997	19.1899	18.8088	18.9335	19.0013	18.9318	18.8932	18.8274	20.7488	20.7753	20.8458	20.8022	20.0704	20.395	20.4226	20.6462	20.442	20.3655	21.6641	21.6359	21.7187	21.808	21.2926	21.0853
Cz01g18125.t1	Cz01g18125	21	13	17.6098	17.1415	17.542	17.5415	19.1134	19.2953	19.2641	19.1475	18.7481	18.7709	17.6731	17.4518	17.8731	18.0869	18.3949	18.491	18.7022	17.9695	18.7285	18.8446	20.2674	20.5353	20.4851	20.4671	20.5281	20.6646	20.5627	20.5787	20.7361	20.7265	20.7394	21.0247	20.9512	20.9179	21.8271	21.3232	21.3507	21.1981	21.2693	21.219	19.8697	19.8729	19.9193	20.0203	19.9545	19.9225
Cz01g18150.t1	Cz01g18150	12	10	20.4286	20.6523	20.6439	20.3942	20.5342	20.5521	20.3527	20.504	20.7333	20.5645	18.2545	18.2034	18.1935	18.3432	18.358	18.5513	18.7778	18.4663	18.5958	18.4107	21.1899	21.554	21.6695	21.6203	20.4617	20.3158	20.3431	20.514	20.6981	20.5623	22.0448	22.3027	22.3848	22.2874	20.5772	21.6624	21.6948	21.5796	21.5346	21.4398	18.2458	18.4494	18.5418	18.4056	18.2832	18.4287
Cz01g18210.t1	Cz01g18210	30	24	24.0241	23.7205	23.7762	23.9091	23.9577	23.9682	23.9433	23.9613	24.0767	24.0574	24.0068	23.8	23.9094	23.9678	24.3111	24.3206	24.4012	24.327	24.137	24.1436	23.5194	23.4022	23.3822	23.4992	23.7137	23.7347	23.7189	23.7286	23.8373	23.8012	23.5419	23.3997	23.3621	23.5629	24.2689	24.0167	23.9452	22.7224	23.7259	23.6974	24.2365	24.3261	24.2832	24.3079	24.1249	24.1011
Cz01g19040.t1	Cz01g19040	13	12											17.1137	16.6726	16.5344	16.8367	17.3012	17.3962	17.5103	17.4925	17.8199	17.8653											15.6213	15.3626	15.4648	15.4917	17.4036	16.6759	16.5374	16.4	16.5245	16.3807
Cz01g19090.t1	Cz01g19090	23	22	22.2492	22.3406	22.3523	22.3	21.9457	21.8891	21.9487	22.0207	22.3697	22.3775	22.535	22.5813	22.5918	22.4698	22.3251	22.3653	22.3647	22.318	22.6278	22.6403	23.5682	23.5111	23.4791	23.5173	22.9567	22.8271	22.9024	22.9385	23.0511	23.0124	23.0315	22.9923	22.8966	22.9434	21.9148	22.5614	22.5917	22.0324	22.3036	22.2712	22.7121	22.7248	22.6778	22.5689	22.4139	22.437
Cz01g19150.t1	Cz01g19150	24	19	20.7515	20.6076	20.625	20.7706	20.4985	20.4882	20.4535	20.5438	20.6963	20.6861	21.0803	20.7208	20.9629	21.2186	21.5739	21.5254	21.538	22.0373	21.4118	21.4206	20.8759	20.8734	20.8196	20.8785	20.9409	20.9371	20.9008	21.0061	20.9828	21.0205	21.9105	21.8934	22.0436	21.8688	22.3306	21.7733	21.7247	20.3124	22.3653	22.413	22.0356	22.1587	22.0871	21.9865	21.9256	22.0394
Cz01g20050.t1	Cz01g20050	8	7											18.5789	18.6057	18.7847	18.6487	18.7396	18.5502	18.2453	18.5822	18.2701	18.231	18.6326	18.9355	18.8386	18.8131	18.352	18.379	18.3737	18.4621	18.2581	18.2073	19.9218	19.7524	19.7024	19.8081	19.2805	19.3023	19.2577	19.7519	19.4779	19.4078	20.4083	20.2666	20.4502	20.181	19.8821	20.2308
Cz01g20080.t1	Cz01g20080	2	2	18.8163	19.0586	19.0663	18.9955	18.6237	18.7688	18.611	18.6444	18.7566	18.8813	19.2113	19.5538	19.4459	19.2886	19.1636	19.0806	18.8365	18.774	19.0208	19.0069
Cz01g20080.t2	Cz01g20080	4	4	20.342	20.2159	20.3216	20.3699	20.3384	20.5422	20.4214	20.499	20.5731	20.5985											20.4857	20.6332	20.819	20.6946	20.2808	20.2873	20.1678	20.1724	20.4613	20.3564	18.1261	18.2254	18.2948	18.2779	16.2604	17.9429	17.9736		17.8755	17.7636	19.1354	19.018	19.23	19.1255	19.1993	19.5605
Cz01g20100.t1	Cz01g20100	30	22	22.0493	21.974	22.0592	22.1219	22.7338	22.7496	22.7258	22.6828	22.5117	22.4656	24.1565	24.1585	24.1591	24.2301	24.1961	24.2732	24.276	24.1819	24.0817	24.0834	22.683	22.7634	22.7412	22.7346	22.7449	22.7346	22.8078	22.813	22.8346	22.8083	22.9875	23.111	23.0229	23.1965	23.287	23.4309	23.5042	21.9909	23.4318	23.3979	23.3075	23.4373	23.4146	23.3781	23.4815	23.5677
Cz01g20120.t1	Cz01g20120	18	14	20.4931	20.3659	20.5116	20.4914	20.3082	20.2084	20.2484	20.2476	20.2226	20.1646	21.4612	21.5028	21.5348	21.5553	21.4046	21.4383	21.5254	21.4588	21.3306	21.3603	17.5397	17.344	17.3773	17.3274	17.3193	17.1478	17.3627	17.4159	17.2693	17.408	22.0053	22.1725	22.1836	22.1769	19.8508	22.1271	22.1843	20.9087	22.1799	22.0814	21.018	21.1981	21.1717	21.2159	21.3074	21.3461
Cz01g20150.t1	Cz01g20150	11	11	16.5576	17.2547	17.052	17.0931	16.4939	16.8027	16.6822	16.6799	17.2346	17.4265	15.935	16.5874	16.4097	16.1813	16.0641	16.4424	17.0594	15.8355	16.5202	16.2794																					16.7949	16.7559	16.5076	17.5551	16.7433	16.2098
Cz01g20160.t1	Cz01g20160	6	6																																									19.1106	18.9245	18.9029	18.7142	19.0045	18.3382
Cz01g20200.t1	Cz01g20200	7	7	15.4425	16.6186	15.6158	15.5633	15.6395	16.0181	16.4309	16.1788	16.5298	16.3094	17.9028	18.4492	18.321	18.0623	18.2436	18.3439	18.3323	18.044	18.2985	18.2079																					18.1151	18.3055	18.1163	17.978	18.2834	18.4029
Cz01g20230.t1	Cz01g20230	14	10	21.3731	21.2868	21.2843	21.2113	21.6022	21.5799	21.5477	21.4031	21.2395	21.227	21.0513	20.9	20.9087	20.8569	21.6447	21.6646	21.7323	21.562	21.0554	21.0284	21.9145	21.9769	22.1066	22.0418	22.2	22.1459	22.0794	22.1073	22.0661	22.0953	20.5663	20.6309	20.7364	20.6791	21.0787	22.0951	22.2089	18.714	21.3278	21.2287	20.7227	20.835	20.7257	20.7463	21.6108	21.6105
Cz01g20250.t1	Cz01g20250	5	5	18.1371	18.3313	18.1956	18.2019	17.7246	17.6802	17.5393	17.6473	17.7746	17.7576	22.9094	22.941	23.0873	22.7651	22.0989	21.8298	21.6936	21.7157	21.7164	21.6865	21.039	21.0532	20.9941	20.9609	20.3439	20.496	20.5329	20.3814	20.5608	20.6015	20.612	20.6233	20.6542	20.5709	19.4707	20.0192	19.8857	19.8666	20.1793	20.229	18.7632	18.9039	18.9176	18.8142	18.8022	19.5294
Cz01g20260.t1	Cz01g20260	34	31	25.0452	24.8769	24.9675	24.941	24.9242	24.937	24.9066	24.7358	24.9472	24.8466	23.7941	23.6193	23.7431	23.8168	24.2013	24.2107	24.1396	23.7646	23.8127	23.8116	23.028	23.1146	23.0776	23.095	23.7261	24.0061	23.8768	23.8982	24.185	24.1523	23.3217	23.4224	23.3869	23.383	23.5151	24.3074	24.3463	21.4215	24.5825	24.5646	24.4896	24.4433	24.4324	24.3505	24.1278	23.9841
Cz01g21030.t1	Cz01g21030	14	12	21.751	21.649	21.6608	21.6712	21.4819	21.4363	21.4474	21.5419	21.5203	21.5704	22.0394	21.7247	21.8203	21.9723	21.9561	21.987	21.959	22.2803	21.7893	21.7883	22.2214	22.1235	22.2592	22.2368	21.9029	21.9889	21.865	21.9048	21.9983	21.959	21.9759	21.7794	21.8572	21.9168	21.587	21.8528	21.7041	21.1226	21.4203	21.5119	21.5881	21.4508	21.5168	21.5606	21.1698	21.0667
Cz01g21070.t1	Cz01g21070	48	34	23.8782	24.1096	23.9936	23.7953	23.6173	23.6623	23.6364	23.6176	23.8095	23.7801	24.5555	24.8027	24.8615	24.7159	24.6722	24.6164	24.6154	24.1635	24.4161	24.443	24.16	24.1993	24.216	24.1877	24.2954	24.2889	24.2774	24.3417	24.2019	24.2036	23.7622	23.7746	23.777	23.7576	23.561	23.6684	23.6404	22.8074	23.4596	23.5003	24.086	24.1889	24.0615	24.1514	24.1069	23.9882
Cz01g21170.t1	Cz01g21170	18	16	21.365	21.3859	21.4408	21.4738	21.0296	21.0491	21.0406	21.0993	21.3479	21.2935	20.9912	20.8567	20.9646	20.9349	21.936	21.9445	22.0044	22.0359	21.3479	21.3565	20.9094	20.5842	20.613	20.5962	20.8919	20.8316	20.7898	20.838	20.8328	20.7852	18.0203	17.9945	18.0424	18.025	18.6529	19.0311	18.9476	19.2309	18.8486	18.7764	17.5641	17.6281	17.457	17.7088	17.5764	17.1872
Cz01g21220.t1	Cz01g21220	46	27	26.1186	26.0868	25.9392	25.866	25.6691	25.6336	25.6464	25.7483	25.7555	25.7664	25.5577	25.5349	25.3527	25.1735	25.0951	25.0923	25.0866	24.7781	25.1309	25.1156	25.7515	25.5861	25.654	25.6062	24.742	24.6993	24.7105	24.7195	24.7395	24.7195	24.5866	24.46	24.5806	24.5029	23.3907	23.9913	24.0162	23.1782	24.1467	24.0975	25.105	25.1245	25.1077	25.0478	24.7161	24.574
Cz01g23030.t1	Cz01g23030	51	43	25.4746	25.3131	25.4091	25.4643	25.1609	25.5769	25.3839	25.3244	25.3648	25.3634	25.2683	25.1609	25.2431	25.3732	25.2738	25.1618	25.0097	24.6126	25.144	25.1255	23.9182	24.0476	24.1102	24.0279	24.2795	24.4893	24.3367	24.3626	24.5772	24.5838	24.1126	24.1562	24.2483	24.2256	24.3417	25.2257	25.322	24.2801	25.5885	25.614	26.336	26.3172	26.3974	26.4167	25.9117	25.6829
Cz01g23050.t1	Cz01g23050	19	16	23.3837	23.4978	23.4143	23.2533	23.0245	23.06	22.9187	22.9636	23.6782	23.6589	23.6899	23.7142	23.6319	23.5508	23.5162	23.7129	24.4284	23.4956	24.0251	24.0589	23.4157	23.41	23.4759	23.4592	22.6468	22.5751	22.6458	22.6512	22.8654	22.8533	22.9306	22.9557	22.9647	22.883	22.7539	22.7797	22.842	22.3263	22.3174	22.3979	21.8397	21.8152	21.7265	21.6795	21.5854	21.948
Cz01g23120.t1	Cz01g23120	23	20	20.7598	21.028	20.9177	20.8835	20.5163	20.5911	20.4804	20.515	20.9168	20.7794	21.9743	21.992	22.0215	22.0424	21.7879	21.7938	22.1407	21.7079	21.988	22.042	21.5506	21.6702	21.6587	21.6451	20.956	20.8367	20.8812	20.9	21.1649	21.1212	22.6832	22.6857	22.7037	22.613	22.0393	22.1491	22.1343	20.8203	22.0848	22.106	21.8833	21.8265	21.8764	21.9139	21.5578	21.5641
Cz01g23190.t1	Cz01g23190	4	4	18.1398	18.2139	18.2846	18.0705	17.905	17.9058	17.9414	17.7865	18.01	17.9812	18.2678	18.2806	18.2377	18.3296	18.3607	18.3146	18.3461	18.4829	18.0844	18.1149																					20.1859	20.2641	20.1896	20.194	19.6705	19.7036
Cz01g23270.t1	Cz01g23270	4	4																																									17.1569	17.0262	16.9932	16.8096	16.0608	16.3018
Cz01g24070.t1	Cz01g24070	18	17	20.0827	19.9758	20.0227	20.1028	20.1973	20.0843	20.1838	20.2332	20.2508	20.2641	23.0522	22.9445	23.0716	23.1933	23.3806	23.4409	23.4965	23.2022	23.1829	23.1833	22.3722	22.4738	22.5309	22.6353	22.1049	22.1373	22.162	22.2159	22.3087	22.4016	21.6532	21.6864	21.8001	21.7201	22.674	22.5439	22.5566	22.8097	21.7996	21.807	20.1263	20.1923	20.1543	20.1832	20.2995	20.2668
Cz01g24100.t1	Cz01g24100	12	11	21.0195	20.9351	21.049	21.2196	21.1829	21.2681	21.2084	21.3531	21.3364	21.3844	21.9417	21.8031	21.9424	22.0577	22.3413	22.3023	22.2131	21.7457	21.9852	21.99	21.7333	21.8648	21.9487	21.9487	21.5535	21.6323	21.651	21.5935	21.8668	21.8446	23.0715	22.8643	22.9611	22.9956	21.218	23.1049	22.9546	21.455	22.7637	22.7678	22.34	22.4138	22.4151	22.3496	22.5055	22.276
Cz01g24210.t1	Cz01g24210	19	16	20.9779	20.8266	20.8467	20.9793	20.5477	20.6757	20.601	20.5717	20.9319	20.7853	19.9054	19.8117	19.6361	19.8228	19.9817	19.8904	19.7214	19.6545	20.0347	20.1282	22.1726	22.2002	22.091	22.2187	21.9523	22.0209	21.9523	21.8346	22.3392	22.4118	21.3821	21.4684	21.3766	21.4376	22.441	21.2996	21.2278	21.8988	21.635	21.6443	23.0917	23.1129	23.1482	23.1571	22.8402	22.8433
Cz01g24320.t1	Cz01g24320	10	9	19.953	19.4275	19.7727	19.8603	21.4478	21.1736	21.277	21.274	20.7578	20.8109	20.5152	20.7399	20.7262	20.5834	20.9276	21.2053	21.2791	21.0116	21.0053	20.9293	20.654	20.8639	20.7855	20.7147	21.8789	21.6736	21.7395	21.6485	21.5384	21.5309	21.9414	22.264	22.1304	22.1103	21.748	22.1359	22.1465	20.7266	21.9415	21.9724	21.6089	21.5838	21.5849	21.5444	21.9061	22.0264
Cz01g24340.t1	Cz01g24340	28	26	22.7699	22.8048	22.6307	22.557	22.311	22.2792	22.2936	22.1892	22.3138	22.3073	22.376	22.4549	22.232	22.1251	21.9736	21.909	21.7533	22.4607	21.8417	21.843	22.0962	22.0123	22.08	22.0918	21.5093	21.585	21.5006	21.5215	21.6901	21.6414	20.9168	21.1401	21.1239	21.0812	21.5066	21.2312	21.1202	21.3717	21.2426	21.1932	22.5523	22.4448	22.5433	22.6324	22.5054	22.4002
Cz01g24343.t1	Cz01g24343	12	11	20.638	20.6284	20.626	20.6243	20.3842	20.4593	20.5691	20.6125	20.6	20.4568	20.8763	20.772	20.8606	20.8811	20.8637	20.8596	20.883	20.634	20.8373	20.8546	18.8121	18.4188	18.4953	18.5773	19.0978	19.0212	19.0566	19.1348	18.8721	18.9632	20.5727	20.5561	20.573	20.5236	20.0754	20.1605	20.059	20.6784	20.1428	20.1475	17.3572	17.3524	17.2976	17.3525	17.2578	17.4356
Cz01g24350.t1	Cz01g24350	17	16	19.8253	19.9015	19.7661	19.7462	19.8462	19.91	19.929	19.8719	19.8676	19.8304	20.5193	20.5136	20.4302	20.5213	20.9066	21.1049	21.1173	21.4177	20.8986	20.8976	20.8665	21.0743	21.0966	21.0996	21.0994	21.0429	20.9744	20.9237	21.0629	21.1298	20.6317	20.7835	20.8529	20.7725	21.6608	20.9713	21.1347	21.578	20.8365	20.8305	19.2695	19.2826	19.168	19.3332	19.2292	19.1276
Cz01g24360.t1	Cz01g24360	19	15	21.4824	21.4523	21.4722	21.4749	21.044	21.2135	21.189	21.3277	21.3259	21.2887	19.3007	19.3723	19.2946	19.4035	19.7797	19.7559	19.6172	19.8032	19.2031	19.219	20.7862	20.6752	20.6991	20.7088	20.1696	20.178	20.1485	20.3149	20.2852	20.2774	21.1281	21.1164	21.0953	21.1342	22.4293	21.2398	21.2136	22.6093	21.1931	21.1437	18.4039	18.4836	18.3642	18.5678	18.3561	18.3779
Cz01g25023.t1	Cz01g25023	7	5	18.4477	18.6085	18.5135	18.4677	18.2119	18.2969	18.4335	18.3537	18.6723	18.5388	18.6479	18.9379	18.642	18.5311	19.0256	19.1189	19.2132	19.2544	19.0294	18.8392	17.8116	17.8527	17.7718	17.8566	17.4342	17.5095	17.3163	17.3967	17.5626	17.4651	19.2214	19.3215	19.219	19.2676	19.5525	19.2139	19.3969	20.2841	19.0881	19.1251	19.8431	19.9686	19.8782	19.7236	20.3225	20.5062
Cz01g25060.t1	Cz01g25060	23	18	21.3248	21.3783	21.3655	21.297	20.8751	20.9531	20.8674	20.8904	21.1531	21.125	20.7775	20.6764	20.5905	20.6614	20.6118	20.5016	20.5437	20.4822	20.2696	20.2933	21.6168	21.637	21.6776	21.6245	21.3487	21.3604	21.3234	21.3402	21.492	21.5288	22.2733	22.3461	22.4012	22.3638	22.1284	22.262	22.2469	22.4239	21.9415	21.9833	20.7314	20.6646	20.759	20.8111	20.4207	20.4366
Cz01g25130.t1	Cz01g25130	17	16	20.0325	20.2702	20.1573	20.1977	20.265	20.3617	20.3724	20.3414	20.1882	20.3087	18.2097	19.2944	18.2932	18.4934	19.0566	18.9978	18.7464	19.4571	18.9587	18.9624	17.3983	17.4577	17.3425	17.559	17.8619	17.8882	17.8675	17.9568	17.9777	17.8253	16.8204	16.9837	17.1424	17.0465	17.5458	17.6314	17.9478	18.4159	17.7421	17.5886	20.5959	20.7019	20.6682	20.704	21.0173	20.9504
Cz01g25140.t1	Cz01g25140	40	33	22.1021	22.088	22.1099	22.1708	21.9165	21.8366	21.8414	21.8083	21.883	21.8951	22.9696	22.8981	22.9464	22.9454	23.1274	23.1312	23.1602	22.9742	22.8966	22.8534	22.6937	22.6069	22.725	22.6072	22.5076	22.4842	22.5457	22.4608	22.6334	22.6067	23.2967	23.2552	23.367	23.2415	23.903	23.5949	23.6371	23.3939	23.275	23.2167	22.9647	23.0227	23.1368	22.9432	22.9047	22.7886
Cz01g25170.t1	Cz01g25170	8	8											19.6783	19.7876	19.5646	19.6138	19.0389	19.0107	19.0077	19.315	19.1501	19.1904	17.517	17.7929	17.559	18.0946	17.9715	18.1961	18.2663	17.8697	17.9924	18.125	19.1001	19.2978	19.4975	19.4726	18.0699	19.9239	19.6663	19.0018	19.2095	19.3382	19.8318	19.8492	19.8744	20.1464	20.4731	20.3802
Cz01g25200.t1	Cz01g25200	4	4	18.8545	18.695	18.6362	18.8045	18.7983	18.8745	18.9055	18.9261	18.8561	18.8786	17.9522	17.9898	18.0317	18.1665	18.4859	18.2687	18.3818	18.9811	18.2689	18.1288	20.9311	20.6281	20.7247	20.7289	20.0542	20.0459	20.0102	20.1414	20.0507	20.1295	17.3842	17.8829	17.6418	17.6557	18.7114	18.2292	18.2758	19.3518	17.9068	17.9654	19.3594	19.2417	19.2269	19.333	19.0937	19.5701
Cz01g26010.t1	Cz01g26010	6	6	18.6005	18.6703	18.7276	18.6436	18.7722	18.8102	18.7595	18.7992	18.7096	18.7037	18.2141	17.9947	18.0692	18.2023	18.4186	18.3824	18.411	18.3722	18.1351	18.1598	19.0671	19.1484	19.0968	19.0024	18.7522	18.4807	18.58	18.5181	18.6215	18.6144	19.053	18.8287	19.1604	19.1333	19.673	18.7296	18.6196	18.8132	18.8036	18.7305	19.1824	19.2761	19.1761	19.2204	19.0781	19.4442
Cz01g26020.t1	Cz01g26020	40	18	21.3426	22.0843	21.4934	21.7833	21.084	21.3294	20.9946	20.7582	22.0553	22.0578	21.9122	21.9872	21.9403	22.016	21.9137	21.9174	21.5983	21.7309	22.4101	22.4045	23.0042	23.2509	23.0501	23.0689	22.0556	22.3115	22.1854	22.1127	22.8066	22.8199	23.359	23.4354	23.4269	23.38	21.7162	22.1888	22.0357	22.4706	22.6243	22.6281	23.5883	23.5182	23.406	23.0701	23.0259	22.8536
Cz01g26030.t1	Cz01g26030	3	3	18.0416	18.3775	18.193	18.2668	18.141	18.3224	18.2128	18.0386	18.2828	18.1483	16.4097	16.6346	16.9021	16.8678	17.0684	17.0524	16.8207	17.1077	17.0367	17.0806																					18.0865	18.3155	18.3644	18.3827	18.2148	18.2823
Cz01g26040.t1	Cz01g26040	1	1
Cz01g26080.t1	Cz01g26080	21	16	21.7213	21.6343	21.8014	21.8893	21.9243	21.7849	21.873	21.9386	21.9327	21.8989	21.8642	21.6517	21.7926	21.94	22.3447	22.3632	22.436	22.1535	22.2213	22.1701	22.1169	21.9973	21.9144	22.0381	21.9943	21.8877	21.9539	21.9295	22.0249	22.0275	21.3414	21.2079	21.1509	21.305	20.761	21.3075	21.332	20.4687	21.1377	21.1157	22.5499	22.4942	22.4797	22.5407	22.5121	22.5179
Cz01g26090.t1	Cz01g26090	2	2																					15.8444	15.8524	16.1023	16.2144	15.813	15.9989	16.0388	15.9134	16.0237	16.0418
Cz01g26110.t1	Cz01g26110	1	1
Cz01g26120.t1	Cz01g26120	1	1
Cz01g26150.t1	Cz01g26150	25	23	19.5969	19.5875	19.719	19.6252	19.088	19.3068	19.3147	19.2717	19.3928	19.4869	20.4932	20.6009	20.5521	20.5539	20.1992	20.0993	20.1069	19.9219	20.2819	20.3193	21.432	21.4367	21.4308	21.4972	21.2724	21.3231	21.4873	21.386	21.2986	21.279	20.3537	20.2738	20.1738	20.3787	20.5082	20.0648	20.0199	21.0645	19.7893	19.7294	19.3215	19.4767	19.5598	19.3418	19.4214	20.3594
Cz01g26250.t1	Cz01g26250	89	73	24.5542	24.5126	24.5561	24.6149	24.8366	24.9047	24.8925	24.8669	25.0213	24.9944	24.5644	24.6501	24.5994	24.4946	24.8875	24.8478	24.7997	24.6101	24.5885	24.6267	24.9901	24.9661	25.037	25.0275	24.8843	24.9159	24.9022	24.8798	25.0654	25.045	25.1204	25.1686	25.205	25.2108	24.4179	25.4121	25.433	24.3275	25.1259	25.1285	24.5872	24.5318	24.6085	24.7192	24.7334	24.5906
Cz01g27020.t1	Cz01g27020	92	82	23.0615	23.1193	23.0734	23.0905	23.3695	23.4185	23.4336	23.4129	23.3993	23.3941	22.1368	22.1359	22.1071	22.2153	22.5259	22.548	22.5446	22.5738	22.4537	22.4212	23.902	23.8491	23.865	23.931	23.6428	23.6387	23.5814	23.5785	23.6762	23.6453	23.8359	23.7956	23.7995	23.8351	23.5467	23.7059	23.6883	23.4535	23.6203	23.6162	23.9707	23.9782	24.0227	24.0835	23.9967	24.3368
Cz01g27170.t1	Cz01g27170	15	13	18.6378	18.7432	18.612	18.616	18.3123	18.3925	18.2696	18.4129	18.7782	18.5876	19.1134	19.456	19.2474	19.2873	18.7385	18.7029	18.568	18.8272	18.6187	18.6801	17.2637	17.3447	17.233	17.1546	17.0482	17.1777	17.1054	16.9888	17.2843	17.1932	19.1441	19.2257	19.1829	19.1374	19.5144	18.9384	18.6767	18.9074	18.8761	18.8765	20.2001	20.2347	20.2696	20.2705	19.8753	20.0576
Cz01g27190.t1	Cz01g27190	7	6											17.2171	17.2084	16.9437	17.0036	16.4951	16.4108	17.3536	16.1708	16.8022	16.9406											19.5328	19.6263	19.715	19.6587	19.0373	19.262	19.3129	19.157	19.2901	19.327	17.5693	18.0277	17.6296	17.5727	17.3215	17.4201
Cz01g27210.t1	Cz01g27210	5	5	15.5421	15.7475	15.2263	15.1814	14.8025	15.0534	15.1774	14.8926	14.7533	15.0771	15.9112	15.5033	16.0471	16.0289	17.4725	17.6646	18.3362	18.0098	17.2281	17.4214	16.1704	16.448	16.3198	16.2752	15.782	16.0508	16.2017	15.9669	15.6427	16.1213	15.9744	16.4623	16.0362	15.8091	16.3247	15.9263	16.0651	15.597	15.7481	16.0576	17.041	16.8512	17.1381	17.3292	17.2016	16.7951
Cz01g28030.t1	Cz01g28030	7	6																															19.3547	19.1346	18.9971	19.0071	18.7118	18.8433	18.8419	17.246	18.9226	18.9625
Cz01g28120.t1	Cz01g28120	20	18	21.5592	21.7966	21.5931	21.5873	21.3516	21.4553	21.5074	21.6647	21.8121	21.8261	20.705	20.4753	20.6472	20.6204	21.3137	21.3759	21.4677	21.769	21.2283	21.2342	20.5431	20.5888	20.6643	20.5853	20.2662	20.247	20.3402	20.2203	20.3534	20.4154	20.5017	20.1948	20.1165	20.2749	20.6073	19.9261	19.9506	20.8043	19.8455	19.8589	20.8551	20.8847	20.9205	20.9026	21.3715	21.619
Cz01g28140.t1	Cz01g28140	73	59	24.049	24.1835	24.0504	24.009	23.7375	23.786	23.7362	23.7116	23.8123	23.7567	24.2946	24.3869	24.2342	24.1207	24.4612	24.4513	24.3049	24.4324	24.1156	24.1291	23.7648	23.7601	23.6806	23.7481	24.3123	24.3594	24.3188	24.2764	24.2613	24.2391	24.1269	24.074	24.0129	24.1247	23.8899	24.4285	24.3976	23.4868	24.3001	24.3023	24.2396	24.2617	24.3692	24.5293	24.3936	24.3018
Cz01g28180.t1	Cz01g28180	36	24	24.358	24.4651	24.7009	24.8867	23.7792	23.7684	23.9618	24.2449	24.4605	24.4085	24.519	24.5149	24.8137	25.0248	24.8006	24.8529	25.148	24.0443	25.0151	25.0422	23.8599	24.1808	24.136	24.0456	24.3183	24.2448	24.2557	24.2704	24.8062	24.844	23.3286	23.6362	23.6639	23.5484	23.1739	23.5088	23.4555	22.4951	24.1178	24.1279	24.1395	24.0288	24.1542	24.1204	23.7924	23.679
Cz01g28190.t1	Cz01g28190	3	3	18.4841	18.2688	18.4397	18.5072	18.0252	18.0613	18.1339	18.2961	18.2851	18.2223	16.7295	16.6714	16.7284	16.7853	16.8797	17.0216	16.7966	16.5555	16.8651	16.6664											15.5087	15.3953	15.3126	15.5699	16.8243	15.6332	15.4369	16.9799	15.3984	15.7938	17.2143	16.8257	17.0696	16.8538	16.3629	16.5085
Cz01g28260.t1	Cz01g28260	3	3													12.6739	11.8558	13.3397	13.7175	15.5001	13.679	13.6248	13.3461	20.01	19.9655	20.0714	20.1066	18.0112	18.1255	18.2443	18.0505	18.6518	18.3918
Cz01g29020.t1	Cz01g29020	33	27	24.7604	24.8273	24.962	24.7378	24.7747	24.746	24.8003	25.0125	24.7042	24.6054	25.261	25.4923	25.5274	25.3325	24.8519	24.8254	24.8937	24.5673	25.0555	25.069	24.1404	24.3042	24.2384	24.1939	23.8633	23.8386	23.8915	23.9612	23.6158	23.5659	23.6916	23.7851	23.7077	23.6983	23.19	23.6511	23.7472	22.6556	23.9227	23.9075	24.3653	24.4447	24.3237	24.3466	25.0013	24.8206
Cz01g29110.t1	Cz01g29110	7	7																																									18.5662	18.5622	18.5073	18.4299	18.413	18.3269
Cz01g29120.t1	Cz01g29120	19	18	22.5209	22.4343	22.4425	22.3585	21.8783	21.8128	21.732	21.8239	21.9895	21.9869	21.5155	21.5384	21.5646	21.4589	21.3939	21.3914	21.3816	21.1971	21.1858	21.1902	23.2632	23.1174	23.1254	23.2006	22.7033	22.7751	22.7398	22.7386	22.8808	22.8739	22.8541	22.8016	22.7802	22.8015	21.0232	22.6283	22.5405	21.4726	22.1487	22.209	20.1478	20.0358	20.1763	20.1013	19.6483	19.6757
Cz03g04040.t1	Cz03g04040	26	23	20.7739	20.896	20.8295	20.793	20.7127	20.886	20.8216	20.8928	21.0135	21.0522	21.1754	21.4213	21.2607	21.2729	21.0487	20.9968	20.8787	21.1401	21.2931	21.3305	22.1577	22.0158	22.0639	22.0611	21.6996	21.8915	21.8065	21.76	21.9308	21.9155	20.2625	20.2951	20.316	20.3429	21.5295	20.5912	20.7367	22.3948	20.774	20.7231	22.2196	22.3592	22.5424	22.8235	22.2439	22.2319
Cz03g04155.t1	Cz03g04155	6	3	18.4127	18.3765	18.3264	18.1649	18.7382	18.7638	18.7165	18.9658	18.5799	18.5748	20.145	20.2436	20.2549	20.29	20.5808	20.6004	20.3781	20.4304	20.8414	20.8305	20.3752	20.0484	20.0169	20.0981	20.1131	20.0811	20.2369	20.194	20.0057	19.875	20.298	20.1405	20.0894	20.1956	21.068	20.3034	20.1211	21.3514	20.2531	20.3808	19.9462	19.9982	19.8833	19.8893	20.3368	20.1373
Cz03g04160.t1	Cz03g04160	33	30	22.2042	22.1548	22.2524	22.2035	22.5847	22.3002	22.4896	22.5391	22.4174	22.4125	22.0967	21.932	22.0619	22.0286	22.3375	22.4058	22.5372	22.2787	22.3193	22.3108	22.9253	23.0037	22.9492	22.8219	22.8605	22.5224	22.7624	22.624	22.6208	22.6068	23.5461	23.7172	23.6651	23.6231	23.0582	23.3536	23.4715	23.0523	23.4191	23.377	22.2807	22.3367	22.3138	22.2146	22.5664	22.6596
Cz03g04170.t1	Cz03g04170	23	23	19.4954	19.2653	19.2835	19.4642	19.0454	19.1133	19.0807	19.0671	19.1458	19.0528	17.4476	17.7095	17.3822	17.1059	16.5129	16.7501	16.5452	16.497	16.7183	16.639											12.6362	11.5746	11.4694	12.3137		13.8085	13.566		12.9992	14.1738	19.7779	19.9215	19.7996	19.7544	20.0946	20.0473
Cz03g05060.t1	Cz03g05060	21	19	20.9571	20.8082	20.9832	20.9233	20.962	21.0933	21.0119	20.956	20.9445	20.9104	20.4882	20.7198	20.6501	20.6978	20.545	20.5675	20.561	20.4744	20.6258	20.8005	20.3102	20.3082	20.3051	20.3618	20.3907	20.4383	20.3667	20.3423	20.527	20.4856	20.5492	20.7487	20.7009	20.773	20.2503	21.1234	21.1637	20.4912	21.0723	21.1159	21.9325	22.0109	21.9474	21.8908	21.9807	21.8625
Cz03g05120.t1	Cz03g05120	10	10	20.6433	20.7766	20.6407	20.6141	20.3624	20.4375	20.5019	20.5773	20.4303	20.385	18.5595	18.6924	18.6135	18.7267	18.2465	18.5711	18.8299	18.9486	18.6677	18.7573	19.0869	19.1832	19.2508	19.3448	19.0165	19.0041	19.1381	19.0652	19.108	19.1146	17.9422	17.818	17.7837	17.7226	19.001	18.2522	18.2824	18.605	18.2939	18.2074	20.5492	20.5324	20.6133	20.5479	20.5378	20.5125
Cz03g05225.t1	Cz03g05225	9	7	20.2055	20.353	20.3325	20.2847	20.4403	20.5559	20.5489	20.4633	20.3989	20.4454	19.9814	20.0516	20.1778	20.0541	20.5436	20.5777	20.3746	20.252	20.3374	20.3493	17.377	16.7756	16.9363	17.0597	18.9682	18.9217	18.7774	18.9473	18.4213	18.4727	20.2304	20.2404	20.1341	20.1649	20.7504	19.6833	19.6844	20.6693	19.6559	19.6806	20.2882	20.0638	20.3907	20.3586	20.36	20.2199
Cz03g06080.t1	Cz03g06080	59	40	24.1404	24.1323	24.0929	24.0812	23.9954	23.9708	23.9679	24.0299	23.8584	23.8647	23.8286	23.8285	23.7674	23.7748	23.7636	23.7359	23.794	23.6422	23.7583	23.7615	24.2298	24.1389	24.1868	24.22	23.7407	23.735	23.7534	23.7776	23.6479	23.709	24.0072	23.9267	23.9915	23.9624	23.9055	23.8315	23.8689	24.0953	23.7818	23.7929	23.9031	23.838	23.9798	24.1533	24.1916	24.1097
Cz03g06100.t1	Cz03g06100	36	34	21.2644	21.3013	21.2494	21.2883	21.32	21.3655	21.3365	21.3275	21.2974	21.3529	20.2689	20.1983	20.2241	20.3518	20.465	20.4274	20.5414	20.5784	20.4148	20.418	22.149	22.2022	22.0921	22.1894	22.0148	21.9673	21.993	21.9514	21.8242	21.8695	21.0214	21.1168	21.0293	21.0231	22.838	21.5101	21.5253	21.4503	21.965	22.0122	21.7013	21.6683	21.6652	21.6336	21.6569	21.8075
Cz03g06120.t1	Cz03g06120	8	8	18.2067	18.1858	18.3717	18.4188	18.3352	18.3391	18.407	18.388	18.8015	18.7754											20.9005	20.716	20.4859	20.8601	19.9793	19.9096	20.1	20.0504	19.9758	20.0106	20.5566	20.4622	20.0667	20.116	19.4548	19.4449	19.5152	19.1481	19.3974	19.4706	19.5649	19.6115	19.3976	19.6586	19.4189	19.4885
Cz03g06190.t1	Cz03g06190	23	18	24.3213	24.1929	24.2896	24.3342	23.9646	23.9032	23.901	23.9537	23.9655	23.9249	24.0332	23.8574	23.883	23.9969	23.812	23.7562	23.4798	23.7705	23.7179	23.7082	23.7619	23.6492	23.6821	23.7606	23.3136	23.3474	23.295	23.3399	23.3936	23.3612	23.6891	23.584	23.651	23.7152	23.488	23.2175	23.1708	23.4442	23.2018	23.1708	23.0837	23.1207	23.1453	23.1642	23.0604	23.0261
Cz03g06220.t1	Cz03g06220	8	7											20.2767	20.2629	20.3079	20.2466	19.9375	19.9619	19.9293	19.945	19.9833	20.0002	19.436	19.4315	19.5181	19.3135	19.6314	19.4387	19.597	19.6577	19.5968	19.5176	20.2202	20.2315	20.3109	20.1341	21.1352	20.1465	20.0819	21.4425	20.2311	20.2469
Cz03g06240.t1	Cz03g06240	66	45	23.6824	23.7836	23.794	23.6948	23.5635	23.5343	23.5831	23.575	23.5843	23.5046	23.3193	23.4009	23.3412	23.2639	23.0691	23.0888	23.0886	22.9888	23.1289	23.1088	23.5019	23.5933	23.5405	23.5064	23.6931	23.7043	23.6939	23.7295	23.9298	23.926	23.7275	23.7945	23.8015	23.8024	23.5447	23.8014	23.7977	23.0526	23.7962	23.7968	23.9228	23.9519	23.9404	23.9415	23.8732	23.769
Cz03g06250.t1	Cz03g06250	15	15	20.7265	21.143	20.8322	20.831	20.8606	20.7949	20.7946	20.7562	20.6132	20.6027	20.3091	20.7472	20.3532	20.4433	20.1599	20.156	20.1985	20.236	20.3838	20.2985	20.1751	20.4286	20.3457	20.2604	19.9623	19.9635	19.9415	19.8948	19.8575	19.9	19.832	20.2069	20.0001	19.9559	20.1241	19.5596	19.6699	19.6275	19.6881	19.7167	20.6956	20.7598	20.8265	20.7824	20.4489	20.5097
Cz03g07100.t1	Cz03g07100	3	2																	12.7734	13.3322			16.0698	15.5603	15.5159	15.4275	17.4262	17.3784	17.3957	17.4164	17.2924	17.3297
Cz03g07120.t1	Cz03g07120	19	17	17.7915	17.4026	17.6981	17.8444	18.7571	18.884	18.8144	18.8309	18.5837	18.6145	17.1071	16.9185	17.0108	17.1115	17.9774	17.927	17.8752	18.0892	17.6922	17.6384	16.0315	15.9096	16.0309	15.8779	17.5412	17.5824	17.4685	17.401	17.0438	16.9766	15.5518	15.2767	14.7604	15.4885	18.6006	16.7467	16.6072	18.8279	16.6829	16.7171	18.841	19.1877	18.9394	18.9192	19.5456	19.7652
Cz03g07160.t1	Cz03g07160	8	7	21.0433	21.0256	21.0033	21.1396	20.1089	20.6013	20.2803	20.3694	20.6481	20.6885	20.8057	20.8023	20.9688	21.0703	20.5032	20.4213	20.0984	20.4079	20.6491	20.7469	22.0711	22.1388	22.2134	22.0428	21.2748	21.3749	21.4041	21.3616	21.7537	21.8827	21.2324	21.1915	21.4326	21.2533	20.1744	20.6157	20.4532	18.7377	20.9468	20.9103	22.2521	22.1616	22.1801	22.1924	22.1214	22.0509
Cz03g07170.t1	Cz03g07170	3	3											15.8276	15.291	15.9126	16.2305	16.4715	16.6354	16.7241	16.3648	16.449	16.5476	15.244	15.6902	15.626	15.6772	14.964	14.768	14.6225	14.8543	14.6203	15.0485
Cz03g07180.t1	Cz03g07180	6	5	22.2824	22.1679	22.3767	22.3731	22.1162	22.1575	22.0356	22.1311	22.0683	22.02	21.1749	21.174	21.3999	21.4505	20.9553	20.9072	20.9451	20.4271	21.0339	20.9547											20.1885	20.4584	20.4646	20.3358	16.6712	20.4037	20.5556	19.0734	21.0872	20.9523	19.8468	19.8622	19.8682	19.7634	19.3515	19.1382
Cz03g07190.t1	Cz03g07190	1	1
Cz03g07220.t1	Cz03g07220	1	1
Cz03g07225.t1	Cz03g07225	19	14	22.1054	22.1448	22.1166	22.0927	22.0984	22.1692	22.1641	22.1313	22.1363	22.1119	22.5524	22.5914	22.5674	22.5957	22.4831	22.4811	22.4999	22.729	22.5289	22.5504	23.3557	23.5388	23.6461	23.6289	23.2121	23.3783	23.2661	23.2777	23.3944	23.3929	22.8315	22.8932	22.8682	22.8274	22.8595	22.5728	22.654	23.1515	22.5635	22.6298	22.674	22.6947	22.7038	22.6778	22.8652	22.899
Cz03g08050.t1	Cz03g08050	37	32	22.5193	22.4141	22.4899	22.5455	22.9742	22.975	23.014	22.9534	22.9443	22.8984	21.3581	21.2531	21.3123	21.3744	21.8805	22.016	22.2974	21.8318	21.7646	21.7356	22.3125	22.3849	22.3464	22.4015	22.7877	22.6234	22.6589	22.6401	22.5862	22.5613	21.9243	21.907	22.0241	22.0031	21.7286	22.6617	22.7399	21.0354	22.257	22.2973	22.4487	22.5438	22.329	22.102	22.9678	22.9077
Cz03g08070.t2	Cz03g08070	12	9	22.2907	22.5345	22.3947	22.4285	22.1001	21.9525	22.0053	22.2018	21.9925	21.9961	21.4943	21.7783	21.594	21.5706	20.917	21.0857	21.1047	20.6231	21.1003	21.0993	21.5824	21.6423	21.6132	21.6826	21.2517	21.126	21.1629	21.0674	21.294	21.2113	20.9772	21.0717	21.1651	21.112	20.7448	20.7437	20.7214	19.8358	20.8471	20.9505	21.0775	21.1936	21.1198	21.5165	20.7316	21.0143
Cz03g08120.t1	Cz03g08120	18	14	18.3586	18.2713	18.2925	18.4539	19.0638	18.849	18.8474	18.8078	18.7735	18.7519	20.4925	20.2515	20.3147	20.3613	21.077	21.1625	21.6245	21.3392	20.8474	20.8544	20.8074	20.8889	20.8422	20.8718	20.6389	20.6308	20.5815	20.5881	20.5571	20.6308	20.6548	20.7894	20.8729	20.88	21.3211	21.1979	21.3476	21.2123	20.3233	20.4235	20.3168	20.2903	20.3123	20.4476	20.5464	20.4224
Cz03g08140.t1	Cz03g08140	20	17	20.0713	19.9923	20.1186	20.1519	19.9784	20.1433	20.0355	20.0431	20.0267	20.0372	21.5264	21.7084	21.561	21.5616	20.9452	20.9883	20.9309	20.9505	21.1559	21.1935	20.835	21.0631	21.0794	20.7955	20.2631	20.5569	20.4669	20.4178	20.2542	20.1016	22.7887	22.782	22.8871	22.8673	20.3981	22.0211	21.9649	20.8217	21.8898	21.8995	21.3525	21.3679	21.4358	21.5095	21.0683	21.0888
Cz03g08150.t1	Cz03g08150	6	6																																									19.3408	19.3835	19.3935	19.311	19.8541	19.9829
Cz03g08160.t1	Cz03g08160	5	5	18.2449	18.0572	18.1715	18.2721	18.6534	18.664	18.6453	18.5737	18.4359	18.4219	16.8448	16.9327	16.9045	17.0437	17.1596	16.7556	16.8159	16.374	16.8355	16.8916	18.1435	18.3752	18.2729	18.3926	18.7994	18.8071	18.858	18.8803	18.8617	18.9228	17.7847	17.8021	17.9308	17.8466	20.6643	18.4298	18.4227	20.9778	18.5091	18.4227	18.4944	18.4127	18.6585	18.7295	18.851	19.078
Cz03g08210.t1	Cz03g08210	5	5	16.4949	16.5381	16.579	16.736	16.5384	16.6252	16.5494	16.5511	16.6957	16.3797	17.6089	17.6008	17.593	17.9206	18.1364	18.0041	17.9687	21.2255	17.4567	17.3346	16.3875	16.3881	16.6142	16.2411	17.1438	17.1071	17.1375	17.1122	17.308	17.1121
Cz03g09050.t1	Cz03g09050	19	18	20.7949	20.5252	20.755	20.734	21.5517	21.3344	21.3951	21.4305	20.9764	20.9778	20.3659	20.2604	20.3358	20.2664	20.0891	20.045	20.1405	19.8312	19.8718	19.9296	20.2318	20.2981	20.3406	20.2762	20.0732	20.0686	20.1319	20.0514	19.9117	19.9644	20.4134	20.3437	20.4233	20.4472	20.8062	20.022	19.9739	20.8037	20.0657	19.976	21.0888	21.171	21.188	21.0724	21.1151	21.1983
Cz03g09150.t1	Cz03g09150	2	2											18.9956	19.1664	19.0568	18.8206	18.2402	18.2091	18.4525	19.4288	18.221	18.1739											17.7475	17.8119	17.8021	17.6688	17.6478	16.9309	16.9688	17.3751	16.9073	17.0797
Cz03g09185.t1	Cz03g09185	5	5	17.8803	17.7849	17.8016	18.082	18.4822	18.5028	18.5423	18.7543	18.3732	18.5088											19.6168	19.6133	19.4987	19.506	18.8313	18.9974	18.9163	18.8143	19.1503	19.0826	18.2068	18.2846	18.3901	18.3065	21.1907	20.3654	20.3035	20.5031	19.5483	19.5987	20.2584	20.1344	20.157	20.0723	19.4529	19.2388
Cz03g09230.t1	Cz03g09230	2	2
Cz03g10015.t1	Cz03g10015	1	1
Cz03g10060.t1	Cz03g10060	34	21	22.2355	21.9745	22.0939	22.1677	23.1055	22.8262	22.9207	22.829	22.5535	22.5521	22.6215	22.1698	22.4182	22.5623	23.1064	23.0826	23.2166	23.2834	22.811	22.8446	22.7847	22.7091	22.8039	22.8233	22.9733	22.8567	22.879	22.9006	22.7737	22.7196	22.5113	22.2436	22.4472	22.5182	23.7386	23.1806	23.2677	23.8046	22.7244	22.7159	22.9528	22.844	22.8224	22.6637	23.1972	23.1989
Cz03g10130.t1	Cz03g10130	1	1
Cz03g10160.t1	Cz03g10160	9	3	21.2358	21.1072	21.195	21.1806	21.3316	21.344	21.3025	21.1556	21.1551	21.0844	22.0287	21.8734	21.9506	21.8879	22.103	22.0104	21.9445	21.2451	21.9583	21.9439	22.6993	22.6436	22.9173	22.848	22.4457	22.5625	22.4546	22.4226	22.2113	22.1932	21.3303	21.2513	21.46	21.3585	20.1598	21.2341	21.1638	20.0477	21.1696	21.1562	20.5117	20.5473	20.6856	20.6608	20.928	20.7712
Cz03g10210.t1	Cz03g10210	28	24	22.6162	22.6291	22.6949	22.7091	22.7126	22.7215	22.6315	22.5693	22.5927	22.6086	22.3205	22.3111	22.3985	22.4299	22.3668	22.4061	22.679	22.5122	22.4289	22.4314	23.7248	23.6135	23.7316	23.7318	23.0541	23.039	22.9937	23.0364	22.9115	22.9473	23.6542	23.5184	23.5031	23.6363	22.1204	23.2106	23.235	22.5673	22.9797	22.9585	22.8256	22.8794	22.8614	22.8254	22.6231	22.4324
Cz03g10220.t1	Cz03g10220	2	2	18.3239	18.1018	18.4582	18.4767	18.6314	18.7465	18.7995	18.9767	19.267	19.205
Cz03g10240.t1	Cz03g10240	5	5	20.9676	21.101	20.9967	21.012	20.7241	20.7527	20.6912	20.6194	20.8771	20.8808	19.6108	19.8038	19.5949	19.6468	19.1477	19.1924	19.3008	19.1752	19.3554	19.304	19.5119	19.8893	19.6916	19.6844	19.5718	19.6384	19.6937	19.6356	19.5991	19.684	21.6739	21.7222	21.8391	21.7031	20.3295	21.1361	21.049	21.7896	21.5232	21.3779	16.4818	16.1804	16.3489	16.3965	15.9725	15.6964
Cz03g11010.t1	Cz03g11010	12	11	19.6524	19.4026	19.4176	19.4963	19.8055	19.8475	19.8062	19.7854	19.5685	19.619	20.0914	20.0345	19.9737	20.1687	20.0853	20.014	19.9851	20.5506	20.083	20.0499	20.2554	20.1705	20.1554	20.2822	20.5755	20.7116	20.6206	20.6883	20.5245	20.5163	20.9566	20.7477	20.828	20.9157	21.7588	21.5093	21.4055	21.9629	21.1833	21.254	20.6424	20.6714	20.5027	20.5171	21.1859	21.3216
Cz03g11080.t1	Cz03g11080	1	1
Cz03g11110.t1	Cz03g11110	33	27	22.5472	22.7453	22.6096	22.5702	22.2125	22.2722	22.3292	22.3104	22.2906	22.2315	21.2905	21.2558	21.1968	21.1852	20.889	20.9005	20.9108	21.0556	20.9021	20.9424	22.3834	22.4448	22.372	22.3722	22.2674	22.288	22.3805	22.3214	22.2642	22.2809	21.5014	21.4232	21.4701	21.4997	21.5441	21.4233	21.2255	21.8315	21.2376	21.197	21.6608	21.7283	21.7211	21.7247	21.5491	21.4655
Cz03g11140.t1	Cz03g11140	14	11	22.1956	21.9876	21.9542	22.062	22.5349	22.3505	22.4463	22.5701	22.2694	22.3065	22.7466	21.7816	22.2309	22.5844	22.6024	22.5484	22.8674	22.3022	22.6522	22.6605	22.406	22.5117	22.5321	22.4557	22.8022	22.7153	22.7678	22.7832	22.7067	22.683	22.9811	22.7535	22.8169	22.9256	22.6235	23.5607	23.5472	22.0569	23.3402	23.3189	23.7487	23.7299	23.7538	23.6701	23.9949	23.8699
Cz03g11160.t1	Cz03g11160	80	70	25.128	25.1509	25.1432	25.1849	24.9458	24.9688	24.9688	24.9444	24.9769	24.9489	25.2574	25.3597	25.3098	25.307	25.432	25.4609	25.3183	25.1019	25.2594	25.245	25.0427	25.0629	25.1035	25.1023	24.9821	24.9537	24.9983	25.002	24.8959	24.8926	25.046	25.1989	25.1905	25.1764	24.7455	25.2339	25.2383	25.1144	24.943	24.9587	24.4226	24.4019	24.4311	24.4666	24.3662	24.325
Cz03g11170.t1	Cz03g11170	67	57	23.1919	23.1971	23.2422	23.1817	23.1501	23.1491	23.0829	23.1089	23.083	23.0689	22.8594	22.8622	22.8253	22.8554	22.8734	22.9127	22.9392	22.8083	22.7782	22.8439	23.3654	23.3703	23.3883	23.3803	23.2067	23.2544	23.2061	23.2261	23.1697	23.1828	23.2903	23.3082	23.2825	23.3356	22.977	23.2641	23.2493	23.1444	23.1244	23.1163	22.7795	22.8448	22.8356	22.7935	23.1647	23.1367
Cz03g12130.t1	Cz03g12130	90	76	24.4007	24.435	24.4044	24.3318	24.6315	24.5705	24.6077	24.5849	24.7236	24.6941	24.3454	24.2505	24.3181	24.3074	24.2632	24.263	24.1787	23.9586	24.5456	24.5447	25.7772	25.7864	25.7091	25.7916	25.012	25.0478	25.0074	24.9971	24.9836	24.9476	25.4338	25.2392	25.252	25.3681	24.2147	25.0814	25.1877	24.4905	24.8571	24.8282	23.8075	23.8333	23.9048	23.8464	23.9863	24.0671
Cz03g13020.t1	Cz03g13020	29	26	24.0583	23.8461	23.8795	23.8963	23.6406	23.6857	23.5981	23.6282	23.5376	23.4495	24.007	23.9122	24.0257	24.012	23.4033	23.3275	23.2732	23.2178	23.4576	23.4593	23.7229	23.6923	23.6707	23.6145	23.5557	23.5122	23.554	23.5627	23.5318	23.6227	22.8323	22.8554	22.8453	22.7647	22.3824	22.4023	22.4907	22.6078	22.6316	22.6716	23.4036	23.389	23.3342	23.1821	22.9356	22.9163
Cz03g13030.t1	Cz03g13030	3	3																																									18.5402	18.3599	18.5527	18.713	18.8571	18.8548
Cz03g13040.t1	Cz03g13040	144	110	25.0221	24.9947	24.9871	24.9305	24.9344	24.8674	24.883	24.8892	24.8438	24.7906	24.9701	25.0074	24.9679	24.9514	24.9001	24.8743	24.9056	24.9174	24.8365	24.8306	25.326	25.3923	25.3902	25.3993	25.2172	25.2539	25.2232	25.2509	25.2262	25.2217	25.3088	25.2606	25.2535	25.2936	24.9558	25.2322	25.2435	24.9976	25.0997	25.0961	25.069	25.077	25.0999	25.0986	25.0308	24.9455
Cz03g13080.t1	Cz03g13080	56	53	23.0236	23.1552	23.1198	23.0212	22.6862	22.719	22.7091	22.7537	22.7417	22.7019	22.5613	22.5487	22.5692	22.5762	22.5939	22.5739	22.5448	22.6272	22.4694	22.4757	21.9273	21.9769	21.9374	21.9398	22.3427	22.3531	22.3329	22.3801	22.1588	22.1552	22.2344	22.2733	22.1761	22.1525	22.5558	22.0095	22.0033	22.8493	22.0666	22.0796	23.2512	23.3401	23.2384	23.4014	23.3313	23.1594
Cz03g13100.t1	Cz03g13100	31	28	23.7275	23.7521	23.7195	23.6907	23.6267	23.611	23.6054	23.611	23.6346	23.6191	23.3401	23.4141	23.3702	23.3369	23.37	23.4195	23.6671	23.3098	23.3112	23.3247	23.5136	23.5845	23.6797	23.6384	23.1283	23.1563	23.1337	23.1173	23.2765	23.2491	23.5144	23.506	23.5796	23.5198	23.4535	23.3578	23.4056	23.8544	23.1877	23.1761	22.8502	22.8412	22.8912	22.8144	22.8881	22.8042
Cz03g13170.t1	Cz03g13170	31	26	21.7572	21.9046	21.9213	21.8642	21.6704	21.8425	21.7952	21.8493	21.8824	21.8837	20.3388	20.5616	20.5215	20.4301	20.5577	20.6495	20.6283	20.5788	20.6772	20.6461	21.6887	21.8563	21.7749	21.7987	21.8471	21.8002	21.8764	21.8573	21.8526	21.8503	20.9373	21.0662	21.0326	21.0555	21.2829	21.1885	21.2492	20.8958	21.1207	21.113	21.6108	21.6674	21.6733	21.6642	21.4979	21.5849
Cz03g13220.t1	Cz03g13220	1	1																					18.3463	18.4311	18.4856	18.5289	18.1898	18.2482	18.3486	18.4291	18.4259	18.4134
Cz03g13250.t1	Cz03g13250	9	6	18.3484	17.9433	18.2775	18.3346	19.8104	19.6984	19.7578	19.7837	19.4484	19.301	18.9199	18.857	18.9483	18.9785	19.3822	19.4163	19.3915	19.3867	19.3741	19.4273	19.896	19.8549	20.0115	19.9973	20.4152	20.4286	20.3732	20.3964	20.1451	20.0976											18.9211	19.0705	19.3142	19.1137	20.0577	19.9705
Cz03g14060.t2	Cz03g14060	16	12	21.0874	20.8617	21.0048	21.177	21.6989	21.6112	21.6802	21.6761	21.3152	21.3258	19.9986	19.7401	20.0622	20.058	21.2512	21.1439	21.1255	21.3694	20.6787	20.6424	20.9446	20.9028	21.0163	21.0521	21.5847	21.4786	21.5628	21.6363	21.2364	21.2745	19.878	19.7757	19.9221	19.9701	20.5004	20.3892	20.2867	19.2125	19.8707	19.9052	20.1573	20.7469	20.1097	20.2869	20.6526	20.7045
Cz03g14180.t1	Cz03g14180	5	4	14.5383	13.5209	14.739	15.1763	15.4832	15.1608	15.3001	15.1157	15.4567	15.474	15.111	13.6788	14.9074	15.1064	16.276	16.4059	16.2688	16.1395	16.0508	15.7517	14.618	12.8476	14.5858	13.3628	15.7288	15.4713	15.4857	15.6741	15.4127	14.9869	13.7464		12.9419	11.6874		14.3861	14.0143		12.4207	12.224	14.355	13.9498	13.9643	13.0156	14.9094	15.0531
Cz03g14220.t1	Cz03g14220	73	68	22.0111	22.0862	21.8827	21.9325	22.3177	22.4854	22.3952	22.2996	22.3899	22.3475	22.5508	22.6095	22.5096	22.7041	23.1654	23.4717	24.2642	22.8157	23.3104	23.3195	22.9267	22.8864	22.775	22.9184	23.0145	23.0859	22.9676	22.9012	22.9129	22.896	22.8735	22.9996	22.8723	22.9497	21.9772	22.8766	22.9356	21.9984	22.8995	22.8474	22.223	22.2554	22.3238	22.4743	22.6782	22.5858
Cz03g14260.t1	Cz03g14260	10	9	21.2189	21.3039	21.2167	21.1734	21.0026	21.0381	21.0704	20.9513	20.9316	21.0147	19.7441	19.7807	19.7224	19.7389	19.6415	19.6628	19.7619	19.7708	19.8004	19.8048	21.4039	21.4014	21.4946	21.3844	21.0225	20.9042	20.8629	20.8981	20.7535	20.9317	20.1377	20.1998	20.2342	20.275	20.5954	19.7457	19.7029	19.2026	19.7116	19.6926	21.1828	21.0957	21.1569	21.2736	20.9936	21.0023
Cz03g15210.t1	Cz03g15210	21	18	23.7636	23.8373	23.8532	23.7921	23.5779	23.554	23.5343	23.5583	23.4824	23.5398	23.1427	23.2438	23.2229	23.1173	22.9946	22.9608	23.045	22.9793	22.955	22.9348	24.0208	24.1699	24.053	24.0484	23.9381	23.9747	23.9367	23.9341	23.9909	23.8503	24.0294	23.9136	23.9613	23.9498	22.8922	23.7242	23.7367	22.3114	23.729	23.7861	23.6984	23.7552	23.7152	23.6935	23.5548	23.5618
Cz03g16080.t1	Cz03g16080	1	1											19.5488	19.5619	19.4141	18.9938	18.8669	18.9978	19.0057	18.6785	18.7771	18.8271
Cz03g16130.t1	Cz03g16130	6	5																																									17.9192	18.892	17.9585	18.3202	17.9607	18.0137
Cz03g16150.t1	Cz03g16150	13	11	19.3448	19.84	19.5914	19.4473	18.7888	19.2083	18.9702	18.6964	19.2527	19.4318	19.5062	20.0735	19.7916	19.6859	18.8366	18.7474	18.6863	18.9725	19.35	19.3182	22.1768	22.3019	22.0143	22.0591	21.9857	22.3709	22.2551	22.3042	22.098	22.1754	19.6804	19.8928	19.5446	19.6307	18.7537	19.5704	19.4441	18.9895	19.6359	19.7288	21.228	21.3	21.5258	21.8613	21.1011	21.1152
Cz03g16230.t1	Cz03g16230	7	7		13.0529					12.8702	12.8645	13.1477		13.6768	14.1175	13.5397	14.1685	14.1328	13.8414	14.3701	14.7039	13.7094	14.085	12.9267	13.2383	12.332	12.9602	12.8656	12.7921	13.4549	12.7488	11.9149	12.3619	13.6775	13.7208	13.768	12.7653	15.3891	13.6147	13.7889		12.9225	12.5871	13.2734	14.3753	13.7554	14.3612	14.0108	14.4204
Cz03g17115.t1	Cz03g17115	1	1
Cz03g17160.t1	Cz03g17160	33	32	16.9339	17.2482	16.9981	17.3931	17.0688	17.4181	17.1893	17.0287	17.127	16.885	16.856	16.5975	16.4799	16.5505	16.5885	16.5447	16.7605	16.937	16.5504	16.6693	17.105	17.1183	16.9929	16.8768	17.1826	17.1718	17.2463	17.2025	17.5246	17.3802											18.9031	18.9809	18.8731	18.6499	18.7873	18.5544
Cz03g17200.t1	Cz03g17200	19	16	20.2995	20.1261	20.2445	20.3209	20.3609	20.289	20.3555	20.3144	20.1378	20.0722	23.0318	23.0253	23.1028	22.9579	22.9298	22.8264	22.5361	23.0921	22.6308	22.6039	21.6842	21.6041	21.7062	21.6656	21.0907	21.1468	21.1119	21.2848	21.3216	21.3224	22.0792	21.9922	21.9771	22.1321	21.5223	22.276	22.1214	23.206	21.9194	21.8222	21.7252	21.6017	21.7617	21.8274	21.851	21.869
Cz03g18310.t1	Cz03g18310	11	10	18.7477	18.9034	18.8185	18.8436	18.8878	19.207	18.9446	18.8809	18.6281	18.6332	18.9425	18.985	18.9562	18.9961	19.8687	19.8616	19.7587	19.5503	19.4169	19.485	18.4221	18.378	18.3345	18.4906	20.3054	20.3218	20.2729	20.1933	19.6551	19.6723	17.9182	17.9598	17.9514	18.0503	18.6733	18.1522	18.274	18.1875	18.0399	18.2177	18.9542	19.0934	19.0369	19.0408	19.5323	19.479
Cz03g19020.t1	Cz03g19020	6	6																															15.6262	16.1612	15.9675	15.8899	17.065	15.5696	15.9565	18.1539	16.0891	15.9245	17.9348	17.6487	17.774	17.6699	17.192	16.9506
Cz03g19140.t1	Cz03g19140	29	23	22.095	21.8954	22.0264	22.024	21.949	21.9004	21.94	22.0073	21.9613	21.9504	22.0948	21.867	22.0619	22.1316	22.1697	22.1865	22.1622	21.7679	22.0439	22.0686	22.6481	22.6975	22.6799	22.6531	22.7926	22.7851	22.8499	22.7645	22.867	22.8398	22.6292	22.7403	22.7332	22.644	22.4143	22.8356	22.8192	22.0861	22.7288	22.6981	22.6007	22.558	22.5203	22.4807	22.3418	22.1868
Cz03g20030.t1	Cz03g20030	3	3											17.5475	17.2331	17.5396	17.5072	16.8771	16.9091	16.8304	16.4211	17.1705	16.9584
Cz03g20040.t1	Cz03g20040	71	57	25.8302	25.774	25.8296	25.8266	25.9232	25.9228	25.8719	25.863	25.5994	25.5921	26.3732	26.2806	26.3625	26.3254	25.9921	25.9672	25.9536	25.8896	26.0383	26.0454	25.2355	25.1272	25.1413	25.0962	25.5522	25.5318	25.5145	25.5209	25.3501	25.3388	24.917	24.9756	24.9195	24.9149	24.5252	25.2154	25.2246	24.0613	25.154	25.1989	26.1071	26.0056	26.0381	26.0042	26.2213	26.1573
Cz03g20070.t1	Cz03g20070	10	10	21.0275	21.1002	20.7584	20.5391	20.6749	20.7534	20.6072	20.4109	20.3906	20.4259	20.8303	20.9006	20.7381	20.6443	21.0909	20.8963	20.5781	21.0066	20.7078	20.7149	19.7992	19.3108	19.3463	19.5208	21.1059	21.1972	21.1278	21.1749	20.6932	20.6108	17.797	18.1398	18.0503	17.9868	17.1129	18.418	18.2973	17.3757	18.8034	18.8127	21.0731	20.7526	20.9275	21.0948	21.5305	21.9019
Cz03g20150.t1	Cz03g20150	54	39	24.4352	24.4367	24.507	24.4961	24.7312	24.6775	24.71	24.7033	24.8598	24.787	24.7239	24.7474	24.7784	24.7096	24.9232	24.9343	25.2409	24.7397	24.9517	24.9141	24.8728	24.8288	24.9639	24.8642	24.5387	24.5147	24.5166	24.4478	24.658	24.5801	24.2722	24.0979	24.2719	24.1835	23.5038	24.0388	24.1347	23.6833	24.0251	24.0158	24.7438	24.7912	24.733	24.7364	24.8978	24.67
Cz03g20160.t1	Cz03g20160	23	20	20.0478	19.8565	20.0554	20.1765	19.9501	19.9564	19.9672	20.154	19.9761	19.9939	20.3711	20.5488	20.4369	20.3575	19.9955	20.0837	20.0693	20.4829	20.0339	20.0619	19.9588	20.0449	19.9957	19.8196	20.0265	19.9581	19.9395	20.1288	20.0638	20.0298	21.6687	21.486	21.4218	21.4451	22.1802	21.3734	21.289	21.7413	21.402	21.4486	20.927	20.9145	20.9391	21.0135	20.8208	20.9005
Cz03g20170.t1	Cz03g20170	1	1
Cz03g20190.t1	Cz03g20190	162	139	27.1627	27.1285	27.0916	27.2194	27.1785	27.5162	27.2834	27.0684	27.1681	27.1389	26.997	26.9879	27.0118	27.2458	26.7832	26.7739	26.5997	26.7177	27.2944	27.3015	26.5172	26.5861	26.6107	26.5712	27.2226	27.6399	27.3747	27.291	27.544	27.5843	26.0499	26.1163	26.0932	26.0665	25.724	25.9957	25.9704	25.5738	27.0229	27.0092	28.7164	28.8916	28.6868	28.5707	28.4503	28.2795
Cz03g21030.t1	Cz03g21030	11	11	15.7371	16.0249	15.713	15.8781	15.6245	15.5051	15.5575	15.5081	15.6039	15.5242	20.3661	20.5232	20.2918	20.4008	20.163	20.1231	20.0258	20.0438	19.993	20.0404	20.7215	20.6614	20.8415	20.7735	20.4402	20.347	20.3137	20.3945	20.5029	20.4798	19.7613	19.6921	19.5852	19.9058	21.2098	20.2326	20.1972	21.0496	20.0075	20.0409	19.0509	19.9944	19.1565	19.2547	18.5998	18.5239
Cz03g21070.t1	Cz03g21070	39	31	22.3215	22.3605	22.4045	22.3427	22.7451	22.7244	22.7506	22.7664	22.5564	22.5074	22.4752	22.2584	22.272	22.1981	23.1989	23.263	23.145	23.2028	22.7628	22.7432	22.5854	22.5699	22.6052	22.6522	23.0638	23.0668	23.0681	23.0256	22.9099	22.8859	21.9951	22.1202	22.0733	22.0717	21.5374	22.0741	22.03	20.7414	22.3373	22.2309	21.494	21.54	21.4449	21.4198	21.4424	21.3196
Cz03g21120.t1	Cz03g21120	27	22	22.2745	22.3947	22.4126	22.3642	22.0062	22.0905	22.0337	22.1117	22.1473	22.1246	22.9934	23.0982	23.2193	23.1882	22.874	22.8532	22.7466	22.5943	22.8796	22.8861	23.3377	23.5356	23.5545	23.5272	23.0752	23.0811	23.0893	23.1174	23.1875	23.1796	22.8759	22.9986	23.0044	22.9634	21.858	22.6472	22.594	22.4601	22.9051	22.8497	22.9329	22.8235	22.833	22.7718	22.5633	22.332
Cz03g21130.t1	Cz03g21130	1	1											17.2304	16.9546	17.0933	17.1623	18.4247	18.7051	19.3007	18.2859	18.0978	18.2462
Cz03g21160.t1	Cz03g21160	12	11	17.8761	17.657	17.6718	18.0313	18.1479	18.0139	18.122	18.0437	17.972	17.9435	17.3771	17.5225	17.3828	17.4665	17.6526	17.4377	17.659	17.5935	17.3176	17.4589	18.68	19.2664	18.7523	18.9098	18.6093	18.6569	18.7564	18.7934	18.6023	18.752											20.177	20.1977	20.2342	20.3744	20.1368	19.9908
Cz03g21260.t1	Cz03g21260	24	20	20.9993	21.1382	21.0278	20.9215	20.7765	20.7598	20.7673	20.8768	20.8526	20.8831	20.903	20.9784	20.8869	20.8428	21.2185	21.2314	20.9816	20.6327	20.9676	21.1046	18.6417	18.612	18.6149	18.4112	19.5401	19.4485	19.5953	19.6099	19.1397	19.1375	16.87	16.9436	16.926	16.6811	16.9829	16.6045	16.3693	15.4102	17.0187	16.7972	20.2708	20.3009	20.2666	20.3876	20.9456	20.6346
Cz03g22020.t1	Cz03g22020	2	2											19.8657	19.8757	19.735	19.8229	20.1914	20.0801	19.7851	19.7982	20.0327	19.9908	19.582	19.8039	19.7734	19.5843	19.9636	19.9959	20.039	20.0357	20.049	20.0896	18.8924	18.7836	19.0854	19.022	19.2575	19.1456	19.1677	18.7311	19.1297	19.1286	19.5443	19.6132	19.6012	19.5534	20.0283	19.8538
Cz03g22170.t1	Cz03g22170	25	21	22.227	22.3179	22.1953	22.1422	22.2119	22.2752	22.1941	22.1448	22.1692	22.2073	22.1416	22.2105	22.1418	22.0958	22.2694	22.387	22.2788	22.1065	22.2088	22.2305	22.0988	22.174	22.1522	22.0452	21.9342	21.9764	21.9476	21.9304	22.0176	21.9967	22.4837	22.382	22.5284	22.557	23.613	22.2921	22.2694	23.1771	22.2857	22.2894	21.9031	22.0113	21.942	21.9073	21.8829	22.1165
Cz03g22200.t1	Cz03g22200	47	43	25.4107	25.36	25.3772	25.3193	25.3932	25.6939	25.5276	25.4392	25.1562	25.1286	25.7465	25.7178	25.7642	25.7778	25.2718	25.1742	24.7482	25.1658	25.5494	25.5456	24.2657	24.312	24.2463	24.2926	25.4179	25.6465	25.5547	25.4936	25.6167	25.5689	22.912	23.0149	23.0018	23.0091	23.4435	23.8172	23.7594	22.8109	24.7581	24.7564	25.5679	25.6093	25.6251	25.8004	25.7367	25.8172
Cz03g23050.t1	Cz03g23050	2	2											14.6061	14.0158	14.8117	14.7921	15.9771	16.0133	15.6122	16.4171	15.5407	15.7771	14.6215	14.1316	14.2744	14.1871	15.7962	15.6455	15.5911	15.7376	15.3931	15.4316
Cz03g23140.t1	Cz03g23140	27	21	23.422	23.5842	23.5193	23.4898	23.3262	23.387	23.3903	23.459	23.3982	23.4263	21.6027	21.5347	21.49	21.6236	22.094	22.1764	22.1897	21.9841	21.9474	22.0275	23.4229	23.4741	23.4556	23.4914	23.4477	23.4396	23.3773	23.3794	23.4419	23.4444	21.7353	21.6241	21.6655	21.8267	21.4968	22.3629	22.3517	20.6379	22.0236	22.1089	22.8955	22.8897	22.8674	22.7798	22.7556	22.7783
Cz01g29130.t1	Cz01g29130	33	28	19.6665	19.6757	19.6762	19.6533	19.9858	19.7955	19.8897	19.8678	20.5353	20.4885	21.783	21.7425	21.7516	21.7518	22.4958	22.4781	22.6635	22.3866	22.4132	22.3941	22.7733	23.0421	23.046	23.0299	22.0114	21.953	21.9807	22.0083	22.1086	22.1055	23.7638	23.7554	23.8618	23.8489	22.8384	23.3398	23.3915	22.7767	22.9936	22.9927	21.6519	21.5951	21.7824	21.7915	21.9136	21.9094
Cz01g29150.t1	Cz01g29150	12	11	20.5052	20.2567	20.2932	20.4048	20.4476	20.1743	20.3144	20.3301	20.2067	20.21	20.5321	20.2927	20.388	20.5735	20.4615	20.6871	20.9099	20.877	20.3846	20.4293	21.406	21.3258	21.3706	21.3434	21.0333	21.0232	21.0021	20.9405	21.0758	21.0455	21.8693	21.8533	21.8488	21.767	21.8135	21.7268	21.6834	22.2952	21.4039	21.4551	20.6694	20.5706	20.7265	20.6927	20.4556	20.5636
Cz01g29160.t1	Cz01g29160	2	2	12.2587	12.1245		12.2964	11.8236	11.7801	12.5291	12.5347		12.8493	12.571	13.6946	13.2096	12.69	12.0666				13.0894	12.8007																					17.9521	18.1111	17.7964	17.7792	17.9215	17.1488
Cz01g29200.t1	Cz01g29200	1	1
Cz01g30010.t1	Cz01g30010	15	14	20.689	20.8488	20.8701	20.8006	20.6244	20.8013	20.6705	20.6939	20.7177	20.6973	20.1635	20.3568	20.1523	19.9769	19.5358	19.3818	19.5437	19.4508	19.7227	19.6204	22.8066	22.734	22.8258	22.7899	22.4	22.3487	22.3149	22.2774	22.5256	22.4992	21.459	21.5629	21.5453	21.5082	20.6382	21.0895	20.9289	21.8992	21.072	21.0669	21.8693	21.7543	21.697	21.8196	21.3551	21.3559
Cz01g30140.t1	Cz01g30140	1	1
Cz01g30160.t1	Cz01g30160	2	2
Cz01g31030.t1	Cz01g31030	7	7	21.6828	21.817	21.8246	21.8314	21.8013	21.9478	21.8374	21.7961	21.9702	21.942	21.5226	21.5222	21.5362	21.6582	21.6063	21.6326	21.5294	21.6031	21.8577	21.9349	21.3071	20.9521	20.925	21.3147	20.6141	20.4472	20.4787	20.5695	20.7102	20.7733	21.8797	22.1193	22.0206	22.0932	21.1257	21.4079	21.2923	20.3322	21.4327	21.4892	20.7453	20.8159	20.8449	20.931	20.8472	21.023
Cz01g31120.t1	Cz01g31120	3	3																																									17.7128	17.9507	18.0906	17.7697	17.2408	17.4599
Cz01g31160.t1	Cz01g31160	5	5
Cz01g31190.t1	Cz01g31190	1	1	16.874	16.5955	16.8134	16.8975	16.5357	16.9082	16.541	16.5186	16.8621	16.5603	16.9633	16.879	17.2962	17.2742	17.1235	17.01	17.0367	16.5583	17.3113	16.9777																					16.8997	17.1823	16.7297	16.8346	16.7671	16.295
Cz01g32110.t1	Cz01g32110	2	2
Cz01g32170.t1	Cz01g32170	20	19	21.5433	21.7302	21.6066	21.6437	21.5919	21.5324	21.6227	21.7289	21.5759	21.575	21.7697	21.9957	21.857	21.895	21.3705	21.2668	21.1897	21.2694	21.5484	21.5451	18.997	20.4158	18.7765	19.1472	19.659	19.9666	19.8841	19.6987	19.8682	19.9943	20.1237	20.3481	20.2211	20.3302	20.0597	20.6814	20.5926	19.7129	20.8843	20.9476	21.2765	21.2699	21.2159	21.132	21.692	21.7534
Cz01g32220.t1	Cz01g32220	5	5	16.8043	16.5125	16.3736	16.392	16.8384	16.7532	17.0964	16.8231	16.7987	16.8193	17.9786	17.832	17.7666	17.9141	19.0781	19.2793	19.7089	19.2564	18.7318	18.6896	17.7698	15.5612	15.0564	15.4964	16.0762	16.1634	16.1701	16.1555	15.8472	16.0332
Cz01g32260.t1	Cz01g32260	7	4											17.4787	17.2978	17.6523	17.9315	18.1323	18.0308	18.3611	17.1188	17.9527	17.9668																					16.4647	16.3915	16.4157	16.2915	15.6707	15.8836
Cz01g32370.t1	Cz01g32370	20	16	17.0151	16.7855	16.871	17.1906	16.9069	16.8967	16.7941	17.0905	17.4489	17.5076	18.0682	17.7363	18.1708	18.1559	19.2649	19.4536	20.1564	19.3776	19.1775	19.2634	20.6989	20.7492	20.8807	20.9196	20.7737	20.3776	20.5359	20.5794	20.7475	20.7905	21.9829	21.9592	22.0169	22.034	21.8579	21.8268	22.1242	21.8325	21.2229	21.2315	19.6097	19.548	19.5247	19.3018	19.4273	19.4225
Cz01g33050.t1	Cz01g33050	3	3																																									16.1156	16.0646	16.4	15.8939	15.7519	17.4154
Cz01g33080.t1	Cz01g33080	34	32	19.1495	19.3872	19.1976	19.0504	18.5142	18.7579	18.5034	18.646	18.9206	18.8474	19.8422	20.0104	19.8656	19.8444	19.8061	19.7726	19.781	19.9985	19.6883	19.689	18.1728	17.5834	17.9237	18.1424	16.6028	16.9121	16.8431	16.7739	16.9502	17.106	19.7294	19.5853	19.619	19.8025	20.5735	20.0707	20.0915	20.7642	20.1511	20.1895	20.7848	20.7631	20.7557	20.7823	20.6707	20.7283
Cz01g33150.t1	Cz01g33150	45	34	24.2834	24.2756	24.329	24.2571	24.2064	24.184	24.1769	24.1723	24.139	24.1874	24.1229	24.0772	24.1425	24.114	24.0706	23.9722	24.0087	23.8754	24.1013	24.0768	24.3952	24.3233	24.4501	24.4256	24.0879	24.0543	24.0049	24.059	24.0912	24.0492	24.8618	24.7906	24.9331	24.8769	23.3152	24.565	24.5418	24.2377	24.4473	24.4762	24.6987	24.6076	24.7033	24.6484	24.6357	24.5885
Cz01g34020.t1	Cz01g34020	9	8	19.4696	19.6583	19.4861	19.4249	19.3364	19.2799	19.1531	19.1546	19.1723	19.0874	17.681	17.857	17.8196	17.3344	17.4812	17.4157	17.3284	18.1531	17.2991	17.4192	18.7835	18.5477	18.5512	18.6619	17.8754	17.9453	18.0792	17.9392	17.9439	17.9741											19.3186	19.4482	19.5592	19.8406	18.9518	19.1605
Cz01g34260.t1	Cz01g34260	2	2
Cz01g34320.t1	Cz01g34320	50	36	23.8202	23.892	23.8735	23.8713	23.4482	23.526	23.4861	23.5234	23.6553	23.6531	23.28	23.181	23.2104	23.1988	23.2451	23.1837	22.9861	23.1538	23.0289	23.014	22.7784	22.5242	22.6507	22.7762	22.6491	22.6405	22.6937	22.713	22.7715	22.7216	23.2312	23.0565	23.1044	23.2728	23.9441	23.6656	23.6189	23.5971	23.4249	23.4038	22.2969	22.3447	22.3657	22.512	23.0433	23.0052
Cz01g34350.t1	Cz01g34350	16	13	21.6347	21.6234	21.651	21.6785	21.2293	21.1506	21.2337	21.3768	21.611	21.5437	19.9718	19.8736	19.9475	19.9911	19.8189	19.8711	19.8931	19.5854	20.0182	20.1048	19.9293	20.03	20.1413	20.0955	19.9016	20.0213	20.0046	19.9184	19.9755	19.9451	19.2048	19.5025	19.5577	19.3096	20.4297	20.1767	20.2172	20.5399	20.0803	19.9791	20.8641	20.7465	20.8825	20.7901	20.5378	20.4779
Cz01g34370.t1	Cz01g34370	66	55	25.2029	24.9997	25.1294	25.1641	25.4267	25.2869	25.2612	25.2658	25.9722	25.983	25.6973	25.5433	25.6259	25.6198	26.1482	26.1295	26.0756	25.5375	26.469	26.5034	26.857	26.9462	26.9563	26.9717	25.2829	25.2144	25.3114	25.4193	26.1532	26.1219	26.3559	26.3054	26.4198	26.2586	24.7244	25.4972	25.5007	24.7364	25.6942	25.6056	25.9658	25.8292	25.8953	25.7115	25.7334	25.4961
Cz01g35010.t1	Cz01g35010	3	3																					18.9972	19.1638	19.2277	18.9715	18.8081	18.4033	18.8227	18.7786	18.9813	18.962											13.241	12.7627	13.6716	13.4814	12.9866	13.7339
Cz01g35050.t1	Cz01g35050	11	9	21.9658	22.1587	22.008	21.9185	21.6689	21.7279	21.6852	21.5806	21.8695	21.7864	22.4665	22.5124	22.5224	22.5633	22.3674	22.3386	22.3515	22.1391	22.4138	22.3946	20.8972	20.8961	20.6396	20.9011	20.4935	20.5624	20.4529	20.4867	20.777	20.8411	20.8654	20.7648	20.6244	20.84	21.6423	20.7326	20.7474	21.5638	20.8703	20.7726	21.2708	21.3371	21.1167	21.1777	21.6823	21.3647
Cz01g35150.t1	Cz01g35150	4	4											15.9823	15.2844	16.0601	15.9292	17.0112	16.9845	16.6721	17.54	16.5772	16.4049	15.7958	15.1339	15.415	15.269	16.2414	16.526	16.6909	16.3928	16.0878	16.244											17.552	17.7126	17.6442	17.6179	18.5951	18.6397
Cz01g35170.t1	Cz01g35170	22	21	18.1196	17.9317	17.8862	18.085	18.3422	18.3391	18.2956	18.3656	18.2427	18.2092	17.8206	17.5134	17.8322	17.899	17.9897	18.0724	18.2409	17.9009	17.6607	17.9206	17.7406	17.6694	17.5415	17.6162	16.9826	17.1996	17.185	17.219	17.2681	17.2729	19.2293	19.0581	19.2041	19.0672	19.9889	19.9901	20.1146	20.1332	19.5482	19.5956	17.3102	17.2933	17.4348	17.0933	16.8679	16.7949
Cz01g35240.t1	Cz01g35240	52	35	23.2439	23.0709	23.2142	23.3224	23.3313	23.3964	23.3152	23.3268	23.5009	23.5039	22.6451	22.5434	22.6226	22.6247	22.7762	22.8004	22.9532	22.8673	22.7005	22.699	22.962	22.9643	23.0118	22.9803	22.456	22.4751	22.4821	22.4523	22.7029	22.6592	22.8356	22.7116	22.8378	22.6979	22.9406	23.1043	23.1442	22.6509	22.993	22.9922	24.1999	24.1905	24.1934	24.1276	23.9931	24.0176
Cz01g36030.t1	Cz01g36030	5	5											11.9824				13.98	13.9323	13.5821	14.4618	13.4898	13.4655											13.4973	13.7288	13.8232	13.6481	16.497	15.6914	15.4869	16.4305	15.172	15.3137
Cz01g36040.t1	Cz01g36040	35	29	21.3395	21.3594	21.3027	21.2529	21.1359	21.1314	21.0677	21.0565	21.0792	21.0901	21.8392	21.9603	21.8897	21.8991	21.9544	21.8272	21.7972	21.9487	21.8683	21.8024	21.6993	21.7786	21.7891	21.6979	22.0904	22.3506	22.1048	22.229	22.256	22.2488	21.2364	21.5605	21.4828	21.4919	22.035	21.6672	21.5785	21.0782	21.7363	21.7645	21.5263	21.6982	21.5687	21.737	21.5061	21.5299
Cz01g36080.t1	Cz01g36080	14	12	19.9593	19.9005	19.9763	20.1301	19.9655	20.0245	20.1988	20.4579	20.6485	20.6534	19.5856	19.5137	19.4716	19.6303	19.5614	19.624	19.6288	19.5259	19.6157	19.6266	21.9168	21.9859	21.9567	22.0063	21.145	21.1624	21.2322	21.1704	21.5934	21.5898	20.6744	20.6835	20.7966	20.8367	22.699	20.2245	20.2384	22.862	20.0411	20.115	21.0692	21.0267	21.007	21.132	20.9052	21.0062
Cz01g36130.t1	Cz01g36130	5	5																					18.2571	18.2135	18.247	18.5436	19.1111	18.8465	18.9593	19.1571	18.6798	18.7761											18.8119	18.8204	18.61	18.6377	19.1421	19.4116
Cz01g36140.t1	Cz01g36140	116	84	25.9568	25.9853	25.9304	25.8564	25.8555	25.8605	25.8352	25.7881	25.7933	25.7786	26.0107	26.0539	25.9744	25.9333	25.6844	25.7395	25.8843	25.4187	25.7744	25.776	26.0899	26.0341	26.0979	26.1049	25.6548	25.6514	25.639	25.6229	25.6373	25.6402	26.348	26.3705	26.4409	26.4275	25.6836	26.299	26.4237	25.4166	26.157	26.1781	25.7357	25.6975	25.7977	25.7966	25.5896	25.4522
Cz01g36170.t1	Cz01g36170	18	13	21.2682	21.0725	21.2866	21.3769	21.376	21.3887	21.4453	21.5833	21.5576	21.4831	22.1161	21.8112	21.969	22.0735	22.7253	22.6174	22.5841	22.9169	22.4078	22.2782	21.0627	21.1169	21.3599	21.1368	21.269	21.2238	21.3123	21.2878	21.0604	21.1463	21.9796	21.8079	21.8911	21.8569	21.5301	22.2564	22.2004	21.662	21.9429	21.9367	22.2129	22.6594	22.1924	22.3528	22.5699	22.4211
Cz01g36200.t1	Cz01g36200	7	7											18.1911	17.9146	18.1613	18.1957	19.245	19.1282	19.1123	18.5352	18.7124	18.8408	18.4277	18.5093	18.5647	18.5442	18.9672	19.1282	18.7594	18.6996	19.17	19.1732											16.0805	16.0671	16.3206	16.3026	15.6673	16.0458
Cz01g36207.t1	Cz01g36207	20	16	21.1857	21.1957	21.0818	21.1775	21.2296	21.2838	21.1833	21.0626	21.224	21.2436	21.4668	21.5878	21.5447	21.5481	21.6713	21.5437	21.6377	21.5208	21.4841	21.4781	21.2014	21.1357	21.1113	21.218	21.226	21.3669	21.2648	21.2897	21.2533	21.3005	22.8095	22.6864	22.7748	22.7782	20.8401	22.3212	22.2077	21.8135	22.3976	22.3316	21.7172	21.76	21.9242	21.8698	21.5285	21.5969
Cz01g37110.t1	Cz01g37110	51	45	25.0227	24.9729	25.098	25.2766	24.6318	24.9095	24.8054	25.046	25.1261	25.1558	25.1189	25.041	25.1645	25.2737	24.7417	24.7153	24.5933	24.4172	25.0261	25.0176	22.928	23.0104	22.9646	22.9276	24.1829	24.3389	24.2347	24.2513	24.454	24.4912	22.9344	23.0798	22.9296	22.9322	23.2928	24.2221	24.3133	22.6826	25.2576	25.1944	25.6036	25.6308	25.5633	25.3937	25.0483	24.9285
Cz01g37140.t1	Cz01g37140	23	20	20.047	20.1186	20.1394	20.0474	19.9617	20.1104	20.0513	20.0359	20.1788	20.1887	19.1576	18.9366	19.1619	19.2477	19.7231	19.6408	20.0133	20.0912	19.5208	19.4711	20.09	20.4485	20.4086	20.4127	20.0615	20.0985	19.9362	20.1377	20.2608	20.3344	20.7924	20.7271	20.655	20.7127	21.4556	21.2459	21.2058	21.0728	20.87	20.8672	19.8262	19.9583	19.9988	19.9637	19.9721	20.1038
Cz01g37170.t1	Cz01g37170	2	2											17.9279	17.9838	17.8915	18.0876	18.1377	18.2262	18.4482	18.4943	18.1082	18.0486
Cz01g37210.t1	Cz01g37210	6	5											19.0584	18.9778	19.0623	19.2434	18.9933	19.0517	19.2029	18.7444	19.2866	19.2587	19.0028	18.8859	18.8651	18.9241	18.9159	18.9155	18.8025	18.8026	18.9261	18.9129	17.0725	17.1536	17.1376	17.1821	18.2423	17.0555	17.124	18.1672	17.197	16.9738	18.3299	18.3428	18.2266	18.2973	18.1085	18.2662
Cz01g37220.t1	Cz01g37220	32	29	20.8794	20.9001	20.9386	21.0193	21.2563	21.0717	21.2285	21.2673	21.3993	21.348	21.7813	21.6951	21.6203	21.6917	21.9831	22.0222	22.2288	22.1716	21.8393	21.8474	22.7169	22.6016	22.7271	22.5929	22.1108	21.9832	22.1049	22.0741	22.2139	22.2503	22.7124	22.7137	22.8256	22.7531	23.1166	22.7429	22.7867	22.4932	22.5542	22.5359	21.9127	21.8791	21.9184	21.9629	21.6358	21.5684
Cz01g37240.t1	Cz01g37240	15	14	20.6154	20.4262	20.4908	20.6335	20.2615	20.2994	20.4702	20.6975	20.6393	20.5074	19.9273	19.6696	19.6272	19.9026	20.2159	20.2253	20.3027	20.4196	19.9113	19.9925	21.0886	20.8975	20.9235	21.1257	21.3332	21.3651	21.4505	21.4214	21.3236	21.2297	19.129	19.0075	18.8889	19.129	20.4816	19.7015	19.7565	20.1964	19.1971	19.3958	20.4922	20.4451	20.3587	20.4395	20.7642	20.7631
Cz01g38040.t1	Cz01g38040	87	58	24.4352	24.2331	24.4359	24.4715	24.4423	24.4138	24.4635	24.5377	24.3973	24.3815	24.2525	23.97	24.2368	24.2589	24.594	24.5341	24.4816	24.6923	24.2491	24.2504	23.8848	23.7217	23.8453	23.7477	24.5429	24.4798	24.4753	24.5699	24.4749	24.4656	23.3021	23.2322	23.3303	23.2505	24.7876	24.5693	24.5199	25.8828	24.0748	24.0158	24.3771	24.2547	24.2321	24.1481	24.3453	24.2423
Cz01g38090.t1	Cz01g38090	18	15	20.1136	20.1939	20.0661	20.0852	20.4834	20.3536	20.4568	20.3992	20.6522	20.6856	19.9116	19.5518	19.8077	20.0395	20.817	20.9142	21.0473	20.8908	20.5806	20.5728	21.02	20.818	20.9634	21.0878	20.9885	21.1839	21.066	20.9796	21.0633	21.0901	20.5659	20.6337	20.6429	20.5459	19.9066	21.3852	21.5327	19.8562	20.9714	20.9675	21.1442	21.3384	21.2361	21.3812	21.7628	21.6821
Cz01g38110.t1	Cz01g38110	6	5											20.4707	20.817	20.6292	20.6205	20.2329	20.2751	19.9556	20.218	20.4593	20.5296											18.4354	18.7624	18.5473	18.5074	18.9112	18.3901	18.4918	18.2935	19.3679	19.3047
Cz01g38150.t1	Cz01g38150	34	30	21.7749	21.9477	21.9122	21.8652	21.6722	21.6699	21.6979	21.7267	21.7449	21.7884	21.5824	21.6489	21.5199	21.5968	21.9916	21.9943	21.9517	22.0957	21.5836	21.6663	22.0611	22.1673	22.0295	22.1329	22.1775	22.1908	22.2477	22.2503	22.2596	22.2374	21.382	21.4049	21.3136	21.3459	22.175	21.3656	21.3807	21.8821	21.2331	21.2167	20.7225	20.8444	20.8265	20.879	20.7943	20.9162
Cz01g38180.t1	Cz01g38180	24	23	25.1486	25.3576	25.3624	25.3364	24.5148	24.3907	24.3851	24.5034	24.6897	24.706	25.2252	25.3019	25.3519	25.1765	24.8132	24.7301	24.8513	24.4724	24.5159	24.5365	26.3867	26.5615	26.4777	26.5957	25.6493	25.6185	25.5238	25.7257	25.628	25.6385	26.3187	26.382	26.347	26.3976	24.4677	26.1369	25.9084	25.2594	25.4188	25.4155	25.2329	25.1899	25.1002	24.8756	24.2454	24.0705
Cz01g39100.t1	Cz01g39100	2	2																																									18.4975	18.4307	18.0093	18.9075	18.5149	17.5294
Cz01g39150.t1	Cz01g39150	12	10	17.3787	17.2016	17.2766	17.4404	17.5557	17.5786	17.8047	17.7975	17.5343	17.6334	19.0599	18.5158	18.7158	18.7786	20.6425	20.6553	20.6556	20.6645	19.8837	19.9147	21.0132	20.8912	20.9136	21.081	20.2372	20.0731	20.0898	20.1718	20.3271	20.1916	17.8277	17.6156	17.8814	17.8295	18.4657	18.8429	18.9217	19.2103	18.3493	18.3088	17.1826	17.3683	17.2112	16.9007	18.5864	18.3846
Cz01g39260.t1	Cz01g39260	6	5																																									16.6798	16.5916	16.6133	16.5938	17.5868	17.4318
Cz01g40010.t1	Cz01g40010	41	32	21.9191	21.8232	21.8209	21.8987	21.7749	21.6565	21.6798	21.6763	21.7315	21.7131	22.5595	22.5475	22.5419	22.5311	22.182	22.2979	22.3001	21.822	22.3484	22.3305	22.9561	23.088	23.0158	22.9361	22.7112	22.7327	22.7115	22.6469	22.7551	22.7893	22.758	22.636	22.8111	22.6582	22.0602	22.4878	22.5494	22.5132	22.6273	22.5721	23.7868	23.7412	23.776	23.8349	23.4145	23.358
Cz01g40040.t1	Cz01g40040	6	6	20.3044	20.3173	20.2332	20.1734	20.218	20.0541	20.2452	20.2543	20.1197	20.1983	16.0859	15.7196	16.1231	15.5863	18.7254	18.7281	18.7045	18.5156	18.0919	18.0343											19.8132	19.9073	20.0347	20.0749	18.3711	19.2993	19.2125	18.8135	19.2419	19.2795	19.4755	19.6981	19.658	19.1951	19.5696	19.7947
Cz01g40050.t1	Cz01g40050	1	1
Cz01g40060.t1	Cz01g40060	36	26	21.3982	21.4434	21.3783	21.2432	21.0309	21.0406	20.9674	20.9842	21.0469	21.0518	21.8297	21.9743	21.9763	21.9999	21.8457	21.884	21.6923	21.8369	21.7029	21.7273	20.9339	20.9981	21.1007	21.0425	20.8217	20.8906	20.7879	20.8464	20.8112	20.8362	21.7034	21.8938	21.9049	21.9649	21.448	21.5942	21.5237	21.3413	21.5113	21.6362	19.5611	19.5538	19.4466	19.5342	20.0891	20.1841
Cz01g40065.t1	Cz01g40065	5	4															14.1795	14.1435	14.4606	14.1241	13.7338	13.7666											14.1801	14.2106	14.5518	14.3055	16.9498	16.8274	16.8436	17.0966	15.8818	16.1244	14.7764	14.9631	14.4975	14.1401	16.058	16.4135
Cz01g41100.t1	Cz01g41100	1	1
Cz01g41150.t1	Cz01g41150	8	6	16.9996	16.3283	16.9988	17.03	18.62	18.1225	18.4112	18.4375	18.0701	18.0105	16.3312	16.0974	15.8744	16.1586	16.741	17.1868	17.325	17.2996	16.7601	16.7514											18.389	18.3642	18.4559	18.3972	19.7119	18.9766	19.0914	19.7203	18.5738	18.4856	18.0273	18.0406	17.9681	18.0547	19.0245	18.9761
Cz01g41170.t1	Cz01g41170	16	16											15.0096	15.1525	15.1409	15.4027	14.6519	14.3614	14.8843	14.6602	14.4473	14.8714	16.7231	16.7603	16.5398	16.5628	17.8924	17.9123	18.0695	18.1847	17.8347	17.9238											16.7956	16.8876	16.8685	16.4509	17.4827	17.5482
Cz01g42160.t1	Cz01g42160	23	22	20.1363	20.0868	20.045	20.1006	19.5759	19.6151	19.6497	19.7447	19.7889	19.8279	18.3501	18.4196	18.4082	18.3945	18.3629	18.1542	18.2499	18.2477	18.3016	18.2335	16.1071	15.6339	15.8131	15.98	16.8574	16.8464	17.0249	17.0992	16.627	16.716	18.6997	18.8937	18.9912	18.9871	19.6704	18.6485	18.4765	20.3295	18.3918	18.4487	16.0367	16.4882	15.8457	16.2455	16.5466	16.4581
Cz01g43130.t1	Cz01g43130	5	5											17.9038	17.9033	17.9821	18.114	18.8696	19.0057	18.7919	18.283	18.33	18.4441											18.3648	18.7317	18.7791	18.6469	22.1963	20.7127	20.5291	22.3145	19.5051	19.8009
Cz01g44120.t1	Cz01g44120	24	16	23.4167	23.4335	23.3792	23.3313	23.0682	23.2541	23.1446	23.1324	23.5731	23.4881	21.8894	21.6921	21.7653	21.7878	21.9027	21.7796	21.7594	21.7131	22.1201	22.0918	23.2769	23.2053	23.1192	23.2353	22.7339	22.8565	22.7657	22.6799	23.0718	23.0735	23.5482	23.4851	23.4619	23.4835	22.1796	23.3936	23.3224	22.1451	23.4382	23.4447	22.8016	22.8071	22.8375	22.8936	22.4304	22.4897
Cz01g45010.t1	Cz01g45010	25	15	24.3171	24.3948	24.3679	24.3938	24.1398	24.2088	24.17	24.1717	24.071	24.0469	24.379	24.3509	24.3269	24.3352	23.7431	23.7588	23.5869	23.7105	23.8298	23.8198	23.1	23.0806	23.0178	23.0712	24.0727	24.2316	24.0412	24.0299	24.0042	23.9688	23.2855	23.3932	23.3688	23.2841	22.4063	23.5772	23.437	22.198	23.9924	24.0056	24.0987	24.0327	24.1368	24.3498	23.7736	23.7564
Cz01g45025.t1	Cz01g45025	12	11	22.8954	22.1157	22.378	22.6389	23.3301	23.4482	23.3313	23.1768	22.7986	22.7179	23.0564	22.4267	22.5822	22.9332	23.4023	23.332	23.228	23.5395	23.2249	23.2072	20.7699	20.8145	20.3089	20.7049	21.8992	21.725	21.7845	21.7508	21.0066	21.1049	23.378	22.8833	22.7979	23.279	22.3198	23.337	23.2522	21.7431	23.1249	23.1867	22.4749	22.221	22.6244	23.1025	23.5469	23.4901
Cz01g45160.t1	Cz01g45160	7	6	19.9884	19.5953	19.7565	19.8103	20.5091	20.2503	20.5407	20.7604	20.5786	20.5328	19.6557	18.9191	19.1507	19.3265	20.3296	20.3991	21.0308	20.1892	20.1736	20.1626	19.7699	19.4478	19.3946	19.5725	20.2392	20.2454	20.3483	20.3486	20.3364	20.3554	19.5684	19.5902	19.6657	19.5641	20.3591	19.9418	20.0439	20.0311	19.9612	20.0835	19.4188	19.4158	19.3884	19.3182	19.445	19.3944
Cz01g45170.t1	Cz01g45170	134	113	25.5098	25.6419	25.5999	25.5649	25.4384	25.4681	25.4002	25.3079	25.549	25.5563	25.8065	25.8904	25.9104	25.8881	26.034	26.0088	26.0456	25.7279	25.875	25.8797	25.9707	25.9861	26.0511	26.0486	25.6697	25.6369	25.6407	25.6641	25.7655	25.7549	26.2726	26.2428	26.2763	26.2842	25.2197	26.0532	26.0622	25.278	25.8895	25.8809	25.9284	25.9079	25.9114	25.8935	26.1504	26.0556
Cz01g46010.t1	Cz01g46010	186	157	26.396	26.4694	26.4497	26.3613	26.6268	26.5398	26.5371	26.5655	26.6955	26.6591	26.4785	26.6389	26.5651	26.5038	26.7633	26.7368	26.7764	26.6476	26.7343	26.7333	26.3608	26.3911	26.4293	26.405	26.4248	26.2907	26.3306	26.3583	26.3587	26.3647	26.4901	26.5892	26.6179	26.5596	25.9732	26.5265	26.5912	25.9814	26.5477	26.5209	26.4223	26.4001	26.4557	26.4779	26.6817	26.6809
Cz01g46050.t1	Cz01g46050	36	32	24.0608	24.1557	24.1356	24.0378	23.8919	23.9004	23.9269	23.7514	24.1884	24.202	23.9007	23.9541	23.9256	23.8877	24.0028	23.982	23.9151	23.7471	24.0411	24.044	24.0792	24.1356	24.2117	24.1561	23.3605	23.3256	23.3268	23.2682	23.6195	23.6373	24.3476	24.4182	24.4637	24.3836	22.8017	24.0029	23.986	22.8125	24.048	23.9803	23.705	23.8017	23.6446	23.5582	23.4851	23.4296
Cz01g46140.t1	Cz01g46140	3	3											17.7388	17.5199	17.521	17.6419	17.9107	17.9383	18.2649	18.2714	17.6809	17.7328	18.1567	17.7761	18.0096	18.0301	17.8398	17.5452	17.7605	17.6173	17.7806	17.9527	18.29	18.4454	18.3499	18.3223	16.9807	17.8309	17.7907	17.6814	17.9024	17.9544	18.3948	18.3826	18.7522	18.3059	18.5828	18.9646
Cz01g46190.t1	Cz01g46190	31	26	23.4695	23.4674	23.4083	23.4448	23.4882	23.5083	23.5065	23.5596	23.6306	23.6615	24.382	24.4289	24.3638	24.2476	24.6953	24.7688	24.7673	24.4407	24.6132	24.5891	24.0898	24.0576	24.0543	24.1676	24.4436	24.3862	24.4544	24.5145	24.5152	24.5358	24.4712	24.5415	24.5909	24.6104	23.1169	24.2064	24.2429	23.2646	24.1891	24.1899	24.0746	23.996	24.0886	24.0608	24.7587	24.6418
Cz01g46260.t1	Cz01g46260	5	5																					14.1794	13.9878	13.559	14.1524	14.5943	14.3686	14.3011	14.6682	13.8218	14.2495	19.5705	19.7626	19.5645	19.5447	18.6471	19.2496	19.1027	19.4012	19.2958	19.3455
Cz02g00050.t1	Cz02g00050	5	5																					19.0019	18.8375	19.1015	19.1004	18.2669	17.92	17.9689	18.1249	18.5449	18.5099	18.9601	18.9782	19.1667	19.2219	17.4943	18.2434	18.2376	15.2559	18.1273	18.2813	19.4526	19.4535	19.4289	19.2767	19.6774	19.5832
Cz02g00070.t2	Cz02g00070	1	1											16.1114	15.9456	16.2116	16.14	15.5173	15.5091	15.7645	15.858	15.718	15.73																					16.5714	16.5669	16.6104	16.4992	16.1779	16.4045
Cz02g00100.t1	Cz02g00100	10	10	17.8314	18.0169	17.8834	17.8574	18.5912	18.2742	18.5201	18.493	18.4916	18.5311	18.5768	18.7162	18.7219	18.671	19.0699	19.182	19.2824	19.2413	19.0994	18.9545	21.4932	21.5358	21.542	21.4111	21.3695	21.1419	21.349	21.3151	21.2656	21.1891	19.3896	19.5189	19.3883	19.3588	20.4933	19.7206	19.6402	20.8289	19.2893	19.1977	19.6564	19.5139	19.4601	19.5442	19.9158	19.8454
Cz02g00130.t2	Cz02g00130	3	3	19.2262	19.1012	19.2544	19.2564	19.1553	19.3497	19.3282	19.1725	19.1045	19.0004	20.2474	20.0667	20.3148	20.3136	19.9841	19.8714	19.7721	19.45	20.0888	20.0312	18.7417	18.8942	18.9008	18.9312	18.4783	18.5393	18.5206	18.49	18.5015	18.5896	20.5598	20.5284	20.6262	20.6039	18.7138	19.5235	19.5999	17.5299	19.8301	19.823	19.7692	19.8354	19.7826	19.8946	19.5907	19.5475
Cz02g00140.t1	Cz02g00140	13	12	20.804	20.9958	20.9269	20.9128	20.5748	20.635	20.5846	20.7148	20.7664	20.7539	21.2114	20.9156	21.1603	21.2643	21.6971	21.5885	21.4289	22.2113	21.3858	21.4461	20.4896	20.4702	20.5467	20.5107	20.8019	20.9875	20.9131	20.9453	20.8962	20.8394	16.4535	16.8885	16.5135	16.3766	17.6709	16.4845	16.3976	17.9693	16.6917	16.4538	21.9047	21.8887	21.9698	21.9635	22.2307	22.5463
Cz02g00270.t1	Cz02g00270	10	10											18.5151	18.6303	18.3368	18.704	18.104	18.0702	18.2979	18.0919	18.4774	18.4348	18.9406	18.7513	18.889	18.7383	19.1945	18.9827	19.2342	19.054	19.2749	19.2053											16.6028	16.611	16.764	16.5954	16.9055	16.7656
Cz02g00290.t1	Cz02g00290	25	20	24.3365	24.337	24.3479	24.3408	23.9011	23.9989	23.9677	23.9326	23.7429	23.7778	24.3873	24.4424	24.4232	24.3227	23.6074	23.5724	23.3941	23.5944	23.677	23.6447	23.5609	23.7318	23.5942	23.6356	24.2409	24.4276	24.3668	24.3938	24.3991	24.373	22.7774	22.8858	22.8791	22.8445	22.1131	23.1964	23.1838	22.1259	23.6239	23.6307	24.7554	24.8	24.8153	24.8431	24.5404	24.4886
Cz02g01030.t1	Cz02g01030	29	26	19.7822	19.7933	19.9556	19.9885	20.048	20.0455	20.1482	20.1225	20.0255	19.972	21.3694	21.3648	21.463	21.5683	21.4153	21.4479	21.4505	21.1038	21.3537	21.329	22.427	22.3013	22.2089	22.2648	22.0835	22.0756	22.1026	22.1063	22.0232	21.9985	20.9355	20.6664	20.6366	20.7831	22.2635	20.9902	21.0225	22.415	20.7657	20.8509	21.9297	21.8951	21.877	21.8293	21.798	21.8883
Cz02g01040.t1	Cz02g01040	20	18	19.1725	19.313	19.1327	19.242	19.3326	19.3494	19.4129	19.2444	19.2879	19.2779	17.0717	17.6165	17.2738	17.2753	16.9312	17.0146	17.0576	17.2657	17.0607	17.1861	19.4474	19.645	19.5049	19.4497	19.4642	19.3977	19.4649	19.5252	19.4029	19.4539	20.0568	19.99	19.9378	20.0309	20.1811	20.0513	20.2129	20.3928	20.1139	20.0888	20.0332	20.0449	20.1853	20.2866	20.3336	20.3562
Cz02g01150.t1	Cz02g01150	93	76	25.7445	25.8212	25.752	25.6415	25.5815	25.6424	25.594	25.4922	25.6066	25.6011	25.9321	26.0499	25.9477	25.9096	25.8288	25.8188	25.7495	25.819	25.8482	25.8409	26.0883	26.1284	26.1113	26.1533	25.5878	25.6236	25.5942	25.5894	25.709	25.6932	25.9267	25.9037	25.9386	25.952	25.4325	25.6987	25.6868	25.1002	25.5524	25.5516	25.5358	25.5506	25.6045	25.6432	25.6271	25.5833
Cz02g01180.t1	Cz02g01180	1	1											19.4319	19.7195	19.7986	19.6395	19.1974	19.3216	19.1922	18.7392	19.6421	19.609
Cz02g01190.t1	Cz02g01190	1	1											17.8315	18.3803	17.7296	17.7098	17.1624	17.1609	17.5286	17.7699	17.3794	17.4147	17.8452	18.0505	17.9787	17.9435	16.8104	16.5414	16.64	16.8784	17.0588	17.2081	18.5616	18.5257	18.5032	18.5021	18.3149	17.2922	17.2728	18.1048	17.4112	17.4568
Cz02g01230.t1	Cz02g01230	8	8	17.5689	17.8458	17.5953	17.699	17.6018	17.804	17.7601	17.6185	17.8329	17.6284	16.5917	16.9747	16.9559	16.5173	16.1455	16.0834	16.0739	15.7443	16.4425	16.4953	18.1331	18.5034	18.3835	18.1141	17.7963	18.0335	18.0473	17.8475	17.9998	18.0713	17.061	17.3957	17.3573	17.1713	17.3739	16.9427	16.6583	16.3983	17.0473	17.0022	20.0231	19.9918	19.9771	20.1948	19.6719	19.5721
Cz02g02020.t1	Cz02g02020	1	1
Cz02g02040.t1	Cz02g02040	1	1
Cz02g02100.t1	Cz02g02100	43	29	22.9696	22.8457	23.2664	23.4256	23.1544	23.1594	23.1343	23.1951	23.1065	23.0322	23.4269	23.4319	23.8095	23.8302	23.3307	23.1637	23.0349	22.7317	23.0718	23.0923	22.1547	22.49	22.7807	22.6104	23.0972	23.1163	23.172	23.3408	23.2553	23.2165	22.1674	22.3459	22.5683	22.4531	21.6388	22.4184	22.3922	22.1602	22.4393	22.4225	23.8195	23.7159	23.6952	23.3902	23.5483	23.1885
Cz02g02130.t1	Cz02g02130	34	30	22.4873	22.4291	22.4764	22.4749	22.1967	22.1372	22.1579	22.1549	22.3986	22.3706	23.5324	23.8797	23.7404	23.5363	23.6004	23.7087	24.0275	23.7572	23.6548	23.6799	23.5736	23.3303	23.4212	23.3726	22.8582	22.7654	22.8061	22.9591	22.8475	22.8809	22.9818	22.7512	22.8232	22.8001	22.1148	23.2302	23.2279	22.3078	22.5187	22.4622	22.6911	22.6474	22.6651	22.6325	22.6797	22.7694
Cz01g31020.t1	Cz01g31020	8	5	19.4715	19.64	19.587	19.6466	19.1564	19.2509	19.0683	19.1656	19.3597	19.089	17.5121	17.2604	17.209	17.2891	17.6411	17.756	18.0895	18.2345	17.5663	17.4593	18.9941	19.0375	18.9227	18.8843	19.2859	19.5587	19.4157	19.3527	19.3704	19.374	18.7966	18.7689	19.1408	19.0476	18.2274	19.2947	19.3124	19.0573	18.8426	18.8399	19.5399	19.6233	19.6361	18.8983	19.8002	19.8259
Cz01g31050.t1	Cz01g31050	3	3	17.5972	17.3381	17.4058	17.535	18.6857	18.2727	18.513	18.3249	18.2661	18.4099	17.0185	16.6778	16.9611	16.9024	16.6987	16.5263	16.6269	16.7719	16.5433	16.3978	20.0182	20.0045	20.052	19.8899	20.057	19.9417	20.0727	20.163	19.9453	19.8552	17.0809	17.2162	17.2158	17.0598	18.1444	16.949	17.015	17.6877	16.9166	17.1723	16.2199	16.1905	16.0925	16.4885	15.6259	15.9927
Cz01g31110.t1	Cz01g31110	21	20	19.9632	20.2299	20.0675	20.0402	19.5048	19.8248	19.5524	19.4827	20.5379	20.5511	20.9582	21.3396	21.0854	21.0388	20.4737	20.5961	20.9261	20.6712	21.3071	21.2298	21.2574	21.4844	21.2165	21.3296	20.5273	20.8155	20.7324	20.6499	21.2023	21.1492	21.3893	21.5349	21.4754	21.4144	21.6754	21.0921	20.9634	21.1936	21.0257	20.9753	21.3386	21.3799	21.6914	22.1532	21.4975	21.4597
Cz01g31140.t1	Cz01g31140	1	1																															18.2712	18.3801	18.3765	18.3018	16.9825	17.1711	16.9622	15.9913	17.5003	17.4058
Cz01g31180.t1	Cz01g31180	5	4																					19.8558	19.801	19.9172	19.8503	18.6795	18.715	18.7761	18.6055	19.4783	19.3618	18.3634	18.7526	18.4694	18.4466	16.9196	17.6778	17.4224	17.8911	18.2496	18.223	20.5057	20.6098	20.616	20.7057	19.8238	19.716
Cz01g31210.t1	Cz01g31210	85	69	23.4744	23.3396	23.4721	23.4636	23.3382	23.2701	23.329	23.3176	23.2466	23.2377	23.8951	23.7219	23.8952	23.9314	24.3684	24.2828	24.1575	24.1297	23.8282	23.8249	23.4998	23.4562	23.6129	23.5776	23.4508	23.4003	23.4318	23.4925	23.4079	23.4332	23.3877	23.4206	23.5673	23.514	23.378	23.5991	23.6133	23.221	23.3663	23.3419	22.8112	22.7729	22.695	22.6478	23.0214	23.0258
Cz01g32030.t1	Cz01g32030	4	4	13.4638	13.7058	13.1088	13.7269	13.1469	13.6618	12.1373	13.6213	12.7346	12.5084				12.1537		12.8146					13.5146	13.5889	13.4437	12.961	12.6972	12.8309	13.4662	13.1626	12.9827	13.4472	13.4324	13.9849	14.3356	13.2209	14.136	14.2127	14.1513		13.8234	13.6958	17.679	17.8577	17.8688	17.7874	19.3208	20.0047
Cz01g32190.t1	Cz01g32190	28	25	20.9622	21.0009	20.9333	20.9749	20.8511	20.9077	20.8717	21.0019	20.8963	20.9084	20.048	19.9749	20.0466	20.1336	20.0504	20.1011	20.0758	19.9449	19.9723	19.941	21.589	21.5732	21.5712	21.5658	21.4308	21.4037	21.3799	21.4081	21.3598	21.4059	19.9686	19.6472	19.7481	19.7368	21.6209	19.8422	19.9639	21.7468	19.92	19.9035	21.011	20.926	20.9515	20.9625	21.0739	21.4542
[truncated: 10,290 more rows]
[truncated: 34 more columns]

## Sheet: SampleKey
Sample_code	strain	Fe	Glc	Rep	ID	AnalysisInfo
WT_NF_NG_R1_01	WT	-Fe	-Glc	R1	01
WT_NF_NG_R2_02	WT	-Fe	-Glc	R2	02
WT_NF_NG_R3_03	WT	-Fe	-Glc	R3	03
[truncated: 42 more rows]

## Sheet: Simplified Linear Models
	Significant equation terms and equation subgroups (ie., positive or negative term equation combinations) after model simplification pipeline		Unfiltered coefficients and p-values calculated with the base R "lm" function (abundance ~ strain * Fe *Glc). The finalize term values according to the linear model simplification pipeline are those that are listed in the "Equation Terms" column
[truncated: 11,522 more rows]

[truncated: 1 more sheets: Linear Models GO Enrichment]
