# Supplementary material for: Iron rescues glucose-mediated photosynthesis repression during lipid accumulation in the green alga Chromochloris zofingiensis
Source: Nat Commun. 2024 Jul 18;15:6046. doi: 10.1038/s41467-024-50170-x (PMC11258321; doi:10.1038/s41467-024-50170-x)
Supplement: Supplementary file 7 — Supplementary Data 4 [file 41467_2024_50170_MOESM7_ESM.xlsx]

## Sheet: Chlorophyll_Flourescence
# Full chlorophyll fluorescence data of strain by Fe & Glc conditions
strain	Fe	Glc	Experiment	Sample	Fo	Fm	Fv/Fm
WT	-Fe	-Glc	FirstBatch	49	335	789	0.575
WT	-Fe	-Glc	FirstBatch	50	249	551	0.548
WT	-Fe	-Glc	FirstBatch	51	361	836	0.568
WT	-Fe	-Glc	FirstBatch	52	279	904	0.581
WT	-Fe	+Glc	FirstBatch	53	273	281	0.028
WT	-Fe	+Glc	FirstBatch	54	427	426	-0.002
WT	-Fe	+Glc	FirstBatch	55	179	179	0
WT	-Fe	+Glc	FirstBatch	56	283	283	0
WT	+Fe	-Glc	FirstBatch	57	310	986	0.686
WT	+Fe	-Glc	FirstBatch	58	297	937	0.683
WT	+Fe	-Glc	FirstBatch	60	329	1116	0.705
WT	+Fe	+Glc	FirstBatch	61	268	855	0.687
WT	+Fe	+Glc	FirstBatch	62	245	812	0.698
WT	+Fe	+Glc	FirstBatch	63	265	881	0.699
WT	+Fe	+Glc	FirstBatch	64	287	916	0.687
hxk1-2	-Fe	-Glc	FirstBatch	17	469	1401	0.665
hxk1-2	-Fe	-Glc	FirstBatch	18	558	1706	0.673
hxk1-2	-Fe	-Glc	FirstBatch	19	548	1616	0.661
hxk1-2	-Fe	-Glc	FirstBatch	20	433	1266	0.658
hxk1-2	-Fe	+Glc	FirstBatch	21	486	1362	0.643
hxk1-2	-Fe	+Glc	FirstBatch	22	507	1634	0.69
hxk1-2	-Fe	+Glc	FirstBatch	24	292	877	0.643
hxk1-2	+Fe	-Glc	FirstBatch	25	291	1406	0.722
hxk1-2	+Fe	-Glc	FirstBatch	26	360	1318	0.727
hxk1-2	+Fe	-Glc	FirstBatch	27	291	1048	0.722
hxk1-2	+Fe	-Glc	FirstBatch	28	398	1466	0.729
hxk1-2	+Fe	+Glc	FirstBatch	29	417	1675	0.751
hxk1-2	+Fe	+Glc	FirstBatch	30	461	1830	0.755
hxk1-2	+Fe	+Glc	FirstBatch	31	478	1885	0.742
hxk1-2	+Fe	+Glc	FirstBatch	32	433	1746	0.752
hxk1-1	-Fe	-Glc	FirstBatch	33	294	720	0.592
hxk1-1	-Fe	-Glc	FirstBatch	34	383	870	0.56
hxk1-1	-Fe	-Glc	FirstBatch	35	424	1066	0.602
hxk1-1	-Fe	-Glc	FirstBatch	36	383	1016	0.623
hxk1-1	-Fe	+Glc	FirstBatch	37	372	767	0.575
hxk1-1	-Fe	+Glc	FirstBatch	38	340	690	0.493
hxk1-1	-Fe	+Glc	FirstBatch	39	408	848	0.519
hxk1-1	-Fe	+Glc	FirstBatch	40	302	598	0.495
hxk1-1	+Fe	-Glc	FirstBatch	41	293	774	0.621
hxk1-1	+Fe	-Glc	FirstBatch	42	273	813	0.664
hxk1-1	+Fe	-Glc	FirstBatch	43	288	871	0.669
hxk1-1	+Fe	-Glc	FirstBatch	44	358	1148	0.668
hxk1-1	+Fe	+Glc	FirstBatch	45	253	768	0.671
hxk1-1	+Fe	+Glc	FirstBatch	46	302	900	0.664
hxk1-1	+Fe	+Glc	FirstBatch	47	344	1109	0.69
hxk1-1	+Fe	+Glc	FirstBatch	48	305	1008	0.697

## Sheet: Chlorophyll_Concentration
# Chlorophyll concentrations measured by HPLC per volume and oxygen evolution normalized by chlorophyll volume
strain	Fe	Glc	Sample ID	O2Evolv	CellDensity	TotVol	Extraction Volume	chla	chlb	Ratio	Total Chlorophyll	TotalChlorophyl_by_Cell	O2Evolve_per_Chl	TotalChlorophyll_PerVol
WT	-Fe	-Glc	WT17	11.2746	6595000	4.08878e+08	1	12591.1	4504.58	2.79518	17095.7	0.518443	1.34828	4.18111e-05
WT	-Fe	-Glc	WT18	10.4947	4624000	2.94652e+08	1	8096.21	2837.37	2.85342	10933.6	0.472906	1.41412	3.71068e-05
WT	-Fe	-Glc	WT20	8.46025	6427000	3.9135e+08	1	9622.71	3471.24	2.77212	13094	0.407467	1.26429	3.34584e-05
WT	-Fe	+Glc	WT21	0.541499	3398000	7.46409e+08	1	2550.13	912.328	2.79519	3462.46	0.203794	0.58366	4.63882e-06
WT	-Fe	+Glc	WT22	0.243365	2961000	7.16943e+08	1	2266.01	822.92	2.75361	3088.93	0.208641	0.282427	4.30847e-06
WT	-Fe	+Glc	WT23	0.504051	3633000	9.18603e+08	1	2342.86	859.545	2.72569	3202.4	0.176295	0.722931	3.48616e-06
WT	-Fe	+Glc	WT24	-0.0115763	3168000	7.0434e+08	1	2349.56	849.132	2.76701	3198.69	0.201938	-0.0127453	4.5414e-06
WT	+Fe	-Glc	WT25	10.8564	4548000	4.38271e+08	1	23049.8	7575.91	3.04251	30625.7	1.34678	0.776803	6.98786e-05
WT	+Fe	-Glc	WT26	14.7471	3677000	3.37999e+08	1	16143.8	5295.54	3.04856	21439.3	1.16613	1.16247	6.34302e-05
WT	+Fe	-Glc	WT27	16.7197	4212000	4.51237e+08	1	24234.9	7988.21	3.03384	32223.1	1.53006	1.17067	7.14106e-05
WT	+Fe	-Glc	WT28	12.0674	3090000	2.59908e+08	1	11617.1	3863.17	3.00714	15480.2	1.00196	1.01304	5.95605e-05
WT	+Fe	+Glc	WT30	4.76294	3665000	4.30855e+09	1	16922.5	5034.8	3.3611	21957.3	1.19821	4.67303	5.09621e-06
WT	+Fe	+Glc	WT31	5.90799	4426000	4.80057e+09	1	17694.5	5560.08	3.18242	23254.6	1.05082	6.09808	4.84414e-06
WT	+Fe	+Glc	WT32	4.80811	3884000	4.29079e+09	1	17198.6	5261.55	3.26873	22460.1	1.15655	4.59271	5.2345e-06
hxk1-1	-Fe	-Glc	D633	12.8573	4176000	4.34588e+08	1	16585.4	6133.42	2.70411	22718.9	1.08807	1.22974	5.22768e-05
hxk1-1	-Fe	-Glc	D634	6.68604	4219000	4.30783e+08	1	16323.8	5962.93	2.73755	22286.7	1.05649	0.646176	5.17354e-05
hxk1-1	-Fe	-Glc	D635	5.74206	4183000	4.0177e+08	1	13884.1	4903.11	2.83169	18787.2	0.898264	0.613979	4.6761e-05
hxk1-1	-Fe	-Glc	D636	7.2812	4109000	4.66814e+08	1	14769.5	5294.7	2.78949	20064.2	0.976599	0.847021	4.29813e-05
hxk1-1	-Fe	+Glc	D638	9.86931	3113000	6.44337e+08	1	10909.7	3988.9	2.73503	14898.6	0.957189	2.13414	2.31224e-05
hxk1-1	-Fe	+Glc	D639	6.23268	3801000	8.3149e+08	1	12761.8	4638.45	2.75131	17400.3	0.915563	1.48918	2.09266e-05
hxk1-1	-Fe	+Glc	D640	4.24518	3473000	7.31809e+08	1	10398.5	3704.88	2.80669	14103.3	0.81217	1.10139	1.92719e-05
hxk1-1	+Fe	-Glc	D641	11.4001	4435000	4.28015e+08	1	17464.7	5828.46	2.99646	23293.2	1.05043	1.04739	5.44214e-05
hxk1-1	+Fe	-Glc	D642	7.43342	4047000	4.2002e+08	1	14330.5	4725.7	3.03245	19056.2	0.941743	0.819206	4.53697e-05
hxk1-1	+Fe	-Glc	D643	9.70636	4828000	4.66992e+08	1	18513.8	6136.06	3.01721	24649.8	1.02112	0.919438	5.27842e-05
hxk1-1	+Fe	+Glc	D645	3.29388	4445000	9.90713e+08	1	28335.4	9298.23	3.0474	37633.6	1.6933	0.43356	3.79864e-05
hxk1-1	+Fe	+Glc	D646	4.77152	3921000	8.60312e+08	1	23168.4	7594.97	3.05049	30763.4	1.56916	0.667189	3.57584e-05
hxk1-1	+Fe	+Glc	D647	3.30002	3725000	8.3018e+08	1	27762.4	9199.79	3.01772	36962.2	1.98455	0.370597	4.45231e-05
hxk1-1	+Fe	+Glc	D648	3.57244	4578000	9.86941e+08	1	30325.4	10134.7	2.99222	40460.1	1.76759	0.435712	4.09955e-05
hxk1-2	-Fe	-Glc	D901	5.34644	5514000	4.27308e+08	1	10048.1	3761.85	2.67107	13810	0.500907	0.827147	3.23186e-05
hxk1-2	-Fe	-Glc	D902	5.60773	5501000	4.57281e+08	1	12801.9	4754.04	2.69286	17556	0.638283	0.730323	3.83921e-05
hxk1-2	-Fe	+Glc	D905	4.11953	3.55933e+06	6.24686e+08	1	9598.72	3509.55	2.73503	13108.3	0.736557	0.981599	2.09838e-05
hxk1-2	-Fe	+Glc	D906	3.63501	3536000	6.65224e+08	1	9185.58	3337.82	2.75197	12523.4	0.708337	0.96543	1.88258e-05
hxk1-2	-Fe	+Glc	D907	4.70909	3638000	6.84847e+08	1	9720.28	3540.84	2.74519	13261.1	0.729034	1.21596	1.93636e-05
hxk1-2	+Fe	-Glc	D909	8.91127	4304000	4.69558e+08	1	23348	7871.63	2.96609	31219.6	1.45073	0.670149	6.64872e-05
hxk1-2	+Fe	-Glc	D910	5.14132	4350000	4.85343e+08	1	21734.2	7365.38	2.95086	29099.6	1.33791	0.428752	5.99568e-05
hxk1-2	+Fe	+Glc	D913	7.14435	4416000	1.06349e+09	1	36275.1	12506	2.90063	48781	2.20929	0.778782	4.58688e-05
hxk1-2	+Fe	+Glc	D914	3.91737	3574000	8.44215e+08	1	27262.3	9199.46	2.96347	36461.8	2.04039	0.453503	4.31902e-05

## Sheet: OxygenRates
Oxygen concentration change rate measured by Oxygraph system and normalized by Volumetric Biomass across different light regimes. Net oxygen is Oxygen Rate in Light and Gross Oxygen is O2Evolve(Light-Dark
strain	Fe	Glc	Sample	Experiment	Oxygen Rate in Dark	Oxygen Rate in Light	O2Evolve (Light-Dark)
WT	-Fe	-Glc	W01	SecondBatch	-4.29182	7.92145	12.2133
WT	-Fe	-Glc	W02	SecondBatch	-3.38883	3.69202	7.08085
WT	-Fe	-Glc	W03	SecondBatch	-5.00957	4.92448	9.93406
WT	-Fe	-Glc	WT17	Third Batch	-3.46236	7.81224	11.2746
WT	-Fe	-Glc	WT18	Third Batch	-4.29086	6.20384	10.4947
WT	-Fe	-Glc	WT19	Third Batch	-2.10627	7.81224	9.91852
WT	-Fe	-Glc	WT20	Third Batch	-3.73853	4.72172	8.46025
WT	-Fe	+Glc	W05	SecondBatch	-2.63739	-2.16219	0.475206
WT	-Fe	+Glc	W06	SecondBatch	-2.31956	-1.29337	1.02619
WT	-Fe	+Glc	W07	SecondBatch	-2.58267	-1.76808	0.814582
WT	-Fe	+Glc	W08	SecondBatch	-2.21642	-0.802535	1.41389
WT	-Fe	+Glc	WT21	Third Batch	-2.11658	-1.57508	0.541499
WT	-Fe	+Glc	WT22	Third Batch	-2.32885	-2.08549	0.243365
WT	-Fe	+Glc	WT23	Third Batch	-2.35977	-1.85571	0.504051
WT	-Fe	+Glc	WT24	Third Batch	-2.32473	-2.33631	-0.0115763
WT	-Fe	+Glc	WT24p2	Third Batch	-2.52876	-2.40296	0.125805
WT	+Fe	-Glc	W09	SecondBatch	-3.02048	4.84387	7.86435
WT	+Fe	-Glc	W10	SecondBatch	-3.27306	5.21469	8.48775
WT	+Fe	-Glc	W11	SecondBatch	-4.0687	8.12746	12.1962
WT	+Fe	-Glc	WT25	Third Batch	-4.17545	6.68092	10.8564
WT	+Fe	-Glc	WT26	Third Batch	-4.23727	10.5099	14.7471
WT	+Fe	-Glc	WT27	Third Batch	-3.60869	13.111	16.7197
WT	+Fe	-Glc	WT28	Third Batch	-3.5448	8.52261	12.0674
WT	+Fe	+Glc	W13	SecondBatch	-5.99465	1.56924	7.56389
WT	+Fe	+Glc	W14	SecondBatch	-4.24972	3.15282	7.40253
WT	+Fe	+Glc	W15	SecondBatch	-5.4958	3.2818	8.77759
WT	+Fe	+Glc	W16	SecondBatch	-5.46422	0.761333	6.22556
WT	+Fe	+Glc	WT29	Third Batch	-4.71953	0.363075	5.08261
WT	+Fe	+Glc	WT30	Third Batch	-4.41039	0.352551	4.76294
WT	+Fe	+Glc	WT31	Third Batch	-4.90295	1.00503	5.90799
WT	+Fe	+Glc	WT32	Third Batch	-4.10125	0.706855	4.80811
hxk1-1	-Fe	-Glc	D633	SecondBatch	-1.31399	7.71607	9.03006
hxk1-1	-Fe	-Glc	D634	SecondBatch	-1.26364	10.1379	11.4015
hxk1-1	-Fe	-Glc	D635	SecondBatch	-1.43256	9.54072	10.9733
hxk1-1	-Fe	-Glc	d633	Third Batch	-2.41279	10.4445	12.8573
hxk1-1	-Fe	-Glc	d634	Third Batch	-1.24654	5.43949	6.68604
hxk1-1	-Fe	-Glc	d635	Third Batch	-1.28861	4.45345	5.74206
hxk1-1	-Fe	-Glc	d636	Third Batch	-1.84496	5.43624	7.2812
hxk1-1	-Fe	+Glc	D638	SecondBatch	-1.36272	5.05097	6.41369
hxk1-1	-Fe	+Glc	D639	SecondBatch	-0.761758	3.84559	4.60735
hxk1-1	-Fe	+Glc	D640	SecondBatch	-1.26364	3.17932	4.44296
hxk1-1	-Fe	+Glc	d638	Third Batch	-1.67672	8.1926	9.86931
hxk1-1	-Fe	+Glc	d639	Third Batch	-1.52377	4.70891	6.23268
hxk1-1	-Fe	+Glc	d640	Third Batch	-1.2236	3.02158	4.24518
hxk1-1	+Fe	-Glc	D641	SecondBatch	-1.08498	8.68507	9.77005
hxk1-1	+Fe	-Glc	D642	SecondBatch	-1.43581	8.04782	9.48363
hxk1-1	+Fe	-Glc	D643	SecondBatch	-1.62422	8.12109	9.7453
hxk1-1	+Fe	-Glc	d641	Third Batch	-1.58686	9.81322	11.4001
hxk1-1	+Fe	-Glc	d642	Third Batch	-1.51229	5.92112	7.43342
hxk1-1	+Fe	-Glc	d643	Third Batch	-1.41288	8.29348	9.70636
hxk1-1	+Fe	+Glc	D645	SecondBatch	-1.32211	4.49666	5.81877
hxk1-1	+Fe	+Glc	D646	SecondBatch	-1.18893	7.14655	8.33548
hxk1-1	+Fe	+Glc	D647	SecondBatch	-1.47804	5.50299	6.98102
hxk1-1	+Fe	+Glc	D648	SecondBatch	-1.81263	5.68269	7.49531
hxk1-1	+Fe	+Glc	d645	Third Batch	-1.68628	1.6076	3.29388
hxk1-1	+Fe	+Glc	d646	Third Batch	-1.37082	3.4007	4.77152
hxk1-1	+Fe	+Glc	d647	Third Batch	-1.74937	1.55065	3.30002
hxk1-1	+Fe	+Glc	d648	Third Batch	-1.12036	2.45208	3.57244
hxk1-2	-Fe	-Glc	D918	SecondBatch	-0.942209	4.78378	5.72599
hxk1-2	-Fe	-Glc	D919	SecondBatch	-0.721113	5.98515	6.70626
hxk1-2	-Fe	-Glc	D920	SecondBatch	-1.35549	9.26794	10.6234
hxk1-2	-Fe	-Glc	D901	Third Batch	-0.527416	4.81903	5.34644
hxk1-2	-Fe	-Glc	D902	Third Batch	-0.904907	4.70283	5.60773
hxk1-2	-Fe	+Glc	D921	SecondBatch	-1.148	2.88185	4.02984
hxk1-2	-Fe	+Glc	D922	SecondBatch	-1.25855	3.60556	4.86411
hxk1-2	-Fe	+Glc	D924	SecondBatch	-0.846967	3.52885	4.37582
hxk1-2	-Fe	+Glc	D905	Third Batch	-1.0709	3.04863	4.11953
hxk1-2	-Fe	+Glc	D906	Third Batch	-1.07625	2.55876	3.63501
hxk1-2	-Fe	+Glc	D907	Third Batch	-1.09767	3.61142	4.70909
hxk1-2	+Fe	-Glc	D925	SecondBatch	-0.699003	5.6754	6.3744
hxk1-2	+Fe	-Glc	D927	SecondBatch	-1.46263	6.17187	7.6345
hxk1-2	+Fe	-Glc	D928	SecondBatch	-0.768733	7.9334	8.70213
hxk1-2	+Fe	-Glc	D909	Third Batch	-1.13247	7.7788	8.91127
hxk1-2	+Fe	-Glc	D910	Third Batch	-0.572929	4.56839	5.14132
hxk1-2	+Fe	+Glc	D929	SecondBatch	-1.3776	3.1062	4.4838
hxk1-2	+Fe	+Glc	D930	SecondBatch	-1.35889	3.65478	5.01367
hxk1-2	+Fe	+Glc	D931	SecondBatch	-1.02725	5.46841	6.49566
hxk1-2	+Fe	+Glc	D932	SecondBatch	-1.01704	5.65658	6.67362
hxk1-2	+Fe	+Glc	D913	Third Batch	-0.926324	6.21803	7.14435
hxk1-2	+Fe	+Glc	D914	Third Batch	-0.784431	3.13294	3.91737
