# Supplementary material for: Iron rescues glucose-mediated photosynthesis repression during lipid accumulation in the green alga Chromochloris zofingiensis
Source: Nat Commun. 2024 Jul 18;15:6046. doi: 10.1038/s41467-024-50170-x (PMC11258321; doi:10.1038/s41467-024-50170-x)
Supplement: Supplementary file 8 — Supplementary Data 5 [file 41467_2024_50170_MOESM8_ESM.xlsx]

## Sheet: Lowest in Heterotrophy Proteins
Proteins placed in Lowest in Heterotrophy group from proteomics. Fold change and p-value relate to the proteins that were found literally lowest in WT-Fe+Glc. Lower stringency proteins were determined by Subgroup classification							Annotation of proteins. Please be aware if proteins were named/annotated according to automated or curated methods					C. reinhardtii genes found in photosynthetic associated databases that contain an ortholog corresponding to low in heterotrophy C. zofingiensis					Blank is default detected protein	Where A.thaliana proteins upregulated through de-etiolation (Pipitone et al. 2021) is where protein IDs are written in the column . Nomenclature refers to log2FC cutoff (0.5,1,2 log2 FC) and hour (24, 96) used for differential expression						**The evidence note guides the color scale. Is absence due to lack of ortholog assigned (dark grey) or because the assigned ortholog was not detected in any proteomic condition in Pipitone 2021	Oryza sativa, differential mRNA expression in leaf development (Wang et al. 2014)							Zea mays, differential mRNA expression in leaf development (Wang et al. 2014)							This last column shows all orthologous gene matches, whether or not they match the databse. Note, Orthofinder 2 results of C. reinhardtii will not include chloroplast encoded. Importantly, C. reinhardtii and A thaliana orthologs with Chromochloris are usually, but not always (!), orthologs with each other
Row_ID	geneID	log2FoldChange (Lowest to Next Lowest)	p-value	Stringency	ListFeature	Subgroup	Name	Pathway	Complex	Note	AnnotationMethod	Acetate Requiring (Wakao et al. 2021)	CliP Photosynthetic Defective (Li et al. 2019)	GreenCut2 (Karpowicz 2011)	Photosynthesis Correlation Network (Salome and Merchant 2021)	Tetrapyrrole Correlation Network (Salome and Merchant 2021)	Cre_Evidence_Notes	FC_0.5_24	FC_1_24	FC_2_24	FC_0.5_96	FC_1_96	FC_2_96	Arabidopsis_Evidence	Os_R3_1	Os_R3_2	Os_R7_1	Os_R7_2	Os_R11_1	Os_R11_2	Rice_Evidence	Zm_M5_1	Zm_M5_2	Zm_M9_1	Zm_M9_2	Zm_M15_1	Zm_M15_2	Maize_Evidence	Cre_AllOrthologs	Athal_AllOrthologs	All_Czof_in_Group
CzCPg00250.t1.v5.2.3	CzCPg00250	-2.90803	7.38669e-05	High Stringency	Lowest in Heterotrophy	-strain +Fe -Glc -strain:Glc	psaC	Photosynthesis	PSI		Manual or Ortholog Based Annotation						No assigned ortholog (not nuclear encoded)							Ortholog assigned, protein not detected in At							Detected ortholog transcript in Os							Ortholog assigned, transcript not detected in Zm		ATCG01060(PSAC)	CzCPg00250(psaC)
Cz05g10330.t1	Cz05g10330	-2.71218	4.1121e-05	High Stringency	Lowest in Heterotrophy	+Fe -Glc +Fe:Glc				Belongs to the DEAD box helicase family	Automated (eggnog emapper)													Ortholog assigned, protein not detected in At							Detected ortholog transcript in Os							Detected ortholog transcript in Zm	Cre12.g513701	AT1G77030	Cz05g10330
Cz14g24260.t1	Cz14g24260	-2.44745	0.000637821	High Stringency	Lowest in Heterotrophy	-strain +Fe -Glc -strain:Glc											No assigned ortholog							No assigned ortholog							No assigned ortholog in Os							No assigned ortholog in Zm				**Where No Czof geneID is in "All_Czof_in_Group" are cases where there were no orthologs detected for that Czof gene
Cz16g10140.t1	Cz16g10140	-2.4363	0.0129203	High Stringency	Lowest in Heterotrophy	+Fe -Glc +Fe:Glc				Endonuclease/Exonuclease/phosphatase family	Automated (eggnog emapper)													Ortholog assigned, protein not detected in At							Detected ortholog transcript in Os							Detected ortholog transcript in Zm	Cre11.g467680, Cre13.g564750(PDE15)	AT1G73875, AT3G18500	Cz16g10140, Cz10g09060
Cz06g13310.t1	Cz06g13310	-2.39904	0.0108008	High Stringency	Lowest in Heterotrophy	+Fe -Glc +Fe:Glc																		No assigned ortholog							No assigned ortholog in Os							No assigned ortholog in Zm	Cre10.g438200, Cre10.g438150		Cz06g13310
Cz08g19140.t1	Cz08g19140	-2.3362	0.0019884	High Stringency	Lowest in Heterotrophy	+Fe -Glc +Fe:Glc				Ribosomal protein L33	Automated (eggnog emapper)				Cre10.g462950(PRPL33)									Ortholog assigned, protein not detected in At							Detected ortholog transcript in Os							Ortholog assigned, transcript not detected in Zm	Cre10.g462950(PRPL33)	ATCG00640(RPL33)	Cz08g19140
Cz09g08050.t1	Cz09g08050	-2.29687	0.00186181	High Stringency	Lowest in Heterotrophy	+Fe -Glc +Fe:Glc								Cre16.g680800										No assigned ortholog							No assigned ortholog in Os							No assigned ortholog in Zm	Cre16.g680800, Cre16.g680750		Cz02g36140, Cz09g08050
Cz06g17110.t1	Cz06g17110	-2.21085	0.00456981	High Stringency	Lowest in Heterotrophy	+Fe -Glc +Fe:Glc											No assigned ortholog							No assigned ortholog							No assigned ortholog in Os							No assigned ortholog in Zm
Cz04g30255.t1	Cz04g30255	-2.19904	0.000822082	High Stringency	Lowest in Heterotrophy	-strain +Fe +strain:Fe +Fe:Glc +strain:Fe:Glc											No assigned ortholog							No assigned ortholog							No assigned ortholog in Os							No assigned ortholog in Zm
Cz08g05030.t1	Cz08g05030	-2.15879	0.000416671	High Stringency	Lowest in Heterotrophy	-strain +Fe -Glc -strain:Glc										Cre08.g360950								No assigned ortholog							No assigned ortholog in Os							No assigned ortholog in Zm	Cre08.g360950		Cz08g05030
Cz10g09110.t1	Cz10g09110	-2.1542	0.00365517	High Stringency	Lowest in Heterotrophy	+Fe -Glc +Fe:Glc				F/Y-rich N-terminus	Automated (eggnog emapper)													No assigned ortholog							No assigned ortholog in Os							No assigned ortholog in Zm	Cre06.g300850		Cz10g09110
Cz09g16090.t1	Cz09g16090	-2.14693	0.0190043	High Stringency	Lowest in Heterotrophy	+Fe -Glc +Fe:Glc																		No assigned ortholog							No assigned ortholog in Os							No assigned ortholog in Zm	Cre02.g090400		Cz09g16090
Cz03g33180.t1	Cz03g33180	-2.08318	0.00182117	High Stringency	Lowest in Heterotrophy	-strain +Fe +strain:Fe +Fe:Glc +strain:Fe:Glc											No assigned ortholog							No assigned ortholog							No assigned ortholog in Os							No assigned ortholog in Zm			Cz03g33180, Cz07g33110
Cz01g14230.t1	Cz01g14230	-2.06116	0.000168193	High Stringency	Lowest in Heterotrophy	+Fe -Glc +Fe:Glc				Belongs to the ubiquitin-conjugating enzyme family	Automated (eggnog emapper)													Ortholog assigned, protein not detected in At							Detected ortholog transcript in Os							Detected ortholog transcript in Zm	Cre02.g142000(UBC4)	AT3G57870(AHUS5)	Cz01g14230, Cz11g21200
Cz04g21270.t1	Cz04g21270	-2.0305	0.000107997	High Stringency	Lowest in Heterotrophy	+Fe +strain:Fe +Fe:Glc	CGLD27.1			Protein of unknown function (DUF1230)	Automated (eggnog emapper)			Cre05.g237050(CGLD27)							AT5G67370(CGLD27)	AT5G67370(CGLD27)	AT5G67370(CGLD27)	Detected ortholog protein in At			LOC_Os03g32490	LOC_Os03g32490	LOC_Os03g32490	LOC_Os03g32490	Detected ortholog transcript in Os	GRMZM2G137816	GRMZM2G137816	GRMZM2G137816	GRMZM2G137816	GRMZM2G137816	GRMZM2G137816	Detected ortholog transcript in Zm	Cre05.g237050(CGLD27)	AT5G67370(CGLD27)	Cz11g08160(CGLD27.2), Cz04g21270(CGLD27.1)
Cz01g33010.t1	Cz01g33010	-1.98334	2.36968e-05	High Stringency	Lowest in Heterotrophy	+Fe -Glc +Fe:Glc	GPAA1			attachment of GPI anchor to protein	Automated (eggnog emapper)							AT5G19130	AT5G19130					Detected ortholog protein in At							Detected ortholog transcript in Os							Detected ortholog transcript in Zm	Cre03.g201664(GIT2)	AT5G19130	Cz01g33010(GPAA1)
Cz08g14060.t1	Cz08g14060	-1.94596	0.00426341	High Stringency	Lowest in Heterotrophy	+Fe -Glc +Fe:Glc																		No assigned ortholog							No assigned ortholog in Os							No assigned ortholog in Zm	Cre06.g301150		Cz08g14060
Cz13g12160.t1	Cz13g12160	-1.92608	0.00208847	High Stringency	Lowest in Heterotrophy	-strain +Fe -Glc -strain:Glc	PETC	Photosynthesis	cytb6f		Manual or Ortholog Based Annotation	Cre11.g467689(PETC)	Cre11.g467689(PETC)	Cre11.g467689(PETC)	Cre11.g467689(PETC)			AT4G03280(PETC)	AT4G03280(PETC)	AT4G03280(PETC)	AT4G03280(PETC)	AT4G03280(PETC)	AT4G03280(PETC)	Detected ortholog protein in At	LOC_Os07g37030		LOC_Os07g37030	LOC_Os07g37030	LOC_Os07g37030	LOC_Os07g37030	Detected ortholog transcript in Os	GRMZM2G162748, GRMZM2G038365	GRMZM2G162748, GRMZM2G038365	GRMZM2G162748, GRMZM2G038365	GRMZM2G162748, GRMZM2G038365	GRMZM2G162748, GRMZM2G038365	GRMZM2G162748, GRMZM2G038365	Detected ortholog transcript in Zm	Cre11.g467689(PETC)	AT4G03280(PETC)	Cz13g12160(PETC)
Cz16g01200.t1	Cz16g01200	-1.92002	0.00035114	High Stringency	Lowest in Heterotrophy	+Fe +Fe:Glc				Beta-glucosidase	Automated (eggnog emapper)						No assigned ortholog							Detected ortholog protein in At							Detected ortholog transcript in Os							Detected ortholog transcript in Zm		AT5G36890(BGLU42)	Cz10g02250, Cz09g06270, Cz16g05160, Cz14g04230(LCTL.1), Cz14g04240(LCTL.2), Cz10g24250, Cz15g03070, Cz16g01200, Cz08g13120
Cz16g19040.t1	Cz16g19040	-1.91657	0.00181865	High Stringency	Lowest in Heterotrophy	-strain +Fe -Glc -strain:Glc	PSBO	Photosynthesis	PSII		Manual or Ortholog Based Annotation			Cre09.g396213(PSBO)	Cre09.g396213(PSBO)	Cre09.g396213(PSBO)		AT3G50820(OEC33), AT5G66570(MSP-1)	AT3G50820(OEC33), AT5G66570(MSP-1)	AT3G50820(OEC33), AT5G66570(MSP-1)	AT3G50820(OEC33), AT5G66570(MSP-1)	AT3G50820(OEC33), AT5G66570(MSP-1)	AT3G50820(OEC33), AT5G66570(MSP-1)	Detected ortholog protein in At	LOC_Os01g31690		LOC_Os01g31690		LOC_Os01g31690		Detected ortholog transcript in Os	GRMZM2G175562, GRMZM2G113349	GRMZM2G175562, GRMZM2G113349	GRMZM2G175562, GRMZM2G113349	GRMZM2G175562, GRMZM2G113349	GRMZM2G175562, GRMZM2G113349	GRMZM2G175562, GRMZM2G113349	Detected ortholog transcript in Zm	Cre09.g396213(PSBO)	AT3G50820(OEC33), AT5G66570(MSP-1)	Cz16g19040(PSBO)
Cz16g14150.t1	Cz16g14150	-1.9111	0.00317403	High Stringency	Lowest in Heterotrophy	-strain +Fe -Glc -strain:Glc	LHC9	LHC-PSI		LHC Proteins Putatively Associated with PSI	Manual		Cre11.g467573(LHCA3)	Cre11.g467573(LHCA3)	Cre11.g467573(LHCA3)	Cre11.g467573(LHCA3)		AT1G61520(LHCA3)	AT1G61520(LHCA3)	AT1G61520(LHCA3)	AT1G61520(LHCA3)	AT1G61520(LHCA3)	AT1G61520(LHCA3)	Detected ortholog protein in At			LOC_Os02g10390		LOC_Os02g10390		Detected ortholog transcript in Os	GRMZM2G010884	GRMZM2G010884	GRMZM2G010884	GRMZM2G010884	GRMZM2G010884	GRMZM2G010884	Detected ortholog transcript in Zm	Cre11.g467573(LHCA3)	AT1G61520(LHCA3)	Cz16g14150(LHC9), Cz08g26130(LHC10/TIC21)
CzCPg00010.t1.v5.2.3	CzCPg00010	-1.89553	0.00607958	High Stringency	Lowest in Heterotrophy	-strain +Fe -Glc -strain:Glc	psbA	Photosynthesis	PSII		Manual or Ortholog Based Annotation						No assigned ortholog (not nuclear encoded)	ATCG00020(PSBA)	ATCG00020(PSBA)	ATCG00020(PSBA)	ATCG00020(PSBA)	ATCG00020(PSBA)	ATCG00020(PSBA)	Detected ortholog protein in At							Detected ortholog transcript in Os							Detected ortholog transcript in Zm		ATCG00020(PSBA)	CzCPg00010(psbA)
Cz03g05225.t1	Cz03g05225	-1.89145	0.000581568	High Stringency	Lowest in Heterotrophy	+Fe -Glc +Fe:Glc				Zinc-finger double-stranded RNA-binding	Automated (eggnog emapper)													Ortholog assigned, protein not detected in At							Detected ortholog transcript in Os							Detected ortholog transcript in Zm	Cre17.g734628	AT2G36930	Cz03g05225
Cz11g24230.t1	Cz11g24230	-1.8912	0.00994996	High Stringency	Lowest in Heterotrophy	+Fe -Glc +Fe:Glc											No assigned ortholog							No assigned ortholog							No assigned ortholog in Os							No assigned ortholog in Zm
Cz14g05070.t1	Cz14g05070	-1.87667	4.29695e-05	High Stringency	Lowest in Heterotrophy	+Fe +Fe:Glc				L-gulonolactone	Automated (eggnog emapper)							AT2G46750(AtGulLO2)						Detected ortholog protein in At	LOC_Os04g29090	LOC_Os04g29090					Detected ortholog transcript in Os							Detected ortholog transcript in Zm	Cre03.g177600	AT5G11540(AtGulLO3), AT2G46760(AtGulLO6), AT2G46750(AtGulLO2), AT2G46740(AtGulLO5), AT1G32300(AtGulLO1), AT5G56490(AtGulLO4), AT5G56470(AtGulLO7)	Cz14g05070, Cz14g05090, Cz14g05080
UNPLg00285.t1	UNPLg00285	-1.87563	0.000765635	High Stringency	Lowest in Heterotrophy	+Fe +Fe:Glc																		No assigned ortholog							No assigned ortholog in Os							No assigned ortholog in Zm	Cre11.g467646, Cre06.g274600		UNPLg00703, UNPLg00285, UNPLg00298
Cz01g31040.t1	Cz01g31040	-1.87544	8.23894e-05	High Stringency	Lowest in Heterotrophy	+Fe +Fe:Glc				RNA 2'-phosphotransferase, Tpt1 / KptA family	Automated (eggnog emapper)													Detected ortholog protein in At							Detected ortholog transcript in Os					GRMZM2G061783		Detected ortholog transcript in Zm	Cre03.g193250	AT5G23600, AT2G45330(emb1067)	Cz01g31040
Cz15g13170.t1	Cz15g13170	-1.86223	0.000159037	High Stringency	Lowest in Heterotrophy	-strain +Fe -Glc -strain:Glc				SET domain	Automated (eggnog emapper)													Ortholog assigned, protein not detected in At							Ortholog assigned, transcript not detected in Os							Detected ortholog transcript in Zm	Cre16.g664000	AT1G26760(ATXR1)	Cz03g40320, Cz15g13170, Cz03g22170, Cz18g08070, Cz14g02180, Cz03g04150, Cz03g25100
Cz06g29240.t1	Cz06g29240	-1.84816	7.27168e-05	High Stringency	Lowest in Heterotrophy	+Fe +Fe:Glc											No assigned ortholog							No assigned ortholog							No assigned ortholog in Os							No assigned ortholog in Zm
Cz03g28170.t1	Cz03g28170	-1.8385	2.99027e-05	High Stringency	Lowest in Heterotrophy	+Fe +Fe:Glc											No assigned ortholog							No assigned ortholog							No assigned ortholog in Os							No assigned ortholog in Zm
CzCPg00210.t1.v5.2.3	CzCPg00210	-1.83294	0.000504263	High Stringency	Lowest in Heterotrophy	-strain +Fe -Glc -strain:Glc	psbD	Photosynthesis	PSII		Manual or Ortholog Based Annotation						No assigned ortholog (not nuclear encoded)	ATCG00270(PSBD)	ATCG00270(PSBD)	ATCG00270(PSBD)	ATCG00270(PSBD)	ATCG00270(PSBD)	ATCG00270(PSBD)	Detected ortholog protein in At							Detected ortholog transcript in Os							Ortholog assigned, transcript not detected in Zm		ATCG00270(PSBD)	CzCPg00210(psbD)
Cz14g21080.t1	Cz14g21080	-1.82609	0.0010001	High Stringency	Lowest in Heterotrophy	-strain +Fe -Glc -strain:Glc											No assigned ortholog							No assigned ortholog							No assigned ortholog in Os							No assigned ortholog in Zm
Cz08g11110.t1	Cz08g11110	-1.76949	0.000806623	High Stringency	Lowest in Heterotrophy	+Fe +Fe:Glc											No assigned ortholog							No assigned ortholog							No assigned ortholog in Os							No assigned ortholog in Zm
Cz08g21220.t1	Cz08g21220	-1.69874	6.45386e-05	High Stringency	Lowest in Heterotrophy	-strain +Fe:Glc											No assigned ortholog							No assigned ortholog							No assigned ortholog in Os							No assigned ortholog in Zm
Cz05g01280.t1	Cz05g01280	-1.69851	0.00169299	High Stringency	Lowest in Heterotrophy	+Fe -Glc +Fe:Glc															AT3G19990			Detected ortholog protein in At					LOC_Os02g58150	LOC_Os02g58150	Detected ortholog transcript in Os			GRMZM2G145133		GRMZM2G145133		Detected ortholog transcript in Zm	Cre16.g671500	AT3G19990	Cz05g01280
Cz15g01010.t1	Cz15g01010	-1.69776	0.00202389	High Stringency	Lowest in Heterotrophy	-strain +Fe -Glc -strain:Glc	PSAO	Photosynthesis	PSI		Manual or Ortholog Based Annotation			Cre07.g334550(PSAO)	Cre07.g334550(PSAO)	Cre07.g334550(PSAO)								Ortholog assigned, protein not detected in At	LOC_Os04g33830		LOC_Os04g33830	LOC_Os04g33830	LOC_Os04g33830		Detected ortholog transcript in Os	GRMZM2G001653	GRMZM2G001653	GRMZM2G001653	GRMZM2G001653	GRMZM2G001653	GRMZM2G001653	Detected ortholog transcript in Zm	Cre07.g334550(PSAO)	AT1G08380(PSAO)	Cz15g01010(PSAO)
Cz07g15040.t1	Cz07g15040	-1.68534	0.00265983	High Stringency	Lowest in Heterotrophy	-strain +Fe -Glc -strain:Glc	PSBP	Photosynthesis	PSII		Manual or Ortholog Based Annotation		Cre12.g550850(PSBP1)	Cre12.g550850(PSBP1)	Cre12.g550850(PSBP1)	Cre12.g550850(PSBP1)		AT1G06680(OE23)	AT1G06680(OE23)	AT1G06680(OE23)	AT1G06680(OE23)	AT1G06680(OE23)	AT1G06680(OE23)	Detected ortholog protein in At			LOC_Os07g04840				Detected ortholog transcript in Os	GRMZM2G047954, GRMZM2G016677		GRMZM2G047954, GRMZM2G016677	GRMZM2G047954, GRMZM2G016677	GRMZM2G047954, GRMZM2G016677		Detected ortholog transcript in Zm	Cre12.g550850(PSBP1)	AT2G30790(PSBP-2), AT1G06680(OE23)	Cz07g15040(PSBP)
Cz12g08220.t1	Cz12g08220	-1.65478	0.000947101	High Stringency	Lowest in Heterotrophy	-Glc +Fe:Glc +strain:Fe:Glc	TIC20B	CpTranslocase		Chloroplast Inner Membrane Translocase	Manual				Cre08.g379650(TIC20)	Cre08.g379650(TIC20)								Ortholog assigned, protein not detected in At							Detected ortholog transcript in Os							Detected ortholog transcript in Zm	Cre08.g379650(TIC20)	AT1G04940(atTIC20), AT4G03320(AtTic20-IV)	Cz12g08220(TIC20B)
Cz06g32270.t1	Cz06g32270	-1.64401	0.0287694	High Stringency	Lowest in Heterotrophy	-Glc +Fe:Glc +strain:Fe:Glc				Histone-binding protein RBBP4 or subunit C of CAF1 complex	Automated (eggnog emapper)													Detected ortholog protein in At							Detected ortholog transcript in Os							Detected ortholog transcript in Zm	Cre17.g724850	AT2G19540	Cz06g33010, Cz06g32270
Cz05g09100.t1	Cz05g09100	-1.63055	0.00267055	High Stringency	Lowest in Heterotrophy	-strain +Fe -Glc -strain:Glc	PSBQ2	Photosynthesis	PSII		Manual or Ortholog Based Annotation			Cre08.g372450(PSBQ)	Cre08.g372450(PSBQ)	Cre08.g372450(PSBQ)		AT4G05180(PSBQ), AT4G21280(PSBQ)	AT4G05180(PSBQ), AT4G21280(PSBQ)	AT4G05180(PSBQ)	AT4G05180(PSBQ), AT4G21280(PSBQ)	AT4G05180(PSBQ), AT4G21280(PSBQ)	AT4G05180(PSBQ), AT4G21280(PSBQ)	Detected ortholog protein in At	LOC_Os07g36080		LOC_Os07g36080				Detected ortholog transcript in Os	GRMZM5G804323, GRMZM2G058070	GRMZM5G804323, GRMZM2G058070	GRMZM5G804323, GRMZM2G058070	GRMZM5G804323, GRMZM2G058070	GRMZM5G804323, GRMZM2G058070	GRMZM5G804323, GRMZM2G058070	Detected ortholog transcript in Zm	Cre08.g372450(PSBQ)	AT4G21280(PSBQ), AT4G05180(PSBQ)	Cz05g13170(PSBQ1), Cz05g09100(PSBQ2)
Cz08g31150.t1	Cz08g31150	-1.59874	0.000617139	High Stringency	Lowest in Heterotrophy	-strain -Glc -strain:Glc	EGY2			Peptidase family M50	Automated (eggnog emapper)					Cre01.g049350		AT5G05740(ATEGY2)	AT5G05740(ATEGY2)		AT5G05740(ATEGY2)	AT5G05740(ATEGY2)		Detected ortholog protein in At							Detected ortholog transcript in Os							Detected ortholog transcript in Zm	Cre01.g049350	AT5G05740(ATEGY2)	Cz08g31150(EGY2)
Cz02g37090.t1	Cz02g37090	-1.57838	0.00423495	High Stringency	Lowest in Heterotrophy	-strain -Fe -Glc -strain:Glc +Fe:Glc											No assigned ortholog							No assigned ortholog							No assigned ortholog in Os							No assigned ortholog in Zm
Cz02g28200.t1	Cz02g28200	-1.57642	0.0020801	High Stringency	Lowest in Heterotrophy	+Fe -Glc +Fe:Glc				phosphotransferase activity, carboxyl group as acceptor	Automated (eggnog emapper)													Ortholog assigned, protein not detected in At							Detected ortholog transcript in Os							Detected ortholog transcript in Zm	Cre03.g201000	AT5G61450	Cz02g28200
Cz15g01235.t1	Cz15g01235	-1.57189	0.0393001	High Stringency	Lowest in Heterotrophy	+Fe +Fe:Glc				peptidase inhibitor activity	Automated (eggnog emapper)				Cre01.g043200(CGLD6)									Ortholog assigned, protein not detected in At	LOC_Os10g15300		LOC_Os10g15300		LOC_Os10g15300		Detected ortholog transcript in Os	GRMZM2G419606		GRMZM2G419606		GRMZM2G419606		Detected ortholog transcript in Zm	Cre01.g043200(CGLD6)	AT3G50685	Cz15g01235
Cz07g04240.t1	Cz07g04240	-1.52042	0.00214828	High Stringency	Lowest in Heterotrophy	-Glc +Fe:Glc											No assigned ortholog							No assigned ortholog							No assigned ortholog in Os							No assigned ortholog in Zm
Cz17g13100.t1	Cz17g13100	-1.51458	0.00124502	High Stringency	Lowest in Heterotrophy	-strain +Fe -Glc -strain:Glc	RBCS	CalvBenBash		Rubisco Small Subunit	Manual or Ortholog Based Annotation	Cre02.g120150(RBCS2), Cre02.g120100(RBCS1)		Cre02.g120100(RBCS1), Cre02.g120150(RBCS2)	Cre02.g120150(RBCS2), Cre02.g120100(RBCS1), Cre02.g120200	Cre02.g120100(RBCS1)		AT1G67090(RBCS1A), AT5G38420(RBCS2B), AT5G38430(RBCS1B)	AT1G67090(RBCS1A), AT5G38420(RBCS2B), AT5G38430(RBCS1B)	AT1G67090(RBCS1A), AT5G38420(RBCS2B), AT5G38430(RBCS1B)	AT1G67090(RBCS1A), AT5G38420(RBCS2B), AT5G38430(RBCS1B)	AT1G67090(RBCS1A), AT5G38420(RBCS2B), AT5G38430(RBCS1B)	AT1G67090(RBCS1A), AT5G38420(RBCS2B), AT5G38430(RBCS1B)	Detected ortholog protein in At	LOC_Os12g17600, LOC_Os12g19381, LOC_Os12g19470	LOC_Os12g19381, LOC_Os12g19470	LOC_Os12g17600, LOC_Os12g19381, LOC_Os12g19470	LOC_Os12g17600, LOC_Os12g19381, LOC_Os12g19470	LOC_Os12g17600, LOC_Os12g19381, LOC_Os12g19470	LOC_Os12g17600, LOC_Os12g19381, LOC_Os12g19470	Detected ortholog transcript in Os	GRMZM2G113033, GRMZM2G098520	GRMZM2G113033, GRMZM2G098520	GRMZM2G113033, GRMZM2G098520	GRMZM2G113033, GRMZM2G098520	GRMZM2G113033, GRMZM2G098520	GRMZM2G113033, GRMZM2G098520	Detected ortholog transcript in Zm	Cre02.g120200, Cre02.g120150(RBCS2), Cre02.g120100(RBCS1)	AT5G38420(RBCS2B), AT5G38430(RBCS1B), AT5G38410(RBCS3B), AT1G67090(RBCS1A)	Cz17g13100(RBCS)
Cz03g15170.t1	Cz03g15170	-1.48724	0.00175961	High Stringency	Lowest in Heterotrophy	-strain +Fe -Glc -strain:Glc				ABC-2 type transporter	Automated (eggnog emapper)													Ortholog assigned, protein not detected in At					LOC_Os03g06139		Detected ortholog transcript in Os	GRMZM5G813886	GRMZM5G813886	GRMZM5G813886	GRMZM5G813886	GRMZM5G813886	GRMZM5G813886	Detected ortholog transcript in Zm	Cre17.g743547, Cre17.g717050	AT1G71960(ABCG25), AT4G27420(ABCG9), AT3G25620(ABCG21), AT1G31770(ABCG14), AT3G52310(ABCG27), AT5G06530(ABCG22)	Cz03g22070, Cz13g20060, Cz03g15170
Cz05g14040.t1	Cz05g14040	-1.4836	7.52558e-05	High Stringency	Lowest in Heterotrophy	+Fe +Fe:Glc											No assigned ortholog							No assigned ortholog							No assigned ortholog in Os							No assigned ortholog in Zm
Cz09g00230.t1	Cz09g00230	-1.47892	0.00121105	High Stringency	Lowest in Heterotrophy	-strain +Fe:Glc				Belongs to the 3-hydroxyisobutyrate dehydrogenase family	Automated (eggnog emapper)													Ortholog assigned, protein not detected in At							Detected ortholog transcript in Os							Detected ortholog transcript in Zm	Cre14.g630859	AT4G20930	Cz09g00230
Cz01g11010.t1	Cz01g11010	-1.47183	0.000842912	High Stringency	Lowest in Heterotrophy	+Fe -Glc +Fe:Glc				Pleckstrin homology domain.	Automated (eggnog emapper)													No assigned ortholog							No assigned ortholog in Os							No assigned ortholog in Zm	Cre03.g170650		Cz01g11010
Cz11g17150.t1	Cz11g17150	-1.45878	0.00316415	High Stringency	Lowest in Heterotrophy	+Fe -Glc +Fe:Glc				Peptidase family M3	Automated (eggnog emapper)													No assigned ortholog							No assigned ortholog in Os							No assigned ortholog in Zm	Cre02.g110200		Cz11g17150, Cz11g17190(OCT1)
Cz07g26070.t1	Cz07g26070	-1.4568	0.0328917	High Stringency	Lowest in Heterotrophy	-strain +Fe -Glc -strain:Glc				Transglutaminase-like superfamily	Automated (eggnog emapper)													Ortholog assigned, protein not detected in At							No assigned ortholog in Os							No assigned ortholog in Zm	Cre14.g621850	AT4G19160	Cz07g26070
Cz04g12190.t1	Cz04g12190	-1.44789	0.000504915	High Stringency	Lowest in Heterotrophy	-strain +Fe:Glc				Aluminium induced protein	Automated (eggnog emapper)				Cre09.g391171	Cre09.g391171								No assigned ortholog							No assigned ortholog in Os							No assigned ortholog in Zm	Cre09.g391171		Cz04g12190
Cz02g27060.t1	Cz02g27060	-1.43271	0.00141546	High Stringency	Lowest in Heterotrophy	-strain +Fe -Glc -strain:Glc	ATPG	Photosynthesis	cATP		Manual or Ortholog Based Annotation			Cre11.g481450(ATPG)	Cre11.g481450(ATPG)			AT4G32260(PDE334)	AT4G32260(PDE334)		AT4G32260(PDE334)	AT4G32260(PDE334)	AT4G32260(PDE334)	Detected ortholog protein in At			LOC_Os03g17070	LOC_Os03g17070	LOC_Os03g17070	LOC_Os03g17070	Detected ortholog transcript in Os	GRMZM5G825759	GRMZM5G825759	GRMZM5G825759	GRMZM5G825759	GRMZM5G825759	GRMZM5G825759	Detected ortholog transcript in Zm	Cre11.g481450(ATPG)	AT4G32260(PDE334)	Cz02g27060(ATPG)
Cz01g10080.t1	Cz01g10080	-1.43161	0.00641604	High Stringency	Lowest in Heterotrophy	-strain +Fe -Glc -strain:Glc											No assigned ortholog							No assigned ortholog							No assigned ortholog in Os							No assigned ortholog in Zm			Cz01g10080, Cz16g02060
Cz02g21370.t1	Cz02g21370	-1.42962	3.43228e-05	High Stringency	Lowest in Heterotrophy	+Fe +strain:Fe -strain:Glc +Fe:Glc +strain:Fe:Glc				Prokaryotic homologs of the JAB domain	Automated (eggnog emapper)													Ortholog assigned, protein not detected in At							Detected ortholog transcript in Os							Detected ortholog transcript in Zm	Cre11.g475400	AT1G80210(AtBRCC36A), AT3G06820(AtBRCC36B)	Cz02g21370
Cz16g13050.t1	Cz16g13050	-1.42565	0.0367848	High Stringency	Lowest in Heterotrophy	+Fe +Fe:Glc				GATA zinc finger	Automated (eggnog emapper)													No assigned ortholog							No assigned ortholog in Os							No assigned ortholog in Zm	Cre11.g467581		Cz06g25010, Cz12g10200, Cz16g13050, Cz10g26190, Cz04g11260, Cz02g12190, Cz06g37150, Cz16g19220
Cz09g32120.t1	Cz09g32120	-1.42176	0.00204179	High Stringency	Lowest in Heterotrophy	-strain +Fe:Glc				Rhodanese-like domain-containing protein 11	Automated (eggnog emapper)				Cre13.g602650	Cre13.g602650								Detected ortholog protein in At							Detected ortholog transcript in Os	GRMZM2G399952						Detected ortholog transcript in Zm	Cre13.g602650	AT4G24750	Cz09g32120
Cz09g31080.t1	Cz09g31080	-1.4121	0.00400826	High Stringency	Lowest in Heterotrophy	-strain +Fe -Glc -strain:Glc				Rtf2 RING-finger	Automated (eggnog emapper)													Ortholog assigned, protein not detected in At							Detected ortholog transcript in Os							Detected ortholog transcript in Zm	Cre03.g150650	AT5G58020	Cz09g31080
Cz07g07300.t1	Cz07g07300	-1.40456	0.00043816	High Stringency	Lowest in Heterotrophy	+Fe +Fe:Glc				Nuclear inhibitor of protein	Automated (eggnog emapper)													Ortholog assigned, protein not detected in At							Detected ortholog transcript in Os							Detected ortholog transcript in Zm	Cre12.g548250	AT5G47790	Cz07g07300
Cz05g04170.t1	Cz05g04170	-1.38414	0.0214437	High Stringency	Lowest in Heterotrophy	-strain +Fe +strain:Fe +Fe:Glc +strain:Fe:Glc				Domain in histone families 1 and 5	Automated (eggnog emapper)													Detected ortholog protein in At			LOC_Os04g18090, LOC_Os06g04020	LOC_Os04g18090	LOC_Os04g18090, LOC_Os06g04020	LOC_Os04g18090	Detected ortholog transcript in Os			GRMZM2G069911		GRMZM2G069911	GRMZM2G069911	Detected ortholog transcript in Zm	Cre13.g567450(HON1), Cre06.g275900(HON2)	AT2G30620, AT1G06760, AT2G18050(HIS1-3)	Cz07g08170, Cz05g04170, Cz08g27140, Cz06g32040, Cz16g12250
Cz02g38170.t1	Cz02g38170	-1.37937	0.000357944	High Stringency	Lowest in Heterotrophy	-strain +Fe -Glc -strain:Glc				L-threonylcarbamoyladenylate synthase	Automated (eggnog emapper)													No assigned ortholog							No assigned ortholog in Os							No assigned ortholog in Zm	Cre07.g356850		Cz02g38170
Cz01g08170.t1	Cz01g08170	-1.3495	0.00698987	High Stringency	Lowest in Heterotrophy	+Fe +Fe:Glc											No assigned ortholog							No assigned ortholog							No assigned ortholog in Os							No assigned ortholog in Zm
Cz04g04160.t1	Cz04g04160	-1.3494	0.00808631	High Stringency	Lowest in Heterotrophy	+Fe				3-oxo-5-alpha-steroid 4-dehydrogenase	Automated (eggnog emapper)													Ortholog assigned, protein not detected in At							Detected ortholog transcript in Os							Detected ortholog transcript in Zm	Cre12.g528550	AT2G38050(ATDET2)	Cz04g04160
Cz17g03110.t1	Cz17g03110	-1.33018	0.00084278	High Stringency	Lowest in Heterotrophy	-strain +Fe -Glc -strain:Glc											No assigned ortholog							No assigned ortholog							No assigned ortholog in Os							No assigned ortholog in Zm			Cz15g08220, Cz17g03110
Cz10g01150.t1	Cz10g01150	-1.32722	0.00738284	High Stringency	Lowest in Heterotrophy	+Fe +Fe:Glc				Dual specificity phosphatase, catalytic domain	Automated (eggnog emapper)							AT3G10940(LSF2)			AT3G10940(LSF2)	AT3G10940(LSF2)	AT3G10940(LSF2)	Detected ortholog protein in At							Detected ortholog transcript in Os			GRMZM2G000660		GRMZM2G000660		Detected ortholog transcript in Zm	Cre09.g403050(DSP6)	AT3G10940(LSF2)	Cz10g01150
Cz10g21240.t1	Cz10g21240	-1.31028	0.00499314	High Stringency	Lowest in Heterotrophy	-strain +Fe -Glc -strain:Glc	FDH1.2			Catalyzes the NAD( )-dependent oxidation of formate to carbon dioxide. Involved in the cell stress response	Automated (eggnog emapper)													Detected ortholog protein in At							Detected ortholog transcript in Os							Detected ortholog transcript in Zm		AT5G14780(FDH)	Cz06g15230(FDH1.1), Cz10g21240(FDH1.2)
Cz02g09220.t1	Cz02g09220	-1.30904	0.000116086	High Stringency	Lowest in Heterotrophy	+Fe -Glc +Fe:Glc				RNA recognition motif	Automated (eggnog emapper)						No assigned ortholog							Ortholog assigned, protein not detected in At							Detected ortholog transcript in Os							Detected ortholog transcript in Zm	Cre14.g633400	AT5G58130(ROS3)	Cz02g09220
CzCPg01090.t1.v5.2.3	CzCPg01090	-1.27201	0.0020543	High Stringency	Lowest in Heterotrophy	-strain +Fe -Glc -strain:Glc	atpB	Photosynthesis	cATP		Manual or Ortholog Based Annotation						No assigned ortholog (not nuclear encoded)	ATCG00480(ATPB)	ATCG00480(ATPB)	ATCG00480(ATPB)	ATCG00480(ATPB)	ATCG00480(ATPB)	ATCG00480(ATPB)	Detected ortholog protein in At							Detected ortholog transcript in Os							Detected ortholog transcript in Zm		ATCG00480(ATPB)	CzCPg01090(atpB)
Cz14g21260.t1	Cz14g21260	-1.26057	0.00121138	High Stringency	Lowest in Heterotrophy	-strain +Fe:Glc	PPD3	PSCpAssembly		PsbP Domain Containing Proteins	Manual or Ortholog Based Annotation			Cre10.g446350(CGLD14)		Cre10.g446350(CGLD14)		AT1G76450	AT1G76450		AT1G76450	AT1G76450	AT1G76450	Detected ortholog protein in At	LOC_Os08g40160		LOC_Os08g40160	LOC_Os08g40160	LOC_Os08g40160	LOC_Os08g40160	Detected ortholog transcript in Os	GRMZM2G172723	GRMZM2G172723	GRMZM2G172723	GRMZM2G172723	GRMZM2G172723	GRMZM2G172723	Detected ortholog transcript in Zm	Cre10.g446350(CGLD14)	AT1G76450	Cz14g21260(PPD3)
CzCPg00400.t1.v5.2.3	CzCPg00400	-1.25956	3.00349e-05	High Stringency	Lowest in Heterotrophy	-strain +Fe -Glc -strain:Glc	psbN	Photosynthesis	PSII		Manual or Ortholog Based Annotation						No assigned ortholog (not nuclear encoded)							Ortholog assigned, protein not detected in At							No assigned ortholog in Os							No assigned ortholog in Zm		ATCG00700(PSBN)	CzCPg00400(psbN)
Cz04g18090.t1	Cz04g18090	-1.25598	5.94053e-05	High Stringency	Lowest in Heterotrophy	+Fe -Glc +Fe:Glc											No assigned ortholog							No assigned ortholog							No assigned ortholog in Os							No assigned ortholog in Zm
Cz19g05270.t1	Cz19g05270	-1.25438	0.000448839	High Stringency	Lowest in Heterotrophy	+Fe +Fe:Glc				Sugar (and other) transporter	Automated (eggnog emapper)													Ortholog assigned, protein not detected in At	LOC_Os03g43720						Detected ortholog transcript in Os	GRMZM2G066801		GRMZM2G066801, GRMZM5G811095	GRMZM2G066801, GRMZM5G811095	GRMZM2G066801, GRMZM5G811095	GRMZM2G066801, GRMZM5G811095	Detected ortholog transcript in Zm	Cre02.g094200	AT3G13050(AtNiaP)	Cz01g20090, Cz19g05270
Cz02g14245.t1	Cz02g14245	-1.2461	0.00543292	High Stringency	Lowest in Heterotrophy	-strain +Fe -Glc -strain:Glc									Cre06.g284600(RBD2)	Cre06.g284600(RBD2)								No assigned ortholog							No assigned ortholog in Os							No assigned ortholog in Zm	Cre06.g284600(RBD2)		Cz02g14245
Cz16g18220.t1	Cz16g18220	-1.24431	0.00161048	High Stringency	Lowest in Heterotrophy	+Fe -Glc +Fe:Glc				rRNA small subunit methyltransferase G	Automated (eggnog emapper)													Ortholog assigned, protein not detected in At							No assigned ortholog in Os							Detected ortholog transcript in Zm	Cre09.g394584(GID2)	AT5G50110	Cz16g18220
Cz16g14210.t1	Cz16g14210	-1.24283	0.00125693	High Stringency	Lowest in Heterotrophy	+Fe +Fe:Glc +strain:Fe:Glc											No assigned ortholog							No assigned ortholog							No assigned ortholog in Os							No assigned ortholog in Zm			Cz18g10050, Cz17g14210, Cz16g14210
Cz01g23230.t1	Cz01g23230	-1.24201	0.000328151	High Stringency	Lowest in Heterotrophy	+Fe +Fe:Glc				Trichohyalin-plectin-homology domain	Automated (eggnog emapper)													No assigned ortholog							No assigned ortholog in Os							No assigned ortholog in Zm	Cre03.g185050(FAP53)		Cz01g23230
CzCPg00420.t1.v5.2.3	CzCPg00420	-1.23952	0.00390084	High Stringency	Lowest in Heterotrophy	-strain +Fe -Glc -strain:Glc	psbB	Photosynthesis	PSII		Manual or Ortholog Based Annotation						No assigned ortholog (not nuclear encoded)	ATCG00680(PSBB)	ATCG00680(PSBB)	ATCG00680(PSBB)	ATCG00680(PSBB)	ATCG00680(PSBB)	ATCG00680(PSBB)	Detected ortholog protein in At							Detected ortholog transcript in Os							Ortholog assigned, transcript not detected in Zm		ATCG00680(PSBB)	CzCPg00420(psbB)
CzCPg00270.t1.v5.2.3	CzCPg00270	-1.23082	0.0270104	High Stringency	Lowest in Heterotrophy	-strain +Fe -Glc -strain:Glc	psaA exon3	Photosynthesis	PSI		Manual or Ortholog Based Annotation						No assigned ortholog (not nuclear encoded)	ATCG00350(PSAA)	ATCG00350(PSAA)	ATCG00350(PSAA)	ATCG00350(PSAA)	ATCG00350(PSAA)	ATCG00350(PSAA)	Detected ortholog protein in At							Detected ortholog transcript in Os							Ortholog assigned, transcript not detected in Zm		ATCG00350(PSAA)	CzCPg00270(psaA exon3)
Cz09g28140.t1	Cz09g28140	-1.21903	0.000248311	High Stringency	Lowest in Heterotrophy	+Fe -Glc +Fe:Glc	MPND.2			metallopeptidase activity	Automated (eggnog emapper)													No assigned ortholog							No assigned ortholog in Os							No assigned ortholog in Zm	Cre10.g426335, Cre03.g157600		Cz01g45030, Cz09g28140(MPND.2)
Cz10g28100.t1	Cz10g28100	-1.20637	0.00475771	High Stringency	Lowest in Heterotrophy	+Fe +Fe:Glc											No assigned ortholog							No assigned ortholog							No assigned ortholog in Os							No assigned ortholog in Zm			Cz03g40190, Cz10g00030(lpqP), Cz10g28100, Cz04g37110
Cz11g17080.t1	Cz11g17080	-1.19993	0.00734046	High Stringency	Lowest in Heterotrophy	-strain +Fe +strain:Fe +Fe:Glc +strain:Fe:Glc				Ssu72-like protein	Automated (eggnog emapper)													Ortholog assigned, protein not detected in At							Detected ortholog transcript in Os							Detected ortholog transcript in Zm	Cre02.g145300	AT1G73820	Cz11g17080
Cz12g12230.t1	Cz12g12230	-1.18499	0.00857688	High Stringency	Lowest in Heterotrophy	-strain +Fe -Glc -strain:Glc	PSAH	Photosynthesis	PSI		Manual or Ortholog Based Annotation			Cre07.g330250(PSAH)	Cre07.g330250(PSAH)	Cre07.g330250(PSAH)		AT1G52230(PSAH-2), AT3G16140(PSAH-1)	AT1G52230(PSAH-2), AT3G16140(PSAH-1)	AT1G52230(PSAH-2), AT3G16140(PSAH-1)	AT1G52230(PSAH-2), AT3G16140(PSAH-1)	AT1G52230(PSAH-2), AT3G16140(PSAH-1)	AT1G52230(PSAH-2), AT3G16140(PSAH-1)	Detected ortholog protein in At							No assigned ortholog in Os	GRMZM2G451224, GRMZM2G177770	GRMZM2G451224, GRMZM2G177770	GRMZM2G451224, GRMZM2G177770	GRMZM2G451224, GRMZM2G177770	GRMZM2G451224, GRMZM2G177770	GRMZM2G451224, GRMZM2G177770	Detected ortholog transcript in Zm	Cre07.g330250(PSAH)	AT3G16140(PSAH-1), AT1G52230(PSAH-2)	Cz12g12230(PSAH)
CzCPg00170.t1.v5.2.3	CzCPg00170	-1.18361	0.00445409	High Stringency	Lowest in Heterotrophy	+Fe	psaJ	Photosynthesis	PSI		Manual or Ortholog Based Annotation						No assigned ortholog (not nuclear encoded)							Ortholog assigned, protein not detected in At							No assigned ortholog in Os							No assigned ortholog in Zm		ATCG00630(PSAJ)	CzCPg00170(psaJ)
Cz19g05260.t1	Cz19g05260	-1.18348	0.00102407	High Stringency	Lowest in Heterotrophy	-strain +Fe +strain:Fe -strain:Glc +Fe:Glc +strain:Fe:Glc				Glycosyl transferase 4-like domain	Automated (eggnog emapper)													No assigned ortholog							No assigned ortholog in Os							No assigned ortholog in Zm	Cre17.g718185		Cz12g23030, Cz19g05260
Cz02g37110.t1	Cz02g37110	-1.17876	0.00271324	High Stringency	Lowest in Heterotrophy	+Fe -Glc +Fe:Glc	CDKE-1			belongs to the protein kinase superfamily	Automated (eggnog emapper)													Ortholog assigned, protein not detected in At							Detected ortholog transcript in Os							Detected ortholog transcript in Zm	Cre04.g213904	AT5G63610(ATCDK8)	Cz02g37110(CDKE-1)
Cz07g08130.t1	Cz07g08130	-1.16714	0.00231379	High Stringency	Lowest in Heterotrophy	+Fe -Glc +Fe:Glc																		No assigned ortholog							No assigned ortholog in Os							No assigned ortholog in Zm	Cre01.g020050		Cz07g08130
Cz16g05110.t1	Cz16g05110	-1.16618	0.00201115	High Stringency	Lowest in Heterotrophy	+Fe -Glc +Fe:Glc				Belongs to the ubiquitin-conjugating enzyme family	Automated (eggnog emapper)													No assigned ortholog							Detected ortholog transcript in Os							Detected ortholog transcript in Zm	Cre16.g693700(UBC9)		Cz16g21070(UBC31), Cz16g05110
CzCPg01130.t1.v5.2.3	CzCPg01130	-1.16399	0.0070498	High Stringency	Lowest in Heterotrophy	-strain +Fe -Glc -strain:Glc	petA	Photosynthesis	cytb6f		Manual or Ortholog Based Annotation						No assigned ortholog (not nuclear encoded)	ATCG00540(PETA)	ATCG00540(PETA)		ATCG00540(PETA)	ATCG00540(PETA)	ATCG00540(PETA)	Detected ortholog protein in At							Detected ortholog transcript in Os							Detected ortholog transcript in Zm		ATCG00540(PETA)	CzCPg01130(petA)
Cz19g05090.t1	Cz19g05090	-1.15125	0.000314654	High Stringency	Lowest in Heterotrophy	+Fe -Glc +Fe:Glc				Golgi membrane protein involved in vesicular trafficking	Automated (eggnog emapper)													Ortholog assigned, protein not detected in At							Detected ortholog transcript in Os							Detected ortholog transcript in Zm	Cre16.g683250	AT1G09330(ECH)	Cz19g05090
Cz03g26240.t1	Cz03g26240	-1.14439	0.00257193	High Stringency	Lowest in Heterotrophy	-strain +Fe -Glc -strain:Glc	LHCB4	Photosynthesis	PSII-MinorAntennae		Manual or Ortholog Based Annotation			Cre17.g720250(LHCB4)	Cre17.g720250(LHCB4)	Cre17.g720250(LHCB4)		AT2G40100(LHCB4.3), AT3G08940(LHCB4.2), AT5G01530(LHCB4.1)	AT2G40100(LHCB4.3), AT3G08940(LHCB4.2), AT5G01530(LHCB4.1)	AT3G08940(LHCB4.2), AT5G01530(LHCB4.1)	AT2G40100(LHCB4.3), AT3G08940(LHCB4.2), AT5G01530(LHCB4.1)	AT2G40100(LHCB4.3), AT3G08940(LHCB4.2), AT5G01530(LHCB4.1)	AT3G08940(LHCB4.2), AT5G01530(LHCB4.1)	Detected ortholog protein in At			LOC_Os07g37240		LOC_Os07g37240		Detected ortholog transcript in Os	GRMZM2G033885	GRMZM2G033885	GRMZM2G033885	GRMZM2G033885	GRMZM2G033885	GRMZM2G033885	Detected ortholog transcript in Zm	Cre17.g720250(LHCB4)	AT2G40100(LHCB4.3), AT5G01530(LHCB4.1), AT3G08940(LHCB4.2)	Cz03g26240(LHCB4)
Cz09g21140.t1	Cz09g21140	-1.13862	0.00546035	High Stringency	Lowest in Heterotrophy	-strain +Fe -Glc -strain:Glc	PSBR	Photosynthesis	PSII		Manual or Ortholog Based Annotation				Cre06.g261000(PSBR)	Cre06.g261000(PSBR)		AT1G79040(PSBR)	AT1G79040(PSBR)	AT1G79040(PSBR)	AT1G79040(PSBR)	AT1G79040(PSBR)	AT1G79040(PSBR)	Detected ortholog protein in At			LOC_Os08g10020	LOC_Os08g10020	LOC_Os08g10020	LOC_Os08g10020	Detected ortholog transcript in Os	GRMZM2G174984	GRMZM2G174984	GRMZM2G174984	GRMZM2G174984	GRMZM2G174984	GRMZM2G174984	Detected ortholog transcript in Zm	Cre06.g261000(PSBR)	AT1G79040(PSBR)	Cz09g21140(PSBR)
Cz13g02230.t1	Cz13g02230	-1.13588	0.00316937	High Stringency	Lowest in Heterotrophy	-strain +Fe -Glc -strain:Glc	RCA2	CalvBenBash		Rubisco Activase	Manual or Ortholog Based Annotation			Cre04.g229300(RCA1)				AT2G39730(RCA)	AT2G39730(RCA)	AT2G39730(RCA)	AT2G39730(RCA)	AT2G39730(RCA)	AT2G39730(RCA)	Detected ortholog protein in At	LOC_Os11g47970		LOC_Os11g47970	LOC_Os11g47970	LOC_Os11g47970	LOC_Os11g47970	Detected ortholog transcript in Os	GRMZM2G162200, GRMZM2G162282	GRMZM2G162200, GRMZM2G162282	GRMZM2G162200, GRMZM2G162282	GRMZM2G162200, GRMZM2G162282	GRMZM2G162200, GRMZM2G162282	GRMZM2G162200, GRMZM2G162282	Detected ortholog transcript in Zm	Cre04.g229300(RCA1)	AT2G39730(RCA)	Cz13g02230(RCA2)
Cz01g45025.t1	Cz01g45025	-1.13095	0.00816552	High Stringency	Lowest in Heterotrophy	+Fe +Fe:Glc				Sec61beta family	Automated (eggnog emapper)													Ortholog assigned, protein not detected in At							Detected ortholog transcript in Os							Detected ortholog transcript in Zm	Cre07.g318450(SEC61B)	AT5G60460, AT2G45070(SEC61 BETA), AT3G60540	Cz01g45025
Cz05g36030.t1	Cz05g36030	-1.12854	0.012954	High Stringency	Lowest in Heterotrophy	-strain +Fe -Glc -strain:Glc	PSAD	Photosynthesis	PSI		Manual or Ortholog Based Annotation	Cre05.g238332(PSAD)	Cre05.g238332(PSAD)	Cre05.g238332(PSAD)	Cre05.g238332(PSAD)	Cre05.g238332(PSAD)		AT4G02770(PSAD-1)	AT4G02770(PSAD-1)	AT4G02770(PSAD-1)	AT4G02770(PSAD-1)	AT4G02770(PSAD-1)	AT4G02770(PSAD-1)	Detected ortholog protein in At			LOC_Os08g44680				Detected ortholog transcript in Os	GRMZM2G013342, GRMZM2G024150	GRMZM2G013342, GRMZM2G024150	GRMZM2G013342, GRMZM2G024150	GRMZM2G013342, GRMZM2G024150	GRMZM2G013342, GRMZM2G024150	GRMZM2G013342, GRMZM2G024150	Detected ortholog transcript in Zm	Cre05.g238332(PSAD)	AT4G02770(PSAD-1), AT1G03130(PSAD-2)	Cz05g36030(PSAD)
CzCPg01210.t1.v5.2.3	CzCPg01210	-1.12763	0.00773085	High Stringency	Lowest in Heterotrophy	-strain +Fe -Glc -strain:Glc	psaA exon1	Photosynthesis	PSI		Manual or Ortholog Based Annotation						No assigned ortholog (not nuclear encoded)							No assigned ortholog							No assigned ortholog in Os							No assigned ortholog in Zm
CzCPg00040.t1.v5.2.3	CzCPg00040	-1.12671	0.00367102	High Stringency	Lowest in Heterotrophy	-strain +Fe -Glc -strain:Glc	psbC	Photosynthesis	PSII		Manual or Ortholog Based Annotation						No assigned ortholog (not nuclear encoded)	ATCG00280(PSBC)	ATCG00280(PSBC)	ATCG00280(PSBC)	ATCG00280(PSBC)	ATCG00280(PSBC)	ATCG00280(PSBC)	Detected ortholog protein in At							Detected ortholog transcript in Os							Ortholog assigned, transcript not detected in Zm		ATCG00280(PSBC)	CzCPg00040(psbC)
Cz05g29220.t1	Cz05g29220	-1.10932	0.0207984	High Stringency	Lowest in Heterotrophy	+Fe -Glc +Fe:Glc									Cre03.g209841	Cre03.g209841								No assigned ortholog							No assigned ortholog in Os							No assigned ortholog in Zm	Cre03.g209841		Cz05g29220
Cz13g11105.t1	Cz13g11105	-1.10753	0.0403573	High Stringency	Lowest in Heterotrophy	-strain +Fe -Glc -strain:Glc				High-light-induced protein	Automated (eggnog emapper)			Cre02.g109950(HLIP)	Cre02.g109950(HLIP)									Ortholog assigned, protein not detected in At	LOC_Os05g22730		LOC_Os05g22730		LOC_Os05g22730		Detected ortholog transcript in Os	GRMZM2G012324	GRMZM2G012324	GRMZM2G012324	GRMZM2G012324	GRMZM2G012324	GRMZM2G012324	Detected ortholog transcript in Zm	Cre02.g109950(HLIP)	AT5G02120(OHP)	Cz13g11105
Cz14g18235.t1	Cz14g18235	-1.10432	0.00032881	High Stringency	Lowest in Heterotrophy	+Fe -Glc +Fe:Glc				Prolyl-tRNA synthetase, C-terminal	Automated (eggnog emapper)						No assigned ortholog							No assigned ortholog							No assigned ortholog in Os							No assigned ortholog in Zm
Cz19g05230.t1	Cz19g05230	-1.10196	0.0148931	High Stringency	Lowest in Heterotrophy	-strain +Fe -Glc -strain:Glc											No assigned ortholog							No assigned ortholog							No assigned ortholog in Os							No assigned ortholog in Zm
Cz09g16235.t1	Cz09g16235	-1.09355	0.00759122	High Stringency	Lowest in Heterotrophy	+Fe +Fe:Glc											No assigned ortholog							No assigned ortholog							No assigned ortholog in Os							No assigned ortholog in Zm
Cz15g09060.t1	Cz15g09060	-1.07984	0.00174832	High Stringency	Lowest in Heterotrophy	-strain +Fe -Glc -strain:Glc	LHC19	LHC-PSII		LHC Proteins Putatively Associated with PSII	Manual				Cre04.g232104(LHCBM3), Cre06.g283950(LHCBM4), Cre06.g285250(LHCBM6), Cre06.g284250(LHCBM8), Cre06.g284200(LHCBM9)	Cre04.g232104(LHCBM3), Cre06.g283950(LHCBM4), Cre06.g285250(LHCBM6), Cre06.g284250(LHCBM8)		AT1G29930(AB140), AT2G05070(LHCB2), AT2G34430(LHB1B1), AT3G27690(LHCB2)	AT1G29930(AB140), AT2G05070(LHCB2), AT2G34430(LHB1B1), AT3G27690(LHCB2)	AT1G29930(AB140), AT2G05070(LHCB2), AT2G34430(LHB1B1), AT3G27690(LHCB2)	AT1G29930(AB140), AT2G05070(LHCB2), AT2G34430(LHB1B1), AT3G27690(LHCB2)	AT1G29930(AB140), AT2G05070(LHCB2), AT2G34430(LHB1B1), AT3G27690(LHCB2)	AT1G29930(AB140), AT2G05070(LHCB2), AT2G34430(LHB1B1), AT3G27690(LHCB2)	Detected ortholog protein in At	LOC_Os01g41710, LOC_Os01g52240, LOC_Os09g17740, LOC_Os03g39610	LOC_Os01g52240	LOC_Os01g52240, LOC_Os03g39610				Detected ortholog transcript in Os	AC207722.2_FG009, GRMZM2G402936, GRMZM2G414192, GRMZM2G018627, GRMZM2G155216, GRMZM2G351977, AC208915.3_FG010, GRMZM2G104549, GRMZM2G429955, GRMZM2G120619	GRMZM2G414192, GRMZM2G018627, GRMZM2G155216, GRMZM2G351977, AC208915.3_FG010, GRMZM2G104549, GRMZM2G429955, GRMZM2G120619	AC207722.2_FG009, GRMZM2G402936, GRMZM2G414192, GRMZM2G018627, GRMZM2G155216, GRMZM2G351977, AC208915.3_FG010, GRMZM2G104549, GRMZM2G429955, GRMZM2G120619	GRMZM2G414192, GRMZM2G018627, GRMZM2G351977, AC208915.3_FG010, GRMZM2G104549, GRMZM2G429955, GRMZM2G120619	GRMZM2G414192, GRMZM2G018627, GRMZM2G351977, AC208915.3_FG010, GRMZM2G104549, GRMZM2G429955, GRMZM2G120619	GRMZM2G414192, GRMZM2G018627, GRMZM2G351977, GRMZM2G429955, GRMZM2G120619	Detected ortholog transcript in Zm	Cre06.g284200(LHCBM9), Cre06.g284250(LHCBM8), Cre06.g283950(LHCBM4), Cre06.g285250(LHCBM6), Cre04.g232104(LHCBM3)	AT3G27690(LHCB2), AT2G05070(LHCB2), AT1G29930(AB140), AT1G29920(AB165), AT1G29910(AB180), AT2G34420(LHB1B2), AT2G34430(LHB1B1)	Cz07g02110(LHC17), Cz07g02100(LHC18), UNPLg00080(LHC20), Cz15g09060(LHC19), Cz13g03240(LHC16)
Cz03g03050.t1	Cz03g03050	-1.07527	0.000277145	High Stringency	Lowest in Heterotrophy	+Fe +Fe:Glc				K homology RNA-binding domain	Automated (eggnog emapper)													No assigned ortholog							No assigned ortholog in Os							No assigned ortholog in Zm	Cre02.g074511		Cz03g03050
CzCPg01190.t1.v5.2.3	CzCPg01190	-1.06984	0.026936	High Stringency	Lowest in Heterotrophy	-strain +Fe -Glc -strain:Glc	psbE	Photosynthesis	PSII		Manual or Ortholog Based Annotation						No assigned ortholog (not nuclear encoded)	ATCG00580(PSBE)	ATCG00580(PSBE)	ATCG00580(PSBE)	ATCG00580(PSBE)	ATCG00580(PSBE)	ATCG00580(PSBE)	Detected ortholog protein in At							Ortholog assigned, transcript not detected in Os							No assigned ortholog in Zm		ATCG00580(PSBE)	CzCPg01190(psbE)
Cz13g02190.t1	Cz13g02190	-1.05797	0.00604266	High Stringency	Lowest in Heterotrophy	+Fe +Fe:Glc	PRR7			cheY-homologous receiver domain	Automated (eggnog emapper)										AT3G57040(ARR9)	AT3G57040(ARR9)	AT3G57040(ARR9)	Detected ortholog protein in At	LOC_Os02g35180, LOC_Os04g57720, LOC_Os12g04500, LOC_Os11g04720		LOC_Os02g35180		LOC_Os02g35180		Detected ortholog transcript in Os	GRMZM2G129954, GRMZM2G040736	GRMZM2G129954			GRMZM2G129954		Detected ortholog transcript in Zm	Cre02.g094150	AT3G56380(ARR17), AT2G40670(ARR16), AT1G10470(ARR4), AT1G59940(ARR3), AT5G62920(ARR6), AT3G48100(ARR5), AT1G19050(ARR7), AT1G74890(ARR15), AT2G07440, AT2G41310(ARR8), AT3G57040(ARR9)	Cz13g02190(PRR7)
Cz09g06200.t1	Cz09g06200	-1.05113	0.0258089	High Stringency	Lowest in Heterotrophy	-strain +Fe -Glc -strain:Glc				DnaJ molecular chaperone homology domain	Automated (eggnog emapper)						No assigned ortholog							No assigned ortholog							No assigned ortholog in Os							No assigned ortholog in Zm			Cz09g06200
Cz01g40070.t1	Cz01g40070	-1.04584	0.0203319	High Stringency	Lowest in Heterotrophy	-Glc -strain:Glc +Fe:Glc				Protein of unknown function (DUF1517)	Automated (eggnog emapper)		Cre03.g179800(LCI24)											Ortholog assigned, protein not detected in At			LOC_Os06g47970		LOC_Os06g47970	LOC_Os06g47970	Detected ortholog transcript in Os	GRMZM2G142093		GRMZM2G142093	GRMZM2G142093	GRMZM2G142093	GRMZM2G142093	Detected ortholog transcript in Zm	Cre03.g179800(LCI24)	AT5G57345	Cz01g40070
Cz11g26185.t1	Cz11g26185	-1.04463	0.0336119	High Stringency	Lowest in Heterotrophy	+Fe +Fe:Glc				Iron-binding zinc finger CDGSH type	Automated (eggnog emapper)							AT5G51720(At-NEET)	AT5G51720(At-NEET)	AT5G51720(At-NEET)	AT5G51720(At-NEET)	AT5G51720(At-NEET)	AT5G51720(At-NEET)	Detected ortholog protein in At							Detected ortholog transcript in Os	GRMZM2G046186		GRMZM2G046186		GRMZM2G046186		Detected ortholog transcript in Zm	Cre01.g050550	AT5G51720(At-NEET)	Cz11g26185
Cz06g26220.t1	Cz06g26220	-1.03209	6.22069e-05	High Stringency	Lowest in Heterotrophy	+Fe -Glc +Fe:Glc				In Between Ring fingers	Automated (eggnog emapper)	Cre17.g721950												Ortholog assigned, protein not detected in At							Detected ortholog transcript in Os							Detected ortholog transcript in Zm	Cre17.g721950	AT2G16090(ARI2), AT4G34370(ARI1)	Cz06g26220
Cz05g02010.t1	Cz05g02010	-1.02888	0.00197869	High Stringency	Lowest in Heterotrophy	-Glc -strain:Glc +Fe:Glc				Cold shock protein domain	Automated (eggnog emapper)				Cre06.g268600(NAB1)	Cre06.g268600(NAB1)								Detected ortholog protein in At							Detected ortholog transcript in Os							Detected ortholog transcript in Zm	Cre06.g268600(NAB1)	AT4G38680(ATCSP2), AT2G21060(ATCSP4)	Cz05g02010
Cz09g23310.t1	Cz09g23310	-1.02833	0.0308989	High Stringency	Lowest in Heterotrophy	-strain +Fe -Glc -strain:Glc	TIP3-2.3			Belongs to the MIP aquaporin (TC 1.A.8) family	Automated (eggnog emapper)													Detected ortholog protein in At	LOC_Os09g36930	LOC_Os09g36930	LOC_Os09g36930	LOC_Os09g36930	LOC_Os02g57720		Detected ortholog transcript in Os			GRMZM2G047368, GRMZM2G081843		GRMZM2G047368, GRMZM2G081843, GRMZM2G178693	GRMZM2G047368, GRMZM2G081843	Detected ortholog transcript in Zm	Cre12.g549300(MIP1)	AT4G23400(PIP1;5), AT2G45960(ATHH2), AT3G61430(ATPIP1), AT1G01620(PIP1;3), AT4G00430(PIP1;4), AT3G53420(AtPIP2;1), AT2G37170(PIP2;2), AT2G37180(PIP2;3), AT5G60660(PIP2;4), AT2G39010(PIP2;6), AT3G54820(PIP2;5), AT4G35100(PIP2;7), AT2G16850(PIP2;8)	Cz03g15150, Cz09g23310(TIP3-2.3), Cz07g07240(TIP3-2.2), Cz17g07190(TIP3-2.4), Cz05g31250(TIP3-2.1)
Cz13g11080.t1	Cz13g11080	-1.01946	0.00165006	High Stringency	Lowest in Heterotrophy	-strain +Fe -Glc -strain:Glc				Protein of unknown function (DUF563)	Automated (eggnog emapper)													No assigned ortholog							No assigned ortholog in Os							No assigned ortholog in Zm	Cre08.g358568, Cre09.g392171, Cre09.g389134, Cre09.g389060		Cz13g11080
Cz02g09180.t1	Cz02g09180	-1.01002	0.000739511	High Stringency	Lowest in Heterotrophy	-strain +Fe									Cre03.g144064	Cre03.g144064								No assigned ortholog							No assigned ortholog in Os							No assigned ortholog in Zm	Cre03.g144064, Cre05.g241655, Cre16.g690300		Cz02g09180
Cz03g01030.t1	Cz03g01030	-1.00961	0.00231222	High Stringency	Lowest in Heterotrophy	-strain +Fe -Glc -strain:Glc				Rieske-like [2Fe-2S] domain	Automated (eggnog emapper)				Cre02.g093650									No assigned ortholog							No assigned ortholog in Os							No assigned ortholog in Zm	Cre02.g093650		Cz03g01030
Cz05g08110.t1	Cz05g08110	-1.00011	0.00101031	High Stringency	Lowest in Heterotrophy	+Fe -Glc +Fe:Glc				tobamovirus multiplication protein	Automated (eggnog emapper)						No assigned ortholog				AT1G32400(TOM2A)			Detected ortholog protein in At							Detected ortholog transcript in Os							Detected ortholog transcript in Zm		AT1G32400(TOM2A)	Cz05g08110
Cz15g10020.t1	Cz15g10020	-0.986494	0.010784	High Stringency	Lowest in Heterotrophy	-strain +Fe				Belongs to the peroxidase family	Automated (eggnog emapper)				Cre06.g285150(APX2)	Cre06.g285150(APX2)		AT4G32320(APX6)	AT4G32320(APX6)		AT4G32320(APX6)	AT4G32320(APX6)		Detected ortholog protein in At							Detected ortholog transcript in Os			GRMZM2G047968				Detected ortholog transcript in Zm	Cre06.g285150(APX2)	AT4G32320(APX6)	Cz15g10020
CzCPg00300.t1.v5.2.3	CzCPg00300	-0.986279	0.00602328	High Stringency	Lowest in Heterotrophy	+Fe +Fe:Glc	chlB	Chlorophyll Biosynthesis		Light-Independent Protochlorophyllide Oxidoreductase Complex	Manual or Ortholog Based Annotation						No assigned ortholog (not nuclear encoded)							No assigned ortholog							No assigned ortholog in Os							No assigned ortholog in Zm			CzCPg00300(chlB)
Cz01g39160.t1	Cz01g39160	-0.985088	0.00283365	High Stringency	Lowest in Heterotrophy	+Fe -Glc	NUDCD2			NudC domain containing 2	Automated (eggnog emapper)						No assigned ortholog							No assigned ortholog							No assigned ortholog in Os							No assigned ortholog in Zm
Cz07g10080.t1	Cz07g10080	-0.983878	0.00131994	High Stringency	Lowest in Heterotrophy	+Fe				aminoacylase activity	Automated (eggnog emapper)													Ortholog assigned, protein not detected in At	LOC_Os03g03670		LOC_Os03g03670	LOC_Os03g03670	LOC_Os03g03670	LOC_Os03g03670	Detected ortholog transcript in Os	GRMZM2G321053	GRMZM2G321053	GRMZM2G321053	GRMZM2G321053	GRMZM2G321053	GRMZM2G321053	Detected ortholog transcript in Zm	Cre12.g554600	AT4G38225	Cz07g10080
Cz14g13115.t1	Cz14g13115	-0.974175	0.0391174	High Stringency	Lowest in Heterotrophy	-strain +Fe -Glc -strain:Glc											No assigned ortholog							No assigned ortholog							No assigned ortholog in Os							No assigned ortholog in Zm
Cz14g10260.t1	Cz14g10260	-0.970718	0.00205387	High Stringency	Lowest in Heterotrophy	+Fe +Fe:Glc											No assigned ortholog							No assigned ortholog							No assigned ortholog in Os							No assigned ortholog in Zm
Cz04g37150.t1	Cz04g37150	-0.967923	0.00834498	High Stringency	Lowest in Heterotrophy	+Fe -Glc -strain:Glc -Fe:Glc				Thylakoid lumenal 15.0 kDa protein 2	Automated (eggnog emapper)			Cre15.g636050(CPLD31)	Cre15.g636050(CPLD31)	Cre15.g636050(CPLD31)		AT5G52970	AT5G52970		AT5G52970	AT5G52970	AT5G52970	Detected ortholog protein in At							Detected ortholog transcript in Os	GRMZM2G022876		GRMZM2G022876				Detected ortholog transcript in Zm	Cre15.g636050(CPLD31)	AT5G52970	Cz04g37150
Cz04g37070.t1	Cz04g37070	-0.963253	0.0147028	High Stringency	Lowest in Heterotrophy	+Fe +Glc +Fe:Glc	COX90	Respiration	Complex IV		Manual or Ortholog Based Annotation													No assigned ortholog							No assigned ortholog in Os							No assigned ortholog in Zm	Cre16.g691850(COX90)		Cz13g07220(COX90), Cz04g37070(COX90)
Cz05g08220.t2	Cz05g08220	-0.962727	0.00590902	High Stringency	Lowest in Heterotrophy	-strain +Fe -strain:Glc -Fe:Glc				Uncharacterized conserved protein (DUF2358)	Automated (eggnog emapper)			Cre12.g536800(CGL52)				AT1G65230	AT1G65230		AT1G65230	AT1G65230	AT1G65230	Detected ortholog protein in At	LOC_Os01g68450		LOC_Os01g68450	LOC_Os01g68450	LOC_Os01g68450	LOC_Os01g68450	Detected ortholog transcript in Os	GRMZM2G166877	GRMZM2G166877	GRMZM2G166877	GRMZM2G166877	GRMZM2G166877	GRMZM2G166877	Detected ortholog transcript in Zm	Cre12.g536800(CGL52)	AT1G65230	Cz05g08220
Cz04g17280.t1	Cz04g17280	-0.956547	0.00550998	High Stringency	Lowest in Heterotrophy	+Fe -Glc				Belongs to the histidine acid phosphatase family	Automated (eggnog emapper)					Cre01.g052200								Ortholog assigned, protein not detected in At							Detected ortholog transcript in Os							Detected ortholog transcript in Zm	Cre01.g052200	AT5G38720	Cz04g17280
Cz08g18010.t1	Cz08g18010	-0.951944	0.0099644	High Stringency	Lowest in Heterotrophy	+Fe -Glc +Fe:Glc				Aldo/keto reductase family	Automated (eggnog emapper)							AT1G06690	AT1G06690		AT1G06690	AT1G06690	AT1G06690	Detected ortholog protein in At	LOC_Os07g04990	LOC_Os07g04990	LOC_Os07g04990, LOC_Os07g05000	LOC_Os07g04990, LOC_Os07g05000	LOC_Os07g04990, LOC_Os07g05000	LOC_Os07g04990, LOC_Os07g05000	Detected ortholog transcript in Os	GRMZM2G016236	GRMZM2G016236	GRMZM2G016236	GRMZM2G016236	GRMZM2G016236	GRMZM2G016236	Detected ortholog transcript in Zm	Cre06.g294450	AT1G06690	Cz08g18010
Cz17g16190.t1	Cz17g16190	-0.950518	0.000850074	High Stringency	Lowest in Heterotrophy	-strain +Fe:Glc																		No assigned ortholog							No assigned ortholog in Os							No assigned ortholog in Zm	Cre02.g115000		Cz17g16190
Cz05g27210.t1	Cz05g27210	-0.948964	0.000382087	High Stringency	Lowest in Heterotrophy	+Fe -Glc +Fe:Glc				inactive shikimate kinase like 2 chloroplastic	Automated (eggnog emapper)				Cre16.g659850(CGL37)	Cre16.g659850(CGL37)		AT2G35500(SKL2)			AT2G35500(SKL2)	AT2G35500(SKL2)		Detected ortholog protein in At	LOC_Os10g42700						Detected ortholog transcript in Os	GRMZM2G089147						Detected ortholog transcript in Zm	Cre16.g659850(CGL37)	AT2G35500(SKL2)	Cz05g27210
Cz17g10010.t1	Cz17g10010	-0.947343	0.0114394	High Stringency	Lowest in Heterotrophy	-strain +Fe -Glc -strain:Glc	PSAN	Photosynthesis	PSI		Manual or Ortholog Based Annotation				Cre02.g082500(PSAN)	Cre02.g082500(PSAN)		AT5G64040(PSAN)	AT5G64040(PSAN)	AT5G64040(PSAN)	AT5G64040(PSAN)	AT5G64040(PSAN)	AT5G64040(PSAN)	Detected ortholog protein in At	LOC_Os12g08770		LOC_Os12g08770		LOC_Os12g08770		Detected ortholog transcript in Os	GRMZM2G080107, GRMZM2G009048	GRMZM2G080107, GRMZM2G009048	GRMZM2G080107, GRMZM2G009048	GRMZM2G080107, GRMZM2G009048	GRMZM2G080107, GRMZM2G009048	GRMZM2G080107, GRMZM2G009048	Detected ortholog transcript in Zm	Cre02.g082500(PSAN)	AT5G64040(PSAN)	Cz17g10010(PSAN)
Cz06g26230.t1	Cz06g26230	-0.946949	0.00851888	High Stringency	Lowest in Heterotrophy	-strain +Fe -Glc -strain:Glc																		No assigned ortholog							No assigned ortholog in Os							No assigned ortholog in Zm	Cre10.g452350		Cz06g26230
Cz10g03160.t1	Cz10g03160	-0.946354	0.00682902	High Stringency	Lowest in Heterotrophy	+Fe -Glc +Fe:Glc											No assigned ortholog							No assigned ortholog							No assigned ortholog in Os							No assigned ortholog in Zm
Cz10g18280.t1	Cz10g18280	-0.941139	0.00126672	High Stringency	Lowest in Heterotrophy	+Fe:Glc				MOSC domain	Automated (eggnog emapper)							AT1G30910			AT1G30910			Detected ortholog protein in At							Detected ortholog transcript in Os							Detected ortholog transcript in Zm	Cre09.g389089	AT5G44720, AT1G30910	Cz10g19010, Cz10g18280
Cz03g35230.t1	Cz03g35230	-0.940738	5.88299e-05	High Stringency	Lowest in Heterotrophy	-strain +Fe -Glc -strain:Glc											No assigned ortholog							No assigned ortholog							No assigned ortholog in Os							No assigned ortholog in Zm			Cz19g05200, Cz10g11090, Cz03g35230, Cz09g18030, Cz09g18040, Cz19g05190
Cz08g15120.t1	Cz08g15120	-0.938028	0.000113753	High Stringency	Lowest in Heterotrophy	+Fe +Fe:Glc				ARID/BRIGHT DNA binding domain	Automated (eggnog emapper)													Ortholog assigned, protein not detected in At			LOC_Os02g27060		LOC_Os02g27060	LOC_Os02g27060	Detected ortholog transcript in Os			GRMZM2G024976		GRMZM2G024976		Detected ortholog transcript in Zm	Cre13.g571050	AT1G76110, AT1G55650, AT3G13350, AT1G04880	Cz18g03030, Cz08g15120
Cz04g36140.t2	Cz04g36140	-0.934332	0.00110276	High Stringency	Lowest in Heterotrophy	-strain +Fe:Glc				DNA-binding transcriptional activator of the SARP family	Automated (eggnog emapper)	Cre16.g687966(FAP5)			Cre06.g297700									No assigned ortholog							No assigned ortholog in Os							No assigned ortholog in Zm	Cre07.g354600, Cre12.g535800, Cre17.g706250, Cre17.g747247, Cre16.g687966(FAP5), Cre06.g297700		Cz04g36140
Cz13g06010.t1	Cz13g06010	-0.918861	0.0056145	High Stringency	Lowest in Heterotrophy	-strain +Fe	PSAF	Photosynthesis	PSI		Manual or Ortholog Based Annotation			Cre09.g412100(PSAF)	Cre09.g412100(PSAF)	Cre09.g412100(PSAF)		AT1G31330(PSAF)	AT1G31330(PSAF)	AT1G31330(PSAF)	AT1G31330(PSAF)	AT1G31330(PSAF)	AT1G31330(PSAF)	Detected ortholog protein in At			LOC_Os03g56670				Detected ortholog transcript in Os	GRMZM2G017290, GRMZM2G085646	GRMZM2G017290, GRMZM2G085646	GRMZM2G017290, GRMZM2G085646	GRMZM2G017290, GRMZM2G085646	GRMZM2G017290, GRMZM2G085646	GRMZM2G017290, GRMZM2G085646	Detected ortholog transcript in Zm	Cre09.g412100(PSAF)	AT1G31330(PSAF)	Cz13g06010(PSAF)
Cz05g21100.t1	Cz05g21100	-0.911507	0.0177168	High Stringency	Lowest in Heterotrophy	-strain +Fe -Glc -strain:Glc									Cre13.g602450	Cre13.g602450								No assigned ortholog							No assigned ortholog in Os							No assigned ortholog in Zm	Cre13.g602450		Cz05g21100
Cz06g14190.t1	Cz06g14190	-0.908814	0.00273827	High Stringency	Lowest in Heterotrophy	+Fe -Glc +Fe:Glc				Pfam:RRM_6	Automated (eggnog emapper)										AT1G03457(AtBRN2), AT4G03110(AtBRN1)			Detected ortholog protein in At							Detected ortholog transcript in Os							Detected ortholog transcript in Zm	Cre03.g162750, Cre06.g290450	AT1G03457(AtBRN2), AT4G03110(AtBRN1)	Cz06g14190, Cz09g21270, Cz04g00050, Cz13g16030, Cz01g29180
Cz05g25180.t1	Cz05g25180	-0.904255	0.00535963	High Stringency	Lowest in Heterotrophy	-strain +Fe:Glc				AAA domain (dynein-related subfamily)	Automated (eggnog emapper)													No assigned ortholog							No assigned ortholog in Os							No assigned ortholog in Zm	Cre13.g603225		Cz05g25180, Cz05g10070
Cz09g22180.t1	Cz09g22180	-0.9042	0.0100598	High Stringency	Lowest in Heterotrophy	-strain +Fe -Glc -strain:Glc				Tetratricopeptide repeat	Automated (eggnog emapper)													No assigned ortholog							No assigned ortholog in Os							No assigned ortholog in Zm	Cre12.g537550		Cz09g22180
Cz05g28310.t1	Cz05g28310	-0.895343	0.0350776	High Stringency	Lowest in Heterotrophy	+Fe +Fe:Glc											No assigned ortholog							No assigned ortholog							No assigned ortholog in Os							No assigned ortholog in Zm
Cz03g37170.t1	Cz03g37170	-0.888247	0.00160968	High Stringency	Lowest in Heterotrophy	-strain +Fe -Glc -strain:Glc	LIL			Lil3 protein	Automated (eggnog emapper)			Cre03.g199535	Cre03.g199535	Cre03.g199535		AT4G17600(LIL3:1)			AT4G17600(LIL3:1), AT5G47110(LIL3:2)	AT4G17600(LIL3:1)		Detected ortholog protein in At							Detected ortholog transcript in Os	GRMZM2G027640						Detected ortholog transcript in Zm	Cre03.g199535	AT5G47110(LIL3:2), AT4G17600(LIL3:1)	Cz03g37170(LIL)
Cz09g22190.t1	Cz09g22190	-0.886905	0.000849255	High Stringency	Lowest in Heterotrophy	-strain +Fe -Glc -strain:Glc	PSB27B	Photosynthesis	PSII		Manual or Ortholog Based Annotation				Cre02.g078507	Cre02.g078507								No assigned ortholog							No assigned ortholog in Os							No assigned ortholog in Zm	Cre02.g078507		Cz09g22190(PSB27B)
Cz11g28170.t1	Cz11g28170	-0.883768	0.0368356	High Stringency	Lowest in Heterotrophy	-Glc +Fe:Glc											No assigned ortholog							No assigned ortholog							No assigned ortholog in Os							No assigned ortholog in Zm
Cz04g03070.t1	Cz04g03070	-0.880084	0.00059179	High Stringency	Lowest in Heterotrophy	-strain +Fe -Glc -strain:Glc	FBP2	CalvBenBash		Fructose-1;6-Bisphosphatase	Manual or Ortholog Based Annotation	Cre12.g510650(FBP1)	Cre12.g510650(FBP1)		Cre12.g510650(FBP1)	Cre12.g510650(FBP1)		AT3G54050(HCEF1)	AT3G54050(HCEF1)	AT3G54050(HCEF1)	AT3G54050(HCEF1)	AT3G54050(HCEF1)	AT3G54050(HCEF1)	Detected ortholog protein in At			LOC_Os03g16050	LOC_Os03g16050	LOC_Os03g16050	LOC_Os03g16050	Detected ortholog transcript in Os	GRMZM2G306732	GRMZM2G306732	GRMZM2G306732	GRMZM2G306732	GRMZM2G306732	GRMZM2G306732	Detected ortholog transcript in Zm	Cre12.g510650(FBP1)	AT3G54050(HCEF1)	Cz04g03070(FBP2)
Cz03g39040.t1	Cz03g39040	-0.879563	0.00208762	High Stringency	Lowest in Heterotrophy	+Fe -Glc +Fe:Glc				Glycosyltransferase family 31 protein	Automated (eggnog emapper)						No assigned ortholog							Ortholog assigned, protein not detected in At	LOC_Os08g04300						Detected ortholog transcript in Os							Detected ortholog transcript in Zm		AT1G33250, AT1G01570, AT4G00295, AT1G07850, AT5G41460, AT4G23490, AT4G11350, AT5G12460, AT1G05280, AT4G15240, AT3G11420, AT2G37730	Cz03g39040
Cz02g18040.t1	Cz02g18040	-0.878087	0.0036869	High Stringency	Lowest in Heterotrophy	-Glc -strain:Glc +Fe:Glc	PSBPL	PSII		Photosystem II Subunit P-Like	Manual	Cre12.g509050(PSBP3)		Cre12.g509050(PSBP3)	Cre12.g509050(PSBP3)	Cre12.g509050(PSBP3)		AT3G55330(PPL1)	AT3G55330(PPL1)	AT3G55330(PPL1)	AT3G55330(PPL1)	AT3G55330(PPL1)	AT3G55330(PPL1)	Detected ortholog protein in At							Detected ortholog transcript in Os	GRMZM2G176840	GRMZM2G176840	GRMZM2G176840	GRMZM2G176840	GRMZM2G176840		Detected ortholog transcript in Zm	Cre12.g509050(PSBP3)	AT3G55330(PPL1)	Cz02g18040(PSBPL)
Cz02g26200.t1	Cz02g26200	-0.877397	0.0119888	High Stringency	Lowest in Heterotrophy	+Fe -Glc +Fe:Glc				Protein of unknown function DUF262	Automated (eggnog emapper)													No assigned ortholog							No assigned ortholog in Os							No assigned ortholog in Zm	Cre06.g306150		Cz02g26200
Cz01g46280.t1	Cz01g46280	-0.871466	0.00446931	High Stringency	Lowest in Heterotrophy	-strain +Fe -Glc -strain:Glc				Rhodanese Homology Domain	Automated (eggnog emapper)				Cre02.g111450(TEF4)	Cre02.g111450(TEF4)								No assigned ortholog							No assigned ortholog in Os							No assigned ortholog in Zm	Cre02.g111450(TEF4)		Cz14g24200, Cz01g46280
Cz13g03240.t1	Cz13g03240	-0.860983	0.00233645	High Stringency	Lowest in Heterotrophy	-strain +Fe -Glc -strain:Glc	LHC16	LHC-PSII		LHC Proteins Putatively Associated with PSII	Manual				Cre01.g066917(LHCBM1)	Cre01.g066917(LHCBM1)		AT1G29930(AB140), AT2G05070(LHCB2), AT2G34430(LHB1B1), AT3G27690(LHCB2)	AT1G29930(AB140), AT2G05070(LHCB2), AT2G34430(LHB1B1), AT3G27690(LHCB2)	AT1G29930(AB140), AT2G05070(LHCB2), AT2G34430(LHB1B1), AT3G27690(LHCB2)	AT1G29930(AB140), AT2G05070(LHCB2), AT2G34430(LHB1B1), AT3G27690(LHCB2)	AT1G29930(AB140), AT2G05070(LHCB2), AT2G34430(LHB1B1), AT3G27690(LHCB2)	AT1G29930(AB140), AT2G05070(LHCB2), AT2G34430(LHB1B1), AT3G27690(LHCB2)	Detected ortholog protein in At	LOC_Os01g41710, LOC_Os01g52240, LOC_Os09g17740, LOC_Os03g39610	LOC_Os01g52240	LOC_Os01g52240, LOC_Os03g39610				Detected ortholog transcript in Os	AC207722.2_FG009, GRMZM2G402936, GRMZM2G414192, GRMZM2G018627, GRMZM2G155216, GRMZM2G351977, AC208915.3_FG010, GRMZM2G104549, GRMZM2G429955, GRMZM2G120619	GRMZM2G414192, GRMZM2G018627, GRMZM2G155216, GRMZM2G351977, AC208915.3_FG010, GRMZM2G104549, GRMZM2G429955, GRMZM2G120619	AC207722.2_FG009, GRMZM2G402936, GRMZM2G414192, GRMZM2G018627, GRMZM2G155216, GRMZM2G351977, AC208915.3_FG010, GRMZM2G104549, GRMZM2G429955, GRMZM2G120619	GRMZM2G414192, GRMZM2G018627, GRMZM2G351977, AC208915.3_FG010, GRMZM2G104549, GRMZM2G429955, GRMZM2G120619	GRMZM2G414192, GRMZM2G018627, GRMZM2G351977, AC208915.3_FG010, GRMZM2G104549, GRMZM2G429955, GRMZM2G120619	GRMZM2G414192, GRMZM2G018627, GRMZM2G351977, GRMZM2G429955, GRMZM2G120619	Detected ortholog transcript in Zm	Cre01.g066917(LHCBM1)	AT3G27690(LHCB2), AT2G05070(LHCB2), AT1G29930(AB140), AT1G29920(AB165), AT1G29910(AB180), AT2G34420(LHB1B2), AT2G34430(LHB1B1)	Cz07g02110(LHC17), Cz07g02100(LHC18), UNPLg00080(LHC20), Cz15g09060(LHC19), Cz13g03240(LHC16)
Cz03g21040.t1	Cz03g21040	-0.857993	0.0116899	High Stringency	Lowest in Heterotrophy	-strain +Fe:Glc				Ankyrin repeats (many copies)	Automated (eggnog emapper)				Cre17.g702200(ANK29)	Cre17.g702200(ANK29)								No assigned ortholog							No assigned ortholog in Os							No assigned ortholog in Zm	Cre17.g702200(ANK29)		Cz03g21040
Cz02g33160.t1	Cz02g33160	-0.855241	0.00133325	High Stringency	Lowest in Heterotrophy	-strain +Fe:Glc				Serine aminopeptidase, S33	Automated (eggnog emapper)			Cre03.g152800	Cre03.g152800	Cre03.g152800								Ortholog assigned, protein not detected in At							Detected ortholog transcript in Os							Detected ortholog transcript in Zm	Cre03.g152800	AT5G39220, AT1G13820	Cz02g33160
Cz11g26070.t1	Cz11g26070	-0.853465	0.0205967	High Stringency	Lowest in Heterotrophy	-strain +Fe -Glc -strain:Glc				4Fe-4S dicluster domain	Automated (eggnog emapper)													No assigned ortholog							No assigned ortholog in Os							No assigned ortholog in Zm	Cre06.g288700(GYD1)		Cz07g16090(FDX5), Cz11g26070
Cz15g04130.t1	Cz15g04130	-0.849874	0.0293233	High Stringency	Lowest in Heterotrophy	+Fe -Glc +strain:Fe																		No assigned ortholog							No assigned ortholog in Os							No assigned ortholog in Zm	Cre13.g567250		Cz15g04130
Cz12g16070.t1	Cz12g16070	-0.846925	0.0207169	High Stringency	Lowest in Heterotrophy	-strain +Fe -Glc -strain:Glc	LHC6	LHC-PSI		LHC Proteins Putatively Associated with PSI	Manual				Cre12.g508750(LHCA2)	Cre12.g508750(LHCA2)								No assigned ortholog							No assigned ortholog in Os							No assigned ortholog in Zm	Cre12.g508750(LHCA2)		Cz12g16070(LHC6)
Cz07g00010.t1	Cz07g00010	-0.846337	0.00484215	High Stringency	Lowest in Heterotrophy	-Glc -strain:Glc +Fe:Glc																		No assigned ortholog							No assigned ortholog in Os							No assigned ortholog in Zm	Cre12.g544300		Cz07g00010
Cz08g21090.t1	Cz08g21090	-0.842624	0.00497407	High Stringency	Lowest in Heterotrophy	-strain +Fe -Glc -strain:Glc				Protein of unknown function (DUF3054)	Automated (eggnog emapper)			Cre13.g569250(CGLD9)										Ortholog assigned, protein not detected in At					LOC_Os03g51930		Detected ortholog transcript in Os	GRMZM2G061442						Detected ortholog transcript in Zm	Cre13.g569250(CGLD9)	AT1G44920	Cz08g21090
Cz01g37110.t1	Cz01g37110	-0.839523	0.00828312	High Stringency	Lowest in Heterotrophy	-strain +Fe -Glc -strain:Glc				TPM domain	Automated (eggnog emapper)			Cre03.g182150(TEF8)	Cre03.g182150(TEF8)	Cre03.g182150(TEF8)		AT1G54780(AtTLP18.3)	AT1G54780(AtTLP18.3)		AT1G54780(AtTLP18.3)	AT1G54780(AtTLP18.3)	AT1G54780(AtTLP18.3)	Detected ortholog protein in At			LOC_Os05g33280	LOC_Os05g33280	LOC_Os05g33280		Detected ortholog transcript in Os	GRMZM2G025882	GRMZM2G025882	GRMZM2G025882	GRMZM2G025882	GRMZM2G025882	GRMZM2G025882	Detected ortholog transcript in Zm	Cre03.g182150(TEF8)	AT1G54780(AtTLP18.3)	Cz01g37110
Cz11g04020.t1	Cz11g04020	-0.83327	0.0045398	High Stringency	Lowest in Heterotrophy	+Fe -Glc				alanine aminotransferase	Automated (eggnog emapper)							AT1G23310(AOAT1), AT1G70580(AOAT2)	AT1G23310(AOAT1), AT1G70580(AOAT2)		AT1G23310(AOAT1), AT1G70580(AOAT2)	AT1G23310(AOAT1), AT1G70580(AOAT2)	AT1G23310(AOAT1), AT1G70580(AOAT2)	Detected ortholog protein in At	LOC_Os07g01760		LOC_Os07g01760	LOC_Os07g01760	LOC_Os07g01760	LOC_Os07g01760	Detected ortholog transcript in Os	GRMZM5G840582		GRMZM5G840582	GRMZM5G840582	GRMZM5G840582	GRMZM5G840582	Detected ortholog transcript in Zm	Cre10.g451950(AAT1)	AT1G23310(AOAT1), AT1G70580(AOAT2)	Cz11g04020, Cz01g02070
Cz02g18180.t1	Cz02g18180	-0.83169	0.00903423	High Stringency	Lowest in Heterotrophy	-strain +Fe -Glc -strain:Glc	PSAL	Photosynthesis	PSI		Manual or Ortholog Based Annotation		Cre12.g486300(PSAL)	Cre12.g486300(PSAL)	Cre12.g486300(PSAL)	Cre12.g486300(PSAL)		AT4G12800(PSAL)	AT4G12800(PSAL)	AT4G12800(PSAL)	AT4G12800(PSAL)	AT4G12800(PSAL)	AT4G12800(PSAL)	Detected ortholog protein in At	LOC_Os12g23200		LOC_Os12g23200				Detected ortholog transcript in Os	GRMZM2G026015, GRMZM2G094224	GRMZM2G026015, GRMZM2G094224	GRMZM2G026015, GRMZM2G094224	GRMZM2G026015, GRMZM2G094224	GRMZM2G026015, GRMZM2G094224	GRMZM2G026015, GRMZM2G094224	Detected ortholog transcript in Zm	Cre12.g486300(PSAL)	AT4G12800(PSAL)	Cz02g18180(PSAL)
Cz12g19030.t1	Cz12g19030	-0.821082	0.00118874	High Stringency	Lowest in Heterotrophy	+Fe +Fe:Glc				Amidohydrolase family	Automated (eggnog emapper)													No assigned ortholog							Detected ortholog transcript in Os							Detected ortholog transcript in Zm	Cre16.g679150		Cz12g19030
CzCPg01290.t1.v5.2.3	CzCPg01290	-0.818485	0.000994137	High Stringency	Lowest in Heterotrophy	-strain +Fe -Glc -strain:Glc	atpA	Photosynthesis	cATP		Manual or Ortholog Based Annotation						No assigned ortholog (not nuclear encoded)	ATCG00120(ATPA)	ATCG00120(ATPA)	ATCG00120(ATPA)	ATCG00120(ATPA)	ATCG00120(ATPA)	ATCG00120(ATPA)	Detected ortholog protein in At							Detected ortholog transcript in Os							No assigned ortholog in Zm		ATCG00120(ATPA)	CzCPg01290(atpA)
Cz08g19210.t1	Cz08g19210	-0.816906	0.00222952	High Stringency	Lowest in Heterotrophy	-strain +Fe -Glc -strain:Glc											No assigned ortholog							No assigned ortholog							No assigned ortholog in Os							No assigned ortholog in Zm
Cz06g14260.t1	Cz06g14260	-0.816395	0.00574773	High Stringency	Lowest in Heterotrophy	-strain +Fe				Histidine phosphatase superfamily (branch 1)	Automated (eggnog emapper)						No assigned ortholog							No assigned ortholog							Detected ortholog transcript in Os							Ortholog assigned, transcript not detected in Zm			Cz06g14260
Cz07g02130.t2	Cz07g02130	-0.813778	0.00227791	High Stringency	Lowest in Heterotrophy	+Fe -Glc +Fe:Glc											No assigned ortholog							No assigned ortholog							No assigned ortholog in Os							No assigned ortholog in Zm			Cz04g13140(engXCA), Cz07g02130, Cz05g27170, Cz10g16150, Cz14g16080, Cz08g21100, Cz12g07010, Cz04g09120, Cz06g22060, Cz05g14190, Cz14g23290, Cz08g29150, Cz04g01050
Cz06g23100.t1	Cz06g23100	-0.813505	0.016366	High Stringency	Lowest in Heterotrophy	+Fe -Glc +Fe:Glc				Uncharacterized conserved protein (DUF2358)	Automated (eggnog emapper)						No assigned ortholog							No assigned ortholog							No assigned ortholog in Os							No assigned ortholog in Zm
Cz10g14300.t1	Cz10g14300	-0.811674	0.000189284	High Stringency	Lowest in Heterotrophy	+Fe -Glc +Fe:Glc				Bifunctional nuclease	Automated (eggnog emapper)													Ortholog assigned, protein not detected in At							Detected ortholog transcript in Os	GRMZM2G006468		GRMZM2G006468		GRMZM2G006468, GRMZM2G053531		Detected ortholog transcript in Zm	Cre16.g688302	AT1G19660(AtBBD2), AT1G75380(ATBBD1), AT5G66050	Cz10g14300
CzCPg01230.t1.v5.2.3	CzCPg01230	-0.810192	0.00168262	High Stringency	Lowest in Heterotrophy	-strain +Fe	tufA			Translation elongation factor	Manual						No assigned ortholog (not nuclear encoded)	AT4G20360(ATRAB8D)	AT4G20360(ATRAB8D)		AT4G20360(ATRAB8D)	AT4G20360(ATRAB8D)	AT4G20360(ATRAB8D)	Detected ortholog protein in At							Detected ortholog transcript in Os							Detected ortholog transcript in Zm		AT4G20360(ATRAB8D)	CzCPg01230(tufA)
Cz15g10010.t1	Cz15g10010	-0.810132	0.0439129	High Stringency	Lowest in Heterotrophy	+Fe +Fe:Glc				Alpha/beta hydrolase family	Automated (eggnog emapper)				Cre06.g255500	Cre06.g255500								Ortholog assigned, protein not detected in At							Detected ortholog transcript in Os	GRMZM2G118597						Detected ortholog transcript in Zm	Cre09.g407300, Cre06.g255500	AT3G10840	Cz15g09260, Cz15g10010
Cz07g23135.t1	Cz07g23135	-0.804906	0.00200729	High Stringency	Lowest in Heterotrophy	+Fe									Cre14.g624850	Cre14.g624850								No assigned ortholog							No assigned ortholog in Os							No assigned ortholog in Zm	Cre14.g624850		Cz07g23135
Cz04g24090.t1	Cz04g24090	-0.801568	0.00198415	High Stringency	Lowest in Heterotrophy	-strain +Fe -Glc -strain:Glc				metalloendopeptidase activity	Automated (eggnog emapper)				Cre03.g146167(TEF10a)	Cre03.g146167(TEF10a)		AT1G67700(HHL1)	AT1G67700(HHL1)		AT1G67700(HHL1)	AT1G67700(HHL1)	AT1G67700(HHL1)	Detected ortholog protein in At							Detected ortholog transcript in Os	GRMZM2G030606						Detected ortholog transcript in Zm	Cre03.g146167(TEF10a)	AT1G67700(HHL1)	Cz04g24090
Cz08g00140.t1	Cz08g00140	-0.791344	0.00537484	High Stringency	Lowest in Heterotrophy	+Fe -Glc +Fe:Glc				Indole-3-glycerol phosphate synthase	Automated (eggnog emapper)													No assigned ortholog							No assigned ortholog in Os							No assigned ortholog in Zm	Cre13.g575800(IGS1)		Cz08g00140
Cz12g10080.t1	Cz12g10080	-0.784007	0.0161847	High Stringency	Lowest in Heterotrophy	+Fe -Glc +Fe:Glc				WD domain, G-beta repeat	Automated (eggnog emapper)													No assigned ortholog							No assigned ortholog in Os							No assigned ortholog in Zm	Cre04.g220300		Cz12g10080
Cz01g34380.t1	Cz01g34380	-0.777864	0.0185498	High Stringency	Lowest in Heterotrophy	+Fe -Glc +Fe:Glc				DUF1771	Automated (eggnog emapper)													Ortholog assigned, protein not detected in At							Detected ortholog transcript in Os							Detected ortholog transcript in Zm	Cre07.g316450	AT5G23520	Cz01g34380
Cz12g02290.t1	Cz12g02290	-0.77557	0.0420429	High Stringency	Lowest in Heterotrophy	+Fe -Glc +Fe:Glc											No assigned ortholog							No assigned ortholog							No assigned ortholog in Os							No assigned ortholog in Zm
Cz17g14110.t1	Cz17g14110	-0.771775	0.00031458	High Stringency	Lowest in Heterotrophy	+Fe +Fe:Glc	CYC4	soluble		Cyt c	Manual			Cre16.g670950(CYC4)	Cre16.g670950(CYC4)									Ortholog assigned, protein not detected in At							Detected ortholog transcript in Os	GRMZM5G897592						Detected ortholog transcript in Zm	Cre16.g670950(CYC4)	AT5G45040(CYTC6A)	Cz17g14110(CYC4)
UNPLg00440.t1	UNPLg00440	-0.771323	0.0212922	High Stringency	Lowest in Heterotrophy	-strain +strain:Fe +Fe:Glc +strain:Fe:Glc											No assigned ortholog							No assigned ortholog							No assigned ortholog in Os							No assigned ortholog in Zm			UNPLg00344, Cz03g21010, UNPLg00440
Cz05g32300.t1	Cz05g32300	-0.767652	0.00084707	High Stringency	Lowest in Heterotrophy	+Fe				Adenosine/AMP deaminase	Automated (eggnog emapper)													No assigned ortholog							No assigned ortholog in Os							No assigned ortholog in Zm	Cre05.g246377		Cz05g32300
Cz11g25070.t1	Cz11g25070	-0.764797	0.0144601	High Stringency	Lowest in Heterotrophy	+Fe +Fe:Glc											No assigned ortholog							No assigned ortholog							No assigned ortholog in Os							No assigned ortholog in Zm
Cz06g26170.t1	Cz06g26170	-0.763727	0.00986846	High Stringency	Lowest in Heterotrophy	-Glc +Fe:Glc											No assigned ortholog							No assigned ortholog							No assigned ortholog in Os							No assigned ortholog in Zm
Cz06g27210.t1	Cz06g27210	-0.762969	0.0175755	High Stringency	Lowest in Heterotrophy	+Fe +Fe:Glc				Microtubule associated protein (MAP65/ASE1 family)	Automated (eggnog emapper)										AT5G55230(ATMAP65-1)			Detected ortholog protein in At	LOC_Os08g41890						Detected ortholog transcript in Os	GRMZM2G112337, GRMZM2G121649, GRMZM2G114841	GRMZM2G112337, GRMZM2G121649	GRMZM2G112337	GRMZM2G112337	GRMZM2G112337		Detected ortholog transcript in Zm	Cre14.g614050	AT4G26760(MAP65-2), AT5G55230(ATMAP65-1), AT2G38720(MAP65-5), AT1G27920(MAP65-8), AT1G14690(MAP65-7), AT2G01910(ATMAP65-6), AT5G62250(MAP65-9), AT5G51600(ATMAP65-3), AT3G60840(MAP65-4)	Cz06g27210
Cz11g11160.t1	Cz11g11160	-0.762419	0.0076255	High Stringency	Lowest in Heterotrophy	+Fe +Fe:Glc									Cre06.g290300	Cre06.g290300								No assigned ortholog							Detected ortholog transcript in Os							Ortholog assigned, transcript not detected in Zm	Cre06.g290300		Cz09g15015, Cz11g11160, Cz11g04070
Cz02g32120.t1	Cz02g32120	-0.762049	0.0161177	High Stringency	Lowest in Heterotrophy	-strain +Fe -Glc -strain:Glc				B-block binding subunit of TFIIIC	Automated (eggnog emapper)													Ortholog assigned, protein not detected in At							Detected ortholog transcript in Os							No assigned ortholog in Zm	Cre12.g518107	AT1G59470	Cz02g32120
Cz08g09200.t1	Cz08g09200	-0.758243	0.00817108	High Stringency	Lowest in Heterotrophy	-strain +Fe:Glc	RPL27.2			ribosomal protein	Automated (eggnog emapper)				Cre06.g300800(PRPL27)	Cre06.g300800(PRPL27)		AT5G40950(RPL27)	AT5G40950(RPL27)	AT5G40950(RPL27)	AT5G40950(RPL27)	AT5G40950(RPL27)	AT5G40950(RPL27)	Detected ortholog protein in At							Detected ortholog transcript in Os	GRMZM2G145496		GRMZM2G145496				Detected ortholog transcript in Zm	Cre06.g300800(PRPL27)	AT5G40950(RPL27)	Cz08g09200(RPL27.2)
Cz19g05140.t1	Cz19g05140	-0.757069	0.0243734	High Stringency	Lowest in Heterotrophy	-Glc +Fe:Glc											No assigned ortholog							No assigned ortholog							No assigned ortholog in Os							No assigned ortholog in Zm
Cz06g23240.t1	Cz06g23240	-0.756777	0.000408431	High Stringency	Lowest in Heterotrophy	-Glc +Fe:Glc									Cre14.g611950	Cre14.g611950								Ortholog assigned, protein not detected in At							Detected ortholog transcript in Os	GRMZM2G013650		GRMZM2G013650		GRMZM2G013650		Detected ortholog transcript in Zm	Cre14.g611950	AT1G64430	Cz06g23240
Cz05g00200.t1	Cz05g00200	-0.755117	3.88269e-06	High Stringency	Lowest in Heterotrophy	+Fe +Fe:Glc	COX13	Respiration	Complex IV		Manual or Ortholog Based Annotation													No assigned ortholog							No assigned ortholog in Os							No assigned ortholog in Zm	Cre12.g537450(COX13)		Cz05g00200(COX13)
Cz07g26110.t1	Cz07g26110	-0.751363	0.00785566	High Stringency	Lowest in Heterotrophy	+Fe -Glc +Fe:Glc	MME5			NADP-Malic Enzyme	Manual				Cre01.g022500(MME5)	Cre01.g022500(MME5)								No assigned ortholog							No assigned ortholog in Os							No assigned ortholog in Zm	Cre01.g022500(MME5)		Cz07g26110(MME5)
CzCPg00310.t1.v5.2.3	CzCPg00310	-0.741566	0.0122206	High Stringency	Lowest in Heterotrophy	-Glc -strain:Glc +Fe:Glc	atpE	Photosynthesis	cATP		Manual or Ortholog Based Annotation						No assigned ortholog (not nuclear encoded)	ATCG00470(ATPE)	ATCG00470(ATPE)		ATCG00470(ATPE)	ATCG00470(ATPE)	ATCG00470(ATPE)	Detected ortholog protein in At							Detected ortholog transcript in Os							Ortholog assigned, transcript not detected in Zm		ATCG00470(ATPE)	CzCPg00310(atpE)
Cz15g09080.t1	Cz15g09080	-0.726873	0.000396942	High Stringency	Lowest in Heterotrophy	+Fe:Glc				Protein kinase domain	Automated (eggnog emapper)													No assigned ortholog							No assigned ortholog in Os							No assigned ortholog in Zm	Cre05.g238100(PTK25)		Cz16g12140, Cz16g16090, Cz17g15090, Cz15g06230, Cz15g09080, Cz01g43020, UNPLg00166
Cz09g17260.t1	Cz09g17260	-0.725221	0.0120072	High Stringency	Lowest in Heterotrophy	+Fe				Protein of unknown function (DUF815)	Automated (eggnog emapper)													No assigned ortholog							No assigned ortholog in Os							No assigned ortholog in Zm	Cre12.g550468, Cre03.g167250		Cz09g17260
Cz10g09080.t1	Cz10g09080	-0.724502	0.00826003	High Stringency	Lowest in Heterotrophy	-Glc				Glucuronokinase	Automated (eggnog emapper)			Cre02.g107600										Detected ortholog protein in At							Detected ortholog transcript in Os							Detected ortholog transcript in Zm	Cre02.g107600	AT3G01640(ATGLCAK), AT5G14470(AtGALK2)	Cz10g09080
Cz06g22110.t1	Cz06g22110	-0.722993	0.000335983	High Stringency	Lowest in Heterotrophy	+Fe -Glc	CPX2	Chlorophyll Biosynthesis		Coproporphyrinogen-III Oxidase	Manual or Ortholog Based Annotation				Cre02.g092600(CPX2)	Cre02.g092600(CPX2)								No assigned ortholog							No assigned ortholog in Os							No assigned ortholog in Zm	Cre02.g092600(CPX2)		Cz06g22110(CPX2)
Cz02g01120.t1	Cz02g01120	-0.722715	0.000742732	High Stringency	Lowest in Heterotrophy	+Fe -Glc											No assigned ortholog							No assigned ortholog							No assigned ortholog in Os							No assigned ortholog in Zm			Cz02g01120, Cz14g23060
UNPLg00334.t1	UNPLg00334	-0.718245	0.0017256	High Stringency	Lowest in Heterotrophy	+Fe -Glc +Fe:Glc	RSH1			Region found in RelA / SpoT proteins	Automated (eggnog emapper)						No assigned ortholog							Ortholog assigned, protein not detected in At					LOC_Os03g22160		Detected ortholog transcript in Os			GRMZM5G877708				Detected ortholog transcript in Zm		AT4G02260(AT-RSH1)	UNPLg00334(RSH1)
Cz06g28160.t1	Cz06g28160	-0.716026	0.00143927	High Stringency	Lowest in Heterotrophy	-strain +Fe -Glc -strain:Glc	POR1	Chlorophyll Biosynthesis		Light-Dependent Protochlorophyllide Oxidoreductase	Manual or Ortholog Based Annotation			Cre01.g015350(POR1)	Cre01.g015350(POR1)	Cre01.g015350(POR1)					AT1G03630(POR C)	AT1G03630(POR C)		Detected ortholog protein in At	LOC_Os10g35370, LOC_Os04g58200						Detected ortholog transcript in Os	GRMZM2G073351, GRMZM2G036455						Detected ortholog transcript in Zm	Cre01.g015350(POR1)	AT5G54190(PORA), AT4G27440(PORB), AT1G03630(POR C)	Cz06g28160(POR1)
Cz03g07120.t1	Cz03g07120	-0.714507	0.0197235	High Stringency	Lowest in Heterotrophy	+Fe +Fe:Glc											No assigned ortholog							No assigned ortholog							No assigned ortholog in Os							No assigned ortholog in Zm
Cz02g29010.t1	Cz02g29010	-0.703467	0.00231828	High Stringency	Lowest in Heterotrophy	+Fe -Glc				Peptidyl-prolyl cis-trans isomerase	Automated (eggnog emapper)							AT5G19370			AT5G19370	AT5G19370		Detected ortholog protein in At							Detected ortholog transcript in Os							Ortholog assigned, transcript not detected in Zm	Cre07.g350400(PIN3)	AT5G19370	Cz02g29010
Cz08g28070.t1	Cz08g28070	-0.701679	0.00701092	High Stringency	Lowest in Heterotrophy	-strain +Fe	CHLG1	Chlorophyll Biosynthesis		Chlorophyll Synthetase	Manual or Ortholog Based Annotation			Cre06.g294750(CHLG)	Cre06.g294750(CHLG)	Cre06.g294750(CHLG)								Ortholog assigned, protein not detected in At							Detected ortholog transcript in Os							Detected ortholog transcript in Zm	Cre06.g294750(CHLG)	AT3G51820(ATG4)	Cz08g28070(CHLG1)
Cz17g15140.t1	Cz17g15140	-0.698572	0.0188262	High Stringency	Lowest in Heterotrophy	-strain +Fe:Glc	PSBY	Photosynthesis	PSII		Manual or Ortholog Based Annotation			Cre10.g452100(PSBY2)	Cre10.g452100(PSBY2)	Cre10.g452100(PSBY2)								Ortholog assigned, protein not detected in At			LOC_Os08g02630				Detected ortholog transcript in Os	GRMZM2G134130, GRMZM2G308944	GRMZM2G134130, GRMZM2G308944	GRMZM2G134130, GRMZM2G308944	GRMZM2G134130, GRMZM2G308944	GRMZM2G134130, GRMZM2G308944	GRMZM2G134130, GRMZM2G308944	Detected ortholog transcript in Zm	Cre10.g452100(PSBY2)	AT1G67740(PSBY)	Cz17g15140(PSBY)
Cz09g07060.t1	Cz09g07060	-0.698388	0.0172705	High Stringency	Lowest in Heterotrophy	-strain +Fe -Glc -strain:Glc				HAD-hyrolase-like	Automated (eggnog emapper)			Cre03.g206550	Cre03.g206550	Cre03.g206550		AT3G48420	AT3G48420	AT3G48420	AT3G48420	AT3G48420	AT3G48420	Detected ortholog protein in At	LOC_Os03g36750		LOC_Os03g36750	LOC_Os03g36750	LOC_Os03g36750	LOC_Os03g36750	Detected ortholog transcript in Os	GRMZM2G094978		GRMZM2G094978	GRMZM2G094978	GRMZM2G094978	GRMZM2G094978	Detected ortholog transcript in Zm	Cre03.g206550	AT3G48420	Cz09g07060
Cz01g01240.t1	Cz01g01240	-0.694319	0.00263181	High Stringency	Lowest in Heterotrophy	+Fe +Fe:Glc	PHOT2			Blue light receptor	Automated (eggnog emapper)							AT5G58140(NPL1)	AT5G58140(NPL1)		AT5G58140(NPL1)	AT5G58140(NPL1)	AT5G58140(NPL1)	Detected ortholog protein in At			LOC_Os04g23890		LOC_Os04g23890, LOC_Os12g01140, LOC_Os11g01140	LOC_Os04g23890	Detected ortholog transcript in Os	GRMZM2G032351		GRMZM2G032351, GRMZM2G001457, GRMZM5G848733		GRMZM2G032351, GRMZM2G001457		Detected ortholog transcript in Zm	Cre03.g199000(PHT1)	AT5G58140(NPL1), AT3G45780(JK224), AT1G53700(PK3AT), AT3G14370(WAG2), AT5G03640, AT3G52890(KIPK), AT2G36350, AT5G47750(D6PKL2), AT4G26610(AGC1-2), AT5G55910(D6PK), AT3G27580(ATPK7), AT5G40030, AT3G12690(AGC1.5), AT1G16440(RSH3), AT1G79250(AGC1.7)	Cz01g01240(PHOT2)
Cz06g02260.t1	Cz06g02260	-0.68873	0.000148983	High Stringency	Lowest in Heterotrophy	-Glc +Fe:Glc +strain:Fe:Glc				CTLH/CRA C-terminal to LisH motif domain	Automated (eggnog emapper)													Ortholog assigned, protein not detected in At							Detected ortholog transcript in Os							Detected ortholog transcript in Zm	Cre11.g467574	AT5G09630, AT2G22690, AT4G37880	Cz06g02260
Cz06g02070.t1	Cz06g02070	-0.684907	0.0116956	High Stringency	Lowest in Heterotrophy	-strain +Fe	VDE1	Carotenoid Biosynthesis		Plant-like VDE	Manual						No assigned ortholog	AT1G08550(AVDE1)			AT1G08550(AVDE1)	AT1G08550(AVDE1)		Detected ortholog protein in At							Detected ortholog transcript in Os	GRMZM2G027219		GRMZM2G027219		GRMZM2G027219		Detected ortholog transcript in Zm		AT1G08550(AVDE1)	Cz06g02070(VDE1)
Cz02g32260.t1	Cz02g32260	-0.684664	0.000441013	High Stringency	Lowest in Heterotrophy	-strain -Glc	RPS23			Belongs to the universal ribosomal protein uS12 family	Automated (eggnog emapper)													Detected ortholog protein in At							Detected ortholog transcript in Os							Detected ortholog transcript in Zm	Cre12.g504200(RPS23)	AT5G02960, AT3G09680	Cz02g32260(RPS23)
Cz03g39140.t1	Cz03g39140	-0.68439	0.000874457	High Stringency	Lowest in Heterotrophy	-strain +Fe:Glc				KR domain	Automated (eggnog emapper)						No assigned ortholog							No assigned ortholog							No assigned ortholog in Os							No assigned ortholog in Zm
Cz02g12120.t1	Cz02g12120	-0.682462	0.00143564	High Stringency	Lowest in Heterotrophy	-Glc +Fe:Glc				Cysteine rich repeat	Automated (eggnog emapper)													No assigned ortholog							No assigned ortholog in Os							No assigned ortholog in Zm	Cre12.g503500		Cz02g12120
Cz10g12080.t1	Cz10g12080	-0.681756	0.00218104	High Stringency	Lowest in Heterotrophy	-strain +Fe +Glc +Fe:Glc				Domain with 2 conserved Trp (W) residues	Automated (eggnog emapper)													Detected ortholog protein in At							Detected ortholog transcript in Os							Detected ortholog transcript in Zm	Cre04.g231124	AT3G12130, AT5G06770	Cz10g12080
Cz06g09180.t1	Cz06g09180	-0.676382	0.000518709	High Stringency	Lowest in Heterotrophy	+Fe -Glc +Fe:Glc				linker between RRM2 and RRM3 domains in RBM39 protein	Automated (eggnog emapper)							AT2G16940	AT2G16940	AT2G16940	AT2G16940	AT2G16940	AT2G16940	Detected ortholog protein in At							Detected ortholog transcript in Os							Detected ortholog transcript in Zm	Cre04.g213905, Cre17.g733208	AT5G09880, AT2G16940	Cz06g09180
Cz13g11085.t1	Cz13g11085	-0.675038	0.00317857	High Stringency	Lowest in Heterotrophy	+Fe -Glc +Fe:Glc				Mitochondrial import receptor subunit	Automated (eggnog emapper)						No assigned ortholog							Detected ortholog protein in At							Detected ortholog transcript in Os							Detected ortholog transcript in Zm		AT5G43970(ATTOM22-V), AT1G04070(ATTOM22-I)	Cz13g11085
UNPLg00198.t1	UNPLg00198	-0.666741	0.0133242	High Stringency	Lowest in Heterotrophy	+Fe -Glc +Fe:Glc				CAAD domains of cyanobacterial aminoacyl-tRNA synthetase	Automated (eggnog emapper)						No assigned ortholog	AT2G46820(CURT1B)	AT2G46820(CURT1B)	AT2G46820(CURT1B)	AT2G46820(CURT1B)	AT2G46820(CURT1B)	AT2G46820(CURT1B)	Detected ortholog protein in At			LOC_Os07g28610, LOC_Os09g07630				Detected ortholog transcript in Os	GRMZM5G818058	GRMZM5G818058	GRMZM5G818058	GRMZM5G818058	GRMZM5G818058	GRMZM5G818058	Detected ortholog transcript in Zm		AT2G46820(CURT1B)	UNPLg00198
Cz04g30210.t1	Cz04g30210	-0.656856	0.0234567	High Stringency	Lowest in Heterotrophy	+Fe -Glc +Fe:Glc	SPX4			SPX domain	Automated (eggnog emapper)													Ortholog assigned, protein not detected in At							Detected ortholog transcript in Os					GRMZM2G171423, GRMZM2G122108, GRMZM2G065989		Detected ortholog transcript in Zm	Cre02.g111650(CGL8)	AT2G26660(ATSPX2), AT5G20150(ATSPX1), AT2G45130(ATSPX3), AT5G15330(ATSPX4)	Cz04g30210(SPX4), Cz01g43060(SPX1)
Cz07g27090.t1	Cz07g27090	-0.656848	0.0147726	High Stringency	Lowest in Heterotrophy	-strain -Fe +strain:Fe				Kazal type serine protease inhibitors	Automated (eggnog emapper)						No assigned ortholog							No assigned ortholog							No assigned ortholog in Os							No assigned ortholog in Zm			Cz07g27090, Cz12g12020, Cz17g13110, Cz17g13140, Cz17g13130, Cz17g13120, Cz11g03350(SPINK5), Cz15g04230
Cz19g03030.t1	Cz19g03030	-0.651433	0.00622124	High Stringency	Lowest in Heterotrophy	+Fe -Glc +Fe:Glc									Cre03.g154600	Cre03.g154600								No assigned ortholog							No assigned ortholog in Os							No assigned ortholog in Zm	Cre03.g154600		Cz19g03030
Cz01g28160.t1	Cz01g28160	-0.643014	0.00533919	High Stringency	Lowest in Heterotrophy	+Fe -Glc +Fe:Glc	NUOS6	Respiration	ComplexI		Manual or Ortholog Based Annotation													Detected ortholog protein in At							Detected ortholog transcript in Os							Detected ortholog transcript in Zm	Cre03.g178250(NUOS6)	AT3G03070	Cz01g28160(NUOS6)
Cz04g00080.t1	Cz04g00080	-0.641353	0.000289324	High Stringency	Lowest in Heterotrophy	+Fe +Fe:Glc				GTP-binding protein	Automated (eggnog emapper)				Cre07.g353230									No assigned ortholog							No assigned ortholog in Os							No assigned ortholog in Zm	Cre07.g353230		Cz04g00080
Cz08g00260.t1	Cz08g00260	-0.640732	0.0250185	High Stringency	Lowest in Heterotrophy	+Fe +Fe:Glc				Peptidase family M48	Automated (eggnog emapper)													Ortholog assigned, protein not detected in At							Detected ortholog transcript in Os							Detected ortholog transcript in Zm	Cre06.g306650	AT5G51740	Cz08g00260, Cz07g04260
Cz12g12040.t1	Cz12g12040	-0.635875	0.00125476	High Stringency	Lowest in Heterotrophy	+Fe -Glc +Fe:Glc				Transcription factor TFIIH complex subunit Tfb5	Automated (eggnog emapper)						No assigned ortholog							Ortholog assigned, protein not detected in At							Detected ortholog transcript in Os							Detected ortholog transcript in Zm		AT1G62886, AT1G12400	Cz12g12040
Cz06g26010.t1	Cz06g26010	-0.635788	0.023116	High Stringency	Lowest in Heterotrophy	-Glc -strain:Glc +Fe:Glc	PSAK	Photosynthesis	PSI		Manual or Ortholog Based Annotation			Cre17.g724300(PSAK)	Cre17.g724300(PSAK)	Cre17.g724300(PSAK)					AT1G30380(PSAK)	AT1G30380(PSAK)	AT1G30380(PSAK)	Detected ortholog protein in At	LOC_Os07g05480		LOC_Os07g05480		LOC_Os07g05480		Detected ortholog transcript in Os	GRMZM2G012397	GRMZM2G012397	GRMZM2G012397	GRMZM2G012397	GRMZM2G012397	GRMZM2G012397	Detected ortholog transcript in Zm	Cre17.g724300(PSAK)	AT1G30380(PSAK)	Cz06g26010(PSAK)
Cz14g05180.t1	Cz14g05180	-0.634351	0.0029349	High Stringency	Lowest in Heterotrophy	+Fe -Glc +Fe:Glc				Protein of unknown function (DUF938)	Automated (eggnog emapper)													No assigned ortholog							No assigned ortholog in Os							No assigned ortholog in Zm	Cre07.g327687		Cz14g05180
Cz13g18310.t1	Cz13g18310	-0.631991	0.00708738	High Stringency	Lowest in Heterotrophy	+Fe -Glc				Squamosa promoter-binding-like protein	Automated (eggnog emapper)													Ortholog assigned, protein not detected in At							Detected ortholog transcript in Os							Detected ortholog transcript in Zm	Cre06.g300600, Cre02.g104700	AT2G33810(SPL3), AT1G69170(AtSPL6), AT1G27360(SPL11), AT1G27370(SPL10), AT5G43270(SPL2), AT3G57920(SPL15), AT2G42200(AtSPL9), AT3G15270(SPL5), AT1G53160(FTM6)	Cz13g18310
CzCPg01180.t1.v5.2.3	CzCPg01180	-0.630175	0.00245528	High Stringency	Lowest in Heterotrophy	-strain +Fe -Glc -strain:Glc	rps9			Ribosomal protein S9	Manual						No assigned ortholog (not nuclear encoded)	AT1G74970(RPS9)	AT1G74970(RPS9)		AT1G74970(RPS9)	AT1G74970(RPS9)	AT1G74970(RPS9)	Detected ortholog protein in At							Detected ortholog transcript in Os							Detected ortholog transcript in Zm		AT1G74970(RPS9)	CzCPg01180(rps9)
Cz10g14180.t1	Cz10g14180	-0.626372	0.0185456	High Stringency	Lowest in Heterotrophy	+Fe -Glc +Fe:Glc				Inositol-1-monophosphatase	Automated (eggnog emapper)				Cre02.g085900, Cre02.g109600	Cre02.g085900, Cre02.g109600		AT1G31190(IMPL1)	AT1G31190(IMPL1)		AT1G31190(IMPL1)	AT1G31190(IMPL1)	AT1G31190(IMPL1)	Detected ortholog protein in At							Detected ortholog transcript in Os	GRMZM2G051276	GRMZM2G051276	GRMZM2G051276	GRMZM2G051276	GRMZM2G051276	GRMZM2G051276	Detected ortholog transcript in Zm	Cre02.g109600, Cre02.g085900	AT1G31190(IMPL1)	Cz10g14180
Cz06g26210.t1	Cz06g26210	-0.622687	0.000575319	High Stringency	Lowest in Heterotrophy	+Fe +Fe:Glc				PIN domain	Automated (eggnog emapper)													No assigned ortholog							No assigned ortholog in Os							No assigned ortholog in Zm	Cre17.g724950		Cz06g26210
CzCPg00320.t1.v5.2.3	CzCPg00320	-0.617355	0.000560184	High Stringency	Lowest in Heterotrophy	-Glc -strain:Glc +Fe:Glc	rps7			Ribosomal protein S7	Manual						No assigned ortholog (not nuclear encoded)	ATCG00900(RPS7), ATCG01240(RPS7.2)	ATCG00900(RPS7), ATCG01240(RPS7.2)		ATCG00900(RPS7), ATCG01240(RPS7.2)	ATCG00900(RPS7), ATCG01240(RPS7.2)	ATCG00900(RPS7), ATCG01240(RPS7.2)	Detected ortholog protein in At							Ortholog assigned, transcript not detected in Os							Ortholog assigned, transcript not detected in Zm		ATCG00900(RPS7), ATCG01240(RPS7.2)	CzCPg00320(rps7)
Cz17g16235.t1	Cz17g16235	-0.614132	0.0240754	High Stringency	Lowest in Heterotrophy	+Fe -Glc +Fe:Glc				histidine-containing phosphotransfer protein	Automated (eggnog emapper)					Cre01.g040450(HDT1)								Detected ortholog protein in At							Detected ortholog transcript in Os			GRMZM2G173710, GRMZM2G039246, GRMZM2G124890	GRMZM2G173710, GRMZM2G039246, GRMZM2G124890	GRMZM2G173710, GRMZM2G039246, GRMZM2G124890	GRMZM2G173710, GRMZM2G039246, GRMZM2G124890	Detected ortholog transcript in Zm	Cre01.g040450(HDT1)	AT3G16360(AHP4), AT3G21510(AHP1), AT1G03430(AHP5), AT5G39340(AHP3), AT3G29350(AHP2), AT4G04402, AT1G80100(AHP6), AT5G19710	Cz17g16235
Cz07g14095.t1	Cz07g14095	-0.610677	0.00293398	High Stringency	Lowest in Heterotrophy	+Fe -Glc +Fe:Glc											No assigned ortholog							No assigned ortholog							No assigned ortholog in Os							No assigned ortholog in Zm
Cz04g12170.t1	Cz04g12170	-0.609579	0.000240001	High Stringency	Lowest in Heterotrophy	+Fe -Glc +Fe:Glc																		No assigned ortholog							No assigned ortholog in Os							No assigned ortholog in Zm	Cre09.g388050		Cz04g12170
Cz02g13040.t1	Cz02g13040	-0.60919	0.02388	High Stringency	Lowest in Heterotrophy	+Fe:Glc				acid phosphatase activity	Automated (eggnog emapper)													No assigned ortholog							No assigned ortholog in Os							No assigned ortholog in Zm	Cre12.g513700		Cz02g13040
Cz12g03260.t2	Cz12g03260	-0.607875	0.00792157	High Stringency	Lowest in Heterotrophy	-strain -Glc +strain:Fe	CRTISO1	Carotenoid Biosynthesis		Carotene Isomerase	Manual			Cre16.g674950	Cre16.g674950			AT1G57770	AT1G57770	AT1G57770	AT1G57770	AT1G57770	AT1G57770	Detected ortholog protein in At			LOC_Os03g62510		LOC_Os03g62510	LOC_Os03g62510	Detected ortholog transcript in Os	GRMZM2G144273	GRMZM2G144273	GRMZM2G144273	GRMZM2G144273	GRMZM2G144273	GRMZM2G144273	Detected ortholog transcript in Zm	Cre16.g674950	AT1G57770	Cz12g03260(CRTISO1)
Cz02g25290.t1	Cz02g25290	-0.601231	0.0035038	High Stringency	Lowest in Heterotrophy	+Fe +strain:Glc +Fe:Glc				Peptidase family C54	Automated (eggnog emapper)													Ortholog assigned, protein not detected in At							Detected ortholog transcript in Os							Detected ortholog transcript in Zm	Cre12.g510100(APG4)	AT3G59950, AT2G44140	Cz02g25290
Cz09g28030.t1	Cz09g28030	-0.596761	0.00175328	High Stringency	Lowest in Heterotrophy	+Fe -Glc				Glycogen recognition site of AMP-activated protein kinase	Automated (eggnog emapper)													No assigned ortholog							No assigned ortholog in Os							No assigned ortholog in Zm	Cre06.g261026		Cz09g28030
Cz10g21040.t1	Cz10g21040	-0.595247	0.000236686	High Stringency	Lowest in Heterotrophy	-Glc -strain:Glc +Fe:Glc	HCF136	PSCpAssembly		PSII Assembly Factor	Manual or Ortholog Based Annotation		Cre06.g273700		Cre06.g273700	Cre06.g273700		AT5G23120(HCF136)	AT5G23120(HCF136)	AT5G23120(HCF136)	AT5G23120(HCF136)	AT5G23120(HCF136)	AT5G23120(HCF136)	Detected ortholog protein in At							No assigned ortholog in Os	GRMZM2G102838		GRMZM2G102838		GRMZM2G102838		Detected ortholog transcript in Zm	Cre06.g273700	AT5G23120(HCF136)	Cz10g21040(HCF136)
Cz11g20190.t1	Cz11g20190	-0.592835	0.029258	High Stringency	Lowest in Heterotrophy	-strain +Fe -Glc -strain:Glc											No assigned ortholog							No assigned ortholog							No assigned ortholog in Os							No assigned ortholog in Zm
Cz09g27030.t1	Cz09g27030	-0.590444	0.00252354	High Stringency	Lowest in Heterotrophy	+Fe				isoform X1	Automated (eggnog emapper)	Cre08.g372000(CGLD11)		Cre08.g372000(CGLD11)	Cre08.g372000(CGLD11)	Cre08.g372000(CGLD11)					AT2G21385			Detected ortholog protein in At							Detected ortholog transcript in Os	GRMZM2G106917		GRMZM2G106917				Detected ortholog transcript in Zm	Cre08.g372000(CGLD11)	AT2G21385	Cz09g27030
Cz04g39190.t1	Cz04g39190	-0.590418	0.00197596	High Stringency	Lowest in Heterotrophy	+Fe											No assigned ortholog							No assigned ortholog							No assigned ortholog in Os							No assigned ortholog in Zm			Cz04g39190, Cz11g22090
UNPLg00177.t1	UNPLg00177	-0.590122	0.0175519	High Stringency	Lowest in Heterotrophy	-strain +Fe -Glc -strain:Glc				Occurs in almost all aerobically respiring organisms and serves to protect cells from the toxic effects of hydrogen peroxide	Automated (eggnog emapper)													Detected ortholog protein in At	LOC_Os03g03910	LOC_Os03g03910	LOC_Os03g03910	LOC_Os03g03910	LOC_Os03g03910	LOC_Os03g03910	Detected ortholog transcript in Os	GRMZM2G090568	GRMZM2G090568	GRMZM2G090568	GRMZM2G090568	GRMZM2G090568	GRMZM2G090568	Detected ortholog transcript in Zm	Cre09.g417150(CAT1)	AT1G20630(CAT1), AT4G35090(CAT2)	Cz18g04130(CAT1), UNPLg00177
Cz09g05100.t1	Cz09g05100	-0.589377	0.000524075	High Stringency	Lowest in Heterotrophy	-strain +Fe -Glc -strain:Glc											No assigned ortholog							No assigned ortholog							No assigned ortholog in Os							No assigned ortholog in Zm
Cz03g01250.t1	Cz03g01250	-0.588511	0.0267002	High Stringency	Lowest in Heterotrophy	-strain +Fe -Glc -strain:Glc	PSBS	NPQ		Photosystem II Subunit S	Manual													No assigned ortholog							Ortholog assigned, transcript not detected in Os							No assigned ortholog in Zm	Cre03.g146147		Cz03g01250(PSBS), Cz04g24050(LHC14)
Cz04g23200.t1	Cz04g23200	-0.588204	0.0114175	High Stringency	Lowest in Heterotrophy	-strain -Glc -strain:Glc				Belongs to the glutathione peroxidase family	Automated (eggnog emapper)				Cre03.g197750(GPX3)			AT2G25080(ATGPX1)			AT2G25080(ATGPX1)	AT2G25080(ATGPX1)		Detected ortholog protein in At			LOC_Os06g08670		LOC_Os06g08670, LOC_Os02g44500, LOC_Os04g46960	LOC_Os06g08670, LOC_Os04g46960	Detected ortholog transcript in Os	GRMZM2G012479		GRMZM2G012479, GRMZM2G011240, GRMZM5G884600	GRMZM2G012479	GRMZM2G012479, GRMZM2G011240, GRMZM5G884600, GRMZM2G311182	GRMZM2G012479, GRMZM2G011240, GRMZM2G311182	Detected ortholog transcript in Zm	Cre03.g197750(GPX3)	AT2G48150(ATGPX4), AT3G63080(ATGPX5), AT4G31870(ATGPX7), AT2G25080(ATGPX1), AT4G11600(ATGPX6), AT1G63460(ATGPX8), AT2G43350(ATGPX3), AT2G31570(ATGPX2)	Cz04g23200
Cz12g18125.t1	Cz12g18125	-0.588015	0.0113253	High Stringency	Lowest in Heterotrophy	+Fe +Glc +Fe:Glc				Rieske [2Fe-2S] domain	Automated (eggnog emapper)													No assigned ortholog							No assigned ortholog in Os							No assigned ortholog in Zm	Cre04.g219450		Cz12g18125
Cz01g01030.t1	Cz01g01030	-0.587756	0.0026553	High Stringency	Lowest in Heterotrophy	+Fe				PFAM SMP-30 Gluconolaconase	Automated (eggnog emapper)						No assigned ortholog							No assigned ortholog							No assigned ortholog in Os							No assigned ortholog in Zm			Cz01g01025, Cz01g01030
Cz10g15080.t1	Cz10g15080	-0.582272	0.00310138	High Stringency	Lowest in Heterotrophy	+Fe:Glc				FF domain	Automated (eggnog emapper)													Detected ortholog protein in At							Detected ortholog transcript in Os							Detected ortholog transcript in Zm	Cre07.g351000(WWP1)	AT1G44910(ATPRP40A), AT3G19670(ATPRP40B)	Cz10g15080
Cz01g24170.t1	Cz01g24170	-0.578716	0.00520609	High Stringency	Lowest in Heterotrophy	-strain +Fe -Glc +strain:Glc +Fe:Glc	COX12	Respiration	Complex IV		Manual or Ortholog Based Annotation													Detected ortholog protein in At							Detected ortholog transcript in Os							Detected ortholog transcript in Zm	Cre06.g304350	AT4G28060, AT5G57815, AT1G22450(ATCOX6B2)	Cz01g24170(COX12)
Cz05g28150.t1	Cz05g28150	-0.576593	0.00329174	High Stringency	Lowest in Heterotrophy	+Fe +Fe:Glc	BCE2			Dihydrolipoamide acetyltransferase component of pyruvate dehydrogenase complex	Automated (eggnog emapper)													Detected ortholog protein in At							Detected ortholog transcript in Os							Detected ortholog transcript in Zm	Cre04.g228350	AT3G06850(BCE2)	Cz05g28150(BCE2)
Cz09g18220.t1	Cz09g18220	-0.575945	0.0283343	High Stringency	Lowest in Heterotrophy	+Fe -Glc				tpr domain protein	Automated (eggnog emapper)													No assigned ortholog							No assigned ortholog in Os							No assigned ortholog in Zm	Cre10.g463900		Cz09g18220, Cz03g21210
Cz15g06230.t1	Cz15g06230	-0.575832	0.00302853	High Stringency	Lowest in Heterotrophy	+Fe -Glc				protein kinase activity	Automated (eggnog emapper)													No assigned ortholog							No assigned ortholog in Os							No assigned ortholog in Zm	Cre05.g238100(PTK25)		Cz16g12140, Cz16g16090, Cz17g15090, Cz15g06230, Cz15g09080, Cz01g43020, UNPLg00166
Cz12g19180.t1	Cz12g19180	-0.574452	0.000323008	High Stringency	Lowest in Heterotrophy	+Fe -Glc	SNF1-like.2			serine threonine protein kinase	Automated (eggnog emapper)													Ortholog assigned, protein not detected in At							Detected ortholog transcript in Os							Detected ortholog transcript in Zm	Cre04.g211600	AT3G29160(AKIN11), AT3G01090(AKIN10)	Cz12g19180(SNF1-like.2)
Cz11g15050.t1	Cz11g15050	-0.571232	0.00134277	High Stringency	Lowest in Heterotrophy	-Glc -strain:Glc +Fe:Glc				catalyzes the GTP-dependent ribosomal translocation step during translation elongation. During this step, the ribosome changes from the pre-translocational (PRE) to the post-translocational (POST) state as the newly formed A- site-bound peptidyl-tRNA and P-site-bound deacylated tRNA move to the P and E sites, respectively. Catalyzes the coordinated movement of the two tRNA molecules, the mRNA and…	Automated (eggnog emapper)				Cre02.g076250(EFG1)			AT1G62750(ATSCO1)	AT1G62750(ATSCO1)	AT1G62750(ATSCO1)	AT1G62750(ATSCO1)	AT1G62750(ATSCO1)	AT1G62750(ATSCO1)	Detected ortholog protein in At							Detected ortholog transcript in Os	GRMZM5G810061, GRMZM2G123719		GRMZM5G810061		GRMZM5G810061	GRMZM5G810061	Detected ortholog transcript in Zm	Cre02.g076250(EFG1)	AT1G62750(ATSCO1)	Cz11g15050
Cz10g10160.t1	Cz10g10160	-0.570521	0.0242615	High Stringency	Lowest in Heterotrophy	-strain +Fe -Glc -strain:Glc	LHC5	LHC-PSI		LHC Proteins Putatively Associated with PSI	Manual		Cre16.g687900(LHCA7)		Cre16.g687900(LHCA7)	Cre16.g687900(LHCA7)		AT1G45474(Lhca5)	AT1G45474(Lhca5)		AT1G45474(Lhca5)	AT1G45474(Lhca5)	AT1G45474(Lhca5)	Detected ortholog protein in At			LOC_Os02g52650		LOC_Os02g52650		Detected ortholog transcript in Os	GRMZM2G103101	GRMZM2G103101	GRMZM2G103101	GRMZM2G103101	GRMZM2G103101	GRMZM2G103101	Detected ortholog transcript in Zm	Cre16.g687900(LHCA7)	AT1G45474(Lhca5)	Cz09g32070(LHC4), Cz10g10160(LHC5)
Cz05g17210.t1	Cz05g17210	-0.567829	0.0205426	High Stringency	Lowest in Heterotrophy	-Glc -strain:Glc +Fe:Glc											No assigned ortholog							No assigned ortholog							No assigned ortholog in Os							No assigned ortholog in Zm
Cz06g21160.t1	Cz06g21160	-0.563604	0.0384729	High Stringency	Lowest in Heterotrophy	+Fe +Fe:Glc				Belongs to the ubiquitin-conjugating enzyme family	Automated (eggnog emapper)													Detected ortholog protein in At							Detected ortholog transcript in Os							Detected ortholog transcript in Zm	Cre01.g027200	AT1G63800(UBC5), AT5G41340(ATUBC4), AT2G46030(UBC6)	Cz06g21160
UNPLg00445.t1	UNPLg00445	-0.561006	0.00348546	High Stringency	Lowest in Heterotrophy	-strain +Fe -Glc -strain:Glc				NmrA-like family	Automated (eggnog emapper)			Cre11.g467755				AT2G34460	AT2G34460		AT2G34460	AT2G34460	AT2G34460	Detected ortholog protein in At							Detected ortholog transcript in Os							Detected ortholog transcript in Zm	Cre11.g467755	AT2G34460	UNPLg00445, Cz16g00210
Cz02g11100.t1	Cz02g11100	-0.558437	0.00815432	High Stringency	Lowest in Heterotrophy	+Fe +Fe:Glc				DNA binding	Automated (eggnog emapper)						No assigned ortholog							No assigned ortholog							No assigned ortholog in Os							No assigned ortholog in Zm			Cz02g11100, Cz09g21190
Cz07g17110.t1	Cz07g17110	-0.555771	0.0149362	High Stringency	Lowest in Heterotrophy	+Fe -Glc									Cre10.g439350	Cre10.g439350								No assigned ortholog							No assigned ortholog in Os							No assigned ortholog in Zm	Cre10.g439350		Cz07g17110, Cz06g10140
Cz05g36130.t1	Cz05g36130	-0.553576	0.00718357	High Stringency	Lowest in Heterotrophy	-strain +Fe:Glc	ALB3B	PSCpAssembly		Albino-3	Manual or Ortholog Based Annotation				Cre06.g251900(ALB3)	Cre06.g251900(ALB3)					AT2G28800(ALB3)	AT2G28800(ALB3)		Detected ortholog protein in At							Detected ortholog transcript in Os	GRMZM2G110063		GRMZM2G110063		GRMZM2G110063		Detected ortholog transcript in Zm	Cre06.g251900(ALB3)	AT1G24490(ALB4), AT2G28800(ALB3)	Cz05g17260(ALB3A), Cz05g36130(ALB3B)
Cz09g09150.t1	Cz09g09150	-0.552172	0.00875456	High Stringency	Lowest in Heterotrophy	-Glc +Fe:Glc				Lactoylglutathione lyase	Automated (eggnog emapper)	Cre17.g704350						AT1G67280			AT1G67280			Detected ortholog protein in At			LOC_Os02g17920		LOC_Os02g17920		Detected ortholog transcript in Os	GRMZM2G081268, GRMZM2G081268	GRMZM2G081268, GRMZM2G081268	GRMZM2G081268, GRMZM2G081268	GRMZM2G081268, GRMZM2G081268	GRMZM2G081268, GRMZM2G081268	GRMZM2G081268, GRMZM2G081268	Detected ortholog transcript in Zm	Cre17.g704350	AT1G11840(ATGLX1), AT1G67280	Cz09g09150
Cz03g34020.t1	Cz03g34020	-0.550045	0.000641321	High Stringency	Lowest in Heterotrophy	+Fe	PGM8	Glycolysis		N/A	Manual or Ortholog Based Annotation						No assigned ortholog							No assigned ortholog							No assigned ortholog in Os							No assigned ortholog in Zm
Cz09g32070.t1	Cz09g32070	-0.54799	0.0357548	High Stringency	Lowest in Heterotrophy	-strain +Fe -Glc -strain:Glc	LHC4	LHC-PSI		LHC Proteins Putatively Associated with PSI	Manual				Cre06.g272650(LHCA8)	Cre06.g272650(LHCA8)		AT1G45474(Lhca5)	AT1G45474(Lhca5)		AT1G45474(Lhca5)	AT1G45474(Lhca5)	AT1G45474(Lhca5)	Detected ortholog protein in At			LOC_Os02g52650		LOC_Os02g52650		Detected ortholog transcript in Os	GRMZM2G103101	GRMZM2G103101	GRMZM2G103101	GRMZM2G103101	GRMZM2G103101	GRMZM2G103101	Detected ortholog transcript in Zm	Cre06.g272650(LHCA8)	AT1G45474(Lhca5)	Cz09g32070(LHC4), Cz10g10160(LHC5)
Cz07g07080.t1	Cz07g07080	-0.541962	0.00137586	High Stringency	Lowest in Heterotrophy	+Fe +Fe:Glc	CRUP			CruP-Type Lycopene Cyclase Paralog	Manual				Cre06.g264250									Ortholog assigned, protein not detected in At							Detected ortholog transcript in Os	GRMZM5G851815		GRMZM5G851815	GRMZM5G851815	GRMZM5G851815		Detected ortholog transcript in Zm	Cre06.g264250	AT2G32640	Cz07g07080(CRUP), Cz13g15030(CVDE1)
Cz06g18220.t1	Cz06g18220	-0.541885	0.00164965	High Stringency	Lowest in Heterotrophy	+Fe +Fe:Glc				PAP_fibrillin	Automated (eggnog emapper)							AT2G46910	AT2G46910	AT2G46910	AT2G46910	AT2G46910	AT2G46910	Detected ortholog protein in At							No assigned ortholog in Os	GRMZM2G026800		GRMZM2G026800		GRMZM2G026800		Detected ortholog transcript in Zm	Cre01.g039550(PLP1)	AT2G46910	Cz06g18220
Cz17g08030.t1	Cz17g08030	-0.540706	0.020088	High Stringency	Lowest in Heterotrophy												No assigned ortholog							No assigned ortholog							No assigned ortholog in Os							No assigned ortholog in Zm
CzCPg00020.t1.v5.2.3	CzCPg00020	-0.539125	0.00688179	High Stringency	Lowest in Heterotrophy	-strain -strain:Glc	atpF	Photosynthesis	cATP		Manual or Ortholog Based Annotation						No assigned ortholog (not nuclear encoded)	ATCG00130(ATPF)	ATCG00130(ATPF)		ATCG00130(ATPF)	ATCG00130(ATPF)	ATCG00130(ATPF)	Detected ortholog protein in At							Detected ortholog transcript in Os							No assigned ortholog in Zm		ATCG00130(ATPF)	CzCPg00020(atpF)
Cz19g02130.t1	Cz19g02130	-0.530428	0.0154225	High Stringency	Lowest in Heterotrophy	-Glc +Fe:Glc				PFAM peptidase S8 and S53, subtilisin, kexin, sedolisin	Automated (eggnog emapper)						No assigned ortholog							No assigned ortholog							No assigned ortholog in Os							No assigned ortholog in Zm			Cz04g37040, Cz11g01230, Cz11g26050, Cz19g02130
Cz10g28260.t1	Cz10g28260	-0.527934	0.000752521	High Stringency	Lowest in Heterotrophy	+Fe +Fe:Glc				Methyltransferase-like protein	Automated (eggnog emapper)													No assigned ortholog							No assigned ortholog in Os							No assigned ortholog in Zm	Cre10.g446300		Cz10g28260
Cz01g18130.t1	Cz01g18130	-0.521018	0.0141938	High Stringency	Lowest in Heterotrophy	-strain +Fe:Glc	IPS1	Lipid Biosynthesis		Inositol-3-Phosophate Synthase	Manual or Ortholog Based Annotation										AT4G39800(ATIPS1), AT5G10170(ATMIPS3)	AT4G39800(ATIPS1)		Detected ortholog protein in At					LOC_Os03g09250	LOC_Os03g09250	Detected ortholog transcript in Os			GRMZM2G004528	GRMZM2G004528	GRMZM2G004528, GRMZM2G155242, GRMZM2G177461	GRMZM2G004528	Detected ortholog transcript in Zm	Cre03.g180250	AT4G39800(ATIPS1), AT2G22240(ATIPS2), AT5G10170(ATMIPS3)	Cz01g18130(IPS1)
Cz06g09060.t1	Cz06g09060	-0.518966	0.0145919	High Stringency	Lowest in Heterotrophy	-Glc				transcriptional corepressor	Automated (eggnog emapper)													No assigned ortholog							No assigned ortholog in Os							No assigned ortholog in Zm	Cre10.g442300		Cz06g09060
Cz13g15070.t1	Cz13g15070	-0.517679	0.00783209	High Stringency	Lowest in Heterotrophy	+Fe -Glc +strain:Fe +strain:Glc -strain:Fe:Glc				Det1 complexing ubiquitin ligase	Automated (eggnog emapper)													Ortholog assigned, protein not detected in At							Detected ortholog transcript in Os							Detected ortholog transcript in Zm	Cre02.g097334	AT5G63460	Cz13g15070
Cz07g08040.t1	Cz07g08040	-0.513258	0.00575507	High Stringency	Lowest in Heterotrophy	+Fe -Glc +Fe:Glc	CCDC57			Coiled-coil domain containing 57	Automated (eggnog emapper)													No assigned ortholog							No assigned ortholog in Os							No assigned ortholog in Zm	Cre16.g688500		Cz07g08040(CCDC57)
Cz08g07230.t1	Cz08g07230	-0.512693	0.0173866	High Stringency	Lowest in Heterotrophy	-Fe -Glc +Fe:Glc																		No assigned ortholog							No assigned ortholog in Os							No assigned ortholog in Zm	Cre06.g303183		Cz08g07230
Cz03g30170.t1	Cz03g30170	-0.50954	0.0114523	High Stringency	Lowest in Heterotrophy	+Fe +Fe:Glc				FUN14 family	Automated (eggnog emapper)													No assigned ortholog							No assigned ortholog in Os							No assigned ortholog in Zm	Cre17.g704600		Cz03g30170, Cz02g35147
Cz10g14070.t1	Cz10g14070	-0.505491	0.0313527	High Stringency	Lowest in Heterotrophy	+Fe -Glc +Fe:Glc				GPI transamidase component	Automated (eggnog emapper)													Ortholog assigned, protein not detected in At							Detected ortholog transcript in Os							Detected ortholog transcript in Zm	Cre01.g013400	AT3G07180	Cz10g14070
Cz06g13130.t1	Cz06g13130	-0.501243	0.026065	High Stringency	Lowest in Heterotrophy	+Fe -Glc +Fe:Glc				transporter	Automated (eggnog emapper)													No assigned ortholog							No assigned ortholog in Os							No assigned ortholog in Zm	Cre01.g032800		Cz06g13130
Cz16g21060.t1	Cz16g21060	-0.499774	0.0034363	Lower Stringency (No FC cutoff)	Lowest in Heterotrophy	+Fe -Glc +Fe:Glc				YGGT family	Automated (eggnog emapper)				Cre02.g080250	Cre02.g080250								Ortholog assigned, protein not detected in At							Detected ortholog transcript in Os							Detected ortholog transcript in Zm	Cre02.g080250	AT4G27990(ATYLMG1-2), AT3G07430(ATYLMG1-1)	Cz16g21060, Cz12g00120
Cz17g00090.t1	Cz17g00090	-0.497985	0.0388284	Lower Stringency (No FC cutoff)	Lowest in Heterotrophy	-strain +Fe -Glc -strain:Glc	ELIP7	ELIP&HLIP		Early Light-Induced Protein Homolog	Manual						No assigned ortholog							No assigned ortholog							No assigned ortholog in Os							No assigned ortholog in Zm			Cz01g42110(ELIP4), Cz03g10240(ELIP9), UNPLg00453(ELIP.9), UNPLg00451(ELIP.8), Cz17g00090(ELIP7)
Cz03g07060.t1	Cz03g07060	-0.497364	0.000321086	Lower Stringency (No FC cutoff)	Lowest in Heterotrophy	-strain				PWI domain	Automated (eggnog emapper)													Ortholog assigned, protein not detected in At							No assigned ortholog in Os							Detected ortholog transcript in Zm	Cre16.g678050	AT2G29210	Cz03g07060
Cz01g21100.t1	Cz01g21100	-0.494499	0.026348	Lower Stringency (No FC cutoff)	Lowest in Heterotrophy	+Fe +Glc +Fe:Glc				WD domain, G-beta repeat	Automated (eggnog emapper)		Cre10.g425050											Ortholog assigned, protein not detected in At							Detected ortholog transcript in Os							Detected ortholog transcript in Zm	Cre10.g425050	AT5G10940(ASG2)	Cz10g13020, Cz01g21100
Cz10g29090.t1	Cz10g29090	-0.492166	0.0127577	Lower Stringency (No FC cutoff)	Lowest in Heterotrophy	-strain +Fe -Glc -strain:Glc								Cre12.g510400(RBD4)	Cre12.g510400(RBD4)	Cre12.g510400(RBD4)		AT5G17170(ENH1)	AT5G17170(ENH1)	AT5G17170(ENH1)	AT5G17170(ENH1)	AT5G17170(ENH1)	AT5G17170(ENH1)	Detected ortholog protein in At	LOC_Os08g06530		LOC_Os08g06530	LOC_Os08g06530	LOC_Os08g06530	LOC_Os08g06530	Detected ortholog transcript in Os	GRMZM2G079759	GRMZM2G079759	GRMZM2G079759	GRMZM2G079759	GRMZM2G079759	GRMZM2G079759	Detected ortholog transcript in Zm	Cre12.g510400(RBD4)	AT5G17170(ENH1)	Cz10g29090
Cz01g27200.t1	Cz01g27200	-0.491497	0.0317432	Lower Stringency (No FC cutoff)	Lowest in Heterotrophy	-strain +Fe -Glc -strain:Glc											No assigned ortholog							No assigned ortholog							No assigned ortholog in Os							No assigned ortholog in Zm
Cz06g13240.t1	Cz06g13240	-0.488768	0.00194357	Lower Stringency (No FC cutoff)	Lowest in Heterotrophy	+Fe +Fe:Glc											No assigned ortholog							No assigned ortholog							No assigned ortholog in Os							No assigned ortholog in Zm
Cz01g42020.t1	Cz01g42020	-0.482322	0.0181605	Lower Stringency (No FC cutoff)	Lowest in Heterotrophy	-strain -Glc -strain:Glc	SBP1	CalvBenBash		Sedoheptulose-1;7-Bisphosphatase	Manual or Ortholog Based Annotation	Cre03.g185550(SBP1)	Cre03.g185550(SBP1)		Cre03.g185550(SBP1)			AT3G55800(SBPASE)	AT3G55800(SBPASE)	AT3G55800(SBPASE)	AT3G55800(SBPASE)	AT3G55800(SBPASE)	AT3G55800(SBPASE)	Detected ortholog protein in At			LOC_Os04g16680	LOC_Os04g16680	LOC_Os04g16680	LOC_Os04g16680	Detected ortholog transcript in Os	GRMZM5G814089	GRMZM5G814089	GRMZM5G814089	GRMZM5G814089	GRMZM5G814089	GRMZM5G814089	Detected ortholog transcript in Zm	Cre03.g185550(SBP1)	AT3G55800(SBPASE)	Cz01g42020(SBP1)
Cz03g37110.t1	Cz03g37110	-0.482321	0.00788547	Lower Stringency (No FC cutoff)	Lowest in Heterotrophy	-Glc +Fe:Glc				2-oxoglutarate malate	Automated (eggnog emapper)				Cre17.g713350(OMT1)						AT5G12860(DiT1)	AT5G12860(DiT1)		Detected ortholog protein in At							Detected ortholog transcript in Os	GRMZM2G383088	GRMZM2G383088	GRMZM2G383088				Detected ortholog transcript in Zm	Cre17.g713200(OMT2), Cre17.g713350(OMT1)	AT5G12860(DiT1)	Cz03g37110
Cz03g02110.t1	Cz03g02110	-0.481384	0.00286664	Lower Stringency (No FC cutoff)	Lowest in Heterotrophy	-strain +strain:Fe +strain:Fe:Glc				decapping	Automated (eggnog emapper)													Detected ortholog protein in At							Detected ortholog transcript in Os							Detected ortholog transcript in Zm	Cre08.g378000	AT5G45330(DCP5-L), AT1G26110(DCP5)	Cz03g02110
UNPLg00024.t1	UNPLg00024	-0.48123	0.00340721	Lower Stringency (No FC cutoff)	Lowest in Heterotrophy	-Glc -strain:Glc +Fe:Glc	CHLI2	Chlorophyll Biosynthesis		Mg-Chelatase Subunit I	Manual or Ortholog Based Annotation				Cre06.g306300(CHLI1)	Cre06.g306300(CHLI1)		AT4G18480(CH-42), AT5G45930(CHL I2)	AT4G18480(CH-42), AT5G45930(CHL I2)		AT4G18480(CH-42), AT5G45930(CHL I2)	AT4G18480(CH-42), AT5G45930(CHL I2)	AT4G18480(CH-42), AT5G45930(CHL I2)	Detected ortholog protein in At							Detected ortholog transcript in Os	GRMZM2G419806						Detected ortholog transcript in Zm	Cre06.g306300(CHLI1)	AT4G18480(CH-42), AT5G45930(CHL I2)	UNPLg00024(CHLI2), Cz06g16260(CHLI1)
Cz02g28020.t1	Cz02g28020	-0.480969	0.0193611	Lower Stringency (No FC cutoff)	Lowest in Heterotrophy	+Fe -Glc								Cre07.g334600(CGL20)	Cre07.g334600(CGL20)	Cre07.g334600(CGL20)					AT2G17240	AT2G17240		Detected ortholog protein in At							Detected ortholog transcript in Os							Detected ortholog transcript in Zm	Cre07.g334600(CGL20)	AT3G24506, AT2G17240	Cz02g28020
Cz02g15040.t1	Cz02g15040	-0.477715	0.00200738	Lower Stringency (No FC cutoff)	Lowest in Heterotrophy	+Fe +Fe:Glc				D-alanine-D-alanine ligase	Automated (eggnog emapper)													Ortholog assigned, protein not detected in At			LOC_Os07g49110	LOC_Os07g49110	LOC_Os07g49110	LOC_Os07g49110	Detected ortholog transcript in Os							Detected ortholog transcript in Zm	Cre15.g635650	AT3G08840	Cz02g15040
Cz04g00120.t1	Cz04g00120	-0.47597	0.000724055	Lower Stringency (No FC cutoff)	Lowest in Heterotrophy	+Fe -Glc +Fe:Glc				Copper amine oxidase, N2 domain	Automated (eggnog emapper)													No assigned ortholog							No assigned ortholog in Os							No assigned ortholog in Zm	Cre13.g572750(AMX3), Cre13.g572750(AMX3), Cre13.g572750(AMX3)		Cz04g00120, Cz03g37180(AOC3), Cz11g25050
Cz05g30090.t1	Cz05g30090	-0.468731	0.0213469	Lower Stringency (No FC cutoff)	Lowest in Heterotrophy	+Fe +Fe:Glc				DENN (AEX-3) domain	Automated (eggnog emapper)													No assigned ortholog							No assigned ortholog in Os							No assigned ortholog in Zm	Cre12.g511600		Cz05g30090
Cz14g26060.t1	Cz14g26060	-0.467487	0.00862659	Lower Stringency (No FC cutoff)	Lowest in Heterotrophy	-Glc +Fe:Glc	VTC4			vacuole fusion, non-autophagic	Automated (eggnog emapper)													No assigned ortholog							No assigned ortholog in Os							No assigned ortholog in Zm	Cre09.g402812		Cz14g26060(VTC4)
Cz12g13260.t1	Cz12g13260	-0.467154	0.000176353	Lower Stringency (No FC cutoff)	Lowest in Heterotrophy	-Glc +Fe:Glc				Peptidyl-prolyl cis-trans isomerase	Automated (eggnog emapper)				Cre16.g673953	Cre16.g673953								No assigned ortholog							No assigned ortholog in Os							No assigned ortholog in Zm	Cre16.g673953		Cz12g13260
CzCPg01310.t1.v5.2.3	CzCPg01310	-0.466578	0.00456925	Lower Stringency (No FC cutoff)	Lowest in Heterotrophy	-strain +Fe:Glc	rps19			Ribosomal protein S19	Manual						No assigned ortholog (not nuclear encoded)	ATCG00820(RPS19)	ATCG00820(RPS19)		ATCG00820(RPS19)	ATCG00820(RPS19)	ATCG00820(RPS19)	Detected ortholog protein in At							Detected ortholog transcript in Os							Ortholog assigned, transcript not detected in Zm		ATCG00820(RPS19)	CzCPg01310(rps19)
Cz10g11070.t1	Cz10g11070	-0.466262	0.00758325	Lower Stringency (No FC cutoff)	Lowest in Heterotrophy	-strain -strain:Glc	PRPL28			Ribosomal L28 family	Automated (eggnog emapper)			Cre06.g265800(PRPL28)	Cre06.g265800(PRPL28)	Cre06.g265800(PRPL28)								Ortholog assigned, protein not detected in At							Detected ortholog transcript in Os	GRMZM2G038833						Detected ortholog transcript in Zm	Cre06.g265800(PRPL28)	AT2G33450(PRPL28)	Cz10g11070(PRPL28)
Cz05g20010.t1	Cz05g20010	-0.465188	2.87681e-05	Lower Stringency (No FC cutoff)	Lowest in Heterotrophy		MURE			Mur ligase family, glutamate ligase domain	Automated (eggnog emapper)													Detected ortholog protein in At							Detected ortholog transcript in Os							Detected ortholog transcript in Zm	Cre12.g519900	AT1G63680(APG13)	Cz05g20010(MURE)
Cz06g28200.t1	Cz06g28200	-0.463101	0.0146421	Lower Stringency (No FC cutoff)	Lowest in Heterotrophy	+Fe				PHD-finger	Automated (eggnog emapper)													No assigned ortholog							No assigned ortholog in Os							No assigned ortholog in Zm	Cre14.g614151, Cre17.g745347		Cz06g28200
Cz03g23160.t1	Cz03g23160	-0.462891	0.025221	Lower Stringency (No FC cutoff)	Lowest in Heterotrophy	-strain -Fe -Glc -strain:Glc +Fe:Glc	PRPL10			ribosomal protein	Automated (eggnog emapper)			Cre06.g272850(PRPL10)	Cre06.g272850(PRPL10)	Cre06.g272850(PRPL10)		AT5G13510(EMB3136)	AT5G13510(EMB3136)		AT5G13510(EMB3136)	AT5G13510(EMB3136)	AT5G13510(EMB3136)	Detected ortholog protein in At							Detected ortholog transcript in Os	AC217300.3_FG005		AC217300.3_FG005				Detected ortholog transcript in Zm	Cre06.g272850(PRPL10)	AT3G12370, AT5G13510(EMB3136)	Cz03g23160(PRPL10)
Cz07g01040.t1	Cz07g01040	-0.455951	0.00545837	Lower Stringency (No FC cutoff)	Lowest in Heterotrophy	-Glc -strain:Glc +Fe:Glc				Pentapeptide repeats (9 copies)	Automated (eggnog emapper)			Cre16.g687300	Cre16.g687300						AT2G44920			Detected ortholog protein in At							Detected ortholog transcript in Os	GRMZM2G010929	GRMZM2G010929	GRMZM2G010929				Detected ortholog transcript in Zm	Cre16.g687300	AT2G44920	Cz07g01040
Cz17g03010.t1	Cz17g03010	-0.455895	0.0323718	Lower Stringency (No FC cutoff)	Lowest in Heterotrophy	+Fe -Glc				Cytochrome b561 and DOMON domain-containing protein	Automated (eggnog emapper)													No assigned ortholog							No assigned ortholog in Os							No assigned ortholog in Zm	Cre12.g546500(TEF22), Cre14.g631550, Cre09.g411850, Cre17.g711401, Cre03.g206033		UNPLg00384, UNPLg00732, Cz17g03010, Cz12g19275, Cz12g25230, Cz16g02140, Cz02g36115, Cz17g07186
Cz14g10070.t1	Cz14g10070	-0.454876	0.011651	Lower Stringency (No FC cutoff)	Lowest in Heterotrophy	-strain +Fe -Glc -strain:Glc	PAP1	Lipid Biosynthesis		N/A	Manual or Ortholog Based Annotation													No assigned ortholog							No assigned ortholog in Os							No assigned ortholog in Zm	Cre05.g240000		Cz14g10070(PAP1)
Cz03g37130.t1	Cz03g37130	-0.454036	0.0175554	Lower Stringency (No FC cutoff)	Lowest in Heterotrophy	+Fe +Glc +Fe:Glc				p25-alpha	Automated (eggnog emapper)													No assigned ortholog							No assigned ortholog in Os							No assigned ortholog in Zm	Cre17.g697500		Cz03g37130, Cz14g03200
Cz08g30240.t1	Cz08g30240	-0.453095	0.0234394	Lower Stringency (No FC cutoff)	Lowest in Heterotrophy	-strain -strain:Glc				Rhodanese Homology Domain	Automated (eggnog emapper)				Cre13.g573250									No assigned ortholog							No assigned ortholog in Os							No assigned ortholog in Zm	Cre13.g573250		Cz08g30240
Cz09g06170.t1	Cz09g06170	-0.451571	0.00732739	Lower Stringency (No FC cutoff)	Lowest in Heterotrophy	-strain +Fe -Glc -strain:Glc																		No assigned ortholog							No assigned ortholog in Os							No assigned ortholog in Zm	Cre01.g054850		Cz09g06170
Cz05g34180.t1	Cz05g34180	-0.449856	0.0151275	Lower Stringency (No FC cutoff)	Lowest in Heterotrophy	-strain +Fe	ATPD	Photosynthesis	cATP		Manual or Ortholog Based Annotation				Cre11.g467569(ATPD)			AT4G09650(ATPD)	AT4G09650(ATPD)		AT4G09650(ATPD)	AT4G09650(ATPD)	AT4G09650(ATPD)	Detected ortholog protein in At	LOC_Os02g51470		LOC_Os02g51470	LOC_Os02g51470	LOC_Os02g51470		Detected ortholog transcript in Os	GRMZM5G862663, GRMZM2G025171	GRMZM5G862663, GRMZM2G025171	GRMZM5G862663, GRMZM2G025171	GRMZM5G862663, GRMZM2G025171	GRMZM5G862663, GRMZM2G025171	GRMZM5G862663, GRMZM2G025171	Detected ortholog transcript in Zm	Cre11.g467569(ATPD)	AT4G09650(ATPD)	Cz05g34180(ATPD)
Cz09g09180.t1	Cz09g09180	-0.448656	0.0184719	Lower Stringency (No FC cutoff)	Lowest in Heterotrophy	+Fe +Fe:Glc											No assigned ortholog							No assigned ortholog							No assigned ortholog in Os							No assigned ortholog in Zm
Cz09g24260.t1	Cz09g24260	-0.448451	0.0112308	Lower Stringency (No FC cutoff)	Lowest in Heterotrophy	-strain -Glc																		No assigned ortholog							No assigned ortholog in Os							No assigned ortholog in Zm	Cre06.g273550		Cz09g24260
CzCPg01080.t1.v5.2.3	CzCPg01080	-0.447957	0.0236256	Lower Stringency (No FC cutoff)	Lowest in Heterotrophy	-strain +Fe	rps18			Ribosomal protein S18	Manual						No assigned ortholog (not nuclear encoded)							Ortholog assigned, protein not detected in At							Ortholog assigned, transcript not detected in Os							Ortholog assigned, transcript not detected in Zm		ATCG00650(RPS18)	CzCPg01080(rps18)
Cz10g03090.t1	Cz10g03090	-0.447616	0.0160198	Lower Stringency (No FC cutoff)	Lowest in Heterotrophy	-strain																		No assigned ortholog							No assigned ortholog in Os							No assigned ortholog in Zm	Cre02.g104400		Cz10g03090
Cz12g11180.t1	Cz12g11180	-0.446391	0.0268853	Lower Stringency (No FC cutoff)	Lowest in Heterotrophy	+Fe -Glc +Fe:Glc				Catalyzes the interconversion of methylthioribose-1- phosphate (MTR-1-P) into methylthioribulose-1-phosphate (MTRu-1- P)	Automated (eggnog emapper)													Ortholog assigned, protein not detected in At							Ortholog assigned, transcript not detected in Os							Detected ortholog transcript in Zm	Cre16.g676421	AT5G61380(APRR1)	Cz12g11180
Cz11g17020.t1	Cz11g17020	-0.445566	0.042654	Lower Stringency (No FC cutoff)	Lowest in Heterotrophy	+Fe +Fe:Glc	WDR34			dynein heavy chain binding	Automated (eggnog emapper)													No assigned ortholog							No assigned ortholog in Os							No assigned ortholog in Zm	Cre02.g110950(FAP133)		Cz11g17020(WDR34)
Cz02g21350.t1	Cz02g21350	-0.445164	0.000247782	Lower Stringency (No FC cutoff)	Lowest in Heterotrophy	-strain +Fe -Glc -strain:Glc				Beta-lactamase superfamily domain	Automated (eggnog emapper)					Cre09.g394700								No assigned ortholog							No assigned ortholog in Os							No assigned ortholog in Zm	Cre09.g394700		Cz02g21350
Cz19g08150.t1	Cz19g08150	-0.442203	0.0055778	Lower Stringency (No FC cutoff)	Lowest in Heterotrophy	-Glc +Fe:Glc				short chain dehydrogenase	Automated (eggnog emapper)													No assigned ortholog							No assigned ortholog in Os							No assigned ortholog in Zm	Cre08.g375350, Cre08.g375450		Cz19g08150
Cz08g11160.t1	Cz08g11160	-0.441835	0.00775447	Lower Stringency (No FC cutoff)	Lowest in Heterotrophy	-strain +Fe -Glc -strain:Glc	LHCB5	Photosynthesis	PSII-MinorAntennae		Manual or Ortholog Based Annotation			Cre16.g673650(LHCB5)	Cre16.g673650(LHCB5)	Cre16.g673650(LHCB5)		AT4G10340(LHCB5)	AT4G10340(LHCB5)	AT4G10340(LHCB5)	AT4G10340(LHCB5)	AT4G10340(LHCB5)	AT4G10340(LHCB5)	Detected ortholog protein in At	LOC_Os11g13890		LOC_Os11g13890		LOC_Os11g13890		Detected ortholog transcript in Os	GRMZM2G149428	GRMZM2G149428	GRMZM2G149428	GRMZM2G149428	GRMZM2G149428		Detected ortholog transcript in Zm	Cre16.g673650(LHCB5)	AT4G10340(LHCB5)	Cz08g11160(LHCB5)
Cz08g02060.t1	Cz08g02060	-0.440871	0.0105002	Lower Stringency (No FC cutoff)	Lowest in Heterotrophy	+Fe +Fe:Glc				PHD zinc finger	Automated (eggnog emapper)													Ortholog assigned, protein not detected in At							Detected ortholog transcript in Os							Detected ortholog transcript in Zm	Cre13.g592100	AT3G05670	Cz08g02060
Cz09g26040.t1	Cz09g26040	-0.438516	0.00928683	Lower Stringency (No FC cutoff)	Lowest in Heterotrophy	+Fe +Fe:Glc											No assigned ortholog							No assigned ortholog							No assigned ortholog in Os							No assigned ortholog in Zm
Cz14g24110.t1	Cz14g24110	-0.43713	0.0393111	Lower Stringency (No FC cutoff)	Lowest in Heterotrophy	+Fe -Glc +Fe:Glc				Sir2 family	Automated (eggnog emapper)													No assigned ortholog							No assigned ortholog in Os							No assigned ortholog in Zm	Cre05.g234663		Cz14g24110
Cz04g26060.t1	Cz04g26060	-0.436843	0.0130548	Lower Stringency (No FC cutoff)	Lowest in Heterotrophy	-strain +Fe -Glc -strain:Glc									Cre01.g051500	Cre01.g051500								No assigned ortholog							No assigned ortholog in Os							No assigned ortholog in Zm	Cre01.g051500		Cz04g26060
Cz02g10060.t1	Cz02g10060	-0.432421	0.0100374	Lower Stringency (No FC cutoff)	Lowest in Heterotrophy	+Fe				ATP-dependent helicase C-terminal	Automated (eggnog emapper)				Cre01.g024251									No assigned ortholog							No assigned ortholog in Os							No assigned ortholog in Zm	Cre01.g024251		Cz02g10060
Cz05g31060.t1	Cz05g31060	-0.43228	0.0187046	Lower Stringency (No FC cutoff)	Lowest in Heterotrophy	-Glc +Fe:Glc				with the alpha beta hydrolase fold	Automated (eggnog emapper)						No assigned ortholog							No assigned ortholog							No assigned ortholog in Os							No assigned ortholog in Zm			Cz05g31060, Cz11g18020
Cz12g12140.t1	Cz12g12140	-0.430463	0.0419008	Lower Stringency (No FC cutoff)	Lowest in Heterotrophy	+Fe:Glc									Cre09.g402100									No assigned ortholog							No assigned ortholog in Os							No assigned ortholog in Zm	Cre09.g402100		Cz12g12140
Cz18g10090.t1	Cz18g10090	-0.428145	0.000804657	Lower Stringency (No FC cutoff)	Lowest in Heterotrophy	-Glc +Fe:Glc	CPX1	Chlorophyll Biosynthesis		Coproporphyrinogen-III Oxidase	Manual or Ortholog Based Annotation				Cre02.g085450(CPX1)	Cre02.g085450(CPX1)								Detected ortholog protein in At							Detected ortholog transcript in Os							Detected ortholog transcript in Zm	Cre02.g085450(CPX1)	AT1G03475(ATCPO-I), AT4G03205(hemf2)	Cz18g10090(CPX1)
Cz14g03140.t1	Cz14g03140	-0.427897	0.0146979	Lower Stringency (No FC cutoff)	Lowest in Heterotrophy	-strain +Fe				histone deacetylase	Automated (eggnog emapper)							AT4G33470(ATHDA14)	AT4G33470(ATHDA14)	AT4G33470(ATHDA14)	AT4G33470(ATHDA14)	AT4G33470(ATHDA14)	AT4G33470(ATHDA14)	Detected ortholog protein in At			LOC_Os12g08220	LOC_Os12g08220	LOC_Os12g08220	LOC_Os12g08220	Detected ortholog transcript in Os							Detected ortholog transcript in Zm	Cre06.g290400, Cre02.g116950	AT4G33470(ATHDA14)	Cz14g03140, Cz14g03130
UNPLg00271.t1	UNPLg00271	-0.424323	0.0013264	Lower Stringency (No FC cutoff)	Lowest in Heterotrophy	-Glc				Nucleolar GTP-binding protein 1 (NOG1)	Automated (eggnog emapper)			Cre08.g384355										Ortholog assigned, protein not detected in At							Detected ortholog transcript in Os							Detected ortholog transcript in Zm	Cre08.g384355	AT1G80770(PDE318)	UNPLg00271
Cz01g34050.t1	Cz01g34050	-0.42288	0.02685	Lower Stringency (No FC cutoff)	Lowest in Heterotrophy					RWD	Automated (eggnog emapper)													Detected ortholog protein in At							Detected ortholog transcript in Os							Detected ortholog transcript in Zm	Cre03.g201776	AT1G51730	Cz01g34050
Cz13g06210.t1	Cz13g06210	-0.419677	0.0150875	Lower Stringency (No FC cutoff)	Lowest in Heterotrophy	+Fe -Glc +Fe:Glc	LCKAS9			Very-Long-Chain Beta-Ketoacyl ACP Synthase	Manual													Detected ortholog protein in At	LOC_Os03g08360, LOC_Os11g37900						Detected ortholog transcript in Os	GRMZM2G164974, GRMZM2G075140, AC233893.1_FG003, GRMZM2G149636, GRMZM2G104626, GRMZM2G393897, GRMZM2G156620, GRMZM2G097469, GRMZM2G063024	GRMZM2G164974, GRMZM2G075140, AC233893.1_FG003, GRMZM2G149636, GRMZM2G104626, GRMZM2G097469	GRMZM2G075140				Detected ortholog transcript in Zm	Cre17.g722150(PKS3)	AT1G01120(KCS1), AT2G26250(FDH), AT1G68530(CER6), AT1G25450(CER60), AT2G16280(KCS9), AT1G19440(KCS4), AT2G26640(KCS11), AT5G43760(KCS20), AT1G04220(KCS2)	Cz13g06210(LCKAS9), Cz17g12050(LCKAS13), Cz17g10060(LCKAS5), Cz11g01190(KCS2.7), Cz06g36280(LCKAS1)
Cz10g25240.t1	Cz10g25240	-0.41756	0.00125444	Lower Stringency (No FC cutoff)	Lowest in Heterotrophy					C5HC2 zinc finger	Automated (eggnog emapper)													Ortholog assigned, protein not detected in At							Detected ortholog transcript in Os							Detected ortholog transcript in Zm	Cre12.g514250	AT1G63490	Cz10g25240
Cz07g29280.t1	Cz07g29280	-0.416312	0.00608939	Lower Stringency (No FC cutoff)	Lowest in Heterotrophy	+Fe -Glc +Fe:Glc	ELIP1	ELIP&HLIP		Early Light-Induced Protein Homolog	Manual							AT4G14690(ELIP2)	AT4G14690(ELIP2)					Detected ortholog protein in At					LOC_Os07g08150, LOC_Os07g08160, LOC_Os01g14410, LOC_Os02g16560, LOC_Os03g30400		Detected ortholog transcript in Os	GRMZM2G355752, GRMZM2G425728	GRMZM2G425728	GRMZM2G425728		GRMZM2G425728		Detected ortholog transcript in Zm	Cre16.g679250(ELI1)	AT3G22840(ELIP), AT4G14690(ELIP2)	Cz02g38160(ELIP5), Cz08g00120(ELIP10), Cz17g16050(ELIP8), Cz07g29280(ELIP1), Cz14g24190(ELIP3)
Cz06g13270.t1	Cz06g13270	-0.410741	0.00043162	Lower Stringency (No FC cutoff)	Lowest in Heterotrophy	+Fe:Glc	CBP20			Nuclear cap-binding protein subunit 2	Automated (eggnog emapper)							AT5G44200(ATCBP20)						Detected ortholog protein in At							Detected ortholog transcript in Os							Detected ortholog transcript in Zm	Cre10.g437850	AT5G44200(ATCBP20)	Cz06g13270(CBP20)
Cz02g37150.t1	Cz02g37150	-0.410642	0.0015417	Lower Stringency (No FC cutoff)	Lowest in Heterotrophy	+Fe	AGO3.1			Belongs to the argonaute family	Automated (eggnog emapper)						No assigned ortholog							No assigned ortholog							No assigned ortholog in Os							No assigned ortholog in Zm
Cz03g24240.t1	Cz03g24240	-0.40957	0.00215446	Lower Stringency (No FC cutoff)	Lowest in Heterotrophy	+Fe -Glc +Fe:Glc				Protein of unknown function (DUF819)	Automated (eggnog emapper)													Ortholog assigned, protein not detected in At	LOC_Os06g01790		LOC_Os06g01790				Detected ortholog transcript in Os	GRMZM2G084944						Detected ortholog transcript in Zm	Cre06.g294550	AT5G52540, AT5G24000	Cz03g24240, Cz05g08070
CzCPg01360.t1.v5.2.3	CzCPg01360	-0.409564	0.00859887	Lower Stringency (No FC cutoff)	Lowest in Heterotrophy	-strain +Fe -Glc -strain:Glc	psaB	Photosynthesis	PSI		Manual or Ortholog Based Annotation						No assigned ortholog (not nuclear encoded)				ATCG00340(PSAB)			Detected ortholog protein in At							Detected ortholog transcript in Os							No assigned ortholog in Zm		ATCG00340(PSAB)	CzCPg01360(psaB)
Cz08g31160.t1	Cz08g31160	-0.408957	0.0198695	Lower Stringency (No FC cutoff)	Lowest in Heterotrophy	+Fe +Fe:Glc				Aph-1 protein	Automated (eggnog emapper)													Ortholog assigned, protein not detected in At							Detected ortholog transcript in Os							Detected ortholog transcript in Zm	Cre13.g576300	AT2G31440	Cz08g31160
Cz01g04070.t1	Cz01g04070	-0.408401	0.00473339	Lower Stringency (No FC cutoff)	Lowest in Heterotrophy	+Fe +Glc +Fe:Glc				cofactor	Automated (eggnog emapper)													Detected ortholog protein in At							Detected ortholog transcript in Os							Detected ortholog transcript in Zm	Cre03.g200150	AT4G39920(POR)	Cz01g04070
Cz05g20270.t1	Cz05g20270	-0.408288	0.000918488	Lower Stringency (No FC cutoff)	Lowest in Heterotrophy	+Fe +Fe:Glc																		No assigned ortholog							No assigned ortholog in Os							No assigned ortholog in Zm	Cre12.g529050		Cz05g20270
Cz06g31280.t1	Cz06g31280	-0.407707	0.00937754	Lower Stringency (No FC cutoff)	Lowest in Heterotrophy	-strain +Fe -Glc -strain:Glc	PSAG	Photosynthesis	PSI		Manual or Ortholog Based Annotation			Cre12.g560950(PSAG)	Cre12.g560950(PSAG)	Cre12.g560950(PSAG)		AT1G55670(PSAG)	AT1G55670(PSAG)	AT1G55670(PSAG)	AT1G55670(PSAG)	AT1G55670(PSAG)	AT1G55670(PSAG)	Detected ortholog protein in At	LOC_Os09g30340		LOC_Os09g30340				Detected ortholog transcript in Os	GRMZM2G329047, GRMZM2G377855	GRMZM2G329047, GRMZM2G377855	GRMZM2G329047, GRMZM2G377855	GRMZM2G329047, GRMZM2G377855	GRMZM2G329047, GRMZM2G377855	GRMZM2G329047, GRMZM2G377855	Detected ortholog transcript in Zm	Cre12.g560950(PSAG)	AT1G55670(PSAG)	Cz06g31280(PSAG)
Cz11g07080.t1	Cz11g07080	-0.406677	0.000983815	Lower Stringency (No FC cutoff)	Lowest in Heterotrophy												No assigned ortholog							No assigned ortholog							No assigned ortholog in Os							No assigned ortholog in Zm			Cz08g05090, Cz11g07080
Cz06g19010.t1	Cz06g19010	-0.405678	0.0111052	Lower Stringency (No FC cutoff)	Lowest in Heterotrophy	+Fe -Glc +Fe:Glc				Signal peptide peptidase	Automated (eggnog emapper)					Cre14.g617300(PSL3)								No assigned ortholog							No assigned ortholog in Os							No assigned ortholog in Zm	Cre14.g617300(PSL3)		Cz06g19010
Cz04g30240.t1	Cz04g30240	-0.401035	0.00254519	Lower Stringency (No FC cutoff)	Lowest in Heterotrophy	-strain -Glc -strain:Glc				ABC1 family	Automated (eggnog emapper)							AT5G05200	AT5G05200		AT5G05200			Detected ortholog protein in At					LOC_Os07g12530	LOC_Os07g12530	Detected ortholog transcript in Os			GRMZM2G031780		GRMZM2G031780	GRMZM2G031780	Detected ortholog transcript in Zm	Cre09.g407801	AT5G05200	Cz04g30240
CzCPg00070.t1.v5.2.3	CzCPg00070	-0.399456	0.00588151	Lower Stringency (No FC cutoff)	Lowest in Heterotrophy	-strain +Fe	rps3			Ribosomal protein S3	Manual						No assigned ortholog (not nuclear encoded)	ATCG00800	ATCG00800		ATCG00800	ATCG00800		Detected ortholog protein in At							Detected ortholog transcript in Os							Ortholog assigned, transcript not detected in Zm		ATCG00800	CzCPg00070(rps3)
Cz12g28110.t1	Cz12g28110	-0.397856	0.0109575	Lower Stringency (No FC cutoff)	Lowest in Heterotrophy	-strain -strain:Glc				Belongs to the universal ribosomal protein uS5 family	Automated (eggnog emapper)				Cre16.g659950(PRPS5)	Cre16.g659950(PRPS5)		AT2G33800(EMB3113)	AT2G33800(EMB3113)		AT2G33800(EMB3113)	AT2G33800(EMB3113)	AT2G33800(EMB3113)	Detected ortholog protein in At							Detected ortholog transcript in Os	GRMZM2G025855						Detected ortholog transcript in Zm	Cre16.g659950(PRPS5)	AT2G33800(EMB3113)	Cz12g28110
Cz04g32020.t1	Cz04g32020	-0.39254	0.0345457	Lower Stringency (No FC cutoff)	Lowest in Heterotrophy	+Fe -Glc				Ankyrin repeats (many copies)	Automated (eggnog emapper)													Detected ortholog protein in At							Detected ortholog transcript in Os							Detected ortholog transcript in Zm	Cre02.g117550(ANK13)	AT2G03430	Cz04g32020
Cz05g19290.t1	Cz05g19290	-0.391208	0.0216916	Lower Stringency (No FC cutoff)	Lowest in Heterotrophy	-strain +Fe:Glc				RING-H2 zinc finger domain	Automated (eggnog emapper)													Ortholog assigned, protein not detected in At							Detected ortholog transcript in Os			GRMZM2G045286		GRMZM2G045286		Detected ortholog transcript in Zm	Cre08.g371400	AT5G38895, AT3G02290, AT5G15790, AT1G69085, AT4G00335(RHB1A), AT5G41350, AT4G23450(AIRP1)	Cz05g19290
Cz10g08290.t1	Cz10g08290	-0.390427	0.00269249	Lower Stringency (No FC cutoff)	Lowest in Heterotrophy	+Fe -Glc +Fe:Glc	CLPD1			Belongs to the ClpA ClpB family	Automated (eggnog emapper)							AT5G51070(CLPD)	AT5G51070(CLPD)		AT5G51070(CLPD)	AT5G51070(CLPD)		Detected ortholog protein in At							Detected ortholog transcript in Os					GRMZM2G149567		Detected ortholog transcript in Zm	Cre10.g465550(CLPD1)	AT5G51070(CLPD)	Cz10g08290(CLPD1)
Cz10g25220.t1	Cz10g25220	-0.384575	0.0081312	Lower Stringency (No FC cutoff)	Lowest in Heterotrophy	+Fe	GLU			glutamate synthase	Automated (eggnog emapper)		Cre12.g514050(GSF1)					AT5G04140(FD-GOGAT)	AT5G04140(FD-GOGAT)		AT5G04140(FD-GOGAT)	AT5G04140(FD-GOGAT)	AT5G04140(FD-GOGAT)	Detected ortholog protein in At			LOC_Os07g46460	LOC_Os07g46460	LOC_Os07g46460	LOC_Os07g46460	Detected ortholog transcript in Os	GRMZM2G036609		GRMZM2G036609	GRMZM2G036609	GRMZM2G036609	GRMZM2G036609	Detected ortholog transcript in Zm	Cre12.g514050(GSF1)	AT2G41220(GLU2), AT5G04140(FD-GOGAT)	Cz10g25220(GLU)
Cz03g15230.t1	Cz03g15230	-0.384285	0.0262296	Lower Stringency (No FC cutoff)	Lowest in Heterotrophy	-strain -strain:Glc	RCA1	CalvBenBash		Rubisco Activase	Manual or Ortholog Based Annotation			Cre17.g718950(RCA2)				AT1G73110	AT1G73110	AT1G73110	AT1G73110	AT1G73110	AT1G73110	Detected ortholog protein in At			LOC_Os04g56320		LOC_Os04g56320		Detected ortholog transcript in Os			GRMZM2G039345				Detected ortholog transcript in Zm	Cre17.g718950(RCA2)	AT1G73110	Cz03g15230(RCA1)
Cz09g25125.t1	Cz09g25125	-0.384059	0.00883122	Lower Stringency (No FC cutoff)	Lowest in Heterotrophy	+Fe +Glc +Fe:Glc											No assigned ortholog							No assigned ortholog							No assigned ortholog in Os							No assigned ortholog in Zm
Cz14g01220.t1	Cz14g01220	-0.382648	0.00525453	Lower Stringency (No FC cutoff)	Lowest in Heterotrophy	-strain:Glc +Fe:Glc				Domain of unknown function (DUF1731)	Automated (eggnog emapper)				Cre05.g233305	Cre05.g233305					AT2G21280(ATSULA)	AT2G21280(ATSULA)		Detected ortholog protein in At	LOC_Os02g58790		LOC_Os02g58790				Detected ortholog transcript in Os	GRMZM2G077531	GRMZM2G077531	GRMZM2G077531	GRMZM2G077531	GRMZM2G077531	GRMZM2G077531	Detected ortholog transcript in Zm	Cre05.g233305	AT2G21280(ATSULA)	Cz14g01220
UNPLg00627.t1	UNPLg00627	-0.379523	0.00565322	Lower Stringency (No FC cutoff)	Lowest in Heterotrophy	-strain +Fe -Glc -strain:Glc											No assigned ortholog							No assigned ortholog							No assigned ortholog in Os							No assigned ortholog in Zm			UNPLg00627, Cz07g05100
Cz03g18130.t1	Cz03g18130	-0.377033	0.0281611	Lower Stringency (No FC cutoff)	Lowest in Heterotrophy	+Fe -Glc +Fe:Glc	TMT.1			Belongs to the class I-like SAM-binding methyltransferase superfamily. gTMT family	Automated (eggnog emapper)						No assigned ortholog							No assigned ortholog							No assigned ortholog in Os							No assigned ortholog in Zm
Cz07g02130.t1	Cz07g02130	-0.376668	0.00121039	Lower Stringency (No FC cutoff)	Lowest in Heterotrophy	+Fe +Fe:Glc											No assigned ortholog							No assigned ortholog							No assigned ortholog in Os							No assigned ortholog in Zm			Cz04g13140(engXCA), Cz07g02130, Cz05g27170, Cz10g16150, Cz14g16080, Cz08g21100, Cz12g07010, Cz04g09120, Cz06g22060, Cz05g14190, Cz14g23290, Cz08g29150, Cz04g01050
Cz01g15060.t1	Cz01g15060	-0.376292	0.00133611	Lower Stringency (No FC cutoff)	Lowest in Heterotrophy	+Fe +Fe:Glc	CCD7.1			Retinal pigment epithelial membrane protein	Automated (eggnog emapper)													Ortholog assigned, protein not detected in At	LOC_Os04g46470						Detected ortholog transcript in Os							Ortholog assigned, transcript not detected in Zm	Cre12.g488350, Cre16.g657800(CCD3)	AT2G44990(ATCCD7)	Cz01g15060(CCD7.1), Cz09g31270(CCD7.2), UNPLg00076(CCD7.3)
Cz11g08240.t1	Cz11g08240	-0.375667	0.000762484	Lower Stringency (No FC cutoff)	Lowest in Heterotrophy	-Glc				farnesylcysteine	Automated (eggnog emapper)							AT5G63910(FCLY)	AT5G63910(FCLY)					Detected ortholog protein in At							Detected ortholog transcript in Os							Detected ortholog transcript in Zm	Cre10.g425200	AT5G63910(FCLY)	Cz11g08240
UNPLg00018.t1	UNPLg00018	-0.373939	0.00318268	Lower Stringency (No FC cutoff)	Lowest in Heterotrophy	+Fe +Glc +Fe:Glc											No assigned ortholog							No assigned ortholog							No assigned ortholog in Os							No assigned ortholog in Zm
Cz09g32020.t1	Cz09g32020	-0.369179	0.00210096	Lower Stringency (No FC cutoff)	Lowest in Heterotrophy	+Fe -Glc											No assigned ortholog							No assigned ortholog							No assigned ortholog in Os							No assigned ortholog in Zm			Cz09g32020
Cz12g26180.t1	Cz12g26180	-0.367993	0.013381	Lower Stringency (No FC cutoff)	Lowest in Heterotrophy	+Fe +Fe:Glc				Anticodon binding domain	Automated (eggnog emapper)													No assigned ortholog							No assigned ortholog in Os							No assigned ortholog in Zm	Cre07.g351300		Cz12g26180
Cz05g26130.t1	Cz05g26130	-0.367021	0.00240132	Lower Stringency (No FC cutoff)	Lowest in Heterotrophy	+Fe -Glc				SOUL heme-binding protein	Automated (eggnog emapper)				Cre11.g467784									No assigned ortholog							No assigned ortholog in Os							No assigned ortholog in Zm	Cre11.g467784		Cz05g26130
Cz04g38230.t1	Cz04g38230	-0.366513	0.0369604	Lower Stringency (No FC cutoff)	Lowest in Heterotrophy	-strain +Fe +Glc +Fe:Glc											No assigned ortholog							No assigned ortholog							No assigned ortholog in Os							No assigned ortholog in Zm
Cz07g23140.t1	Cz07g23140	-0.366242	0.038766	Lower Stringency (No FC cutoff)	Lowest in Heterotrophy	+Fe	SQD2	Lipid Biosynthesis		Sulfolipid Synthase	Manual or Ortholog Based Annotation	Cre16.g689150(SQD3)			Cre01.g038550(SQD2)	Cre01.g038550(SQD2)								Ortholog assigned, protein not detected in At	LOC_Os07g01030						Detected ortholog transcript in Os							Detected ortholog transcript in Zm	Cre16.g689150(SQD3), Cre01.g038550(SQD2)	AT5G01220(SQD2)	Cz07g23140(SQD2)
Cz09g19240.t1	Cz09g19240	-0.363933	0.00130711	Lower Stringency (No FC cutoff)	Lowest in Heterotrophy	+Fe +Fe:Glc				homolog of the ACF (ATP-dependent chromatin assembly factor) proteins BAZ1A (Homo sapiens) and Acf1 (Drosophila)	Automated (eggnog emapper)						No assigned ortholog							No assigned ortholog							No assigned ortholog in Os							No assigned ortholog in Zm			Cz09g19240
Cz03g35170.t1	Cz03g35170	-0.361355	0.00576042	Lower Stringency (No FC cutoff)	Lowest in Heterotrophy	-strain +Fe										Cre16.g659900								No assigned ortholog							No assigned ortholog in Os							No assigned ortholog in Zm	Cre16.g659900		Cz03g35170
Cz01g44020.t1	Cz01g44020	-0.35965	0.0186444	Lower Stringency (No FC cutoff)	Lowest in Heterotrophy	+Fe -Glc +Fe:Glc				Major Facilitator Superfamily	Automated (eggnog emapper)		Cre03.g187050											No assigned ortholog							No assigned ortholog in Os							No assigned ortholog in Zm	Cre03.g187050		Cz01g44020
Cz05g00070.t1	Cz05g00070	-0.35875	0.0157808	Lower Stringency (No FC cutoff)	Lowest in Heterotrophy	-strain -Glc											No assigned ortholog							No assigned ortholog							No assigned ortholog in Os							No assigned ortholog in Zm			Cz05g18140, Cz05g00070, Cz01g44050, Cz01g44070, Cz03g36110, Cz01g44060, Cz05g34050, Cz02g07010, Cz02g02080, Cz02g02070
Cz09g19150.t1	Cz09g19150	-0.358211	0.00491443	Lower Stringency (No FC cutoff)	Lowest in Heterotrophy	+Fe -Glc				COQ9	Automated (eggnog emapper)													Detected ortholog protein in At							Detected ortholog transcript in Os							Detected ortholog transcript in Zm	Cre06.g269550(COQ9)	AT1G19140	Cz09g19150
Cz04g02210.t1	Cz04g02210	-0.357834	0.0226698	Lower Stringency (No FC cutoff)	Lowest in Heterotrophy	+Fe +Fe:Glc											No assigned ortholog							No assigned ortholog							No assigned ortholog in Os							No assigned ortholog in Zm
Cz05g29250.t1	Cz05g29250	-0.357515	0.00922796	Lower Stringency (No FC cutoff)	Lowest in Heterotrophy	-Glc +Fe:Glc											No assigned ortholog							No assigned ortholog							No assigned ortholog in Os							No assigned ortholog in Zm
Cz08g30020.t1	Cz08g30020	-0.356895	0.0018897	Lower Stringency (No FC cutoff)	Lowest in Heterotrophy					Domain of Kin17 curved DNA-binding protein	Automated (eggnog emapper)													Ortholog assigned, protein not detected in At							Detected ortholog transcript in Os							Detected ortholog transcript in Zm	Cre16.g654350(SPL4)	AT1G55460(KIN17), AT5G51795	Cz08g30020
Cz14g17110.t1	Cz14g17110	-0.355278	0.00169732	Lower Stringency (No FC cutoff)	Lowest in Heterotrophy	+Fe				procollagen-proline 4-dioxygenase activity	Automated (eggnog emapper)				Cre02.g100050									No assigned ortholog							No assigned ortholog in Os							No assigned ortholog in Zm	Cre02.g100050		Cz14g17110
Cz09g21130.t1	Cz09g21130	-0.354552	0.00971881	Lower Stringency (No FC cutoff)	Lowest in Heterotrophy	-strain +Fe -Glc -strain:Glc	ATPC1	Photosynthesis	cATP		Manual or Ortholog Based Annotation				Cre06.g259900(ATPC)			AT4G04640(ATPC1)	AT4G04640(ATPC1)	AT4G04640(ATPC1)	AT4G04640(ATPC1)	AT4G04640(ATPC1)	AT4G04640(ATPC1)	Detected ortholog protein in At			LOC_Os07g32880		LOC_Os07g32880	LOC_Os07g32880	Detected ortholog transcript in Os	GRMZM2G048907	GRMZM2G048907	GRMZM2G048907	GRMZM2G048907	GRMZM2G048907	GRMZM2G048907	Detected ortholog transcript in Zm	Cre06.g259900(ATPC)	AT4G04640(ATPC1)	Cz09g21130(ATPC1)
Cz05g29050.t1	Cz05g29050	-0.354486	0.0055094	Lower Stringency (No FC cutoff)	Lowest in Heterotrophy	-strain -Glc									Cre01.g017300(PRPS21)									No assigned ortholog							No assigned ortholog in Os							No assigned ortholog in Zm	Cre01.g017300(PRPS21)		Cz05g29050
Cz11g01240.t1	Cz11g01240	-0.353658	0.0332891	Lower Stringency (No FC cutoff)	Lowest in Heterotrophy	+Fe				HNH endonuclease	Automated (eggnog emapper)						No assigned ortholog							No assigned ortholog							No assigned ortholog in Os							No assigned ortholog in Zm
Cz15g17110.t1	Cz15g17110	-0.353333	0.0298421	Lower Stringency (No FC cutoff)	Lowest in Heterotrophy	-Glc -strain:Glc +Fe:Glc	LHC7	LHC-PSI		LHC Proteins Putatively Associated with PSI	Manual				Cre06.g283050(LHCA1)	Cre06.g283050(LHCA1)		AT3G54890(LHCA1)	AT3G54890(LHCA1)	AT3G54890(LHCA1)	AT3G54890(LHCA1)	AT3G54890(LHCA1)	AT3G54890(LHCA1)	Detected ortholog protein in At	LOC_Os06g21590		LOC_Os06g21590				Detected ortholog transcript in Os	GRMZM2G092311	GRMZM2G092311	GRMZM2G092311	GRMZM2G092311	GRMZM2G092311	GRMZM2G092311	Detected ortholog transcript in Zm	Cre06.g283050(LHCA1)	AT3G54890(LHCA1)	Cz15g17110(LHC7)
Cz14g14240.t1	Cz14g14240	-0.352984	0.00742411	Lower Stringency (No FC cutoff)	Lowest in Heterotrophy	+Fe +Fe:Glc				Protein root UVB sensitive 1	Automated (eggnog emapper)													Ortholog assigned, protein not detected in At							Detected ortholog transcript in Os							Detected ortholog transcript in Zm	Cre03.g148150	AT3G45890(RUS1)	Cz14g14240
Cz11g24180.t1	Cz11g24180	-0.352138	0.0392839	Lower Stringency (No FC cutoff)	Lowest in Heterotrophy	+Fe	GUN4	Chlorophyll Biosynthesis		Tetrapyrrole Binding Protein	Manual or Ortholog Based Annotation	Cre05.g246800(GUN4)		Cre05.g246800(GUN4)	Cre05.g246800(GUN4)	Cre05.g246800(GUN4)		AT3G59400(GUN4)	AT3G59400(GUN4)	AT3G59400(GUN4)	AT3G59400(GUN4)	AT3G59400(GUN4)		Detected ortholog protein in At			LOC_Os11g16550		LOC_Os11g16550		Detected ortholog transcript in Os	GRMZM2G464328, GRMZM2G164113		GRMZM2G464328, GRMZM2G164113	GRMZM2G464328	GRMZM2G464328, GRMZM2G164113	GRMZM2G464328, GRMZM2G164113	Detected ortholog transcript in Zm	Cre05.g246800(GUN4)	AT3G59400(GUN4)	Cz11g24180(GUN4)
Cz05g00180.t1	Cz05g00180	-0.352068	0.0035355	Lower Stringency (No FC cutoff)	Lowest in Heterotrophy	+Fe +Fe:Glc				GNL3L/Grn1 putative GTPase	Automated (eggnog emapper)													Detected ortholog protein in At							Detected ortholog transcript in Os							Detected ortholog transcript in Zm	Cre12.g533050	AT3G07050(NSN1)	Cz05g00180
Cz06g24010.t1	Cz06g24010	-0.351022	0.0173218	Lower Stringency (No FC cutoff)	Lowest in Heterotrophy	+Fe +Fe:Glc	PBD1			The proteasome is a multicatalytic proteinase complex which is characterized by its ability to cleave peptides with Arg, Phe, Tyr, Leu, and Glu adjacent to the leaving group at neutral or slightly basic pH	Automated (eggnog emapper)													Detected ortholog protein in At							Detected ortholog transcript in Os							Detected ortholog transcript in Zm	Cre14.g610950	AT4G14800(PBD2), AT3G22630(PBD1)	Cz06g24010(PBD1)
Cz02g05210.t1	Cz02g05210	-0.349786	0.00365323	Lower Stringency (No FC cutoff)	Lowest in Heterotrophy	+Fe				DNA-3-methyladenine glycosylase	Automated (eggnog emapper)													Ortholog assigned, protein not detected in At					LOC_Os05g49250		Detected ortholog transcript in Os							Detected ortholog transcript in Zm	Cre11.g476400	AT1G75230, AT1G19480, AT3G50880	Cz02g05210
Cz03g16260.t1	Cz03g16260	-0.349429	0.00305918	Lower Stringency (No FC cutoff)	Lowest in Heterotrophy	-strain +Fe:Glc	VPS22			EAP30/Vps36 family	Automated (eggnog emapper)													Ortholog assigned, protein not detected in At							Detected ortholog transcript in Os							Detected ortholog transcript in Zm	Cre17.g706650(VPS22)	AT4G27040(VPS22)	Cz03g16260(VPS22)
Cz08g29010.t1	Cz08g29010	-0.348868	0.0104114	Lower Stringency (No FC cutoff)	Lowest in Heterotrophy	+Fe +Fe:Glc				Belongs to the glycosyl hydrolase 47 family	Automated (eggnog emapper)													Ortholog assigned, protein not detected in At	LOC_Os01g56670		LOC_Os01g56670		LOC_Os01g56670		Detected ortholog transcript in Os							Detected ortholog transcript in Zm	Cre06.g301600	AT1G27520, AT5G43710	Cz08g29010
Cz06g27200.t1	Cz06g27200	-0.344505	0.00330977	Lower Stringency (No FC cutoff)	Lowest in Heterotrophy	+Fe:Glc								Cre14.g614000(CGL17)							AT1G50020	AT1G50020		Detected ortholog protein in At	LOC_Os11g34870		LOC_Os11g34870	LOC_Os11g34870	LOC_Os11g34870	LOC_Os11g34870	Detected ortholog transcript in Os	GRMZM2G040559		GRMZM2G040559	GRMZM2G040559	GRMZM2G040559	GRMZM2G040559	Detected ortholog transcript in Zm	Cre14.g614000(CGL17)	AT1G50020	Cz06g27200
Cz14g24120.t1	Cz14g24120	-0.344213	0.0220025	Lower Stringency (No FC cutoff)	Lowest in Heterotrophy					Glycosyl transferase family group 2	Automated (eggnog emapper)													Ortholog assigned, protein not detected in At							Detected ortholog transcript in Os							Detected ortholog transcript in Zm	Cre06.g268550	AT4G07960(ATCSLC12), AT5G03760(ATCSLA09), AT5G22740(ATCSLA02), AT1G24070(ATCSLA10), AT5G16190(ATCSLA11), AT4G13410(ATCSLA15), AT4G16590(ATCSLA01), AT1G23480(ATCSLA03), AT3G56000(ATCSLA14), AT2G35650(ATCSLA07)	Cz08g29140, Cz14g24120, Cz09g18250
Cz07g07180.t1	Cz07g07180	-0.343553	0.000812337	Lower Stringency (No FC cutoff)	Lowest in Heterotrophy	+Fe											No assigned ortholog							No assigned ortholog							No assigned ortholog in Os							No assigned ortholog in Zm
Cz02g16180.t1	Cz02g16180	-0.343338	0.0120449	Lower Stringency (No FC cutoff)	Lowest in Heterotrophy	+Fe				Bestrophin, RFP-TM, chloride channel	Automated (eggnog emapper)				Cre06.g261750									Ortholog assigned, protein not detected in At							Detected ortholog transcript in Os	GRMZM2G114469		GRMZM2G114469		GRMZM2G114469		Detected ortholog transcript in Zm	Cre06.g261750, Cre16.g662600, Cre16.g663450, Cre16.g663400, Cre11.g474700	AT3G61320, AT2G45870	Cz01g18220, Cz07g12140, Cz10g06070, Cz02g16180
Cz05g24240.t1	Cz05g24240	-0.341356	0.00475142	Lower Stringency (No FC cutoff)	Lowest in Heterotrophy					SNF2 family N-terminal domain	Automated (eggnog emapper)						No assigned ortholog							Ortholog assigned, protein not detected in At							Detected ortholog transcript in Os							Detected ortholog transcript in Zm		AT2G46020(ATBRM)	Cz05g24240
Cz14g05030.t1	Cz14g05030	-0.337072	0.0175534	Lower Stringency (No FC cutoff)	Lowest in Heterotrophy	-Glc				Microfibrillar-associated protein	Automated (eggnog emapper)													Detected ortholog protein in At							Detected ortholog transcript in Os							Detected ortholog transcript in Zm	Cre05.g232950	AT5G17900, AT4G08580	Cz14g05030
Cz16g01220.t1	Cz16g01220	-0.33458	0.0126364	Lower Stringency (No FC cutoff)	Lowest in Heterotrophy	+Fe	NTMC2T3.2			C2 domain	Automated (eggnog emapper)													Ortholog assigned, protein not detected in At							Detected ortholog transcript in Os							Detected ortholog transcript in Zm	Cre03.g202449	AT3G18370(ATSYTF)	Cz01g11060(NTMC2T3.1), Cz16g01220(NTMC2T3.2)
Cz07g11250.t1	Cz07g11250	-0.332417	0.00415047	Lower Stringency (No FC cutoff)	Lowest in Heterotrophy	+Fe:Glc				histone acetyltransferase activity	Automated (eggnog emapper)													No assigned ortholog							No assigned ortholog in Os							No assigned ortholog in Zm	Cre01.g013650		Cz07g11250
Cz07g18030.t1	Cz07g18030	-0.330257	0.00670978	Lower Stringency (No FC cutoff)	Lowest in Heterotrophy	+Fe											No assigned ortholog							No assigned ortholog							No assigned ortholog in Os							No assigned ortholog in Zm
Cz01g05270.t1	Cz01g05270	-0.329224	0.0292429	Lower Stringency (No FC cutoff)	Lowest in Heterotrophy	-strain +Fe				Protein of unknown function (DUF2854)	Automated (eggnog emapper)	Cre16.g665250(APE1)		Cre16.g665250(APE1)	Cre16.g665250(APE1)	Cre16.g665250(APE1)		AT5G38660(APE1)			AT5G38660(APE1)	AT5G38660(APE1)		Detected ortholog protein in At	LOC_Os08g27010		LOC_Os08g27010	LOC_Os08g27010	LOC_Os08g27010	LOC_Os08g27010	Detected ortholog transcript in Os	GRMZM2G099367	GRMZM2G099367	GRMZM2G099367	GRMZM2G099367	GRMZM2G099367	GRMZM2G099367	Detected ortholog transcript in Zm	Cre16.g665250(APE1)	AT5G38660(APE1)	Cz01g05270
UNPLg00333.t1	UNPLg00333	-0.325576	0.0280765	Lower Stringency (No FC cutoff)	Lowest in Heterotrophy	-Glc											No assigned ortholog							No assigned ortholog							No assigned ortholog in Os							No assigned ortholog in Zm			UNPLg00333
Cz01g34360.t1	Cz01g34360	-0.323293	0.0166719	Lower Stringency (No FC cutoff)	Lowest in Heterotrophy	-strain +Fe									Cre03.g164000(TEF7)									No assigned ortholog							No assigned ortholog in Os							No assigned ortholog in Zm	Cre03.g164000(TEF7)		Cz01g34360
Cz11g11040.t1	Cz11g11040	-0.319534	0.0174906	Lower Stringency (No FC cutoff)	Lowest in Heterotrophy		ACBP5			Acyl CoA binding protein (ACBP) binds thiol esters of long fatty acids and coenzyme A in a one-to-one binding mode with high specificity and affinity	Automated (eggnog emapper)													Detected ortholog protein in At							Detected ortholog transcript in Os							Detected ortholog transcript in Zm	Cre02.g074650	AT3G05420(ACBP4), AT5G27630(ACBP5)	Cz11g11040(ACBP5)
Cz15g10180.t1	Cz15g10180	-0.319185	0.00323728	Lower Stringency (No FC cutoff)	Lowest in Heterotrophy	-strain -Glc -strain:Glc									Cre03.g189350	Cre03.g189350					AT2G36145	AT2G36145		Detected ortholog protein in At	LOC_Os01g64270		LOC_Os01g64270				Detected ortholog transcript in Os	GRMZM2G169405	GRMZM2G169405	GRMZM2G169405	GRMZM2G169405	GRMZM2G169405	GRMZM2G169405	Detected ortholog transcript in Zm	Cre03.g189350	AT2G36145	Cz15g10180
Cz10g22180.t1	Cz10g22180	-0.317646	0.00306	Lower Stringency (No FC cutoff)	Lowest in Heterotrophy	+Fe:Glc	XCT			XAP5, circadian clock regulator	Automated (eggnog emapper)													Detected ortholog protein in At							Detected ortholog transcript in Os							Detected ortholog transcript in Zm	Cre07.g341300	AT2G21150(XCT)	Cz10g22180(XCT)
Cz02g02220.t1	Cz02g02220	-0.317482	0.0205213	Lower Stringency (No FC cutoff)	Lowest in Heterotrophy	+Fe	FEY			Enoyl-(Acyl carrier protein) reductase	Automated (eggnog emapper)													Detected ortholog protein in At							Detected ortholog transcript in Os							Detected ortholog transcript in Zm	Cre11.g480650	AT4G27760(FEY), AT5G53100, AT5G53090	Cz02g02220(FEY)
Cz10g03240.t1	Cz10g03240	-0.317311	0.0130241	Lower Stringency (No FC cutoff)	Lowest in Heterotrophy	+Fe				AAA domain	Automated (eggnog emapper)													Ortholog assigned, protein not detected in At							Ortholog assigned, transcript not detected in Os							Detected ortholog transcript in Zm	Cre07.g317908	AT5G50340	Cz10g03240
Cz02g05157.t1	Cz02g05157	-0.31552	0.0164201	Lower Stringency (No FC cutoff)	Lowest in Heterotrophy	+Fe -Glc																		No assigned ortholog							No assigned ortholog in Os							No assigned ortholog in Zm	Cre07.g342100		Cz02g05157
Cz07g16210.t1	Cz07g16210	-0.314835	0.00396754	Lower Stringency (No FC cutoff)	Lowest in Heterotrophy	+Fe -Glc				Phosphate acyltransferases	Automated (eggnog emapper)													No assigned ortholog							No assigned ortholog in Os							No assigned ortholog in Zm	Cre01.g017100		Cz07g16210
Cz18g12020.t1	Cz18g12020	-0.314056	0.0417046	Lower Stringency (No FC cutoff)	Lowest in Heterotrophy	+Fe -Glc +Fe:Glc											No assigned ortholog							No assigned ortholog							No assigned ortholog in Os							No assigned ortholog in Zm
Cz01g20220.t1	Cz01g20220	-0.313942	0.00367625	Lower Stringency (No FC cutoff)	Lowest in Heterotrophy	+Fe +Fe:Glc	KATNA1			severs microtubules in an ATP-dependent manner. Microtubule severing may promote rapid reorganization of cellular microtubule arrays	Automated (eggnog emapper)													Ortholog assigned, protein not detected in At							Detected ortholog transcript in Os							Detected ortholog transcript in Zm	Cre10.g427600(KAT1)	AT1G80350(AAA1)	Cz01g20220(KAT1)
Cz08g20270.t1	Cz08g20270	-0.313085	0.0297264	Lower Stringency (No FC cutoff)	Lowest in Heterotrophy	+Fe +Fe:Glc				procollagen-proline 4-dioxygenase activity	Automated (eggnog emapper)					Cre10.g459900								No assigned ortholog							No assigned ortholog in Os							No assigned ortholog in Zm	Cre10.g459900, Cre11.g481200, Cre05.g244700		Cz08g20270
Cz13g18270.t1	Cz13g18270	-0.312156	0.00279459	Lower Stringency (No FC cutoff)	Lowest in Heterotrophy	+Fe				Arsenite-resistance protein 2	Automated (eggnog emapper)			Cre13.g575900										Detected ortholog protein in At							Detected ortholog transcript in Os							Detected ortholog transcript in Zm	Cre13.g575900	AT2G27100(SE)	Cz13g18270
Cz08g04100.t1	Cz08g04100	-0.307509	0.00243862	Lower Stringency (No FC cutoff)	Lowest in Heterotrophy	+Fe								Cre05.g245102	Cre05.g245102	Cre05.g245102								Ortholog assigned, protein not detected in At							Detected ortholog transcript in Os	GRMZM2G373420						Detected ortholog transcript in Zm	Cre05.g245102	AT2G17972	Cz08g04100
Cz06g13030.t1	Cz06g13030	-0.307338	0.0205473	Lower Stringency (No FC cutoff)	Lowest in Heterotrophy	+Fe -Glc	SK2			Shikimate kinase	Automated (eggnog emapper)				Cre10.g436350(SHK5)						AT4G39540(ATSK2)	AT4G39540(ATSK2)		Detected ortholog protein in At	LOC_Os02g51410						Detected ortholog transcript in Os	GRMZM2G004590		GRMZM2G070218		GRMZM2G070218		Detected ortholog transcript in Zm	Cre10.g436350(SHK5)	AT2G21940(ATSK1), AT4G39540(ATSK2)	Cz06g13030(SK2)
Cz09g16100.t1	Cz09g16100	-0.306855	0.00208159	Lower Stringency (No FC cutoff)	Lowest in Heterotrophy	+Fe -Glc +Fe:Glc				peptidyl-threonine phosphorylation	Automated (eggnog emapper)													No assigned ortholog							No assigned ortholog in Os							No assigned ortholog in Zm	Cre01.g029500		Cz09g16100
Cz01g17230.t1	Cz01g17230	-0.30661	0.00194117	Lower Stringency (No FC cutoff)	Lowest in Heterotrophy	+Fe -Glc +Fe:Glc				2-oxoglutarate malate	Automated (eggnog emapper)													Ortholog assigned, protein not detected in At			LOC_Os09g29430		LOC_Os09g29430	LOC_Os09g29430	Detected ortholog transcript in Os	GRMZM2G086258, GRMZM2G040933	GRMZM2G086258	GRMZM2G086258, GRMZM2G040933	GRMZM2G086258	GRMZM2G086258	GRMZM2G086258	Detected ortholog transcript in Zm	Cre06.g260450(LCI20)	AT5G64290(DCT)	Cz09g25020, Cz01g17230
Cz12g15200.t1	Cz12g15200	-0.304636	0.00628458	Lower Stringency (No FC cutoff)	Lowest in Heterotrophy		PNP1			3' exoribonuclease family, domain 2	Automated (eggnog emapper)							AT3G03710(PDE326)			AT3G03710(PDE326)	AT3G03710(PDE326)		Detected ortholog protein in At							Detected ortholog transcript in Os							Detected ortholog transcript in Zm	Cre04.g214501	AT3G03710(PDE326)	Cz12g15200(PNP1)
Cz01g10060.t1	Cz01g10060	-0.302926	0.0258773	Lower Stringency (No FC cutoff)	Lowest in Heterotrophy	+Fe:Glc				ABC transporter A family member	Automated (eggnog emapper)		Cre03.g191950	Cre03.g191950				AT5G46420	AT5G46420		AT5G46420	AT5G46420		Detected ortholog protein in At							Detected ortholog transcript in Os							Detected ortholog transcript in Zm	Cre03.g191950	AT5G46420	Cz01g10060
Cz11g10140.t1	Cz11g10140	-0.30236	0.000345734	Lower Stringency (No FC cutoff)	Lowest in Heterotrophy	-strain +Fe -Glc -strain:Glc				Belongs to the mitochondrial carrier (TC 2.A.29) family	Automated (eggnog emapper)				Cre06.g286250	Cre06.g286250								Ortholog assigned, protein not detected in At							Detected ortholog transcript in Os							Detected ortholog transcript in Zm	Cre06.g286250	AT4G39460(SAMC1), AT1G34065(SAMC2)	Cz11g10140
Cz11g20030.t1	Cz11g20030	-0.301456	0.0157491	Lower Stringency (No FC cutoff)	Lowest in Heterotrophy	-Glc +Fe:Glc																		No assigned ortholog							No assigned ortholog in Os							No assigned ortholog in Zm	Cre06.g284550		Cz11g20030
Cz11g25110.t1	Cz11g25110	-0.300977	0.0150226	Lower Stringency (No FC cutoff)	Lowest in Heterotrophy	+Fe +Fe:Glc				Uncharacterized conserved protein (DUF2358)	Automated (eggnog emapper)			Cre06.g292400	Cre06.g292400									Ortholog assigned, protein not detected in At							No assigned ortholog in Os	GRMZM2G164378		GRMZM2G164378	GRMZM2G164378	GRMZM2G164378, GRMZM2G421556	GRMZM2G164378	Detected ortholog transcript in Zm	Cre06.g292400	AT2G46100	Cz11g25110
Cz09g15060.t1	Cz09g15060	-0.299355	0.00246075	Lower Stringency (No FC cutoff)	Lowest in Heterotrophy	+Fe	ACS2	Lipid Biosynthesis		Acetyl Co-A Synthase	Manual or Ortholog Based Annotation													Detected ortholog protein in At	LOC_Os04g33190		LOC_Os04g33190	LOC_Os04g33190	LOC_Os04g33190	LOC_Os04g33190	Detected ortholog transcript in Os	GRMZM2G157269		GRMZM2G157269	GRMZM2G157269	GRMZM2G157269	GRMZM2G157269	Detected ortholog transcript in Zm	Cre01.g055408	AT5G36880(ACS)	Cz09g15060(ACS2), Cz12g10100(ACS1)
Cz09g14160.t1	Cz09g14160	-0.29615	0.000765497	Lower Stringency (No FC cutoff)	Lowest in Heterotrophy	+Fe:Glc				ATPase family AAA domain-containing protein	Automated (eggnog emapper)													Ortholog assigned, protein not detected in At							Detected ortholog transcript in Os							Detected ortholog transcript in Zm	Cre01.g038151	AT1G05910	Cz09g14160
Cz05g11190.t1	Cz05g11190	-0.295249	0.0385219	Lower Stringency (No FC cutoff)	Lowest in Heterotrophy	+Fe	RPE1	CalvBenBash		Ribulose-5-Phosphate-3-Epimerase	Manual or Ortholog Based Annotation					Cre12.g511900(RPE1)		AT5G61410(EMB2728)	AT5G61410(EMB2728)	AT5G61410(EMB2728)	AT5G61410(EMB2728)	AT5G61410(EMB2728)	AT5G61410(EMB2728)	Detected ortholog protein in At	LOC_Os03g07300		LOC_Os03g07300	LOC_Os03g07300	LOC_Os03g07300	LOC_Os03g07300	Detected ortholog transcript in Os	GRMZM2G026807	GRMZM2G026807	GRMZM2G026807	GRMZM2G026807	GRMZM2G026807	GRMZM2G026807	Detected ortholog transcript in Zm	Cre12.g511900(RPE1)	AT5G61410(EMB2728)	Cz05g11190(RPE1)
Cz01g20260.t1	Cz01g20260	-0.294813	0.0130539	Lower Stringency (No FC cutoff)	Lowest in Heterotrophy	-Glc -strain:Glc +Fe:Glc	LPA1B	PSCpAssembly		Low PSII Accumulating	Manual or Ortholog Based Annotation		Cre10.g430150		Cre10.g430150	Cre10.g430150		AT1G02910(LPA1)			AT1G02910(LPA1)			Detected ortholog protein in At							Detected ortholog transcript in Os			GRMZM2G383154		GRMZM2G383154		Detected ortholog transcript in Zm	Cre10.g430150	AT1G02910(LPA1)	Cz01g20260(LPA1B)
Cz02g38160.t1	Cz02g38160	-0.292312	0.00990027	Lower Stringency (No FC cutoff)	Lowest in Heterotrophy	+Fe -Glc	ELIP5	ELIP&HLIP		Early Light-Induced Protein Homolog	Manual				Cre09.g393173(ELI2)	Cre09.g393173(ELI2)		AT4G14690(ELIP2)	AT4G14690(ELIP2)					Detected ortholog protein in At					LOC_Os07g08150, LOC_Os07g08160, LOC_Os01g14410, LOC_Os02g16560, LOC_Os03g30400		Detected ortholog transcript in Os	GRMZM2G355752, GRMZM2G425728	GRMZM2G425728	GRMZM2G425728		GRMZM2G425728		Detected ortholog transcript in Zm	Cre09.g393173(ELI2)	AT3G22840(ELIP), AT4G14690(ELIP2)	Cz02g38160(ELIP5), Cz08g00120(ELIP10), Cz17g16050(ELIP8), Cz07g29280(ELIP1), Cz14g24190(ELIP3)
Cz09G08170.t1	Cz09G08170	-0.292292	0.00125765	Lower Stringency (No FC cutoff)	Lowest in Heterotrophy	-strain +Fe -Glc -strain:Glc									Cre01.g052100(PRPL18)	Cre01.g052100(PRPL18)	No assigned ortholog	AT1G48350(EMB3105)	AT1G48350(EMB3105)		AT1G48350(EMB3105)	AT1G48350(EMB3105)	AT1G48350(EMB3105)	Detected ortholog protein in At							Detected ortholog transcript in Os	GRMZM2G142097						Detected ortholog transcript in Zm	Cre01.g052100(PRPL18)	AT1G48350(EMB3105)	Cz09G08170
Cz19g01230.t1	Cz19g01230	-0.291478	0.032687	Lower Stringency (No FC cutoff)	Lowest in Heterotrophy					Catalyzes the epimerization of the S- and R-forms of NAD(P)HX, a damaged form of NAD(P)H that is a result of enzymatic or heat-dependent hydration. This is a prerequisite for the S- specific NAD(P)H-hydrate dehydratase to allow the repair of both epimers of NAD(P)HX	Automated (eggnog emapper)													Detected ortholog protein in At							Detected ortholog transcript in Os							Detected ortholog transcript in Zm	Cre08.g378200	AT5G49970(ATPPOX)	Cz19g01230
Cz08g25090.t1	Cz08g25090	-0.29134	0.00475435	Lower Stringency (No FC cutoff)	Lowest in Heterotrophy	+Fe +Glc +Fe:Glc				Uncharacterized conserved protein (DUF2358)	Automated (eggnog emapper)													Ortholog assigned, protein not detected in At					LOC_Os07g10495		Detected ortholog transcript in Os							No assigned ortholog in Zm	Cre10.g464250	AT3G04890	Cz08g25090
Cz12g11010.t1	Cz12g11010	-0.289935	0.000939416	Lower Stringency (No FC cutoff)	Lowest in Heterotrophy	+Fe -Glc +Fe:Glc				response to abiotic stimulus	Automated (eggnog emapper)				Cre16.g674300(FAP269)	Cre16.g674300(FAP269)								No assigned ortholog							No assigned ortholog in Os							No assigned ortholog in Zm	Cre16.g674300(FAP269)		Cz12g11010
Cz08g26170.t1	Cz08g26170	-0.285289	0.0327877	Lower Stringency (No FC cutoff)	Lowest in Heterotrophy	-strain +Fe -Glc -strain:Glc	HPR			Belongs to the D-isomer specific 2-hydroxyacid dehydrogenase family	Automated (eggnog emapper)				Cre06.g295450(HPR1)			AT1G68010(ATHPR1)	AT1G68010(ATHPR1)	AT1G68010(ATHPR1)	AT1G68010(ATHPR1)	AT1G68010(ATHPR1)	AT1G68010(ATHPR1)	Detected ortholog protein in At	LOC_Os02g01150		LOC_Os02g01150	LOC_Os02g01150	LOC_Os02g01150	LOC_Os02g01150	Detected ortholog transcript in Os	GRMZM2G074282		GRMZM2G074282	GRMZM2G074282	GRMZM2G074282	GRMZM2G074282	Detected ortholog transcript in Zm	Cre06.g295450(HPR1)	AT1G68010(ATHPR1)	Cz08g26170(HPR)
Cz16g01180.t1	Cz16g01180	-0.281725	0.0412741	Lower Stringency (No FC cutoff)	Lowest in Heterotrophy	-Glc +Fe:Glc				Microtubule-associated protein	Automated (eggnog emapper)													No assigned ortholog							No assigned ortholog in Os							No assigned ortholog in Zm	Cre16.g652650		Cz16g01180, Cz16g09120
Cz06g07090.t1	Cz06g07090	-0.281431	0.00121356	Lower Stringency (No FC cutoff)	Lowest in Heterotrophy	-Glc +Fe:Glc	FBA2	Glycolysis		Fructose-Bisphosphate Aldolase	Manual or Ortholog Based Annotation						No assigned ortholog	AT4G26530(AtFBA5)	AT4G26530(AtFBA5)		AT4G26530(AtFBA5)	AT4G26530(AtFBA5)	AT4G26530(AtFBA5)	Detected ortholog protein in At	LOC_Os06g40640	LOC_Os06g40640	LOC_Os06g40640	LOC_Os06g40640	LOC_Os06g40640	LOC_Os06g40640	Detected ortholog transcript in Os							Detected ortholog transcript in Zm		AT4G26530(AtFBA5), AT4G26520(AtFBA7), AT2G36460(FBA6), AT3G52930(AtFBA8), AT5G03690(AtFBA4)	Cz06g07090(FBA2)
Cz11g05060.t1	Cz11g05060	-0.27965	0.0415822	Lower Stringency (No FC cutoff)	Lowest in Heterotrophy	-strain +Fe -Glc -strain:Glc				Bacterial trigger factor protein (TF)	Automated (eggnog emapper)			Cre01.g001750(TIG1)	Cre01.g001750(TIG1)	Cre01.g001750(TIG1)		AT5G55220	AT5G55220		AT5G55220	AT5G55220		Detected ortholog protein in At							Detected ortholog transcript in Os							Detected ortholog transcript in Zm	Cre01.g001750(TIG1)	AT5G55220	Cz11g05060
Cz10g20130.t1	Cz10g20130	-0.277729	0.0408419	Lower Stringency (No FC cutoff)	Lowest in Heterotrophy	-strain																		Ortholog assigned, protein not detected in At							Detected ortholog transcript in Os							Detected ortholog transcript in Zm	Cre12.g509300	AT5G64160	Cz10g20130
Cz03g33200.t1	Cz03g33200	-0.276975	0.00579766	Lower Stringency (No FC cutoff)	Lowest in Heterotrophy	-Glc +Fe:Glc	Cz03g33200	Respiration	ATP synthase		Manual or Ortholog Based Annotation													Ortholog assigned, protein not detected in At							Detected ortholog transcript in Os							Detected ortholog transcript in Zm	Cre17.g697934	AT3G03420	Cz07g33090(Cz07g33090), Cz03g33200(Cz03g33200)
Cz03g40300.t1	Cz03g40300	-0.266927	0.0232603	Lower Stringency (No FC cutoff)	Lowest in Heterotrophy	+Fe -Glc +Fe:Glc				pre-mRNA processing factor 4 (PRP4) like	Automated (eggnog emapper)													Ortholog assigned, protein not detected in At							Detected ortholog transcript in Os							Detected ortholog transcript in Zm	Cre16.g662800(PRP4)	AT2G41500(EMB2776), AT2G05720	Cz03g40300
Cz01g02300.t1	Cz01g02300	-0.265727	0.0291323	Lower Stringency (No FC cutoff)	Lowest in Heterotrophy		CLPR4			Belongs to the peptidase S14 family	Automated (eggnog emapper)			Cre03.g204350(CLPR4)										Detected ortholog protein in At							Detected ortholog transcript in Os							Detected ortholog transcript in Zm	Cre03.g204350(CLPR4)	AT4G17040(CLPR4)	Cz01g02300(CLPR4)
Cz01g26270.t1	Cz01g26270	-0.26449	0.0104453	Lower Stringency (No FC cutoff)	Lowest in Heterotrophy	+Fe	UXS1			Male sterility protein	Automated (eggnog emapper)													Detected ortholog protein in At	LOC_Os07g47700	LOC_Os07g47700	LOC_Os07g47700				Detected ortholog transcript in Os							Detected ortholog transcript in Zm	Cre03.g169400(GAD1)	AT5G59290(ATUXS3), AT3G46440(UXS5), AT2G28760(UXS6), AT3G53520(ATUXS1), AT3G62830(ATUXS2), AT2G47650(UXS4)	Cz01g26270(UXS1)
Cz16g09250.t1	Cz16g09250	-0.263082	0.0074381	Lower Stringency (No FC cutoff)	Lowest in Heterotrophy	-Glc +Fe:Glc				UDP-3-O-acyl N-acetylglycosamine deacetylase	Automated (eggnog emapper)													Ortholog assigned, protein not detected in At							Detected ortholog transcript in Os							Detected ortholog transcript in Zm	Cre16.g653350	AT1G24793(AtLpxC1), AT1G25054(AtLpxC3), AT1G25210(AtLpxC5), AT1G25145(AtLpxC4)	Cz16g09250
Cz01g25030.t1	Cz01g25030	-0.259825	0.0193485	Lower Stringency (No FC cutoff)	Lowest in Heterotrophy					Chromatin organization modifier domain	Automated (eggnog emapper)													Ortholog assigned, protein not detected in At							Detected ortholog transcript in Os							Detected ortholog transcript in Zm	Cre03.g179300	AT2G13370(CHR5)	Cz01g25030
Cz07g15190.t1	Cz07g15190	-0.258384	0.0408426	Lower Stringency (No FC cutoff)	Lowest in Heterotrophy	-Glc				Belongs to the TBCA family	Automated (eggnog emapper)													Detected ortholog protein in At							Detected ortholog transcript in Os							Detected ortholog transcript in Zm	Cre16.g670800	AT2G30410(KIS)	Cz07g15190
Cz02g15110.t1	Cz02g15110	-0.258278	0.00656466	Lower Stringency (No FC cutoff)	Lowest in Heterotrophy	+Fe	CYP59			Cyclophilin type peptidyl-prolyl cis-trans isomerase/CLD	Automated (eggnog emapper)													Ortholog assigned, protein not detected in At							Detected ortholog transcript in Os							Detected ortholog transcript in Zm	Cre11.g479850(CYN59)	AT1G53720(ATCYP59)	Cz02g15110(CYP59)
Cz09g00190.t1	Cz09g00190	-0.254141	0.00150045	Lower Stringency (No FC cutoff)	Lowest in Heterotrophy	+Fe +Fe:Glc				Xylose isomerase-like TIM barrel	Automated (eggnog emapper)						No assigned ortholog							No assigned ortholog							No assigned ortholog in Os							No assigned ortholog in Zm			Cz09g00190
Cz13g15090.t1	Cz13g15090	-0.250462	0.0162015	Lower Stringency (No FC cutoff)	Lowest in Heterotrophy	+Fe:Glc				Inactive serine threonine-protein kinase	Automated (eggnog emapper)													Ortholog assigned, protein not detected in At							Ortholog assigned, transcript not detected in Os							Ortholog assigned, transcript not detected in Zm	Cre17.g732650	AT5G18525	Cz13g15090
Cz03g09030.t1	Cz03g09030	-0.249565	0.0268629	Lower Stringency (No FC cutoff)	Lowest in Heterotrophy	+Fe				Symplekin tight junction protein C terminal	Automated (eggnog emapper)													Ortholog assigned, protein not detected in At							Detected ortholog transcript in Os							Detected ortholog transcript in Zm	Cre02.g099200	AT1G27570, AT3G43950, AT5G01400(ESP4), AT1G27595	Cz03g09030
Cz11g05040.t1	Cz11g05040	-0.249555	0.0152534	Lower Stringency (No FC cutoff)	Lowest in Heterotrophy	+Fe -Glc +Fe:Glc				Protein of unknown function (DUF1517)	Automated (eggnog emapper)			Cre01.g004450(CPLD42)	Cre01.g004450(CPLD42)	Cre01.g004450(CPLD42)					AT1G54520			Detected ortholog protein in At							Detected ortholog transcript in Os	GRMZM2G097109, GRMZM2G068989		GRMZM2G097109, GRMZM2G412229, GRMZM2G068989		GRMZM2G412229, GRMZM2G068989		Detected ortholog transcript in Zm	Cre01.g004450(CPLD42)	AT1G54520	Cz01g23120, Cz11g05040
Cz12g09130.t1	Cz12g09130	-0.249302	0.00093355	Lower Stringency (No FC cutoff)	Lowest in Heterotrophy	+Fe				Involved in the maturation of specific proteins in the endoplasmic reticulum	Automated (eggnog emapper)						No assigned ortholog							No assigned ortholog							No assigned ortholog in Os							No assigned ortholog in Zm
Cz15g09170.t1	Cz15g09170	-0.243461	0.0190415	Lower Stringency (No FC cutoff)	Lowest in Heterotrophy	+Fe +Fe:Glc				SAM domain (Sterile alpha motif)	Automated (eggnog emapper)													No assigned ortholog							No assigned ortholog in Os							No assigned ortholog in Zm	Cre06.g281526		Cz15g09170
UNPLg00506.t1	UNPLg00506	-0.24096	0.0111472	Lower Stringency (No FC cutoff)	Lowest in Heterotrophy	+Fe -Glc +Fe:Glc											No assigned ortholog							No assigned ortholog							No assigned ortholog in Os							No assigned ortholog in Zm
Cz05g32210.t1	Cz05g32210	-0.233551	0.00544934	Lower Stringency (No FC cutoff)	Lowest in Heterotrophy					Cactus-binding C-terminus of cactin protein	Automated (eggnog emapper)													Ortholog assigned, protein not detected in At							Detected ortholog transcript in Os							Detected ortholog transcript in Zm	Cre09.g398650	AT1G03910(CTN)	Cz05g32210
Cz01g44270.t1	Cz01g44270	-0.231918	0.0120459	Lower Stringency (No FC cutoff)	Lowest in Heterotrophy	+Fe -Glc -Fe:Glc				Bifunctional nuclease	Automated (eggnog emapper)													No assigned ortholog							No assigned ortholog in Os							No assigned ortholog in Zm	Cre03.g183550		Cz01g44270
Cz02g42010.t1	Cz02g42010	-0.229373	0.0102172	Lower Stringency (No FC cutoff)	Lowest in Heterotrophy	+Fe:Glc	PPX1	Chlorophyll Biosynthesis		Protoporphyrinogen IX Oxidase	Manual or Ortholog Based Annotation				Cre09.g396300(PPX1)	Cre09.g396300(PPX1)		AT4G01690(HEMG1)	AT4G01690(HEMG1)		AT4G01690(HEMG1)	AT4G01690(HEMG1)		Detected ortholog protein in At							Detected ortholog transcript in Os	GRMZM2G039396						Detected ortholog transcript in Zm	Cre09.g396300(PPX1)	AT4G01690(HEMG1)	Cz02g42010(PPX1)
Cz16g00020.t1	Cz16g00020	-0.224506	0.0426706	Lower Stringency (No FC cutoff)	Lowest in Heterotrophy					UTP--glucose-1-phosphate uridylyltransferase	Automated (eggnog emapper)				Cre16.g696000									No assigned ortholog							No assigned ortholog in Os							No assigned ortholog in Zm	Cre16.g696000		Cz16g00020
Cz16g00260.t1	Cz16g00260	-0.223011	0.0143529	Lower Stringency (No FC cutoff)	Lowest in Heterotrophy	-strain +Fe:Glc																		No assigned ortholog							No assigned ortholog in Os							No assigned ortholog in Zm	Cre16.g691100		Cz16g00260
Cz14g09120.t1	Cz14g09120	-0.222586	0.00130021	Lower Stringency (No FC cutoff)	Lowest in Heterotrophy					to yeast SWC4 (a component of the Swr1p complex that incorporates Htz1p into chromatin and acomponent of the NuA4 histone acetyltransferase complex) and animal proteins in the DNA methyltransferase 1 associated protein 1 (DMAP1) protein group	Automated (eggnog emapper)													Ortholog assigned, protein not detected in At							Detected ortholog transcript in Os							Detected ortholog transcript in Zm	Cre03.g144907	AT2G47210	Cz14g09120
Cz03g17120.t1	Cz03g17120	-0.220006	0.0361267	Lower Stringency (No FC cutoff)	Lowest in Heterotrophy	+Fe +Glc +Fe:Glc																		No assigned ortholog							No assigned ortholog in Os							No assigned ortholog in Zm	Cre16.g686398, Cre16.g686286		Cz03g17120
Cz08g08020.t1	Cz08g08020	-0.219828	0.0164139	Lower Stringency (No FC cutoff)	Lowest in Heterotrophy	-Glc +Fe:Glc				Catalyzes conversion of folates to polyglutamate derivatives allowing concentration of folate compounds in the cell and the intracellular retention of these cofactors, which are important substrates for most of the folate-dependent enzymes that are involved in one-carbon transfer reactions involved in purine, pyrimidine and amino acid synthesis	Automated (eggnog emapper)													Detected ortholog protein in At					LOC_Os10g35940		Detected ortholog transcript in Os							Detected ortholog transcript in Zm	Cre05.g239067, Cre05.g239100	AT3G10160(ATDFC), AT3G55630(ATDFD), AT5G05980(ATDFB)	Cz08g08020
Cz05g09080.t1	Cz05g09080	-0.218914	0.0225267	Lower Stringency (No FC cutoff)	Lowest in Heterotrophy	-Glc +Fe:Glc	PRMT7			peptidyl-arginine methylation, to symmetrical-dimethyl arginine	Automated (eggnog emapper)													No assigned ortholog							No assigned ortholog in Os							No assigned ortholog in Zm	Cre09.g393050		Cz05g09080(PRMT7)
Cz05g24050.t1	Cz05g24050	-0.218196	0.0318681	Lower Stringency (No FC cutoff)	Lowest in Heterotrophy	-strain +Fe											No assigned ortholog							No assigned ortholog							No assigned ortholog in Os							No assigned ortholog in Zm
Cz16g12070.t1	Cz16g12070	-0.215498	0.00318363	Lower Stringency (No FC cutoff)	Lowest in Heterotrophy	-Glc +Fe:Glc				Rhodanese-like domain	Automated (eggnog emapper)				Cre16.g650050	Cre16.g650050		AT4G27700	AT4G27700		AT4G27700	AT4G27700	AT4G27700	Detected ortholog protein in At							Detected ortholog transcript in Os	GRMZM2G052610, GRMZM2G052509		GRMZM2G052610, GRMZM2G052509	GRMZM2G052509	GRMZM2G052509	GRMZM2G052509	Detected ortholog transcript in Zm	Cre16.g650050	AT4G27700	Cz16g12070
Cz02g39070.t1	Cz02g39070	-0.21458	0.011984	Lower Stringency (No FC cutoff)	Lowest in Heterotrophy	+Fe +Fe:Glc																		No assigned ortholog							No assigned ortholog in Os							No assigned ortholog in Zm	Cre08.g373346		Cz13g07300, Cz02g39070, Cz06g34110
Cz02g21410.t1	Cz02g21410	-0.212991	0.0397861	Lower Stringency (No FC cutoff)	Lowest in Heterotrophy	-Glc				Domain of unknown function (DUF1990)	Automated (eggnog emapper)		Cre17.g720550											Ortholog assigned, protein not detected in At							Detected ortholog transcript in Os							Detected ortholog transcript in Zm	Cre17.g720550	AT2G17695	Cz02g21410
Cz04g11060.t1	Cz04g11060	-0.211905	0.0095095	Lower Stringency (No FC cutoff)	Lowest in Heterotrophy	-strain +Fe	PRPL3			Belongs to the universal ribosomal protein uL3 family	Automated (eggnog emapper)				Cre48.g761197			AT2G43030	AT2G43030		AT2G43030	AT2G43030	AT2G43030	Detected ortholog protein in At							Detected ortholog transcript in Os	GRMZM2G109165						Detected ortholog transcript in Zm	Cre48.g761197, Cre01.g050316	AT2G43030	Cz04g11060(PRPL3)
Cz01g46090.t1	Cz01g46090	-0.211604	0.0315856	Lower Stringency (No FC cutoff)	Lowest in Heterotrophy	-Glc +Fe:Glc				DNA-(Apurinic or apyrimidinic site) lyase	Automated (eggnog emapper)													Ortholog assigned, protein not detected in At							Detected ortholog transcript in Os							Ortholog assigned, transcript not detected in Zm	Cre03.g175850	AT2G41460(ARP)	Cz01g46090
Cz10g14050.t1	Cz10g14050	-0.209051	0.0352255	Lower Stringency (No FC cutoff)	Lowest in Heterotrophy	+Fe -Glc +Fe:Glc				cytosine purines uracil thiamine allantoin	Automated (eggnog emapper)													Ortholog assigned, protein not detected in At							Detected ortholog transcript in Os							Detected ortholog transcript in Zm	Cre09.g389356	AT5G03555(AtNCS1)	Cz10g14050
Cz11g03050.t1	Cz11g03050	-0.207671	0.0256935	Lower Stringency (No FC cutoff)	Lowest in Heterotrophy	+Fe				Domain Homologous to E6-AP Carboxyl Terminus with	Automated (eggnog emapper)													Ortholog assigned, protein not detected in At							Detected ortholog transcript in Os							Detected ortholog transcript in Zm	Cre06.g280300	AT3G17205(UPL6)	Cz11g03050
Cz01g39010.t1	Cz01g39010	-0.207607	0.0140074	Lower Stringency (No FC cutoff)	Lowest in Heterotrophy	+Fe -Glc +Fe:Glc											No assigned ortholog							No assigned ortholog							No assigned ortholog in Os							No assigned ortholog in Zm
UNPLg00621.t1	UNPLg00621	-0.207439	0.0367685	Lower Stringency (No FC cutoff)	Lowest in Heterotrophy	+Fe -Glc				SOS response associated peptidase (SRAP)	Automated (eggnog emapper)	Cre09.g410000												Ortholog assigned, protein not detected in At							Detected ortholog transcript in Os							Detected ortholog transcript in Zm	Cre09.g410000	AT2G26470	UNPLg00621
Cz01g24260.t1	Cz01g24260	-0.207409	0.0101256	Lower Stringency (No FC cutoff)	Lowest in Heterotrophy	-Glc +Fe:Glc				ATP-NAD kinase	Automated (eggnog emapper)							AT1G21640(ATNADK2)	AT1G21640(ATNADK2)		AT1G21640(ATNADK2)	AT1G21640(ATNADK2)	AT1G21640(ATNADK2)	Detected ortholog protein in At			LOC_Os11g08670		LOC_Os11g08670	LOC_Os11g08670	Detected ortholog transcript in Os			GRMZM2G106119, GRMZM2G046498, GRMZM2G071023	GRMZM2G106119	GRMZM2G106119, GRMZM2G046498, GRMZM2G071023	GRMZM2G106119, GRMZM2G046498, GRMZM2G071023	Detected ortholog transcript in Zm	Cre07.g322950(NDK1)	AT1G21640(ATNADK2)	Cz01g24260
Cz06g07110.t1	Cz06g07110	-0.203601	0.0377154	Lower Stringency (No FC cutoff)	Lowest in Heterotrophy					La-related protein	Automated (eggnog emapper)													Detected ortholog protein in At							Detected ortholog transcript in Os							Detected ortholog transcript in Zm	Cre10.g441200	AT5G21160(AtLARP1a)	Cz06g07110
UNPLg00124.t1	UNPLg00124	-0.202005	0.00952286	Lower Stringency (No FC cutoff)	Lowest in Heterotrophy	+Fe				Rubisco LSMT substrate-binding	Automated (eggnog emapper)						No assigned ortholog							Detected ortholog protein in At							Detected ortholog transcript in Os	AC198982.3_FG006						Detected ortholog transcript in Zm		AT5G14260	UNPLg00124
Cz15g01170.t1	Cz15g01170	-0.200111	0.0436133	Lower Stringency (No FC cutoff)	Lowest in Heterotrophy	-strain +Fe +Glc -strain:Fe -strain:Glc +Fe:Glc -strain:Fe:Glc				Thylakoid lumenal 16.5 kDa protein	Automated (eggnog emapper)				Cre06.g256250(TEF14)			AT4G02530	AT4G02530		AT4G02530	AT4G02530	AT4G02530	Detected ortholog protein in At	LOC_Os06g49160		LOC_Os06g49160				Detected ortholog transcript in Os	GRMZM5G854533	GRMZM5G854533	GRMZM5G854533	GRMZM5G854533	GRMZM5G854533		Detected ortholog transcript in Zm	Cre06.g256250(TEF14)	AT4G02530	Cz15g01170
Cz04g11160.t1	Cz04g11160	-0.199292	0.00170472	Lower Stringency (No FC cutoff)	Lowest in Heterotrophy	+Fe:Glc				Belongs to the protein kinase superfamily	Automated (eggnog emapper)													Ortholog assigned, protein not detected in At							Detected ortholog transcript in Os			GRMZM2G104658		GRMZM2G104658		Detected ortholog transcript in Zm	Cre09.g391245	AT1G49180, AT2G37840, AT3G53930, AT3G61960	UNPLg00345, Cz04g11160
Cz13g07120.t1	Cz13g07120	-0.199273	0.00337517	Lower Stringency (No FC cutoff)	Lowest in Heterotrophy	+Fe +Fe:Glc				Activating signal cointegrator	Automated (eggnog emapper)						No assigned ortholog	AT3G47610						Detected ortholog protein in At							Detected ortholog transcript in Os							Detected ortholog transcript in Zm		AT3G47610	Cz13g07120
Cz07g06250.t1	Cz07g06250	-0.19789	0.0156833	Lower Stringency (No FC cutoff)	Lowest in Heterotrophy	+Fe	RFC2			Replication factor c	Automated (eggnog emapper)													Ortholog assigned, protein not detected in At							Ortholog assigned, transcript not detected in Os							Ortholog assigned, transcript not detected in Zm	Cre07.g337150(RFC2)	AT1G63160(EMB2811)	Cz07g06250(RFC2)
Cz10g29190.t1	Cz10g29190	-0.197332	0.0348968	Lower Stringency (No FC cutoff)	Lowest in Heterotrophy	+Fe -Glc +Fe:Glc				Vitamin K epoxide reductase family	Automated (eggnog emapper)			Cre12.g493150(VKE1)	Cre12.g493150(VKE1)	Cre12.g493150(VKE1)								Ortholog assigned, protein not detected in At							Detected ortholog transcript in Os							Detected ortholog transcript in Zm	Cre12.g493150(VKE1)	AT4G35760(LTO1)	Cz10g29190
Cz19g03205.t1	Cz19g03205	-0.195808	0.0217511	Lower Stringency (No FC cutoff)	Lowest in Heterotrophy	-Glc +Fe:Glc				Acetyltransferase (GNAT) domain	Automated (eggnog emapper)													Ortholog assigned, protein not detected in At							Detected ortholog transcript in Os							Detected ortholog transcript in Zm	Cre03.g184151	AT2G04845	Cz19g03205
Cz05g22120.t1	Cz05g22120	-0.194755	0.0366588	Lower Stringency (No FC cutoff)	Lowest in Heterotrophy	+Fe -Glc				Domain in Tre-2, BUB2p, and Cdc16p. Probable Rab-GAPs.	Automated (eggnog emapper)													Ortholog assigned, protein not detected in At							Detected ortholog transcript in Os							Detected ortholog transcript in Zm	Cre17.g715400	AT5G41940, AT5G53570, AT3G49350, AT5G24390	Cz05g22120, Cz03g40090
UNPLg00212.t1	UNPLg00212	-0.193842	0.03627	Lower Stringency (No FC cutoff)	Lowest in Heterotrophy	+Fe +Fe:Glc				Belongs to the syntaxin family	Automated (eggnog emapper)													Detected ortholog protein in At							Detected ortholog transcript in Os							Detected ortholog transcript in Zm	Cre13.g588550	AT3G03800(ATSYP131), AT5G08080(ATSYP132)	UNPLg00216, UNPLg00212
Cz08g03160.t1	Cz08g03160	-0.190452	0.00306449	Lower Stringency (No FC cutoff)	Lowest in Heterotrophy	+Fe:Glc				Pre-mRNA-splicing factor SF3a complex subunit 2 (Prp11)	Automated (eggnog emapper)													Detected ortholog protein in At							Detected ortholog transcript in Os							Detected ortholog transcript in Zm	Cre06.g252700(SPL2)	AT2G32600	Cz08g03160
Cz02g41250.t1	Cz02g41250	-0.184169	0.00894179	Lower Stringency (No FC cutoff)	Lowest in Heterotrophy					ATP-dependent Clp protease, proteolytic subunit	Automated (eggnog emapper)			Cre12.g500950(CLPP4)				AT1G66670(CLPP3), AT5G45390(CLPP4)			AT1G66670(CLPP3), AT5G45390(CLPP4)	AT5G45390(CLPP4)		Detected ortholog protein in At							Detected ortholog transcript in Os							Detected ortholog transcript in Zm	Cre12.g500950(CLPP4)	AT1G66670(CLPP3), AT5G45390(CLPP4)	Cz02g41250
Cz16g08210.t1	Cz16g08210	-0.182944	0.00748599	Lower Stringency (No FC cutoff)	Lowest in Heterotrophy	+Fe +Fe:Glc	RCCR1	Chlorophyll Degradation		N/A	Manual						No assigned ortholog				AT4G37000(ACD2)			Detected ortholog protein in At							Detected ortholog transcript in Os							Detected ortholog transcript in Zm		AT4G37000(ACD2)	Cz16g08210(RCCR1)
Cz10g27260.t1	Cz10g27260	-0.182284	0.0110448	Lower Stringency (No FC cutoff)	Lowest in Heterotrophy	-Glc +Fe:Glc				Belongs to the MT-A70-like family	Automated (eggnog emapper)													Detected ortholog protein in At							Detected ortholog transcript in Os							Ortholog assigned, transcript not detected in Zm	Cre01.g050600	AT4G09980(EMB1691)	Cz10g27260
CzCPg01240.t1.v5.2.3	CzCPg01240	-0.182144	0.00700453	Lower Stringency (No FC cutoff)	Lowest in Heterotrophy		rpoC1			RNA polymerase subunit beta'	Manual						No assigned ortholog (not nuclear encoded)	ATCG00180(RPOC1)	ATCG00180(RPOC1)		ATCG00180(RPOC1)	ATCG00180(RPOC1)		Detected ortholog protein in At							Ortholog assigned, transcript not detected in Os							Detected ortholog transcript in Zm		ATCG00180(RPOC1)	CzCPg01240(rpoC1)
Cz05g07170.t1	Cz05g07170	-0.181476	0.0295975	Lower Stringency (No FC cutoff)	Lowest in Heterotrophy	+Fe -Glc	LPA1A	PSCpAssembly		Low PSII Accumulating	Manual or Ortholog Based Annotation				Cre06.g266900						AT4G28740	AT4G28740		Detected ortholog protein in At			LOC_Os04g42800		LOC_Os04g42800	LOC_Os04g42800	Detected ortholog transcript in Os	GRMZM2G051952						Detected ortholog transcript in Zm	Cre06.g266900	AT4G28740	Cz05g07170(LPA1A)
Cz01g31170.t1	Cz01g31170	-0.180337	0.0399261	Lower Stringency (No FC cutoff)	Lowest in Heterotrophy	+Fe											No assigned ortholog							No assigned ortholog							No assigned ortholog in Os							No assigned ortholog in Zm
Cz10g12110.t1	Cz10g12110	-0.178557	0.0374668	Lower Stringency (No FC cutoff)	Lowest in Heterotrophy	+Fe:Glc				RPR	Automated (eggnog emapper)							AT4G31200			AT4G31200	AT4G31200	AT4G31200	Detected ortholog protein in At							Detected ortholog transcript in Os							Detected ortholog transcript in Zm	Cre04.g222300	AT4G31200	Cz10g12110
Cz13g06040.t1	Cz13g06040	-0.178187	0.0292791	Lower Stringency (No FC cutoff)	Lowest in Heterotrophy	-strain -Glc				UV-endonuclease UvdE	Automated (eggnog emapper)													No assigned ortholog							No assigned ortholog in Os							No assigned ortholog in Zm	Cre12.g505100		Cz13g06040
Cz12g19140.t1	Cz12g19140	-0.176616	0.00182447	Lower Stringency (No FC cutoff)	Lowest in Heterotrophy	+Fe:Glc				Belongs to the peptidase S14 family	Automated (eggnog emapper)			Cre07.g331500(CLPR3)				AT1G09130			AT1G09130	AT1G09130		Detected ortholog protein in At							Detected ortholog transcript in Os							Detected ortholog transcript in Zm	Cre07.g331500(CLPR3)	AT1G09130	Cz12g19140
Cz09g12090.t1	Cz09g12090	-0.176476	0.00343635	Lower Stringency (No FC cutoff)	Lowest in Heterotrophy	-Fe -Glc +Fe:Glc				Zinc-finger of nitric oxide synthase-interacting protein	Automated (eggnog emapper)													Detected ortholog protein in At							Detected ortholog transcript in Os							Detected ortholog transcript in Zm	Cre02.g142086	AT1G61620	Cz09g12090
Cz05g15150.t1	Cz05g15150	-0.174373	0.0416401	Lower Stringency (No FC cutoff)	Lowest in Heterotrophy					WD40 repeats	Automated (eggnog emapper)													Detected ortholog protein in At							Detected ortholog transcript in Os							Detected ortholog transcript in Zm	Cre12.g522450(SEC31)	AT1G18830(SEC31A), AT3G63460(SEC31B)	Cz05g15150
Cz04g13120.t1	Cz04g13120	-0.173483	0.013459	Lower Stringency (No FC cutoff)	Lowest in Heterotrophy	+Fe																		No assigned ortholog							No assigned ortholog in Os							No assigned ortholog in Zm	Cre03.g146227		Cz04g13120
Cz02g30230.t1	Cz02g30230	-0.173022	0.0204715	Lower Stringency (No FC cutoff)	Lowest in Heterotrophy	+Fe -Glc				structural constituent of cuticle	Automated (eggnog emapper)													No assigned ortholog							No assigned ortholog in Os							No assigned ortholog in Zm	Cre12.g518800		Cz17g02010, Cz02g30230
Cz12g27050.t1	Cz12g27050	-0.17034	0.0116274	Lower Stringency (No FC cutoff)	Lowest in Heterotrophy	+Fe +Fe:Glc	BLD10			Basal body protein	Automated (eggnog emapper)													No assigned ortholog							No assigned ortholog in Os							No assigned ortholog in Zm	Cre10.g418250(BLD10)		Cz12g27050(BLD10)
Cz15g07170.t1	Cz15g07170	-0.169229	0.0365472	Lower Stringency (No FC cutoff)	Lowest in Heterotrophy	+Fe				NAD-binding of NADP-dependent 3-hydroxyisobutyrate dehydrogenase	Automated (eggnog emapper)							AT1G17650(AtGLYR2)	AT1G17650(AtGLYR2)		AT1G17650(AtGLYR2)	AT1G17650(AtGLYR2)		Detected ortholog protein in At							Detected ortholog transcript in Os	GRMZM5G848696						Detected ortholog transcript in Zm	Cre06.g278148	AT1G17650(AtGLYR2)	Cz15g07170
Cz13g02130.t1	Cz13g02130	-0.16863	0.0269153	Lower Stringency (No FC cutoff)	Lowest in Heterotrophy	+Fe -Glc +Fe:Glc	RBBP9			Retinoblastoma binding protein 9	Automated (eggnog emapper)													No assigned ortholog							No assigned ortholog in Os							No assigned ortholog in Zm	Cre16.g681500		Cz13g02130(RBBP9)
Cz07g12170.t1	Cz07g12170	-0.16711	0.0157293	Lower Stringency (No FC cutoff)	Lowest in Heterotrophy	+Fe:Glc				isoform X1	Automated (eggnog emapper)													Ortholog assigned, protein not detected in At							Detected ortholog transcript in Os							Detected ortholog transcript in Zm	Cre12.g552650(PAP8)	AT3G51620, AT3G56320, AT2G40520	Cz07g12170
Cz15g18220.t1	Cz15g18220	-0.166889	0.0218245	Lower Stringency (No FC cutoff)	Lowest in Heterotrophy	+Fe +Glc +Fe:Glc				bromo domain	Automated (eggnog emapper)													Ortholog assigned, protein not detected in At							Detected ortholog transcript in Os							Detected ortholog transcript in Zm	Cre05.g247000	AT5G35210(PTM), AT5G22760, AT5G12400	Cz15g18220
CzCPg01270.t1.v5.2.3	CzCPg01270	-0.166415	0.0108774	Lower Stringency (No FC cutoff)	Lowest in Heterotrophy	-strain +Fe -Glc -strain:Glc	rps4			Ribosomal protein S4	Manual						No assigned ortholog (not nuclear encoded)	ATCG00380(RPS4)	ATCG00380(RPS4)	ATCG00380(RPS4)	ATCG00380(RPS4)	ATCG00380(RPS4)	ATCG00380(RPS4)	Detected ortholog protein in At							Detected ortholog transcript in Os							No assigned ortholog in Zm		ATCG00380(RPS4)	CzCPg01270(rps4)
Cz14g14250.t1	Cz14g14250	-0.162272	0.00685386	Lower Stringency (No FC cutoff)	Lowest in Heterotrophy	+Fe +Fe:Glc	NUO5	Respiration	ComplexI		Manual or Ortholog Based Annotation													Detected ortholog protein in At							Detected ortholog transcript in Os							Detected ortholog transcript in Zm	Cre10.g450400(NUO5)	AT4G02580	Cz14g14250(NUO5)
Cz02g24010.t1	Cz02g24010	-0.161872	0.0105466	Lower Stringency (No FC cutoff)	Lowest in Heterotrophy	+Fe +Fe:Glc				Alternative splicing regulator	Automated (eggnog emapper)													Ortholog assigned, protein not detected in At							Detected ortholog transcript in Os							Detected ortholog transcript in Zm	Cre12.g498350	AT4G36980	Cz02g24010
Cz06g26020.t1	Cz06g26020	-0.160615	0.0371588	Lower Stringency (No FC cutoff)	Lowest in Heterotrophy					Paf1	Automated (eggnog emapper)													Ortholog assigned, protein not detected in At							Detected ortholog transcript in Os	GRMZM2G123886		GRMZM2G123886		GRMZM2G123886	GRMZM2G123886	Detected ortholog transcript in Zm	Cre12.g520250	AT1G79730(ELF7)	Cz06g26020
Cz05g35150.t1	Cz05g35150	-0.157333	0.0116697	Lower Stringency (No FC cutoff)	Lowest in Heterotrophy					Rubisco LSMT substrate-binding	Automated (eggnog emapper)													No assigned ortholog							No assigned ortholog in Os							No assigned ortholog in Zm	Cre14.g613134, Cre14.g613075		Cz05g35150
Cz15g02010.t1	Cz15g02010	-0.155813	0.0125958	Lower Stringency (No FC cutoff)	Lowest in Heterotrophy	+Fe +Fe:Glc				tRNA rRNA methyltransferase (SpoU) family protein	Automated (eggnog emapper)													Ortholog assigned, protein not detected in At							Ortholog assigned, transcript not detected in Os							Detected ortholog transcript in Zm	Cre15.g637350, Cre01.g027350	AT4G17610	Cz15g02010
Cz02g24270.t1	Cz02g24270	-0.146781	0.015513	Lower Stringency (No FC cutoff)	Lowest in Heterotrophy	-Glc -strain:Glc +Fe:Glc	CHLM1	Chlorophyll Biosynthesis		ATP-Dependent Zn Metalloproteinase	Manual or Ortholog Based Annotation			Cre12.g498550	Cre12.g498550	Cre12.g498550		AT4G25080(CHLM)	AT4G25080(CHLM)	AT4G25080(CHLM)	AT4G25080(CHLM)	AT4G25080(CHLM)	AT4G25080(CHLM)	Detected ortholog protein in At							Detected ortholog transcript in Os	GRMZM2G161673						Detected ortholog transcript in Zm	Cre12.g498550	AT4G25080(CHLM)	Cz02g24270(CHLM1)
Cz08g22130.t1	Cz08g22130	-0.141527	0.028966	Lower Stringency (No FC cutoff)	Lowest in Heterotrophy	+Fe +Fe:Glc									Cre06.g300550									No assigned ortholog							No assigned ortholog in Os							No assigned ortholog in Zm	Cre06.g300550		Cz08g22130
Cz08g05160.t1	Cz08g05160	-0.140154	0.00660682	Lower Stringency (No FC cutoff)	Lowest in Heterotrophy	+Fe -Glc +Fe:Glc				Complex I intermediate-associated protein 30 (CIA30)	Automated (eggnog emapper)			Cre05.g244800		Cre05.g244800		AT4G18810	AT4G18810		AT4G18810	AT4G18810	AT4G18810	Detected ortholog protein in At	LOC_Os02g13970		LOC_Os02g13970		LOC_Os02g13970	LOC_Os02g13970	Detected ortholog transcript in Os	GRMZM2G019358	GRMZM2G019358	GRMZM2G019358	GRMZM2G019358	GRMZM2G019358	GRMZM2G019358	Detected ortholog transcript in Zm	Cre05.g244800	AT4G18810	Cz08g05160
Cz11g16150.t1	Cz11g16150	-0.138963	0.00522469	Lower Stringency (No FC cutoff)	Lowest in Heterotrophy	-Glc +Fe:Glc				HB1, ASXL, restriction endonuclease HTH domain	Automated (eggnog emapper)													No assigned ortholog							No assigned ortholog in Os							No assigned ortholog in Zm	Cre02.g146150		Cz11g19210, Cz11g16150, Cz06g11210
Cz14g18150.t1	Cz14g18150	-0.134404	0.0154148	Lower Stringency (No FC cutoff)	Lowest in Heterotrophy	+Fe:Glc											No assigned ortholog							No assigned ortholog							No assigned ortholog in Os							No assigned ortholog in Zm
Cz09g07180.t1	Cz09g07180	-0.13428	0.0182044	Lower Stringency (No FC cutoff)	Lowest in Heterotrophy	+Fe	RAF	CalvBenBash		Rubisco Accumulation Factor	Manual or Ortholog Based Annotation							AT3G04550, AT5G28500	AT3G04550, AT5G28500		AT3G04550, AT5G28500	AT3G04550, AT5G28500	AT3G04550, AT5G28500	Detected ortholog protein in At							Detected ortholog transcript in Os	GRMZM2G457621						Detected ortholog transcript in Zm	Cre06.g308450	AT3G04550, AT5G28500	Cz09g07180(RAF)
Cz04g15280.t1	Cz04g15280	-0.132879	0.00248311	Lower Stringency (No FC cutoff)	Lowest in Heterotrophy	-Glc	AROE	shikimate dehydrogenase		chloroplastic	Manual				Cre08.g380201	Cre08.g380201								Detected ortholog protein in At							Detected ortholog transcript in Os							Detected ortholog transcript in Zm	Cre08.g380201	AT3G06350(EMB3004)	Cz04g15280(AROE)
Cz14g13100.t1	Cz14g13100	-0.125446	0.0327575	Lower Stringency (No FC cutoff)	Lowest in Heterotrophy					peptidase inhibitor activity	Automated (eggnog emapper)													No assigned ortholog							No assigned ortholog in Os							No assigned ortholog in Zm	Cre03.g183300		Cz02g26180, Cz02g27260, Cz14g13100
Cz02g25060.t1	Cz02g25060	-0.115587	0.0157222	Lower Stringency (No FC cutoff)	Lowest in Heterotrophy	-strain -strain:Glc	FTSH	PSCpAssembly		ATP-Dependent Zn Metalloproteinase	Manual or Ortholog Based Annotation				Cre12.g485800(FHL1)	Cre12.g485800(FHL1)		AT1G50250(FTSH1), AT5G42270(FTSH5)	AT1G50250(FTSH1), AT5G42270(FTSH5)	AT5G42270(FTSH5)	AT1G50250(FTSH1), AT5G42270(FTSH5)	AT1G50250(FTSH1), AT5G42270(FTSH5)	AT1G50250(FTSH1), AT5G42270(FTSH5)	Detected ortholog protein in At					LOC_Os06g51029, LOC_Os06g12370		Detected ortholog transcript in Os	GRMZM2G126361		GRMZM2G126361		GRMZM2G126361	GRMZM2G126361	Detected ortholog transcript in Zm	Cre12.g485800(FHL1)	AT5G15250(ATFTSH6), AT1G50250(FTSH1), AT5G42270(FTSH5)	Cz02g25060(FTSH)
CzCPg00120.t1.v5.2.3	CzCPg00120	-0.108418	0.00874168	Lower Stringency (No FC cutoff)	Lowest in Heterotrophy	+Fe	rpoBa			beta subunit of RNA polymerase fragment a	Manual						No assigned ortholog (not nuclear encoded)	ATCG00190(RPOB)			ATCG00190(RPOB)			Detected ortholog protein in At							No assigned ortholog in Os							No assigned ortholog in Zm		ATCG00190(RPOB)	CzCPg00120(rpoBa)
Cz01g21190.t1	Cz01g21190	-0.103493	0.0251234	Lower Stringency (No FC cutoff)	Lowest in Heterotrophy	-Glc				RNA-binding protein	Automated (eggnog emapper)													Ortholog assigned, protein not detected in At							Detected ortholog transcript in Os							Detected ortholog transcript in Zm	Cre03.g176050	AT5G53800	Cz01g21190
Cz14g14020.t1	Cz14g14020	-0.0981989	0.00844213	Lower Stringency (No FC cutoff)	Lowest in Heterotrophy					DnaJ molecular chaperone homology domain	Automated (eggnog emapper)							AT3G11450			AT3G11450			Detected ortholog protein in At							Detected ortholog transcript in Os							Detected ortholog transcript in Zm	Cre16.g695600(DNJ10), Cre01.g003376	AT3G11450, AT5G06110	Cz14g14020
Cz08g11120.t1	Cz08g11120	-0.0891214	0.0292774	Lower Stringency (No FC cutoff)	Lowest in Heterotrophy	+Fe:Glc				Trypsin-like peptidase domain	Automated (eggnog emapper)													Detected ortholog protein in At							Detected ortholog transcript in Os							Detected ortholog transcript in Zm	Cre13.g579901	AT5G40200(DEG9)	Cz08g11120
Cz12g16180.t1	Cz12g16180	-0.0876668	0.0218378	Lower Stringency (No FC cutoff)	Lowest in Heterotrophy	-Glc +Fe:Glc				Essential component of the vacuolar proton pump (V- ATPase), a multimeric enzyme that catalyzes the translocation of protons across the membranes. Required for assembly and activity of the V-ATPase	Automated (eggnog emapper)										AT4G39080(VHA-A3)			Detected ortholog protein in At							Detected ortholog transcript in Os							Detected ortholog transcript in Zm	Cre09.g402500(ATPvA2), Cre11.g467705, Cre04.g220350(ATPvA3), Cre04.g220350(ATPvA3)	AT4G39080(VHA-A3), AT2G21410(VHA-A2), AT2G28520(VHA-A1)	Cz12g16180
Cz04g40130.t1	Cz04g40130	-0.0863614	0.0452322	Lower Stringency (No FC cutoff)	Lowest in Heterotrophy	+Fe -Glc +Fe:Glc				Putative serine dehydratase domain	Automated (eggnog emapper)				Cre03.g151500									No assigned ortholog							No assigned ortholog in Os							No assigned ortholog in Zm	Cre03.g151500		Cz04g40130
Cz07g23050.t1	Cz07g23050	-0.0838858	0.0259566	Lower Stringency (No FC cutoff)	Lowest in Heterotrophy	-Glc				Belongs to the class I-like SAM-binding methyltransferase superfamily. gTMT family	Automated (eggnog emapper)	Cre14.g624350												No assigned ortholog							No assigned ortholog in Os							No assigned ortholog in Zm	Cre14.g624350		Cz07g23050
Cz06g21170.t1	Cz06g21170	-0.0825114	0.0225052	Lower Stringency (No FC cutoff)	Lowest in Heterotrophy	+Fe -Glc +Fe:Glc				SbmA/BacA-like family	Automated (eggnog emapper)													Ortholog assigned, protein not detected in At					LOC_Os01g11946		Detected ortholog transcript in Os							Detected ortholog transcript in Zm	Cre10.g439000	AT1G54350(ABCD2)	Cz06g21170
Cz01g08040.t1	Cz01g08040	-0.0808739	0.0322298	Lower Stringency (No FC cutoff)	Lowest in Heterotrophy	+Fe				Belongs to the AAA ATPase family	Automated (eggnog emapper)				Cre03.g201100	Cre03.g201100								No assigned ortholog							No assigned ortholog in Os							No assigned ortholog in Zm	Cre03.g201100		Cz01g08040
Cz14g15070.t1	Cz14g15070	-0.0749189	0.0362216	Lower Stringency (No FC cutoff)	Lowest in Heterotrophy	-strain -strain:Glc	CHLH1	Chlorophyll Biosynthesis		Mg-Chelatase Subunit H	Manual or Ortholog Based Annotation				Cre07.g325500	Cre07.g325500		AT5G13630(ABAR)	AT5G13630(ABAR)		AT5G13630(ABAR)	AT5G13630(ABAR)		Detected ortholog protein in At	LOC_Os03g20700		LOC_Os03g20700	LOC_Os03g20700	LOC_Os03g20700	LOC_Os03g20700	Detected ortholog transcript in Os	GRMZM2G323024	GRMZM2G323024	GRMZM2G323024	GRMZM2G323024	GRMZM2G323024	GRMZM2G323024	Detected ortholog transcript in Zm	Cre07.g325500	AT5G13630(ABAR)	Cz14g15070(CHLH1)
Cz05g08050.t1	Cz05g08050	-0.0724594	0.0157009	Lower Stringency (No FC cutoff)	Lowest in Heterotrophy	+Fe				ABC transporter	Automated (eggnog emapper)													Detected ortholog protein in At							Detected ortholog transcript in Os							Detected ortholog transcript in Zm	Cre11.g478128	AT1G64550(ABCF3)	Cz05g08050
Cz03g13080.t1	Cz03g13080	-0.0609077	0.00870866	Lower Stringency (No FC cutoff)	Lowest in Heterotrophy	+Fe -Glc				SWIRM-associated domain at the N-terminal	Automated (eggnog emapper)													Ortholog assigned, protein not detected in At							Detected ortholog transcript in Os							Detected ortholog transcript in Zm	Cre08.g364050	AT1G21700(ATSWI3C), AT2G33610(ATSWI3B)	Cz03g13080
Cz10g08060.t1	Cz10g08060			Lower Stringency (based on linear model)	Lowest in Heterotrophy	+Fe +Fe:Glc				Belongs to the peptidase C1 family	Automated (eggnog emapper)						No assigned ortholog							No assigned ortholog							No assigned ortholog in Os							No assigned ortholog in Zm
Cz10g10250.t1	Cz10g10250			Lower Stringency (based on linear model)	Lowest in Heterotrophy	+Fe +Fe:Glc																		No assigned ortholog							No assigned ortholog in Os							No assigned ortholog in Zm	Cre16.g671950		Cz10g10250
Cz14g04040.t1	Cz14g04040			Lower Stringency (based on linear model)	Lowest in Heterotrophy	+Fe +Fe:Glc				Acetyltransferase (GNAT) domain	Automated (eggnog emapper)					Cre13.g581150								No assigned ortholog							No assigned ortholog in Os							No assigned ortholog in Zm	Cre13.g581150		Cz14g04040, Cz12g23100
Cz14g20180.t1	Cz14g20180			Lower Stringency (based on linear model)	Lowest in Heterotrophy	+Fe +Fe:Glc				F-Box protein	Automated (eggnog emapper)													Ortholog assigned, protein not detected in At							Detected ortholog transcript in Os							Detected ortholog transcript in Zm	Cre05.g230803, Cre05.g230800	AT3G54460	Cz14g20180
Cz10g29100.t1	Cz10g29100			Lower Stringency (based on linear model)	Lowest in Heterotrophy	+Fe +Fe:Glc				Zinc-binding dehydrogenase	Automated (eggnog emapper)													No assigned ortholog							No assigned ortholog in Os							No assigned ortholog in Zm	Cre11.g476550		Cz12g02060, Cz10g29100, Cz03g07190, Cz03g07200
Cz03g26120.t1	Cz03g26120			Lower Stringency (based on linear model)	Lowest in Heterotrophy	+Fe +Fe:Glc				tRNA intron endonuclease, catalytic C-terminal domain	Automated (eggnog emapper)				Cre14.g630500									No assigned ortholog							No assigned ortholog in Os							No assigned ortholog in Zm	Cre14.g630500		Cz03g26120
Cz03g38250.t1	Cz03g38250			Lower Stringency (based on linear model)	Lowest in Heterotrophy	+Fe +Fe:Glc				Pumilio-like repeats	Automated (eggnog emapper)													Detected ortholog protein in At							Detected ortholog transcript in Os							Detected ortholog transcript in Zm	Cre17.g746647(PUF2), Cre17.g746647(PUF2)	AT2G29200(APUM1), AT2G29140(APUM3), AT2G29190(APUM2), AT3G10360(APUM4)	Cz03g38250
Cz02g10270.t1	Cz02g10270			Lower Stringency (based on linear model)	Lowest in Heterotrophy	+Fe -Glc +Fe:Glc				endonuclease III	Automated (eggnog emapper)													Ortholog assigned, protein not detected in At							Ortholog assigned, transcript not detected in Os							Ortholog assigned, transcript not detected in Zm	Cre02.g082000	AT4G12740	Cz02g10270
Cz06g06010.t1	Cz06g06010			Lower Stringency (based on linear model)	Lowest in Heterotrophy	+Fe -Glc +Fe:Glc				Amino-transferase class IV	Automated (eggnog emapper)	Cre01.g033763												Ortholog assigned, protein not detected in At							Ortholog assigned, transcript not detected in Os							Detected ortholog transcript in Zm	Cre01.g033763, Cre01.g033516	AT3G54970	Cz06g06010
Cz12g15110.t1	Cz12g15110			Lower Stringency (based on linear model)	Lowest in Heterotrophy	+Fe -Glc +Fe:Glc				Esterase-like activity of phytase	Automated (eggnog emapper)						No assigned ortholog							No assigned ortholog							No assigned ortholog in Os							No assigned ortholog in Zm			Cz10g06060, Cz12g15110
Cz01g36203.t1	Cz01g36203			Lower Stringency (based on linear model)	Lowest in Heterotrophy	+Fe -Glc +Fe:Glc																		No assigned ortholog							No assigned ortholog in Os							No assigned ortholog in Zm	Cre06.g283600		Cz01g36203
Cz03g04120.t1	Cz03g04120			Lower Stringency (based on linear model)	Lowest in Heterotrophy	+Fe -Glc +Fe:Glc											No assigned ortholog							No assigned ortholog							No assigned ortholog in Os							No assigned ortholog in Zm			Cz06g17030, Cz07g09160, Cz11g21040, Cz05g03110, Cz05g03130, Cz09g22120, Cz03g25020, Cz03g04120, Cz11g26180, Cz06g18200, Cz07g08270
Cz03g29230.t1	Cz03g29230			Lower Stringency (based on linear model)	Lowest in Heterotrophy	+Fe -Glc +Fe:Glc				Thioredoxin	Automated (eggnog emapper)					Cre01.g066552		AT3G02730(ATF1), AT5G16400(ATF2)	AT3G02730(ATF1)		AT3G02730(ATF1), AT5G16400(ATF2)	AT3G02730(ATF1), AT5G16400(ATF2)	AT3G02730(ATF1)	Detected ortholog protein in At			LOC_Os01g68480	LOC_Os01g68480	LOC_Os01g68480	LOC_Os01g68480	Detected ortholog transcript in Os	GRMZM2G017419, GRMZM2G025954	GRMZM2G017419	GRMZM2G017419, GRMZM2G025954	GRMZM2G017419, GRMZM2G025954	GRMZM2G017419, GRMZM2G025954	GRMZM2G017419, GRMZM2G025954	Detected ortholog transcript in Zm	Cre01.g066552, Cre16.g656600	AT5G16400(ATF2), AT3G02730(ATF1)	Cz08g00220, Cz03g29230
Cz04g13200.t1	Cz04g13200			Lower Stringency (based on linear model)	Lowest in Heterotrophy	+Fe -Glc +Fe:Glc							Cre13.g584250		Cre13.g584250	Cre13.g584250								No assigned ortholog							No assigned ortholog in Os							No assigned ortholog in Zm	Cre13.g584250		Cz04g13200
Cz04g17150.t1	Cz04g17150			Lower Stringency (based on linear model)	Lowest in Heterotrophy	+Fe -Glc +Fe:Glc				Bifunctional DNA N-glycosylase with associated apurinic apyrimidinic (AP) lyase function that catalyzes the first step in base excision repair (BER), the primary repair pathway for the repair of oxidative DNA damage. The DNA N-glycosylase activity releases the damaged DNA base from DNA by cleaving the N- glycosidic bond, leaving an AP site. The AP lyase activity cleaves the phosphodiester bond 3'…	Automated (eggnog emapper)													Ortholog assigned, protein not detected in At							Detected ortholog transcript in Os	GRMZM2G113228		GRMZM2G113228		GRMZM2G113228		Detected ortholog transcript in Zm	Cre17.g732050	AT1G05900(ATNTH2), AT2G31450(ATNTH1)	Cz04g17150
Cz04g30250.t1	Cz04g30250			Lower Stringency (based on linear model)	Lowest in Heterotrophy	+Fe -Glc +Fe:Glc				Domain Homologous to E6-AP Carboxyl Terminus with	Automated (eggnog emapper)	Cre10.g433900												No assigned ortholog							No assigned ortholog in Os							No assigned ortholog in Zm	Cre10.g433900		Cz04g30250
Cz05g28110.t1	Cz05g28110			Lower Stringency (based on linear model)	Lowest in Heterotrophy	+Fe -Glc +Fe:Glc											No assigned ortholog							No assigned ortholog							No assigned ortholog in Os							No assigned ortholog in Zm
Cz06g34350.t1	Cz06g34350			Lower Stringency (based on linear model)	Lowest in Heterotrophy	+Fe -Glc +Fe:Glc				Peptide methionine sulfoxide reductase	Automated (eggnog emapper)				Cre14.g609400									No assigned ortholog							No assigned ortholog in Os							No assigned ortholog in Zm	Cre14.g609400		Cz06g34350
Cz08g20280.t1	Cz08g20280			Lower Stringency (based on linear model)	Lowest in Heterotrophy	+Fe -Glc +Fe:Glc											No assigned ortholog							No assigned ortholog							No assigned ortholog in Os							No assigned ortholog in Zm
Cz10g23050.t1	Cz10g23050			Lower Stringency (based on linear model)	Lowest in Heterotrophy	+Fe -Glc +Fe:Glc				AdoMet dependent proline di-methyltransferase	Automated (eggnog emapper)			Cre06.g274400										Ortholog assigned, protein not detected in At							Ortholog assigned, transcript not detected in Os							Detected ortholog transcript in Zm	Cre06.g274400	AT5G44450	Cz10g23050
Cz10g28320.t1	Cz10g28320			Lower Stringency (based on linear model)	Lowest in Heterotrophy	+Fe -Glc +Fe:Glc				Nuclear protein Es2	Automated (eggnog emapper)													Ortholog assigned, protein not detected in At							Detected ortholog transcript in Os							Detected ortholog transcript in Zm	Cre11.g482050	AT3G07790	Cz10g28320
Cz11g29050.t1	Cz11g29050			Lower Stringency (based on linear model)	Lowest in Heterotrophy	+Fe -Glc +Fe:Glc				zinc finger	Automated (eggnog emapper)													No assigned ortholog							No assigned ortholog in Os							No assigned ortholog in Zm	Cre06.g293750		Cz11g29050
Cz12g27130.t1	Cz12g27130			Lower Stringency (based on linear model)	Lowest in Heterotrophy	+Fe -Glc +Fe:Glc	ELIP6	ELIP&HLIP		Early Light-Induced Protein Homolog	Manual													No assigned ortholog							No assigned ortholog in Os							No assigned ortholog in Zm	Cre04.g211850		Cz12g27130(ELIP6)
Cz13g08015.t1	Cz13g08015			Lower Stringency (based on linear model)	Lowest in Heterotrophy	+Fe -Glc +Fe:Glc	FDX4	Photosynthesis	Ferredoxin		Manual or Ortholog Based Annotation			Cre07.g334800(FDX4), Cre07.g334800(FDX4)	Cre07.g334800(FDX4), Cre07.g334800(FDX4)	Cre07.g334800(FDX4), Cre07.g334800(FDX4)					AT4G14890(FdC1)			Detected ortholog protein in At							Detected ortholog transcript in Os	GRMZM2G359127						Detected ortholog transcript in Zm	Cre07.g334800(FDX4), Cre07.g334800(FDX4)	AT4G14890(FdC1)	Cz13g08015(FDX4)
Cz14g21130.t2	Cz14g21130			Lower Stringency (based on linear model)	Lowest in Heterotrophy	+Fe -Glc +Fe:Glc				involved in cell wall biogenesis	Automated (eggnog emapper)													No assigned ortholog							No assigned ortholog in Os							No assigned ortholog in Zm	Cre16.g678450		Cz14g21130
Cz17g14200.t1	Cz17g14200			Lower Stringency (based on linear model)	Lowest in Heterotrophy	+Fe -Glc +Fe:Glc	PYM			Mago binding	Automated (eggnog emapper)													Ortholog assigned, protein not detected in At							Detected ortholog transcript in Os							Detected ortholog transcript in Zm	Cre06.g279250	AT1G11400(PYM)	Cz17g14200(PYM)
CzCPg00140.t1.v5.2.3	CzCPg00140			Lower Stringency (based on linear model)	Lowest in Heterotrophy	+Fe -Glc +Fe:Glc	psbL	Photosynthesis	PSII		Manual or Ortholog Based Annotation						No assigned ortholog (not nuclear encoded)	ATCG00560(PSBL)	ATCG00560(PSBL)	ATCG00560(PSBL)	ATCG00560(PSBL)	ATCG00560(PSBL)	ATCG00560(PSBL)	Detected ortholog protein in At							No assigned ortholog in Os							No assigned ortholog in Zm		ATCG00560(PSBL)	CzCPg00140(psbL)
Cz03g21220.t1	Cz03g21220			Lower Stringency (based on linear model)	Lowest in Heterotrophy	+Fe -Glc +Fe:Glc				EamA-like transporter family	Automated (eggnog emapper)						No assigned ortholog							No assigned ortholog			LOC_Os03g49940	LOC_Os03g49940	LOC_Os03g49940	LOC_Os03g49940	Detected ortholog transcript in Os					GRMZM2G093849		Detected ortholog transcript in Zm			Cz03g21220
Cz01g04060.t1	Cz01g04060			Lower Stringency (based on linear model)	Lowest in Heterotrophy	+Fe -Glc +Fe:Glc											No assigned ortholog							No assigned ortholog							No assigned ortholog in Os							No assigned ortholog in Zm
Cz03g16020.t1	Cz03g16020			Lower Stringency (based on linear model)	Lowest in Heterotrophy	+Fe -Glc +Fe:Glc											No assigned ortholog							No assigned ortholog							No assigned ortholog in Os							No assigned ortholog in Zm
Cz12g16230.t1	Cz12g16230			Lower Stringency (based on linear model)	Lowest in Heterotrophy	+Fe -Glc +Fe:Glc				Conserved hypothetical ATP binding protein	Automated (eggnog emapper)													Ortholog assigned, protein not detected in At							Detected ortholog transcript in Os							Detected ortholog transcript in Zm	Cre04.g212650	AT4G12790	Cz12g16230
UNPLg00363.t1	UNPLg00363			Lower Stringency (based on linear model)	Lowest in Heterotrophy	+Fe -Glc +Fe:Glc				dehydrogenase	Automated (eggnog emapper)							AT1G15710			AT1G15710	AT1G15710	AT1G15710	Detected ortholog protein in At							Detected ortholog transcript in Os	GRMZM2G324297						Detected ortholog transcript in Zm	Cre06.g278350(AGD1)	AT1G15710	UNPLg00363
UNPLg00455.t1	UNPLg00455			Lower Stringency (based on linear model)	Lowest in Heterotrophy	+Fe -Glc +Fe:Glc				phosphatase 2C	Automated (eggnog emapper)													Detected ortholog protein in At							Detected ortholog transcript in Os							Detected ortholog transcript in Zm	Cre10.g454450	AT1G09160, AT1G68410, AT1G47380	Cz03g08100, UNPLg00455, Cz01g07060
Cz03g16210.t1	Cz03g16210			Lower Stringency (based on linear model)	Lowest in Heterotrophy	+Fe -Glc +Fe:Glc											No assigned ortholog							Ortholog assigned, protein not detected in At							Detected ortholog transcript in Os							Detected ortholog transcript in Zm		AT4G02560(LD)	Cz03g16210
Cz13g12140.t1	Cz13g12140			Lower Stringency (based on linear model)	Lowest in Heterotrophy	+Fe -Glc +Fe:Glc																		No assigned ortholog							No assigned ortholog in Os							No assigned ortholog in Zm	Cre10.g466800		Cz13g12140
Cz14g21120.t1	Cz14g21120			Lower Stringency (based on linear model)	Lowest in Heterotrophy	+Fe -Glc +Fe:Glc											No assigned ortholog							No assigned ortholog							No assigned ortholog in Os							No assigned ortholog in Zm
Cz16g11060.t1	Cz16g11060			Lower Stringency (based on linear model)	Lowest in Heterotrophy	+Fe -Glc +Fe:Glc				ceramide	Automated (eggnog emapper)													Ortholog assigned, protein not detected in At							Detected ortholog transcript in Os							Detected ortholog transcript in Zm	Cre09.g393691(KDG4)	AT5G51290(ACD5)	Cz16g11060
UNPLg00203.t1	UNPLg00203			Lower Stringency (based on linear model)	Lowest in Heterotrophy	+Fe -Glc +Fe:Glc											No assigned ortholog							No assigned ortholog							No assigned ortholog in Os							No assigned ortholog in Zm			UNPLg00163, Cz04g03250, Cz05g02140, Cz09g22050, Cz09g24240, Cz09g25210, Cz09g25220, Cz09g25240, Cz12g28070, Cz12g26280, Cz05g36230, Cz09g24220, Cz09g25250, Cz19g10150, Cz09g24210, Cz16g06260, Cz09g24230, Cz09g25230, UNPLg00203
UNPLg00590.t1	UNPLg00590			Lower Stringency (based on linear model)	Lowest in Heterotrophy	+Fe -Glc +Fe:Glc				Mechanosensitive ion channel	Automated (eggnog emapper)													No assigned ortholog							No assigned ortholog in Os							No assigned ortholog in Zm	Cre12.g505800, Cre13.g591100, Cre10.g453400		Cz10g23040, UNPLg00590
Cz01g11110.t1	Cz01g11110			Lower Stringency (based on linear model)	Lowest in Heterotrophy	-strain +Fe -Glc -strain:Glc											No assigned ortholog							No assigned ortholog							No assigned ortholog in Os							No assigned ortholog in Zm
Cz06g13050.t1	Cz06g13050			Lower Stringency (based on linear model)	Lowest in Heterotrophy	-strain +Fe -Glc -strain:Glc				Ribosomal protein L34	Automated (eggnog emapper)				Cre01.g030050(PRPL34)									Ortholog assigned, protein not detected in At							Detected ortholog transcript in Os	GRMZM2G042492						Detected ortholog transcript in Zm	Cre01.g030050(PRPL34)	AT1G29070	Cz06g13050
Cz01g04170.t1	Cz01g04170			Lower Stringency (based on linear model)	Lowest in Heterotrophy	-strain +Fe -Glc -strain:Glc				protein serine/threonine kinase activity	Automated (eggnog emapper)													No assigned ortholog							No assigned ortholog in Os							No assigned ortholog in Zm	Cre03.g205950		Cz01g04170
Cz03g30010.t2	Cz03g30010			Lower Stringency (based on linear model)	Lowest in Heterotrophy	-strain +Fe -Glc -strain:Glc				HAD-hyrolase-like	Automated (eggnog emapper)				Cre16.g656650	Cre16.g656650		AT4G39970	AT4G39970		AT4G39970	AT4G39970	AT4G39970	Detected ortholog protein in At	LOC_Os08g37940		LOC_Os08g37940	LOC_Os08g37940			Detected ortholog transcript in Os	GRMZM2G040300	GRMZM2G040300	GRMZM2G040300	GRMZM2G040300	GRMZM2G040300		Detected ortholog transcript in Zm	Cre16.g656650	AT4G39970	Cz03g30010
Cz05g19210.t1	Cz05g19210			Lower Stringency (based on linear model)	Lowest in Heterotrophy	-strain +Fe -Glc -strain:Glc				Protein of unknown function (DUF4079)	Automated (eggnog emapper)			Cre12.g519300(TEF9)	Cre12.g519300(TEF9)	Cre12.g519300(TEF9)		AT3G61870	AT3G61870	AT3G61870	AT3G61870	AT3G61870	AT3G61870	Detected ortholog protein in At							Detected ortholog transcript in Os	GRMZM2G423137		GRMZM2G423137		GRMZM2G423137		Detected ortholog transcript in Zm	Cre12.g519300(TEF9)	AT3G61870	Cz05g19210
Cz06g16130.t1	Cz06g16130			Lower Stringency (based on linear model)	Lowest in Heterotrophy	-strain +Fe -Glc -strain:Glc				Ubiquitin-conjugating enzyme E2, catalytic domain homologues	Automated (eggnog emapper)													No assigned ortholog							No assigned ortholog in Os							No assigned ortholog in Zm	Cre12.g515450		Cz02g32065, Cz06g16130
Cz06g24070.t2	Cz06g24070			Lower Stringency (based on linear model)	Lowest in Heterotrophy	-strain +Fe -Glc -strain:Glc	TPK1			Thiamin pyrophosphokinase, vitamin B1 binding domain	Automated (eggnog emapper)													Detected ortholog protein in At							Detected ortholog transcript in Os							Detected ortholog transcript in Zm	Cre01.g040050(TPK1)	AT2G44750(TPK2), AT1G02880(TPK1)	Cz06g24070(TPK1)
Cz07g25300.t1	Cz07g25300			Lower Stringency (based on linear model)	Lowest in Heterotrophy	-strain +Fe -Glc -strain:Glc											No assigned ortholog							No assigned ortholog							No assigned ortholog in Os							No assigned ortholog in Zm
Cz09g15170.t1	Cz09g15170			Lower Stringency (based on linear model)	Lowest in Heterotrophy	-strain +Fe -Glc -strain:Glc									Cre01.g043450	Cre01.g043450								No assigned ortholog							No assigned ortholog in Os							No assigned ortholog in Zm	Cre01.g043450		Cz09g15170
Cz09g16070.t1	Cz09g16070			Lower Stringency (based on linear model)	Lowest in Heterotrophy	-strain +Fe -Glc -strain:Glc	AMY1			alpha-amylase	Automated (eggnog emapper)										AT4G25000(AMY1)			Detected ortholog protein in At							Detected ortholog transcript in Os	GRMZM2G074781, GRMZM2G081502						Detected ortholog transcript in Zm	Cre08.g385500(AMA1), Cre08.g385500(AMA1), Cre08.g384750	AT4G25000(AMY1)	Cz09g16070(AMY1)
Cz09g24010.t1	Cz09g24010			Lower Stringency (based on linear model)	Lowest in Heterotrophy	-strain +Fe -Glc -strain:Glc											No assigned ortholog							No assigned ortholog							No assigned ortholog in Os							Ortholog assigned, transcript not detected in Zm			Cz11g18200, Cz09g24010
Cz11g22120.t1	Cz11g22120			Lower Stringency (based on linear model)	Lowest in Heterotrophy	-strain +Fe -Glc -strain:Glc				Indigoidine synthase A like protein	Automated (eggnog emapper)													Detected ortholog protein in At							Detected ortholog transcript in Os							Detected ortholog transcript in Zm	Cre02.g144000(IND1)	AT1G50510	Cz11g22120
Cz15g07250.t1	Cz15g07250			Lower Stringency (based on linear model)	Lowest in Heterotrophy	-strain +Fe -Glc -strain:Glc				NIF3 (NGG1p interacting factor 3)	Automated (eggnog emapper)						No assigned ortholog							No assigned ortholog							No assigned ortholog in Os							No assigned ortholog in Zm
Cz19g05130.t1	Cz19g05130			Lower Stringency (based on linear model)	Lowest in Heterotrophy	-strain +Fe -Glc -strain:Glc											No assigned ortholog							No assigned ortholog							No assigned ortholog in Os							No assigned ortholog in Zm
Cz01g23030.t1	Cz01g23030			Lower Stringency (based on linear model)	Lowest in Heterotrophy	-strain +Fe -Glc -strain:Glc	LHC1	LHC-PSI		LHC Proteins Putatively Associated with PSI	Manual				Cre10.g425900(LHCA5)	Cre10.g425900(LHCA5)		AT3G47470(CAB4)	AT3G47470(CAB4)	AT3G47470(CAB4)	AT3G47470(CAB4)	AT3G47470(CAB4)	AT3G47470(CAB4)	Detected ortholog protein in At			LOC_Os08g33820		LOC_Os08g33820		Detected ortholog transcript in Os	GRMZM2G153184, GRMZM2G160268	GRMZM2G153184, GRMZM2G160268	GRMZM2G153184, GRMZM2G160268	GRMZM2G153184, GRMZM2G160268	GRMZM2G153184, GRMZM2G160268	GRMZM2G153184, GRMZM2G160268	Detected ortholog transcript in Zm	Cre10.g425900(LHCA5)	AT3G47470(CAB4)	Cz04g04130(LHC2), Cz01g23030(LHC1), Cz02g14140(LHC8)
Cz05g13170.t1	Cz05g13170			Lower Stringency (based on linear model)	Lowest in Heterotrophy	-strain +Fe -Glc -strain:Glc	PSBQ1	Photosynthesis	PSII		Manual or Ortholog Based Annotation			Cre08.g372450(PSBQ)	Cre08.g372450(PSBQ)	Cre08.g372450(PSBQ)		AT4G05180(PSBQ), AT4G21280(PSBQ)	AT4G05180(PSBQ), AT4G21280(PSBQ)	AT4G05180(PSBQ)	AT4G05180(PSBQ), AT4G21280(PSBQ)	AT4G05180(PSBQ), AT4G21280(PSBQ)	AT4G05180(PSBQ), AT4G21280(PSBQ)	Detected ortholog protein in At	LOC_Os07g36080		LOC_Os07g36080				Detected ortholog transcript in Os	GRMZM5G804323, GRMZM2G058070	GRMZM5G804323, GRMZM2G058070	GRMZM5G804323, GRMZM2G058070	GRMZM5G804323, GRMZM2G058070	GRMZM5G804323, GRMZM2G058070	GRMZM5G804323, GRMZM2G058070	Detected ortholog transcript in Zm	Cre08.g372450(PSBQ)	AT4G21280(PSBQ), AT4G05180(PSBQ)	Cz05g13170(PSBQ1), Cz05g09100(PSBQ2)
Cz06g03210.t1	Cz06g03210			Lower Stringency (based on linear model)	Lowest in Heterotrophy	-strain +Fe -Glc -strain:Glc				RmlD substrate binding domain	Automated (eggnog emapper)				Cre10.g435800			AT1G09340(CRB)	AT1G09340(CRB)	AT1G09340(CRB)	AT1G09340(CRB)	AT1G09340(CRB)	AT1G09340(CRB)	Detected ortholog protein in At	LOC_Os12g23180	LOC_Os12g23180	LOC_Os12g23180	LOC_Os12g23180	LOC_Os12g23180	LOC_Os12g23180	Detected ortholog transcript in Os	GRMZM2G165655	GRMZM2G165655	GRMZM2G165655	GRMZM2G165655	GRMZM2G165655	GRMZM2G165655	Detected ortholog transcript in Zm	Cre10.g435800	AT1G09340(CRB)	Cz06g03210
Cz01g03240.t1	Cz01g03240			Lower Stringency (based on linear model)	Lowest in Heterotrophy	-strain +Fe -Glc -strain:Glc	GCST			The glycine cleavage system catalyzes the degradation of glycine	Automated (eggnog emapper)				Cre03.g193750(GCST)			AT1G11860	AT1G11860		AT1G11860	AT1G11860		Detected ortholog protein in At	LOC_Os04g53230		LOC_Os04g53230	LOC_Os04g53230	LOC_Os04g53230		Detected ortholog transcript in Os							Detected ortholog transcript in Zm	Cre03.g193750(GCST)	AT1G11860	Cz01g03240(GCST)
Cz01g05200.t1	Cz01g05200			Lower Stringency (based on linear model)	Lowest in Heterotrophy	-strain +Fe -Glc -strain:Glc				von Willebrand factor type A domain	Automated (eggnog emapper)	Cre03.g207400												No assigned ortholog							No assigned ortholog in Os							No assigned ortholog in Zm	Cre03.g207400		Cz01g05200
Cz04g09210.t1	Cz04g09210			Lower Stringency (based on linear model)	Lowest in Heterotrophy	-strain +Fe -Glc -strain:Glc	LHC3	LHC-PSI		LHC Proteins Putatively Associated with PSI	Manual	Cre07.g344950(LHCA9)			Cre07.g344950(LHCA9)	Cre07.g344950(LHCA9)								No assigned ortholog							No assigned ortholog in Os							No assigned ortholog in Zm	Cre07.g344950(LHCA9)		Cz04g09210(LHC3)
Cz05g11130.t1	Cz05g11130			Lower Stringency (based on linear model)	Lowest in Heterotrophy	-strain +Fe -Glc -strain:Glc	GCSP			The glycine cleavage system catalyzes the degradation of glycine	Automated (eggnog emapper)				Cre12.g534800(GCSP)			AT2G26080(AtGLDP2), AT4G33010(AtGLDP1)	AT4G33010(AtGLDP1)		AT2G26080(AtGLDP2), AT4G33010(AtGLDP1)	AT2G26080(AtGLDP2), AT4G33010(AtGLDP1)	AT4G33010(AtGLDP1)	Detected ortholog protein in At			LOC_Os01g51410, LOC_Os06g40940		LOC_Os01g51410, LOC_Os06g40940	LOC_Os01g51410, LOC_Os06g40940	Detected ortholog transcript in Os					GRMZM2G104310		Detected ortholog transcript in Zm	Cre12.g534800(GCSP)	AT4G33010(AtGLDP1), AT2G26080(AtGLDP2)	Cz05g11130(GCSP)
Cz06g16040.t1	Cz06g16040			Lower Stringency (based on linear model)	Lowest in Heterotrophy	-strain +Fe -Glc -strain:Glc	PETO	Photosynthesis	cytb6f		Manual or Ortholog Based Annotation				Cre12.g558900(PETO)	Cre12.g558900(PETO)								No assigned ortholog							No assigned ortholog in Os							No assigned ortholog in Zm	Cre12.g558900(PETO)		Cz06g16040(PETO)
Cz06g30120.t1	Cz06g30120			Lower Stringency (based on linear model)	Lowest in Heterotrophy	-strain +Fe -Glc -strain:Glc								Cre01.g031100(TEF30)	Cre01.g031100(TEF30)	Cre01.g031100(TEF30)		AT1G55480(ZKT)	AT1G55480(ZKT)		AT1G55480(ZKT)	AT1G55480(ZKT)	AT1G55480(ZKT)	Detected ortholog protein in At	LOC_Os07g07540		LOC_Os07g07540	LOC_Os07g07540	LOC_Os07g07540	LOC_Os07g07540	Detected ortholog transcript in Os	GRMZM2G312910	GRMZM2G312910	GRMZM2G312910	GRMZM2G312910	GRMZM2G312910	GRMZM2G312910	Detected ortholog transcript in Zm	Cre01.g031100(TEF30)	AT1G55480(ZKT)	Cz06g30120
Cz07g08090.t1	Cz07g08090			Lower Stringency (based on linear model)	Lowest in Heterotrophy	-strain +Fe -Glc -strain:Glc	PRK	CalvBenBash		Phosphoribulokinase	Manual or Ortholog Based Annotation	Cre12.g554800(PRK1)	Cre12.g554800(PRK1)	Cre12.g554800(PRK1)	Cre12.g554800(PRK1)	Cre12.g554800(PRK1)		AT1G32060(PRK)	AT1G32060(PRK)	AT1G32060(PRK)	AT1G32060(PRK)	AT1G32060(PRK)	AT1G32060(PRK)	Detected ortholog protein in At	LOC_Os02g47020		LOC_Os02g47020	LOC_Os02g47020	LOC_Os02g47020	LOC_Os02g47020	Detected ortholog transcript in Os	GRMZM2G162529, GRMZM2G026024	GRMZM2G162529	GRMZM2G162529, GRMZM2G026024	GRMZM2G162529, GRMZM2G026024	GRMZM2G162529, GRMZM2G026024	GRMZM2G162529, GRMZM2G026024	Detected ortholog transcript in Zm	Cre12.g554800(PRK1)	AT1G32060(PRK)	Cz07g08090(PRK)
Cz09g03180.t1	Cz09g03180			Lower Stringency (based on linear model)	Lowest in Heterotrophy	-strain +Fe -Glc -strain:Glc	ALAD1	Chlorophyll Biosynthesis		Delta-Aminolevulinic Acid Dehydratase	Manual or Ortholog Based Annotation				Cre02.g091050(ALAD1)	Cre02.g091050(ALAD1)		AT1G69740(HEMB1)	AT1G69740(HEMB1)		AT1G69740(HEMB1)	AT1G69740(HEMB1)		Detected ortholog protein in At							Detected ortholog transcript in Os							Detected ortholog transcript in Zm	Cre02.g091050(ALAD1)	AT1G69740(HEMB1)	Cz09g03180(ALAD1)
Cz09g10200.t1	Cz09g10200			Lower Stringency (based on linear model)	Lowest in Heterotrophy	-strain +Fe -Glc -strain:Glc											No assigned ortholog							No assigned ortholog							No assigned ortholog in Os							No assigned ortholog in Zm
Cz11g11110.t1	Cz11g11110			Lower Stringency (based on linear model)	Lowest in Heterotrophy	-strain +Fe -Glc -strain:Glc				Rhodanese-like domain-containing protein 14	Automated (eggnog emapper)													No assigned ortholog							No assigned ortholog in Os							No assigned ortholog in Zm	Cre01.g003550		Cz11g11110
Cz11g21050.t1	Cz11g21050			Lower Stringency (based on linear model)	Lowest in Heterotrophy	-strain +Fe -Glc -strain:Glc				Protein of unknown function, DUF599	Automated (eggnog emapper)						No assigned ortholog							Ortholog assigned, protein not detected in At	LOC_Os01g49030						Detected ortholog transcript in Os	GRMZM2G321010				GRMZM2G038931, GRMZM5G863146		Detected ortholog transcript in Zm		AT3G18215, AT5G24600, AT5G46060, AT5G24790, AT5G10580, AT4G31330	Cz02g14280, Cz11g21050
Cz12g27270.t1	Cz12g27270			Lower Stringency (based on linear model)	Lowest in Heterotrophy	-strain +Fe -Glc -strain:Glc				carbonate dehydratase activity	Automated (eggnog emapper)					Cre04.g223100(CAH1), Cre04.g223050(CAH2)								No assigned ortholog							No assigned ortholog in Os							No assigned ortholog in Zm	Cre04.g223100(CAH1), Cre04.g223050(CAH2)		Cz12g08200, Cz12g27270, Cz03g24230
Cz12g28130.t1	Cz12g28130			Lower Stringency (based on linear model)	Lowest in Heterotrophy	-strain +Fe -Glc -strain:Glc				glutamine synthetase	Automated (eggnog emapper)													No assigned ortholog							No assigned ortholog in Os							No assigned ortholog in Zm	Cre12.g530650(GLN2), Cre12.g530650(GLN2), Cre12.g530600(GLN3)		Cz12g28130
Cz15g13260.t1	Cz15g13260			Lower Stringency (based on linear model)	Lowest in Heterotrophy	-strain +Fe -Glc -strain:Glc	rps15			Belongs to the universal ribosomal protein uS15 family	Automated (eggnog emapper)				Cre06.g264300(PRPS15)			ATCG01120(RPS15)	ATCG01120(RPS15)		ATCG01120(RPS15)	ATCG01120(RPS15)	ATCG01120(RPS15)	Detected ortholog protein in At	LOC_Os12g10580		LOC_Os12g10580	LOC_Os12g10580	LOC_Os12g10580	LOC_Os12g10580	Detected ortholog transcript in Os							Ortholog assigned, transcript not detected in Zm	Cre06.g264300(PRPS15)	ATCG01120(RPS15)	Cz15g13260(rps15)
CzCPg00180.t1.v5.2.3	CzCPg00180			Lower Stringency (based on linear model)	Lowest in Heterotrophy	-strain +Fe -Glc -strain:Glc	atpI	Photosynthesis	cATP		Manual or Ortholog Based Annotation						No assigned ortholog (not nuclear encoded)							Ortholog assigned, protein not detected in At							Detected ortholog transcript in Os							Ortholog assigned, transcript not detected in Zm		ATCG00150(ATPI)	CzCPg00180(atpI)
Cz02g30220.t1	Cz02g30220			Lower Stringency (based on linear model)	Lowest in Heterotrophy	-strain +Fe:Glc				Phosphoglycerate mutase family	Automated (eggnog emapper)										AT5G64460	AT5G64460		Detected ortholog protein in At							Detected ortholog transcript in Os			GRMZM2G154509				Detected ortholog transcript in Zm	Cre12.g518950	AT1G09932, AT1G09935, AT2G17280, AT1G58280, AT5G64460	Cz02g30220
Cz05g21180.t1	Cz05g21180			Lower Stringency (based on linear model)	Lowest in Heterotrophy	-strain +Fe:Glc				Gamma-glutamyl cyclotransferase, AIG2-like	Automated (eggnog emapper)													No assigned ortholog							No assigned ortholog in Os							No assigned ortholog in Zm	Cre08.g370500		Cz05g21180
Cz12g08150.t1	Cz12g08150			Lower Stringency (based on linear model)	Lowest in Heterotrophy	+Fe +Fe:Glc				RbcX protein	Automated (eggnog emapper)													Ortholog assigned, protein not detected in At	LOC_Os08g32930						Detected ortholog transcript in Os	AC205376.4_FG003		AC205376.4_FG003		AC205376.4_FG003	AC205376.4_FG003	Detected ortholog transcript in Zm	Cre01.g030350(CGL41), Cre07.g339000	AT4G04330(AtRbcX1)	Cz12g08150
Cz10g10190.t1	Cz10g10190			Lower Stringency (based on linear model)	Lowest in Heterotrophy	+Fe +Fe:Glc	DNMT2			Belongs to the class I-like SAM-binding methyltransferase superfamily. C5-methyltransferase family	Automated (eggnog emapper)													Ortholog assigned, protein not detected in At							Detected ortholog transcript in Os							Detected ortholog transcript in Zm	Cre12.g484600	AT5G25480(AtDNMT2)	Cz10g10190(DNMT2)
Cz02g13170.t1	Cz02g13170			Lower Stringency (based on linear model)	Lowest in Heterotrophy	+Fe +Fe:Glc				EamA-like transporter family	Automated (eggnog emapper)			Cre12.g507950										Ortholog assigned, protein not detected in At							Detected ortholog transcript in Os							Detected ortholog transcript in Zm	Cre12.g507950	AT3G02690	Cz02g13170
Cz02g16095.t1	Cz02g16095			Lower Stringency (based on linear model)	Lowest in Heterotrophy	+Fe +Fe:Glc																		No assigned ortholog							No assigned ortholog in Os							No assigned ortholog in Zm	Cre12.g497150		Cz02g16095
Cz03g09040.t1	Cz03g09040			Lower Stringency (based on linear model)	Lowest in Heterotrophy	+Fe +Fe:Glc				GCK	Automated (eggnog emapper)				Cre15.g641700									Ortholog assigned, protein not detected in At							No assigned ortholog in Os							No assigned ortholog in Zm	Cre15.g641700	AT1G18197	Cz04g12205, Cz03g09040
Cz03g26190.t1	Cz03g26190			Lower Stringency (based on linear model)	Lowest in Heterotrophy	+Fe +Fe:Glc				U-box domain	Automated (eggnog emapper)													No assigned ortholog							No assigned ortholog in Os							No assigned ortholog in Zm	Cre17.g705450(LCI26)		Cz03g26190
Cz03g29170.t1	Cz03g29170			Lower Stringency (based on linear model)	Lowest in Heterotrophy	+Fe +Fe:Glc	HMA1			P-type ATPase	Automated (eggnog emapper)			Cre17.g720400(HMA1)										Ortholog assigned, protein not detected in At					LOC_Os06g47550		Detected ortholog transcript in Os							Detected ortholog transcript in Zm	Cre17.g720400(HMA1)	AT4G37270(ATHMA1)	Cz03g29170(HMA1)
Cz05g22150.t1	Cz05g22150			Lower Stringency (based on linear model)	Lowest in Heterotrophy	+Fe +Fe:Glc											No assigned ortholog							No assigned ortholog							No assigned ortholog in Os							No assigned ortholog in Zm
Cz05g24040.t1	Cz05g24040			Lower Stringency (based on linear model)	Lowest in Heterotrophy	+Fe +Fe:Glc											No assigned ortholog							No assigned ortholog							No assigned ortholog in Os							No assigned ortholog in Zm
Cz06g37040.t1	Cz06g37040			Lower Stringency (based on linear model)	Lowest in Heterotrophy	+Fe +Fe:Glc				ELMO/CED-12 family	Automated (eggnog emapper)													No assigned ortholog							No assigned ortholog in Os							No assigned ortholog in Zm	Cre17.g722100(SSA3), Cre17.g722100(SSA3), Cre17.g722100(SSA3)		Cz06g37040
Cz07g12010.t1	Cz07g12010			Lower Stringency (based on linear model)	Lowest in Heterotrophy	+Fe +Fe:Glc																		No assigned ortholog							No assigned ortholog in Os							No assigned ortholog in Zm	Cre01.g013350		Cz07g12010
Cz08g21170.t1	Cz08g21170			Lower Stringency (based on linear model)	Lowest in Heterotrophy	+Fe +Fe:Glc				Leucine-rich repeats, outliers	Automated (eggnog emapper)													No assigned ortholog							No assigned ortholog in Os							No assigned ortholog in Zm	Cre06.g303000, Cre06.g306057		Cz08g21170
Cz09g17240.t1	Cz09g17240			Lower Stringency (based on linear model)	Lowest in Heterotrophy	+Fe +Fe:Glc				Belongs to the ubiquitin-conjugating enzyme family	Automated (eggnog emapper)													No assigned ortholog							No assigned ortholog in Os	GRMZM2G086088		GRMZM2G086088	GRMZM2G086088	GRMZM2G086088	GRMZM2G086088	Detected ortholog transcript in Zm	Cre06.g292800		Cz08g17150, Cz07g19230, Cz09g17240
Cz10g11050.t1	Cz10g11050			Lower Stringency (based on linear model)	Lowest in Heterotrophy	+Fe +Fe:Glc				Pseudouridine synthase	Automated (eggnog emapper)					Cre02.g078750(PUS3)								Ortholog assigned, protein not detected in At							Detected ortholog transcript in Os							Detected ortholog transcript in Zm	Cre02.g078750(PUS3)	AT1G76050	Cz10g11050
Cz10g11230.t1	Cz10g11230			Lower Stringency (based on linear model)	Lowest in Heterotrophy	+Fe +Fe:Glc				Protein of unknown function (DUF2499)	Automated (eggnog emapper)			Cre12.g555400	Cre12.g555400									Ortholog assigned, protein not detected in At							Detected ortholog transcript in Os	GRMZM2G164963		GRMZM2G164963				Detected ortholog transcript in Zm	Cre12.g555400	AT4G22830	Cz10g11230
Cz11g25090.t1	Cz11g25090			Lower Stringency (based on linear model)	Lowest in Heterotrophy	+Fe +Fe:Glc									Cre01.g005950									No assigned ortholog							No assigned ortholog in Os							No assigned ortholog in Zm	Cre01.g005950		Cz11g25090
Cz12g09140.t1	Cz12g09140			Lower Stringency (based on linear model)	Lowest in Heterotrophy	+Fe +Fe:Glc				AAA domain	Automated (eggnog emapper)						No assigned ortholog							No assigned ortholog							No assigned ortholog in Os							No assigned ortholog in Zm
Cz12g12310.t1	Cz12g12310			Lower Stringency (based on linear model)	Lowest in Heterotrophy	+Fe +Fe:Glc	GPATCH11			G patch domain-containing protein 11 isoform X1	Automated (eggnog emapper)													Ortholog assigned, protein not detected in At							Detected ortholog transcript in Os							Detected ortholog transcript in Zm	Cre02.g105287	AT3G57910	Cz12g12310(GPATCH11)
Cz14g20160.t1	Cz14g20160			Lower Stringency (based on linear model)	Lowest in Heterotrophy	+Fe +Fe:Glc											No assigned ortholog							No assigned ortholog							No assigned ortholog in Os							No assigned ortholog in Zm
Cz16g11210.t1	Cz16g11210			Lower Stringency (based on linear model)	Lowest in Heterotrophy	+Fe +Fe:Glc				Domain of Unknown Function (DUF1206)	Automated (eggnog emapper)						No assigned ortholog							No assigned ortholog							No assigned ortholog in Os							No assigned ortholog in Zm			Cz16g11210, Cz16g11230
UNPLg00080.t1	UNPLg00080			Lower Stringency (based on linear model)	Lowest in Heterotrophy	+Fe -Glc +Fe:Glc	LHC20	LHC-PSII		LHC Proteins Putatively Associated with PSII	Manual				Cre04.g232104(LHCBM3), Cre06.g283950(LHCBM4), Cre06.g285250(LHCBM6), Cre06.g284250(LHCBM8), Cre06.g284200(LHCBM9)	Cre04.g232104(LHCBM3), Cre06.g283950(LHCBM4), Cre06.g285250(LHCBM6), Cre06.g284250(LHCBM8)		AT1G29930(AB140), AT2G05070(LHCB2), AT2G34430(LHB1B1), AT3G27690(LHCB2)	AT1G29930(AB140), AT2G05070(LHCB2), AT2G34430(LHB1B1), AT3G27690(LHCB2)	AT1G29930(AB140), AT2G05070(LHCB2), AT2G34430(LHB1B1), AT3G27690(LHCB2)	AT1G29930(AB140), AT2G05070(LHCB2), AT2G34430(LHB1B1), AT3G27690(LHCB2)	AT1G29930(AB140), AT2G05070(LHCB2), AT2G34430(LHB1B1), AT3G27690(LHCB2)	AT1G29930(AB140), AT2G05070(LHCB2), AT2G34430(LHB1B1), AT3G27690(LHCB2)	Detected ortholog protein in At	LOC_Os01g41710, LOC_Os01g52240, LOC_Os09g17740, LOC_Os03g39610	LOC_Os01g52240	LOC_Os01g52240, LOC_Os03g39610				Detected ortholog transcript in Os	AC207722.2_FG009, GRMZM2G402936, GRMZM2G414192, GRMZM2G018627, GRMZM2G155216, GRMZM2G351977, AC208915.3_FG010, GRMZM2G104549, GRMZM2G429955, GRMZM2G120619	GRMZM2G414192, GRMZM2G018627, GRMZM2G155216, GRMZM2G351977, AC208915.3_FG010, GRMZM2G104549, GRMZM2G429955, GRMZM2G120619	AC207722.2_FG009, GRMZM2G402936, GRMZM2G414192, GRMZM2G018627, GRMZM2G155216, GRMZM2G351977, AC208915.3_FG010, GRMZM2G104549, GRMZM2G429955, GRMZM2G120619	GRMZM2G414192, GRMZM2G018627, GRMZM2G351977, AC208915.3_FG010, GRMZM2G104549, GRMZM2G429955, GRMZM2G120619	GRMZM2G414192, GRMZM2G018627, GRMZM2G351977, AC208915.3_FG010, GRMZM2G104549, GRMZM2G429955, GRMZM2G120619	GRMZM2G414192, GRMZM2G018627, GRMZM2G351977, GRMZM2G429955, GRMZM2G120619	Detected ortholog transcript in Zm	Cre06.g284200(LHCBM9), Cre06.g284250(LHCBM8), Cre06.g283950(LHCBM4), Cre06.g285250(LHCBM6), Cre04.g232104(LHCBM3)	AT3G27690(LHCB2), AT2G05070(LHCB2), AT1G29930(AB140), AT1G29920(AB165), AT1G29910(AB180), AT2G34420(LHB1B2), AT2G34430(LHB1B1)	Cz07g02110(LHC17), Cz07g02100(LHC18), UNPLg00080(LHC20), Cz15g09060(LHC19), Cz13g03240(LHC16)
Cz06g35170.t1	Cz06g35170			Lower Stringency (based on linear model)	Lowest in Heterotrophy	+Fe +Fe:Glc				Voltage gated chloride channel	Automated (eggnog emapper)						No assigned ortholog							No assigned ortholog							No assigned ortholog in Os							No assigned ortholog in Zm
Cz01g35130.t1	Cz01g35130			Lower Stringency (based on linear model)	Lowest in Heterotrophy	-strain +Fe -Glc -strain:Glc	PC	Photosynthesis	soluble		Manual or Ortholog Based Annotation	Cre03.g182551(PCY1)	Cre03.g182551(PCY1)	Cre03.g182551(PCY1)	Cre03.g182551(PCY1)	Cre03.g182551(PCY1)		AT1G20340(DRT112)			AT1G20340(DRT112)			Detected ortholog protein in At			LOC_Os06g01210	LOC_Os06g01210	LOC_Os06g01210		Detected ortholog transcript in Os	GRMZM2G071450	GRMZM2G071450	GRMZM2G071450	GRMZM2G071450	GRMZM2G071450	GRMZM2G071450	Detected ortholog transcript in Zm	Cre03.g182551(PCY1)	AT1G20340(DRT112), AT1G76100(PETE1)	Cz01g35130(PC)
Cz03g21170.t1	Cz03g21170			Lower Stringency (based on linear model)	Lowest in Heterotrophy	-strain +Fe -Glc -strain:Glc				Protein of unknown function (DUF1295)	Automated (eggnog emapper)						No assigned ortholog							No assigned ortholog							No assigned ortholog in Os							No assigned ortholog in Zm
Cz08g00280.t1	Cz08g00280			Lower Stringency (based on linear model)	Lowest in Heterotrophy	-strain +Fe -Glc -strain:Glc											No assigned ortholog							No assigned ortholog							No assigned ortholog in Os							No assigned ortholog in Zm
Cz09g09230.t1	Cz09g09230			Lower Stringency (based on linear model)	Lowest in Heterotrophy	-strain +Fe -Glc -strain:Glc	TEF5			Rieske 2Fe-2S	Manual	Cre09.g411200(TEF5)		Cre09.g411200(TEF5)	Cre09.g411200(TEF5)	Cre09.g411200(TEF5)		AT1G71500	AT1G71500		AT1G71500	AT1G71500	AT1G71500	Detected ortholog protein in At			LOC_Os11g13850	LOC_Os11g13850	LOC_Os11g13850	LOC_Os11g13850	Detected ortholog transcript in Os	AC203535.4_FG004	AC203535.4_FG004	AC203535.4_FG004	AC203535.4_FG004	AC203535.4_FG004	AC203535.4_FG004	Detected ortholog transcript in Zm	Cre09.g411200(TEF5)	AT1G71500	Cz09g09230(TEF5)
Cz12g03090.t1	Cz12g03090			Lower Stringency (based on linear model)	Lowest in Heterotrophy	-strain +Fe -Glc -strain:Glc				Fatty acid amide	Automated (eggnog emapper)						No assigned ortholog							No assigned ortholog							No assigned ortholog in Os							No assigned ortholog in Zm
Cz13g02055.t1	Cz13g02055			Lower Stringency (based on linear model)	Lowest in Heterotrophy	-strain +Fe -Glc -strain:Glc											No assigned ortholog							No assigned ortholog							No assigned ortholog in Os							No assigned ortholog in Zm
Cz16g05230.t1	Cz16g05230			Lower Stringency (based on linear model)	Lowest in Heterotrophy	-strain +Fe -Glc -strain:Glc				superfamily. Protein	Automated (eggnog emapper)													Ortholog assigned, protein not detected in At							Detected ortholog transcript in Os							Detected ortholog transcript in Zm	Cre16.g657150	AT1G24040	Cz16g05230, Cz09g00120
Cz17g16010.t1	Cz17g16010			Lower Stringency (based on linear model)	Lowest in Heterotrophy	-strain +Fe -Glc -strain:Glc	PSBX	Photosynthesis	PSII		Manual or Ortholog Based Annotation				Cre02.g082750(PSBX), Cre02.g082852	Cre02.g082750(PSBX), Cre02.g082852								Ortholog assigned, protein not detected in At	LOC_Os07g47640, LOC_Os03g22370		LOC_Os07g47640, LOC_Os03g22370	LOC_Os07g47640	LOC_Os07g47640		Detected ortholog transcript in Os	GRMZM2G472852, GRMZM2G380414, GRMZM5G832229	GRMZM2G380414, GRMZM5G832229	GRMZM2G472852, GRMZM2G380414, GRMZM5G832229	GRMZM2G472852, GRMZM2G380414, GRMZM5G832229	GRMZM2G472852, GRMZM2G380414, GRMZM5G832229	GRMZM2G472852, GRMZM2G380414, GRMZM5G832229	Detected ortholog transcript in Zm	Cre02.g082750(PSBX), Cre02.g082852	AT2G06520(PSBX)	Cz17g16010(PSBX)
Cz08g16060.t1	Cz08g16060			Lower Stringency (based on linear model)	Lowest in Heterotrophy	-strain +Fe:Glc									Cre13.g570851	Cre13.g570851								No assigned ortholog							No assigned ortholog in Os							No assigned ortholog in Zm	Cre13.g570851		Cz08g16060
Cz06g16260.t1	Cz06g16260			Lower Stringency (based on linear model)	Lowest in Heterotrophy	-strain +Fe:Glc	CHLI1	Chlorophyll Biosynthesis		Mg-Chelatase Subunit I	Manual or Ortholog Based Annotation				Cre12.g510800(CHLI2)	Cre12.g510800(CHLI2)		AT4G18480(CH-42), AT5G45930(CHL I2)	AT4G18480(CH-42), AT5G45930(CHL I2)		AT4G18480(CH-42), AT5G45930(CHL I2)	AT4G18480(CH-42), AT5G45930(CHL I2)	AT4G18480(CH-42), AT5G45930(CHL I2)	Detected ortholog protein in At							Detected ortholog transcript in Os	GRMZM2G419806						Detected ortholog transcript in Zm	Cre12.g510800(CHLI2)	AT4G18480(CH-42), AT5G45930(CHL I2)	UNPLg00024(CHLI2), Cz06g16260(CHLI1)
CzCPg01320.t1.v5.2.3	CzCPg01320			Lower Stringency (based on linear model)	Lowest in Heterotrophy	-strain +Fe:Glc	rpl2			Ribosomal protein L2	Manual						No assigned ortholog (not nuclear encoded)	ATCG00830(RPL2.1), ATCG01310(RPL2.2)	ATCG00830(RPL2.1), ATCG01310(RPL2.2)	ATCG00830(RPL2.1), ATCG01310(RPL2.2)	ATCG00830(RPL2.1), ATCG01310(RPL2.2)	ATCG00830(RPL2.1), ATCG01310(RPL2.2)	ATCG00830(RPL2.1), ATCG01310(RPL2.2)	Detected ortholog protein in At							No assigned ortholog in Os							Ortholog assigned, transcript not detected in Zm	Cre07.g348850(MRPL2)	ATCG01310(RPL2.2), ATCG00830(RPL2.1)	CzCPg01320(rpl2), Cz02g39010(rplB)
Cz09g11260.t1	Cz09g11260			Lower Stringency (based on linear model)	Lowest in Heterotrophy	+Fe +Fe:Glc																		No assigned ortholog							No assigned ortholog in Os							No assigned ortholog in Zm	Cre02.g142126(FAP115)		Cz09g11260
Cz01g09180.t1	Cz01g09180			Lower Stringency (based on linear model)	Lowest in Heterotrophy	+Fe -Glc				negative regulation of mitochondrial outer membrane permeabilization involved in apoptotic signaling pathway	Automated (eggnog emapper)						No assigned ortholog							No assigned ortholog							No assigned ortholog in Os							No assigned ortholog in Zm
Cz02g16250.t1	Cz02g16250			Lower Stringency (based on linear model)	Lowest in Heterotrophy	+Fe -Glc				Fibronectin type III domain	Automated (eggnog emapper)													No assigned ortholog							No assigned ortholog in Os							No assigned ortholog in Zm	Cre12.g538600		Cz15g00290(TNXB), Cz15g21080, Cz02g16250
Cz03g32210.t1	Cz03g32210			Lower Stringency (based on linear model)	Lowest in Heterotrophy	+Fe -Glc				Beta-lactamase	Automated (eggnog emapper)						No assigned ortholog							No assigned ortholog							No assigned ortholog in Os							No assigned ortholog in Zm			Cz10g27130, Cz03g32210
Cz04g20220.t1	Cz04g20220			Lower Stringency (based on linear model)	Lowest in Heterotrophy	+Fe -Glc	GSTF11			Belongs to the GST superfamily	Automated (eggnog emapper)						No assigned ortholog				AT2G30860(ATGSTF7)			Detected ortholog protein in At	LOC_Os05g05620, LOC_Os05g05610		LOC_Os05g05620, LOC_Os05g05610	LOC_Os05g05620	LOC_Os01g27210, LOC_Os05g05620, LOC_Os05g05610	LOC_Os01g27210, LOC_Os05g05620	Detected ortholog transcript in Os							Detected ortholog transcript in Zm		AT5G17220(ATGSTF12), AT3G03190(ATGSTF11), AT2G30860(ATGSTF7), AT2G30870(ATGSTF10), AT3G62760(ATGSTF13), AT1G49860(ATGSTF14), AT4G02520(ATGSTF2), AT2G02930(ATGSTF3), AT1G02930(ATGST1), AT1G02920(ATGST11), AT1G02950(ATGSTF4), AT1G02940(ATGSTF5), AT2G47730(ATGSTF5)	Cz09g03310, Cz04g20220(GSTF11), Cz04g20230
Cz09g07010.t1	Cz09g07010			Lower Stringency (based on linear model)	Lowest in Heterotrophy	+Fe -Glc				Belongs to the WD repeat SEC13 family	Automated (eggnog emapper)													Detected ortholog protein in At							Detected ortholog transcript in Os							Detected ortholog transcript in Zm	Cre03.g192000(SEC13L)	AT1G64350(SEH1H)	Cz09g07010
Cz15g05140.t1	Cz15g05140			Lower Stringency (based on linear model)	Lowest in Heterotrophy	+Fe -Glc																		No assigned ortholog							No assigned ortholog in Os							No assigned ortholog in Zm	Cre03.g196550		Cz15g05140, Cz15g11020
Cz17g07186.t1	Cz17g07186			Lower Stringency (based on linear model)	Lowest in Heterotrophy	+Fe -Glc				3'-5' exonuclease	Automated (eggnog emapper)													No assigned ortholog							No assigned ortholog in Os							No assigned ortholog in Zm	Cre03.g204129, Cre03.g203569, Cre14.g609800, Cre14.g609700, Cre14.g609750, Cre14.g609900, Cre14.g609850, Cre07.g333050, Cre07.g333100, Cre13.g577000		UNPLg00384, UNPLg00732, Cz17g03010, Cz12g19275, Cz12g25230, Cz16g02140, Cz02g36115, Cz17g07186
Cz18g00160.t1	Cz18g00160			Lower Stringency (based on linear model)	Lowest in Heterotrophy	+Fe -Glc				Heme peroxidase-related protein	Automated (eggnog emapper)													Detected ortholog protein in At	LOC_Os09g25150, LOC_Os01g61230, LOC_Os08g08500, LOC_Os02g56720, LOC_Os01g18110		LOC_Os09g25150, LOC_Os01g61230, LOC_Os08g08500	LOC_Os08g08500	LOC_Os09g25150, LOC_Os01g61230, LOC_Os08g08500	LOC_Os08g08500	Detected ortholog transcript in Os	GRMZM2G131205, GRMZM2G131836, GRMZM2G468439, GRMZM2G004683		GRMZM2G131205, GRMZM2G107076, GRMZM2G468439	GRMZM2G131205	GRMZM2G131205, GRMZM2G468439, GRMZM2G099420	GRMZM2G131205	Detected ortholog transcript in Zm	Cre13.g569350	AT1G51410, AT5G19440, AT1G66800, AT1G09500, AT1G09510, AT1G09490, AT1G09480, AT2G33590(AtCRL1), AT2G33600(AtCRL2), AT1G76470, AT1G15950(ATCCR1), AT1G80820(ATCCR2), AT5G58490, AT4G35420(DRL1)	Cz18g00160, Cz07g07130, Cz05g28010, Cz10g23170, Cz09g18070, Cz14g18230, Cz14g00270, Cz02g08240, Cz19g08050, Cz11g25160
Cz19g01150.t1	Cz19g01150			Lower Stringency (based on linear model)	Lowest in Heterotrophy	+Fe -Glc											No assigned ortholog							No assigned ortholog							No assigned ortholog in Os							No assigned ortholog in Zm
CzMTg00230.t1.v5.2.3	CzMTg00230			Lower Stringency (based on linear model)	Lowest in Heterotrophy	+Fe -Glc	atp6	Respiration	ATP synthase		Manual or Ortholog Based Annotation						No assigned ortholog (not nuclear encoded)							Ortholog assigned, protein not detected in At							Ortholog assigned, transcript not detected in Os							No assigned ortholog in Zm	Cre01.g018800(ATP6)	ATMG00516(NAD1), ATMG01170(ATP6-2), ATMG00410(ATP6), AT2G07741	CzMTg00230(atp6)
Cz06g23010.t1	Cz06g23010			Lower Stringency (based on linear model)	Lowest in Heterotrophy	-strain +Fe -Glc -strain:Glc				Binds the poly(A) tail of mRNA	Automated (eggnog emapper)						No assigned ortholog							No assigned ortholog							No assigned ortholog in Os							No assigned ortholog in Zm
Cz07g14090.t1	Cz07g14090			Lower Stringency (based on linear model)	Lowest in Heterotrophy	-strain +Fe -Glc -strain:Glc				cytochrome P450	Automated (eggnog emapper)				Cre01.g003850	Cre01.g003850								No assigned ortholog							No assigned ortholog in Os							No assigned ortholog in Zm	Cre01.g003850		Cz07g14090
UNPLg00072.t1	UNPLg00072			Lower Stringency (based on linear model)	Lowest in Heterotrophy	-strain +Fe -Glc -strain:Glc				Domain of unknown function (DUF814)	Automated (eggnog emapper)													Ortholog assigned, protein not detected in At							Detected ortholog transcript in Os							Detected ortholog transcript in Zm	Cre06.g275300	AT5G11500	Cz12g18020, UNPLg00072
Cz01g00180.t1	Cz01g00180			Lower Stringency (based on linear model)	Lowest in Heterotrophy	+Fe +Fe:Glc																		No assigned ortholog							No assigned ortholog in Os							No assigned ortholog in Zm	Cre03.g195450(POC11)		Cz01g00180
Cz01g00275.t1	Cz01g00275			Lower Stringency (based on linear model)	Lowest in Heterotrophy	+Fe +Fe:Glc											No assigned ortholog							No assigned ortholog							No assigned ortholog in Os							No assigned ortholog in Zm
Cz01g00300.t1	Cz01g00300			Lower Stringency (based on linear model)	Lowest in Heterotrophy	+Fe +Fe:Glc				Ribosomal silencing factor during starvation	Automated (eggnog emapper)													Detected ortholog protein in At							Detected ortholog transcript in Os							Detected ortholog transcript in Zm	Cre03.g205600	AT3G12930	Cz01g00300
Cz01g03060.t1	Cz01g03060			Lower Stringency (based on linear model)	Lowest in Heterotrophy	+Fe +Fe:Glc				Belongs to the class I-like SAM-binding methyltransferase superfamily. mRNA cap 0 methyltransferase family	Automated (eggnog emapper)													Ortholog assigned, protein not detected in At							Detected ortholog transcript in Os							Detected ortholog transcript in Zm	Cre03.g204750	AT3G57360, AT3G02370	Cz01g03060
Cz01g03190.t1	Cz01g03190			Lower Stringency (based on linear model)	Lowest in Heterotrophy	+Fe +Fe:Glc	FPS1			Belongs to the FPP GGPP synthase family	Automated (eggnog emapper)													Detected ortholog protein in At			LOC_Os01g50050	LOC_Os01g50050	LOC_Os01g50760, LOC_Os01g50050	LOC_Os01g50050	Detected ortholog transcript in Os							Detected ortholog transcript in Zm	Cre03.g207700(PPS1)	AT4G17190(FPS2), AT5G47770(FPS1)	Cz01g03190(FPS1)
Cz01g04245.t1	Cz01g04245			Lower Stringency (based on linear model)	Lowest in Heterotrophy	+Fe +Fe:Glc	RPS21			Belongs to the eukaryotic ribosomal protein eS21 family	Automated (eggnog emapper)													Detected ortholog protein in At							Detected ortholog transcript in Os							Detected ortholog transcript in Zm	Cre03.g203450(RPS21)	AT5G27700, AT3G53890	Cz01g04245(RPS21)
Cz01g08060.t1	Cz01g08060			Lower Stringency (based on linear model)	Lowest in Heterotrophy	+Fe +Fe:Glc				Small RNA	Automated (eggnog emapper)													Ortholog assigned, protein not detected in At							Ortholog assigned, transcript not detected in Os							Detected ortholog transcript in Zm	Cre03.g191200	AT4G20910(CRM2), AT4G20920	Cz01g08060
Cz01g09285.t1	Cz01g09285			Lower Stringency (based on linear model)	Lowest in Heterotrophy	+Fe +Fe:Glc				Sedlin, N-terminal conserved region	Automated (eggnog emapper)													Ortholog assigned, protein not detected in At							Detected ortholog transcript in Os							Detected ortholog transcript in Zm	Cre03.g165650	AT2G20930	Cz01g09285
Cz01g11060.t1	Cz01g11060			Lower Stringency (based on linear model)	Lowest in Heterotrophy	+Fe +Fe:Glc	NTMC2T3.1			C2 domain	Automated (eggnog emapper)													Ortholog assigned, protein not detected in At							Detected ortholog transcript in Os							Detected ortholog transcript in Zm	Cre03.g202449	AT3G18370(ATSYTF)	Cz01g11060(NTMC2T3.1), Cz16g01220(NTMC2T3.2)
Cz01g13220.t1	Cz01g13220			Lower Stringency (based on linear model)	Lowest in Heterotrophy	+Fe +Fe:Glc											No assigned ortholog							No assigned ortholog							No assigned ortholog in Os							No assigned ortholog in Zm
Cz01g14120.t1	Cz01g14120			Lower Stringency (based on linear model)	Lowest in Heterotrophy	+Fe +Fe:Glc				Inner membrane component of T3SS, cytoplasmic domain	Automated (eggnog emapper)													No assigned ortholog							No assigned ortholog in Os							No assigned ortholog in Zm	Cre07.g316600		Cz01g14120
Cz01g14200.t1	Cz01g14200			Lower Stringency (based on linear model)	Lowest in Heterotrophy	+Fe +Fe:Glc	DEG7			PDZ-like domain	Automated (eggnog emapper)										AT3G03380(DEG7)	AT3G03380(DEG7)		Detected ortholog protein in At							No assigned ortholog in Os							Detected ortholog transcript in Zm	Cre03.g180650(DEG7)	AT3G03380(DEG7)	Cz01g14200(DEG7)
Cz01g16200.t1	Cz01g16200			Lower Stringency (based on linear model)	Lowest in Heterotrophy	+Fe +Fe:Glc				Major Facilitator Superfamily	Automated (eggnog emapper)						No assigned ortholog							No assigned ortholog							No assigned ortholog in Os							No assigned ortholog in Zm
Cz01g17090.t1	Cz01g17090			Lower Stringency (based on linear model)	Lowest in Heterotrophy	+Fe +Fe:Glc				Zinc finger, C3HC4 type (RING finger)	Automated (eggnog emapper)													Detected ortholog protein in At							Detected ortholog transcript in Os							Detected ortholog transcript in Zm	Cre03.g173900	AT3G06140(LUL4), AT5G19080(AtVBP1), AT3G53410(LUL2), AT3G09770(AIRP3), AT5G03200(LUL1)	Cz01g17090
Cz01g18240.t1	Cz01g18240			Lower Stringency (based on linear model)	Lowest in Heterotrophy	+Fe +Fe:Glc				isoform X1	Automated (eggnog emapper)													Ortholog assigned, protein not detected in At							Detected ortholog transcript in Os							Detected ortholog transcript in Zm	Cre08.g363950	AT3G27325	Cz01g18240
Cz01g20150.t1	Cz01g20150			Lower Stringency (based on linear model)	Lowest in Heterotrophy	+Fe +Fe:Glc				Dpy-30 motif	Automated (eggnog emapper)													No assigned ortholog							No assigned ortholog in Os							No assigned ortholog in Zm	Cre10.g427300(RSP2)		Cz01g20150
Cz01g21230.t1	Cz01g21230			Lower Stringency (based on linear model)	Lowest in Heterotrophy	+Fe +Fe:Glc				Yip1 domain	Automated (eggnog emapper)													Detected ortholog protein in At							Detected ortholog transcript in Os							Detected ortholog transcript in Zm	Cre07.g326400	AT2G18840(YIP4a), AT4G30260(YIP4b)	Cz01g21230
Cz01g23190.t1	Cz01g23190			Lower Stringency (based on linear model)	Lowest in Heterotrophy	+Fe +Fe:Glc																		No assigned ortholog							No assigned ortholog in Os							No assigned ortholog in Zm	Cre03.g184300		Cz01g23190
Cz01g24010.t1	Cz01g24010			Lower Stringency (based on linear model)	Lowest in Heterotrophy	+Fe +Fe:Glc	ARC6C	PSCpAssembly		Accumulation/Replication of Chloroplasts	Manual or Ortholog Based Annotation													Ortholog assigned, protein not detected in At							Detected ortholog transcript in Os							Detected ortholog transcript in Zm	Cre03.g184500	AT5G42480(ARC6)	Cz09g17290(ARC6B), Cz06g19140(ARC6A), Cz01g24010(ARC6C)
Cz01g24060.t1	Cz01g24060			Lower Stringency (based on linear model)	Lowest in Heterotrophy	+Fe +Fe:Glc				Protein of unknown function (DUF3531)	Automated (eggnog emapper)			Cre06.g252350(CGL70)				AT4G29400	AT4G29400					Detected ortholog protein in At							Detected ortholog transcript in Os							Detected ortholog transcript in Zm	Cre06.g252350(CGL70)	AT5G08400, AT4G29400	Cz01g24060
Cz01g26190.t1	Cz01g26190			Lower Stringency (based on linear model)	Lowest in Heterotrophy	+Fe +Fe:Glc				RPAP1-like, N-terminal	Automated (eggnog emapper)													No assigned ortholog							No assigned ortholog in Os							No assigned ortholog in Zm	Cre03.g168650		Cz01g26190
Cz01g28120.t1	Cz01g28120			Lower Stringency (based on linear model)	Lowest in Heterotrophy	+Fe +Fe:Glc				WD domain, G-beta repeat	Automated (eggnog emapper)													Ortholog assigned, protein not detected in At							Detected ortholog transcript in Os							Detected ortholog transcript in Zm	Cre03.g178550	AT3G07360(ATPUB9), AT5G18330, AT5G18320, AT5G18340	Cz01g28120
Cz01g33030.t1	Cz01g33030			Lower Stringency (based on linear model)	Lowest in Heterotrophy	+Fe +Fe:Glc	PIMT2.1			Protein-l-isoaspartate O-methyltransferase	Automated (eggnog emapper)													Detected ortholog protein in At							Detected ortholog transcript in Os							Detected ortholog transcript in Zm	Cre03.g195350	AT3G48330(ATPIMT1), AT5G50240(AtPIMT2)	Cz01g33030(PIMT2.1), Cz06g09070(PIMT2.2)
Cz01g34020.t1	Cz01g34020			Lower Stringency (based on linear model)	Lowest in Heterotrophy	+Fe +Fe:Glc				EKC KEOPS complex subunit	Automated (eggnog emapper)			Cre06.g306800										Ortholog assigned, protein not detected in At							Ortholog assigned, transcript not detected in Os							Detected ortholog transcript in Zm	Cre06.g306800	AT5G26110	Cz01g34020
Cz01g38010.t1	Cz01g38010			Lower Stringency (based on linear model)	Lowest in Heterotrophy	+Fe +Fe:Glc				lipolytic acyl hydrolase (LAH)	Automated (eggnog emapper)						No assigned ortholog							No assigned ortholog							No assigned ortholog in Os							No assigned ortholog in Zm			Cz01g38010, Cz16g10190, Cz16g10180, Cz07g31230(PNPLA2.1), Cz15g20090, Cz09g13100, Cz09g17170, Cz12g14210(PNPLA2.2), Cz12g14200, Cz07g16160, Cz18g12040
Cz01g46240.t1	Cz01g46240			Lower Stringency (based on linear model)	Lowest in Heterotrophy	+Fe +Fe:Glc				Domain of unknown function (DUF4461)	Automated (eggnog emapper)													No assigned ortholog							No assigned ortholog in Os							No assigned ortholog in Zm	Cre03.g187150		Cz01g46240
Cz02g00040.t1	Cz02g00040			Lower Stringency (based on linear model)	Lowest in Heterotrophy	+Fe +Fe:Glc	SBP			selenium-binding protein	Automated (eggnog emapper)				Cre03.g166050(SBD1)			AT4G14040(EDA38)			AT4G14040(EDA38)	AT4G14040(EDA38)		Detected ortholog protein in At							Detected ortholog transcript in Os							Detected ortholog transcript in Zm	Cre03.g166050(SBD1)	AT3G23800(SBP3), AT4G14040(EDA38), AT4G14030(SBP1)	Cz02g00040(SBP)
Cz02g03190.t1	Cz02g03190			Lower Stringency (based on linear model)	Lowest in Heterotrophy	+Fe +Fe:Glc				nuclear localization sequence binding	Automated (eggnog emapper)													No assigned ortholog							No assigned ortholog in Os							No assigned ortholog in Zm	Cre11.g482750		Cz02g03190
Cz02g07160.t1	Cz02g07160			Lower Stringency (based on linear model)	Lowest in Heterotrophy	+Fe +Fe:Glc				FHA domain-containing protein	Automated (eggnog emapper)													Ortholog assigned, protein not detected in At							Detected ortholog transcript in Os							Detected ortholog transcript in Zm	Cre09.g390430	AT3G20550(DDL), AT2G24410	Cz02g07160
Cz02g08270.t1	Cz02g08270			Lower Stringency (based on linear model)	Lowest in Heterotrophy	+Fe +Fe:Glc				Belongs to the glycosyl hydrolase 32 family	Automated (eggnog emapper)										AT1G55120(AtcwINV3)			Detected ortholog protein in At	LOC_Os02g33110, LOC_Os01g73580		LOC_Os04g45290	LOC_Os04g45290	LOC_Os02g01590, LOC_Os04g45290, LOC_Os01g73580	LOC_Os04g45290	Detected ortholog transcript in Os	GRMZM2G139300, GRMZM2G119941, GRMZM2G394450	GRMZM2G139300, GRMZM2G394450	GRMZM2G139300, GRMZM2G119941, GRMZM2G394450	GRMZM2G139300, GRMZM2G119941	GRMZM2G139300, GRMZM2G119941, GRMZM2G394450, GRMZM2G174249	GRMZM2G139300, GRMZM2G119941	Detected ortholog transcript in Zm	Cre12.g507051	AT3G52600(AtCWIN2), AT2G36190(AtCWIN4), AT3G13784(AtcwINV5), AT3G13790(ATBFRUCT1), AT1G55120(AtcwINV3), AT5G11920(AtcwINV6), AT1G12240(ATBETAFRUCT4), AT1G62660	Cz14g13020, Cz02g08270
Cz02g15100.t1	Cz02g15100			Lower Stringency (based on linear model)	Lowest in Heterotrophy	+Fe +Fe:Glc				Mycolic acid cyclopropane synthetase	Automated (eggnog emapper)			Cre09.g398700(CFA2)				AT4G33110						Detected ortholog protein in At							Detected ortholog transcript in Os							Detected ortholog transcript in Zm	Cre09.g398700(CFA2)	AT4G33120, AT4G33110	Cz02g15100
Cz02g16220.t1	Cz02g16220			Lower Stringency (based on linear model)	Lowest in Heterotrophy	+Fe +Fe:Glc											No assigned ortholog							No assigned ortholog							No assigned ortholog in Os							No assigned ortholog in Zm
Cz02g18220.t1	Cz02g18220			Lower Stringency (based on linear model)	Lowest in Heterotrophy	+Fe +Fe:Glc				cilium movement	Automated (eggnog emapper)													No assigned ortholog							No assigned ortholog in Os							No assigned ortholog in Zm	Cre11.g476376, Cre49.g761347(FAP221)		Cz02g18220
Cz02g19190.t1	Cz02g19190			Lower Stringency (based on linear model)	Lowest in Heterotrophy	+Fe +Fe:Glc				Ubiquitin system component Cue protein	Automated (eggnog emapper)													Ortholog assigned, protein not detected in At							Detected ortholog transcript in Os							Detected ortholog transcript in Zm	Cre11.g480000	AT5G32440, AT1G80040	Cz02g19190
Cz02g26250.t1	Cz02g26250			Lower Stringency (based on linear model)	Lowest in Heterotrophy	+Fe +Fe:Glc																		No assigned ortholog							No assigned ortholog in Os							No assigned ortholog in Zm	Cre06.g293650		Cz02g26250
Cz02g29200.t1	Cz02g29200			Lower Stringency (based on linear model)	Lowest in Heterotrophy	+Fe +Fe:Glc	RBL10			serine-type endopeptidase activity	Automated (eggnog emapper)													No assigned ortholog							No assigned ortholog in Os							No assigned ortholog in Zm	Cre05.g245451		Cz02g29200(RBL10)
Cz02g31090.t1	Cz02g31090			Lower Stringency (based on linear model)	Lowest in Heterotrophy	+Fe +Fe:Glc										Cre12.g491450								No assigned ortholog							No assigned ortholog in Os							No assigned ortholog in Zm	Cre12.g491450		Cz02g31090
Cz02g31190.t1	Cz02g31190			Lower Stringency (based on linear model)	Lowest in Heterotrophy	+Fe +Fe:Glc				Acyl-coenzyme A thioesterase 9	Automated (eggnog emapper)			Cre01.g037350				AT2G30720, AT5G48370						Detected ortholog protein in At							Detected ortholog transcript in Os			GRMZM5G808017		GRMZM5G808017, GRMZM5G860226		Detected ortholog transcript in Zm	Cre01.g037350	AT2G30720, AT5G48370	Cz02g31190
Cz02g32230.t1	Cz02g32230			Lower Stringency (based on linear model)	Lowest in Heterotrophy	+Fe +Fe:Glc	NFU4			Scaffold protein Nfu/NifU N terminal	Automated (eggnog emapper)				Cre12.g504150(NFU2), Cre12.g504150(NFU2)									Detected ortholog protein in At							Detected ortholog transcript in Os							Detected ortholog transcript in Zm	Cre12.g504150(NFU2), Cre12.g504150(NFU2)	AT1G51390(ATNFU1), AT3G20970(ATNFU2)	Cz02g32230(NFU4)
Cz02g33145.t1	Cz02g33145			Lower Stringency (based on linear model)	Lowest in Heterotrophy	+Fe +Fe:Glc											No assigned ortholog							No assigned ortholog							No assigned ortholog in Os							No assigned ortholog in Zm
Cz02g33220.t1	Cz02g33220			Lower Stringency (based on linear model)	Lowest in Heterotrophy	+Fe +Fe:Glc				Belongs to the AAA ATPase family	Automated (eggnog emapper)													Ortholog assigned, protein not detected in At							Detected ortholog transcript in Os							Detected ortholog transcript in Zm	Cre17.g700300(CGL22)	AT2G03670(CDC48B)	Cz02g33220
Cz02g35025.t1	Cz02g35025			Lower Stringency (based on linear model)	Lowest in Heterotrophy	+Fe +Fe:Glc																		Detected ortholog protein in At							Detected ortholog transcript in Os							Ortholog assigned, transcript not detected in Zm	Cre04.g228925	AT3G62920	Cz02g35025
Cz02g35150.t1	Cz02g35150			Lower Stringency (based on linear model)	Lowest in Heterotrophy	+Fe +Fe:Glc				Appr-1'-p processing enzyme	Automated (eggnog emapper)													Detected ortholog protein in At							Detected ortholog transcript in Os							Detected ortholog transcript in Zm	Cre07.g336850, Cre12.g492900	AT2G40600	Cz02g35150
Cz02g36070.t1	Cz02g36070			Lower Stringency (based on linear model)	Lowest in Heterotrophy	+Fe +Fe:Glc											No assigned ortholog							Ortholog assigned, protein not detected in At							Detected ortholog transcript in Os							Detected ortholog transcript in Zm		AT3G29130	Cz02g36070
Cz02g36160.t1	Cz02g36160			Lower Stringency (based on linear model)	Lowest in Heterotrophy	+Fe +Fe:Glc				Sn1-specific diacylglycerol lipase	Automated (eggnog emapper)													Detected ortholog protein in At							Detected ortholog transcript in Os							Detected ortholog transcript in Zm	Cre07.g325150	AT2G42450	Cz02g36160, Cz03g27100, Cz01g19160
Cz02g36310.t1	Cz02g36310			Lower Stringency (based on linear model)	Lowest in Heterotrophy	+Fe +Fe:Glc																		No assigned ortholog							No assigned ortholog in Os							No assigned ortholog in Zm	Cre09.g417100		Cz02g36310
Cz03g01280.t1	Cz03g01280			Lower Stringency (based on linear model)	Lowest in Heterotrophy	+Fe +Fe:Glc				Organic solute transporter Ostalpha	Automated (eggnog emapper)													Ortholog assigned, protein not detected in At							Detected ortholog transcript in Os							Detected ortholog transcript in Zm	Cre02.g105350	AT1G77220, AT4G38360(LAZ1), AT1G23070	Cz03g01280
Cz03g05140.t1	Cz03g05140			Lower Stringency (based on linear model)	Lowest in Heterotrophy	+Fe +Fe:Glc				phosphate phosphoenolpyruvate translocator	Automated (eggnog emapper)			Cre08.g379350(TPT1)	Cre06.g263850(TPT2)	Cre06.g263850(TPT2)					AT5G33320(ARAPPT)			Detected ortholog protein in At	LOC_Os01g07730	LOC_Os01g07730	LOC_Os05g07870, LOC_Os01g07730	LOC_Os05g07870	LOC_Os05g07870, LOC_Os01g07730, LOC_Os03g56600	LOC_Os05g07870, LOC_Os01g07730, LOC_Os03g56600	Detected ortholog transcript in Os	GRMZM2G174107, GRMZM2G066413	GRMZM2G066413	GRMZM2G174107, GRMZM2G066413	GRMZM2G066413	GRMZM2G174107, GRMZM2G066413	GRMZM2G066413	Detected ortholog transcript in Zm	Cre08.g379350(TPT1), Cre06.g263850(TPT2)	AT5G33320(ARAPPT), AT3G01550(ATPPT2)	Cz03g05140
Cz03g05260.t1	Cz03g05260			Lower Stringency (based on linear model)	Lowest in Heterotrophy	+Fe +Fe:Glc				Prolyl 4-hydroxylase alpha subunit homologues.	Automated (eggnog emapper)													Detected ortholog protein in At							Detected ortholog transcript in Os							Detected ortholog transcript in Zm	Cre03.g160200	AT5G18900, AT3G06300(AT-P4H-2), AT3G28480, AT3G28490	Cz03g05260, Cz01g42060, Cz04g05150, Cz02g26040
Cz03g12140.t1	Cz03g12140			Lower Stringency (based on linear model)	Lowest in Heterotrophy	+Fe +Fe:Glc				Calcium/calmodulin dependent protein kinase II association domain	Automated (eggnog emapper)				Cre07.g327350									No assigned ortholog							No assigned ortholog in Os							No assigned ortholog in Zm	Cre07.g327350		Cz03g12140
Cz03g18320.t1	Cz03g18320			Lower Stringency (based on linear model)	Lowest in Heterotrophy	+Fe +Fe:Glc	SDH1	Respiration	Complex II		Manual or Ortholog Based Annotation													Detected ortholog protein in At							Detected ortholog transcript in Os							Detected ortholog transcript in Zm	Cre14.g619133	AT2G18450(SDH1-2), AT5G66760(SDH1-1)	Cz03g18320(SDH1), Cz04g36210(SDH1)
Cz03g19010.t1	Cz03g19010			Lower Stringency (based on linear model)	Lowest in Heterotrophy	+Fe +Fe:Glc				Belongs to the protein kinase superfamily	Automated (eggnog emapper)													Detected ortholog protein in At							Detected ortholog transcript in Os							Detected ortholog transcript in Zm	Cre14.g619166, Cre16.g665600	AT2G23080(CKA3), AT3G50000(ATCKA2), AT5G67380(ATCKA1), AT2G23070	Cz03g18120, Cz03g19010, Cz04g36230
Cz03g20020.t1	Cz03g20020			Lower Stringency (based on linear model)	Lowest in Heterotrophy	+Fe +Fe:Glc				ARF-like small GTPases; ARF, ADP-ribosylation factor	Automated (eggnog emapper)													No assigned ortholog							No assigned ortholog in Os							No assigned ortholog in Zm	Cre16.g664500(BBS3B), Cre16.g664500(BBS3B)		Cz03g20020
Cz03g24200.t2	Cz03g24200			Lower Stringency (based on linear model)	Lowest in Heterotrophy	+Fe +Fe:Glc				Strictosidine synthase	Automated (eggnog emapper)													No assigned ortholog							No assigned ortholog in Os							No assigned ortholog in Zm	Cre16.g660900		Cz03g24200
Cz03g25330.t1	Cz03g25330			Lower Stringency (based on linear model)	Lowest in Heterotrophy	+Fe +Fe:Glc				Potential Monad-binding region of RPAP3	Automated (eggnog emapper)													Detected ortholog protein in At							Detected ortholog transcript in Os							Detected ortholog transcript in Zm	Cre02.g084900	AT1G56440(TPR5)	Cz03g25330
Cz03g26210.t1	Cz03g26210			Lower Stringency (based on linear model)	Lowest in Heterotrophy	+Fe +Fe:Glc				Aspartyl protease	Automated (eggnog emapper)													No assigned ortholog							No assigned ortholog in Os							No assigned ortholog in Zm	Cre17.g703050		Cz03g26210
Cz03g27080.t1	Cz03g27080			Lower Stringency (based on linear model)	Lowest in Heterotrophy	+Fe +Fe:Glc											No assigned ortholog							No assigned ortholog							No assigned ortholog in Os							No assigned ortholog in Zm
Cz03g30077.t1	Cz03g30077			Lower Stringency (based on linear model)	Lowest in Heterotrophy	+Fe +Fe:Glc				Thylakoid lumenal 17.9 kDa protein	Automated (eggnog emapper)			Cre17.g714900(CGL11)				AT4G24930			AT4G24930	AT4G24930		Detected ortholog protein in At	LOC_Os01g01280	LOC_Os01g01280	LOC_Os01g01280		LOC_Os01g01280		Detected ortholog transcript in Os	GRMZM2G004006	GRMZM2G004006	GRMZM2G004006	GRMZM2G004006	GRMZM2G004006	GRMZM2G004006	Detected ortholog transcript in Zm	Cre17.g714900(CGL11)	AT4G24930	Cz03g30077
Cz03g32180.t1	Cz03g32180			Lower Stringency (based on linear model)	Lowest in Heterotrophy	+Fe +Fe:Glc				WD domain, G-beta repeat	Automated (eggnog emapper)													Ortholog assigned, protein not detected in At							Detected ortholog transcript in Os							Detected ortholog transcript in Zm	Cre17.g713900(LST8)	AT3G18140(LST8-1), AT2G22040(LST8-2)	Cz03g32180
Cz03g33010.t1	Cz03g33010			Lower Stringency (based on linear model)	Lowest in Heterotrophy	+Fe +Fe:Glc	PGM6	Glycolysis		N/A	Manual or Ortholog Based Annotation													Ortholog assigned, protein not detected in At	LOC_Os05g04960, LOC_Os06g01950		LOC_Os06g01950				Detected ortholog transcript in Os	GRMZM2G367638		GRMZM2G367638	GRMZM2G367638	GRMZM2G367638	GRMZM2G367638	Detected ortholog transcript in Zm	Cre03.g182300	AT1G08940, AT3G05170	Cz03g33010(PGM6), Cz01g38050(PGM7)
Cz03g35020.t1	Cz03g35020			Lower Stringency (based on linear model)	Lowest in Heterotrophy	+Fe +Fe:Glc				Binding-protein-dependent transport system inner membrane component	Automated (eggnog emapper)													No assigned ortholog							No assigned ortholog in Os							No assigned ortholog in Zm	Cre14.g616900(SLP2)		Cz03g35020
Cz03g35050.t1	Cz03g35050			Lower Stringency (based on linear model)	Lowest in Heterotrophy	+Fe +Fe:Glc				Histone-lysine N-methyltransferase	Automated (eggnog emapper)													Ortholog assigned, protein not detected in At							Detected ortholog transcript in Os							Detected ortholog transcript in Zm	Cre17.g746247	AT1G02580(EMB173), AT2G23380(CLF), AT4G02020(EZA1)	Cz03g35050
Cz03g35130.t1	Cz03g35130			Lower Stringency (based on linear model)	Lowest in Heterotrophy	+Fe +Fe:Glc				Belongs to the endosulfine family	Automated (eggnog emapper)													Detected ortholog protein in At							Detected ortholog transcript in Os	GRMZM2G013957, GRMZM2G113052, GRMZM2G077895	GRMZM2G013957	GRMZM2G013957, GRMZM2G113052, GRMZM2G077895	GRMZM2G013957	GRMZM2G013957, GRMZM2G113052	GRMZM2G013957, GRMZM2G113052	Detected ortholog transcript in Zm	Cre06.g307200	AT5G64130, AT1G69510, AT4G16146	Cz03g35130
Cz03g39170.t1	Cz03g39170			Lower Stringency (based on linear model)	Lowest in Heterotrophy	+Fe +Fe:Glc																		No assigned ortholog							No assigned ortholog in Os							No assigned ortholog in Zm	Cre16.g655050		Cz03g39170
Cz04g02270.t1	Cz04g02270			Lower Stringency (based on linear model)	Lowest in Heterotrophy	+Fe +Fe:Glc	MND1			Required for proper homologous chromosome pairing and efficient cross-over and intragenic recombination during meiosis	Automated (eggnog emapper)													Ortholog assigned, protein not detected in At							Detected ortholog transcript in Os							Detected ortholog transcript in Zm	Cre06.g278850(MND1)	AT4G29170(ATMND1)	Cz04g02270(MND1)
Cz04g03240.t1	Cz04g03240			Lower Stringency (based on linear model)	Lowest in Heterotrophy	+Fe +Fe:Glc				chromatin remodeling protein in the Arabidopsis DDM1 subgroup of SNF2 superfamily chromatin remodeling proteins.involved in the maintenance of DNA methylation. ChromDB ID	Automated (eggnog emapper)													Ortholog assigned, protein not detected in At							Ortholog assigned, transcript not detected in Os							Detected ortholog transcript in Zm	Cre16.g647602	AT5G66750(ATDDM1)	Cz04g03240
Cz04g06080.t1	Cz04g06080			Lower Stringency (based on linear model)	Lowest in Heterotrophy	+Fe +Fe:Glc				Protein kinase domain	Automated (eggnog emapper)													No assigned ortholog							No assigned ortholog in Os							No assigned ortholog in Zm	Cre06.g265550		Cz04g06080
Cz04g08140.t1	Cz04g08140			Lower Stringency (based on linear model)	Lowest in Heterotrophy	+Fe +Fe:Glc				PAN domain	Automated (eggnog emapper)													No assigned ortholog							No assigned ortholog in Os							No assigned ortholog in Zm	Cre06.g262300(CYN51)		Cz04g08140
Cz04g10080.t1	Cz04g10080			Lower Stringency (based on linear model)	Lowest in Heterotrophy	+Fe +Fe:Glc				Protein tyrosine kinase	Automated (eggnog emapper)													Ortholog assigned, protein not detected in At							Ortholog assigned, transcript not detected in Os							Ortholog assigned, transcript not detected in Zm	Cre07.g341700	AT1G77720(PPK1)	Cz04g10080
Cz04g12255.t1	Cz04g12255			Lower Stringency (based on linear model)	Lowest in Heterotrophy	+Fe +Fe:Glc				Domain involved in innate immunity and lipid metabolism.	Automated (eggnog emapper)													Detected ortholog protein in At							Detected ortholog transcript in Os							Detected ortholog transcript in Zm	Cre14.g630350	AT3G11780, AT5G06480, AT3G44100	Cz14g23010, Cz04g12255, Cz06g23065
Cz04g14060.t1	Cz04g14060			Lower Stringency (based on linear model)	Lowest in Heterotrophy	+Fe +Fe:Glc																		Ortholog assigned, protein not detected in At							Detected ortholog transcript in Os							Detected ortholog transcript in Zm	Cre17.g738200	AT2G38570	Cz04g14060
Cz04g15170.t1	Cz04g15170			Lower Stringency (based on linear model)	Lowest in Heterotrophy	+Fe +Fe:Glc				Leucine-rich repeat	Automated (eggnog emapper)													No assigned ortholog							No assigned ortholog in Os							No assigned ortholog in Zm	Cre17.g739850(MOT47)		Cz04g15170
Cz04g15310.t1	Cz04g15310			Lower Stringency (based on linear model)	Lowest in Heterotrophy	+Fe +Fe:Glc	MBTPS1			Subtilase family	Automated (eggnog emapper)													Ortholog assigned, protein not detected in At							Detected ortholog transcript in Os							Detected ortholog transcript in Zm	Cre14.g628800	AT5G19660(ATS1P)	Cz04g15310(MBTPS1)
Cz04g19170.t1	Cz04g19170			Lower Stringency (based on linear model)	Lowest in Heterotrophy	+Fe +Fe:Glc																		No assigned ortholog							No assigned ortholog in Os							No assigned ortholog in Zm	Cre09.g388504		Cz04g19170
Cz04g21140.t1	Cz04g21140			Lower Stringency (based on linear model)	Lowest in Heterotrophy	+Fe +Fe:Glc				Brix	Automated (eggnog emapper)													Ortholog assigned, protein not detected in At							Detected ortholog transcript in Os							Detected ortholog transcript in Zm	Cre10.g454100	AT1G63780(IMP4)	Cz04g21140
Cz04g21260.t1	Cz04g21260			Lower Stringency (based on linear model)	Lowest in Heterotrophy	+Fe +Fe:Glc				FOP N terminal dimerisation domain	Automated (eggnog emapper)													No assigned ortholog							No assigned ortholog in Os							No assigned ortholog in Zm	Cre05.g237100(MOT52)		Cz04g21260
Cz04g21290.t1	Cz04g21290			Lower Stringency (based on linear model)	Lowest in Heterotrophy	+Fe +Fe:Glc				Uncharacterized conserved protein (DUF2358)	Automated (eggnog emapper)	Cre17.g731100		Cre17.g731100										Ortholog assigned, protein not detected in At			LOC_Os01g12200		LOC_Os05g12474, LOC_Os04g52330, LOC_Os01g12200	LOC_Os05g12474, LOC_Os04g52330, LOC_Os01g12200	Detected ortholog transcript in Os	GRMZM2G022926, GRMZM2G045581		GRMZM2G022926, GRMZM2G045581, GRMZM2G092981, GRMZM2G114044, GRMZM2G472087	GRMZM2G022926, GRMZM2G045581	GRMZM2G022926, GRMZM2G045581, GRMZM2G092981, GRMZM2G114044, GRMZM2G472087	GRMZM2G022926, GRMZM2G045581, GRMZM2G092981	Detected ortholog transcript in Zm	Cre17.g731100	AT2G46220, AT1G16320, AT1G79510	Cz04g21290
Cz04g24160.t1	Cz04g24160			Lower Stringency (based on linear model)	Lowest in Heterotrophy	+Fe +Fe:Glc				RING-type zinc-finger	Automated (eggnog emapper)													Ortholog assigned, protein not detected in At					LOC_Os01g56070		Detected ortholog transcript in Os					GRMZM2G400268		Detected ortholog transcript in Zm	Cre17.g739100	AT1G74990, AT2G23780, AT1G19310	Cz04g24160
Cz04g26220.t1	Cz04g26220			Lower Stringency (based on linear model)	Lowest in Heterotrophy	+Fe +Fe:Glc				cytochrome P450	Automated (eggnog emapper)						No assigned ortholog							Ortholog assigned, protein not detected in At					LOC_Os02g12890		Detected ortholog transcript in Os	GRMZM2G070508, GRMZM2G147119		GRMZM2G070508, GRMZM2G018612, GRMZM2G147119	GRMZM2G070508, GRMZM2G018612	GRMZM2G070508, GRMZM2G018612, GRMZM2G147119	GRMZM2G070508, GRMZM2G018612, GRMZM2G147119	Detected ortholog transcript in Zm		AT2G26170(CYP711A1)	Cz19g06210, Cz04g26220
Cz04g26260.t1	Cz04g26260			Lower Stringency (based on linear model)	Lowest in Heterotrophy	+Fe +Fe:Glc				Tyrosyl-DNA phosphodiesterase	Automated (eggnog emapper)													Ortholog assigned, protein not detected in At							Ortholog assigned, transcript not detected in Os							Ortholog assigned, transcript not detected in Zm	Cre01.g053200	AT5G15170(TDP1)	Cz04g26260
Cz04g29050.t1	Cz04g29050			Lower Stringency (based on linear model)	Lowest in Heterotrophy	+Fe +Fe:Glc				S-adenosylmethionine-dependent methyltransferase	Automated (eggnog emapper)					Cre09.g407900								No assigned ortholog							No assigned ortholog in Os							No assigned ortholog in Zm	Cre09.g407900		Cz04g29050
Cz04g33060.t1	Cz04g33060			Lower Stringency (based on linear model)	Lowest in Heterotrophy	+Fe +Fe:Glc											No assigned ortholog							No assigned ortholog							No assigned ortholog in Os							No assigned ortholog in Zm
Cz04g33080.t1	Cz04g33080			Lower Stringency (based on linear model)	Lowest in Heterotrophy	+Fe +Fe:Glc				C-terminal domain on Strawberry notch homologue	Automated (eggnog emapper)													No assigned ortholog							No assigned ortholog in Os							No assigned ortholog in Zm	Cre07.g350100		Cz04g33080
Cz05g00190.t1	Cz05g00190			Lower Stringency (based on linear model)	Lowest in Heterotrophy	+Fe +Fe:Glc				WD40 repeats	Automated (eggnog emapper)													Ortholog assigned, protein not detected in At							Detected ortholog transcript in Os							Detected ortholog transcript in Zm	Cre13.g567150	AT5G07590	Cz05g00190
Cz05g01220.t1	Cz05g01220			Lower Stringency (based on linear model)	Lowest in Heterotrophy	+Fe +Fe:Glc				NIPSNAP	Automated (eggnog emapper)													No assigned ortholog							No assigned ortholog in Os							No assigned ortholog in Zm	Cre12.g516000, Cre01.g015750		Cz05g01220
Cz05g05070.t1	Cz05g05070			Lower Stringency (based on linear model)	Lowest in Heterotrophy	+Fe +Fe:Glc	RCE1			Belongs to the ubiquitin-conjugating enzyme family	Automated (eggnog emapper)													Ortholog assigned, protein not detected in At	LOC_Os09g15320						Detected ortholog transcript in Os							Detected ortholog transcript in Zm	Cre08.g370850	AT2G18600, AT4G36800(RCE1)	Cz05g05070(RCE1)
Cz05g06090.t1	Cz05g06090			Lower Stringency (based on linear model)	Lowest in Heterotrophy	+Fe +Fe:Glc				Vps51/Vps67	Automated (eggnog emapper)													No assigned ortholog							No assigned ortholog in Os							No assigned ortholog in Zm	Cre12.g539050		Cz05g06090, Cz01g40160
Cz05g06150.t1	Cz05g06150			Lower Stringency (based on linear model)	Lowest in Heterotrophy	+Fe +Fe:Glc											No assigned ortholog							No assigned ortholog							No assigned ortholog in Os							No assigned ortholog in Zm			Cz05g06150, Cz02g42040
Cz05g06180.t1	Cz05g06180			Lower Stringency (based on linear model)	Lowest in Heterotrophy	+Fe +Fe:Glc				Rab3 GTPase-activating protein regulatory subunit N-terminus	Automated (eggnog emapper)													Ortholog assigned, protein not detected in At							Detected ortholog transcript in Os							Detected ortholog transcript in Zm	Cre12.g546450	AT3G14910	Cz05g06180
Cz05g10030.t1	Cz05g10030			Lower Stringency (based on linear model)	Lowest in Heterotrophy	+Fe +Fe:Glc				Belongs to the class I-like SAM-binding methyltransferase superfamily. RsmB NOP family	Automated (eggnog emapper)						No assigned ortholog							Ortholog assigned, protein not detected in At							Ortholog assigned, transcript not detected in Os							Detected ortholog transcript in Zm		AT1G06560	Cz05g10030, Cz02g20190
Cz05g14110.t1	Cz05g14110			Lower Stringency (based on linear model)	Lowest in Heterotrophy	+Fe +Fe:Glc				impB/mucB/samB family C-terminal domain	Automated (eggnog emapper)													Ortholog assigned, protein not detected in At							Detected ortholog transcript in Os							Detected ortholog transcript in Zm	Cre12.g524150	AT5G44740(POLH)	Cz05g14110
Cz05g19100.t1	Cz05g19100			Lower Stringency (based on linear model)	Lowest in Heterotrophy	+Fe +Fe:Glc	RPL12			Belongs to the universal ribosomal protein uL11 family	Automated (eggnog emapper)													Detected ortholog protein in At							Detected ortholog transcript in Os							Detected ortholog transcript in Zm	Cre12.g528750(RPL12)	AT5G60670, AT2G37190, AT3G53430	Cz05g19100(RPL12)
Cz05g21190.t1	Cz05g21190			Lower Stringency (based on linear model)	Lowest in Heterotrophy	+Fe +Fe:Glc				Belongs to the small GTPase superfamily. Arf family	Automated (eggnog emapper)													Detected ortholog protein in At							Detected ortholog transcript in Os							No assigned ortholog in Zm	Cre12.g535900(ARL1)	AT2G24765(ARF3)	Cz05g21190
Cz05g22010.t1	Cz05g22010			Lower Stringency (based on linear model)	Lowest in Heterotrophy	+Fe +Fe:Glc											No assigned ortholog							No assigned ortholog							No assigned ortholog in Os							No assigned ortholog in Zm
Cz05g22090.t1	Cz05g22090			Lower Stringency (based on linear model)	Lowest in Heterotrophy	+Fe +Fe:Glc											No assigned ortholog							No assigned ortholog							No assigned ortholog in Os							No assigned ortholog in Zm
Cz05g25030.t1	Cz05g25030			Lower Stringency (based on linear model)	Lowest in Heterotrophy	+Fe +Fe:Glc				Nudix N-terminal	Automated (eggnog emapper)													Ortholog assigned, protein not detected in At							Detected ortholog transcript in Os							Detected ortholog transcript in Zm	Cre06.g285200	AT2G42070(ATNUDT23)	Cz05g25030
Cz05g27070.t1	Cz05g27070			Lower Stringency (based on linear model)	Lowest in Heterotrophy	+Fe +Fe:Glc				Family of unknown function (DUF572)	Automated (eggnog emapper)													Ortholog assigned, protein not detected in At							Detected ortholog transcript in Os							Detected ortholog transcript in Zm	Cre02.g082050	AT1G25682, AT1G25988	Cz05g27070
Cz05g28010.t1	Cz05g28010			Lower Stringency (based on linear model)	Lowest in Heterotrophy	+Fe +Fe:Glc				Heme peroxidase-related protein	Automated (eggnog emapper)						No assigned ortholog							Detected ortholog protein in At	LOC_Os09g25150, LOC_Os01g61230, LOC_Os08g08500, LOC_Os02g56720, LOC_Os01g18110		LOC_Os09g25150, LOC_Os01g61230, LOC_Os08g08500	LOC_Os08g08500	LOC_Os09g25150, LOC_Os01g61230, LOC_Os08g08500	LOC_Os08g08500	Detected ortholog transcript in Os	GRMZM2G131205, GRMZM2G131836, GRMZM2G468439, GRMZM2G004683		GRMZM2G131205, GRMZM2G107076, GRMZM2G468439	GRMZM2G131205	GRMZM2G131205, GRMZM2G468439, GRMZM2G099420	GRMZM2G131205	Detected ortholog transcript in Zm		AT1G51410, AT5G19440, AT1G66800, AT1G09500, AT1G09510, AT1G09490, AT1G09480, AT2G33590(AtCRL1), AT2G33600(AtCRL2), AT1G76470, AT1G15950(ATCCR1), AT1G80820(ATCCR2), AT5G58490, AT4G35420(DRL1)	Cz18g00160, Cz07g07130, Cz05g28010, Cz10g23170, Cz09g18070, Cz14g18230, Cz14g00270, Cz02g08240, Cz19g08050, Cz11g25160
Cz05g36110.t1	Cz05g36110			Lower Stringency (based on linear model)	Lowest in Heterotrophy	+Fe +Fe:Glc				Vitamin B6 photo-protection and homoeostasis	Automated (eggnog emapper)													Ortholog assigned, protein not detected in At							No assigned ortholog in Os							No assigned ortholog in Zm	Cre09.g396050	AT2G23470(RUS4)	Cz05g36110
Cz05g36160.t1	Cz05g36160			Lower Stringency (based on linear model)	Lowest in Heterotrophy	+Fe +Fe:Glc				Belongs to the ubiquitin-conjugating enzyme family	Automated (eggnog emapper)													Ortholog assigned, protein not detected in At							Detected ortholog transcript in Os							Detected ortholog transcript in Zm	Cre02.g141450	AT4G36410(UBC17), AT1G75440(UBC16), AT1G45050(ATUBC2-1), AT5G42990(UBC18)	Cz05g36160
Cz06g02120.t1	Cz06g02120			Lower Stringency (based on linear model)	Lowest in Heterotrophy	+Fe +Fe:Glc				catalytic domain of ctd-like phosphatases	Automated (eggnog emapper)													Ortholog assigned, protein not detected in At							Detected ortholog transcript in Os							Detected ortholog transcript in Zm	Cre02.g114500	AT3G55960	Cz01g21150, Cz06g02120
Cz06g02170.t1	Cz06g02170			Lower Stringency (based on linear model)	Lowest in Heterotrophy	+Fe +Fe:Glc				Transmembrane amino acid transporter protein	Automated (eggnog emapper)													No assigned ortholog							No assigned ortholog in Os							No assigned ortholog in Zm	Cre02.g115300(AOT6)		Cz06g02170
Cz06g05130.t1	Cz06g05130			Lower Stringency (based on linear model)	Lowest in Heterotrophy	+Fe +Fe:Glc				Synaptobrevin	Automated (eggnog emapper)						No assigned ortholog							Detected ortholog protein in At							Detected ortholog transcript in Os							Detected ortholog transcript in Zm		AT5G05570, AT4G35560(DAW1)	Cz06g05135, Cz06g05130
Cz06g06040.t1	Cz06g06040			Lower Stringency (based on linear model)	Lowest in Heterotrophy	+Fe +Fe:Glc				Anaphase-promoting complex subunit	Automated (eggnog emapper)													Ortholog assigned, protein not detected in At							Detected ortholog transcript in Os							Detected ortholog transcript in Zm	Cre01.g034650	AT1G06590	Cz06g06040
Cz06g06070.t1	Cz06g06070			Lower Stringency (based on linear model)	Lowest in Heterotrophy	+Fe +Fe:Glc											No assigned ortholog							No assigned ortholog							No assigned ortholog in Os							No assigned ortholog in Zm
Cz06g07130.t1	Cz06g07130			Lower Stringency (based on linear model)	Lowest in Heterotrophy	+Fe +Fe:Glc				DNA ligase N terminus	Automated (eggnog emapper)													Ortholog assigned, protein not detected in At							Detected ortholog transcript in Os							Detected ortholog transcript in Zm	Cre06.g277801, Cre10.g433550	AT5G57160(ATLIG4)	Cz06g07130
Cz06g09030.t1	Cz06g09030			Lower Stringency (based on linear model)	Lowest in Heterotrophy	+Fe +Fe:Glc											No assigned ortholog							No assigned ortholog							No assigned ortholog in Os							No assigned ortholog in Zm
Cz06g12260.t1	Cz06g12260			Lower Stringency (based on linear model)	Lowest in Heterotrophy	+Fe +Fe:Glc	FAP155			Leucine Rich repeat	Automated (eggnog emapper)													No assigned ortholog							No assigned ortholog in Os							No assigned ortholog in Zm	Cre01.g045350(FAP155)		Cz06g12260(FAP155)
Cz06g15110.t1	Cz06g15110			Lower Stringency (based on linear model)	Lowest in Heterotrophy	+Fe +Fe:Glc				AAA domain	Automated (eggnog emapper)													No assigned ortholog							No assigned ortholog in Os							No assigned ortholog in Zm	Cre01.g040379		Cz06g15110
Cz06g16070.t1	Cz06g16070			Lower Stringency (based on linear model)	Lowest in Heterotrophy	+Fe +Fe:Glc				Dor1-like family	Automated (eggnog emapper)													Detected ortholog protein in At							Detected ortholog transcript in Os							Detected ortholog transcript in Zm	Cre10.g439650(COG8)	AT5G11980	Cz06g16070
Cz06g17090.t1	Cz06g17090			Lower Stringency (based on linear model)	Lowest in Heterotrophy	+Fe +Fe:Glc				WD40 repeats	Automated (eggnog emapper)													Ortholog assigned, protein not detected in At							Detected ortholog transcript in Os							No assigned ortholog in Zm	Cre02.g090600	AT4G30840	Cz06g17090
Cz06g20070.t1	Cz06g20070			Lower Stringency (based on linear model)	Lowest in Heterotrophy	+Fe +Fe:Glc											No assigned ortholog							No assigned ortholog							No assigned ortholog in Os							No assigned ortholog in Zm
Cz06g20235.t1	Cz06g20235			Lower Stringency (based on linear model)	Lowest in Heterotrophy	+Fe +Fe:Glc	LSM2			Component of LSM protein complexes, which are involved in RNA processing	Automated (eggnog emapper)													Detected ortholog protein in At							No assigned ortholog in Os							Detected ortholog transcript in Zm	Cre10.g441950(LSM2)	AT1G03330(LSM2)	Cz06g20235(LSM2)
Cz06g21140.t1	Cz06g21140			Lower Stringency (based on linear model)	Lowest in Heterotrophy	+Fe +Fe:Glc				glucose-6-phosphate 1-epimerase activity	Automated (eggnog emapper)													No assigned ortholog							No assigned ortholog in Os							No assigned ortholog in Zm	Cre05.g234651		Cz06g21140
Cz06g21170.t2	Cz06g21170			Lower Stringency (based on linear model)	Lowest in Heterotrophy	+Fe +Fe:Glc				SbmA/BacA-like family	Automated (eggnog emapper)													Ortholog assigned, protein not detected in At					LOC_Os01g11946		Detected ortholog transcript in Os							Detected ortholog transcript in Zm	Cre10.g439000	AT1G54350(ABCD2)	Cz06g21170
Cz06g22190.t1	Cz06g22190			Lower Stringency (based on linear model)	Lowest in Heterotrophy	+Fe +Fe:Glc				Enoyl-(Acyl carrier protein) reductase	Automated (eggnog emapper)							AT4G09750	AT4G09750		AT4G09750	AT4G09750		Detected ortholog protein in At							Detected ortholog transcript in Os	GRMZM2G095206		GRMZM2G095206		GRMZM2G095206		Detected ortholog transcript in Zm	Cre08.g381516	AT4G09750	Cz06g22190
Cz06g23070.t1	Cz06g23070			Lower Stringency (based on linear model)	Lowest in Heterotrophy	+Fe +Fe:Glc				WD domain, G-beta repeat	Automated (eggnog emapper)													No assigned ortholog							No assigned ortholog in Os							No assigned ortholog in Zm	Cre01.g032150(FAP187)		Cz06g23070
Cz06g25180.t1	Cz06g25180			Lower Stringency (based on linear model)	Lowest in Heterotrophy	+Fe +Fe:Glc				Nuclear transport factor 2 (NTF2) domain	Automated (eggnog emapper)					Cre02.g092400					AT2G03640			Detected ortholog protein in At							Detected ortholog transcript in Os							Detected ortholog transcript in Zm	Cre02.g092400	AT5G43960, AT3G24463, AT3G55540, AT2G03640, AT1G13730, AT1G69250, AT3G25150, AT5G48650, AT5G60980	Cz06g25180
Cz06g27040.t1	Cz06g27040			Lower Stringency (based on linear model)	Lowest in Heterotrophy	+Fe +Fe:Glc				Lipase (class 3)	Automated (eggnog emapper)	Cre07.g348550												No assigned ortholog							No assigned ortholog in Os							No assigned ortholog in Zm	Cre07.g348550		Cz06g27040, Cz11g26150
Cz06g27100.t1	Cz06g27100			Lower Stringency (based on linear model)	Lowest in Heterotrophy	+Fe +Fe:Glc				Contains the following InterPro domains Protein of	Automated (eggnog emapper)													Ortholog assigned, protein not detected in At							Detected ortholog transcript in Os							Ortholog assigned, transcript not detected in Zm	Cre01.g033150	AT1G23610, AT1G23680, AT1G23580, AT1G23570, AT1G23645, AT1G23690, AT1G23590, AT1G23600, AT2G27670, AT1G23660, AT1G23640, AT1G23520, AT1G23510, AT1G23670, AT1G23560, AT1G70480	Cz06g27100
Cz06g27210.t2	Cz06g27210			Lower Stringency (based on linear model)	Lowest in Heterotrophy	+Fe +Fe:Glc				Microtubule associated protein (MAP65/ASE1 family)	Automated (eggnog emapper)										AT5G55230(ATMAP65-1)			Detected ortholog protein in At	LOC_Os08g41890						Detected ortholog transcript in Os	GRMZM2G112337, GRMZM2G121649, GRMZM2G114841	GRMZM2G112337, GRMZM2G121649	GRMZM2G112337	GRMZM2G112337	GRMZM2G112337		Detected ortholog transcript in Zm	Cre14.g614050	AT4G26760(MAP65-2), AT5G55230(ATMAP65-1), AT2G38720(MAP65-5), AT1G27920(MAP65-8), AT1G14690(MAP65-7), AT2G01910(ATMAP65-6), AT5G62250(MAP65-9), AT5G51600(ATMAP65-3), AT3G60840(MAP65-4)	Cz06g27210
Cz06g28140.t1	Cz06g28140			Lower Stringency (based on linear model)	Lowest in Heterotrophy	+Fe +Fe:Glc				splicing factor	Automated (eggnog emapper)													Ortholog assigned, protein not detected in At							Detected ortholog transcript in Os							Detected ortholog transcript in Zm	Cre13.g586916, Cre01.g038650	AT5G18810(At-SCL28), AT3G55460(At-SCL30)	Cz06g28140
Cz06g30025.t1	Cz06g30025			Lower Stringency (based on linear model)	Lowest in Heterotrophy	+Fe +Fe:Glc				Thioredoxin	Automated (eggnog emapper)													Ortholog assigned, protein not detected in At							Detected ortholog transcript in Os							Detected ortholog transcript in Zm	Cre14.g615250	AT5G06430	Cz06g30025
Cz07g01140.t1	Cz07g01140			Lower Stringency (based on linear model)	Lowest in Heterotrophy	+Fe +Fe:Glc				Protein of unknown function (DUF1997)	Automated (eggnog emapper)													No assigned ortholog							No assigned ortholog in Os							No assigned ortholog in Zm	Cre12.g549400		Cz07g01140
Cz07g01320.t1	Cz07g01320			Lower Stringency (based on linear model)	Lowest in Heterotrophy	+Fe +Fe:Glc				Belongs to the zinc-containing alcohol dehydrogenase family. Class-III subfamily	Automated (eggnog emapper)										AT1G64710, AT5G42250	AT5G42250	AT5G42250	Detected ortholog protein in At	LOC_Os10g07229	LOC_Os10g07229	LOC_Os10g07229	LOC_Os10g07229	LOC_Os10g07229, LOC_Os03g08999		Detected ortholog transcript in Os	GRMZM2G078118, GRMZM2G152981		GRMZM2G078118, GRMZM2G397055	GRMZM2G078118	GRMZM2G078118, GRMZM2G397055	GRMZM2G078118, GRMZM2G397055	Detected ortholog transcript in Zm	Cre12.g543350(FDH2), Cre12.g543350(FDH2), Cre12.g543350(FDH2), Cre12.g543400(FDH1)	AT5G43940(ADH2), AT5G42250, AT1G32780, AT1G64710	Cz07g01320
Cz07g02050.t1	Cz07g02050			Lower Stringency (based on linear model)	Lowest in Heterotrophy	+Fe +Fe:Glc	SDHAF2	Respiration	Complex II		Manual or Ortholog Based Annotation													Detected ortholog protein in At					LOC_Os11g32480		Detected ortholog transcript in Os							Detected ortholog transcript in Zm	Cre12.g550750	AT5G51040(SDHAF2)	Cz07g02050(SDHAF2)
Cz07g05010.t2	Cz07g05010			Lower Stringency (based on linear model)	Lowest in Heterotrophy	+Fe +Fe:Glc																		Ortholog assigned, protein not detected in At			LOC_Os02g45460				Detected ortholog transcript in Os	GRMZM2G030240		GRMZM2G030240	GRMZM2G030240	GRMZM2G030240	GRMZM2G030240	Detected ortholog transcript in Zm	Cre01.g019600	AT5G62140	Cz07g05010
Cz07g06240.t1	Cz07g06240			Lower Stringency (based on linear model)	Lowest in Heterotrophy	+Fe +Fe:Glc				Bromo adjacent homology domain	Automated (eggnog emapper)			Cre16.g675246										Ortholog assigned, protein not detected in At							Detected ortholog transcript in Os							Detected ortholog transcript in Zm	Cre16.g675246	AT4G39100(SHL1), AT4G22140(EBS), AT4G04260	Cz07g06240
Cz07g08260.t1	Cz07g08260			Lower Stringency (based on linear model)	Lowest in Heterotrophy	+Fe +Fe:Glc				Belongs to the heat shock protein 70 family	Automated (eggnog emapper)				Cre17.g729900	Cre17.g729900								Ortholog assigned, protein not detected in At	LOC_Os01g14890		LOC_Os01g14890	LOC_Os01g14890	LOC_Os01g14890	LOC_Os01g14890	Detected ortholog transcript in Os	EF517601.1_FG025		EF517601.1_FG025		EF517601.1_FG025	EF517601.1_FG025	Detected ortholog transcript in Zm	Cre17.g729900	AT4G01935	Cz07g08260, Cz05g16190
Cz07g10040.t1	Cz07g10040			Lower Stringency (based on linear model)	Lowest in Heterotrophy	+Fe +Fe:Glc											No assigned ortholog							No assigned ortholog							No assigned ortholog in Os							No assigned ortholog in Zm
Cz07g11080.t1	Cz07g11080			Lower Stringency (based on linear model)	Lowest in Heterotrophy	+Fe +Fe:Glc				Dienelactone hydrolase family	Automated (eggnog emapper)						No assigned ortholog							No assigned ortholog							No assigned ortholog in Os							No assigned ortholog in Zm
Cz07g11240.t1	Cz07g11240			Lower Stringency (based on linear model)	Lowest in Heterotrophy	+Fe +Fe:Glc				Belongs to the class I-like SAM-binding methyltransferase superfamily. RNA M5U methyltransferase family	Automated (eggnog emapper)													No assigned ortholog							No assigned ortholog in Os							No assigned ortholog in Zm	Cre01.g021150(TMU1), Cre01.g021150(TMU1)		Cz07g11240
Cz07g12110.t1	Cz07g12110			Lower Stringency (based on linear model)	Lowest in Heterotrophy	+Fe +Fe:Glc				Domain found in Dishevelled, Egl-10, and Pleckstrin (DEP)	Automated (eggnog emapper)													No assigned ortholog							No assigned ortholog in Os							No assigned ortholog in Zm	Cre03.g156550		Cz12g07080, Cz07g12110, Cz13g09100, Cz09g03270, Cz13g09090, Cz15g15150
Cz07g20050.t1	Cz07g20050			Lower Stringency (based on linear model)	Lowest in Heterotrophy	+Fe +Fe:Glc				Belongs to the nonaspanin (TM9SF) (TC 9.A.2) family	Automated (eggnog emapper)													Detected ortholog protein in At							Detected ortholog transcript in Os							Detected ortholog transcript in Zm	Cre16.g675958	AT1G14670, AT2G01970, AT5G37310, AT1G08350	Cz07g20050, Cz07g27220
Cz07g28130.t1	Cz07g28130			Lower Stringency (based on linear model)	Lowest in Heterotrophy	+Fe +Fe:Glc				Rab guanyl-nucleotide exchange factor activity	Automated (eggnog emapper)													Ortholog assigned, protein not detected in At							Detected ortholog transcript in Os							Detected ortholog transcript in Zm	Cre14.g633500	AT1G73930	Cz07g28130
Cz07g29020.t1	Cz07g29020			Lower Stringency (based on linear model)	Lowest in Heterotrophy	+Fe +Fe:Glc				histone deacetylase	Automated (eggnog emapper)						No assigned ortholog							No assigned ortholog							No assigned ortholog in Os							No assigned ortholog in Zm
Cz07g29120.t1	Cz07g29120			Lower Stringency (based on linear model)	Lowest in Heterotrophy	+Fe +Fe:Glc				Glycerophosphoryl diester phosphodiesterase family protein	Automated (eggnog emapper)													Detected ortholog protein in At							Detected ortholog transcript in Os	GRMZM2G058227	GRMZM2G058227	GRMZM2G058227	GRMZM2G058227	GRMZM2G058227	GRMZM2G058227	Detected ortholog transcript in Zm	Cre17.g699850(GDP3), Cre16.g683900(GDP2), Cre16.g683850(GDP1)	AT1G74210(AtGDPD5), AT5G08030(AtGDPD6)	Cz07g29120, Cz08g25180, Cz18g00020
Cz07g29170.t1	Cz07g29170			Lower Stringency (based on linear model)	Lowest in Heterotrophy	+Fe +Fe:Glc									Cre07.g336400									No assigned ortholog							No assigned ortholog in Os							No assigned ortholog in Zm	Cre07.g336400		Cz07g29170
Cz07g29240.t1	Cz07g29240			Lower Stringency (based on linear model)	Lowest in Heterotrophy	+Fe +Fe:Glc				dienelactone hydrolase	Automated (eggnog emapper)													No assigned ortholog							No assigned ortholog in Os							Ortholog assigned, transcript not detected in Zm	Cre14.g630301		Cz07g29240
Cz07g31090.t1	Cz07g31090			Lower Stringency (based on linear model)	Lowest in Heterotrophy	+Fe +Fe:Glc											No assigned ortholog							No assigned ortholog							No assigned ortholog in Os							No assigned ortholog in Zm
Cz07g31240.t1	Cz07g31240			Lower Stringency (based on linear model)	Lowest in Heterotrophy	+Fe +Fe:Glc				pre-RNA processing PIH1/Nop17	Automated (eggnog emapper)													No assigned ortholog							No assigned ortholog in Os							No assigned ortholog in Zm	Cre07.g335800(TWI1)		Cz07g31240
Cz07g31260.t1	Cz07g31260			Lower Stringency (based on linear model)	Lowest in Heterotrophy	+Fe +Fe:Glc	POLR3B			DNA-dependent RNA polymerase catalyzes the transcription of DNA into RNA using the four ribonucleoside triphosphates as substrates	Automated (eggnog emapper)													Ortholog assigned, protein not detected in At							Detected ortholog transcript in Os							Ortholog assigned, transcript not detected in Zm	Cre12.g542800	AT5G45140(NRPC2)	Cz07g31260(POLR3B)
Cz08g00060.t1	Cz08g00060			Lower Stringency (based on linear model)	Lowest in Heterotrophy	+Fe +Fe:Glc	LOLT.1			Aminotransferase class-V	Automated (eggnog emapper)													Ortholog assigned, protein not detected in At							Detected ortholog transcript in Os							Detected ortholog transcript in Zm	Cre08.g358800	AT3G62130(AtLCD), AT5G26600	Cz08g00060(LOLT.1)
Cz08g01030.t1	Cz08g01030			Lower Stringency (based on linear model)	Lowest in Heterotrophy	+Fe +Fe:Glc				protein folding	Automated (eggnog emapper)													No assigned ortholog							No assigned ortholog in Os							No assigned ortholog in Zm	Cre16.g690400(DNJ5)		Cz08g01030
Cz08g01110.t1	Cz08g01110			Lower Stringency (based on linear model)	Lowest in Heterotrophy	+Fe +Fe:Glc											No assigned ortholog							No assigned ortholog							No assigned ortholog in Os							No assigned ortholog in Zm
Cz08g01160.t1	Cz08g01160			Lower Stringency (based on linear model)	Lowest in Heterotrophy	+Fe +Fe:Glc				RNA uridylyltransferase activity	Automated (eggnog emapper)	Cre13.g574200(PAP2)												No assigned ortholog							No assigned ortholog in Os							No assigned ortholog in Zm	Cre13.g574200(PAP2)		Cz08g01160
Cz08g01200.t1	Cz08g01200			Lower Stringency (based on linear model)	Lowest in Heterotrophy	+Fe +Fe:Glc																		No assigned ortholog							Ortholog assigned, transcript not detected in Os							No assigned ortholog in Zm	Cre07.g335650		Cz08g01200, Cz04g06150
Cz08g05110.t1	Cz08g05110			Lower Stringency (based on linear model)	Lowest in Heterotrophy	+Fe +Fe:Glc				3'-5' exonuclease	Automated (eggnog emapper)				Cre03.g205921									Ortholog assigned, protein not detected in At							Detected ortholog transcript in Os							Detected ortholog transcript in Zm	Cre03.g152425, Cre03.g152400(EXN1), Cre03.g205921, Cre12.g534850, Cre12.g534945	AT2G25910	Cz08g05110
Cz08g07240.t1	Cz08g07240			Lower Stringency (based on linear model)	Lowest in Heterotrophy	+Fe +Fe:Glc																		No assigned ortholog							No assigned ortholog in Os							No assigned ortholog in Zm	Cre06.g303171		Cz08g07240
Cz08g10240.t1	Cz08g10240			Lower Stringency (based on linear model)	Lowest in Heterotrophy	+Fe +Fe:Glc	CEP162			cilium assembly	Automated (eggnog emapper)													No assigned ortholog							No assigned ortholog in Os							No assigned ortholog in Zm	Cre08.g368350		Cz08g10240(CEP162)
Cz08g12010.t1	Cz08g12010			Lower Stringency (based on linear model)	Lowest in Heterotrophy	+Fe +Fe:Glc				anaphase-promoting complex subunit	Automated (eggnog emapper)													Ortholog assigned, protein not detected in At							No assigned ortholog in Os							Ortholog assigned, transcript not detected in Zm	Cre13.g579100	AT5G05560(APC1)	Cz08g12010
Cz08g18050.t1	Cz08g18050			Lower Stringency (based on linear model)	Lowest in Heterotrophy	+Fe +Fe:Glc	RNF25			Ring finger protein 25	Automated (eggnog emapper)													Ortholog assigned, protein not detected in At							Detected ortholog transcript in Os							Detected ortholog transcript in Zm	Cre13.g581801	AT3G60300	Cz08g18050(RNF25)
Cz08g22080.t1	Cz08g22080			Lower Stringency (based on linear model)	Lowest in Heterotrophy	+Fe +Fe:Glc				Acetyltransferase (GNAT) family	Automated (eggnog emapper)													Ortholog assigned, protein not detected in At							Detected ortholog transcript in Os							Detected ortholog transcript in Zm	Cre10.g464264	AT4G19985	Cz08g22080
Cz08g23120.t1	Cz08g23120			Lower Stringency (based on linear model)	Lowest in Heterotrophy	+Fe +Fe:Glc				His Kinase A (phosphoacceptor) domain	Automated (eggnog emapper)													No assigned ortholog							No assigned ortholog in Os							No assigned ortholog in Zm	Cre09.g409728, Cre13.g571200		Cz17g16020, Cz08g23120
Cz08g24100.t1	Cz08g24100			Lower Stringency (based on linear model)	Lowest in Heterotrophy	+Fe +Fe:Glc	SAE2.1			Ubiquitin/SUMO-activating enzyme ubiquitin-like domain	Automated (eggnog emapper)													Detected ortholog protein in At							Detected ortholog transcript in Os							Detected ortholog transcript in Zm	Cre06.g296983	AT2G21470(ATSAE2)	Cz08g24100(SAE2.1)
Cz08g24110.t1	Cz08g24110			Lower Stringency (based on linear model)	Lowest in Heterotrophy	+Fe +Fe:Glc																		No assigned ortholog							No assigned ortholog in Os							No assigned ortholog in Zm	Cre06.g305150		Cz08g24110
Cz08g27090.t1	Cz08g27090			Lower Stringency (based on linear model)	Lowest in Heterotrophy	+Fe +Fe:Glc				transporter	Automated (eggnog emapper)													Ortholog assigned, protein not detected in At							Detected ortholog transcript in Os							Detected ortholog transcript in Zm	Cre06.g301550	AT5G64500, AT5G65687, AT2G22730	Cz08g27090
Cz09g04240.t1	Cz09g04240			Lower Stringency (based on linear model)	Lowest in Heterotrophy	+Fe +Fe:Glc																		No assigned ortholog							No assigned ortholog in Os							No assigned ortholog in Zm	Cre05.g232050		Cz09g04240
Cz09g06040.t1	Cz09g06040			Lower Stringency (based on linear model)	Lowest in Heterotrophy	+Fe +Fe:Glc																		No assigned ortholog							No assigned ortholog in Os							No assigned ortholog in Zm	Cre01.g054950		Cz09g06040
Cz09g06130.t1	Cz09g06130			Lower Stringency (based on linear model)	Lowest in Heterotrophy	+Fe +Fe:Glc	mndA			beta-mannosidase activity	Automated (eggnog emapper)													No assigned ortholog							No assigned ortholog in Os							No assigned ortholog in Zm	Cre11.g478184		Cz01g26050, Cz06g12190, Cz09g06130(mndA)
Cz09g11250.t1	Cz09g11250			Lower Stringency (based on linear model)	Lowest in Heterotrophy	+Fe +Fe:Glc	CDC45			CDC45-like protein	Automated (eggnog emapper)													Ortholog assigned, protein not detected in At							Ortholog assigned, transcript not detected in Os							Detected ortholog transcript in Zm	Cre06.g270250(CDC45)	AT3G25100(CDC45)	Cz09g11250(CDC45)
Cz09g14050.t1	Cz09g14050			Lower Stringency (based on linear model)	Lowest in Heterotrophy	+Fe +Fe:Glc																		No assigned ortholog							No assigned ortholog in Os							No assigned ortholog in Zm	Cre04.g219100		Cz08g02200, Cz04g26200, Cz07g08325, Cz09g14050, Cz05g03155, Cz11g05115, Cz16g21320, Cz07g30265, Cz09g04115, Cz07g10205, Cz15g12025, Cz15g08105
Cz09g21180.t1	Cz09g21180			Lower Stringency (based on linear model)	Lowest in Heterotrophy	+Fe +Fe:Glc				DUF1237	Automated (eggnog emapper)				Cre09.g386137									No assigned ortholog							No assigned ortholog in Os							No assigned ortholog in Zm	Cre09.g386137		Cz09g21180
Cz09g22070.t1	Cz09g22070			Lower Stringency (based on linear model)	Lowest in Heterotrophy	+Fe +Fe:Glc											No assigned ortholog							No assigned ortholog							No assigned ortholog in Os							No assigned ortholog in Zm			Cz09g29180, Cz09g22070, Cz09g29080, Cz08g08140, Cz01g28240, Cz01g28250
Cz09g23290.t1	Cz09g23290			Lower Stringency (based on linear model)	Lowest in Heterotrophy	+Fe +Fe:Glc				WD domain, G-beta repeat	Automated (eggnog emapper)													Ortholog assigned, protein not detected in At							Detected ortholog transcript in Os							Detected ortholog transcript in Zm	Cre06.g276100	AT5G24320, AT5G53500, AT1G48870, AT5G54200, AT3G15470, AT2G37670, AT5G02430	Cz09g23290
Cz09g24050.t1	Cz09g24050			Lower Stringency (based on linear model)	Lowest in Heterotrophy	+Fe +Fe:Glc				Protein-only RNase P	Automated (eggnog emapper)													Ortholog assigned, protein not detected in At							Detected ortholog transcript in Os	GRMZM2G418206						Detected ortholog transcript in Zm	Cre13.g563850	AT2G32230(PRORP1), AT2G16650(PRORP2), AT4G21900(PRORP3), AT5G60430	Cz09g24050
Cz09g26280.t1	Cz09g26280			Lower Stringency (based on linear model)	Lowest in Heterotrophy	+Fe +Fe:Glc	CRCP			transcription initiation from RNA polymerase III promoter	Automated (eggnog emapper)													Ortholog assigned, protein not detected in At							Detected ortholog transcript in Os							Detected ortholog transcript in Zm	Cre13.g564550(RPC17)	AT5G62950, AT3G28956	Cz09g26280(CRCP)
Cz09g27150.t1	Cz09g27150			Lower Stringency (based on linear model)	Lowest in Heterotrophy	+Fe +Fe:Glc				Belongs to the TRAFAC class TrmE-Era-EngA-EngB-Septin- like GTPase superfamily. Era GTPase family	Automated (eggnog emapper)					Cre02.g141706		AT5G66470	AT5G66470		AT5G66470	AT5G66470		Detected ortholog protein in At							Detected ortholog transcript in Os	GRMZM2G158024						Detected ortholog transcript in Zm	Cre02.g141706	AT5G66470	Cz09g27150, Cz09g27130
Cz09g27270.t1	Cz09g27270			Lower Stringency (based on linear model)	Lowest in Heterotrophy	+Fe +Fe:Glc									Cre12.g547850									Detected ortholog protein in At							Detected ortholog transcript in Os	GRMZM2G149534						Detected ortholog transcript in Zm	Cre12.g547850	AT4G03150	Cz09g27270
Cz09g30070.t1	Cz09g30070			Lower Stringency (based on linear model)	Lowest in Heterotrophy	+Fe +Fe:Glc				Timeless protein	Automated (eggnog emapper)													Ortholog assigned, protein not detected in At							Ortholog assigned, transcript not detected in Os							Ortholog assigned, transcript not detected in Zm	Cre06.g284850	AT5G52910(ATIM)	Cz09g30070
Cz10g03070.t1	Cz10g03070			Lower Stringency (based on linear model)	Lowest in Heterotrophy	+Fe +Fe:Glc	rbpD			RNA recognition motif	Automated (eggnog emapper)													Ortholog assigned, protein not detected in At							No assigned ortholog in Os							No assigned ortholog in Zm	Cre02.g079400	AT2G14160, AT2G21690	Cz14g18060, Cz08g09080, Cz14g08190, Cz10g03070(rbpD), Cz08g01050
Cz10g07230.t1	Cz10g07230			Lower Stringency (based on linear model)	Lowest in Heterotrophy	+Fe +Fe:Glc				Peptidyl-prolyl cis-trans	Automated (eggnog emapper)													Ortholog assigned, protein not detected in At							Detected ortholog transcript in Os							Detected ortholog transcript in Zm	Cre06.g307800, Cre13.g603950, Cre14.g628450(CYN1), Cre02.g080850	AT4G17070	Cz10g07230
Cz10g08030.t1	Cz10g08030			Lower Stringency (based on linear model)	Lowest in Heterotrophy	+Fe +Fe:Glc				Tetratricopeptide repeat	Automated (eggnog emapper)						No assigned ortholog							No assigned ortholog							No assigned ortholog in Os							No assigned ortholog in Zm
Cz10g08280.t1	Cz10g08280			Lower Stringency (based on linear model)	Lowest in Heterotrophy	+Fe +Fe:Glc	UROD1	ChlorophyllBiosynthesis		Uroporphyrinogen III Decarboxylase	Manual						No assigned ortholog							No assigned ortholog							No assigned ortholog in Os							No assigned ortholog in Zm			Cz12g01050(UROD2), Cz10g08280(UROD1)
Cz10g09140.t1	Cz10g09140			Lower Stringency (based on linear model)	Lowest in Heterotrophy	+Fe +Fe:Glc				F/Y-rich N-terminus	Automated (eggnog emapper)						No assigned ortholog							No assigned ortholog							No assigned ortholog in Os							No assigned ortholog in Zm
Cz10g10210.t1	Cz10g10210			Lower Stringency (based on linear model)	Lowest in Heterotrophy	+Fe +Fe:Glc				ZIP Zinc transporter	Automated (eggnog emapper)													No assigned ortholog							No assigned ortholog in Os							No assigned ortholog in Zm	Cre14.g610450		Cz10g10210
Cz10g15040.t1	Cz10g15040			Lower Stringency (based on linear model)	Lowest in Heterotrophy	+Fe +Fe:Glc				Leucine carboxyl methyltransferase	Automated (eggnog emapper)													Ortholog assigned, protein not detected in At							Detected ortholog transcript in Os							Detected ortholog transcript in Zm	Cre09.g387282	AT4G02405	Cz10g15040
Cz10g16020.t1	Cz10g16020			Lower Stringency (based on linear model)	Lowest in Heterotrophy	+Fe +Fe:Glc				Belongs to the small GTPase superfamily. Arf family	Automated (eggnog emapper)													Detected ortholog protein in At							Detected ortholog transcript in Os							Detected ortholog transcript in Zm	Cre03.g204353	AT5G52210(ATARLB1)	Cz10g16020
Cz10g16040.t1	Cz10g16040			Lower Stringency (based on linear model)	Lowest in Heterotrophy	+Fe +Fe:Glc	PAP7	Lipid Biosynthesis		N/A	Manual or Ortholog Based Annotation						No assigned ortholog							No assigned ortholog							No assigned ortholog in Os							No assigned ortholog in Zm			Cz10g16040(PAP7)
Cz10g21200.t1	Cz10g21200			Lower Stringency (based on linear model)	Lowest in Heterotrophy	+Fe +Fe:Glc				TPR repeat	Automated (eggnog emapper)	Cre12.g510034												Ortholog assigned, protein not detected in At							Detected ortholog transcript in Os							Ortholog assigned, transcript not detected in Zm	Cre12.g510034	AT1G77230	Cz10g21200
Cz10g22220.t1	Cz10g22220			Lower Stringency (based on linear model)	Lowest in Heterotrophy	+Fe +Fe:Glc				Metacaspase-1-like	Automated (eggnog emapper)													No assigned ortholog							No assigned ortholog in Os							No assigned ortholog in Zm	Cre12.g493050		Cz09g31140, Cz04g37120, Cz10g22220
Cz10g23020.t1	Cz10g23020			Lower Stringency (based on linear model)	Lowest in Heterotrophy	+Fe +Fe:Glc				dTDP-glucose 4,6-dehydratase activity	Automated (eggnog emapper)			Cre14.g628500										Ortholog assigned, protein not detected in At							Detected ortholog transcript in Os							Detected ortholog transcript in Zm	Cre14.g628500	AT1G19690	Cz10g23020
Cz10g24247.t1	Cz10g24247			Lower Stringency (based on linear model)	Lowest in Heterotrophy	+Fe +Fe:Glc				Belongs to the ubiquitin-conjugating enzyme family	Automated (eggnog emapper)													Ortholog assigned, protein not detected in At							Detected ortholog transcript in Os							Detected ortholog transcript in Zm	Cre05.g240150	AT5G25760(PEX4)	Cz10g24247
Cz10g25090.t2	Cz10g25090			Lower Stringency (based on linear model)	Lowest in Heterotrophy	+Fe +Fe:Glc	PEPU32			Collagenase	Automated (eggnog emapper)													No assigned ortholog							No assigned ortholog in Os							No assigned ortholog in Zm	Cre01.g052601		Cz10g25090(PEPU32)
Cz10g27030.t1	Cz10g27030			Lower Stringency (based on linear model)	Lowest in Heterotrophy	+Fe +Fe:Glc				Peptidyl-tRNA hydrolase	Automated (eggnog emapper)						No assigned ortholog							No assigned ortholog							No assigned ortholog in Os							No assigned ortholog in Zm
Cz10g28330.t1	Cz10g28330			Lower Stringency (based on linear model)	Lowest in Heterotrophy	+Fe +Fe:Glc				iron ion binding	Automated (eggnog emapper)													No assigned ortholog							No assigned ortholog in Os							No assigned ortholog in Zm	Cre09.g399402		Cz02g23030, Cz01g32170, Cz10g28330, Cz04g35070, Cz01g38220, Cz01g38200, Cz01g19110, Cz01g19130, Cz08g26090, Cz05g25100(FASN.2), Cz19g10140(FASN.5), Cz08g18180(FASN.4), Cz11g14160, Cz07g14060(FASN.3), Cz02g21320(FASN.1), Cz04g15080, Cz02g06020
Cz10g29060.t1	Cz10g29060			Lower Stringency (based on linear model)	Lowest in Heterotrophy	+Fe +Fe:Glc																		Ortholog assigned, protein not detected in At							Ortholog assigned, transcript not detected in Os							Ortholog assigned, transcript not detected in Zm	Cre02.g086076	AT5G08270, AT5G23200	Cz10g29060
Cz11g02230.t1	Cz11g02230			Lower Stringency (based on linear model)	Lowest in Heterotrophy	+Fe +Fe:Glc											No assigned ortholog							No assigned ortholog							No assigned ortholog in Os							No assigned ortholog in Zm
Cz11g03140.t1	Cz11g03140			Lower Stringency (based on linear model)	Lowest in Heterotrophy	+Fe +Fe:Glc				Abhydrolase domain containing 18	Automated (eggnog emapper)													Ortholog assigned, protein not detected in At							Detected ortholog transcript in Os							Detected ortholog transcript in Zm	Cre02.g076150	AT3G12150	Cz11g03140
Cz11g04030.t1	Cz11g04030			Lower Stringency (based on linear model)	Lowest in Heterotrophy	+Fe +Fe:Glc				Stage II sporulation protein E (SpoIIE)	Automated (eggnog emapper)						No assigned ortholog							No assigned ortholog							No assigned ortholog in Os							No assigned ortholog in Zm
Cz11g06060.t1	Cz11g06060			Lower Stringency (based on linear model)	Lowest in Heterotrophy	+Fe +Fe:Glc				oxidoreductase activity	Automated (eggnog emapper)													No assigned ortholog							No assigned ortholog in Os							No assigned ortholog in Zm	Cre16.g692800		Cz11g06060, Cz02g00250
Cz11g06120.t1	Cz11g06120			Lower Stringency (based on linear model)	Lowest in Heterotrophy	+Fe +Fe:Glc											No assigned ortholog							No assigned ortholog							No assigned ortholog in Os							No assigned ortholog in Zm
Cz11g10280.t1	Cz11g10280			Lower Stringency (based on linear model)	Lowest in Heterotrophy	+Fe +Fe:Glc				Class II release factor RF3, C-terminal domain	Automated (eggnog emapper)													No assigned ortholog							No assigned ortholog in Os							No assigned ortholog in Zm	Cre01.g006150		Cz11g10280
Cz11g15215.t1	Cz11g15215			Lower Stringency (based on linear model)	Lowest in Heterotrophy	+Fe +Fe:Glc				CAMSAP CH domain	Automated (eggnog emapper)													No assigned ortholog							No assigned ortholog in Os							No assigned ortholog in Zm	Cre06.g290900		Cz11g15215
Cz11g16130.t1	Cz11g16130			Lower Stringency (based on linear model)	Lowest in Heterotrophy	+Fe +Fe:Glc				snRNP Sm proteins	Automated (eggnog emapper)													Detected ortholog protein in At							Detected ortholog transcript in Os							Detected ortholog transcript in Zm	Cre02.g142850	AT1G65700(AtLSM8)	Cz11g16130
Cz11g16320.t1	Cz11g16320			Lower Stringency (based on linear model)	Lowest in Heterotrophy	+Fe +Fe:Glc				UV-stimulated scaffold protein A homolog	Automated (eggnog emapper)						No assigned ortholog							Ortholog assigned, protein not detected in At							Detected ortholog transcript in Os							Detected ortholog transcript in Zm		AT3G61800	Cz11g16320
Cz11g17070.t1	Cz11g17070			Lower Stringency (based on linear model)	Lowest in Heterotrophy	+Fe +Fe:Glc				Domain in SPla and the RYanodine Receptor.	Automated (eggnog emapper)										AT1G35470(RanBPM)			Detected ortholog protein in At							Detected ortholog transcript in Os							Detected ortholog transcript in Zm	Cre01.g007150	AT4G09340, AT4G09310, AT4G09200, AT4G09250, AT1G35470(RanBPM)	Cz04g25140, Cz11g17070
Cz11g17180.t1	Cz11g17180			Lower Stringency (based on linear model)	Lowest in Heterotrophy	+Fe +Fe:Glc				DnaJ molecular chaperone homology domain	Automated (eggnog emapper)													No assigned ortholog							No assigned ortholog in Os							No assigned ortholog in Zm	Cre02.g110250		Cz11g17180
Cz11g20260.t1	Cz11g20260			Lower Stringency (based on linear model)	Lowest in Heterotrophy	+Fe +Fe:Glc											No assigned ortholog							No assigned ortholog							No assigned ortholog in Os							No assigned ortholog in Zm
Cz11g21010.t1	Cz11g21010			Lower Stringency (based on linear model)	Lowest in Heterotrophy	+Fe +Fe:Glc				Protein kinase domain	Automated (eggnog emapper)						No assigned ortholog							No assigned ortholog							No assigned ortholog in Os							No assigned ortholog in Zm			Cz11g20170, Cz11g21010
Cz11g22010.t1	Cz11g22010			Lower Stringency (based on linear model)	Lowest in Heterotrophy	+Fe +Fe:Glc				Las1-like	Automated (eggnog emapper)													Ortholog assigned, protein not detected in At	LOC_Os12g08800		LOC_Os12g08800				Detected ortholog transcript in Os							Ortholog assigned, transcript not detected in Zm	Cre01.g002201	AT5G12220	Cz11g22010
Cz11g24110.t1	Cz11g24110			Lower Stringency (based on linear model)	Lowest in Heterotrophy	+Fe +Fe:Glc				Tetratricopeptide repeats	Automated (eggnog emapper)													Ortholog assigned, protein not detected in At							Detected ortholog transcript in Os							Detected ortholog transcript in Zm	Cre10.g464950	AT1G17680	Cz11g24110
Cz11g24130.t1	Cz11g24130			Lower Stringency (based on linear model)	Lowest in Heterotrophy	+Fe +Fe:Glc				PPPDE putative peptidase domain	Automated (eggnog emapper)			Cre02.g074600(CGL60)				AT4G25660						Detected ortholog protein in At							Detected ortholog transcript in Os							Detected ortholog transcript in Zm	Cre02.g074600(CGL60)	AT4G25680, AT4G25660	Cz11g24130
Cz11g27080.t1	Cz11g27080			Lower Stringency (based on linear model)	Lowest in Heterotrophy	+Fe +Fe:Glc				FAD binding	Automated (eggnog emapper)				Cre02.g083550	Cre02.g083550								No assigned ortholog							No assigned ortholog in Os							No assigned ortholog in Zm	Cre02.g083500, Cre02.g083550, Cre02.g083450, Cre17.g724650, Cre14.g613501, Cre09.g395806, Cre02.g096250(FMO9), Cre02.g095650		Cz04g05090, Cz11g27080, Cz05g31040(ZEP2), UNPLg00767
Cz11g29020.t1	Cz11g29020			Lower Stringency (based on linear model)	Lowest in Heterotrophy	+Fe +Fe:Glc											No assigned ortholog							No assigned ortholog							No assigned ortholog in Os							No assigned ortholog in Zm			Cz11g29020, Cz11g02100, Cz13g01105, Cz11g28080, Cz13g00240, Cz01g42200, Cz06g34140, Cz10g20040
Cz12g00100.t1	Cz12g00100			Lower Stringency (based on linear model)	Lowest in Heterotrophy	+Fe +Fe:Glc	PYR4.1			Belongs to the dihydroorotate dehydrogenase family. Type 2 subfamily	Automated (eggnog emapper)													Detected ortholog protein in At							Detected ortholog transcript in Os							Detected ortholog transcript in Zm	Cre03.g199423(PYR4)	AT5G23300(PYRD)	Cz12g00100(PYR4.1), Cz14g00280(PYR4.2)
Cz12g06150.t1	Cz12g06150			Lower Stringency (based on linear model)	Lowest in Heterotrophy	+Fe +Fe:Glc											No assigned ortholog							No assigned ortholog							No assigned ortholog in Os							No assigned ortholog in Zm			Cz12g06150, Cz12g06143, Cz06g35180, Cz12g21240
Cz12g09060.t1	Cz12g09060			Lower Stringency (based on linear model)	Lowest in Heterotrophy	+Fe +Fe:Glc	NDA1	Respiration	Type-II NAD(P)H dehydrogenase family		Manual or Ortholog Based Annotation										AT1G07180(ATNDI1), AT2G29990(NDA2)	AT1G07180(ATNDI1), AT2G29990(NDA2)		Detected ortholog protein in At							Detected ortholog transcript in Os			GRMZM2G069260		GRMZM2G069260		Detected ortholog transcript in Zm	Cre16.g691552(NDA1)	AT2G29990(NDA2), AT1G07180(ATNDI1)	Cz12g09060(NDA1)
Cz12g11035.t1	Cz12g11035			Lower Stringency (based on linear model)	Lowest in Heterotrophy	+Fe +Fe:Glc	MAD2			Mitotic spindle assembly checkpoint protein	Automated (eggnog emapper)													Ortholog assigned, protein not detected in At							Detected ortholog transcript in Os							Detected ortholog transcript in Zm	Cre08.g380400(MAD2)	AT3G25980(AtMAD2)	Cz12g11035(MAD2)
Cz12g12010.t1	Cz12g12010			Lower Stringency (based on linear model)	Lowest in Heterotrophy	+Fe +Fe:Glc				Seems to be required for maximal rate of protein biosynthesis. Enhances ribosome dissociation into subunits and stabilizes the binding of the initiator Met-tRNA(I) to 40 S ribosomal subunits	Automated (eggnog emapper)										AT2G04520			Detected ortholog protein in At					LOC_Os02g19770		Detected ortholog transcript in Os			GRMZM2G349996		GRMZM2G349996	GRMZM2G349996	Detected ortholog transcript in Zm	Cre02.g103550	AT5G35680, AT2G04520	Cz12g12010
Cz12g12080.t1	Cz12g12080			Lower Stringency (based on linear model)	Lowest in Heterotrophy	+Fe +Fe:Glc											No assigned ortholog							No assigned ortholog							No assigned ortholog in Os							No assigned ortholog in Zm
Cz12g12280.t1	Cz12g12280			Lower Stringency (based on linear model)	Lowest in Heterotrophy	+Fe +Fe:Glc				Bacterial protein of unknown function (DUF924)	Automated (eggnog emapper)				Cre07.g329650									No assigned ortholog							No assigned ortholog in Os							No assigned ortholog in Zm	Cre07.g329650		Cz12g12280
Cz12g14170.t1	Cz12g14170			Lower Stringency (based on linear model)	Lowest in Heterotrophy	+Fe +Fe:Glc	PPD5	PSCpAssembly		PsbP Domain Containing Proteins	Manual or Ortholog Based Annotation				Cre07.g328200(PSBP6)	Cre07.g328200(PSBP6)		AT5G11450(PPD5)	AT5G11450(PPD5)		AT5G11450(PPD5)	AT5G11450(PPD5)		Detected ortholog protein in At							Detected ortholog transcript in Os							Detected ortholog transcript in Zm	Cre07.g328200(PSBP6)	AT5G11450(PPD5)	Cz12g14170(PPD5)
Cz12g14253.t1	Cz12g14253			Lower Stringency (based on linear model)	Lowest in Heterotrophy	+Fe +Fe:Glc											No assigned ortholog							No assigned ortholog							No assigned ortholog in Os							No assigned ortholog in Zm
Cz12g16160.t1	Cz12g16160			Lower Stringency (based on linear model)	Lowest in Heterotrophy	+Fe +Fe:Glc				Belongs to the isocitrate and isopropylmalate dehydrogenases family	Automated (eggnog emapper)													Detected ortholog protein in At							Detected ortholog transcript in Os							Detected ortholog transcript in Zm	Cre04.g214500(IDH3)	AT5G14590, AT1G54340(ICDH), AT1G65930(cICDH)	Cz12g16160
Cz12g18060.t1	Cz12g18060			Lower Stringency (based on linear model)	Lowest in Heterotrophy	+Fe +Fe:Glc				IMG reference gene	Automated (eggnog emapper)						No assigned ortholog							No assigned ortholog							No assigned ortholog in Os							No assigned ortholog in Zm			Cz01g16050, Cz12g18060
Cz12g20060.t1	Cz12g20060			Lower Stringency (based on linear model)	Lowest in Heterotrophy	+Fe +Fe:Glc											No assigned ortholog							No assigned ortholog							No assigned ortholog in Os							No assigned ortholog in Zm			Cz12g18030, Cz12g26110, Cz12g20060, Cz12g27240
Cz12g20230.t1	Cz12g20230			Lower Stringency (based on linear model)	Lowest in Heterotrophy	+Fe +Fe:Glc				Rhodanese Homology Domain	Automated (eggnog emapper)													Detected ortholog protein in At	LOC_Os02g01220, LOC_Os12g24020				LOC_Os02g06290		Detected ortholog transcript in Os	GRMZM2G048085, GRMZM2G131087	GRMZM2G048085, GRMZM2G131087	GRMZM2G048085, GRMZM2G131087		GRMZM2G048085, GRMZM2G131087	GRMZM2G131087	Detected ortholog transcript in Zm	Cre10.g444500	AT5G66040(STR16), AT4G35770(ATSEN1), AT2G21045, AT2G17850, AT5G66170(STR18)	Cz12g20230
Cz12g22120.t1	Cz12g22120			Lower Stringency (based on linear model)	Lowest in Heterotrophy	+Fe +Fe:Glc				Belongs to the PI3 PI4-kinase family	Automated (eggnog emapper)													Ortholog assigned, protein not detected in At							Ortholog assigned, transcript not detected in Os							Ortholog assigned, transcript not detected in Zm	Cre10.g467200	AT5G40820(ATATR)	Cz12g22120
Cz12g24040.t1	Cz12g24040			Lower Stringency (based on linear model)	Lowest in Heterotrophy	+Fe +Fe:Glc	trx			Cysteine-rich motif following a subset of SET domains	Automated (eggnog emapper)													No assigned ortholog							No assigned ortholog in Os							No assigned ortholog in Zm	Cre16.g681014, Cre16.g685053, Cre09.g402601, Cre16.g681914, Cre16.g685725, Cre16.g675600, Cre16.g671600, Cre16.g671825, Cre08.g377800, Cre08.g377750		Cz05g05200, Cz12g24040(trx), Cz05g11060
Cz12g26120.t1	Cz12g26120			Lower Stringency (based on linear model)	Lowest in Heterotrophy	+Fe +Fe:Glc											No assigned ortholog							Detected ortholog protein in At			LOC_Os06g11660		LOC_Os02g52010		Detected ortholog transcript in Os	GRMZM2G008353, GRMZM2G149422, GRMZM2G380432, GRMZM2G380432	GRMZM2G008353, GRMZM2G380432, GRMZM2G380432	GRMZM2G008353, GRMZM2G380432, GRMZM2G380432		GRMZM2G008353		Detected ortholog transcript in Zm		AT5G51550(EXL3), AT2G17230(EXL5), AT2G35150(EXL7), AT1G35140(EXL1), AT4G08950(EXO), AT5G09440(EXL4), AT5G64260(EXL2)	Cz12g26120
Cz12g26270.t1	Cz12g26270			Lower Stringency (based on linear model)	Lowest in Heterotrophy	+Fe +Fe:Glc	PAC	ChlorophyllDegradation		Pale Cress Etiolation Regulator	Manual													Detected ortholog protein in At							Detected ortholog transcript in Os							Detected ortholog transcript in Zm	Cre03.g165550	AT2G48120(PAC)	Cz12g26270(PAC)
Cz13g01140.t1	Cz13g01140			Lower Stringency (based on linear model)	Lowest in Heterotrophy	+Fe +Fe:Glc	FAD5D	Chloroplast FAD		Fatty Acid Desaturase; delta-6	Manual or Ortholog Based Annotation				Cre04.g217945	Cre04.g217945								No assigned ortholog							No assigned ortholog in Os							No assigned ortholog in Zm	Cre04.g217945, Cre04.g217942, Cre04.g217939(FAD5C), Cre04.g217924		Cz13g01140(FAD5D)
Cz13g01280.t1	Cz13g01280			Lower Stringency (based on linear model)	Lowest in Heterotrophy	+Fe +Fe:Glc				tRNA-dihydrouridine(47) synthase NAD(P)( )	Automated (eggnog emapper)													Detected ortholog protein in At							Detected ortholog transcript in Os							Detected ortholog transcript in Zm	Cre04.g229948	AT4G38890	Cz13g01280
Cz13g03050.t1	Cz13g03050			Lower Stringency (based on linear model)	Lowest in Heterotrophy	+Fe +Fe:Glc	LIP2	LipidBiosynthesis		Triacylglycerol Lipase	Manual or Ortholog Based Annotation				Cre12.g541352(LIP1), Cre12.g541352(LIP1)									Ortholog assigned, protein not detected in At							Detected ortholog transcript in Os							Detected ortholog transcript in Zm	Cre12.g541352(LIP1), Cre12.g541352(LIP1)	AT1G18460, AT1G73920	Cz13g03050(LIP2)
Cz13g05100.t1	Cz13g05100			Lower Stringency (based on linear model)	Lowest in Heterotrophy	+Fe +Fe:Glc				Ring finger	Automated (eggnog emapper)													Ortholog assigned, protein not detected in At							Detected ortholog transcript in Os							Detected ortholog transcript in Zm	Cre09.g393550	AT5G11620	Cz13g05100
Cz13g07180.t1	Cz13g07180			Lower Stringency (based on linear model)	Lowest in Heterotrophy	+Fe +Fe:Glc				Pf02409 Omt_N O-methyltransferase N-terminus This domain is found at the N-terminus of polyketide synthesis O-methyltransferase proteins	Automated (eggnog emapper)							AT5G42760	AT5G42760		AT5G42760	AT5G42760		Detected ortholog protein in At	LOC_Os03g56370		LOC_Os03g56370	LOC_Os03g56370	LOC_Os03g56370	LOC_Os03g56370	Detected ortholog transcript in Os	GRMZM2G068179	GRMZM2G068179	GRMZM2G068179	GRMZM2G068179	GRMZM2G068179	GRMZM2G068179	Detected ortholog transcript in Zm	Cre16.g655900	AT5G42760	Cz12g23070, Cz03g28210, Cz09g13130, Cz13g07180, Cz07g14070
Cz13g08130.t1	Cz13g08130			Lower Stringency (based on linear model)	Lowest in Heterotrophy	+Fe +Fe:Glc				Sec23/Sec24 helical domain	Automated (eggnog emapper)										AT2G27460			Detected ortholog protein in At							Detected ortholog transcript in Os							Detected ortholog transcript in Zm	Cre09.g392504	AT2G27460	Cz13g08130
Cz13g10150.t1	Cz13g10150			Lower Stringency (based on linear model)	Lowest in Heterotrophy	+Fe +Fe:Glc				Four repeated domains in the Fasciclin I family of proteins, present in many other contexts.	Automated (eggnog emapper)						No assigned ortholog							No assigned ortholog							No assigned ortholog in Os							No assigned ortholog in Zm			Cz13g10140, Cz13g10150, Cz13g10170, Cz14g15150, Cz12g02190
Cz13g13140.t1	Cz13g13140			Lower Stringency (based on linear model)	Lowest in Heterotrophy	+Fe +Fe:Glc	TRX2			thioredoxin	Manual						No assigned ortholog	AT1G03680(ATHM1), AT3G15360(ATHM4)	AT1G03680(ATHM1), AT3G15360(ATHM4)		AT1G03680(ATHM1), AT3G15360(ATHM4)	AT1G03680(ATHM1), AT3G15360(ATHM4)	AT3G15360(ATHM4)	Detected ortholog protein in At			LOC_Os12g08730	LOC_Os12g08730	LOC_Os12g08730	LOC_Os12g08730	Detected ortholog transcript in Os	GRMZM2G181258, GRMZM2G358009	GRMZM2G181258, GRMZM2G358009	GRMZM2G181258, GRMZM2G358009	GRMZM2G181258, GRMZM2G358009	GRMZM2G181258, GRMZM2G358009	GRMZM2G181258, GRMZM2G358009	Detected ortholog transcript in Zm		AT3G15360(ATHM4), AT4G03520(ATHM2), AT1G03680(ATHM1)	Cz13g13140(TRX2)
Cz13g14140.t1	Cz13g14140			Lower Stringency (based on linear model)	Lowest in Heterotrophy	+Fe +Fe:Glc											No assigned ortholog							No assigned ortholog							No assigned ortholog in Os							No assigned ortholog in Zm
Cz13g16050.t1	Cz13g16050			Lower Stringency (based on linear model)	Lowest in Heterotrophy	+Fe +Fe:Glc				Belongs to the cation transport ATPase (P-type) (TC 3.A.3) family	Automated (eggnog emapper)													No assigned ortholog							No assigned ortholog in Os							No assigned ortholog in Zm	Cre04.g217954		Cz13g16050
Cz13g17160.t1	Cz13g17160			Lower Stringency (based on linear model)	Lowest in Heterotrophy	+Fe +Fe:Glc				Belongs to the syntaxin family	Automated (eggnog emapper)													Detected ortholog protein in At							Detected ortholog transcript in Os							Detected ortholog transcript in Zm	Cre16.g692050	AT3G24350(ATSYP32)	Cz13g17160
Cz13g20020.t1	Cz13g20020			Lower Stringency (based on linear model)	Lowest in Heterotrophy	+Fe +Fe:Glc											No assigned ortholog							No assigned ortholog							No assigned ortholog in Os							No assigned ortholog in Zm
Cz14g08090.t1	Cz14g08090			Lower Stringency (based on linear model)	Lowest in Heterotrophy	+Fe +Fe:Glc	PGM4	Glycolysis		Phosphoglycerate Mutase	Manual or Ortholog Based Annotation			Cre05.g232550(PGM4)							AT5G22620			Detected ortholog protein in At			LOC_Os11g05260		LOC_Os11g05260		Detected ortholog transcript in Os	GRMZM2G051697		GRMZM2G051697	GRMZM2G051697	GRMZM2G051697	GRMZM2G051697	Detected ortholog transcript in Zm	Cre05.g232550(PGM4)	AT5G22620	Cz14g08090(PGM4)
Cz14g12090.t1	Cz14g12090			Lower Stringency (based on linear model)	Lowest in Heterotrophy	+Fe +Fe:Glc				Forkhead associated domain	Automated (eggnog emapper)										AT5G38840			Detected ortholog protein in At							Detected ortholog transcript in Os							Ortholog assigned, transcript not detected in Zm	Cre03.g152450	AT5G38840	Cz14g12090
Cz14g13080.t1	Cz14g13080			Lower Stringency (based on linear model)	Lowest in Heterotrophy	+Fe +Fe:Glc									Cre05.g241000									No assigned ortholog							No assigned ortholog in Os							No assigned ortholog in Zm	Cre05.g241100, Cre05.g241000		Cz14g13080
Cz14g14150.t1	Cz14g14150			Lower Stringency (based on linear model)	Lowest in Heterotrophy	+Fe +Fe:Glc				Piezo non-specific cation channel, R-Ras-binding domain	Automated (eggnog emapper)													Ortholog assigned, protein not detected in At							Detected ortholog transcript in Os							Detected ortholog transcript in Zm	Cre09.g402108	AT2G48060	Cz14g14150
Cz14g15080.t1	Cz14g15080			Lower Stringency (based on linear model)	Lowest in Heterotrophy	+Fe +Fe:Glc											No assigned ortholog							No assigned ortholog							No assigned ortholog in Os							No assigned ortholog in Zm
Cz14g17230.t1	Cz14g17230			Lower Stringency (based on linear model)	Lowest in Heterotrophy	+Fe +Fe:Glc				Pfam:Methyltransf_26	Automated (eggnog emapper)													Ortholog assigned, protein not detected in At							Detected ortholog transcript in Os			GRMZM2G113640		GRMZM2G113640		Detected ortholog transcript in Zm	Cre08.g384700	AT4G28830	Cz14g17230
Cz14g18060.t1	Cz14g18060			Lower Stringency (based on linear model)	Lowest in Heterotrophy	+Fe +Fe:Glc				Glycine-rich RNA-binding protein	Automated (eggnog emapper)			Cre09.g392350										Ortholog assigned, protein not detected in At							No assigned ortholog in Os							No assigned ortholog in Zm	Cre09.g392350	AT2G14160, AT2G21690	Cz14g18060, Cz08g09080, Cz14g08190, Cz10g03070(rbpD), Cz08g01050
Cz14g20050.t1	Cz14g20050			Lower Stringency (based on linear model)	Lowest in Heterotrophy	+Fe +Fe:Glc																		No assigned ortholog							No assigned ortholog in Os							No assigned ortholog in Zm	Cre03.g144827		Cz14g20050
Cz14g20170.t1	Cz14g20170			Lower Stringency (based on linear model)	Lowest in Heterotrophy	+Fe +Fe:Glc				Dimerisation domain	Automated (eggnog emapper)													No assigned ortholog							No assigned ortholog in Os							No assigned ortholog in Zm	Cre05.g240400		Cz14g20170
Cz14g22270.t1	Cz14g22270			Lower Stringency (based on linear model)	Lowest in Heterotrophy	+Fe +Fe:Glc	FDX7	Photosynthesis	Ferredoxin		Manual or Ortholog Based Annotation			Cre03.g183850(FDX6)	Cre03.g183850(FDX6)	Cre03.g183850(FDX6)		AT1G32550(FdC2)	AT1G32550(FdC2)		AT1G32550(FdC2)	AT1G32550(FdC2)	AT1G32550(FdC2)	Detected ortholog protein in At							Detected ortholog transcript in Os	GRMZM2G002754						Detected ortholog transcript in Zm	Cre03.g183850(FDX6)	AT1G32550(FdC2)	Cz14g22270(FDX7)
Cz14g23010.t1	Cz14g23010			Lower Stringency (based on linear model)	Lowest in Heterotrophy	+Fe +Fe:Glc				Domain involved in innate immunity and lipid metabolism.	Automated (eggnog emapper)													Detected ortholog protein in At							Detected ortholog transcript in Os							Detected ortholog transcript in Zm	Cre02.g095098	AT3G11780, AT5G06480, AT3G44100	Cz14g23010, Cz04g12255, Cz06g23065
Cz14g26040.t1	Cz14g26040			Lower Stringency (based on linear model)	Lowest in Heterotrophy	+Fe +Fe:Glc																		No assigned ortholog							No assigned ortholog in Os							No assigned ortholog in Zm	Cre09.g402182		Cz14g26040
Cz15g00190.t1	Cz15g00190			Lower Stringency (based on linear model)	Lowest in Heterotrophy	+Fe +Fe:Glc											No assigned ortholog							No assigned ortholog							No assigned ortholog in Os							No assigned ortholog in Zm
Cz15g01030.t1	Cz15g01030			Lower Stringency (based on linear model)	Lowest in Heterotrophy	+Fe +Fe:Glc	polA			In addition to polymerase activity, this DNA polymerase exhibits 5'-3' exonuclease activity	Automated (eggnog emapper)						No assigned ortholog							No assigned ortholog							No assigned ortholog in Os							No assigned ortholog in Zm			Cz15g01030(polA), Cz16g20240
Cz15g03080.t1	Cz15g03080			Lower Stringency (based on linear model)	Lowest in Heterotrophy	+Fe +Fe:Glc				Belongs to the protein kinase superfamily	Automated (eggnog emapper)													Detected ortholog protein in At							Detected ortholog transcript in Os							Detected ortholog transcript in Zm	Cre06.g278254	AT5G22840, AT3G44850, AT3G53030(SRPK4)	Cz15g03080
Cz15g04070.t1	Cz15g04070			Lower Stringency (based on linear model)	Lowest in Heterotrophy	+Fe +Fe:Glc	NSY1	Carotenoid Biosynthesis		Neoxanthin Synthase (ABA4)	Manual			Cre06.g255300	Cre06.g255300									Ortholog assigned, protein not detected in At							Detected ortholog transcript in Os							Detected ortholog transcript in Zm	Cre06.g255300	AT1G67080(ABA4)	Cz01g02290, Cz15g04070(NSY1)
Cz15g04170.t1	Cz15g04170			Lower Stringency (based on linear model)	Lowest in Heterotrophy	+Fe +Fe:Glc				ER membrane protein complex subunit 3	Automated (eggnog emapper)													Detected ortholog protein in At							Detected ortholog transcript in Os							Detected ortholog transcript in Zm	Cre09.g400400	AT4G12590	Cz15g04170
Cz15g05090.t1	Cz15g05090			Lower Stringency (based on linear model)	Lowest in Heterotrophy	+Fe +Fe:Glc				FAD binding domain	Automated (eggnog emapper)													No assigned ortholog							No assigned ortholog in Os							No assigned ortholog in Zm	Cre02.g095750		Cz15g05090
Cz15g06090.t1	Cz15g06090			Lower Stringency (based on linear model)	Lowest in Heterotrophy	+Fe +Fe:Glc							Cre03.g148350											Ortholog assigned, protein not detected in At							Detected ortholog transcript in Os							Detected ortholog transcript in Zm	Cre03.g148350	AT5G41960	Cz15g06090
Cz15g10240.t1	Cz15g10240			Lower Stringency (based on linear model)	Lowest in Heterotrophy	+Fe +Fe:Glc				MaoC like domain	Automated (eggnog emapper)													No assigned ortholog							No assigned ortholog in Os							No assigned ortholog in Zm	Cre06.g278196		Cz15g10240
Cz15g11030.t1	Cz15g11030			Lower Stringency (based on linear model)	Lowest in Heterotrophy	+Fe +Fe:Glc																		No assigned ortholog							No assigned ortholog in Os							No assigned ortholog in Zm	Cre02.g076500		Cz15g11030
Cz15g15110.t1	Cz15g15110			Lower Stringency (based on linear model)	Lowest in Heterotrophy	+Fe +Fe:Glc	MSH1			ATPase domain of DNA mismatch repair MUTS family	Automated (eggnog emapper)		Cre06.g250850(MSH1)											Ortholog assigned, protein not detected in At							Detected ortholog transcript in Os							Ortholog assigned, transcript not detected in Zm	Cre06.g250850(MSH1)	AT3G24320(ATMSH1)	Cz15g15110(MSH1)
Cz15g17010.t1	Cz15g17010			Lower Stringency (based on linear model)	Lowest in Heterotrophy	+Fe +Fe:Glc				His Kinase A (phosphoacceptor) domain	Automated (eggnog emapper)													No assigned ortholog							No assigned ortholog in Os							No assigned ortholog in Zm	Cre06.g251250		Cz15g17010
Cz15g18130.t1	Cz15g18130			Lower Stringency (based on linear model)	Lowest in Heterotrophy	+Fe +Fe:Glc				ZIP family transporter	Automated (eggnog emapper)													Ortholog assigned, protein not detected in At							Detected ortholog transcript in Os							Detected ortholog transcript in Zm	Cre06.g281900(ZIP7)	AT3G08650	Cz15g18130
Cz15g20180.t1	Cz15g20180			Lower Stringency (based on linear model)	Lowest in Heterotrophy	+Fe +Fe:Glc				Copper type II ascorbate-dependent monooxygenase, C-terminal domain	Automated (eggnog emapper)													No assigned ortholog							No assigned ortholog in Os							No assigned ortholog in Zm	Cre03.g152850		Cz15g20180
Cz16g02230.t1	Cz16g02230			Lower Stringency (based on linear model)	Lowest in Heterotrophy	+Fe +Fe:Glc				ATP-dependent protein binding	Automated (eggnog emapper)			Cre07.g320350(CDJ5)										Ortholog assigned, protein not detected in At							Ortholog assigned, transcript not detected in Os							Ortholog assigned, transcript not detected in Zm	Cre07.g320350(CDJ5)	AT5G23240(DJC76)	Cz16g02230
Cz16g05290.t1	Cz16g05290			Lower Stringency (based on linear model)	Lowest in Heterotrophy	+Fe +Fe:Glc				RNA polymerase-associated protein	Automated (eggnog emapper)													Detected ortholog protein in At							Detected ortholog transcript in Os							Detected ortholog transcript in Zm	Cre16.g694204	AT5G61150(VIP4)	Cz16g05290
Cz16g07180.t1	Cz16g07180			Lower Stringency (based on linear model)	Lowest in Heterotrophy	+Fe +Fe:Glc				DNA polymerase subunit Cdc27	Automated (eggnog emapper)													Ortholog assigned, protein not detected in At							No assigned ortholog in Os							No assigned ortholog in Zm	Cre03.g202250	AT1G78650(POLD3)	Cz16g07180
Cz16g08300.t1	Cz16g08300			Lower Stringency (based on linear model)	Lowest in Heterotrophy	+Fe +Fe:Glc				FATC	Automated (eggnog emapper)						No assigned ortholog							No assigned ortholog							No assigned ortholog in Os							No assigned ortholog in Zm
Cz16g08340.t1	Cz16g08340			Lower Stringency (based on linear model)	Lowest in Heterotrophy	+Fe +Fe:Glc				FATC	Automated (eggnog emapper)													No assigned ortholog							No assigned ortholog in Os							No assigned ortholog in Zm	Cre09.g397327		Cz16g08340
Cz16g11030.t1	Cz16g11030			Lower Stringency (based on linear model)	Lowest in Heterotrophy	+Fe +Fe:Glc				nitrile biosynthetic process	Automated (eggnog emapper)													No assigned ortholog							No assigned ortholog in Os							No assigned ortholog in Zm	Cre12.g521400		Cz16g11030, Cz02g19110
Cz16g15150.t1	Cz16g15150			Lower Stringency (based on linear model)	Lowest in Heterotrophy	+Fe +Fe:Glc	trmJ			Catalyzes the formation of 2'O-methylated cytidine (Cm32) or 2'O-methylated uridine (Um32) at position 32 in tRNA	Automated (eggnog emapper)				Cre16.g653050									No assigned ortholog							No assigned ortholog in Os							No assigned ortholog in Zm	Cre16.g653050		Cz16g15150(trmJ)
Cz16g15210.t1	Cz16g15210			Lower Stringency (based on linear model)	Lowest in Heterotrophy	+Fe +Fe:Glc											No assigned ortholog							No assigned ortholog							No assigned ortholog in Os							No assigned ortholog in Zm
Cz16g17050.t1	Cz16g17050			Lower Stringency (based on linear model)	Lowest in Heterotrophy	+Fe +Fe:Glc				nucleic acid binding	Automated (eggnog emapper)						No assigned ortholog							Ortholog assigned, protein not detected in At							Detected ortholog transcript in Os							Detected ortholog transcript in Zm		AT1G72050(TFIIIA)	Cz16g17050
Cz16g18180.t1	Cz16g18180			Lower Stringency (based on linear model)	Lowest in Heterotrophy	+Fe +Fe:Glc											No assigned ortholog							No assigned ortholog							No assigned ortholog in Os							No assigned ortholog in Zm
Cz16g21330.t1	Cz16g21330			Lower Stringency (based on linear model)	Lowest in Heterotrophy	+Fe +Fe:Glc				mediator of RNA polymerase II transcription subunit	Automated (eggnog emapper)													Ortholog assigned, protein not detected in At							Detected ortholog transcript in Os							Detected ortholog transcript in Zm	Cre11.g467659	AT3G21350(MED6)	Cz16g21330
Cz16g22130.t1	Cz16g22130			Lower Stringency (based on linear model)	Lowest in Heterotrophy	+Fe +Fe:Glc				ATPase family associated with various cellular activities (AAA)	Automated (eggnog emapper)		Cre16.g679200											Ortholog assigned, protein not detected in At							Detected ortholog transcript in Os							Detected ortholog transcript in Zm	Cre16.g679200	AT5G08470(EMB2817)	Cz16g22130
Cz17g08020.t1	Cz17g08020			Lower Stringency (based on linear model)	Lowest in Heterotrophy	+Fe +Fe:Glc	CUTA1			Protein CutA chloroplastic	Automated (eggnog emapper)													Detected ortholog protein in At							Detected ortholog transcript in Os							Detected ortholog transcript in Zm	Cre02.g082350(CUT1), Cre02.g082350(CUT1)	AT2G33740(CUTA)	Cz17g08020(CUTA1)
Cz18g10030.t1	Cz18g10030			Lower Stringency (based on linear model)	Lowest in Heterotrophy	+Fe +Fe:Glc				Belongs to the TRAFAC class myosin-kinesin ATPase superfamily. Kinesin family	Automated (eggnog emapper)													No assigned ortholog							No assigned ortholog in Os							No assigned ortholog in Zm	Cre09.g415450		Cz18g10030
Cz18g10040.t1	Cz18g10040			Lower Stringency (based on linear model)	Lowest in Heterotrophy	+Fe +Fe:Glc																		No assigned ortholog							No assigned ortholog in Os							No assigned ortholog in Zm	Cre04.g225400		Cz18g10040
Cz18g10120.t1	Cz18g10120			Lower Stringency (based on linear model)	Lowest in Heterotrophy	+Fe +Fe:Glc				ABC1 family	Automated (eggnog emapper)				Cre13.g565260									Ortholog assigned, protein not detected in At			LOC_Os04g54790		LOC_Os04g54790	LOC_Os04g54790	Detected ortholog transcript in Os	GRMZM2G305007		GRMZM2G305007	GRMZM2G305007	GRMZM2G305007	GRMZM2G305007	Detected ortholog transcript in Zm	Cre13.g565260	AT1G71810	Cz18g10120
Cz18g14010.t1	Cz18g14010			Lower Stringency (based on linear model)	Lowest in Heterotrophy	+Fe +Fe:Glc							Cre06.g307551		Cre06.g307551									No assigned ortholog							No assigned ortholog in Os							No assigned ortholog in Zm	Cre06.g307551		Cz18g14010
Cz19g00050.t1	Cz19g00050			Lower Stringency (based on linear model)	Lowest in Heterotrophy	+Fe +Fe:Glc				LRR repeats and ubiquitin-like domain-containing protein	Automated (eggnog emapper)													Detected ortholog protein in At							Detected ortholog transcript in Os							No assigned ortholog in Zm	Cre16.g684800	AT2G30105	Cz19g00050
Cz19g00160.t1	Cz19g00160			Lower Stringency (based on linear model)	Lowest in Heterotrophy	+Fe +Fe:Glc				Domain of unknown function (DUF4202)	Automated (eggnog emapper)													No assigned ortholog							No assigned ortholog in Os							No assigned ortholog in Zm	Cre08.g358548		Cz19g00160, Cz05g25050
Cz19g04097.t1	Cz19g04097			Lower Stringency (based on linear model)	Lowest in Heterotrophy	+Fe +Fe:Glc	DTWD1			DTW domain containing 1	Automated (eggnog emapper)													No assigned ortholog							No assigned ortholog in Os							No assigned ortholog in Zm	Cre06.g278192		Cz04g13090, Cz19g04097(DTWD1)
Cz19g07060.t1	Cz19g07060			Lower Stringency (based on linear model)	Lowest in Heterotrophy	+Fe +Fe:Glc				Dihydrouridine synthase (Dus)	Automated (eggnog emapper)													Ortholog assigned, protein not detected in At					LOC_Os04g20990		Detected ortholog transcript in Os			GRMZM2G115805		GRMZM2G115805		Detected ortholog transcript in Zm	Cre15.g636896	AT3G63510, AT5G47970	Cz19g07060
Cz19g08180.t1	Cz19g08180			Lower Stringency (based on linear model)	Lowest in Heterotrophy	+Fe +Fe:Glc				negative regulation of transcription, DNA-templated	Automated (eggnog emapper)													Detected ortholog protein in At							Detected ortholog transcript in Os							Detected ortholog transcript in Zm	Cre16.g685500	AT1G16850, AT1G51550	Cz19g08180
UNPLg00022.t1	UNPLg00022			Lower Stringency (based on linear model)	Lowest in Heterotrophy	+Fe +Fe:Glc				Putative serine esterase (DUF676)	Automated (eggnog emapper)			Cre12.g499950, Cre04.g219200										Ortholog assigned, protein not detected in At							Detected ortholog transcript in Os			GRMZM2G130432				Detected ortholog transcript in Zm	Cre12.g499950, Cre04.g219200	AT1G29120(UP9), AT4G25770, AT1G10040, AT5G51180	UNPLg00022, Cz12g28050
UNPLg00079.t1	UNPLg00079			Lower Stringency (based on linear model)	Lowest in Heterotrophy	+Fe +Fe:Glc				3'-5' exonuclease	Automated (eggnog emapper)													No assigned ortholog							No assigned ortholog in Os							Ortholog assigned, transcript not detected in Zm	Cre01.g020182, Cre10.g451300		Cz14g24280, UNPLg00079
UNPLg00307.t1	UNPLg00307			Lower Stringency (based on linear model)	Lowest in Heterotrophy	+Fe +Fe:Glc																		No assigned ortholog							No assigned ortholog in Os							No assigned ortholog in Zm	Cre12.g507050		Cz10g29105, UNPLg00307
UNPLg00368.t1	UNPLg00368			Lower Stringency (based on linear model)	Lowest in Heterotrophy	+Fe +Fe:Glc				The coatomer is a cytosolic protein complex that binds to dilysine motifs and reversibly associates with Golgi non- clathrin-coated vesicles, which further mediate biosynthetic protein transport from the ER, via the Golgi up to the trans Golgi network. Coatomer complex is required for budding from Golgi membranes, and is essential for the retrograde Golgi-to-ER transport of dilysine-tagged protei…	Automated (eggnog emapper)													Detected ortholog protein in At							Detected ortholog transcript in Os							Detected ortholog transcript in Zm	Cre02.g118500(COPB2)	AT3G15980, AT1G52360, AT1G79990	UNPLg00368
UNPLg00463.t1	UNPLg00463			Lower Stringency (based on linear model)	Lowest in Heterotrophy	+Fe +Fe:Glc											No assigned ortholog							No assigned ortholog							No assigned ortholog in Os							No assigned ortholog in Zm			UNPLg00461, UNPLg00458, UNPLg00463, Cz08g06090
UNPLg00901.t1	UNPLg00901			Lower Stringency (based on linear model)	Lowest in Heterotrophy	+Fe +Fe:Glc				Structural maintenance of chromosomes	Automated (eggnog emapper)													Ortholog assigned, protein not detected in At							Ortholog assigned, transcript not detected in Os							Ortholog assigned, transcript not detected in Zm	Cre10.g440300(SMC5A), Cre10.g440200(SMC5B)	AT5G15920(EMB2782)	Cz18g13140, UNPLg00901, Cz06g04140, UNPLg00977
Cz01g05320.t1	Cz01g05320			Lower Stringency (based on linear model)	Lowest in Heterotrophy	+Fe -Glc				pfi,tfc e	Automated (eggnog emapper)													Detected ortholog protein in At							Detected ortholog transcript in Os							Detected ortholog transcript in Zm	Cre02.g095113	AT1G71440(PFI)	Cz01g05320
Cz01g13020.t1	Cz01g13020			Lower Stringency (based on linear model)	Lowest in Heterotrophy	+Fe -Glc				Peptidylprolyl isomerase	Automated (eggnog emapper)							AT4G26555			AT4G26555	AT4G26555		Detected ortholog protein in At							Detected ortholog transcript in Os	GRMZM2G012340						Detected ortholog transcript in Zm	Cre07.g315700	AT4G26555	Cz01g13020
Cz01g13130.t1	Cz01g13130			Lower Stringency (based on linear model)	Lowest in Heterotrophy	+Fe -Glc				emp24/gp25L/p24 family/GOLD	Automated (eggnog emapper)													Ortholog assigned, protein not detected in At							Detected ortholog transcript in Os							Detected ortholog transcript in Zm	Cre07.g315900	AT1G57620(CYB), AT1G09580, AT3G10780, AT1G21900(p24delta5)	Cz01g13130
Cz01g14010.t1	Cz01g14010			Lower Stringency (based on linear model)	Lowest in Heterotrophy	+Fe -Glc				Protein DA1	Automated (eggnog emapper)													Ortholog assigned, protein not detected in At	LOC_Os03g42820						Detected ortholog transcript in Os	GRMZM2G342105		GRMZM2G099328, GRMZM2G342105		GRMZM2G099328		Detected ortholog transcript in Zm	Cre10.g424350	AT4G36860, AT1G19270(DA1), AT2G39830(DAR2)	Cz01g14010
Cz01g16130.t1	Cz01g16130			Lower Stringency (based on linear model)	Lowest in Heterotrophy	+Fe -Glc				DEAD-like helicases superfamily	Automated (eggnog emapper)													Ortholog assigned, protein not detected in At							Ortholog assigned, transcript not detected in Os							Ortholog assigned, transcript not detected in Zm	Cre03.g187700	AT5G08110	Cz01g16130
Cz01g17180.t1	Cz01g17180			Lower Stringency (based on linear model)	Lowest in Heterotrophy	+Fe -Glc																		Ortholog assigned, protein not detected in At							Ortholog assigned, transcript not detected in Os							Ortholog assigned, transcript not detected in Zm	Cre03.g180500	AT3G23255	Cz01g17180
Cz01g22100.t1	Cz01g22100			Lower Stringency (based on linear model)	Lowest in Heterotrophy	+Fe -Glc				Domain of unknown function (DUF4336)	Automated (eggnog emapper)						No assigned ortholog							No assigned ortholog							No assigned ortholog in Os							No assigned ortholog in Zm
Cz01g23080.t1	Cz01g23080			Lower Stringency (based on linear model)	Lowest in Heterotrophy	+Fe -Glc																		Ortholog assigned, protein not detected in At							Ortholog assigned, transcript not detected in Os							Detected ortholog transcript in Zm	Cre03.g163700	AT1G18850	Cz01g23080
Cz01g27170.t1	Cz01g27170			Lower Stringency (based on linear model)	Lowest in Heterotrophy	+Fe -Glc											No assigned ortholog							No assigned ortholog							No assigned ortholog in Os							No assigned ortholog in Zm			Cz02g36290, Cz01g27170
Cz01g29040.t1	Cz01g29040			Lower Stringency (based on linear model)	Lowest in Heterotrophy	+Fe -Glc				HELICc2	Automated (eggnog emapper)													Ortholog assigned, protein not detected in At							Ortholog assigned, transcript not detected in Os							Ortholog assigned, transcript not detected in Zm	Cre07.g322300	AT1G09995, AT1G79890	Cz01g29040
Cz01g34040.t1	Cz01g34040			Lower Stringency (based on linear model)	Lowest in Heterotrophy	+Fe -Glc				Belongs to the BCP1 family	Automated (eggnog emapper)													Ortholog assigned, protein not detected in At							Detected ortholog transcript in Os							Detected ortholog transcript in Zm	Cre03.g200991	AT5G03830, AT2G44510	Cz01g34040
Cz01g40120.t1	Cz01g40120			Lower Stringency (based on linear model)	Lowest in Heterotrophy	+Fe -Glc				Pyruvate, phosphate dikinase	Automated (eggnog emapper)	Cre17.g734548(PPD2)												Detected ortholog protein in At	LOC_Os05g33570		LOC_Os05g33570	LOC_Os05g33570	LOC_Os05g33570	LOC_Os05g33570	Detected ortholog transcript in Os	GRMZM2G306345, GRMZM2G097457	GRMZM2G306345, GRMZM2G097457	GRMZM2G306345, GRMZM2G097457	GRMZM2G306345, GRMZM2G097457	GRMZM2G306345, GRMZM2G097457	GRMZM2G306345, GRMZM2G097457	Detected ortholog transcript in Zm	Cre17.g734548(PPD2), Cre10.g424750(PPD1)	AT4G15530(PPDK)	Cz01g40120
Cz01g43090.t1	Cz01g43090			Lower Stringency (based on linear model)	Lowest in Heterotrophy	+Fe -Glc											No assigned ortholog							No assigned ortholog							No assigned ortholog in Os							No assigned ortholog in Zm
Cz02g12150.t1	Cz02g12150			Lower Stringency (based on linear model)	Lowest in Heterotrophy	+Fe -Glc																		No assigned ortholog							No assigned ortholog in Os							No assigned ortholog in Zm	Cre12.g528300		Cz02g12150, Cz04g34200
Cz02g14210.t1	Cz02g14210			Lower Stringency (based on linear model)	Lowest in Heterotrophy	+Fe -Glc				Gamma-tubulin complex is necessary for microtubule nucleation at the centrosome	Automated (eggnog emapper)													Ortholog assigned, protein not detected in At							Detected ortholog transcript in Os							Detected ortholog transcript in Zm	Cre11.g467745(GCP3)	AT5G06680(ATGCP3), AT1G37010	Cz02g14210
Cz02g15080.t1	Cz02g15080			Lower Stringency (based on linear model)	Lowest in Heterotrophy	+Fe -Glc				Component of the cytosolic iron-sulfur (Fe-S) protein assembly (CIA) machinery. Required for the maturation of extramitochondrial Fe-S proteins. Part of an electron transfer chain functioning in an early step of cytosolic Fe-S biogenesis. Electrons are transferred to the Fe-S cluster from NADPH via a FAD- and FMN-containing diflavin oxidoreductase. Has anti- apoptotic effects in the cell	Automated (eggnog emapper)													Detected ortholog protein in At							Detected ortholog transcript in Os							Detected ortholog transcript in Zm	Cre11.g475350	AT5G18400(AtDRE2)	Cz02g15080
Cz02g17080.t1	Cz02g17080			Lower Stringency (based on linear model)	Lowest in Heterotrophy	+Fe -Glc																		No assigned ortholog							No assigned ortholog in Os							No assigned ortholog in Zm	Cre11.g480300		Cz02g17080
Cz02g19200.t1	Cz02g19200			Lower Stringency (based on linear model)	Lowest in Heterotrophy	+Fe -Glc	GGPS1	Chlorophyll Biosynthesis		Malate Dehydrogenase	Manual or Ortholog Based Annotation				Cre12.g484200(PPS2)	Cre12.g484200(PPS2)		AT3G14510, AT4G36810(AtGGPPS11)	AT3G14510, AT4G36810(AtGGPPS11)		AT3G14510, AT4G36810(AtGGPPS11)	AT3G14510, AT4G36810(AtGGPPS11)		Detected ortholog protein in At							Detected ortholog transcript in Os	AC194970.5_FG001						Detected ortholog transcript in Zm	Cre12.g484200(PPS2)	AT3G14510, AT4G36810(AtGGPPS11), AT2G18620	Cz02g19200(GGPS1)
Cz02g20050.t1	Cz02g20050			Lower Stringency (based on linear model)	Lowest in Heterotrophy	+Fe -Glc				N-acetyltransferase B complex (NatB) non catalytic subunit	Automated (eggnog emapper)				Cre11.g475050	Cre11.g475050								Detected ortholog protein in At							Detected ortholog transcript in Os							Detected ortholog transcript in Zm	Cre11.g475050	AT5G58450	Cz02g20050
Cz02g26030.t1	Cz02g26030			Lower Stringency (based on linear model)	Lowest in Heterotrophy	+Fe -Glc				Papain family cysteine protease	Automated (eggnog emapper)						No assigned ortholog							No assigned ortholog							No assigned ortholog in Os							No assigned ortholog in Zm			Cz01g32030, Cz13g07080, Cz05g26030, UNPLg00572, Cz02g04070, Cz16g20100, Cz14g15210, Cz14g15230, Cz13g07060, Cz05g34250, Cz14g05020, Cz02g26030, Cz18g08150, Cz15g04210, Cz11g01080, Cz13g07010, Cz01g32050, Cz13g07030, Cz08g19040
Cz02g27120.t1	Cz02g27120			Lower Stringency (based on linear model)	Lowest in Heterotrophy	+Fe -Glc				Alpha beta-Hydrolases superfamily protein	Automated (eggnog emapper)													Ortholog assigned, protein not detected in At	LOC_Os02g03720				LOC_Os02g03720		Detected ortholog transcript in Os	GRMZM2G106053		GRMZM2G106053	GRMZM2G106053	GRMZM2G106053		Detected ortholog transcript in Zm	Cre07.g313550	AT5G17670	Cz02g27120
Cz02g28300.t1	Cz02g28300			Lower Stringency (based on linear model)	Lowest in Heterotrophy	+Fe -Glc											No assigned ortholog							No assigned ortholog							No assigned ortholog in Os							No assigned ortholog in Zm
Cz02g32050.t1	Cz02g32050			Lower Stringency (based on linear model)	Lowest in Heterotrophy	+Fe -Glc				TFIIE beta subunit core domain	Automated (eggnog emapper)							AT4G20330	AT4G20330					Detected ortholog protein in At							Detected ortholog transcript in Os							Detected ortholog transcript in Zm	Cre12.g512700	AT4G21010, AT4G20330	Cz02g32050
Cz02g33060.t1	Cz02g33060			Lower Stringency (based on linear model)	Lowest in Heterotrophy	+Fe -Glc																		No assigned ortholog							No assigned ortholog in Os							No assigned ortholog in Zm	Cre12.g502300		Cz02g33060
Cz02g33180.t1	Cz02g33180			Lower Stringency (based on linear model)	Lowest in Heterotrophy	+Fe -Glc	PDF1B			Removes the formyl group from the N-terminal Met of newly synthesized proteins	Automated (eggnog emapper)				Cre01.g039750(PDF1B)	Cre01.g039750(PDF1B), Cre01.g039650		AT5G14660(ATDEF2)	AT5G14660(ATDEF2)		AT5G14660(ATDEF2)			Detected ortholog protein in At							Detected ortholog transcript in Os							Detected ortholog transcript in Zm	Cre01.g039650, Cre01.g039750(PDF1B)	AT5G14660(ATDEF2)	Cz02g33180(PDF1B)
Cz03g03130.t1	Cz03g03130			Lower Stringency (based on linear model)	Lowest in Heterotrophy	+Fe -Glc				ubiE/COQ5 methyltransferase family	Automated (eggnog emapper)				Cre15.g641875									No assigned ortholog							No assigned ortholog in Os							Detected ortholog transcript in Zm	Cre15.g641875		Cz03g03130
Cz03g05070.t1	Cz03g05070			Lower Stringency (based on linear model)	Lowest in Heterotrophy	+Fe -Glc	EIF5A			eukaryotic translation initiation factor	Automated (eggnog emapper)													Detected ortholog protein in At							Detected ortholog transcript in Os							Detected ortholog transcript in Zm	Cre02.g097400	AT1G13950(ATELF5A-1), AT1G69410(ATELF5A-3), AT1G26630(ATELF5A-2)	Cz03g05070(EIF5A)
Cz03g17020.t1	Cz03g17020			Lower Stringency (based on linear model)	Lowest in Heterotrophy	+Fe -Glc											No assigned ortholog							No assigned ortholog							No assigned ortholog in Os							No assigned ortholog in Zm
Cz03g33050.t1	Cz03g33050			Lower Stringency (based on linear model)	Lowest in Heterotrophy	+Fe -Glc				Domain of unknown function DUF21	Automated (eggnog emapper)													Ortholog assigned, protein not detected in At							Detected ortholog transcript in Os							Detected ortholog transcript in Zm	Cre17.g719250	AT1G03270, AT4G14240, AT4G14230	Cz03g33050, Cz01g10220
Cz03g39160.t1	Cz03g39160			Lower Stringency (based on linear model)	Lowest in Heterotrophy	+Fe -Glc				4'-phosphopantetheinyl transferase superfamily	Automated (eggnog emapper)													No assigned ortholog					LOC_Os11g04160		Detected ortholog transcript in Os							Ortholog assigned, transcript not detected in Zm	Cre07.g323750		Cz03g39160
Cz04g00170.t1	Cz04g00170			Lower Stringency (based on linear model)	Lowest in Heterotrophy	+Fe -Glc				Periplasmic binding protein	Automated (eggnog emapper)													No assigned ortholog							No assigned ortholog in Os							No assigned ortholog in Zm	Cre06.g278168		Cz04g00170
Cz04g07040.t1	Cz04g07040			Lower Stringency (based on linear model)	Lowest in Heterotrophy	+Fe -Glc				Cleavage and polyadenylation factor subunit	Automated (eggnog emapper)													Detected ortholog protein in At							Detected ortholog transcript in Os							Detected ortholog transcript in Zm	Cre06.g265602	AT4G04885(PCFS4), AT2G36480	Cz04g07040
Cz04g11140.t1	Cz04g11140			Lower Stringency (based on linear model)	Lowest in Heterotrophy	+Fe -Glc																		Ortholog assigned, protein not detected in At							Detected ortholog transcript in Os							Detected ortholog transcript in Zm	Cre17.g736950	AT1G25540(MED25)	Cz04g11140
Cz04g23070.t1	Cz04g23070			Lower Stringency (based on linear model)	Lowest in Heterotrophy	+Fe -Glc				Semialdehyde dehydrogenase, NAD binding domain	Automated (eggnog emapper)							AT2G19940			AT2G19940	AT2G19940		Detected ortholog protein in At							Detected ortholog transcript in Os							Detected ortholog transcript in Zm	Cre03.g146187	AT2G19940	Cz04g23070
Cz04g25123.t1	Cz04g25123			Lower Stringency (based on linear model)	Lowest in Heterotrophy	+Fe -Glc				MaoC like domain	Automated (eggnog emapper)													Ortholog assigned, protein not detected in At							No assigned ortholog in Os							Detected ortholog transcript in Zm	Cre12.g560100	AT5G60335	Cz04g25123
Cz04g26100.t1	Cz04g26100			Lower Stringency (based on linear model)	Lowest in Heterotrophy	+Fe -Glc				protein serine/threonine phosphatase activity	Automated (eggnog emapper)													No assigned ortholog							No assigned ortholog in Os							No assigned ortholog in Zm	Cre01.g041450		Cz04g26100
Cz04g32040.t1	Cz04g32040			Lower Stringency (based on linear model)	Lowest in Heterotrophy	+Fe -Glc				YL1 nuclear protein C-terminal domain	Automated (eggnog emapper)													Ortholog assigned, protein not detected in At							Detected ortholog transcript in Os							Detected ortholog transcript in Zm	Cre17.g728200	AT2G36740(ATSWC2)	Cz04g32040
Cz04g32190.t1	Cz04g32190			Lower Stringency (based on linear model)	Lowest in Heterotrophy	+Fe -Glc				Domain of unknown function (DUF4456)	Automated (eggnog emapper)													No assigned ortholog							No assigned ortholog in Os							No assigned ortholog in Zm	Cre09.g387689(FAP76)		Cz04g32190
Cz04g34220.t1	Cz04g34220			Lower Stringency (based on linear model)	Lowest in Heterotrophy	+Fe -Glc				RNA helicase	Automated (eggnog emapper)	Cre03.g156150												Ortholog assigned, protein not detected in At							Detected ortholog transcript in Os							Detected ortholog transcript in Zm	Cre03.g156150	AT5G54910	Cz04g34220
Cz04g35140.t1	Cz04g35140			Lower Stringency (based on linear model)	Lowest in Heterotrophy	+Fe -Glc							Cre02.g074100		Cre02.g074100	Cre02.g074100		AT5G42070	AT5G42070		AT5G42070	AT5G42070		Detected ortholog protein in At					LOC_Os01g13390		Detected ortholog transcript in Os							No assigned ortholog in Zm	Cre02.g074100	AT5G42070	Cz04g35140
Cz05g10020.t1	Cz05g10020			Lower Stringency (based on linear model)	Lowest in Heterotrophy	+Fe -Glc				Metallopeptidase family M24	Automated (eggnog emapper)													Detected ortholog protein in At							Detected ortholog transcript in Os							Detected ortholog transcript in Zm	Cre13.g604650	AT3G51800(ATEBP1)	Cz05g10020
Cz05g13010.t1	Cz05g13010			Lower Stringency (based on linear model)	Lowest in Heterotrophy	+Fe -Glc				Enhancer of polycomb-like	Automated (eggnog emapper)													No assigned ortholog							No assigned ortholog in Os							No assigned ortholog in Zm	Cre13.g565900		Cz05g13010
Cz05g19140.t1	Cz05g19140			Lower Stringency (based on linear model)	Lowest in Heterotrophy	+Fe -Glc				TLC domain	Automated (eggnog emapper)													No assigned ortholog							No assigned ortholog in Os							No assigned ortholog in Zm	Cre12.g533650		Cz05g19140, Cz01g45270
Cz05g21170.t1	Cz05g21170			Lower Stringency (based on linear model)	Lowest in Heterotrophy	+Fe -Glc																		Ortholog assigned, protein not detected in At							Detected ortholog transcript in Os							Detected ortholog transcript in Zm	Cre13.g602600	AT4G28820	Cz05g21170
Cz05g26150.t1	Cz05g26150			Lower Stringency (based on linear model)	Lowest in Heterotrophy	+Fe -Glc																		No assigned ortholog							No assigned ortholog in Os							No assigned ortholog in Zm	Cre09.g411300		Cz05g26150
Cz05g29140.t1	Cz05g29140			Lower Stringency (based on linear model)	Lowest in Heterotrophy	+Fe -Glc				Rubisco LSMT substrate-binding	Automated (eggnog emapper)			Cre16.g661350(RMT1)	Cre16.g661350(RMT1)	Cre16.g661350(RMT1)		AT1G14030(LSMT-L)	AT1G14030(LSMT-L)		AT1G14030(LSMT-L)	AT1G14030(LSMT-L)	AT1G14030(LSMT-L)	Detected ortholog protein in At							Detected ortholog transcript in Os	GRMZM2G418752						Detected ortholog transcript in Zm	Cre16.g661350(RMT1)	AT1G14030(LSMT-L)	Cz05g29140
Cz05g34270.t1	Cz05g34270			Lower Stringency (based on linear model)	Lowest in Heterotrophy	+Fe -Glc	ALS2			acetolactate synthase	Automated (eggnog emapper)													Detected ortholog protein in At							Detected ortholog transcript in Os							Detected ortholog transcript in Zm	Cre09.g386758(ALS1)	AT3G48560(AHAS)	Cz05g34270(ALS2)
Cz06g09090.t1	Cz06g09090			Lower Stringency (based on linear model)	Lowest in Heterotrophy	+Fe -Glc	CAO3	Chlorophyll Biosynthesis		N/A	Manual or Ortholog Based Annotation													No assigned ortholog							No assigned ortholog in Os							No assigned ortholog in Zm	Cre24.g755597		Cz06g09090(CAO3), Cz14g04140(CAO2)
Cz06g11130.t1	Cz06g11130			Lower Stringency (based on linear model)	Lowest in Heterotrophy	+Fe -Glc				DEAD-like helicases superfamily	Automated (eggnog emapper)			Cre10.g436650										Detected ortholog protein in At							Detected ortholog transcript in Os							Detected ortholog transcript in Zm	Cre10.g436650	AT3G06980	Cz06g11130
Cz06g13220.t1	Cz06g13220			Lower Stringency (based on linear model)	Lowest in Heterotrophy	+Fe -Glc	MBB1			PsbB mRNA maturation factor Mbb1	Automated (eggnog emapper)		Cre09.g416200(MBB1)	Cre09.g416200(MBB1)	Cre09.g416200(MBB1)	Cre09.g416200(MBB1)								Ortholog assigned, protein not detected in At					LOC_Os03g19560		Detected ortholog transcript in Os							Detected ortholog transcript in Zm	Cre09.g416200(MBB1)	AT3G17040(HCF107)	Cz06g13220(MBB1)
Cz06g19030.t1	Cz06g19030			Lower Stringency (based on linear model)	Lowest in Heterotrophy	+Fe -Glc	AO			Multicopper oxidase	Automated (eggnog emapper)													Detected ortholog protein in At							Detected ortholog transcript in Os							Detected ortholog transcript in Zm	Cre01.g031500	AT4G39830, AT5G21105, AT5G21100	Cz06g19030(AO)
Cz06g20150.t1	Cz06g20150			Lower Stringency (based on linear model)	Lowest in Heterotrophy	+Fe -Glc				snRNP Sm proteins	Automated (eggnog emapper)													Detected ortholog protein in At							Detected ortholog transcript in Os							Detected ortholog transcript in Zm	Cre14.g611150	AT4G20440(smB), AT5G44500	Cz06g20150
Cz06g27150.t1	Cz06g27150			Lower Stringency (based on linear model)	Lowest in Heterotrophy	+Fe -Glc	PAO2	Chlorophyll Degradation		Pheophorbide a Oxygenase	Manual							AT3G44880(ACD1)	AT3G44880(ACD1)		AT3G44880(ACD1)	AT3G44880(ACD1)		Detected ortholog protein in At					LOC_Os03g05310	LOC_Os03g05310	Detected ortholog transcript in Os					GRMZM2G339563		Detected ortholog transcript in Zm	Cre06.g278245, Cre06.g305650	AT3G44880(ACD1)	Cz14g19030(PAO5), Cz16g19110(PAO6), Cz06g27150(PAO2), Cz08g13200(PAO7), Cz14g25130(PAO3)
Cz06g31230.t1	Cz06g31230			Lower Stringency (based on linear model)	Lowest in Heterotrophy	+Fe -Glc											No assigned ortholog							No assigned ortholog							No assigned ortholog in Os							No assigned ortholog in Zm
Cz06g35080.t1	Cz06g35080			Lower Stringency (based on linear model)	Lowest in Heterotrophy	+Fe -Glc				Lipase (class 3)	Automated (eggnog emapper)													Ortholog assigned, protein not detected in At	LOC_Os11g43510		LOC_Os11g43510				Detected ortholog transcript in Os							Detected ortholog transcript in Zm	Cre14.g611552	AT5G18640, AT5G18630	Cz06g35080
Cz06g37200.t1	Cz06g37200			Lower Stringency (based on linear model)	Lowest in Heterotrophy	+Fe -Glc	ASA5	Respiration	ATP synthase		Manual or Ortholog Based Annotation													No assigned ortholog							No assigned ortholog in Os							No assigned ortholog in Zm	Cre17.g721300(ASA5)		Cz06g37200(ASA5)
Cz07g02070.t1	Cz07g02070			Lower Stringency (based on linear model)	Lowest in Heterotrophy	+Fe -Glc																		No assigned ortholog							No assigned ortholog in Os							No assigned ortholog in Zm	Cre15.g640900		Cz07g02070, Cz08g22160
Cz07g15170.t1	Cz07g15170			Lower Stringency (based on linear model)	Lowest in Heterotrophy	+Fe -Glc				magnesium ion export from mitochondrion	Automated (eggnog emapper)													No assigned ortholog							No assigned ortholog in Os							No assigned ortholog in Zm	Cre16.g688000		Cz07g15170
Cz07g17070.t1	Cz07g17070			Lower Stringency (based on linear model)	Lowest in Heterotrophy	+Fe -Glc				AAA domain	Automated (eggnog emapper)													Ortholog assigned, protein not detected in At							Detected ortholog transcript in Os							Detected ortholog transcript in Zm	Cre06.g263800	AT4G15570(MAA3)	Cz07g17070
Cz07g17270.t1	Cz07g17270			Lower Stringency (based on linear model)	Lowest in Heterotrophy	+Fe -Glc				Radical SAM superfamily	Automated (eggnog emapper)													Ortholog assigned, protein not detected in At							Ortholog assigned, transcript not detected in Os							Detected ortholog transcript in Zm	Cre01.g028450	AT3G19630	Cz07g17270
Cz07g19120.t1	Cz07g19120			Lower Stringency (based on linear model)	Lowest in Heterotrophy	+Fe -Glc				Mitochondrial ribosomal protein L37	Automated (eggnog emapper)													Ortholog assigned, protein not detected in At							Detected ortholog transcript in Os							Detected ortholog transcript in Zm	Cre12.g546000(MRPL54)	AT5G14290, AT3G01740	Cz07g19120
Cz07g19220.t1	Cz07g19220			Lower Stringency (based on linear model)	Lowest in Heterotrophy	+Fe -Glc				K homology RNA-binding domain	Automated (eggnog emapper)													Ortholog assigned, protein not detected in At							Detected ortholog transcript in Os							Detected ortholog transcript in Zm	Cre12.g549700	AT3G13230	Cz07g19220
Cz07g20090.t1	Cz07g20090			Lower Stringency (based on linear model)	Lowest in Heterotrophy	+Fe -Glc				Ethylene-responsive transcription factor ERF109-like	Automated (eggnog emapper)			Cre16.g674890(CGLD5B), Cre16.g674890(CGLD5B)										Ortholog assigned, protein not detected in At	LOC_Os10g41330	LOC_Os10g41330	LOC_Os04g46220, LOC_Os10g41330, LOC_Os01g54890	LOC_Os10g41330, LOC_Os01g54890	LOC_Os04g46220, LOC_Os01g54890	LOC_Os01g54890	Detected ortholog transcript in Os			GRMZM2G474326		GRMZM2G474326		Detected ortholog transcript in Zm	Cre16.g674890(CGLD5B), Cre16.g674890(CGLD5B)	AT5G43410, AT1G04370(ATERF14), AT3G23220(ESE1), AT3G23230(AtERF98), AT3G23240(ATERF1), AT2G31230(ATERF15), AT1G06160(ORA59), AT4G17500(ATERF-1), AT5G47220(ATERF-2), AT2G44840(ATERF13), AT4G17490(ATERF6), AT5G47230(ATERF-5), AT5G61600(ERF104), AT5G61590, AT5G07580	Cz07g20090
Cz07g24060.t1	Cz07g24060			Lower Stringency (based on linear model)	Lowest in Heterotrophy	+Fe -Glc	rplI			rRNA binding	Automated (eggnog emapper)				Cre06.g307950						AT5G53070	AT5G53070		Detected ortholog protein in At							Detected ortholog transcript in Os							Detected ortholog transcript in Zm	Cre06.g307950	AT5G53070	Cz07g24060(rplI)
Cz07g25020.t1	Cz07g25020			Lower Stringency (based on linear model)	Lowest in Heterotrophy	+Fe -Glc	CBK			carbamoyl phosphate catabolic process	Automated (eggnog emapper)						No assigned ortholog							No assigned ortholog							No assigned ortholog in Os							No assigned ortholog in Zm
Cz07g28300.t1	Cz07g28300			Lower Stringency (based on linear model)	Lowest in Heterotrophy	+Fe -Glc				Cupin	Automated (eggnog emapper)						No assigned ortholog	AT5G20630(ATGER3)	AT5G20630(ATGER3)		AT5G20630(ATGER3)	AT5G20630(ATGER3)		Detected ortholog protein in At	LOC_Os03g58980		LOC_Os01g72300		LOC_Os01g72300		Detected ortholog transcript in Os	GRMZM2G065088, GRMZM2G479523	GRMZM2G065088	GRMZM2G065088	GRMZM2G065088	GRMZM2G065088		Detected ortholog transcript in Zm		AT5G20630(ATGER3), AT1G72610(ATGER1), AT5G39150, AT5G39180, AT5G39120, AT5G39110, AT5G39100(GLP6), AT5G39160, AT5G39190(ATGER2), AT5G39130, AT3G05950, AT3G04190, AT3G04180, AT3G04170, AT3G04150, AT3G04200, AT5G38910, AT5G38930, AT5G38940, AT5G38960, AT4G14630(GLP9), AT1G74820, AT1G18980, AT1G18970(GLP4), AT1G09560(GLP5), AT3G62020(GLP10), AT1G02335(GL22), AT3G05930(GLP8), AT5G26700	Cz07g28300
Cz07g30060.t1	Cz07g30060			Lower Stringency (based on linear model)	Lowest in Heterotrophy	+Fe -Glc	ZEP1	Carotenoid Biosynthesis		Zeaxanthin Epoxidase	Manual							AT5G67030(ABA1)	AT5G67030(ABA1)	AT5G67030(ABA1)	AT5G67030(ABA1)	AT5G67030(ABA1)	AT5G67030(ABA1)	Detected ortholog protein in At	LOC_Os04g37619		LOC_Os04g37619		LOC_Os04g37619		Detected ortholog transcript in Os	GRMZM2G136344, GRMZM5G848550, GRMZM2G127139	GRMZM2G136344, GRMZM5G848550	GRMZM2G136344, GRMZM5G848550, GRMZM2G127139	GRMZM2G136344, GRMZM5G848550, GRMZM2G127139	GRMZM2G136344, GRMZM5G848550, GRMZM2G127139	GRMZM2G136344, GRMZM5G848550, GRMZM2G127139	Detected ortholog transcript in Zm	Cre02.g082550(ZEP1)	AT5G67030(ABA1)	Cz07g30060(ZEP1)
Cz08g07050.t1	Cz08g07050			Lower Stringency (based on linear model)	Lowest in Heterotrophy	+Fe -Glc				Flavin reductase like domain	Automated (eggnog emapper)													No assigned ortholog							No assigned ortholog in Os							No assigned ortholog in Zm	Cre06.g297600		Cz08g07050
Cz08g08100.t1	Cz08g08100			Lower Stringency (based on linear model)	Lowest in Heterotrophy	+Fe -Glc				Belongs to the complex I LYR family	Automated (eggnog emapper)													No assigned ortholog							No assigned ortholog in Os							No assigned ortholog in Zm	Cre13.g578800		Cz08g08100
Cz08g11020.t1	Cz08g11020			Lower Stringency (based on linear model)	Lowest in Heterotrophy	+Fe -Glc				Rubisco LSMT substrate-binding	Automated (eggnog emapper)				Cre08.g368700	Cre08.g368700								No assigned ortholog							No assigned ortholog in Os							No assigned ortholog in Zm	Cre08.g368700		Cz08g11020, Cz07g17100
Cz08g12070.t1	Cz08g12070			Lower Stringency (based on linear model)	Lowest in Heterotrophy	+Fe -Glc	RPS26.1			Belongs to the eukaryotic ribosomal protein eS26 family	Automated (eggnog emapper)													Detected ortholog protein in At							Detected ortholog transcript in Os							Detected ortholog transcript in Zm	Cre16.g682300(RPS26)	AT3G56340, AT2G40590, AT2G40510	Cz08g12070(RPS26.1), Cz11g17050(RPS26.2)
Cz08g12190.t1	Cz08g12190			Lower Stringency (based on linear model)	Lowest in Heterotrophy	+Fe -Glc				protein kinase activity	Automated (eggnog emapper)						No assigned ortholog							No assigned ortholog							No assigned ortholog in Os							No assigned ortholog in Zm			UNPLg00737, Cz08g12190, Cz13g00210
Cz08g15020.t1	Cz08g15020			Lower Stringency (based on linear model)	Lowest in Heterotrophy	+Fe -Glc				3-dehydroquinate synthase	Automated (eggnog emapper)													Detected ortholog protein in At							Detected ortholog transcript in Os							Detected ortholog transcript in Zm	Cre08.g368950(SHK2)	AT5G66120	Cz08g15020
Cz08g15130.t1	Cz08g15130			Lower Stringency (based on linear model)	Lowest in Heterotrophy	+Fe -Glc				WD domain, G-beta repeat	Automated (eggnog emapper)													Ortholog assigned, protein not detected in At							Ortholog assigned, transcript not detected in Os							Ortholog assigned, transcript not detected in Zm	Cre10.g462750	AT1G49540(AtELP2)	Cz08g15130
Cz08g16095.t1	Cz08g16095			Lower Stringency (based on linear model)	Lowest in Heterotrophy	+Fe -Glc				Cytidine and deoxycytidylate deaminase zinc-binding region	Automated (eggnog emapper)			Cre13.g570550										Detected ortholog protein in At							Detected ortholog transcript in Os							Detected ortholog transcript in Zm	Cre13.g570550	AT2G19570(AT-CDA1), AT4G29640, AT4G29650, AT4G29610, AT4G29580, AT4G29570, AT4G29620, AT4G29630, AT4G29600	Cz08g16095
Cz08g16180.t1	Cz08g16180			Lower Stringency (based on linear model)	Lowest in Heterotrophy	+Fe -Glc				Inosine-uridine preferring nucleoside hydrolase	Automated (eggnog emapper)						No assigned ortholog							No assigned ortholog							No assigned ortholog in Os							No assigned ortholog in Zm
Cz08g24280.t1	Cz08g24280			Lower Stringency (based on linear model)	Lowest in Heterotrophy	+Fe -Glc	FAP66			WD domain, G-beta repeat	Automated (eggnog emapper)													No assigned ortholog							No assigned ortholog in Os							No assigned ortholog in Zm	Cre13.g572700(IFT144)		Cz08g24280(FAP66)
Cz08g31130.t1	Cz08g31130			Lower Stringency (based on linear model)	Lowest in Heterotrophy	+Fe -Glc				Polyketide cyclase / dehydrase and lipid transport	Automated (eggnog emapper)										AT4G17650			Detected ortholog protein in At							Detected ortholog transcript in Os							Detected ortholog transcript in Zm	Cre07.g345700(COQ10)	AT4G17650	Cz08g31130
Cz09g10130.t1	Cz09g10130			Lower Stringency (based on linear model)	Lowest in Heterotrophy	+Fe -Glc											No assigned ortholog							No assigned ortholog							No assigned ortholog in Os							No assigned ortholog in Zm
Cz09g10273.t1	Cz09g10273			Lower Stringency (based on linear model)	Lowest in Heterotrophy	+Fe -Glc				Thioredoxin	Automated (eggnog emapper)			Cre01.g027450(TRX10)										Ortholog assigned, protein not detected in At							Detected ortholog transcript in Os							Detected ortholog transcript in Zm	Cre01.g027450(TRX10)	AT3G53220	Cz09g10273
Cz09g15210.t1	Cz09g15210			Lower Stringency (based on linear model)	Lowest in Heterotrophy	+Fe -Glc	PGM1	Glycolysis		N/A	Manual or Ortholog Based Annotation													No assigned ortholog							No assigned ortholog in Os							No assigned ortholog in Zm	Cre06.g293150		Cz09g15210(PGM1)
Cz09g25070.t1	Cz09g25070			Lower Stringency (based on linear model)	Lowest in Heterotrophy	+Fe -Glc				DNL zinc finger	Automated (eggnog emapper)													No assigned ortholog							No assigned ortholog in Os							Ortholog assigned, transcript not detected in Zm	Cre07.g339300		Cz09g25070
Cz09g27010.t1	Cz09g27010			Lower Stringency (based on linear model)	Lowest in Heterotrophy	+Fe -Glc	RAPTOR1			Raptor N-terminal CASPase like domain	Automated (eggnog emapper)													Ortholog assigned, protein not detected in At							Detected ortholog transcript in Os							Detected ortholog transcript in Zm	Cre08.g371957	AT5G01770(ATRAPTOR1A), AT3G08850(ATRAPTOR1B)	Cz09g27010(RAPTOR1)
Cz10g04090.t1	Cz10g04090			Lower Stringency (based on linear model)	Lowest in Heterotrophy	+Fe -Glc				protein kinase activity	Automated (eggnog emapper)						No assigned ortholog							Ortholog assigned, protein not detected in At							Detected ortholog transcript in Os							Detected ortholog transcript in Zm		AT5G49960	Cz04g25160, Cz10g04090
Cz10g05060.t1	Cz10g05060			Lower Stringency (based on linear model)	Lowest in Heterotrophy	+Fe -Glc											No assigned ortholog							No assigned ortholog							No assigned ortholog in Os							No assigned ortholog in Zm
Cz10g08260.t2	Cz10g08260			Lower Stringency (based on linear model)	Lowest in Heterotrophy	+Fe -Glc				Lysine-specific demethylase	Automated (eggnog emapper)													Ortholog assigned, protein not detected in At							Detected ortholog transcript in Os							Detected ortholog transcript in Zm	Cre10.g446850	AT3G07610(IBM1), AT4G00990, AT1G09060, AT1G11950, AT1G62310	Cz01g09020, Cz10g08260
Cz10g09050.t1	Cz10g09050			Lower Stringency (based on linear model)	Lowest in Heterotrophy	+Fe -Glc				Formyl transferase, C-terminal domain	Automated (eggnog emapper)		Cre12.g560550(MTF1)		Cre12.g560550(MTF1)	Cre12.g560550(MTF1)								Ortholog assigned, protein not detected in At							Detected ortholog transcript in Os							Detected ortholog transcript in Zm	Cre12.g560550(MTF1)	AT1G66520(pde194)	Cz10g09050
Cz10g10220.t1	Cz10g10220			Lower Stringency (based on linear model)	Lowest in Heterotrophy	+Fe -Glc				protein heterodimerization activity	Automated (eggnog emapper)													No assigned ortholog							No assigned ortholog in Os							No assigned ortholog in Zm	Cre02.g104800(HTV1), Cre16.g661450(HTV3)		Cz10g10220
Cz10g11225.t1	Cz10g11225			Lower Stringency (based on linear model)	Lowest in Heterotrophy	+Fe -Glc	RPS29			Ribosomal protein S29	Automated (eggnog emapper)													Ortholog assigned, protein not detected in At							Detected ortholog transcript in Os							Detected ortholog transcript in Zm	Cre08.g358556(RPS29), Cre08.g358556(RPS29)	AT4G33865, AT3G44010, AT3G43980	Cz10g11225(RPS29)
Cz10g12050.t1	Cz10g12050			Lower Stringency (based on linear model)	Lowest in Heterotrophy	+Fe -Glc				calcium-dependent protein kinase	Automated (eggnog emapper)													No assigned ortholog							No assigned ortholog in Os							No assigned ortholog in Zm	Cre13.g564500		Cz10g12050
Cz10g12250.t1	Cz10g12250			Lower Stringency (based on linear model)	Lowest in Heterotrophy	+Fe -Glc																		No assigned ortholog							No assigned ortholog in Os							No assigned ortholog in Zm	Cre02.g107400		Cz10g12250
Cz10g19140.t1	Cz10g19140			Lower Stringency (based on linear model)	Lowest in Heterotrophy	+Fe -Glc											No assigned ortholog							No assigned ortholog							No assigned ortholog in Os							No assigned ortholog in Zm			Cz10g18180, Cz10g19140, Cz10g19130, Cz16g14020, Cz10g19060, Cz10g19070
Cz10g20080.t1	Cz10g20080			Lower Stringency (based on linear model)	Lowest in Heterotrophy	+Fe -Glc	PCT2	Lipid Biosynthesis		Cytidinediphosphate Diacylglycerol Synthase	Manual or Ortholog Based Annotation													Ortholog assigned, protein not detected in At							Detected ortholog transcript in Os							Detected ortholog transcript in Zm	Cre12.g489050(PCT2)	AT3G60620(CDS5), AT2G45150(CDS4)	Cz10g20080(PCT2)
Cz10g26080.t1	Cz10g26080			Lower Stringency (based on linear model)	Lowest in Heterotrophy	+Fe -Glc				HSCB C-terminal oligomerisation domain	Automated (eggnog emapper)				Cre11.g467718(HSC20)									Ortholog assigned, protein not detected in At							Detected ortholog transcript in Os							Detected ortholog transcript in Zm	Cre12.g507559(HSC20), Cre11.g467718(HSC20)	AT5G06410	Cz10g26080
Cz10g26090.t1	Cz10g26090			Lower Stringency (based on linear model)	Lowest in Heterotrophy	+Fe -Glc				Protein RETICULATA-related	Automated (eggnog emapper)			Cre09.g387000(CGL34)				AT5G24690			AT5G24690			Detected ortholog protein in At							Detected ortholog transcript in Os							Detected ortholog transcript in Zm	Cre09.g387000(CGL34)	AT5G24690	Cz10g26090
Cz11g03260.t1	Cz11g03260			Lower Stringency (based on linear model)	Lowest in Heterotrophy	+Fe -Glc	GPAT1	Lipid Biosynthesis		Glycerol-3-Phosphate O-Acyltransferase	Manual or Ortholog Based Annotation			Cre02.g143000	Cre02.g143000	Cre02.g143000		AT1G32200(ACT1)			AT1G32200(ACT1)	AT1G32200(ACT1)		Detected ortholog protein in At							Detected ortholog transcript in Os							Detected ortholog transcript in Zm	Cre02.g143000	AT1G32200(ACT1)	Cz11g03260(GPAT1)
Cz11g05100.t1	Cz11g05100			Lower Stringency (based on linear model)	Lowest in Heterotrophy	+Fe -Glc				3-dehydroquinate synthase	Automated (eggnog emapper)						No assigned ortholog							No assigned ortholog							No assigned ortholog in Os							No assigned ortholog in Zm
Cz11g10290.t1	Cz11g10290			Lower Stringency (based on linear model)	Lowest in Heterotrophy	+Fe -Glc				malonyl-CoA decarboxylase	Automated (eggnog emapper)							AT4G04320						Detected ortholog protein in At							Detected ortholog transcript in Os							Detected ortholog transcript in Zm	Cre02.g145200	AT4G04320	Cz11g10290
Cz11g14180.t1	Cz11g14180			Lower Stringency (based on linear model)	Lowest in Heterotrophy	+Fe -Glc				Nicastrin	Automated (eggnog emapper)													Detected ortholog protein in At							Detected ortholog transcript in Os							Detected ortholog transcript in Zm	Cre06.g294400(NIS1)	AT3G52640	Cz11g14180
Cz11g25100.t1	Cz11g25100			Lower Stringency (based on linear model)	Lowest in Heterotrophy	+Fe -Glc				4Fe-4S single cluster domain of Ferredoxin I	Automated (eggnog emapper)							AT4G33540						Detected ortholog protein in At					LOC_Os02g58260, LOC_Os02g58270		Detected ortholog transcript in Os			GRMZM2G019177		GRMZM2G019177		Detected ortholog transcript in Zm	Cre24.g755847	AT4G33540	Cz11g25100
Cz11g28100.t1	Cz11g28100			Lower Stringency (based on linear model)	Lowest in Heterotrophy	+Fe -Glc	Hop2			Meiosis-specific protein that localizes to chromosomes, preventing synapsis between nonhomologous chromosomes and ensuring synapsis between homologs	Automated (eggnog emapper)													Ortholog assigned, protein not detected in At			LOC_Os03g50220				Detected ortholog transcript in Os							Ortholog assigned, transcript not detected in Zm	Cre06.g284400	AT1G13330(AHP2)	Cz11g28100(Hop2)
Cz11g28120.t1	Cz11g28120			Lower Stringency (based on linear model)	Lowest in Heterotrophy	+Fe -Glc																		No assigned ortholog							No assigned ortholog in Os							No assigned ortholog in Zm	Cre02.g144001		Cz11g28120
Cz12g12170.t1	Cz12g12170			Lower Stringency (based on linear model)	Lowest in Heterotrophy	+Fe -Glc				DnaJ molecular chaperone homology domain	Automated (eggnog emapper)													Ortholog assigned, protein not detected in At							No assigned ortholog in Os							No assigned ortholog in Zm	Cre07.g327450(DNJ34)	AT1G72070	UNPLg00103, Cz12g12170
Cz12g14200.t1	Cz12g14200			Lower Stringency (based on linear model)	Lowest in Heterotrophy	+Fe -Glc				Lipolytic acyl hydrolase (LAH)	Automated (eggnog emapper)						No assigned ortholog							No assigned ortholog							No assigned ortholog in Os							No assigned ortholog in Zm			Cz01g38010, Cz16g10190, Cz16g10180, Cz07g31230(PNPLA2.1), Cz15g20090, Cz09g13100, Cz09g17170, Cz12g14210(PNPLA2.2), Cz12g14200, Cz07g16160, Cz18g12040
Cz12g22190.t1	Cz12g22190			Lower Stringency (based on linear model)	Lowest in Heterotrophy	+Fe -Glc											No assigned ortholog							No assigned ortholog							No assigned ortholog in Os							No assigned ortholog in Zm			Cz14g01170, Cz12g22190
Cz12g26025.t1	Cz12g26025			Lower Stringency (based on linear model)	Lowest in Heterotrophy	+Fe -Glc				Peptidase S24-like	Automated (eggnog emapper)													Ortholog assigned, protein not detected in At							Detected ortholog transcript in Os							Detected ortholog transcript in Zm	Cre11.g467655(IMP1)	AT1G29960, AT1G23465, AT1G53530	Cz12g26025
Cz13g08200.t1	Cz13g08200			Lower Stringency (based on linear model)	Lowest in Heterotrophy	+Fe -Glc											No assigned ortholog							No assigned ortholog							No assigned ortholog in Os							No assigned ortholog in Zm
Cz13g09263.t1	Cz13g09263			Lower Stringency (based on linear model)	Lowest in Heterotrophy	+Fe -Glc				thylakoid lumenal P17.1 protein	Automated (eggnog emapper)				Cre03.g201050(ZNJ2)	Cre03.g201050(ZNJ2)								Ortholog assigned, protein not detected in At							Detected ortholog transcript in Os	GRMZM2G111501		GRMZM2G111501		GRMZM2G111501		Detected ortholog transcript in Zm	Cre03.g201050(ZNJ2)	AT3G44020	Cz13g09263
Cz13g11290.t1	Cz13g11290			Lower Stringency (based on linear model)	Lowest in Heterotrophy	+Fe -Glc				Elongator protein 3, MiaB family, Radical SAM	Automated (eggnog emapper)													No assigned ortholog							No assigned ortholog in Os							No assigned ortholog in Zm	Cre17.g741250(PHR1)		Cz13g11290
Cz13g16090.t1	Cz13g16090			Lower Stringency (based on linear model)	Lowest in Heterotrophy	+Fe -Glc				Uncharacterised ACR, YagE family COG1723	Automated (eggnog emapper)													No assigned ortholog							No assigned ortholog in Os							No assigned ortholog in Zm	Cre13.g590700, Cre13.g589250		Cz08g07190, Cz05g04130, Cz13g16090, Cz10g13220, Cz10g14010, Cz10g13230
Cz14g01040.t1	Cz14g01040			Lower Stringency (based on linear model)	Lowest in Heterotrophy	+Fe -Glc				base-excision repair	Automated (eggnog emapper)						No assigned ortholog							Ortholog assigned, protein not detected in At							Detected ortholog transcript in Os							Detected ortholog transcript in Zm		AT3G47830	Cz14g01040
Cz14g01170.t1	Cz14g01170			Lower Stringency (based on linear model)	Lowest in Heterotrophy	+Fe -Glc											No assigned ortholog							No assigned ortholog							No assigned ortholog in Os							No assigned ortholog in Zm			Cz14g01170, Cz12g22190
Cz14g03040.t1	Cz14g03040			Lower Stringency (based on linear model)	Lowest in Heterotrophy	+Fe -Glc				Domain of unknown function (DUF4033)	Automated (eggnog emapper)			Cre16.g661150(CGL5)										Ortholog assigned, protein not detected in At			LOC_Os08g02210	LOC_Os08g02210	LOC_Os08g02210	LOC_Os08g02210	Detected ortholog transcript in Os	GRMZM2G175989		GRMZM2G175989	GRMZM2G175989	GRMZM2G175989	GRMZM2G175989	Detected ortholog transcript in Zm	Cre16.g661150(CGL5)	AT1G64680	Cz14g03040
Cz14g04160.t1	Cz14g04160			Lower Stringency (based on linear model)	Lowest in Heterotrophy	+Fe -Glc				zinc finger	Automated (eggnog emapper)													Ortholog assigned, protein not detected in At							Detected ortholog transcript in Os							Detected ortholog transcript in Zm	Cre24.g755647	AT1G30460(ATCPSF30)	Cz14g04160
Cz14g07100.t1	Cz14g07100			Lower Stringency (based on linear model)	Lowest in Heterotrophy	+Fe -Glc	XK-RPE.1			glycerol kinase activity	Automated (eggnog emapper)													Detected ortholog protein in At							Detected ortholog transcript in Os							Detected ortholog transcript in Zm	Cre12.g543902	AT4G30310	Cz14g07140(XK-RPE.2), Cz14g07100(XK-RPE.1)
Cz14g14255.t1	Cz14g14255			Lower Stringency (based on linear model)	Lowest in Heterotrophy	+Fe -Glc				Cytochrome C oxidase copper chaperone (COX17)	Automated (eggnog emapper)													Ortholog assigned, protein not detected in At							Detected ortholog transcript in Os							Detected ortholog transcript in Zm	Cre05.g232850(COX17)	AT1G53030, AT3G15352(ATCOX17)	Cz14g14255
[truncated: 396 more rows]

## Sheet: One-to-One_CzAt
One-to-one nuclear-encoded orthologs associated with photosynthesis, Chromochloris to Arabidopsis
[truncated: 99 more rows]

[truncated: 5 more sheets: EvoRanked Associations, Highest in Heterotrophy Protein, GO Lowest in Heterotrophy, GO Highest in Heterotrophy, CabBindingBehavior]
