# Supplementary material for: Iron rescues glucose-mediated photosynthesis repression during lipid accumulation in the green alga Chromochloris zofingiensis
Source: Nat Commun. 2024 Jul 18;15:6046. doi: 10.1038/s41467-024-50170-x (PMC11258321; doi:10.1038/s41467-024-50170-x)
Supplement: Supplementary file 12 — Supplementary Data 9 [file 41467_2024_50170_MOESM12_ESM.xlsx]

## Sheet: FullProteomeAnnotations
geneID	Name	Pathway	Complex	Note	AnnotationMethod	C. reinhardtii	A. thaliana	C. zofingiensis ParalogGroup	Notes
CzCPg01290	atpA	Photosynthesis	cATP		Manual or Ortholog Based Annotation		ATCG00120.1(ATPA)	CzCPg01290(atpA)	Cre orthofinder was ran without plastid encoded proteins
CzCPg01090	atpB	Photosynthesis	cATP		Manual or Ortholog Based Annotation		ATCG00480.1(ATPB)	CzCPg01090(atpB)
Cz09g21130	ATPC1	Photosynthesis	cATP		Manual or Ortholog Based Annotation	Cre06.g259900.t1.2(ATPC)	AT4G04640.1(ATPC1)	Cz09g21130(ATPC1)
Cz05g34180	ATPD	Photosynthesis	cATP		Manual or Ortholog Based Annotation	Cre11.g467569.t1.1(ATPD)	AT4G09650.1(ATPD)	Cz05g34180(ATPD)
CzCPg00310	atpE	Photosynthesis	cATP		Manual or Ortholog Based Annotation		ATCG00470.1(ATPE)	CzCPg00310(atpE)
CzCPg00020	atpF	Photosynthesis	cATP		Manual or Ortholog Based Annotation		ATCG00130.1(ATPF)	CzCPg00020(atpF)
Cz02g27060	ATPG	Photosynthesis	cATP		Manual or Ortholog Based Annotation	Cre11.g481450.t1.2(ATPG)	AT4G32260.1(PDE334)	Cz02g27060(ATPG)
CzCPg00030	atpH	Photosynthesis	cATP		Manual or Ortholog Based Annotation		ATCG00140.1(ATPH)	CzCPg00030(atpH)
CzCPg00180	atpI	Photosynthesis	cATP		Manual or Ortholog Based Annotation		ATCG00150.1(ATPI)	CzCPg00180(atpI)
CzCPg01130	petA	Photosynthesis	cytb6f		Manual or Ortholog Based Annotation		ATCG00540.1(PETA)	CzCPg01130(petA)
CzCPg01070	petB	Photosynthesis	cytb6f		Manual or Ortholog Based Annotation		ATCG00720.1(PETB)	CzCPg01070(petB)
Cz13g12160	PETC	Photosynthesis	cytb6f		Manual or Ortholog Based Annotation	Cre11.g467689.t1.1(PETC)	AT4G03280.1(PETC)	Cz13g12160(PETC)
CzCPg01120	petD	Photosynthesis	cytb6f		Manual or Ortholog Based Annotation		ATCG00730.1(PETD)	CzCPg01120(petD)
CzCPg00150	petG	Photosynthesis	cytb6f		Manual or Ortholog Based Annotation		ATCG00600.1(PETG)	CzCPg00150(petG)
CzCPg00240	petL	Photosynthesis	cytb6f		Manual or Ortholog Based Annotation
Cz07g02140	PETM	Photosynthesis	cytb6f		Manual or Ortholog Based Annotation	Cre12.g546150.t1.2(PETM)		Cz07g02140(PETM)
Cz16g12040	PETN	Photosynthesis	cytb6f		Manual or Ortholog Based Annotation	Cre16.g650100.t1.2(PETN)	ATCG00210.1(YCF6)	Cz16g12040(PETN)
Cz06g16040	PETO	Photosynthesis	cytb6f		Manual or Ortholog Based Annotation	Cre12.g558900.t1.2(PETO)		Cz06g16040(PETO)
Cz07g28150	PETF	Photosynthesis	Ferredoxin		Manual or Ortholog Based Annotation	Cre14.g626700.t1.2(PETF), Cre17.g700950.t1.2(FDX5), Cre16.g658400.t1.2(FDX2)	AT2G27510.1(ATFD3), AT5G10000.1(ATFD4), AT1G10960.1(ATFD1), AT1G60950.1(ATFD2)	Cz07g28150(PETF), Cz13g08120(FDX2)
Cz13g08120	FDX2	Photosynthesis	Ferredoxin		Manual or Ortholog Based Annotation	Cre14.g626700.t1.2(PETF), Cre17.g700950.t1.2(FDX5), Cre16.g658400.t1.2(FDX2)	AT2G27510.1(ATFD3), AT5G10000.1(ATFD4), AT1G10960.1(ATFD1), AT1G60950.1(ATFD2)	Cz07g28150(PETF), Cz13g08120(FDX2)
Cz11g03180	FDX3	Photosynthesis	Ferredoxin		Manual or Ortholog Based Annotation	Cre06.g306350.t1.2(FDX3)		Cz11g03180(FDX3)
Cz13g08015	FDX4	Photosynthesis	Ferredoxin		Manual or Ortholog Based Annotation	Cre07.g334800.t1.2(FDX4), Cre07.g334800.t1.2(FDX4)	AT4G14890.1(FdC1)	Cz13g08015(FDX4)
Cz11g16050	FDX6	Photosynthesis	Ferredoxin		Manual or Ortholog Based Annotation	Cre01.g006100.t1.2		Cz11g16050(FDX6)
Cz14g22270	FDX7	Photosynthesis	Ferredoxin		Manual or Ortholog Based Annotation	Cre03.g183850.t1.2(FDX6)	AT1G32550.2(FdC2)	Cz14g22270(FDX7)
Cz02g17180	FNR	Photosynthesis	Ferredoxin		Manual or Ortholog Based Annotation	Cre11.g476750.t1.2(FNR1)	AT4G05390.1(ATRFNR1), AT1G30510.2(ATRFNR2)	Cz02g17180(FNR)
Cz14g01090	FLD1	Photosynthesis	Flavodoxin		Manual or Ortholog Based Annotation
CzCPg01210	psaA exon1	Photosynthesis	PSI		Manual or Ortholog Based Annotation
CzCPg00200	psaA exon2	Photosynthesis	PSI		Manual or Ortholog Based Annotation			CzCPg00200(psaA exon2)
CzCPg00270	psaA exon3	Photosynthesis	PSI		Manual or Ortholog Based Annotation		ATCG00350.1(PSAA)	CzCPg00270(psaA exon3)
CzCPg01360	psaB	Photosynthesis	PSI		Manual or Ortholog Based Annotation		ATCG00340.1(PSAB)	CzCPg01360(psaB)
CzCPg00250	psaC	Photosynthesis	PSI		Manual or Ortholog Based Annotation		ATCG01060.1(PSAC)	CzCPg00250(psaC)
Cz05g36030	PSAD	Photosynthesis	PSI		Manual or Ortholog Based Annotation	Cre05.g238332.t1.1(PSAD)	AT4G02770.1(PSAD-1), AT1G03130.1(PSAD-2)	Cz05g36030(PSAD)
Cz04g01180	PSAE	Photosynthesis	PSI		Manual or Ortholog Based Annotation	Cre10.g420350.t1.2(PSAE)	AT2G20260.1(PSAE-2), AT4G28750.1(PSAE-1)	Cz04g01180(PSAE)
Cz13g06010	PSAF	Photosynthesis	PSI		Manual or Ortholog Based Annotation	Cre09.g412100.t1.2(PSAF)	AT1G31330.1(PSAF)	Cz13g06010(PSAF)
Cz06g31280	PSAG	Photosynthesis	PSI		Manual or Ortholog Based Annotation	Cre12.g560950.t1.2(PSAG)	AT1G55670.1(PSAG)	Cz06g31280(PSAG)
Cz12g12230	PSAH	Photosynthesis	PSI		Manual or Ortholog Based Annotation	Cre07.g330250.t1.2(PSAH)	AT3G16140.1(PSAH-1), AT1G52230.1(PSAH-2)	Cz12g12230(PSAH)
Cz01g05275	PSAI	Photosynthesis	PSI		Manual or Ortholog Based Annotation	Cre03.g165100.t1.2(PSAI)	ATCG00510.1(PSAI)	Cz01g05275(PSAI)
CzCPg00170	psaJ	Photosynthesis	PSI		Manual or Ortholog Based Annotation		ATCG00630.1(PSAJ)	CzCPg00170(psaJ)
Cz06g26010	PSAK	Photosynthesis	PSI		Manual or Ortholog Based Annotation	Cre17.g724300.t1.2(PSAK)	AT1G30380.1(PSAK)	Cz06g26010(PSAK)
Cz02g18180	PSAL	Photosynthesis	PSI		Manual or Ortholog Based Annotation	Cre12.g486300.t1.2(PSAL)	AT4G12800.2(PSAL)	Cz02g18180(PSAL)
Cz17g10010	PSAN	Photosynthesis	PSI		Manual or Ortholog Based Annotation	Cre02.g082500.t1.1(PSAN)	AT5G64040.2(PSAN)	Cz17g10010(PSAN)
Cz15g01010	PSAO	Photosynthesis	PSI		Manual or Ortholog Based Annotation	Cre07.g334550.t1.2(PSAO)	AT1G08380.1(PSAO)	Cz15g01010(PSAO)
CzCPg00010	psbA	Photosynthesis	PSII		Manual or Ortholog Based Annotation		ATCG00020.1(PSBA)	CzCPg00010(psbA)
CzCPg00420	psbB	Photosynthesis	PSII		Manual or Ortholog Based Annotation		ATCG00680.1(PSBB)	CzCPg00420(psbB)
CzCPg00040	psbC	Photosynthesis	PSII		Manual or Ortholog Based Annotation		ATCG00280.1(PSBC)	CzCPg00040(psbC)
CzCPg00210	psbD	Photosynthesis	PSII		Manual or Ortholog Based Annotation		ATCG00270.1(PSBD)	CzCPg00210(psbD)
CzCPg01190	psbE	Photosynthesis	PSII		Manual or Ortholog Based Annotation		ATCG00580.1(PSBE)	CzCPg01190(psbE)
CzCPg00130	psbF	Photosynthesis	PSII		Manual or Ortholog Based Annotation		ATCG00570.1(PSBF)	CzCPg00130(psbF)
CzCPg00390	psbH	Photosynthesis	PSII		Manual or Ortholog Based Annotation		ATCG00710.1(PSBH)	CzCPg00390(psbH)
CzCPg01420	psbI	Photosynthesis	PSII		Manual or Ortholog Based Annotation		ATCG00080.1(PSBI)	CzCPg01420(psbI)
CzCPg00190	psbJ	Photosynthesis	PSII		Manual or Ortholog Based Annotation		ATCG00550.1(PSBJ)	CzCPg00190(psbJ)
CzCPg00380	psbK	Photosynthesis	PSII		Manual or Ortholog Based Annotation		ATCG00070.1(PSBK)	CzCPg00380(psbK)
CzCPg00140	psbL	Photosynthesis	PSII		Manual or Ortholog Based Annotation		ATCG00560.1(PSBL)	CzCPg00140(psbL)
CzCPg01390	psbM	Photosynthesis	PSII		Manual or Ortholog Based Annotation		ATCG00220.1(PSBM)	CzCPg01390(psbM)
CzCPg00400	psbN	Photosynthesis	PSII		Manual or Ortholog Based Annotation		ATCG00700.1(PSBN)	CzCPg00400(psbN)
Cz16g19040	PSBO	Photosynthesis	PSII		Manual or Ortholog Based Annotation	Cre09.g396213.t1.1(PSBO)	AT3G50820.1(OEC33), AT5G66570.1(MSP-1)	Cz16g19040(PSBO)
Cz07g15040	PSBP	Photosynthesis	PSII		Manual or Ortholog Based Annotation	Cre12.g550850.t1.2(PSBP1)	AT2G30790.1(PSBP-2), AT1G06680.1(OE23)	Cz07g15040(PSBP)
Cz05g13170	PSBQ1	Photosynthesis	PSII		Manual or Ortholog Based Annotation	Cre08.g372450.t1.2(PSBQ)	AT4G21280.2(PSBQ), AT4G05180.1(PSBQ)	Cz05g13170(PSBQ1), Cz05g09100(PSBQ2)
Cz05g09100	PSBQ2	Photosynthesis	PSII		Manual or Ortholog Based Annotation	Cre08.g372450.t1.2(PSBQ)	AT4G21280.2(PSBQ), AT4G05180.1(PSBQ)	Cz05g13170(PSBQ1), Cz05g09100(PSBQ2)
Cz09g21140	PSBR	Photosynthesis	PSII		Manual or Ortholog Based Annotation	Cre06.g261000.t1.2(PSBR)	AT1G79040.1(PSBR)	Cz09g21140(PSBR)
CzCPg00410	psbT	Photosynthesis	PSII		Manual or Ortholog Based Annotation		ATCG00690.1(PSBT)	CzCPg00410(psbT)
Cz19g05110	PSBW	Photosynthesis	PSII		Manual or Ortholog Based Annotation		AT2G30570.1(PSBW)	Cz19g05110(PSBW)
Cz17g16010	PSBX	Photosynthesis	PSII		Manual or Ortholog Based Annotation	Cre02.g082750.t1.2(PSBX), Cre02.g082852.t1.1	AT2G06520.1(PSBX)	Cz17g16010(PSBX)
Cz17g15140	PSBY	Photosynthesis	PSII		Manual or Ortholog Based Annotation	Cre10.g452100.t1.1(PSBY2)	AT1G67740.1(PSBY)	Cz17g15140(PSBY)
CzCPg01380	psbZ	Photosynthesis	PSII		Manual or Ortholog Based Annotation		ATCG00300.1(YCF9)	CzCPg01380(psbZ)
Cz04g12110	PSB27A	Photosynthesis	PSII		Manual or Ortholog Based Annotation	Cre05.g243800.t1.2(CPLD45)	AT1G03600.1(PSB27)	Cz04g12110(PSB27A)
Cz09g22190	PSB27B	Photosynthesis	PSII		Manual or Ortholog Based Annotation	Cre02.g078507.t1.2		Cz09g22190(PSB27B)
Cz02g41080	PSB27C	Photosynthesis	PSII		Manual or Ortholog Based Annotation	Cre02.g073850.t1.2(CGL54)	AT1G05385.1(LPA19)	Cz02g41080(PSB27C)
Cz13g07140	PSB28	Photosynthesis	PSII		Manual or Ortholog Based Annotation	Cre10.g440450.t1.2(PSB28)	AT4G28660.2(PSB28)	Cz13g07140(PSB28)
CzCPg00290	ycf12	Photosynthesis	PSII		Manual or Ortholog Based Annotation
Cz03g26240	LHCB4	Photosynthesis	PSII-MinorAntennae		Manual or Ortholog Based Annotation	Cre17.g720250.t1.2(LHCB4)	AT2G40100.1(LHCB4.3), AT5G01530.1(LHCB4.1), AT3G08940.2(LHCB4.2)	Cz03g26240(LHCB4)
Cz08g11160	LHCB5	Photosynthesis	PSII-MinorAntennae		Manual or Ortholog Based Annotation	Cre16.g673650.t1.1(LHCB5)	AT4G10340.1(LHCB5)	Cz08g11160(LHCB5)
Cz01g35130	PC	Photosynthesis	soluble		Manual or Ortholog Based Annotation	Cre03.g182551.t1.2(PCY1)	AT1G20340.1(DRT112), AT1G76100.2(PETE1)	Cz01g35130(PC)
Cz01g35120	CYC6	Photosynthesis	soluble		Manual or Ortholog Based Annotation	Cre16.g651050.t1.2(CYC6)		Cz01g35120(CYC6)
Cz01g26020	AOX2	Respiration	Alternative oxidase		Manual or Ortholog Based Annotation	Cre09.g395950.t1.2(AOX1), Cre03.g169550.t1.1(AOX2)	AT1G32350.1(AOX1D), AT5G64210.1(AOX2), AT3G27620.1(AOX1C), AT3G22360.1(AOX1B), AT3G22370.1(AOX1A)	Cz01g26020(AOX2)
CzMTg00230	atp6	Respiration	ATP synthase		Manual or Ortholog Based Annotation	Cre01.g018800.t1.2(ATP6)	ATMG00516.1(NAD1), ATMG01170.1(ATP6-2), ATMG00410.1(ATP6), AT2G07741.1	CzMTg00230(atp6)
CzMTg00140	atp9	Respiration	ATP synthase		Manual or Ortholog Based Annotation	Cre17.g731950.t1.2(ATP9B), Cre17.g732000.t1.1(ATP9A)	ATMG01080.1(ATP9), AT2G07671.1	CzMTg00140(atp9)
Cz03g14200	OSCP	Respiration	ATP synthase		Manual or Ortholog Based Annotation	Cre16.g680000.t1.2(ATP5)	AT5G13450.1(ATP5)	Cz03g14200(OSCP)
Cz04g32030	ATP1A	Respiration	ATP synthase		Manual or Ortholog Based Annotation	Cre02.g116750.t1.1(ATP1A), Cre02.g116750.t1.1(ATP1A)	ATMG01200.1(ORF294), AT2G07698.1, ATMG01190.1(ATP1)	Cz04g32030(ATP1A), Cz04g31080(ATP1A)
Cz03g32200	ATP2	Respiration	ATP synthase		Manual or Ortholog Based Annotation	Cre17.g698000.t1.2(ATP2)	AT5G08670.1, AT5G08690.1, AT5G08680.1	Cz03g32200(ATP2)
Cz08g05010	ATP3	Respiration	ATP synthase		Manual or Ortholog Based Annotation	Cre15.g635850.t1.2(ATP3), Cre15.g635850.t1.2(ATP3)	AT2G33040.1(ATP3)	Cz08g05010(ATP3)
Cz05g29070	ATPD	Respiration	ATP synthase		Manual or Ortholog Based Annotation	Cre11.g467707.t1.1(ATP4)	AT5G47030.1	Cz05g29070(ATPD)
Cz12g24015	ATP15	Respiration	ATP synthase		Manual or Ortholog Based Annotation	Cre10.g420700.t1.2(ATP15)	AT1G51650.1	Cz12g24015(ATP15)
Cz04g09240	ASA1	Respiration	ATP synthase		Manual or Ortholog Based Annotation	Cre07.g340350.t1.1(ASA1)		Cz04g09240(ASA1)
UNPLg00020	ASA2	Respiration	ATP synthase		Manual or Ortholog Based Annotation	Cre09.g415550.t1.2(ASA2)		UNPLg00020(ASA2)
Cz18g13100	ASA3	Respiration	ATP synthase		Manual or Ortholog Based Annotation	Cre07.g338050.t1.2(ASA3)		Cz18g13100(ASA3)
Cz06g10150	ASA4	Respiration	ATP synthase		Manual or Ortholog Based Annotation	Cre13.g581600.t1.2(ASA4)		Cz06g10150(ASA4)
Cz06g37200	ASA5	Respiration	ATP synthase		Manual or Ortholog Based Annotation	Cre17.g721300.t1.2(ASA5)		Cz06g37200(ASA5)
Cz18g09050	ASA7	Respiration	ATP synthase		Manual or Ortholog Based Annotation	Cre09.g416150.t1.2(ASA7)		Cz18g09050(ASA7)
Cz05g27075	ASA8	Respiration	ATP synthase		Manual or Ortholog Based Annotation	Cre09.g402300.t1.2(ASA8)		Cz05g27075(ASA8)
Cz02g05180	ASA9	Respiration	ATP synthase		Manual or Ortholog Based Annotation	Cre09.g395350.t1.1(ASA9)		Cz02g05180(ASA9)
Cz03g33200	Cz03g33200	Respiration	ATP synthase		Manual or Ortholog Based Annotation	Cre17.g697934.t2.1	AT3G03420.1	Cz07g33090(Cz07g33090), Cz03g33200(Cz03g33200)
Cz07g22200	OXA1	Respiration	ATP synthase		Manual or Ortholog Based Annotation	Cre16.g690200.t1.2(COX18)	AT5G62050.1(ATOXA1), AT2G46470.1(OXA1L), AT3G49155.1, AT1G44890.1	Cz07g22200(OXA1)
Cz06g16150	ATP11	Respiration	ATP synthase		Manual or Ortholog Based Annotation	Cre10.g437050.t1.2(ATP11)	AT2G34050.1	Cz06g16150(ATP11)
Cz06g20230	ATP12	Respiration	ATP synthase		Manual or Ortholog Based Annotation	Cre17.g726250.t1.2(ATP12)	AT5G40660.1	Cz06g20230(ATP12)
Cz04g31080	ATP1A	Respiration	ATP synthase		Manual or Ortholog Based Annotation	Cre02.g116750.t1.1(ATP1A), Cre02.g116750.t1.1(ATP1A)	ATMG01200.1(ORF294), AT2G07698.1, ATMG01190.1(ATP1)	Cz04g32030(ATP1A), Cz04g31080(ATP1A)
Cz07g33090	Cz07g33090	Respiration	ATP synthase		Manual or Ortholog Based Annotation	Cre17.g697934.t2.1	AT3G03420.1	Cz07g33090(Cz07g33090), Cz03g33200(Cz03g33200)
Cz03g18320	SDH1	Respiration	Complex II		Manual or Ortholog Based Annotation	Cre14.g619133.t1.1	AT2G18450.1(SDH1-2), AT5G66760.1(SDH1-1)	Cz03g18320(SDH1), Cz04g36210(SDH1)
Cz15g13230	SDH2	Respiration	Complex II		Manual or Ortholog Based Annotation	Cre06.g264200.t1.2(SDH2)	AT3G27380.1(SDH2-1), AT5G40650.1(SDH2-2), AT5G65165.1(SDH2-3)	Cz15g13230(SDH2)
Cz07g14020	SDH3	Respiration	Complex II		Manual or Ortholog Based Annotation	Cre01.g020350.t1.2(SDH3)		Cz07g14020(SDH3)
Cz07g14015	SDH4	Respiration	Complex II		Manual or Ortholog Based Annotation	Cre01.g020305.t1.1		Cz07g14015(SDH4)
Cz05g08055	Cz05g08055	Respiration	Complex II		Manual or Ortholog Based Annotation		AT2G39725.1	Cz05g08055(Cz05g08055)
Cz07g02050	SDHAF2	Respiration	Complex II		Manual or Ortholog Based Annotation	Cre12.g550750.t1.2	AT5G51040.3(SDHAF2)	Cz07g02050(SDHAF2)
Cz05g32170	Cz05g32170	Respiration	Complex II		Manual or Ortholog Based Annotation	Cre04.g217913.t1.1	AT1G25380.2(ATNDT2), AT2G47490.1(ATNDT1)	Cz05g32170(Cz05g32170)
Cz04g36210	SDH1	Respiration	Complex II		Manual or Ortholog Based Annotation	Cre14.g619133.t1.1	AT2G18450.1(SDH1-2), AT5G66760.1(SDH1-1)	Cz03g18320(SDH1), Cz04g36210(SDH1)
Cz02g13140	QCR1	Respiration	Complex III		Manual or Ortholog Based Annotation	Cre12.g523850.t1.2(QCR1)	AT3G02090.2(MPPBETA)	Cz02g13140(QCR1)
Cz06g37030	MPPA1	Respiration	Complex III		Manual or Ortholog Based Annotation	Cre17.g722800.t1.2(MPPA1)	AT3G16480.1(MPPalpha), AT1G51980.1	Cz06g37030(MPPA1)
CzMTg00010	cob	Respiration	Complex III		Manual or Ortholog Based Annotation		ATMG00220.1(COB), AT2G07727.1	CzMTg00010(cob)
Cz03g08180	CYC1	Respiration	Complex III		Manual or Ortholog Based Annotation	Cre15.g638500.t1.2(CYC1)	AT3G27240.1, AT5G40810.1	Cz03g08180(CYC1)
Cz13g13110	RIP1	Respiration	Complex III		Manual or Ortholog Based Annotation	Cre01.g051900.t1.2(RIP1)	AT5G13440.1, AT5G13430.1	Cz13g13110(RIP1)
Cz10g27170	QCR7	Respiration	Complex III		Manual or Ortholog Based Annotation	Cre06.g262700.t1.1(QCR7)	AT5G25450.1, AT4G32470.1	Cz10g27170(QCR7)
Cz14g16185	QCR8	Respiration	Complex III		Manual or Ortholog Based Annotation	Cre03.g156950.t1.1(QCR8)	AT3G10860.2, AT5G05370.1	Cz14g16185(QCR8)
Cz04g09027	Cz04g09027	Respiration	Complex III		Manual or Ortholog Based Annotation
Cz06g29205	QCR9	Respiration	Complex III		Manual or Ortholog Based Annotation	Cre11.g468950.t1.2(QCR9)	AT3G52730.2	Cz06g29205(QCR9)
Cz14g26085	QCR10	Respiration	Complex III		Manual or Ortholog Based Annotation	Cre09.g409150.t1.2(QCR10)	AT2G40765.1	Cz14g26085(QCR10)
Cz14g15120	Cz14g15120	Respiration	Complex III		Manual or Ortholog Based Annotation	Cre02.g106450.t1.1, Cre05.g234661.t1.1(BCS1)		Cz14g15120(Cz14g15120)
Cz16g18040	COQ8	Respiration	Complex III		Manual or Ortholog Based Annotation	Cre10.g429800.t1.2(COQ8)	AT4G01660.1(ABC1)	Cz16g18040(COQ8)
Cz04g38270	Cz04g38270	Respiration	Complex III		Manual or Ortholog Based Annotation	Cre01.g052050.t1.2	AT5G51220.1	Cz04g38270(Cz04g38270)
CzMTg00050	cox1	Respiration	Complex IV		Manual or Ortholog Based Annotation		ATMG01360.1(COX1)	CzMTg00050(cox1)
CzMTg00040	cox2a	Respiration	Complex IV		Manual or Ortholog Based Annotation	Cre03.g154350.t1.2(COX2A)		CzMTg00040(cox2a)
Cz15g01180	COX2B	Respiration	Complex IV		Manual or Ortholog Based Annotation	Cre01.g049500.t1.2(COX2B)		Cz15g01180(COX2B)
CzMTg00100	cox3	Respiration	Complex IV		Manual or Ortholog Based Annotation	Cre04.g221700.t1.2(COX3)	ATMG00730.1(COX3), AT2G07687.1	CzMTg00100(cox3)
Cz11g20250	COX4	Respiration	Complex IV		Manual or Ortholog Based Annotation	Cre13.g567600.t1.2		Cz11g20250(COX4)
Cz04g33210	COX5C	Respiration	Complex IV		Manual or Ortholog Based Annotation	Cre03.g157700.t1.2(COX5C)	AT5G61310.3, AT2G47380.2, AT5G40382.1	Cz04g33210(COX5C)
Cz01g24170	COX12	Respiration	Complex IV		Manual or Ortholog Based Annotation	Cre06.g304350.t1.2	AT4G28060.1, AT5G57815.1, AT1G22450.1(ATCOX6B2)	Cz01g24170(COX12)
Cz05g00200	COX13	Respiration	Complex IV		Manual or Ortholog Based Annotation	Cre12.g537450.t1.2(COX13)		Cz05g00200(COX13)
Cz13g07220	COX90	Respiration	Complex IV		Manual or Ortholog Based Annotation	Cre16.g691850.t1.2(COX90)		Cz13g07220(COX90), Cz04g37070(COX90)
Cz01g14040	SUR1	Respiration	Complex IV		Manual or Ortholog Based Annotation	Cre16.g664700.t1.2	AT1G48510.3, AT3G17910.1(EMB3121)	Cz01g14040(SUR1)
Cz01g09280	COX16	Respiration	Complex IV		Manual or Ortholog Based Annotation	Cre03.g165400.t1.2(COX16)	AT4G14145.1	Cz01g09280(COX16)
Cz04g37070	COX90	Respiration	Complex IV		Manual or Ortholog Based Annotation	Cre16.g691850.t1.2(COX90)		Cz13g07220(COX90), Cz04g37070(COX90)
Cz12g00190	NUO6	Respiration	ComplexI		Manual or Ortholog Based Annotation	Cre10.g422600.t1.1(NUO6)	AT5G08530.1(CI51)	Cz12g00190(NUO6)
Cz14g14250	NUO5	Respiration	ComplexI		Manual or Ortholog Based Annotation	Cre10.g450400.t1.2(NUO5)	AT4G02580.1	Cz14g14250(NUO5)
Cz05g14010	NUOS1	Respiration	ComplexI		Manual or Ortholog Based Annotation	Cre12.g535950.t1.2(NUOS1)	AT5G37510.2(CI76)	Cz05g14010(NUOS1)
Cz05g31270	NUO8	Respiration	ComplexI		Manual or Ortholog Based Annotation	Cre12.g496750.t1.2(NUO8)	AT1G79010.1, AT1G16700.1	Cz05g31270(NUO8)
Cz10g28080	NUO10	Respiration	ComplexI		Manual or Ortholog Based Annotation	Cre12.g492300.t1.2(NUO10)	AT5G11770.1	Cz10g28080(NUO10)
Cz05g18120	NUO9/ND9	Respiration	ComplexI		Manual or Ortholog Based Annotation	Cre07.g327400.t1.1(NUO9)	ATMG00070.1(NAD9)	Cz05g18120(NUO9/ND9)
Cz14g19020	NUO7/ND7	Respiration	ComplexI		Manual or Ortholog Based Annotation	Cre09.g405850.t1.1(NUO7)	ATMG00510.1(NAD7), ATCG01110.1(NDHH)	Cz14g19020(NUO7/ND7)
CzMTg00130	nad1	Respiration	ComplexI		Manual or Ortholog Based Annotation		ATCG01100.1(NDHA)	CzMTg00130(nad1)
CzMTg00080	nad2	Respiration	ComplexI		Manual or Ortholog Based Annotation		AT2G07689.1, ATCG01250.1(NDHB.2), ATCG00890.1(NDHB.1)	CzMTg00080(nad2)
CzMTg00150	nad3	Respiration	ComplexI		Manual or Ortholog Based Annotation	Cre08.g378900.t1.2(NUO3)	ATMG00990.1(NAD3), AT2G07751.1, ATCG00440.1(NDHC)	CzMTg00150(nad3)
CzMTg00310	nad4L	Respiration	ComplexI		Manual or Ortholog Based Annotation	Cre09.g402552.t1.1(NUO11)	ATMG00650.1(NAD4L)	CzMTg00310(nad4L)
CzMTg00320	nad4	Respiration	ComplexI		Manual or Ortholog Based Annotation		ATMG00580.1(NAD4)	CzMTg00320(nad4)
CzMTg00250	nad5	Respiration	ComplexI		Manual or Ortholog Based Annotation		ATMG00513.1(NAD5)	CzMTg00250(nad5)
CzMTg00120	nad6	Respiration	ComplexI		Manual or Ortholog Based Annotation		ATMG00270.1(NAD6)	CzMTg00120(nad6)
Cz12g16270	NUOS4	Respiration	ComplexI		Manual or Ortholog Based Annotation	Cre03.g146247.t1.1(NUOS4)	AT5G67590.1(FRO1)	Cz12g16270(NUOS4), Cz10g09193(NUOS4)
Cz01g28160	NUOS6	Respiration	ComplexI		Manual or Ortholog Based Annotation	Cre03.g178250.t1.2(NUOS6)	AT3G03070.1	Cz01g28160(NUOS6)
Cz03g11040	NUOB8	Respiration	ComplexI		Manual or Ortholog Based Annotation	Cre16.g679500.t1.2(NUOB8)	AT5G47890.1	Cz03g11040(NUOB8)
Cz16g20025	NUO13	Respiration	ComplexI		Manual or Ortholog Based Annotation	Cre11.g467767.t1.1(NUO13)	AT3G03100.2	Cz16g19250(NUO13), Cz16g20025(NUO13)
Cz02g06240	NUOB13	Respiration	ComplexI		Manual or Ortholog Based Annotation	Cre13.g568800.t1.2(NUOB13)	AT4G28005.1, AT5G52840.1	Cz02g06240(NUOB13)
Cz10g28337	B14.5a	Respiration	ComplexI		Manual or Ortholog Based Annotation	Cre12.g484700.t1.2	AT5G08060.1	Cz10g28337(B14.5a)
Cz03g12120	NUOA9	Respiration	ComplexI		Manual or Ortholog Based Annotation	Cre10.g434450.t1.2(NUOA9)	AT2G20360.1	Cz03g12120(NUOA9)
Cz03g01140	DNK1	Respiration	ComplexI		Manual or Ortholog Based Annotation	Cre02.g095350.t1.1	AT1G72040.1(AtdNK)	Cz03g01140(DNK1)
Cz09g05210	NUOB14	Respiration	ComplexI		Manual or Ortholog Based Annotation	Cre12.g555250.t1.2(NUOB14)	AT3G12260.1	Cz09g05210(NUOB14)
UNPLg00971	NUOA8	Respiration	ComplexI		Manual or Ortholog Based Annotation	Cre07.g333900.t1.1(NUOA8)	AT3G06310.3, AT5G18800.1	UNPLg00971(NUOA8)
Cz03g20130	NUOB16	Respiration	ComplexI		Manual or Ortholog Based Annotation	Cre16.g664600.t1.2(NUOB16)	AT2G33220.2, AT1G04630.1(MEE4)	Cz03g20130(NUOB16)
Cz04g04055	NUO21	Respiration	ComplexI		Manual or Ortholog Based Annotation	Cre06.g267200.t1.2(NUO21)	AT4G16450.2	Cz04g04055(NUO21)
Cz02g34220	NUOB4	Respiration	ComplexI		Manual or Ortholog Based Annotation	Cre03.g204650.t1.2(NUOB4)	AT2G31490.1	Cz02g34220(NUOB4)
Cz01g10235	NUOB18	Respiration	ComplexI		Manual or Ortholog Based Annotation	Cre06.g278188.t1.1(NUOB18)	AT2G02050.1	Cz01g10235(NUOB18)
Cz11g28145	TEF29	Respiration	ComplexI		Manual or Ortholog Based Annotation	Cre01.g007850.t1.2(TEF29)	AT5G47570.1	Cz11g28145(TEF29)
Cz16g19095	NUOB22	Respiration	ComplexI		Manual or Ortholog Based Annotation	Cre11.g467668.t1.1(NUOB22)	AT4G34700.1(AtCIB22)	Cz16g19095(NUOB22)
Cz09g07050	NUOB10	Respiration	ComplexI		Manual or Ortholog Based Annotation	Cre12.g555150.t1.2(NUOB10)	AT1G49140.1, AT3G18410.1	Cz09g07050(NUOB10)
Cz05g32050	NUO17	Respiration	ComplexI		Manual or Ortholog Based Annotation	Cre05.g240800.t1.2(NUO17)	AT2G42310.1, AT3G57785.1	Cz05g32050(NUO17)
Cz06g34055	NDU10/KFYI	Respiration	ComplexI		Manual or Ortholog Based Annotation	Cre17.g725400.t1.2	AT4G00585.1	Cz06g34055(NDU10/KFYI)
Cz08g16207	NDU9/B14.5b	Respiration	ComplexI		Manual or Ortholog Based Annotation		AT4G20150.1	Cz08g16207(NDU9/B14.5b)
Cz01g31065	NUOS5	Respiration	ComplexI		Manual or Ortholog Based Annotation
Cz07g17120	ACP1	Respiration	ComplexI		Manual or Ortholog Based Annotation	Cre16.g673109.t1.1(ACP1)	AT5G36280.1, AT1G65290.1(mtACP2), AT2G44620.1(MTACP-1)	Cz07g17120(ACP1)
Cz02g19080	CAG1	Respiration	ComplexI		Manual or Ortholog Based Annotation	Cre12.g516450.t1.2(CAG1)	AT5G66510.2(GAMMA CA3), AT1G47260.1(APFI), AT1G19580.1(GAMMA CA1)	Cz02g19080(CAG1)
Cz08g01250	CAG2	Respiration	ComplexI		Manual or Ortholog Based Annotation	Cre06.g293850.t1.2(CAG2)	AT5G63510.2(GAMMA CAL1), AT3G48680.1(AtCAL2)	Cz08g01250(CAG2)
Cz18g10140	CAG3	Respiration	ComplexI		Manual or Ortholog Based Annotation	Cre09.g415850.t1.2(CAG3)		Cz18g10140(CAG3)
Cz06g02265	TIM22A	Respiration	ComplexI		Manual or Ortholog Based Annotation	Cre01.g021050.t1.2(TIM22A)	AT1G18320.1, AT3G10110.1(MEE67)	Cz06g02265(TIM22A)
Cz03g07225	NUOP3	Respiration	ComplexI		Manual or Ortholog Based Annotation	Cre02.g100200.t1.2(NUOP3)	AT3G07480.1	Cz03g07225(NUOP3)
Cz05g10310	DUF543	Respiration	ComplexI		Manual or Ortholog Based Annotation	Cre12.g515150.t1.2	AT1G22520.2, AT1G72170.1	Cz05g10310(DUF543)
UNPLg00201	TIM23	Respiration	ComplexI		Manual or Ortholog Based Annotation	Cre10.g434250.t1.2	AT1G17530.1(ATTIM23-1), AT1G72750.1(ATTIM23-2), AT3G04800.1(ATTIM23-3)	UNPLg00201(TIM23)
Cz10g09193	NUOS4	Respiration	ComplexI		Manual or Ortholog Based Annotation	Cre03.g146247.t1.1(NUOS4)	AT5G67590.1(FRO1)	Cz12g16270(NUOS4), Cz10g09193(NUOS4)
Cz16g19250	NUO13	Respiration	ComplexI		Manual or Ortholog Based Annotation	Cre11.g467767.t1.1(NUO13)	AT3G03100.2	Cz16g19250(NUO13), Cz16g20025(NUO13)
Cz05g15120	CYC	Respiration	Cytochrome c		Manual or Ortholog Based Annotation	Cre12.g522600.t1.2	AT1G22840.1(ATCYTC-A), AT4G10040.1(CYTC-2)	Cz05g15120(CYC)
Cz05g13180	HCS1	Respiration	Cytochrome c		Manual or Ortholog Based Annotation	Cre12.g525700.t1.2(HCS1)		Cz05g13180(HCS1)
Cz07g23090	HCS2	Respiration	Cytochrome c		Manual or Ortholog Based Annotation	Cre16.g690050.t1.2(HCS2)		Cz07g23090(HCS2)
Cz12g09060	NDA1	Respiration	Type-II NAD(P)H dehydrogenase family		Manual or Ortholog Based Annotation	Cre16.g691552.t1.1(NDA1)	AT2G29990.1(NDA2), AT1G07180.1(ATNDI1)	Cz12g09060(NDA1)
Cz07g16140	NDA5	Respiration	Type-II NAD(P)H dehydrogenase family		Manual or Ortholog Based Annotation	Cre16.g671000.t1.2(NDA5)	AT5G08740.1(NDC1)	Cz07g16140(NDA5)
Cz11g15140	NDA6	Respiration	Type-II NAD(P)H dehydrogenase family		Manual or Ortholog Based Annotation	Cre12.g555803.t1.1(NDA6), Cre12.g556228.t1.1(NDA7)	AT3G44190.1, AT5G22140.1	Cz11g15140(NDA6)
Cz12g10100	ACS1	Lipid Biosynthesis		Acetyl Co-A Synthase	Manual or Ortholog Based Annotation	Cre01.g055408.t1.1, Cre07.g353450.t1.2(ACS3), Cre01.g071662.t1.1(ACS1)	AT5G36880.2(ACS)	Cz09g15060(ACS2), Cz12g10100(ACS1)
Cz09g15060	ACS2	Lipid Biosynthesis		Acetyl Co-A Synthase	Manual or Ortholog Based Annotation	Cre01.g055408.t1.1, Cre07.g353450.t1.2(ACS3), Cre01.g071662.t1.1(ACS1)	AT5G36880.2(ACS)	Cz09g15060(ACS2), Cz12g10100(ACS1)
Cz01g37230	PDH2	Lipid Biosynthesis		N/A	Manual or Ortholog Based Annotation	Cre03.g194200.t1.2(PDH2)	AT2G34590.1, AT1G30120.1(PDH-E1 BETA)	Cz01g37230(PDH2)
Cz03g08090	PDC2	Lipid Biosynthesis		N/A	Manual or Ortholog Based Annotation	Cre02.g099850.t1.1(PDC2)	AT1G01090.1(PDH-E1 ALPHA)	Cz03g08090(PDC2)
Cz07g16120	DLD2	Lipid Biosynthesis		N/A	Manual or Ortholog Based Annotation	Cre01.g016514.t1.1	AT4G16155.1, AT3G16950.2(LPD1)	Cz07g16120(DLD2)
Cz02g10250	DLA1	Lipid Biosynthesis		N/A	Manual or Ortholog Based Annotation	Cre09.g386735.t1.1(DLA1)	AT1G54220.2, AT3G13930.1	Cz02g10250(DLA1)
Cz05g28130	DLA2	Lipid Biosynthesis		N/A	Manual or Ortholog Based Annotation	Cre03.g158900.t1.2(DLA2)	AT1G34430.1(EMB3003), AT3G25860.1(LTA2)	Cz05g28130(DLA2)
Cz08g26200	DLA3	Lipid Biosynthesis		N/A	Manual or Ortholog Based Annotation	Cre06.g252550.t1.1(DLA3)	AT3G52200.2(LTA3)	Cz08g26200(DLA3)
Cz02g17060	ACX1	Lipid Biosynthesis		Acetyl-CoA Carboxylase Carboxyltransferase; beta Subunit	Manual or Ortholog Based Annotation	Cre12.g484000.t1.2	ATCG00500.1(ACCD)	Cz02g17060(ACX1)
Cz02g12030	ACX2	Lipid Biosynthesis		Acetyl-CoA Carboxylase Carboxyltransferase; alpha Subunit	Manual or Ortholog Based Annotation	Cre12.g519100.t1.2	AT2G38040.2(CAC3)	Cz02g12030(ACX2)
Cz03g28270	BCC1	Lipid Biosynthesis		N/A	Manual or Ortholog Based Annotation	Cre17.g715250.t1.2(BCC1)	AT5G16390.1(BCCP), AT5G15530.1(BCCP2)	Cz03g28270(BCC1)
Cz06g20040	BCC2	Lipid Biosynthesis		N/A	Manual or Ortholog Based Annotation	Cre01.g037850.t1.1(BCC2)	AT1G52670.1, AT3G15690.2	Cz06g20040(BCC2)
Cz13g10110	BCR1	Lipid Biosynthesis		N/A	Manual or Ortholog Based Annotation	Cre08.g359350.t1.2	AT5G35360.3(CAC2)	Cz13g10110(BCR1)
Cz09g30220	ACP2	Lipid Biosynthesis		Acyl-Carrier Protein (ACP)	Manual or Ortholog Based Annotation	Cre13.g577100.t1.2(ACP2)	AT4G25050.2(ACP4), AT5G27200.1(ACP5), AT3G05020.1(ACP), AT1G54630.1(ACP3), AT1G54580.1(ACP2)	Cz09g30220(ACP2)
Cz13g05150	MCT1	Lipid Biosynthesis		Malonyl-CoA:ACP Acyltransferase	Manual or Ortholog Based Annotation	Cre14.g621650.t1.1	AT2G30200.1(EMB3147)	Cz13g05150(MCT1)
Cz04g37050	MCT2	Lipid Biosynthesis		Malonyl-CoA:ACP Acyltransferase	Manual or Ortholog Based Annotation	Cre02.g088250.t1.2		Cz04g37050(MCT2)
Cz02g14160	KAS1	Lipid Biosynthesis		Beta-Ketoacyl ACP Synthase	Manual or Ortholog Based Annotation	Cre11.g467723.t1.1(KAS1), Cre11.g467723.t1.1(KAS1)	AT5G46290.3(KAS1)	Cz02g14160(KAS1)
UNPLg00257	KAS2	Lipid Biosynthesis		Beta-Ketoacyl ACP Synthase	Manual or Ortholog Based Annotation	Cre07.g335300.t1.2(KAS2)	AT1G74960.2(ATKAS2)	UNPLg00257(KAS2)
Cz18g03070	KAS3	Lipid Biosynthesis		Beta-Ketoacyl ACP Synthase	Manual or Ortholog Based Annotation	Cre04.g216950.t1.2	AT1G62640.2(KAS III)	Cz18g03070(KAS3)
Cz01g34370	KAR1	Lipid Biosynthesis		Beta-Ketoacyl ACP Reductase	Manual or Ortholog Based Annotation	Cre03.g172000.t1.2	AT1G24360.1	Cz01g34370(KAR1)
Cz01g09160	HAD1	Lipid Biosynthesis		Beta-Hydroxyacyl ACP Dehydrase/Dehydratase	Manual or Ortholog Based Annotation	Cre03.g208050.t1.2	AT2G22230.1, AT5G10160.1	Cz01g09160(HAD1)
Cz11g20040	ENR1	Lipid Biosynthesis		Enoyl ACP Reductase	Manual or Ortholog Based Annotation	Cre06.g294950.t1.1	AT2G05990.1(ENR1)	Cz11g20040(ENR1)
Cz13g17200	SAD2	Lipid Biosynthesis		Stearoyl ACP Desaturase	Manual or Ortholog Based Annotation
Cz04g05080	FAT1	Lipid Biosynthesis		N/A	Manual or Ortholog Based Annotation	Cre06.g256750.t1.2	AT3G25110.1(AtFaTA), AT4G13050.1	Cz04g05080(FAT1)
Cz11g03260	GPAT1	Lipid Biosynthesis		Glycerol-3-Phosphate O-Acyltransferase	Manual or Ortholog Based Annotation	Cre02.g143000.t1.2	AT1G32200.2(ACT1)	Cz11g03260(GPAT1)
Cz16g02090	LPAAT1	Lipid Biosynthesis		N/A	Manual or Ortholog Based Annotation	Cre09.g398289.t1.1	AT4G30580.1(ATS2)	Cz16g02090(LPAAT1)
Cz01g36190	PCT1	Lipid Biosynthesis		CDP:DAG Synthetase	Manual or Ortholog Based Annotation	Cre03.g186200.t1.2(PCT1)	AT4G26770.1, AT4G22340.3(CDS2), AT1G62430.1(ATCDS1)	Cz01g36190(PCT1)
Cz01g26180	PGP1	Lipid Biosynthesis		Phosphatidylglycerophosphate Synthase	Manual or Ortholog Based Annotation	Cre03.g168700.t1.2(PGP1)	AT5G47760.1(ATPGLP2), AT5G36790.2, AT5G36700.4(ATPGLP1)	Cz01g26180(PGP1)
Cz14g10070	PAP1	Lipid Biosynthesis		N/A	Manual or Ortholog Based Annotation	Cre05.g240000.t1.2		Cz14g10070(PAP1)
Cz08g10040	PAP2	Lipid Biosynthesis		Phosphatidate Phosphatase	Manual or Ortholog Based Annotation	Cre06.g295250.t1.1	AT5G66450.3(LPPepsilon2), AT3G50920.1(LPPepsilon1)	Cz08g10040(PAP2)
Cz16g11240	PAP5	Lipid Biosynthesis		N/A	Manual or Ortholog Based Annotation
Cz11g09050	PAP6	Lipid Biosynthesis		N/A	Manual or Ortholog Based Annotation
Cz10g16040	PAP7	Lipid Biosynthesis		N/A	Manual or Ortholog Based Annotation			Cz10g16040(PAP7)
Cz03g31030	SQD1	Lipid Biosynthesis		UPD-Sulfoquinovosyl Synthase	Manual or Ortholog Based Annotation	Cre16.g656400.t1.2(SQD1)	AT4G33030.1(SQD1)	Cz03g31030(SQD1)
Cz07g23140	SQD2	Lipid Biosynthesis		Sulfolipid Synthase	Manual or Ortholog Based Annotation	Cre16.g689150.t1.2(SQD3), Cre01.g038550.t1.1(SQD2)	AT5G01220.1(SQD2)	Cz07g23140(SQD2)
Cz08g30040	MGD1	Lipid Biosynthesis		Monogalactosyldiacylglycerol Synthase	Manual or Ortholog Based Annotation	Cre13.g585301.t1.1	AT4G31780.3(EMB2797)	Cz08g30040(MGD1)
Cz01g38020	PGD1	Lipid Biosynthesis		N/A	Manual or Ortholog Based Annotation	Cre05.g248200.t1.1, Cre03.g193500.t1.2	AT3G61680.1, AT3G62590.1, AT1G02660.1	Cz14g19210, Cz01g38020(PGD1)
Cz03g26070	DGD1	Lipid Biosynthesis		DGDG synthase	Manual or Ortholog Based Annotation
Cz13g19030	DGD2	Lipid Biosynthesis		Digalactosyldiacylglycerol Synthase	Manual or Ortholog Based Annotation	Cre13.g583600.t1.2(DGD1)	AT4G00550.1(DGD2), AT3G11670.1(DGD1)	Cz10g17090(DGD3), Cz13g19030(DGD2)
Cz10g17090	DGD3	Lipid Biosynthesis		Digalactosyldiacylglycerol Synthase	Manual or Ortholog Based Annotation	Cre13.g583600.t1.2(DGD1)	AT4G00550.1(DGD2), AT3G11670.1(DGD1)	Cz10g17090(DGD3), Cz13g19030(DGD2)
Cz07g22230	LACS1	Lipid Biosynthesis		Long Chain Acyl-CoA Synthetase	Manual or Ortholog Based Annotation	Cre13.g566650.t1.2, Cre03.g182050.t1.2	AT2G47240.1(CER8), AT2G47245.1, AT1G49430.1(LACS2), AT4G11030.1, AT4G23850.1(LACS4)	Cz11g20120(LACS2), Cz01g36150(LACS4), Cz07g22230(LACS1)
Cz11g20120	LACS2	Lipid Biosynthesis		Long Chain Acyl-CoA Synthetase	Manual or Ortholog Based Annotation	Cre13.g566650.t1.2, Cre03.g182050.t1.2	AT2G47240.1(CER8), AT2G47245.1, AT1G49430.1(LACS2), AT4G11030.1, AT4G23850.1(LACS4)	Cz11g20120(LACS2), Cz01g36150(LACS4), Cz07g22230(LACS1)
Cz05g30060	LACS3	Lipid Biosynthesis		Long Chain Acyl-CoA Synthetase	Manual or Ortholog Based Annotation	Cre12.g507400.t1.2	AT5G27600.1(ATLACS7), AT3G05970.1(ATLACS6)	Cz05g30060(LACS3)
Cz01g36150	LACS4	Lipid Biosynthesis		Long Chain Acyl-CoA Synthetase	Manual or Ortholog Based Annotation	Cre13.g566650.t1.2, Cre03.g182050.t1.2	AT2G47240.1(CER8), AT2G47245.1, AT1G49430.1(LACS2), AT4G11030.1, AT4G23850.1(LACS4)	Cz11g20120(LACS2), Cz01g36150(LACS4), Cz07g22230(LACS1)
Cz09g31330	GPAT2	Lipid Biosynthesis		Glycerol-3-Phosphate O-Acyltransferase	Manual or Ortholog Based Annotation	Cre06.g273250.t1.2	AT5G60620.1(GPAT9)	Cz09g31330(GPAT2)
Cz01g18130	IPS1	Lipid Biosynthesis		Inositol-3-Phosophate Synthase	Manual or Ortholog Based Annotation	Cre03.g180250.t1.2	AT4G39800.1(ATIPS1), AT2G22240.1(ATIPS2), AT5G10170.1(ATMIPS3)	Cz01g18130(IPS1)
Cz17g13240	PIS1	Lipid Biosynthesis		CDP-DAG:Inositol Phosphatidyltransferase	Manual or Ortholog Based Annotation	Cre10.g419800.t1.2(PIS1)	AT4G38570.3(PIS2), AT1G68000.1(ATPIS)	Cz17g13240(PIS1)
Cz01g00060	PIS2	Lipid Biosynthesis		N/A	Manual or Ortholog Based Annotation	Cre03.g204751.t1.1		Cz01g00060(PIS2)
Cz06g14040	PGP2	Lipid Biosynthesis		N/A	Manual or Ortholog Based Annotation
Cz05g08130	PGP3	Lipid Biosynthesis		N/A	Manual or Ortholog Based Annotation	Cre06.g271400.t1.1(PGP3)		Cz05g08130(PGP3)
Cz12g07050	PGPP1	Lipid Biosynthesis		N/A	Manual or Ortholog Based Annotation	Cre04.g219900.t1.1	AT3G58830.2	Cz12g07050(PGPP1)
Cz04g14150	LPAAT2	Lipid Biosynthesis		N/A	Manual or Ortholog Based Annotation	Cre17.g738350.t1.2		Cz04g14150(LPAAT2), Cz04g14160
Cz05g12110	PAP4	Lipid Biosynthesis		N/A	Manual or Ortholog Based Annotation	Cre03.g150050.t1.1	AT3G58490.1(AtSPP1)	Cz05g12110(PAP4)
Cz10g20080	PCT2	Lipid Biosynthesis		Cytidinediphosphate Diacylglycerol Synthase	Manual or Ortholog Based Annotation	Cre12.g489050.t1.2(PCT2)	AT3G60620.1(CDS5), AT2G45150.1(CDS4)	Cz10g20080(PCT2)
Cz01g13260	BTA1	Lipid Biosynthesis		Betaine Lipid Synthase	Manual or Ortholog Based Annotation	Cre07.g324200.t1.2(BTA1)		Cz01g13260(BTA1)
Cz06g24140	SDC1	Lipid Biosynthesis		Serine Decarboxylase	Manual or Ortholog Based Annotation	Cre01.g038250.t1.2(SDC1)	AT1G43710.1(ATSDC1)	Cz06g24140(SDC1)
Cz11g15030	ETK1	Lipid Biosynthesis		Ethanolamine Kinase	Manual or Ortholog Based Annotation	Cre06.g291600.t1.1(ETK1), Cre06.g291600.t1.1(ETK1)	AT2G26830.1(emb1187)	Cz11g15030(ETK1)
Cz05g17180	ECT1	Lipid Biosynthesis		CTP:Phosphoethanolamine Cytidylyltransferase	Manual or Ortholog Based Annotation	Cre12.g539000.t1.2(ECT1)	AT2G38670.1(PECT1)	Cz05g17180(ECT1)
Cz05g09130	EPT1	Lipid Biosynthesis		CDP-Ethanolamine: DAG-Ethanolamine Phosphotransferase	Manual or Ortholog Based Annotation	Cre12.g538450.t1.2(EPT1)	AT3G25585.2(AAPT2), AT1G13560.1(AAPT1)	Cz05g09130(EPT1)
Cz06g05010	DGAT1	Lipid Biosynthesis		Diacylglycerol Acyltransferase Type 1	Manual or Ortholog Based Annotation	Cre01.g045903.t1.1	AT2G19450.1(ABX45)	Cz09g08290(DGTL1), Cz06g05010(DGAT1)
Cz06g35060	DGTT1	Lipid Biosynthesis		Diacylglycerol Acyltransferase Type 2B	Manual or Ortholog Based Annotation
Cz06g22030	DGTT2	Lipid Biosynthesis		Diacylglycerol Acyltransferase Type 2B	Manual or Ortholog Based Annotation	Cre12.g557750.t1.1		Cz06g22030(DGTT2)
Cz09g27290	DGTT3	Lipid Biosynthesis		Diacylglycerol Acyltransferase Type 2	Manual or Ortholog Based Annotation	Cre09.g386912.t1.1		Cz09g27290(DGTT3)
Cz11g24150	DGTT4	Lipid Biosynthesis		Diacylglycerol Acyltransferase Type 2	Manual or Ortholog Based Annotation	Cre03.g205050.t1.2	AT3G51520.1(AtDGAT2)	Cz11g24150(DGTT4)
Cz11g21100	DGTT5	Lipid Biosynthesis		Diacylglycerol Acyltransferase Type 2	Manual or Ortholog Based Annotation			Cz08g14220(DGTT6), Cz11g21100(DGTT5)
Cz08g14220	DGTT6	Lipid Biosynthesis		Diacylglycerol Acyltransferase Type 2	Manual or Ortholog Based Annotation			Cz08g14220(DGTT6), Cz11g21100(DGTT5)
Cz15g22140	DGTT7	Lipid Biosynthesis		Diacylglycerol Acyltransferase Type 2	Manual or Ortholog Based Annotation
Cz03g14070	DGTT8	Lipid Biosynthesis		Diacylglycerol Acyltransferase Type 1	Manual or Ortholog Based Annotation	Cre08.g377300.t1.1		Cz09g23020(DGAT1B), Cz09g23010, Cz03g14070(DGTT8)
Cz09g08290	DGTL1	Lipid Biosynthesis		Membrane Bound Diacylglycerol Acyltransferase MBOAT; Type 1	Manual or Ortholog Based Annotation	Cre01.g045903.t1.1	AT2G19450.1(ABX45)	Cz09g08290(DGTL1), Cz06g05010(DGAT1)
Cz07g18120	DGTS1	Lipid Biosynthesis		N/A	Manual or Ortholog Based Annotation	Cre06.g310200.t1.2	AT1G48300.1(DGAT3)	Cz07g18120(DGTS1)
Cz04g29220	MLDP1	Lipid Biosynthesis		N/A	Manual or Ortholog Based Annotation
Cz14g09130	LIP1	Lipid Biosynthesis		N/A	Manual or Ortholog Based Annotation	Cre03.g155250.t1.2		Cz14g09130(LIP1)
Cz09g23020	DGAT1B	LipidBiosynthesis		Diacylglycerol Acyltransferase Type 1	Manual or Ortholog Based Annotation	Cre08.g377300.t1.1		Cz09g23020(DGAT1B), Cz09g23010, Cz03g14070(DGTT8)
Cz05g16250	DGK1	LipidBiosynthesis		Diacylglycerol Kinase	Manual or Ortholog Based Annotation	Cre12.g530550.t1.1(KDG2)	AT4G21540.1(SPHK1), AT4G21534.1(SPHK2)	Cz05g16250(DGK1)
Cz01g12160	DGK2	LipidBiosynthesis		Diacylglycerol Kinase	Manual or Ortholog Based Annotation	Cre07.g325550.t1.1(KDG3)	AT2G18730.1(ATDGK3), AT4G30340.1(ATDGK7), AT5G57690.1(ATDGK4)	Cz01g12160(DGK2)
Cz08g21150	FAD6C?	LipidBiosynthesis		Fatty Acid Desaturase; delta-12	Manual or Ortholog Based Annotation	Cre06.g278109.t1.1		Cz08g21150(FAD6C?)
Cz12g10230	FADA	LipidBiosynthesis		Fatty Acid-Desaturase A	Manual or Ortholog Based Annotation	Cre16.g673001.t1.1	AT4G27030.1(FAD4), AT1G62190.1, AT2G22890.1	Cz12g10230(FADA)
Cz10g29180	GPD1	LipidBiosynthesis		Glycerol-3-Phosphate Dehydrogenase	Manual or Ortholog Based Annotation	Cre12.g511150.t1.2(GPD1)	AT2G40690.1(GLY1)	Cz10g29180(GPD1)
Cz12g24180	GPD2	LipidBiosynthesis		Glycerol-3-Phosphate Dehydrogenase	Manual or Ortholog Based Annotation	Cre10.g421700.t1.2(GPD4), Cre01.g053000.t1.2(GPD2), Cre01.g053150.t1.2(GPD3), Cre01.g053150.t1.2(GPD3)	AT5G40610.1(GPDHp)	Cz12g24180(GPD2)
Cz03g12030	GPDH1	LipidBiosynthesis		Glucose-6-Phosphate Dehydrogenase	Manual or Ortholog Based Annotation	Cre08.g378150.t1.1(GLD2)	AT5G35790.1(G6PD1), AT5G13110.1(G6PD2), AT1G24280.1(G6PD3), AT1G09420.2(G6PD4)	Cz03g12030(GPDH1)
Cz06g12080	GPDH2	LipidBiosynthesis		Glucose-6-Phosphate Dehydrogenase	Manual or Ortholog Based Annotation	Cre17.g725550.t1.2(GLD1)	AT5G40760.1(G6PD6), AT3G27300.4(G6PD5)	Cz06g12080(GPDH2)
Cz17g15210	LCAT1	LipidBiosynthesis		Phosphatidylcholine Sterol Acyltransferase	Manual or Ortholog Based Annotation	Cre12.g559555.t1.1	AT1G27480.1	Cz14g23330(LCAT2), Cz17g15210(LCAT1)
Cz14g23330	LCAT2	LipidBiosynthesis		Phosphatidylcholine Sterol Acyltransferase	Manual or Ortholog Based Annotation	Cre12.g559555.t1.1	AT1G27480.1	Cz14g23330(LCAT2), Cz17g15210(LCAT1)
Cz02g24260	LIP1	LipidBiosynthesis		Triacylglycerol Lipase	Manual or Ortholog Based Annotation	Cre05.g234801.t1.1, Cre12.g498750.t1.1(LIP2), Cre17.g698600.t1.1(LIP3)	AT5G14180.1(MPL1), AT2G15230.1(ATLIP1)	Cz03g39100, Cz05g15040, Cz02g24260(LIP1), Cz03g32020, Cz02g29090
Cz13g03050	LIP2	LipidBiosynthesis		Triacylglycerol Lipase	Manual or Ortholog Based Annotation	Cre12.g541352.t1.1(LIP1), Cre12.g541352.t1.1(LIP1)	AT1G18460.1, AT1G73920.1	Cz13g03050(LIP2)
Cz02g32040	LPCAT	LipidBiosynthesis		Lysophosphatidylcholine Acyltransferase	Manual or Ortholog Based Annotation	Cre05.g248150.t1.2, Cre10.g460350.t1.1		Cz02g32040(LPCAT)
Cz05g24030	METK	LipidBiosynthesis		S-Adenosylmethionine Synthetase	Manual or Ortholog Based Annotation	Cre06.g250200.t1.2	AT1G02500.1(AtSAM1), AT4G01850.2(AtSAM2), AT3G17390.1(MAT4), AT2G36880.2(MAT3)	Cz05g24030(METK), Cz15g18200(METM)
Cz15g18200	METM	LipidBiosynthesis		S-Adenosylmethionine Synthetase	Manual or Ortholog Based Annotation	Cre06.g250200.t1.2	AT1G02500.1(AtSAM1), AT4G01850.2(AtSAM2), AT3G17390.1(MAT4), AT2G36880.2(MAT3)	Cz05g24030(METK), Cz15g18200(METM)
Cz10g07210	PDAT	LipidBiosynthesis		Phospholipid : Diacylglycerol Acyltransferase	Manual or Ortholog Based Annotation	Cre02.g106400.t1.1(LCA1)	AT3G44830.1, AT5G13640.1(ATPDAT)	Cz10g07210(PDAT)
Cz06g21300	PGP2	LipidBiosynthesis		Phosphatidylglycerophosphate Synthase	Manual or Ortholog Based Annotation	Cre13.g604700.t1.1	AT4G04870.1(CLS)	Cz06g21300(PGP2)
Cz09g31050	CAS1	Lipid Droplet		Caleosin 1	Manual or Ortholog Based Annotation	Cre06.g273650.t1.2, Cre06.g287000.t1.2	AT4G26740.1(AtCLO1), AT5G55240.1(ATPXG2), AT2G33380.1(AtCLO3), AT5G29560.1	Cz09g31050(CAS1), Cz06g22160, Cz16g16140, Cz03g13150
Cz06g12050	FAD3B	Chloroplast FAD		Fatty Acid Desaturase; delta-6	Manual or Ortholog Based Annotation	Cre01.g037700.t1.2(FAD3)		UNPLg00012(FAD3A), Cz06g12050(FAD3B)
Cz13g01140	FAD5D	Chloroplast FAD		Fatty Acid Desaturase; delta-6	Manual or Ortholog Based Annotation	Cre04.g217945.t1.1, Cre04.g217942.t1.1, Cre04.g217939.t1.1(FAD5C), Cre04.g217924.t1.1		Cz13g01140(FAD5D)
Cz11g21120	FAD6A	Chloroplast FAD		Fatty Acid Desaturase; delta-12	Manual or Ortholog Based Annotation	Cre06.g288650.t1.2		Cz11g21120(FAD6A)
Cz08g04110	FAD6B	Chloroplast FAD		Fatty Acid Desaturase; omega-6	Manual or Ortholog Based Annotation	Cre13.g590500.t1.1	AT4G30950.1(FAD6)	Cz08g04110(FAD6B)
Cz04g31180	FAD7A	Chloroplast FAD		Fatty Acid-Desaturase; omega-3	Manual or Ortholog Based Annotation	Cre01.g038600.t1.2(FAD7)	AT3G11170.1(AtFAD7), AT5G05580.1(AtFAD8), AT2G29980.1(AtFAD3)	Cz06g28130(FAD7B), Cz04g31180(FAD7A)
Cz06g28130	FAD7B	Chloroplast FAD		Fatty Acid-Desaturase; omega-3	Manual or Ortholog Based Annotation	Cre01.g038600.t1.2(FAD7)	AT3G11170.1(AtFAD7), AT5G05580.1(AtFAD8), AT2G29980.1(AtFAD3)	Cz06g28130(FAD7B), Cz04g31180(FAD7A)
Cz03g33220	FAD2	Extraplastidic FAD		Fatty Acid Desaturase; omega-6	Manual or Ortholog Based Annotation	Cre17.g711150.t1.2	AT3G12120.2(AtFAD2)	Cz03g33220(FAD2)
UNPLg00012	FAD3A	Extraplastidic FAD		Fatty Acid Desaturase; delta-6	Manual or Ortholog Based Annotation	Cre01.g037700.t1.2(FAD3)		UNPLg00012(FAD3A), Cz06g12050(FAD3B)
Cz07g00120	FAD5A	Extraplastidic FAD		Fatty Acid Desaturase; delta-9	Manual or Ortholog Based Annotation	Cre09.g397250.t1.2	AT3G15850.1(ADS3)	Cz07g00120(FAD5A)
Cz16g03140	FAD5B	Extraplastidic FAD		Fatty Acid Desaturase; delta-9	Manual or Ortholog Based Annotation			Cz06g00170(FAD5C), Cz16g03140(FAD5B)
Cz06g00170	FAD5C	Extraplastidic FAD		Fatty Acid Desaturase; delta-6	Manual or Ortholog Based Annotation			Cz06g00170(FAD5C), Cz16g03140(FAD5B)
Cz04g09090	SAD1	Lipid Biosynthesis		Stearoyl ACP Desaturase	Manual or Ortholog Based Annotation	Cre17.g701700.t1.2	AT2G43710.2(AtSSI2), AT5G16240.1, AT3G02630.1, AT1G43800.1(FTM1)	Cz04g09090(SAD1)
Cz13g07170	HXK1	Glycolysis		Hexokinase	Manual or Ortholog Based Annotation	Cre02.g117500.t1.2(HXK1)	AT3G20040.1(ATHXK4), AT1G50460.1(ATHKL1), AT4G29130.1(ATHXK1), AT2G19860.1(ATHXK2), AT1G47840.1(HXK3), AT1G47845.1	Cz13g07170(HXK1)
Cz01g30020	PGI1	Glycolysis		N/A	Manual or Ortholog Based Annotation	Cre03.g175400.t1.2(PGI1), Cre03.g175400.t1.2(PGI1)	AT5G42740.2	Cz01g30020(PGI1)
Cz09g25120	PFK1	Glycolysis		Phosphofructokinase	Manual or Ortholog Based Annotation	Cre12.g553250.t1.2(PFK2), Cre06.g262900.t1.2(PFK1)	AT2G22480.1(PFK5)	Cz07g13120(PFK2), Cz16g11260(PFK3), Cz09g25120(PFK1)
Cz07g13120	PFK2	Glycolysis		Phosphofructokinase	Manual or Ortholog Based Annotation	Cre12.g553250.t1.2(PFK2), Cre06.g262900.t1.2(PFK1)	AT2G22480.1(PFK5)	Cz07g13120(PFK2), Cz16g11260(PFK3), Cz09g25120(PFK1)
Cz16g11260	PFK3	Glycolysis		Phosphofructokinase	Manual or Ortholog Based Annotation	Cre12.g553250.t1.2(PFK2), Cre06.g262900.t1.2(PFK1)	AT2G22480.1(PFK5)	Cz07g13120(PFK2), Cz16g11260(PFK3), Cz09g25120(PFK1)
Cz03g13070	FBA1	Glycolysis		Fructose-Bisphosphate Aldolase	Manual or Ortholog Based Annotation	Cre02.g093450.t1.2(FBA2)		Cz03g13070(FBA1)
Cz06g07090	FBA2	Glycolysis		Fructose-Bisphosphate Aldolase	Manual or Ortholog Based Annotation		AT4G26530.1(AtFBA5), AT4G26520.3(AtFBA7), AT2G36460.1(FBA6), AT3G52930.1(AtFBA8), AT5G03690.1(AtFBA4)	Cz06g07090(FBA2)
Cz05g37140	FBA3	Glycolysis		Fructose-Bisphosphate Aldolase	Manual or Ortholog Based Annotation	Cre05.g234550.t1.2(FBA3), Cre05.g234550.t1.2(FBA3)	AT2G21330.1(AtFBA1), AT4G38970.1(AtFBA2), AT2G01140.1(AtFBA3)	Cz05g37140(FBA3)
Cz03g06050	FBA4	Glycolysis		N/A	Manual or Ortholog Based Annotation	Cre01.g006950.t2.1(FBA1), Cre01.g006950.t2.1(FBA1)		Cz03g06050(FBA4)
Cz06g17270	TPI1	Glycolysis		Triose Phosphate Isomerase	Manual or Ortholog Based Annotation		AT3G55440.1(ATCTIMC)	Cz06g17270(TPI1)
Cz05g34160	GAP1	Glycolysis		Glyceraldehyde-3-Phosphate Dehydrogenase	Manual or Ortholog Based Annotation	Cre12.g485150.t1.2(GAP1)	AT1G79530.1(GAPCP-1), AT1G16300.1(GAPCP-2), AT3G04120.1(GAPC), AT1G13440.1(GAPC-2)	Cz05g34160(GAP1)
Cz11g09290	GAP2	Glycolysis		N/A	Manual or Ortholog Based Annotation	Cre01.g010900.t1.2(GAP3)	AT1G42970.1(GAPB), AT1G12900.5(GAPA-2), AT3G26650.1(GAPA)	Cz11g09290(GAP2)
Cz16g19260	PGK1	Glycolysis		Phosphoglycerate Kinase	Manual or Ortholog Based Annotation	Cre11.g467770.t1.1(PGK1)	AT1G79550.1(PGK), AT3G12780.1(PGK1), AT1G56190.1	Cz16g19260(PGK1)
Cz04g11130	IPGM1	Glycolysis		Phosphoglycerate Mutase	Manual or Ortholog Based Annotation	Cre06.g272050.t1.2(PGM1)	AT1G09780.1(iPGAM1), AT3G08590.2(iPGAM2)	Cz04g11130(IPGM1)
Cz09g03220	IPGM2	Glycolysis		N/A	Manual or Ortholog Based Annotation	Cre12.g527400.t1.1	AT4G09520.1, AT3G30841.1	Cz09g03220(IPGM2)
Cz09g15210	PGM1	Glycolysis		N/A	Manual or Ortholog Based Annotation	Cre06.g293150.t1.2		Cz09g15210(PGM1)
Cz14g09010	PGM2	Glycolysis		N/A	Manual or Ortholog Based Annotation	Cre03.g144707.t1.1	AT5G17522.1, AT5G17530.4, AT1G70820.1	Cz14g09010(PGM2)
Cz14g01200	PGM3	Glycolysis		Phosphoglycerate Mutase	Manual or Ortholog Based Annotation	Cre13.g564000.t1.2(PGM3)	AT4G38370.1	Cz14g01200(PGM3)
Cz14g08090	PGM4	Glycolysis		Phosphoglycerate Mutase	Manual or Ortholog Based Annotation	Cre05.g232550.t1.2(PGM4)	AT5G22620.5	Cz14g08090(PGM4)
Cz06g01110	PGM5	Glycolysis		Phosphoglycerate Mutase	Manual or Ortholog Based Annotation	Cre03.g166950.t1.2(PGM5)	AT1G22170.1, AT1G78050.1(PGM)	Cz06g01110(PGM5)
Cz03g33010	PGM6	Glycolysis		N/A	Manual or Ortholog Based Annotation	Cre03.g182300.t1.1	AT1G08940.1, AT3G05170.1	Cz03g33010(PGM6), Cz01g38050(PGM7)
Cz01g38050	PGM7	Glycolysis		Phosphoglycerate Mutase	Manual or Ortholog Based Annotation	Cre03.g182300.t1.1	AT1G08940.1, AT3G05170.1	Cz03g33010(PGM6), Cz01g38050(PGM7)
Cz03g34020	PGM8	Glycolysis		N/A	Manual or Ortholog Based Annotation
Cz05g10010	PGH1	Glycolysis		Enolase	Manual or Ortholog Based Annotation	Cre12.g513200.t1.2(PGH1)	AT1G74030.1(ENO1), AT2G36530.1(ENO2), AT2G29560.1(ENOC)	Cz05g10010(PGH1)
Cz15g09100	PYK1	Glycolysis		Pyruvate Kinase	Manual or Ortholog Based Annotation	Cre02.g147900.t1.1(PYK5), Cre02.g147900.t1.1(PYK5), Cre02.g147900.t1.1(PYK5), Cre02.g147900.t1.1(PYK5), Cre06.g280950.t1.2(PYK2)	AT3G52990.1, AT2G36580.1	Cz04g17050(PYK6), Cz14g14130(PYK3), Cz15g09100(PYK1)
Cz01g21060	PYK2	Glycolysis		Pyruvate Kinase	Manual or Ortholog Based Annotation
Cz14g14130	PYK3	Glycolysis		Pyruvate Kinase	Manual or Ortholog Based Annotation	Cre02.g147900.t1.1(PYK5), Cre02.g147900.t1.1(PYK5), Cre02.g147900.t1.1(PYK5), Cre02.g147900.t1.1(PYK5), Cre06.g280950.t1.2(PYK2)	AT3G52990.1, AT2G36580.1	Cz04g17050(PYK6), Cz14g14130(PYK3), Cz15g09100(PYK1)
Cz10g06190	PYK4	Glycolysis		Pyruvate Kinase	Manual or Ortholog Based Annotation	Cre03.g144847.t1.1(PYK4)		Cz10g06190(PYK4)
Cz16g00040	PYK5	Glycolysis		Pyruvate Kinase	Manual or Ortholog Based Annotation	Cre12.g533550.t1.1(PYK1)	AT5G56350.1, AT4G26390.1, AT5G08570.3, AT5G63680.1	Cz16g00040(PYK5)
Cz04g17050	PYK6	Glycolysis		N/A	Manual or Ortholog Based Annotation	Cre02.g147900.t1.1(PYK5), Cre02.g147900.t1.1(PYK5), Cre02.g147900.t1.1(PYK5), Cre02.g147900.t1.1(PYK5), Cre06.g280950.t1.2(PYK2)	AT3G52990.1, AT2G36580.1	Cz04g17050(PYK6), Cz14g14130(PYK3), Cz15g09100(PYK1)
Cz08g12170	PKP1	Glycolysis		N/A	Manual or Ortholog Based Annotation		AT1G32440.1(PKp3), AT5G52920.1(PKP-BETA1)	Cz08g12170(PKP1)
UNPLg00362	PKP2	Glycolysis		N/A	Manual or Ortholog Based Annotation		AT3G22960.1(PKP-ALPHA)	UNPLg00362(PKP2)
Cz14g19030	PAO5	Chlorophyll Degradation		Pheophorbide a Oxygenase	Manual or Ortholog Based Annotation	Cre17.g724600.t1.2(PAO2), Cre17.g724600.t1.2(PAO2), Cre17.g724700.t1.1(PAO1), Cre06.g278245.t1.1, Cre06.g305650.t1.2, Cre10.g450550.t1.1(PAO3)	AT3G44880.1(ACD1)	Cz14g19030(PAO5), Cz16g19110, Cz06g27150, Cz08g13200, Cz14g25130(PAO)
Cz10g14020	THI4C	Thiazole Biosynthesis			Manual or Ortholog Based Annotation	Cre04.g214150.t1.1(THI4)	AT5G54770.1(THI1)	Cz10g14020(THI4C), Cz11g08230(THI4B), Cz01g03110(THI4A)
Cz11g08230	THI4B	Thiazole Biosynthesis			Manual or Ortholog Based Annotation	Cre04.g214150.t1.1(THI4)	AT5G54770.1(THI1)	Cz10g14020(THI4C), Cz11g08230(THI4B), Cz01g03110(THI4A)
Cz01g03110	THI4A	Thiazole Biosynthesis			Manual or Ortholog Based Annotation	Cre04.g214150.t1.1(THI4)	AT5G54770.1(THI1)	Cz10g14020(THI4C), Cz11g08230(THI4B), Cz01g03110(THI4A)
Cz11g21070	THIC	Thiazole Biosynthesis			Manual or Ortholog Based Annotation	Cre05.g240850.t1.2(THIC)	AT2G29630.1(PY)	Cz11g21070(THIC)
Cz11g24160	METE	Methionine Synthase (B12-independent)			Manual or Ortholog Based Annotation	Cre03.g180750.t1.2(MES1)	AT3G03780.2(ATMS2), AT5G17920.1(ATCIMS), AT5G20980.2(ATMS3)	Cz11g24160(METE)
Cz12g06020	MDH2	Malate dehydrogenase/malate shuttle			Manual or Ortholog Based Annotation	Cre10.g423250.t1.2(MDH2)	AT2G22780.1(PMDH1)	Cz12g06020(MDH2)
UNPLg00676	IRT1	Fe transport			Manual or Ortholog Based Annotation	Cre01.g066187.t1.1(ZRT4), Cre03.g189550.t1.1(ZIP3)	AT3G20870.3(ZTP29)	UNPLg00676(IRT1), UNPLg00528, Cz01g11090
Cz12g13030	FTR1	Fe transport			Manual or Ortholog Based Annotation	Cre03.g192050.t1.1(FTR1)		Cz12g13030(FTR1)
Cz02g39280	FOX1	Fe transport			Manual or Ortholog Based Annotation	Cre09.g393150.t1.2(FOX1), Cre12.g531200.t1.1(FOX2)		Cz02g39280(FOX1)
Cz17g10140	MFL1	Fe transport			Manual or Ortholog Based Annotation	Cre16.g695950.t1.2	AT1G07025.1, AT2G30160.1, AT1G07030.1	Cz17g10140(MFL1)
Cz09g15080	FRE1	Fe reduction			Manual or Ortholog Based Annotation	Cre04.g227400.t1.2(FRE1)	AT1G01590.1(ATFRO1), AT1G23020.2(ATFRO3), AT1G01580.2(ATFRO2), AT5G23980.1(ATFRO4), AT5G23990.2(ATFRO5), AT5G50160.1(ATFRO8), AT5G49740.1(ATFRO7), AT5G49730.1(ATFRO6)	Cz09g15080(FRE1)
Cz01g34350	ABCI10	Fe transport			Manual or Ortholog Based Annotation	Cre03.g164150.t1.1	AT4G33460.1(ABCI10)	Cz01g34350(ABCI10)
Cz05g18030	ABCI12	Fe transport			Manual or Ortholog Based Annotation	Cre12.g533950.t1.1(COT1)	AT3G21580.1(ABCI12)	Cz05g18030(ABCI12)
Cz17g07070	FEA1	Fe assimilation			Manual or Ortholog Based Annotation	Cre12.g546550.t1.1(FEA1), Cre12.g546600.t1.1(FEA2)		Cz17g07070(FEA1), Cz18g11010(FEA2)
Cz18g11010	FEA2				Manual or Ortholog Based Annotation	Cre12.g546550.t1.1(FEA1), Cre12.g546600.t1.1(FEA2)		Cz17g07070(FEA1), Cz18g11010(FEA2)
Cz16g11150	TIC21B				Manual or Ortholog Based Annotation		AT2G15290.1(AtTic21)	Cz16g11150(TIC21B)
Cz05g01180	FBP1	CalvBenBash		Fructose-1;6-Bisphosphatase	Manual or Ortholog Based Annotation	Cre07.g338451.t1.1		Cz05g01180(FBP1)
Cz04g03070	FBP2	CalvBenBash		Fructose-1;6-Bisphosphatase	Manual or Ortholog Based Annotation	Cre12.g510650.t1.2(FBP1)	AT3G54050.2(HCEF1)	Cz04g03070(FBP2)
Cz16g19090	FBP3A	CalvBenBash		Fructose-2;6-Bisphosphate-2-Phosphatase	Manual or Ortholog Based Annotation	Cre16.g691888.t1.1(FBP3), Cre16.g691888.t1.1(FBP3), Cre16.g652150.t1.2(FBP4)	AT1G07110.1(ATF2KP)	Cz12g10060(FBP3B), Cz16g19090(FBP3A)
Cz12g10060	FBP3B	CalvBenBash		Fructose-2;6-Bisphosphate-2-Phosphatase	Manual or Ortholog Based Annotation	Cre16.g691888.t1.1(FBP3), Cre16.g691888.t1.1(FBP3), Cre16.g652150.t1.2(FBP4)	AT1G07110.1(ATF2KP)	Cz12g10060(FBP3B), Cz16g19090(FBP3A)
Cz01g24020	PGD	CalvBenBash		Phosphoglycerate Dehydrogenase	Manual or Ortholog Based Annotation	Cre07.g344600.t1.2(PGD1)	AT1G17745.2(PGDH), AT4G34200.1(EDA9), AT3G19480.1(3-PGDH)	Cz01g24020(PGD)
Cz07g08090	PRK	CalvBenBash		Phosphoribulokinase	Manual or Ortholog Based Annotation	Cre12.g554800.t1.2(PRK1)	AT1G32060.1(PRK)	Cz07g08090(PRK)
Cz09g07180	RAF	CalvBenBash		Rubisco Accumulation Factor	Manual or Ortholog Based Annotation	Cre06.g308450.t1.2	AT3G04550.1, AT5G28500.1	Cz09g07180(RAF)
CzCPg00360	rbcL	CalvBenBash		Rubisco Large Subunit	Manual or Ortholog Based Annotation		ATCG00490.1(RBCL), ATMG00280.1(ORF110A), AT2G07732.1	CzCPg00360(rbcL)
Cz05g09240	RBCMT	CalvBenBash		Rubisco Large Subunit Methyltransferase	Manual or Ortholog Based Annotation	Cre12.g503800.t1.1	AT3G07670.1	Cz05g09240(RBCMT)
Cz17g13100	RBCS	CalvBenBash		Rubisco Small Subunit	Manual or Ortholog Based Annotation	Cre02.g120200.t1.2, Cre02.g120150.t1.2(RBCS2), Cre02.g120100.t1.2(RBCS1)	AT5G38420.1(RBCS2B), AT5G38430.2(RBCS1B), AT5G38410.3(RBCS3B), AT1G67090.1(RBCS1A)	Cz17g13100(RBCS)
Cz03g15230	RCA1	CalvBenBash		Rubisco Activase	Manual or Ortholog Based Annotation	Cre17.g718950.t1.2(RCA2)	AT1G73110.1	Cz03g15230(RCA1)
Cz13g02230	RCA2	CalvBenBash		Rubisco Activase	Manual or Ortholog Based Annotation	Cre04.g229300.t1.1(RCA1)	AT2G39730.1(RCA)	Cz13g02230(RCA2)
Cz05g11190	RPE1	CalvBenBash		Ribulose-5-Phosphate-3-Epimerase	Manual or Ortholog Based Annotation	Cre12.g511900.t1.2(RPE1)	AT5G61410.2(EMB2728)	Cz05g11190(RPE1)
Cz04g31230	RPE2	CalvBenBash		Ribulose-5-Phosphate-3-Epimerase	Manual or Ortholog Based Annotation	Cre02.g116450.t1.2(RPE2)	AT1G63290.1, AT3G01850.1	Cz04g31230(RPE2)
Cz05g13260	RPI1	CalvBenBash		Ribose-5-Phosphate Isomerase	Manual or Ortholog Based Annotation	Cre03.g187450.t1.2(RPI1)	AT3G04790.1(EMB3119), AT1G71100.1(RSW10), AT2G01290.1(RPI2)	Cz09g17220(RPI1), Cz05g13260(RPI1)
Cz09g17220	RPI1	CalvBenBash		Ribose-5-Phosphate Isomerase	Manual or Ortholog Based Annotation	Cre03.g187450.t1.2(RPI1)	AT3G04790.1(EMB3119), AT1G71100.1(RSW10), AT2G01290.1(RPI2)	Cz09g17220(RPI1), Cz05g13260(RPI1)
Cz01g08190	RPI2	CalvBenBash		Ribose-5-Phosphate Isomerase	Manual or Ortholog Based Annotation	Cre07.g314600.t1.2(RPI2)	AT5G44520.2	Cz01g08190(RPI2)
Cz01g42020	SBP1	CalvBenBash		Sedoheptulose-1;7-Bisphosphatase	Manual or Ortholog Based Annotation	Cre03.g185550.t1.2(SBP1)	AT3G55800.1(SBPASE)	Cz01g42020(SBP1)
Cz03g37060	SBP2	CalvBenBash		chloroplastic; Sedoheptulose 1	Manual or Ortholog Based Annotation	Cre17.g699600.t1.2(SBP2)		Cz03g37060(SBP2)
Cz03g04080	TRK	CalvBenBash		Transketolase	Manual or Ortholog Based Annotation	Cre02.g080200.t1.2(TRK1)	AT2G45290.2(TKL2), AT3G60750.1(AtTKL1)	Cz03g04080(TRK)
Cz05g17260	ALB3A	PSCpAssembly		Albino-3	Manual or Ortholog Based Annotation	Cre17.g729800.t1.2, Cre06.g251900.t1.2(ALB3)	AT1G24490.1(ALB4), AT2G28800.1(ALB3)	Cz05g17260(ALB3A), Cz05g36130(ALB3B)
Cz05g36130	ALB3B	PSCpAssembly		Albino-3	Manual or Ortholog Based Annotation	Cre17.g729800.t1.2, Cre06.g251900.t1.2(ALB3)	AT1G24490.1(ALB4), AT2G28800.1(ALB3)	Cz05g17260(ALB3A), Cz05g36130(ALB3B)
Cz06g19140	ARC6A	PSCpAssembly		Accumulation/Replication of Chloroplasts	Manual or Ortholog Based Annotation	Cre12.g488500.t1.2, Cre03.g184500.t1.2	AT5G42480.1(ARC6)	Cz09g17290(ARC6B), Cz06g19140(ARC6A), Cz01g24010(ARC6C)
Cz09g17290	ARC6B	PSCpAssembly		Accumulation/Replication of Chloroplasts	Manual or Ortholog Based Annotation	Cre12.g488500.t1.2, Cre03.g184500.t1.2	AT5G42480.1(ARC6)	Cz09g17290(ARC6B), Cz06g19140(ARC6A), Cz01g24010(ARC6C)
Cz01g24010	ARC6C	PSCpAssembly		Accumulation/Replication of Chloroplasts	Manual or Ortholog Based Annotation	Cre12.g488500.t1.2, Cre03.g184500.t1.2	AT5G42480.1(ARC6)	Cz09g17290(ARC6B), Cz06g19140(ARC6A), Cz01g24010(ARC6C)
Cz03g12090	CPSFL1	PSCpAssembly		Chloroplast Sec14-Like Protein	Manual or Ortholog Based Annotation	Cre16.g683400.t1.2		Cz03g12090(CPSFL1)
Cz05g05060	CPSFL1	PSCpAssembly		Chloroplast Sec14-Like Protein	Manual or Ortholog Based Annotation	Cre10.g448051.t1.1	AT5G63060.1	Cz05g05060(CPSFL1)
Cz05g04030	CURT1	PSCpAssembly		Curvature of the Thylakoid Protein	Manual or Ortholog Based Annotation
Cz01g19060	EX1	PSCpAssembly		Putative Retrograde Signaling Factor; DUF3506 Containing	Manual or Ortholog Based Annotation	Cre03.g163500.t1.2(CGLD21)	AT4G33630.2(EX1), AT1G27510.1(EX2)	Cz01g19060(EX1)
Cz06g34170	EX2	PSCpAssembly		Putative Retrograde Signaling Factor; DUF3506 Containing	Manual or Ortholog Based Annotation	Cre17.g722450.t1.1	AT3G12350.1	Cz06g34170(EX2)
CzCPg00050	ftsH	PSCpAssembly		ATP-Dependent Zn Metalloproteinase	Manual or Ortholog Based Annotation
Cz02g25060	FTSH	PSCpAssembly		ATP-Dependent Zn Metalloproteinase	Manual or Ortholog Based Annotation	Cre12.g485800.t1.2(FHL1)	AT5G15250.1(ATFTSH6), AT1G50250.1(FTSH1), AT5G42270.1(FTSH5)	Cz02g25060(FTSH)
Cz04g32150	HCF101	PSCpAssembly		High Chl Fluorescence 101: 4Fe-4S Scaffold	Manual or Ortholog Based Annotation	Cre01.g045902.t1.1	AT3G24430.1(HCF101)	Cz04g32150(HCF101)
Cz10g21040	HCF136	PSCpAssembly		PSII Assembly Factor	Manual or Ortholog Based Annotation	Cre06.g273700.t1.2	AT5G23120.2(HCF136)	Cz10g21040(HCF136)
Cz07g07160	HCF164A	PSCpAssembly		High Chl Fluoresence 164: Trx-Like	Manual or Ortholog Based Annotation	Cre17.g702150.t1.2	AT4G37200.1(HCF164)	Cz07g07160(HCF164A)
Cz08g24090	HCF164B	PSCpAssembly		High Chl Fluoresence 164: Trx-Like	Manual or Ortholog Based Annotation	Cre10.g456250.t1.2		Cz08g24090(HCF164B)
Cz13g09190	KEA1	PSCpAssembly		Potassium/Proton Antiporter	Manual or Ortholog Based Annotation	Cre04.g220200.t1.2	AT4G00630.2(ATKEA2), AT1G01790.1(ATKEA1)	Cz13g09190(KEA1)
Cz07g15180	KEA3	PSCpAssembly		Potassium/Proton Antiporter	Manual or Ortholog Based Annotation	Cre16.g687450.t1.2	AT4G04850.2(ATKEA3)	Cz07g15180(KEA3)
Cz10g20050	KEA4	PSCpAssembly		Potassium/Proton Antiporter	Manual or Ortholog Based Annotation	Cre12.g493000.t1.2	AT2G19600.1(ATKEA4), AT5G11800.1(ATKEA6), AT5G51710.1(ATKEA5)	Cz10g20050(KEA4)
Cz05g07170	LPA1A	PSCpAssembly		Low PSII Accumulating	Manual or Ortholog Based Annotation	Cre06.g266900.t1.1	AT4G28740.1	Cz05g07170(LPA1A)
Cz01g20260	LPA1B	PSCpAssembly		Low PSII Accumulating	Manual or Ortholog Based Annotation	Cre10.g430150.t1.2	AT1G02910.1(LPA1)	Cz01g20260(LPA1B)
Cz16g08170	LPA3A	PSCpAssembly		Low PSII Accumulating	Manual or Ortholog Based Annotation	Cre03.g184550.t1.2(CPLD28)	AT1G73060.1(LPA3)	Cz16g08170(LPA3A)
Cz12g08020	LPA3B	PSCpAssembly		Low PSII Accumulating	Manual or Ortholog Based Annotation	Cre04.g212500.t1.2(CGL42)	AT5G48790.1	Cz12g08020(LPA3B)
Cz03g01150	OxaA1	PSCpAssembly		Membrane Insertion Protein	Manual or Ortholog Based Annotation	Cre08.g373583.t1.1, Cre03.g198150.t1.1	AT3G44370.1, AT1G65080.1	Cz03g01150(OxaA1), Cz01g09150(OxaA2)
Cz01g09150	OxaA2	PSCpAssembly		Membrane Insertion Protein	Manual or Ortholog Based Annotation	Cre08.g373583.t1.1, Cre03.g198150.t1.1	AT3G44370.1, AT1G65080.1	Cz03g01150(OxaA1), Cz01g09150(OxaA2)
Cz02g08100	PAM68	PSCpAssembly		PsbA Maturation Factor	Manual or Ortholog Based Annotation	Cre07.g329000.t1.2(CPLD47)	AT4G19100.1(PAM68)	Cz02g08100(PAM68)
Cz11g03230	PGR7	PSCpAssembly		Proton Gradient Regulator	Manual or Ortholog Based Annotation	Cre03.g156600.t1.2	AT3G21200.1(GluTRBP)	Cz11g03230(PGR7)
Cz03g13190	PPD1	PSCpAssembly		PsbP Domain Containing Proteins	Manual or Ortholog Based Annotation	Cre08.g362900.t1.1(PSBP4)	AT4G15510.1(PPD1)	Cz03g13190(PPD1)
Cz19g02070	PPD2	PSCpAssembly		PsbP Domain Containing Proteins	Manual or Ortholog Based Annotation	Cre16.g678851.t1.1	AT2G28605.1	Cz19g02070(PPD2)
Cz14g21260	PPD3	PSCpAssembly		PsbP Domain Containing Proteins	Manual or Ortholog Based Annotation	Cre10.g446350.t1.1(CGLD14)	AT1G76450.1	Cz14g21260(PPD3)
Cz01g04150	PPD4	PSCpAssembly		PsbP Domain Containing Proteins	Manual or Ortholog Based Annotation	Cre03.g198950.t1.2(CGL30)	AT1G77090.1	Cz01g04150(PPD4)
Cz12g14170	PPD5	PSCpAssembly		PsbP Domain Containing Proteins	Manual or Ortholog Based Annotation	Cre07.g328200.t1.2(PSBP6)	AT5G11450.2(PPD5)	Cz12g14170(PPD5)
Cz04g08120	PPD6	PSCpAssembly		PsbP Domain Containing Proteins	Manual or Ortholog Based Annotation	Cre06.g280150.t1.2(PSBP9)	AT3G56650.1(PPD6)	Cz04g08120(PPD6)
Cz04g12120	PPD7	PSCpAssembly		PsbP Domain Containing Proteins	Manual or Ortholog Based Annotation	Cre09.g389578.t1.1(PSBP5)	AT3G05410.2	Cz04g12120(PPD7)
Cz10g23090	PPD8	PSCpAssembly		PsbP Domain Containing Proteins	Manual or Ortholog Based Annotation	Cre05.g244850.t1.2(MOG1)	AT1G69680.1	Cz10g23090(PPD8)
Cz04g02050	PPD9	PSCpAssembly		PsbP Domain Containing Proteins	Manual or Ortholog Based Annotation	Cre13.g564050.t1.1	AT5G27390.2	Cz04g02050(PPD9)
Cz05g36060	RBD1	PSCpAssembly		Chloroplast Rubredoxin	Manual or Ortholog Based Annotation	Cre07.g315150.t1.2(RBD1)	AT1G54500.1	Cz05g36060(RBD1)
Cz06g00060	STN7	PSCpAssembly		Chloroplast Ser-Thr Kinase 7	Manual or Ortholog Based Annotation	Cre02.g120250.t1.1	AT1G68830.1(STN7)	Cz06g00060(STN7)
Cz10g22110	STN8	PSCpAssembly		Chloroplast Ser-Thr Kinase 8	Manual or Ortholog Based Annotation	Cre12.g483650.t1.2	AT5G01920.1(STN8)	Cz10g22110(STN8)
Cz05g05190	THF1	PSCpAssembly		Thylakoid Formation Factor	Manual or Ortholog Based Annotation	Cre13.g562850.t1.2(THF1)	AT2G20890.1(PSB29)	Cz05g05190(THF1)
Cz15g08200	Y3IP1	PSCpAssembly		Ycf3-Interacting Protein	Manual or Ortholog Based Annotation	Cre06.g280650.t1.2(CGL59)	AT5G44650.1(AtCEST)	Cz15g08200(Y3IP1)
CzCPg01160	ycf3	PSCpAssembly		PSI Assembly Factor	Manual or Ortholog Based Annotation		ATCG00360.1(YCF3)	CzCPg01160(ycf3)
CzCPg01170	ycf4	PSCpAssembly		PSI Assembly Factor	Manual or Ortholog Based Annotation		ATCG00520.1(YCF4)	CzCPg01170(ycf4)
Cz19g08190	GTS1	Chlorophyll Biosynthesis		Glutamyl-Glutaminyl Non-Discriminatory tRNA Synthetase	Manual or Ortholog Based Annotation	Cre07.g313700.t1.1	AT5G64050.1(ATERS)	Cz19g08190(GTS1)
Cz16g14040	GTS2	Chlorophyll Biosynthesis		Glutamyl-Glutaminyl Non-Discriminatory tRNA Synthetase	Manual or Ortholog Based Annotation	Cre11.g467547.t1.1	AT5G26710.1	Cz16g14040(GTS2)
Cz06g30050	GTS3	Chlorophyll Biosynthesis		Glutamyl tRNA Reductase	Manual or Ortholog Based Annotation	Cre14.g614900.t1.2	AT1G25350.2(OVA9), AT5G19720.1	Cz06g30050(GTS3)
Cz03g02090	GTR1	Chlorophyll Biosynthesis		Glutamyl tRNA Reductase	Manual or Ortholog Based Annotation	Cre07.g342150.t1.2(HEM1)	AT1G09940.1(HEMA2), AT1G58290.1(AtHEMA1)	Cz03g02090(GTR1)
Cz11g23070	GSA1	Chlorophyll Biosynthesis		Glutamate-Semialdehyde Aminotransferase	Manual or Ortholog Based Annotation	Cre03.g158000.t1.2(GSA1)	AT5G63570.1(GSA1), AT3G48730.1(GSA2)	Cz11g23070(GSA1)
Cz09g03180	ALAD1	Chlorophyll Biosynthesis		Delta-Aminolevulinic Acid Dehydratase	Manual or Ortholog Based Annotation	Cre02.g091050.t1.2(ALAD1)	AT1G69740.3(HEMB1)	Cz09g03180(ALAD1)
Cz03g22200	PBGD1	Chlorophyll Biosynthesis		Porphobilinogen Deaminase	Manual or Ortholog Based Annotation	Cre16.g663900.t1.2	AT5G08280.1(HEMC)	Cz03g22200(PBGD1)
Cz04g12200	PBGD2	Chlorophyll Biosynthesis		Porphobilinogen Deaminase	Manual or Ortholog Based Annotation
Cz14g24240	UROS1	Chlorophyll Biosynthesis		Uroporphyrinogen III Synthase	Manual or Ortholog Based Annotation	Cre09.g409100.t1.2(UPS1)	AT2G26540.1(ATDUF3)	Cz14g24240(UROS1)
Cz12g20200	UROS2	Chlorophyll Biosynthesis		Uroporphyrinogen III Synthase	Manual or Ortholog Based Annotation	Cre16.g675000.t1.1(UPS2)		Cz12g20200(UROS2)
Cz14g07090	UPM1	Chlorophyll Biosynthesis		Uroporphyrin III C-Methyltransferase	Manual or Ortholog Based Annotation	Cre09.g396401.t1.1(UPM1)	AT5G40850.1(UPM1)	Cz14g07090(UPM1)
Cz05g21010	UPM2	Chlorophyll Biosynthesis		Uroporphyrin III C-Methyltransferase	Manual or Ortholog Based Annotation	Cre12.g538650.t1.1(HEM4)		Cz05g21010(UPM2)
Cz16g13070	UROD1	Chlorophyll Biosynthesis		Uroporphyrinogen III Decarboxylase	Manual or Ortholog Based Annotation	Cre11.g467700.t1.1(UPD1)	AT2G40490.1(HEME2)	Cz16g13070(UROD1)
UNPLg00178	UROD2	Chlorophyll Biosynthesis		N/A	Manual or Ortholog Based Annotation	Cre02.g073700.t1.2(UPD3), Cre02.g073700.t1.2(UPD3), Cre02.g076300.t1.1(UPD2)	AT3G14930.1(HEME1)	Cz14g23190(UROD3), UNPLg00178(UROD2)
Cz14g23190	UROD3	Chlorophyll Biosynthesis		Uroporphyrinogen III Decarboxylase	Manual or Ortholog Based Annotation	Cre02.g073700.t1.2(UPD3), Cre02.g073700.t1.2(UPD3), Cre02.g076300.t1.1(UPD2)	AT3G14930.1(HEME1)	Cz14g23190(UROD3), UNPLg00178(UROD2)
Cz18g10090	CPX1	Chlorophyll Biosynthesis		Coproporphyrinogen-III Oxidase	Manual or Ortholog Based Annotation	Cre02.g085450.t1.2(CPX1)	AT1G03475.1(ATCPO-I), AT4G03205.2(hemf2)	Cz18g10090(CPX1)
Cz06g22110	CPX2	Chlorophyll Biosynthesis		Coproporphyrinogen-III Oxidase	Manual or Ortholog Based Annotation	Cre02.g092600.t1.2(CPX2)		Cz06g22110(CPX2)
Cz01g34010	HEMN1	Chlorophyll Biosynthesis		Coproporphyrinogen-III Oxidase	Manual or Ortholog Based Annotation	Cre03.g171461.t1.1	AT5G63290.1	Cz01g34010(HEMN1)
Cz02g42010	PPX1	Chlorophyll Biosynthesis		Protoporphyrinogen IX Oxidase	Manual or Ortholog Based Annotation	Cre09.g396300.t1.2(PPX1)	AT4G01690.1(HEMG1)	Cz02g42010(PPX1)
Cz16g21260	FC1	Chlorophyll Biosynthesis		Ferrochelatse	Manual or Ortholog Based Annotation	Cre07.g339750.t1.2(HEM2), Cre07.g339750.t1.2(HEM2)	AT2G30390.2(ATFC-II), AT5G26030.2(ATFC-I)	Cz16g21260(FC1)
Cz14g15070	CHLH1	Chlorophyll Biosynthesis		Mg-Chelatase Subunit H	Manual or Ortholog Based Annotation	Cre07.g325500.t1.1	AT5G13630.1(ABAR)	Cz14g15070(CHLH1)
Cz06g36090	CHLH2	Chlorophyll Biosynthesis		Mg-Chelatase Subunit H	Manual or Ortholog Based Annotation	Cre11.g477625.t1.1		Cz06g36090(CHLH2)
Cz06g16260	CHLI1	Chlorophyll Biosynthesis		Mg-Chelatase Subunit I	Manual or Ortholog Based Annotation	Cre06.g306300.t1.2(CHLI1), Cre12.g510800.t1.2(CHLI2)	AT4G18480.1(CH-42), AT5G45930.1(CHL I2)	UNPLg00024(CHLI2), Cz06g16260(CHLI1)
UNPLg00024	CHLI2	Chlorophyll Biosynthesis		Mg-Chelatase Subunit I	Manual or Ortholog Based Annotation	Cre06.g306300.t1.2(CHLI1), Cre12.g510800.t1.2(CHLI2)	AT4G18480.1(CH-42), AT5G45930.1(CHL I2)	UNPLg00024(CHLI2), Cz06g16260(CHLI1)
Cz08g03270	CHLD1	Chlorophyll Biosynthesis		Mg-Chelatase Subunit D	Manual or Ortholog Based Annotation	Cre05.g242000.t1.2(CHLD)	AT1G08520.1(ALB-1V)	Cz08g03270(CHLD1)
Cz11g24180	GUN4	Chlorophyll Biosynthesis		Tetrapyrrole Binding Protein	Manual or Ortholog Based Annotation	Cre05.g246800.t1.2(GUN4)	AT3G59400.1(GUN4)	Cz11g24180(GUN4)
Cz02g24270	CHLM1	Chlorophyll Biosynthesis		ATP-Dependent Zn Metalloproteinase	Manual or Ortholog Based Annotation	Cre12.g498550.t1.1	AT4G25080.6(CHLM)	Cz02g24270(CHLM1)
Cz16g08310	ACSF1	Chlorophyll Biosynthesis		Mg-Protoporphyrin Monomethyl Ester Cyclase	Manual or Ortholog Based Annotation	Cre12.g510050.t1.2(CTH1), Cre07.g346050.t2.1(CRD1), Cre07.g346050.t2.1(CRD1)	AT3G56940.1(ACSF)	Cz16g08310(ACSF1)
Cz19g06290	CGL78	Chlorophyll Biosynthesis		Ycf 54 Conserved Hypothetical Protein	Manual or Ortholog Based Annotation	Cre12.g490500.t1.2(CGL78)	AT5G58250.1(EMB3143)	Cz19g06290(CGL78)
CzCPg00300	chlB	Chlorophyll Biosynthesis		Light-Independent Protochlorophyllide Oxidoreductase Complex	Manual or Ortholog Based Annotation			CzCPg00300(chlB)
CzCPg00090	chlN	Chlorophyll Biosynthesis		Light-Independent Protochlorophyllide Oxidoreductase Complex	Manual or Ortholog Based Annotation
CzCPg01150	chlL	Chlorophyll Biosynthesis		Light-Independent Protochlorophyllide Oxidoreductase Complex	Manual or Ortholog Based Annotation
Cz06g28160	POR1	Chlorophyll Biosynthesis		Light-Dependent Protochlorophyllide Oxidoreductase	Manual or Ortholog Based Annotation	Cre01.g015350.t1.1(POR1)	AT5G54190.1(PORA), AT4G27440.2(PORB), AT1G03630.1(POR C)	Cz06g28160(POR1)
Cz03g06230	DVR1	Chlorophyll Biosynthesis		Divinyl Chlorophyllide a 8-Vinyl Reductase	Manual or Ortholog Based Annotation	Cre01.g042800.t1.2(DVR1)	AT5G18660.1(PCB2)	Cz03g06230(DVR1)
Cz08g28070	CHLG1	Chlorophyll Biosynthesis		Chlorophyll Synthetase	Manual or Ortholog Based Annotation	Cre06.g294750.t1.2(CHLG)	AT3G51820.1(ATG4)	Cz08g28070(CHLG1)
Cz10g28270	CAO1	Chlorophyll Biosynthesis		Chlorophyllide a Oxygenase	Manual or Ortholog Based Annotation	Cre01.g043350.t1.2(CAO1)	AT1G44446.1(ATCAO)	Cz10g28270(CAO1)
Cz14g04140	CAO2	Chlorophyll Biosynthesis		Chlorophyllide a Oxygenase	Manual or Ortholog Based Annotation	Cre24.g755597.t1.1		Cz06g09090(CAO3), Cz14g04140(CAO2)
Cz06g09090	CAO3	Chlorophyll Biosynthesis		N/A	Manual or Ortholog Based Annotation	Cre24.g755597.t1.1		Cz06g09090(CAO3), Cz14g04140(CAO2)
Cz02g31110	GPS1	Chlorophyll Biosynthesis		N/A	Manual or Ortholog Based Annotation	Cre12.g511700.t1.2	AT2G34630.2(GPPS)	Cz02g31110(GPS1)
Cz02g19200	GGPS1	Chlorophyll Biosynthesis		Malate Dehydrogenase	Manual or Ortholog Based Annotation	Cre12.g484200.t1.2(PPS2)	AT3G14510.1, AT4G36810.1(AtGGPPS11), AT2G18620.1	Cz02g19200(GGPS1)
Cz02g35110	CHLP1	Chlorophyll Biosynthesis		N/A	Manual or Ortholog Based Annotation	Cre01.g050950.t1.2	AT1G74470.1	Cz02g35110(CHLP1)
Cz03g02150	IDI1	Chlorophyll Biosynthesis		N/A	Manual or Ortholog Based Annotation	Cre11.g467544.t1.1(IDI1)	AT3G02780.1(IDI2), AT5G16440.1(IPP1)	Cz03g02150(IDI1)
Cz08g23110	IDI2	Chlorophyll Biosynthesis		N/A	Manual or Ortholog Based Annotation	Cre08.g381800.t1.1		Cz03g10110(IDI3), Cz08g23110(IDI2)
Cz03g10110	IDI3	Chlorophyll Biosynthesis		N/A	Manual or Ortholog Based Annotation	Cre08.g381800.t1.1		Cz03g10110(IDI3), Cz08g23110(IDI2)
Cz07g30210	ACOX1	Beta-Oxidation		N/A	Manual	Cre16.g689050.t1.1	AT4G16760.1(ACX1), AT2G35690.1(ACX5)	Cz07g30210(ACX5)
Cz16g14110	ACOX2	Beta-Oxidation		N/A	Manual	Cre11.g467350.t1.2		Cz16g14110
Cz07g18040	ACOX3	Beta-Oxidation		N/A	Manual	Cre16.g687350.t1.2	AT1G06290.1(ACX3), AT3G06690.1, AT1G06310.1(ACX6)	Cz07g18040(ACX6)
Cz17g14150	ACOX4	Beta-Oxidation		N/A	Manual	Cre16.g695100.t1.1	AT3G51840.1(ACX4)	Cz17g14150(ACX4)
Cz08g04120	ACOX5	Beta-Oxidation		N/A	Manual	Cre05.g232002.t1.1	AT5G65110.1(ACX2)	Cz08g04120
Cz16g07130	MFP2	Beta-Oxidation		N/A	Manual	Cre16.g695050.t1.2	AT4G29010.1(AIM1), AT3G06860.1(ATMFP2)	Cz16g07130
Cz04g25080	ATO2	Beta-Oxidation		Acetyl-CoA Acyltransferase Thiolase	Manual	Cre02.g146050.t1.2	AT5G47720.2(AACT1), AT5G48230.2(AACT2)	Cz04g25080
Cz06g36270	ATO1	Beta-Oxidation		Acetyl-CoA Acyltransferase Thiolase	Manual	Cre17.g723650.t1.2(ATO1)	AT5G48880.4(KAT5), AT2G33150.1(KAT2), AT1G04710.1(KAT1)	Cz06g36270
Cz05g32230	PSY1	Carotenoid Biosynthesis		Phytoene Synthase	Manual	Cre02.g095092.t1.1(PSY1)	AT5G17230.3(PSY)	Cz05g32230(PSY1)
Cz02g32280	PDS1	Carotenoid Biosynthesis		Phytoene Desaturase	Manual	Cre12.g509650.t1.2(PDS1)	AT4G14210.2(PDE226)	Cz02g32280(PDS)
Cz10g17130	ZISO1	Carotenoid Biosynthesis		Zeta-Carotene Isomerase	Manual	Cre19.g750247.t1.1	AT1G10830.1(Z-ISO)	Cz10g17130
Cz10g17010	ZDS1	Carotenoid Biosynthesis		Zeta-Carotene Desaturase	Manual	Cre07.g314150.t1.2(ZDS1)	AT3G04870.1(PDE181)	Cz10g17010(ZDS)
Cz12g03260	CRTISO1	Carotenoid Biosynthesis		Carotene Isomerase	Manual	Cre16.g674950.t1.2	AT1G57770.1	Cz12g03260
Cz09g18310	LCYE1	Carotenoid Biosynthesis		Lycopene Epsilon-Cyclase	Manual	Cre06.g267600.t1.2(LEC1), Cre06.g267600.t1.2(LEC1)	AT5G57030.1(LUT2)	Cz09g18310(LCYE)
Cz12g10170	LCYB1	Carotenoid Biosynthesis		Lycopene Beta-Cyclase	Manual	Cre08.g358538.t1.1	AT3G10230.1(AtLCY)	Cz12g10170
Cz13g16110	CYP97A1	Carotenoid Biosynthesis		Cytochrome P450-Type Carotene Hydroxylase	Manual	Cre16.g678437.t1.1, Cre02.g142266.t1.1	AT1G31800.1(CYP97A3)	Cz13g16110
Cz09g14130	CYP97A2	Carotenoid Biosynthesis		Cytochrome P450-Type Carotene Hydroxylase	Manual	Cre01.g027550.t1.1	AT4G15110.1(CYP97B3)	Cz09g14130
Cz09g07100	CYP97C	Carotenoid Biosynthesis		Cytochrome P450-Type Carotene Hydroxylase	Manual	Cre08.g373100.t1.1	AT3G53130.1(CYP97C1)	Cz09g07100(LUT1)
Cz13g13100	BKT1	Carotenoid Biosynthesis		Beta-Ketolase	Manual	Cre04.g215000.t1.2(BKT1)		Cz13g13100(crtW.2), Cz04g11250(crtW.1)
Cz04g11250	BKT2	Carotenoid Biosynthesis		Beta-Ketolase	Manual	Cre04.g215000.t1.2(BKT1)		Cz13g13100(crtW.2), Cz04g11250(crtW.1)
Cz12g16080	CHYB1	Carotenoid Biosynthesis		Beta-Carotene Hydroxlase	Manual	Cre04.g215050.t1.2	AT5G52570.1(B2), AT4G25700.1(B1)	Cz12g16080
Cz07g30060	ZEP1	Carotenoid Biosynthesis		Zeaxanthin Epoxidase	Manual	Cre02.g082550.t1.2(ZEP1)	AT5G67030.1(ABA1)	Cz07g30060(ZEP)
Cz15g04070	NSY1	Carotenoid Biosynthesis		Neoxanthin Synthase (ABA4)	Manual	Cre03.g207000.t1.2, Cre06.g255300.t1.2	AT1G67080.1(ABA4)	Cz01g02290, Cz15g04070
Cz06g02070	VDE1	Carotenoid Biosynthesis		Plant-like VDE	Manual		AT1G08550.1(AVDE1)	Cz06g02070(VDE)
Cz13g15030	CVDE1	Carotenoid Biosynthesis		Chlorophycean Violaxanthin De-Epoxidase	Manual	Cre06.g264250.t1.1, Cre04.g221550.t1.2	AT2G32640.1	Cz07g07080, Cz13g15030
Cz12g25090	ATPD	cATP		CF1 Delta Subunit	Manual	Cre10.g419050.t1.1(ATP1B), Cre10.g419050.t1.1(ATP1B)		Cz12g25090
Cz08g00200	NYC1	Chlorophyll Degradation		Chlorophyllide b Reductase	Manual	Cre12.g517700.t1.2	AT4G13250.1(NYC1)	Cz08g00200(NYC1)
Cz09g17200	NOL1	Chlorophyll Degradation		Chlorophyllide b Reductase	Manual	Cre14.g608800.t1.2	AT5G04900.1(NOL)	Cz11g28040, Cz09g17200(NOL)
Cz11g28040	NOL2	Chlorophyll Degradation		N/A	Manual	Cre14.g608800.t1.2	AT5G04900.1(NOL)	Cz11g28040, Cz09g17200(NOL)
UNPLg00540	HCAR1	Chlorophyll Degradation		N/A	Manual	Cre11.g468700.t1.2	AT1G04620.1(HCAR)	UNPLg00540(HCAR)
Cz10g29120	NYE1	Chlorophyll Degradation		Non-Yellowing	Manual	Cre12.g487500.t1.1(CGL61)	AT4G22920.1(ATNYE1), AT4G11911.1, AT4G11910.1, AT1G44000.1	Cz10g29120
Cz02g13050	PPH1	Chlorophyll Degradation		Pheophytinase	Manual	Cre12.g514700.t1.2	AT5G13800.3(CRN1)	Cz02g13050(PPH)
Cz10g19170	PPH2	Chlorophyll Degradation		Pheophytinase	Manual	Cre08.g383050.t1.1, Cre10.g456150.t1.2	AT4G36530.2	Cz10g19170
Cz06g04170	PPH3	Chlorophyll Degradation		Pheophytinase	Manual	Cre16.g664350.t1.2	AT5G38520.2	Cz06g04170
Cz06g15150	PPH4	Chlorophyll Degradation		N/A	Manual	Cre12.g558550.t1.2	AT5G19850.1	Cz06g15150
Cz08g09040	PAO1	Chlorophyll Degradation		Pheophorbide a Oxygenase	Manual
Cz06g27150	PAO2	Chlorophyll Degradation		Pheophorbide a Oxygenase	Manual	Cre17.g724600.t1.2(PAO2), Cre17.g724600.t1.2(PAO2), Cre17.g724700.t1.1(PAO1), Cre06.g278245.t1.1, Cre06.g305650.t1.2, Cre10.g450550.t1.1(PAO3)	AT3G44880.1(ACD1)	Cz14g19030(PAO5), Cz16g19110, Cz06g27150, Cz08g13200, Cz14g25130(PAO)
Cz14g25130	PAO3	Chlorophyll Degradation		Pheophorbide a Oxygenase	Manual	Cre17.g724600.t1.2(PAO2), Cre17.g724600.t1.2(PAO2), Cre17.g724700.t1.1(PAO1), Cre06.g278245.t1.1, Cre06.g305650.t1.2, Cre10.g450550.t1.1(PAO3)	AT3G44880.1(ACD1)	Cz14g19030(PAO5), Cz16g19110, Cz06g27150, Cz08g13200, Cz14g25130(PAO)
Cz01g44120	PAO4	Chlorophyll Degradation		N/A	Manual	Cre03.g173450.t1.1		Cz01g44120
Cz16g19110	PAO6	Chlorophyll Degradation		Pheophorbide a Oxygenase	Manual	Cre17.g724600.t1.2(PAO2), Cre17.g724600.t1.2(PAO2), Cre17.g724700.t1.1(PAO1), Cre06.g278245.t1.1, Cre06.g305650.t1.2, Cre10.g450550.t1.1(PAO3)	AT3G44880.1(ACD1)	Cz14g19030(PAO5), Cz16g19110, Cz06g27150, Cz08g13200, Cz14g25130(PAO)
Cz08g13200	PAO7	Chlorophyll Degradation		Pheophorbide a Oxygenase	Manual	Cre17.g724600.t1.2(PAO2), Cre17.g724600.t1.2(PAO2), Cre17.g724700.t1.1(PAO1), Cre06.g278245.t1.1, Cre06.g305650.t1.2, Cre10.g450550.t1.1(PAO3)	AT3G44880.1(ACD1)	Cz14g19030(PAO5), Cz16g19110, Cz06g27150, Cz08g13200, Cz14g25130(PAO)
Cz16g08210	RCCR1	Chlorophyll Degradation		N/A	Manual		AT4G37000.1(ACD2)	Cz16g08210
Cz10g08280	UROD1	ChlorophyllBiosynthesis		Uroporphyrinogen III Decarboxylase	Manual			Cz12g01050, Cz10g08280
Cz12g01050	UROD2	ChlorophyllBiosynthesis		Uroporphyrinogen III Decarboxylase	Manual			Cz12g01050, Cz10g08280
Cz12g26270	PAC	ChlorophyllDegradation		Pale Cress Etiolation Regulator	Manual	Cre03.g165550.t1.2	AT2G48120.1(PAC)	Cz12g26270
Cz05g34010	CPSRP1	Alpha Subunit		Signal Recognition Particle Receptor	Manual	Cre16.g683950.t1.2(SRP1)	AT4G30600.2	Cz05g34010
Cz10g07010	CPSRP43	CpTranslocase		Chloroplast Signal Recognition Particle 43 kDa Subunit	Manual	Cre04.g231026.t1.1(SRP43)	AT2G47450.1(CAO)	Cz10g07010(SRP43)
Cz02g05130	CPSRP54A	CpTranslocase		Chloroplast Signal Recognition Particle 54 kDa Subunit	Manual	Cre11.g479750.t1.2	AT5G03940.1(54CP)	Cz02g05130
Cz08g20150	CPSRP54B	CpTranslocase		Chloroplast Signal Recognition Particle 54 kDa Subunit	Manual	Cre13.g569200.t1.2(SRP54)	AT1G48900.1, AT5G49500.1, AT1G15310.1(ATHSRP54A)	Cz08g20150
Cz12g26150	FTSY	CpTranslocase		Chloroplast Signal Recognition Particle Receptor	Manual	Cre05.g241450.t1.2(FTSY)	AT2G45770.1(CPFTSY)	Cz12g26150
Cz01g29020	SEC61A	CpTranslocase		Alpha Subunit of ER Translocon	Manual	Cre03.g171350.t1.2(SEC61A)	AT1G29310.1, AT2G34250.3, AT1G78720.1	Cz01g29020
Cz04g37160	SECY1	CpTranslocase		Preprotein Translocase SecY	Manual	Cre16.g681900.t1.2(SCY1)	AT2G18710.1(SCY1)	Cz04g37160
Cz05g25080	SECY2	CpTranslocase		Preprotein Translocase SecY	Manual	Cre03.g158250.t1.2(SCY2)		Cz05g25080
UNPLg00323	TATA	CpTranslocase		SRP-Independent Translocase Complex	Manual	Cre10.g438550.t1.2(TAT1)	AT5G28750.1	UNPLg00323(TMA7)
Cz09g27050	TATB	CpTranslocase		SRP-Independent Translocase Complex	Manual	Cre08.g371650.t1.2(TAT2)	AT5G52440.1(HCF106)	Cz09g27050(TATB)
Cz10g05030	TATC	CpTranslocase		SRP-Independent Translocase Complex	Manual	Cre03.g145887.t1.1(TAT3)	AT2G01110.1(APG2)	Cz10g05030(TATC)
Cz11g07180	TIC110	CpTranslocase		Chloroplast Inner Membrane Translocase	Manual	Cre10.g452450.t1.2(TIC110)	AT1G06950.1(ATTIC110)	Cz11g07180(TIC110)
Cz06g20080	TIC20A	CpTranslocase		Chloroplast Inner Membrane Translocase	Manual	Cre04.g225050.t1.1, Cre01.g039150.t1.2(TIC21)	AT2G47840.1(AtTic20-II), AT5G55710.1(AtTic20-V)	UNPLg00589, Cz06g20080
Cz12g08220	TIC20B	CpTranslocase		Chloroplast Inner Membrane Translocase	Manual	Cre08.g379650.t1.2(TIC20)	AT1G04940.1(atTIC20), AT4G03320.1(AtTic20-IV)	Cz12g08220(TIC20)
Cz07g31050	TIC22	CpTranslocase		Chloroplast Inner Membrane Translocase	Manual	Cre14.g625750.t1.2(TIC22), Cre14.g625750.t1.2(TIC22)	AT4G33350.1(AtTic22-IV), AT3G23710.1(AtTic22-III)	Cz07g31050
Cz02g19150	TIC40A	CpTranslocase		Chloroplast Inner Membrane Translocase	Manual	Cre12.g490650.t1.2		Cz02g19150
Cz02g17170	TIC40B	CpTranslocase		Chloroplast Inner Membrane Translocase	Manual	Cre12.g508000.t1.1(TIC40)	AT5G16620.1(ATTIC40)	Cz02g17170(TIC40)
Cz03g17170	TOC120	CpTranslocase		Chloroplast Outer Membrane Translocase	Manual	Cre17.g707500.t1.2	AT5G20300.2(Toc90), AT4G02510.1(ATTOC159), AT2G16640.1(ATTOC132), AT3G16620.1(ATTOC120)	Cz03g17170(TOC86.1)
Cz09g17330	TOC34	CpTranslocase		Chloroplast Outer Membrane Translocase	Manual	Cre06.g252200.t1.2(TOC34)	AT1G02280.2(ATTOC33), AT5G05000.1(ATTOC34)	Cz09g17330(TOC34)
Cz06g09170	TOC64A	CpTranslocase		Chloroplast Outer Membrane Translocase	Manual	Cre02.g114850.t1.2	AT5G09420.1(AtmtOM64), AT3G17970.1(atToc64-III)	Cz06g09170
Cz07g13240	TOC64B	CpTranslocase		Chloroplast Outer Membrane Translocase	Manual	Cre12.g544752.t1.1		Cz07g13240
Cz01g30030	TOC75A	CpTranslocase		Chloroplast Outer Membrane Translocase	Manual	Cre03.g175200.t1.2(TOC75)	AT3G46740.1(MAR1), AT4G09080.2(ATTOC75-IV), AT1G35880.1	Cz01g30030(TOC75)
Cz04g11310	TOC75B	CpTranslocase		Chloroplast Outer Membrane Translocase	Manual	Cre09.g388097.t1.1(TOC80)	AT5G19620.1(ATOEP80)	Cz04g11310(OEP80)
Cz07g29280	ELIP1	ELIP&HLIP		Early Light-Induced Protein Homolog	Manual	Cre09.g393173.t1.1(ELI2), Cre09.g394325.t1.1(ELI3), Cre16.g679250.t1.2(ELI1), Cre08.g384650.t1.2	AT3G22840.1(ELIP), AT4G14690.1(ELIP2)	Cz02g38160, Cz08g00120(ELIP.4), Cz17g16050(ELIP.7), Cz07g29280(ELIP.2), Cz14g24190(ELIP.5)
Cz08g00120	ELIP10	ELIP&HLIP		Early Light-Induced Protein Homolog	Manual	Cre09.g393173.t1.1(ELI2), Cre09.g394325.t1.1(ELI3), Cre16.g679250.t1.2(ELI1), Cre08.g384650.t1.2	AT3G22840.1(ELIP), AT4G14690.1(ELIP2)	Cz02g38160, Cz08g00120(ELIP.4), Cz17g16050(ELIP.7), Cz07g29280(ELIP.2), Cz14g24190(ELIP.5)
Cz07g30110	ELIP2	ELIP&HLIP		Early Light-Induced Protein Homolog	Manual	Cre14.g626750.t1.2		Cz07g30110(ELIP.3)
Cz14g24190	ELIP3	ELIP&HLIP		Early Light-Induced Protein Homolog	Manual	Cre09.g393173.t1.1(ELI2), Cre09.g394325.t1.1(ELI3), Cre16.g679250.t1.2(ELI1), Cre08.g384650.t1.2	AT3G22840.1(ELIP), AT4G14690.1(ELIP2)	Cz02g38160, Cz08g00120(ELIP.4), Cz17g16050(ELIP.7), Cz07g29280(ELIP.2), Cz14g24190(ELIP.5)
Cz01g42110	ELIP4	ELIP&HLIP		Early Light-Induced Protein Homolog	Manual			Cz01g42110(ELIP.1), Cz03g10240, UNPLg00453(ELIP.9), UNPLg00451(ELIP.8), Cz17g00090(ELIP.6)
Cz02g38160	ELIP5	ELIP&HLIP		Early Light-Induced Protein Homolog	Manual	Cre09.g393173.t1.1(ELI2), Cre09.g394325.t1.1(ELI3), Cre16.g679250.t1.2(ELI1), Cre08.g384650.t1.2	AT3G22840.1(ELIP), AT4G14690.1(ELIP2)	Cz02g38160, Cz08g00120(ELIP.4), Cz17g16050(ELIP.7), Cz07g29280(ELIP.2), Cz14g24190(ELIP.5)
Cz12g27130	ELIP6	ELIP&HLIP		Early Light-Induced Protein Homolog	Manual	Cre04.g211850.t1.2		Cz12g27130
Cz17g00090	ELIP7	ELIP&HLIP		Early Light-Induced Protein Homolog	Manual			Cz01g42110(ELIP.1), Cz03g10240, UNPLg00453(ELIP.9), UNPLg00451(ELIP.8), Cz17g00090(ELIP.6)
Cz17g16050	ELIP8	ELIP&HLIP		Early Light-Induced Protein Homolog	Manual	Cre09.g393173.t1.1(ELI2), Cre09.g394325.t1.1(ELI3), Cre16.g679250.t1.2(ELI1), Cre08.g384650.t1.2	AT3G22840.1(ELIP), AT4G14690.1(ELIP2)	Cz02g38160, Cz08g00120(ELIP.4), Cz17g16050(ELIP.7), Cz07g29280(ELIP.2), Cz14g24190(ELIP.5)
Cz03g10240	ELIP9	ELIP&HLIP		Early Light-Induced Protein Homolog	Manual			Cz01g42110(ELIP.1), Cz03g10240, UNPLg00453(ELIP.9), UNPLg00451(ELIP.8), Cz17g00090(ELIP.6)
Cz14g04020	HLIP1	ELIP&HLIP		High Light-Induced Protein Homolog	Manual	Cre17.g740950.t1.2	AT4G34190.1(SEP1)	Cz14g04020
Cz19g10190	ACC1	FattyAcidBiosynthesis		Acetyl-CoA Carboxylase	Manual	Cre08.g373050.t1.1	AT1G36160.1(ACC1), AT1G36180.1(ACC2)	Cz19g10190
Cz14g10290	BPL	FattyAcidBiosynthesis		Biotin Acetyl-CoA Ligase	Manual	Cre09.g406000.t1.1(BPL1)	AT2G25710.2(HCS1), AT1G37150.9(HCS2)	Cz14g10290
Cz10g18200	KAR1	FattyAcidBiosynthesis		Beta-Ketoacyl ACP Reductase	Manual	Cre03.g213313.t1.1		Cz10g18200
Cz16g00050	KAR2	FattyAcidBiosynthesis		Beta-Ketoacyl ACP Reductase	Manual	Cre07.g315750.t1.2		Cz16g00050, Cz04g07380, Cz10g15110
Cz07g30010	KAR3	FattyAcidBiosynthesis		Beta-Ketoacyl ACP Reductase	Manual
Cz15g00050	KAR3	FattyAcidBiosynthesis		Beta-Ketoacyl ACP Reductase	Manual	Cre01.g036400.t1.2		Cz15g00050
Cz04g17270	KAR4	FattyAcidBiosynthesis		Beta-Ketoacyl ACP Reductase	Manual	Cre09.g392430.t1.1		Cz04g17270
Cz11g27250	KAR5	FattyAcidBiosynthesis		Beta-Ketoacyl ACP Reductase	Manual		AT1G67730.1(ATKCR1), AT1G24470.1(ATKCR2)	Cz11g27250
Cz06g14030	KASX	FattyAcidBiosynthesis		Beta-Ketoacyl Synthase	Manual	Cre10.g438050.t1.1	AT2G04540.1	Cz06g14030
Cz03g04040	LCKAS1	FattyAcidBiosynthesis		Very-Long-Chain Beta-Ketoacyl ACP Synthase	Manual			Cz10g26200(KCS2.6), Cz18g09230(KCS2.20), Cz18g09190(KCS2.19), Cz12g02100(KCS2.10), Cz12g02090(KCS2.9), Cz14g16140(KCS2.15), Cz14g16150(KCS2.16), Cz03g04040(KCS2.1), Cz03g04160(KCS2.2)
Cz06g36280	LCKAS1	FattyAcidBiosynthesis		Long-Chain Beta-Ketoacyl Synthase	Manual	Cre17.g722150.t1.2(PKS3)	AT1G01120.1(KCS1), AT2G26250.1(FDH), AT1G68530.1(CER6), AT1G25450.1(CER60), AT2G16280.1(KCS9), AT1G19440.1(KCS4), AT2G26640.1(KCS11), AT5G43760.1(KCS20), AT1G04220.1(KCS2)	Cz13g06210(KCS2.14), Cz17g12050(KCS2.18), Cz17g10060(KCS2.17), Cz11g01190(KCS2.7), Cz06g36280(KCS2.4)
Cz01g19090	LCKAS2	FattyAcidBiosynthesis		Very-Long-Chain Beta-Ketoacyl ACP Synthase	Manual	Cre07.g320550.t1.2		Cz01g19090(CHS2)
Cz12g02090	LCKAS2	FattyAcidBiosynthesis		Long-Chain Beta-Ketoacyl Synthase	Manual			Cz10g26200(KCS2.6), Cz18g09230(KCS2.20), Cz18g09190(KCS2.19), Cz12g02100(KCS2.10), Cz12g02090(KCS2.9), Cz14g16140(KCS2.15), Cz14g16150(KCS2.16), Cz03g04040(KCS2.1), Cz03g04160(KCS2.2)
Cz10g26200	LCKAS3	FattyAcidBiosynthesis		Very-Long-Chain Beta-Ketoacyl ACP Synthase	Manual			Cz10g26200(KCS2.6), Cz18g09230(KCS2.20), Cz18g09190(KCS2.19), Cz12g02100(KCS2.10), Cz12g02090(KCS2.9), Cz14g16140(KCS2.15), Cz14g16150(KCS2.16), Cz03g04040(KCS2.1), Cz03g04160(KCS2.2)
Cz12g02100	LCKAS3	FattyAcidBiosynthesis		Long-Chain Beta-Ketoacyl Synthase	Manual			Cz10g26200(KCS2.6), Cz18g09230(KCS2.20), Cz18g09190(KCS2.19), Cz12g02100(KCS2.10), Cz12g02090(KCS2.9), Cz14g16140(KCS2.15), Cz14g16150(KCS2.16), Cz03g04040(KCS2.1), Cz03g04160(KCS2.2)
Cz13g05060	LCKAS4	FattyAcidBiosynthesis		Long-Chain Beta-Ketoacyl Synthase	Manual			Cz05g07110(KCS2.3), Cz19g03050(KCS2.21), Cz11g13060(KCS2.8), Cz13g05070(KCS2.13), Cz13g05060(KCS2.12), Cz13g05050(KCS2.11)
Cz17g10060	LCKAS5	FattyAcidBiosynthesis		Long-Chain Beta-Ketoacyl Synthase	Manual	Cre17.g722150.t1.2(PKS3)	AT1G01120.1(KCS1), AT2G26250.1(FDH), AT1G68530.1(CER6), AT1G25450.1(CER60), AT2G16280.1(KCS9), AT1G19440.1(KCS4), AT2G26640.1(KCS11), AT5G43760.1(KCS20), AT1G04220.1(KCS2)	Cz13g06210(KCS2.14), Cz17g12050(KCS2.18), Cz17g10060(KCS2.17), Cz11g01190(KCS2.7), Cz06g36280(KCS2.4)
Cz05g07110	LCKAS6	FattyAcidBiosynthesis		Long-Chain Beta-Ketoacyl Synthase	Manual			Cz05g07110(KCS2.3), Cz19g03050(KCS2.21), Cz11g13060(KCS2.8), Cz13g05070(KCS2.13), Cz13g05060(KCS2.12), Cz13g05050(KCS2.11)
Cz18g09190	LCKAS6	FattyAcidBiosynthesis		Very-Long-Chain Beta-Ketoacyl ACP Synthase	Manual			Cz10g26200(KCS2.6), Cz18g09230(KCS2.20), Cz18g09190(KCS2.19), Cz12g02100(KCS2.10), Cz12g02090(KCS2.9), Cz14g16140(KCS2.15), Cz14g16150(KCS2.16), Cz03g04040(KCS2.1), Cz03g04160(KCS2.2)
Cz11g13060	LCKAS7	FattyAcidBiosynthesis		Long-Chain Beta-Ketoacyl Synthase	Manual			Cz05g07110(KCS2.3), Cz19g03050(KCS2.21), Cz11g13060(KCS2.8), Cz13g05070(KCS2.13), Cz13g05060(KCS2.12), Cz13g05050(KCS2.11)
Cz18g09230	LCKAS7	FattyAcidBiosynthesis		Very-Long-Chain Beta-Ketoacyl ACP Synthase	Manual			Cz10g26200(KCS2.6), Cz18g09230(KCS2.20), Cz18g09190(KCS2.19), Cz12g02100(KCS2.10), Cz12g02090(KCS2.9), Cz14g16140(KCS2.15), Cz14g16150(KCS2.16), Cz03g04040(KCS2.1), Cz03g04160(KCS2.2)
Cz19g03050	LCKAS8	FattyAcidBiosynthesis		Long-Chain Beta-Ketoacyl Synthase	Manual			Cz05g07110(KCS2.3), Cz19g03050(KCS2.21), Cz11g13060(KCS2.8), Cz13g05070(KCS2.13), Cz13g05060(KCS2.12), Cz13g05050(KCS2.11)
Cz08g18230	ECH1	FattyAcidMetabolism		Enoyl-CoA ACP Hydratase	Manual	Cre16.g662100.t1.2		Cz08g18230
Cz09g10030	ECH2	FattyAcidMetabolism		Enoyl-CoA ACP Hydratase	Manual			Cz09g10030(echA8)
Cz11g22170	ECH2	FattyAcidMetabolism		Enoyl-CoA ACP Hydratase	Manual	Cre06.g308100.t1.2	AT1G76150.1(ATECH2)	Cz11g22170
Cz03g36260	ECH3	FattyAcidMetabolism		Enoyl-CoA ACP Hydratase	Manual
Cz04g19010	ECHID	FattyAcidMetabolism		Enoyl-CoA ACP Hydratase/Isomerase D	Manual	Cre02.g114250.t1.2(MEN2)	AT1G60550.1(DHNS)	Cz04g19010
Cz07g16090	FDX5	Ferredoxin		Ferredoxin	Manual	Cre06.g288700.t1.2(GYD1)		Cz07g16090, Cz11g26070
UNPLg00465	GUN2A	Heme-Biosynth&Metabolism		Heme Oxygenase	Manual	Cre11.g467753.t1.1(HMO2)		UNPLg00457(HMX1.1), UNPLg00465(HMX1.2)
UNPLg00457	GUN2B	Heme-Biosynth&Metabolism		Heme Oxygenase	Manual	Cre11.g467753.t1.1(HMO2)		UNPLg00457(HMX1.1), UNPLg00465(HMX1.2)
Cz12g15230	HO	Heme-Biosynth&Metabolism		Heme Oxygenase	Manual	Cre10.g423500.t1.2(HMO1)	AT1G58300.1(HO4), AT1G69720.1(HO3), AT2G26670.1(ATHO1)	Cz12g15230(HO1)
Cz01g23030	LHC1	LHC-PSI		LHC Proteins Putatively Associated with PSI	Manual	Cre06.g278213.t1.1(LHCA6), Cre10.g425900.t1.2(LHCA5), Cre10.g452050.t1.2(LHCA4)	AT3G47470.1(CAB4)	Cz04g04130, Cz01g23030, Cz02g14140(LHCA4)
Cz14g01080	LHC11	LHC-PSI		LHC Proteins Putatively Associated with PSI	Manual
Cz03g00160	LHC12	LHC-PSI		LHC Proteins Putatively Associated with PSI	Manual	Cre08.g376300.t1.2		Cz03g00160
Cz08g00190	LHC13	LHC-PSI		LHC Proteins Putatively Associated with PSI	Manual
Cz04g04130	LHC2	LHC-PSI		LHC Proteins Putatively Associated with PSI	Manual	Cre06.g278213.t1.1(LHCA6), Cre10.g425900.t1.2(LHCA5), Cre10.g452050.t1.2(LHCA4)	AT3G47470.1(CAB4)	Cz04g04130, Cz01g23030, Cz02g14140(LHCA4)
Cz04g09210	LHC3	LHC-PSI		LHC Proteins Putatively Associated with PSI	Manual	Cre07.g344950.t1.2(LHCA9)		Cz04g09210(LHCA)
Cz09g32070	LHC4	LHC-PSI		LHC Proteins Putatively Associated with PSI	Manual	Cre06.g272650.t1.2(LHCA8), Cre16.g687900.t1.2(LHCA7)	AT1G45474.1(Lhca5)	Cz09g32070, Cz10g10160
Cz10g10160	LHC5	LHC-PSI		LHC Proteins Putatively Associated with PSI	Manual	Cre06.g272650.t1.2(LHCA8), Cre16.g687900.t1.2(LHCA7)	AT1G45474.1(Lhca5)	Cz09g32070, Cz10g10160
Cz12g16070	LHC6	LHC-PSI		LHC Proteins Putatively Associated with PSI	Manual	Cre12.g508750.t1.2(LHCA2)		Cz12g16070(LHCA5)
Cz15g17110	LHC7	LHC-PSI		LHC Proteins Putatively Associated with PSI	Manual	Cre06.g283050.t1.2(LHCA1)	AT3G54890.1(LHCA1)	Cz15g17110(LHCA1)
Cz02g14140	LHC8	LHC-PSI		LHC Proteins Putatively Associated with PSI	Manual	Cre06.g278213.t1.1(LHCA6), Cre10.g425900.t1.2(LHCA5), Cre10.g452050.t1.2(LHCA4)	AT3G47470.1(CAB4)	Cz04g04130, Cz01g23030, Cz02g14140(LHCA4)
Cz16g14150	LHC9	LHC-PSI		LHC Proteins Putatively Associated with PSI	Manual	Cre11.g467573.t1.1(LHCA3), Cre10.g454734.t1.1	AT1G61520.3(LHCA3)	Cz16g14150(LHCA3.3), Cz08g26130
Cz04g24050	LHC14	LHC-PSII		LHC Proteins Putatively Associated with PSII	Manual	Cre03.g146147.t1.1		Cz03g01250(PSBS.1), Cz04g24050(PSBS.2)
Cz11g23240	LHC15	LHC-PSII		LHC Proteins Putatively Associated with PSII	Manual	Cre02.g110750.t1.2(LHCB7)	AT1G76570.1(AtLHCB7)	Cz11g23240(LHCQ)
Cz13g03240	LHC16	LHC-PSII		LHC Proteins Putatively Associated with PSII	Manual	Cre12.g548400.t1.2(LHCBM2), Cre12.g548950.t1.2(LHCBM7), Cre06.g284200.t1.2(LHCBM9), Cre06.g284250.t1.2(LHCBM8), Cre06.g283950.t1.2(LHCBM4), Cre06.g285250.t1.2(LHCBM6), Cre04.g232104.t1.1(LHCBM3), Cre01.g066917.t1.1(LHCBM1)	AT3G27690.2(LHCB2), AT2G05070.1(LHCB2), AT1G29930.1(AB140), AT1G29920.1(AB165), AT1G29910.1(AB180), AT2G34420.1(LHB1B2), AT2G34430.1(LHB1B1)	Cz07g02110, Cz07g02100, UNPLg00080, Cz15g09060, Cz13g03240(Lhcb2-1)
Cz07g02110	LHC17	LHC-PSII		LHC Proteins Putatively Associated with PSII	Manual	Cre12.g548400.t1.2(LHCBM2), Cre12.g548950.t1.2(LHCBM7), Cre06.g284200.t1.2(LHCBM9), Cre06.g284250.t1.2(LHCBM8), Cre06.g283950.t1.2(LHCBM4), Cre06.g285250.t1.2(LHCBM6), Cre04.g232104.t1.1(LHCBM3), Cre01.g066917.t1.1(LHCBM1)	AT3G27690.2(LHCB2), AT2G05070.1(LHCB2), AT1G29930.1(AB140), AT1G29920.1(AB165), AT1G29910.1(AB180), AT2G34420.1(LHB1B2), AT2G34430.1(LHB1B1)	Cz07g02110, Cz07g02100, UNPLg00080, Cz15g09060, Cz13g03240(Lhcb2-1)
Cz07g02100	LHC18	LHC-PSII		LHC Proteins Putatively Associated with PSII	Manual	Cre12.g548400.t1.2(LHCBM2), Cre12.g548950.t1.2(LHCBM7), Cre06.g284200.t1.2(LHCBM9), Cre06.g284250.t1.2(LHCBM8), Cre06.g283950.t1.2(LHCBM4), Cre06.g285250.t1.2(LHCBM6), Cre04.g232104.t1.1(LHCBM3), Cre01.g066917.t1.1(LHCBM1)	AT3G27690.2(LHCB2), AT2G05070.1(LHCB2), AT1G29930.1(AB140), AT1G29920.1(AB165), AT1G29910.1(AB180), AT2G34420.1(LHB1B2), AT2G34430.1(LHB1B1)	Cz07g02110, Cz07g02100, UNPLg00080, Cz15g09060, Cz13g03240(Lhcb2-1)
Cz15g09060	LHC19	LHC-PSII		LHC Proteins Putatively Associated with PSII	Manual	Cre12.g548400.t1.2(LHCBM2), Cre12.g548950.t1.2(LHCBM7), Cre06.g284200.t1.2(LHCBM9), Cre06.g284250.t1.2(LHCBM8), Cre06.g283950.t1.2(LHCBM4), Cre06.g285250.t1.2(LHCBM6), Cre04.g232104.t1.1(LHCBM3), Cre01.g066917.t1.1(LHCBM1)	AT3G27690.2(LHCB2), AT2G05070.1(LHCB2), AT1G29930.1(AB140), AT1G29920.1(AB165), AT1G29910.1(AB180), AT2G34420.1(LHB1B2), AT2G34430.1(LHB1B1)	Cz07g02110, Cz07g02100, UNPLg00080, Cz15g09060, Cz13g03240(Lhcb2-1)
UNPLg00080	LHC20	LHC-PSII		LHC Proteins Putatively Associated with PSII	Manual	Cre12.g548400.t1.2(LHCBM2), Cre12.g548950.t1.2(LHCBM7), Cre06.g284200.t1.2(LHCBM9), Cre06.g284250.t1.2(LHCBM8), Cre06.g283950.t1.2(LHCBM4), Cre06.g285250.t1.2(LHCBM6), Cre04.g232104.t1.1(LHCBM3), Cre01.g066917.t1.1(LHCBM1)	AT3G27690.2(LHCB2), AT2G05070.1(LHCB2), AT1G29930.1(AB140), AT1G29920.1(AB165), AT1G29910.1(AB180), AT2G34420.1(LHB1B2), AT2G34430.1(LHB1B1)	Cz07g02110, Cz07g02100, UNPLg00080, Cz15g09060, Cz13g03240(Lhcb2-1)
Cz16g02040	LHCSR	NPQ		Light-Harvesting Complex Stress Response	Manual	Cre08.g365900.t1.2(LHCSR1), Cre08.g367500.t1.1(LHCSR2), Cre08.g367400.t1.1(LHCSR3)		Cz16g02040(LI818R)
Cz03g01250	PSBS	NPQ		Photosystem II Subunit S	Manual	Cre03.g146147.t1.1		Cz03g01250(PSBS.1), Cz04g24050(PSBS.2)
Cz02g18040	PSBPL	PSII		Photosystem II Subunit P-Like	Manual	Cre12.g509050.t1.1(PSBP3)	AT3G55330.1(PPL1)	Cz02g18040(PSBP3)
Cz17g14110	CYC4	soluble		Cyt c	Manual	Cre16.g670950.t1.2(CYC4)	AT5G45040.1(CYTC6A)	Cz17g14110(PETJ)
Cz13g00140	ACH1	TCA/GlyoxylateCycle		Aconitase	Manual	Cre01.g042750.t1.2(ACH1)	AT4G26970.1(ACO2), AT2G05710.1(ACO3), AT4G35830.1(ACO1)	Cz13g00140
Cz02g27080	CIT	TCA/GlyoxylateCycle		Citrate Synthase	Manual	Cre03.g149100.t1.2(CIS2)	AT3G58750.1(CSY2), AT2G42790.1(CSY3)	Cz02g27080
Cz07g04030	FUM	TCA/GlyoxylateCycle		Fumarase	Manual	Cre01.g020223.t1.1	AT2G47510.2(FUM1), AT5G50950.1(FUM2)	Cz07g04030(FUM2)
Cz07g04220	ICL	TCA/GlyoxylateCycle		Isocitrate Lyase	Manual	Cre06.g282800.t1.2(ICL1)	AT3G21720.1(ICL)	Cz07g04220
Cz11g08120	IDH1	TCA/GlyoxylateCycle		Isocitrate Dehydrogease	Manual	Cre02.g143250.t1.2(IDH2)	AT5G03290.1(IDH-V), AT3G09810.1(IDH-VI)	Cz11g08120
Cz11g28180	IDH2	TCA/GlyoxylateCycle		Isocitrate Dehydrogease	Manual	Cre17.g728800.t1.2(IDH1)	AT4G35650.1(IDH-III), AT2G17130.1(IDH-II), AT4G35260.1(IDH-I)	Cz11g28180
Cz14g25060	MAS1	TCA/GlyoxylateCycle		Malate Synthase	Manual	Cre03.g144807.t1.1(MAS1)	AT5G03860.1(MLS)	Cz14g25060
Cz01g16230	MDH1	TCA/GlyoxylateCycle		Malate Dehydrogenase	Manual	Cre03.g194850.t1.2(MDH1)	AT3G47520.1(MDH)	Cz01g16230(MDH)
Cz02g21340	MDH2	TCA/GlyoxylateCycle		Malate Dehydrogenase	Manual	Cre12.g483950.t1.2(MDH4)	AT3G15020.1(mMDH2), AT1G53240.1(mMDH1)	Cz02g21340
UNPLg00180	MDH3	TCA/GlyoxylateCycle		Malate Dehydrogenase	Manual	Cre02.g145800.t1.2(MDH3)	AT5G43330.1(c-NAD-MDH2), AT1G04410.1(c-NAD-MDH1), AT5G56720.1(c-NAD-MDH3)	UNPLg00180, Cz11g26110
Cz04g33150	MDH5	TCA/GlyoxylateCycle		Malate Dehydrogenase	Manual	Cre09.g410700.t1.2(MDH5)	AT5G58330.1	Cz04g33150(NADP-MDH)
Cz05g03220	OGD	TCA/GlyoxylateCycle		2-Oxoglutarate Dehydrogenase; E1 Subunit	Manual	Cre12.g537200.t1.2(OGD1)	AT3G55410.1, AT5G65750.1	Cz05g03220
Cz01g33150	SCL1	TCA/GlyoxylateCycle		Succinyl-CoA Synthetase/Ligase; alpha	Manual	Cre03.g193850.t1.2(SCL1)	AT5G08300.1, AT5G23250.1	Cz01g33150
Cz03g31200	SCL2	TCA/GlyoxylateCycle		Succinyl-CoA Synthetase/Ligase; beta	Manual	Cre17.g703700.t1.1(SCL2)	AT2G20420.1	Cz03g31200
Cz05g02090	SSADH	TCA/GlyoxylateCycle		Succinate Semialdehyde Dehydrogenase	Manual	Cre08.g381702.t1.1	AT1G79440.1(ALDH5F1)	Cz05g02090
Cz10g27040	ABCI7			chloroplastic	Manual	Cre12.g513950.t1.2(SUF4)	AT1G32500.1(ABCI7)	Cz10g27040
Cz01g19080	ABKC			serine threonine kinase	Manual	Cre07.g325727.t1.1		Cz01g19080
Cz01g29170	ABKC			serine threonine kinase	Manual	Cre10.g430800.t1.1, Cre01.g031900.t1.1	AT1G11390.1, AT1G61640.1	Cz01g29170, Cz06g00210
Cz06g00210	ABKC			serine threonine kinase	Manual	Cre10.g430800.t1.1, Cre01.g031900.t1.1	AT1G11390.1, AT1G61640.1	Cz01g29170, Cz06g00210
Cz04g15280	AROE	shikimate dehydrogenase		chloroplastic	Manual	Cre08.g380201.t1.1	AT3G06350.1(EMB3004)	Cz04g15280
Cz02g33170	CCB1			Cyt c-Type Biogenesis Factor	Manual	Cre16.g662150.t1.2(CCB1)	AT3G26710.1(CCB1)	Cz02g33170(CCB1)
Cz02g07090	CCB2			Cyt c-Type Biogenesis Factor	Manual	Cre12.g537850.t1.2(CCB2)	AT5G52110.1(CCB2)	Cz02g07090
Cz17g14140	CCB4			Cyt c-Type Biogenesis Factor	Manual	Cre08.g382300.t1.2(CCB4)	AT1G59840.2(CCB4)	Cz17g14140(CCB4)
Cz08g31010	CCDA1			Cyt c-Type Biogenesis Factor	Manual	Cre07.g357800.t1.2(CCA1)	AT5G54290.2(CcdA)	Cz08g31010(CCDA)
CzCPg01370	ccsA			Cytochrome c biogenesis protein	Manual		ATCG01040.1(YCF5)	CzCPg01370(ccsA)
CzCPg01430	cemA			Heme-binding protein	Manual		ATCG00530.1(YCF10)	CzCPg01430(cemA)
Cz03g10280	CGLD22			possible atp synthase I	Manual	Cre01.g049600.t1.2(CGLD22)	AT2G31040.1	Cz03g10280
Cz03g11170	CHUP1			chloroplast movement related	Manual	Cre17.g723700.t1.1, Cre02.g110350.t1.2, Cre11.g467595.t1.1, Cre12.g485200.t1.1, Cre11.g467599.t1.1, Cre11.g467594.t1.1, Cre11.g467601.t1.1, Cre11.g467593.t1.1, Cre01.g015500.t1.2		Cz05g07100, Cz03g11170
Cz02g27090	CITRX2			thioredoxin	Manual	Cre02.g142800.t1.2	AT3G06730.1(TRX P)	Cz02g27090(CITRX.1), Cz11g16140(CITRX.2)
Cz03g18040	CLP1			clp protease	Manual	Cre14.g619100.t1.2(CLPR1)		Cz03g18040
Cz06g27180	CLPN			chloroplastic	Manual	Cre02.g090850.t1.1(CLPB3)	AT2G25140.1(CLPB-M), AT5G15450.1(APG6)	Cz06g27180(CLPB3.1)
CzCPg01260	clpP			ATP-dependent Clp protease proteolytic subunit	Manual
Cz12g16050	COQ8			serine threonine kinase	Manual	Cre04.g215400.t1.2(AKC3)	AT3G24190.1	Cz12g16050
Cz08g14010	CPH1			Cryptochrome	Manual	Cre06.g295200.t1.2(CPH1)	AT4G08920.1(ATCRY1), AT1G04400.1(AT-PHH1)	Cz08g14010(CRY1.1), Cz10g15170(CRY1.2)
Cz03g10020	CPN10			chloroplastic 10kda chaperonin	Manual	Cre08.g358562.t1.1(CPN20)	AT5G20720.1(ATCPN21)	Cz03g10020
Cz10g21030	CPN20			chloroplastic 20kda chaperonin	Manual	Cre12.g505850.t1.2(CPN23)		Cz10g21030
Cz14g22040	CRTISO2			carotene isomerase	Manual	Cre09.g407200.t1.2		Cz14g22040
Cz07g07080	CRUP			CruP-Type Lycopene Cyclase Paralog	Manual	Cre06.g264250.t1.1, Cre04.g221550.t1.2	AT2G32640.1	Cz07g07080, Cz13g15030
Cz08g22170	CTR1			serine threonine kinase	Manual	Cre13.g576600.t1.2		Cz08g22170
Cz16g10200	CYP20			peptidyl-prolyl cis-trans isomerase	Manual	Cre12.g495951.t2.1	AT3G62030.2(CYP20-3), AT5G13120.1(ATCYP20-2)	Cz16g10200
Cz09g09160	CYP23			may need to be merged with adjacent gene model	Manual	Cre06.g292500.t1.2(CYN23), Cre06.g292500.t1.2(CYN23), Cre06.g292500.t1.2(CYN23)	AT1G26940.1	Cz09g09160
Cz01g30070	CYP26			peptidyl-prolyl cis-trans isomerase	Manual	Cre03.g174750.t1.2(CYN26)	AT1G74070.1	Cz01g30070
Cz06g33060	CYP28			peptidyl-prolyl cis-trans isomerase	Manual	Cre12.g561000.t1.1(CYN28)	AT5G35100.3	Cz06g33060
Cz11g28010	CYP37			peptidyl-prolyl cis-trans isomerase	Manual	Cre06.g303300.t1.2(CYN37)	AT3G15520.1	Cz11g28010
Cz08g00290	CYP5			peptidyl-prolyl cis-trans isomerase	Manual	Cre16.g686173.t1.1		Cz08g00290
Cz01g25140	CYP65			peptidyl-prolyl cis-trans isomerase	Manual	Cre10.g457000.t1.1(CYN65)	AT5G67530.1(ATPUB49)	Cz01g25140
Cz03g25080	CYP71			peptidyl-prolyl cis-trans isomerase	Manual	Cre10.g453900.t1.2(CYN71)	AT3G44600.1(AtCYP71)	Cz03g25080(CYN71)
Cz10g02240	DAK			Dihydroxyacetone Kinase	Manual	Cre13.g607450.t1.1(DAK1)	AT3G17770.1, AT1G48430.1	Cz10g02240
Cz06g21120	DHS1	chloroplastic		Phospho-2-dehydro-3-deoxyheptonate aldolase 1	Manual	Cre17.g726750.t1.2(SHK1)	AT4G39980.1(DHS1), AT1G22410.1, AT4G33510.1(DHS2)	Cz06g21120
Cz03g12130	EF3			elongation factor abc-type	Manual	Cre14.g615950.t1.1		Cz03g12130
Cz13g02110	EF3			elongation factor abc-type	Manual	Cre04.g222700.t1.2		Cz13g02110
Cz01g04250	FBP	6 bisphophatase chloroplastic		fructose 1	Manual		AT5G64380.1	Cz01g04250
Cz01g33170	FTRC	beta Subunit		Ferredoxin-Thioredoxin Reductase	Manual	Cre03.g193950.t1.2	AT2G04700.1	Cz01g33170
Cz12g03230	FTRV	alpha Subunit		Ferredoxin-Thioredoxin Reductase	Manual	Cre16.g687294.t1.1	AT5G23440.1(FTRA1), AT5G08410.2(FTRA2)	Cz12g03230
Cz05g33210	FTSH7			ATP-Dependent Zn Metalloproteinase	Manual	Cre02.g078966.t1.1	AT5G58870.1(ftsh9), AT3G47060.1(ftsh7)	Cz05g33210
Cz13g08020	GCPE	MEP pathways		isoprenoid biosynthesis	Manual	Cre12.g490350.t1.1(HDS1)	AT5G60600.1(CLB4)	Cz13g08020(HDS)
Cz05g35210	GLYK			d-glycerate-3-kinase	Manual	Cre12.g542300.t1.2(GYK1)	AT1G80380.2	Cz18g13070(GLYK.2), Cz05g35210(GLYK.1)
Cz18g13070	GLYK			d-glycerate-3-kinase	Manual	Cre12.g542300.t1.2(GYK1)	AT1G80380.2	Cz18g13070(GLYK.2), Cz05g35210(GLYK.1)
Cz05g06160	GND			6-Phosphogluconate Dehydrogenase	Manual	Cre12.g526800.t1.2(GND1)	AT1G64190.1, AT5G41670.2, AT3G02360.2	Cz05g06160
Cz04g03150	GPM1			Phosphoglucomutase	Manual	Cre06.g278210.t1.1(GPM1)	AT5G51820.1(ATPGMP), AT1G23190.1(PGM3), AT1G70730.3(PGM2)	Cz04g03150
Cz15g21100	GPM2			Phosphoglucomutase	Manual	Cre01.g012600.t1.1(GPM2)		Cz15g21100
Cz09g09050	GSR	glutathione reductase		chloroplastic	Manual
CzCPg00430	infA			Translation initiation factor 1	Manual	Cre04.g218700.t1.2	AT4G11175.1	CzCPg00430(infA)
Cz08g08230	ISC1			Fe-S Cluster Assembly Factor	Manual		AT1G10500.1(ATCPISCA)	Cz08g08230
Cz14g16140	LCKAS10			Very-Long-Chain Beta-Ketoacyl ACP Synthase	Manual			Cz10g26200(KCS2.6), Cz18g09230(KCS2.20), Cz18g09190(KCS2.19), Cz12g02100(KCS2.10), Cz12g02090(KCS2.9), Cz14g16140(KCS2.15), Cz14g16150(KCS2.16), Cz03g04040(KCS2.1), Cz03g04160(KCS2.2)
Cz14g16150	LCKAS11			Very-Long-Chain Beta-Ketoacyl ACP Synthase	Manual			Cz10g26200(KCS2.6), Cz18g09230(KCS2.20), Cz18g09190(KCS2.19), Cz12g02100(KCS2.10), Cz12g02090(KCS2.9), Cz14g16140(KCS2.15), Cz14g16150(KCS2.16), Cz03g04040(KCS2.1), Cz03g04160(KCS2.2)
Cz17g12050	LCKAS13			Very-Long-Chain Beta-Ketoacyl ACP Synthase	Manual	Cre17.g722150.t1.2(PKS3)	AT1G01120.1(KCS1), AT2G26250.1(FDH), AT1G68530.1(CER6), AT1G25450.1(CER60), AT2G16280.1(KCS9), AT1G19440.1(KCS4), AT2G26640.1(KCS11), AT5G43760.1(KCS20), AT1G04220.1(KCS2)	Cz13g06210(KCS2.14), Cz17g12050(KCS2.18), Cz17g10060(KCS2.17), Cz11g01190(KCS2.7), Cz06g36280(KCS2.4)
Cz13g05050	LCKAS14			Very-Long-Chain Beta-Ketoacyl ACP Synthase	Manual			Cz05g07110(KCS2.3), Cz19g03050(KCS2.21), Cz11g13060(KCS2.8), Cz13g05070(KCS2.13), Cz13g05060(KCS2.12), Cz13g05050(KCS2.11)
Cz13g06210	LCKAS9			Very-Long-Chain Beta-Ketoacyl ACP Synthase	Manual	Cre17.g722150.t1.2(PKS3)	AT1G01120.1(KCS1), AT2G26250.1(FDH), AT1G68530.1(CER6), AT1G25450.1(CER60), AT2G16280.1(KCS9), AT1G19440.1(KCS4), AT2G26640.1(KCS11), AT5G43760.1(KCS20), AT1G04220.1(KCS2)	Cz13g06210(KCS2.14), Cz17g12050(KCS2.18), Cz17g10060(KCS2.17), Cz11g01190(KCS2.7), Cz06g36280(KCS2.4)
Cz08g30050	LYSM			abc1 kinase	Manual	Cre06.g307100.t1.1(AKC2)	AT4G24810.2, AT5G50330.1	Cz08g30050
Cz01g41090	MAPK			yoda-like	Manual			Cz01g41090, Cz01g33050
Cz15g01060	MME1			NADP-Malic Enzyme	Manual	Cre06.g268750.t1.2(MME1)	AT4G00570.1(NAD-ME2), AT2G13560.1(NAD-ME1)	Cz15g01060
Cz15g18140	MME2			NADP-Malic Enzyme	Manual	Cre14.g629750.t2.1(MME2), Cre14.g629750.t2.1(MME2), Cre14.g629700.t1.1(MME3), Cre06.g251400.t1.2(MME6)	AT5G11670.1(ATNADP-ME2), AT5G25880.1(ATNADP-ME3), AT1G79750.1(ATNADP-ME4), AT2G19900.1(ATNADP-ME1)	Cz15g18140, Cz09g11240, Cz11g24140, Cz04g02110(NADP-ME_3)
Cz09g11240	MME4			NADP-Malic Enzyme	Manual	Cre14.g629750.t2.1(MME2), Cre14.g629750.t2.1(MME2), Cre14.g629700.t1.1(MME3), Cre06.g251400.t1.2(MME6)	AT5G11670.1(ATNADP-ME2), AT5G25880.1(ATNADP-ME3), AT1G79750.1(ATNADP-ME4), AT2G19900.1(ATNADP-ME1)	Cz15g18140, Cz09g11240, Cz11g24140, Cz04g02110(NADP-ME_3)
Cz07g26110	MME5			NADP-Malic Enzyme	Manual	Cre01.g022500.t1.2(MME5)		Cz07g26110
Cz04g02110	MME6			NADP-Malic Enzyme	Manual	Cre14.g629750.t2.1(MME2), Cre14.g629750.t2.1(MME2), Cre14.g629700.t1.1(MME3), Cre06.g251400.t1.2(MME6)	AT5G11670.1(ATNADP-ME2), AT5G25880.1(ATNADP-ME3), AT1G79750.1(ATNADP-ME4), AT2G19900.1(ATNADP-ME1)	Cz15g18140, Cz09g11240, Cz11g24140, Cz04g02110(NADP-ME_3)
Cz12g08110	NIR1			ferredoxin-nitrate reductase	Manual	Cre09.g410750.t1.2(NII1)	AT2G15620.1(ATHNIR)	Cz12g08110(NIR)
CzCPg01200	orfC1238			similar to intronic reverse transcriptase	Manual
CzCPg00100	orfC75			hypothetical protein	Manual
CzMTg00057	orfM120			partial LAGLIDADG endonuclease	Manual
CzMTg00060	orfM131			putative LAGLIDADG homing endonuclease	Manual
CzMTg00330	orfM143			hypothetical LAGLIDADG homing endonuclease	Manual
CzMTg00340	orfM223			hypothetical LAGLIDADG homing endonuclease	Manual		AT2G15820.1(OTP51)	CzMTg00340
CzMTg00020	orfM226			hypothetical LAGLIDADG homing endonuclease	Manual
CzMTg00070	orfM265			putative LAGLIDADG homing endonuclease	Manual
CzMTg00053	orfM369			hypothetical LAGLIDADG homing endonuclease	Manual
CzMTg00170	orfM75			Hypothetical protein	Manual
CzMTg00030	orfM764			hypothetical reverse transcriptase/maturase	Manual		AT5G46920.1, AT1G30010.1(nMAT1)	CzMTg00030
Cz06g29040	P19-1			Thylakoid lumenal 19kDa	Manual	Cre03.g198850.t1.2	AT3G63540.1	Cz06g29040, Cz01g04040
Cz01g04040	P19-2			Thylakoid lumenal 19kDa-2	Manual	Cre03.g198850.t1.2	AT3G63540.1	Cz06g29040, Cz01g04040
Cz08g14160	P29			Thylakoid lumenal 29kDa	Manual	Cre05.g233900.t1.2	AT4G09010.3(APX4)	Cz08g14160
Cz01g05160	PCK			PEP Carboxykinase	Manual	Cre02.g141400.t1.2(PCK1)	AT5G65690.2(PCK2), AT4G37870.1(PCK1)	Cz01g05160(pck2)
Cz01g33100	PDC			Pyruvate Decarboxylase	Manual	Cre03.g165700.t1.1(PDC3)	AT5G54960.1(PDC2), AT4G33070.1(AtPDC1), AT5G01320.1, AT5G01330.1(PDC3)	Cz01g33100(PDC2)
Cz12g23180	PDI4			thioredoxin	Manual	Cre07.g328150.t1.1(PDI4), Cre07.g328150.t1.1(PDI4)	AT1G04980.1(ATPDI10), AT2G32920.1(ATPDI9)	Cz12g23180(PDIL2-3)
UNPLg00263	PEPC1			PEP Carboxylase	Manual	Cre16.g673852.t1.1, Cre11.g476325.t1.1	AT1G53310.3(ATPEPC1), AT3G14940.2(ATPPC3), AT2G42600.3(ATPPC2)	UNPLg00263(PPC1)
Cz01g21210	PEPC2			PEP Carboxylase	Manual	Cre03.g171950.t1.1	AT1G68750.1(ATPPC4)	Cz01g21210(PPC4)
Cz14g19100	PEPC3			PEP Carboxylase	Manual	Cre03.g149250.t1.2	AT2G43180.1	Cz14g19100
Cz09g29200	PGP3			Phosphatidylglycerophosphate Synthase	Manual	Cre13.g561800.t1.1		Cz09g29205, Cz09g29200
Cz04g02200	PSAG1			Photosystem I Subunit G	Manual
Cz11g15120	PSAN2			Photosystem I Subunit N	Manual	Cre02.g086100.t1.2(CGL40)	AT1G49975.1	Cz11g15120
Cz09g13140	PSBP2			Photosystem II Subunit P	Manual	Cre06.g278144.t1.1		Cz09g13140
Cz04g02090	PYC			Pyruvate Carboxylase	Manual	Cre06.g258700.t1.1(PYC1)		Cz04g02090
CzCPg01440	rpl12			Ribosomal protein L12	Manual	Cre13.g581650.t1.2(PRPL7)	AT3G27830.2(RPL12), AT3G27840.1(RPL12-B), AT3G27850.1(RPL12-C)	CzCPg01440(RPL12-C)
CzCPg01030	rpl14			Ribosomal protein L14	Manual		ATCG00780.1(RPL14)	CzCPg01030(rpl14)
CzCPg01020	rpl16			Ribosomal protein L16	Manual		ATCG00790.1(RPL16), AT2G28815.1	CzCPg01020(rpl16)
CzCPg01320	rpl2			Ribosomal protein L2	Manual	Cre07.g348850.t1.2(MRPL2)	ATCG01310.1(RPL2.2), ATCG00830.1(RPL2.1)	CzCPg01320(rpl2), Cz02g39010(rplB)
CzCPg00370	rpl20			Ribosomal protein L20	Manual	Cre01.g052350.t1.1(MRPL20)	AT1G16740.1	CzCPg00370(rpl20), Cz03g39120(MRPL20)
CzCPg01330	rpl23			Ribosomal protein L23	Manual		ATCG00840.1(RPL23), ATCG01300.1(RPL23.2)	CzCPg01330(rpl23)
CzCPg00375	rpl32			Ribosomal protein L32	Manual
CzCPg01140	rpl36			Ribosomal protein L36	Manual		ATCG00760.1(RPL36)	CzCPg01140(rpmJ)
CzCPg01040	rpl5			Ribosomal protein L5	Manual		AT4G01310.1	CzCPg01040(rpl5)
CzCPg01095	rpoA			RNA polymerase subunit alpha	Manual		ATCG00740.1(RPOA)	CzCPg01095(rpoA)
CzCPg00120	rpoBa			beta subunit of RNA polymerase fragment a	Manual			CzCPg00120(rpoB.2)
CzCPg00110	rpoBb			beta subunit of RNA polymerase fragment b	Manual			CzCPg00110(rpoB.1)
CzCPg01240	rpoC1			RNA polymerase subunit beta'	Manual		ATCG00180.1(RPOC1)	CzCPg01240(rpoC1)
CzCPg00060	rpoC2			DNA-directed RNA polymerase subunit beta	Manual		ATCG00170.1(RPOC2)	CzCPg00060(rpoC2)
CzCPg00340	rps11			Ribosomal protein S11	Manual	Cre06.g288400.t1.1(MRPS11)	ATCG00750.1(RPS11)	CzCPg00340(rps11), Cz11g15210
CzCPg00160	rps12			Ribosomal protein S12	Manual		ATCG01230.1(RPS12), ATCG00905.1(RPS12)	CzCPg00160(rps12)
CzCPg01300	rps14			Ribosomal protein S14	Manual	Cre17.g726300.t1.1(MRPS14)	ATCG00330.1(RPS14), AT2G34520.1(RPS14)	CzCPg01300(rps14)
CzCPg01080	rps18			Ribosomal protein S18	Manual		ATCG00650.1(RPS18)	CzCPg01080(MRPS18C)
CzCPg01310	rps19			Ribosomal protein S19	Manual		ATCG00820.1(RPS19)	CzCPg01310(rpsS)
CzCPg00440	rps2			Ribosomal protein S2	Manual		ATCG00160.1(RPS2)	CzCPg00440(MRPS2)
CzCPg00070	rps3			Ribosomal protein S3	Manual		ATCG00800.1	CzCPg00070(rps3)
CzCPg01270	rps4			Ribosomal protein S4	Manual		ATCG00380.1(RPS4)	CzCPg01270(rps4)
CzCPg00320	rps7			Ribosomal protein S7	Manual		ATCG00900.1(RPS7), ATCG01240.1(RPS7.2)	CzCPg00320(rps7)
CzCPg01050	rps8			Ribosomal protein S8	Manual		ATCG00770.1(RPS8)	CzCPg01050(rps8)
CzCPg01180	rps9			Ribosomal protein S9	Manual		AT1G74970.1(RPS9)	CzCPg01180(rps9)
Cz14g11120	SLAC1			c4-dicarboxylate transporter	Manual			Cz14g11120(SSU1.2), Cz14g11080(SSU1.1)
Cz10g13060	STK19			serine threonine kinase	Manual	Cre07.g348951.t1.1	AT2G20495.4	Cz10g13060
Cz05g24180	SUC1			Sucrose Synthase	Manual	Cre12.g524000.t1.2(SUC1)	AT4G10120.2(ATSPS4F), AT1G04920.1(ATSPS3F), AT5G11110.1(ATSPS2F), AT5G20280.1(ATSPS1F)	Cz05g24180(SPS)
Cz09g09230	TEF5			Rieske 2Fe-2S	Manual	Cre09.g411200.t1.2(TEF5)	AT1G71500.1	Cz09g09230
Cz04g30040	TIC32A			Chloroplast Inner Membrane Translocase	Manual			Cz13g03170, Cz04g30040
Cz18g10170	TIC62			Chloroplast Inner Membrane Translocase	Manual	Cre02.g081250.t1.2		Cz18g10170
Cz06g08130	TPT			triose phospate translocator	Manual	Cre01.g045550.t1.2	AT5G46110.4(APE2)	Cz06g08130(APE2)
Cz14g25110	TRX1			thioredoxin	Manual	Cre09.g391900.t1.1, Cre12.g554850.t1.2, Cre05.g248500.t1.2	AT3G51030.1(ATTRX H1), AT5G42980.1(ATH3), AT1G45145.1(ATH5), AT1G19730.1(ATH4), AT5G39950.1(ATH2), AT1G59730.1(ATH7), AT1G69880.1(ATH8), AT3G08710.3(ATH9), AT3G56420.2, AT2G40790.1(ATCXXS2)	Cz16g15040, Cz07g14050, Cz14g25110
Cz13g13140	TRX2			thioredoxin	Manual		AT3G15360.1(ATHM4), AT4G03520.1(ATHM2), AT1G03680.1(ATHM1)	Cz13g13140
Cz05g17150	TRXD62			thioredoxin domain containing 6	Manual	Cre12.g528850.t1.1(DLC3)		Cz05g17150
Cz13g17240	TRXD9-2			thioredoxin domain containing 9	Manual	Cre10.g458250.t1.1		Cz13g17240
CzCPg01230	tufA			Translation elongation factor	Manual		AT4G20360.1(ATRAB8D)	CzCPg01230(tufA)
UNPLg00641	UGP			UDP-Glucose Pyrophosphorylase	Manual	Cre04.g229700.t1.2(UGP1)	AT3G03250.2(AtUGP1), AT5G17310.2(AtUGP2)	UNPLg00641
Cz07g13190	UGP2			UDP-Glucose Pyrophosphorylase	Manual	Cre12.g554250.t1.1(LPB1)	AT3G56040.1(UGP3)	Cz07g13190
Cz02g07070	UROS			Uroporphyrinogen III Synthase	Manual	Cre09.g406900.t1.2		Cz02g07070
Cz03g25010	XPT			xylulose 5-phosphate phosphate translocator	Manual	Cre16.g663800.t1.2	AT5G17630.1, AT5G54800.1(ATGPT1), AT1G61800.2(ATGPT2)	Cz03g25010
CzCPg00500	ycf1			Hypothetical chloroplast protein 1	Manual
Cz16g08130	YLS8			spliceosome regulator	Manual	Cre01.g055416.t1.1	AT5G08290.1(YLS8)	Cz16g08130
Cz05g31040	ZEP2			Zeaxanthin Epoxidase	Manual	Cre02.g083500.t1.2, Cre02.g083550.t1.1, Cre02.g083450.t1.1, Cre17.g724650.t1.2, Cre14.g613501.t1.1, Cre09.g395806.t1.1, Cre02.g096250.t1.2(FMO9), Cre02.g095650.t1.1		Cz04g05090, Cz11g27080, Cz05g31040, UNPLg00767
Cz08g26130	LHC10/TIC21	Translocase/LHC ?		A green algal unique putative LHCI associated domain to a TIC21 protein homolog		Cre11.g467573.t1.1(LHCA3), Cre10.g454734.t1.1	AT1G61520.3(LHCA3)	Cz16g14150(LHCA3.3), Cz08g26130
Cz01g00020				Glycyl-tRNA synthetase alpha subunit	Automated (eggnog emapper)	Cre10.g433000.t1.1	AT3G48110.1(EDD)	Cz01g00020
Cz01g00030	EIF4E			Initiation factor	Automated (eggnog emapper)	Cre03.g199900.t1.2(EIF4E)	AT5G35620.1(EIF(ISO)4E), AT1G29550.1, AT1G29590.1(eIF4E3), AT4G18040.1(AT.EIF4E1)	Cz01g00030(EIF4E)
Cz01g00040				cAMP biosynthetic process	Automated (eggnog emapper)	Cre06.g297082.t1.1, Cre06.g269200.t1.1, Cre09.g402738.t1.1, Cre10.g451250.t1.1, Cre09.g402589.t1.1, Cre07.g318551.t1.1, Cre10.g447700.t1.1, Cre06.g278110.t1.1, Cre03.g202350.t1.1, Cre01.g018550.t1.1, Cre03.g182200.t1.1, Cre15.g635000.t1.1, Cre08.g373688.t1.1, Cre14.g629840.t1.1, Cre12.g533500.t1.2, Cre01.g019300.t1.1, Cre03.g203451.t1.1, Cre24.g756047.t1.1, Cre12.g488752.t1.1, Cre03.g207750.t1.1		Cz10g23030, Cz07g15080, Cz15g13270, Cz06g29200, Cz09g20240, Cz06g29190, Cz08g27190, Cz01g19010, Cz01g19040, Cz11g17040, Cz08g00090, Cz15g11200, Cz01g00040
Cz01g00070				HI0933-like protein	Automated (eggnog emapper)	Cre09.g389400.t1.1	AT5G39940.1	Cz01g00070
Cz01g00080	PP2A-2			Serine threonine-protein phosphatase	Automated (eggnog emapper)	Cre03.g199983.t1.1	AT1G69960.1(PP2A), AT1G10430.2(PP2A-2), AT1G59830.1(PP2A-1)	Cz01g00080(PP2A-2)
Cz01g00090				Lipolytic acyl hydrolase (LAH)	Automated (eggnog emapper)	Cre03.g195500.t2.1, Cre12.g530950.t1.1	AT1G33270.1	Cz01g00090, Cz09g21250, UNPLg00117
Cz01g00100				phosphatase 2C	Automated (eggnog emapper)	Cre03.g211073.t1.1	AT3G11410.1(AHG3), AT2G29380.1(HAI3), AT1G07430.1(AIP1), AT5G59220.1(HAI1), AT5G51760.1(AHG1)	Cz06g26140, Cz11g01170, Cz09g12020, Cz01g00100
Cz01g00110				Sec34-like family	Automated (eggnog emapper)	Cre03.g203750.t1.2(COG3)	AT1G73430.2	Cz01g00110
Cz01g00120				Interferon-related developmental regulator (IFRD)	Automated (eggnog emapper)	Cre03.g202500.t1.2	AT1G27760.3(ATSAT32)	Cz01g00120
Cz01g00140				Serine/threonine phosphatases, family 2C, catalytic domain	Automated (eggnog emapper)	Cre03.g198000.t1.2		Cz01g00140
Cz01g00160	DBR1.1			Lariat debranching enzyme, C-terminal domain	Automated (eggnog emapper)	Cre02.g146950.t1.1(DBR1)	AT4G31770.1(ATDBR1)	Cz14g09180(DBR1.2), Cz01g00160(DBR1.1)
Cz01g00200				MobA-like NTP transferase domain	Automated (eggnog emapper)	Cre03.g207825.t1.1	AT5G19485.1	Cz01g00200
Cz01g00220				Trypsin-like peptidase domain	Automated (eggnog emapper)	Cre14.g630550.t1.1(DEG13)	AT5G27660.2(DEG14)	Cz01g00220, Cz04g15040, Cz07g29110
Cz01g00230				Belongs to the class-I aminoacyl-tRNA synthetase family	Automated (eggnog emapper)	Cre03.g145727.t1.1	AT2G33840.1	Cz01g00230
Cz01g00270	GGH2.1			Gamma-glutamyl hydrolase	Automated (eggnog emapper)	Cre06.g275050.t1.1(GGH2)	AT1G78680.1(ATGGH2), AT1G78660.1(ATGGH1), AT1G78670.1(ATGGH3)	Cz03g25310(GGH2.2), Cz15g00110(GGH2.3), Cz01g00270(GGH2.1)
Cz01g00290				Amino acid transporter	Automated (eggnog emapper)	Cre03.g168550.t1.1(AOT3)	AT5G15240.1, AT3G28960.1, AT2G41190.1, AT3G09340.1, AT3G09330.1, AT5G02170.1, AT5G02180.1, AT3G54830.2, AT2G39130.1, AT5G16740.1	Cz01g00290
Cz01g00300				Ribosomal silencing factor during starvation	Automated (eggnog emapper)	Cre03.g205600.t1.2	AT3G12930.1	Cz01g00300
Cz01g01010	IFT80			intraflagellar transport	Automated (eggnog emapper)	Cre03.g204150.t1.2(IFT80)		Cz01g01010(IFT80)
Cz01g01020				Adenosylhomocysteinase	Automated (eggnog emapper)	Cre03.g204250.t1.2(SAH1)	AT4G13940.1(ATSAHH1), AT3G23810.1(ATSAHH2)	Cz01g01020
Cz01g01025				amine dehydrogenase activity	Automated (eggnog emapper)			Cz01g01025, Cz01g01030
Cz01g01030				PFAM SMP-30 Gluconolaconase	Automated (eggnog emapper)			Cz01g01025, Cz01g01030
Cz01g01070				EF-hand, calcium binding motif	Automated (eggnog emapper)	Cre12.g506850.t1.2, Cre03.g200000.t1.2, Cre03.g200050.t1.2		Cz02g32030, Cz01g01070
Cz01g01080				HAT (Half-A-TPR) repeats	Automated (eggnog emapper)	Cre12.g546700.t1.1	AT4G24270.2(EMB140)	Cz01g01080, Cz07g16070
Cz01g01130				Pre-mRNA-splicing factor of RES complex	Automated (eggnog emapper)	Cre01.g003487.t1.1	AT1G31870.2	Cz01g01130
Cz01g01135				Oxidoreductase-like protein, N-terminal	Automated (eggnog emapper)		AT5G17280.1	Cz01g01135
Cz01g01140				RING-type zinc-finger	Automated (eggnog emapper)	Cre03.g210625.t1.1	AT5G22750.1(RAD5), AT5G43530.1	Cz01g01140
Cz01g01200				Thymidylate kinase	Automated (eggnog emapper)	Cre03.g190800.t1.1, Cre03.g190750.t1.1	AT5G59440.3(ATTMPK.1)	Cz01g01200
Cz01g01210				Belongs to the DEAD box helicase family	Automated (eggnog emapper)	Cre03.g199647.t1.1(EIF4A)	AT3G19760.1(EIF4A-III)	Cz01g01210
Cz01g01220				Belongs to the class-I aminoacyl-tRNA synthetase family	Automated (eggnog emapper)	Cre02.g087950.t1.2	AT4G13780.1	Cz01g01220
Cz01g01230				Protein SAWADEE HOMEODOMAIN HOMOLOG	Automated (eggnog emapper)		AT3G18380.2(DTF2), AT1G15215.4(DTF1)	Cz01g01230
Cz01g01240	PHOT2			Blue light receptor	Automated (eggnog emapper)	Cre03.g199000.t1.2(PHT1)	AT5G58140.7(NPL1), AT3G45780.1(JK224), AT1G53700.1(PK3AT), AT3G14370.1(WAG2), AT5G03640.1, AT3G52890.1(KIPK), AT2G36350.1, AT5G47750.1(D6PKL2), AT4G26610.1(AGC1-2), AT5G55910.1(D6PK), AT3G27580.2(ATPK7), AT5G40030.1, AT3G12690.3(AGC1.5), AT1G16440.1(RSH3), AT1G79250.3(AGC1.7)	Cz01g01240(PHOT2)
Cz01g02020				3-demethylubiquinone-9 3-methyltransferase	Automated (eggnog emapper)
Cz01g02030				EXOIII	Automated (eggnog emapper)	Cre11.g480060.t1.2	AT3G15080.1	Cz01g02030
Cz01g02040				Gametolysin peptidase M11	Automated (eggnog emapper)	Cre08.g376950.t1.1(MMP14), Cre06.g302950.t1.1		Cz01g02040
Cz01g02050				NAD(P)H-binding	Automated (eggnog emapper)	Cre03.g199150.t1.2	AT5G10730.1, AT5G15910.1	Cz01g02050
Cz01g02060	BTF3			Nascent polypeptide-associated complex subunit beta	Automated (eggnog emapper)	Cre03.g213537.t1.1	AT1G73230.1, AT1G17880.1(ATBTF3)	Cz01g02060(BTF3)
Cz01g02070				alanine aminotransferase	Automated (eggnog emapper)	Cre10.g451950.t1.2(AAT1)	AT1G23310.1(AOAT1), AT1G70580.2(AOAT2)	Cz11g04020, Cz01g02070
Cz01g02080				Encoded by	Automated (eggnog emapper)			Cz17g07010, Cz01g02140, Cz01g02080, Cz08g20010, Cz09g17100
Cz01g02140				retrotransposable element Tf2 155 kDa protein type 1-like	Automated (eggnog emapper)			Cz17g07010, Cz01g02140, Cz01g02080, Cz08g20010, Cz09g17100
Cz01g02160				Belongs to the mitochondrial carrier (TC 2.A.29) family	Automated (eggnog emapper)	Cre03.g200543.t1.1	AT5G48970.1, AT3G21390.2	Cz01g02160
Cz01g02170				WD domain, G-beta repeat	Automated (eggnog emapper)			Cz01g02170, Cz03g38220, Cz01g00310, Cz16g05130
Cz01g02180				Peptidase family C78	Automated (eggnog emapper)	Cre03.g197900.t1.1	AT3G48380.3	Cz01g02180
Cz01g02190				lipid binding	Automated (eggnog emapper)	Cre03.g198050.t1.2		Cz01g02190
Cz01g02230				Belongs to the glycosyl hydrolase 31 family	Automated (eggnog emapper)	Cre03.g190500.t1.2(GLH1)	AT5G63840.2(PSL5)	Cz01g02230
Cz01g02250				Aldo-keto reductase-like isoform X1	Automated (eggnog emapper)	Cre03.g195050.t1.2		Cz01g02250
Cz01g02260				Porphyromonas-type peptidyl-arginine deiminase	Automated (eggnog emapper)	Cre01.g009350.t1.2(AIH2)	AT5G08170.1(ATAIH)	Cz01g02260, Cz02g17090
Cz01g02290				Domain of unknown function (DUF4281)	Automated (eggnog emapper)	Cre03.g207000.t1.2, Cre06.g255300.t1.2	AT1G67080.1(ABA4)	Cz01g02290, Cz15g04070
Cz01g02300	CLPR4			Belongs to the peptidase S14 family	Automated (eggnog emapper)	Cre03.g204350.t1.2(CLPR4)	AT4G17040.1(CLPR4)	Cz01g02300(CLPR4)
Cz01g03030				Kelch	Automated (eggnog emapper)	Cre16.g682250.t1.1, Cre03.g205400.t1.1		Cz01g03030
Cz01g03060				Belongs to the class I-like SAM-binding methyltransferase superfamily. mRNA cap 0 methyltransferase family	Automated (eggnog emapper)	Cre03.g204750.t1.2	AT3G57360.1, AT3G02370.3	Cz01g03060
Cz01g03070				Rubisco LSMT substrate-binding	Automated (eggnog emapper)	Cre06.g270300.t1.1		Cz01g03070
Cz01g03170				Belongs to the class I-like SAM-binding methyltransferase superfamily. Protein arginine N- methyltransferase family	Automated (eggnog emapper)	Cre07.g344100.t1.1		Cz01g03170
Cz01g03190	FPS1			Belongs to the FPP GGPP synthase family	Automated (eggnog emapper)	Cre03.g207700.t1.1(PPS1)	AT4G17190.1(FPS2), AT5G47770.1(FPS1)	Cz01g03190(FPS1)
Cz01g03210				Belongs to the mitochondrial carrier (TC 2.A.29) family	Automated (eggnog emapper)	Cre03.g202400.t1.2	AT4G01100.2(ADNT1)	Cz01g03210
Cz01g03220				Erythromycin esterase	Automated (eggnog emapper)	Cre03.g211521.t1.1(FAP165)		Cz01g03220
Cz01g03240	GCST			The glycine cleavage system catalyzes the degradation of glycine	Automated (eggnog emapper)	Cre03.g193750.t1.1(GCST)	AT1G11860.3	Cz01g03240(GCST)
Cz01g03250				RNA cytidine acetyltransferase with specificity toward both 18S rRNA and tRNAs. Catalyzes the formation of N(4)- acetylcytidine (ac4C) in 18S rRNA. Required for early nucleolar cleavages of precursor rRNA at sites A0, A1 and A2 during 18S rRNA synthesis. Catalyzes the formation of ac4C in serine and leucine tRNAs. Requires a tRNA-binding adapter protein for full tRNA acetyltransferase activity bu…	Automated (eggnog emapper)	Cre03.g192850.t1.2	AT3G57940.1, AT1G10490.1	Cz01g03250
Cz01g03270	UBC32			Belongs to the ubiquitin-conjugating enzyme family	Automated (eggnog emapper)	Cre03.g202897.t1.1	AT3G17000.1(UBC32)	Cz01g03270(UBC32)
Cz01g03290				ATPase required for the post-translational delivery of tail-anchored (TA) proteins to the endoplasmic reticulum. Recognizes and selectively binds the transmembrane domain of TA proteins in the cytosol. This complex then targets to the endoplasmic reticulum by membrane-bound receptors, where the tail- anchored protein is released for insertion. This process is regulated by ATP binding and hydrolys…	Automated (eggnog emapper)	Cre03.g204800.t1.2	AT1G01910.4	Cz01g03290
Cz01g04010				Belongs to the OSBP family	Automated (eggnog emapper)	Cre03.g199759.t1.1	AT3G09300.1(ORP3B), AT5G02100.1(ORP3A), AT5G59420.1(ORP3C)	Cz01g04010
Cz01g04020				Apoptotic chromatin condensation inducer in the	Automated (eggnog emapper)	Cre03.g204950.t1.2	AT4G39680.2	Cz01g04020
Cz01g04070				cofactor	Automated (eggnog emapper)	Cre03.g200150.t1.2	AT4G39920.1(POR)	Cz01g04070
Cz01g04080	GCP2			Component of the EKC KEOPS complex that is required for the formation of a threonylcarbamoyl group on adenosine at position 37 (t(6)A37) in tRNAs that read codons beginning with adenine. The complex is probably involved in the transfer of the threonylcarbamoyl moiety of threonylcarbamoyl-AMP (TC-AMP) to the N6 group of A37. Likely plays a direct catalytic role in this reaction, but requires other…	Automated (eggnog emapper)		AT4G22720.1	Cz01g04080(GCP2)
Cz01g04090				ABC transporter D family member	Automated (eggnog emapper)	Cre02.g086850.t1.1		Cz01g04090
Cz01g04100				glutamine synthetase	Automated (eggnog emapper)
Cz01g04120				CRAL/TRIO domain	Automated (eggnog emapper)	Cre03.g207200.t1.1	AT3G46450.2	Cz01g04120
Cz01g04140				ubiquitin-protein transferase activity	Automated (eggnog emapper)
Cz01g04170				protein serine/threonine kinase activity	Automated (eggnog emapper)	Cre03.g205950.t1.1		Cz01g04170
Cz01g04190				WD domain, G-beta repeat	Automated (eggnog emapper)	Cre03.g205800.t1.2	AT1G65030.1	Cz01g04190
Cz01g04210	SAMDC			S-adenosylmethionine decarboxylase	Automated (eggnog emapper)	Cre03.g205900.t1.2(DCA1)	AT3G25570.1, AT5G15950.1, AT3G02470.3(SAMDC), AT3G17717.1	Cz01g04210(SAMDC)
Cz01g04215	CUTC			copper ion homeostasis	Automated (eggnog emapper)	Cre10.g447900.t2.1		Cz01g04215(CUTC)
Cz01g04220	OCA2			It is involved in the biological process described with transmembrane transport	Automated (eggnog emapper)		AT1G02260.2	Cz01g04220(OCA2)
Cz01g04230				MlaD protein	Automated (eggnog emapper)
Cz01g04245	RPS21			Belongs to the eukaryotic ribosomal protein eS21 family	Automated (eggnog emapper)	Cre03.g203450.t1.2(RPS21)	AT5G27700.1, AT3G53890.2	Cz01g04245(RPS21)
Cz01g04260				Enoyl-(Acyl carrier protein) reductase	Automated (eggnog emapper)	Cre03.g191850.t1.1	AT4G05530.1(IBR1)	Cz01g04260
Cz01g05010				alpha/beta hydrolase fold	Automated (eggnog emapper)	Cre03.g194650.t1.1		Cz01g05010, Cz10g01080
Cz01g05020				Belongs to the DEAD box helicase family	Automated (eggnog emapper)
Cz01g05050				Protein kinase domain	Automated (eggnog emapper)			Cz01g05050, UNPLg00527, Cz01g05080, Cz16g18270, UNPLg00395, Cz14g12010
Cz01g05070				CRAL/TRIO, N-terminal domain	Automated (eggnog emapper)	Cre03.g210961.t1.1	AT4G36640.3, AT1G75170.1, AT4G08690.3, AT1G22180.2	Cz01g05070
Cz01g05075	PMP3			Mortierella verticillata NRRL 6337 plasma membrane proteolipid 3 (58 aa)	Automated (eggnog emapper)	Cre03.g197513.t1.2, Cre03.g196800.t1.2	AT2G38905.1, AT1G57550.1, AT3G05880.1(RCI2A), AT3G05890.1(RCI2B), AT4G30660.2, AT4G28088.1, AT2G24040.1, AT4G30650.1	Cz01g05075(PMP3), Cz16g09060
Cz01g05080				Protein kinase domain	Automated (eggnog emapper)			Cz01g05050, UNPLg00527, Cz01g05080, Cz16g18270, UNPLg00395, Cz14g12010
Cz01g05100	LRRC56.1			axoneme assembly	Automated (eggnog emapper)	Cre03.g191800.t1.2		Cz01g05100(LRRC56.1)
Cz01g05110				Protein downstream neighbor of	Automated (eggnog emapper)			Cz01g44155, Cz01g44170, Cz01g05110
Cz01g05165				Inner membrane component of T3SS, cytoplasmic domain	Automated (eggnog emapper)	Cre09.g402350.t1.2	AT4G14490.1, AT3G02400.1	Cz01g05165
Cz01g05170				gluconokinase activity	Automated (eggnog emapper)			Cz01g05170
Cz01g05190				Belongs to the DHHC palmitoyltransferase family	Automated (eggnog emapper)	Cre03.g207502.t1.1		Cz01g05190
Cz01g05200				von Willebrand factor type A domain	Automated (eggnog emapper)	Cre03.g207400.t1.2		Cz01g05200
Cz01g05230				NAD(P)-binding Rossmann-like domain	Automated (eggnog emapper)	Cre03.g207150.t1.1	AT3G04650.1	Cz01g05230
Cz01g05255				Universal stress protein family	Automated (eggnog emapper)	Cre16.g649650.t1.1, Cre12.g542350.t1.2	AT2G21620.2(RD2)	Cz16g09200, Cz08g18210, Cz08g08030, Cz07g32075, Cz01g05255
Cz01g05260				Adenosine specific kinase	Automated (eggnog emapper)
Cz01g05270				Protein of unknown function (DUF2854)	Automated (eggnog emapper)	Cre16.g665250.t1.2(APE1)	AT5G38660.2(APE1)	Cz01g05270
Cz01g05280				NEMP family	Automated (eggnog emapper)	Cre03.g183750.t1.1		Cz01g05280
Cz01g05290				protein folding	Automated (eggnog emapper)	Cre01.g003100.t1.1		Cz01g05290
Cz01g05320				pfi,tfc e	Automated (eggnog emapper)	Cre02.g095113.t1.1	AT1G71440.1(PFI)	Cz01g05320
Cz01g06010				Methyltransferase FkbM domain	Automated (eggnog emapper)	Cre09.g401256.t1.1, Cre09.g416309.t1.1		Cz01g06010
Cz01g06020				Translation initiation factor IF-2, N-terminal region	Automated (eggnog emapper)	Cre07.g328350.t1.2(FAP207)		Cz01g06020
Cz01g06040				protease	Automated (eggnog emapper)	Cre01.g013300.t1.1(DEG10)	AT5G36950.1(DEG10)	Cz01g06040
Cz01g06050	COPS8.1			COP9 signalosome assembly	Automated (eggnog emapper)	Cre07.g332300.t1.2(GWD2), Cre07.g333252.t1.1, Cre07.g319300.t1.1(GWD1), Cre07.g319340.t1.1	AT4G24450.1(ATGWD2), AT1G10760.2(GWD)	Cz01g06050(COPS8.1), Cz09g00250, Cz01g46010
Cz01g06120				Alpha/beta hydrolase of unknown function (DUF900)	Automated (eggnog emapper)			Cz01g06120, Cz09g26120
Cz01g06150				Chitinase domain-containing protein	Automated (eggnog emapper)	Cre03.g200650.t1.1	AT4G01040.1	Cz01g06150
Cz01g06160	fitD.1			calcium- and calmodulin-responsive adenylate cyclase activity	Automated (eggnog emapper)			Cz04g03270(fitD.2), Cz01g06160(fitD.1)
Cz01g06170				Alpha beta-Hydrolases superfamily protein	Automated (eggnog emapper)	Cre14.g615550.t1.1, Cre17.g735600.t1.2	AT5G67050.1, AT5G42930.1, AT1G56630.1, AT1G45201.3(ATTLL1), AT3G14360.1	Cz01g06170, Cz03g00190
Cz01g06220				Domain in cystathionine beta-synthase and other proteins.	Automated (eggnog emapper)	Cre02.g112600.t1.2, Cre11.g467541.t1.1, Cre12.g528000.t1.2		Cz01g16140, Cz16g16260, Cz01g06220, Cz03g06220, Cz19g07130
Cz01g06230				Belongs to the glycosyl hydrolase 31 family	Automated (eggnog emapper)			Cz01g06230
Cz01g06235				Heavy-metal-associated domain	Automated (eggnog emapper)	Cre03.g207650.t1.2		Cz01g06235
Cz01g06250				GDSL-like Lipase/Acylhydrolase family	Automated (eggnog emapper)	Cre03.g200400.t1.2		Cz16g12160, Cz18g08040, Cz07g29010, Cz18g08130, Cz09g01150, Cz01g06250
Cz01g06260				Peroxisome biogenesis protein	Automated (eggnog emapper)	Cre10.g446250.t1.1	AT1G03000.1(PEX6)	Cz01g06260
Cz01g07010				Methyltransferase small domain	Automated (eggnog emapper)	Cre03.g200350.t1.2, Cre06.g259401.t1.1		Cz01g07010, Cz09g23300
Cz01g07020				Region found in RelA / SpoT proteins	Automated (eggnog emapper)	Cre03.g208721.t1.1	AT3G17470.2(ATCRSH)	Cz01g07020
Cz01g07040				Phosphoenolpyruvate phosphomutase	Automated (eggnog emapper)	Cre03.g200250.t1.2	AT1G77060.1, AT1G21440.1	Cz01g07040
Cz01g07060				Sigma factor PP2C-like phosphatases	Automated (eggnog emapper)	Cre10.g454450.t1.1, Cre03.g201400.t1.2	AT1G09160.1, AT1G68410.1, AT1G47380.1	Cz03g08100, UNPLg00455, Cz01g07060
Cz01g07070				ahl1,atahl1	Automated (eggnog emapper)		AT3G55560.1(AGF2), AT4G14465.1(AHL20), AT3G04570.1(AHL19), AT4G35390.1(AGF1), AT1G20900.1(AHL27), AT1G76500.1(AHL29), AT4G22810.1(AHL24), AT4G12050.1(AHL26), AT2G45430.1(AHL22), AT3G60870.1(AHL18), AT2G42940.1(AHL16), AT4G17800.1(AHL23), AT2G35270.1(AHL21), AT1G14490.2(AHL28), AT5G49700.1(AHL17)	Cz01g07070
Cz01g07080	alkK			AMP-binding enzyme C-terminal domain	Automated (eggnog emapper)	Cre03.g211745.t1.1	AT1G65890.1(AAE12), AT1G65880.1(BZO1), AT1G68270.1, AT1G66120.1(AAE11), AT1G21530.2, AT1G21540.1, AT1G77240.1(AAE2), AT1G75960.1, AT5G16340.1, AT5G16370.1(AAE5), AT3G16910.1(AAE7), AT1G76290.1, AT2G17650.1, AT1G20560.1(AAE1)	Cz01g07080(alkK)
Cz01g07100				phosphatase	Automated (eggnog emapper)	Cre08.g359300.t1.2(PHO1)		Cz01g07100
Cz01g07110				Major Facilitator Superfamily	Automated (eggnog emapper)	Cre07.g332650.t1.1, Cre09.g400950.t1.2		Cz01g07110, Cz05g01160, UNPLg00397, Cz07g13020, Cz10g02290, Cz12g22200, Cz07g24180, Cz04g05120
Cz01g07160				Belongs to the major facilitator superfamily. Sugar transporter (TC 2.A.1.1) family	Automated (eggnog emapper)	Cre03.g206800.t1.1(HXT1)	AT5G16150.2(GLT1)	Cz01g07160
Cz01g07170				Binding domain of DNA repair protein Ercc1 (rad10/Swi10)	Automated (eggnog emapper)	Cre03.g196651.t1.1	AT3G05210.1(ERCC1)	Cz01g07170
Cz01g07180	CYCA3-1.1			Belongs to the cyclin family	Automated (eggnog emapper)	Cre03.g207900.t1.1(CYCA1)	AT2G01310.1, AT1G47230.2(CYCA3;4), AT1G47210.2(CYCA3;2), AT1G47220.1(CYCA3;3), AT5G43080.1(CYCA3;1), AT1G80370.1(CYCA2;4), AT1G15570.1(CYCA2;3), AT5G25380.4(CYCA2;1), AT5G11300.1(CYC2BAT)	Cz01g07180(CYCA3-1.1)
Cz01g07210	FANCM			Fanconi anemia, complementation group M	Automated (eggnog emapper)	Cre03.g208833.t1.1	AT1G36020.1, AT1G35530.2(At-FANCM)	Cz01g07210(FANCM)
Cz01g07240				RNA polymerase I specific transcription initiation factor RRN3	Automated (eggnog emapper)	Cre03.g207950.t1.2	AT2G34750.1, AT2G39240.1, AT1G30590.2	Cz01g07240
Cz01g08010				Ubiquitin associated domain	Automated (eggnog emapper)	Cre03.g205650.t1.2	AT2G12550.1(NUB1)	Cz01g08010
Cz01g08030				RecX family	Automated (eggnog emapper)	Cre03.g204900.t1.1	AT3G13226.1	Cz01g08030
Cz01g08040				Belongs to the AAA ATPase family	Automated (eggnog emapper)	Cre03.g201100.t1.2		Cz01g08040
Cz01g08060				Small RNA	Automated (eggnog emapper)	Cre03.g191200.t1.2	AT4G20910.1(CRM2), AT4G20920.2	Cz01g08060
Cz01g08080				Belongs to the TRAFAC class myosin-kinesin ATPase superfamily. Kinesin family	Automated (eggnog emapper)	Cre03.g200600.t1.1		Cz01g08080
Cz01g08113				Ring finger	Automated (eggnog emapper)	Cre03.g200651.t1.1	AT3G05250.1	Cz01g08113
Cz01g08130				Desiccation-related protein PCC13-62-like	Automated (eggnog emapper)			Cz07g33120, Cz03g33170, Cz01g08130
Cz01g08150	RECA			Belongs to the RecA family	Automated (eggnog emapper)
Cz01g08160				RNA pseudouridylate synthase	Automated (eggnog emapper)	Cre10.g428400.t1.1(PUS7)	AT3G19440.1, AT1G78910.1	Cz01g08160
Cz01g08180				Camphor resistance CrcB family protein	Automated (eggnog emapper)	Cre08.g367700.t1.1	AT2G41705.2	Cz01g08180
Cz01g08200	RLP24			metallochaperone-like domain	Automated (eggnog emapper)	Cre07.g325712.t1.1	AT2G44860.2	Cz01g08200(RLP24)
Cz01g08210	RPL38			Belongs to the eukaryotic ribosomal protein eL38 family	Automated (eggnog emapper)	Cre07.g325746.t1.1(RPL38)	AT2G43460.1, AT3G59540.1	Cz01g08210(RPL38)
Cz01g08220				COG1112 Superfamily I DNA and RNA helicases and helicase subunits DNA replication, recombination, and repair and Cleavage and polyadenylation specificity factor (CPSF) Clipper subunit and related makorin family Zn-finger proteins	Automated (eggnog emapper)	Cre03.g187950.t1.1	AT4G30100.1, AT2G19120.1	Cz01g08220
Cz01g08230				carboxypeptidase	Automated (eggnog emapper)	Cre07.g335900.t1.2	AT1G71696.2(SOL1)	Cz12g13270, Cz01g08230
Cz01g08240				ATP synthase subunit D	Automated (eggnog emapper)	Cre09.g405050.t1.2(ATPvD2)	AT3G58730.1	Cz01g08240
Cz01g08250	TXNDC8			cell redox homeostasis	Automated (eggnog emapper)
Cz01g08260				Rad17 cell cycle checkpoint protein	Automated (eggnog emapper)	Cre03.g196600.t1.1(RAD17)	AT5G66130.1(ATRAD17)	Cz01g08260
Cz01g08290				SOUL heme-binding protein	Automated (eggnog emapper)	Cre10.g455100.t1.1		Cz01g08290
Cz01g09020				Lysine-specific demethylase	Automated (eggnog emapper)	Cre10.g446850.t1.1	AT3G07610.3(IBM1), AT4G00990.1, AT1G09060.4, AT1G11950.1, AT1G62310.1	Cz01g09020, Cz10g08260
Cz01g09050				Belongs to the cullin family	Automated (eggnog emapper)	Cre07.g324050.t1.2(CUL1)	AT1G26830.1(ATCUL3), AT1G69670.1(ATCUL3B)	Cz01g09050
Cz01g09090				mitotic sister chromatid cohesion	Automated (eggnog emapper)			Cz01g09090, Cz10g07060
Cz01g09100				protein serine/threonine kinase activity	Automated (eggnog emapper)	Cre03.g184450.t1.1		Cz01g09100, Cz01g26040(ALK1.2)
Cz01g09110				lithium:proton antiporter activity	Automated (eggnog emapper)	Cre12.g558353.t1.1		Cz01g09110
Cz01g09120				Belongs to the ammonium transporter (TC 2.A.49) family. Rh subfamily	Automated (eggnog emapper)	Cre06.g284150.t1.1(RHP2), Cre06.g284100.t1.2(RHP1)		Cz01g09120
Cz01g09140				Non-catalytic subunit of the queuine tRNA- ribosyltransferase (TGT) that catalyzes the base-exchange of a guanine (G) residue with queuine (Q) at position 34 (anticodon wobble position) in tRNAs with GU(N) anticodons (tRNA-Asp, -Asn, - His and -Tyr), resulting in the hypermodified nucleoside queuosine (7-(((4,5-cis-dihydroxy-2-cyclopenten-1-yl)amino)methyl)-7- deazaguanosine)	Automated (eggnog emapper)	Cre10.g451000.t1.2		Cz01g09140
Cz01g09170				carboxypeptidase	Automated (eggnog emapper)
Cz01g09180				negative regulation of mitochondrial outer membrane permeabilization involved in apoptotic signaling pathway	Automated (eggnog emapper)
Cz01g09250				endonuclease activity	Automated (eggnog emapper)
Cz01g09260				Tyrosine phosphatase family	Automated (eggnog emapper)	Cre03.g165300.t1.1		Cz01g09260
Cz01g09285				Sedlin, N-terminal conserved region	Automated (eggnog emapper)	Cre03.g165650.t1.1	AT2G20930.1	Cz01g09285
Cz01g09290	RAB11.1			Rab subfamily of small GTPases	Automated (eggnog emapper)	Cre03.g189250.t1.2	AT2G33870.1(ArRABA1h), AT1G28550.1(AtRABA1i), AT3G15060.1(AtRABA1g), AT5G60860.1(AtRABA1f), AT4G18430.1(AtRABA1e), AT1G06400.1(ARA-2), AT1G16920.1(ATRABA1B), AT5G45750.1(AtRABA1c), AT4G18800.1(ATHSGBP), AT5G47960.1(ATRABA4C), AT3G12160.1(ATRABA4D), AT1G01200.1(ATRAB-A3), AT1G09630.1(ATRAB-A2A), AT5G59150.1(ATRAB-A2D), AT3G46830.2(ATRAB-A2C), AT1G07410.1(ATRAB-A2B)	Cz01g09290(RAB11.1)
Cz01g09300				RNA recognition motif	Automated (eggnog emapper)	Cre06.g275100.t1.2	AT4G08760.1, AT3G18610.1(ATNUC-L2), AT1G48920.1(ATNUC-L1)	Cz01g09300
Cz01g10010				alpha/beta hydrolase fold	Automated (eggnog emapper)	Cre03.g193700.t1.1	AT3G61540.1	Cz01g10010
Cz01g10020				Belongs to the class-I aminoacyl-tRNA synthetase family	Automated (eggnog emapper)	Cre03.g193900.t1.2	AT5G43250.1(NF-YC13)	Cz10g28030(CHRAC1), Cz01g10020
Cz01g10040	PAP2.1			Plastid lipid associated protein	Automated (eggnog emapper)	Cre03.g189300.t1.1(PLP10)	AT4G22240.1, AT4G04020.1(FIB), AT2G35490.1	Cz01g10040(PAP2.1)
Cz01g10050				RNA polymerase II C-terminal domain phosphoserine binding	Automated (eggnog emapper)	Cre03.g196450.t1.2	AT1G61040.1(VIP5)	Cz01g10050
Cz01g10060				ABC transporter A family member	Automated (eggnog emapper)	Cre03.g191950.t1.2	AT5G46420.1	Cz01g10060
Cz01g10070				Calcineurin-like phosphoesterase	Automated (eggnog emapper)
Cz01g10090	ADK.1			pfkB family carbohydrate kinase	Automated (eggnog emapper)	Cre03.g204601.t1.1	AT5G03300.1(ADK2), AT3G09820.1(ADK1)	Cz01g10090(ADK.1), Cz01g10100(ADK.2), Cz01g10120(ADK.3)
Cz01g10100	ADK.2			pfkB family carbohydrate kinase	Automated (eggnog emapper)	Cre03.g204601.t1.1	AT5G03300.1(ADK2), AT3G09820.1(ADK1)	Cz01g10090(ADK.1), Cz01g10100(ADK.2), Cz01g10120(ADK.3)
Cz01g10120	ADK.3			pfkB family carbohydrate kinase	Automated (eggnog emapper)	Cre03.g204601.t1.1	AT5G03300.1(ADK2), AT3G09820.1(ADK1)	Cz01g10090(ADK.1), Cz01g10100(ADK.2), Cz01g10120(ADK.3)
Cz01g10140				Belongs to the TRAFAC class myosin-kinesin ATPase superfamily. Kinesin family	Automated (eggnog emapper)	Cre03.g202000.t1.2	AT5G47820.2(FRA1), AT3G50240.1(KICP-02), AT5G60930.2	Cz01g10140
Cz01g10160				Methyltransferase domain	Automated (eggnog emapper)
Cz01g10170				metallopeptidase activity	Automated (eggnog emapper)			Cz03g37220, Cz15g03030, Cz16g09010, Cz08g03030, Cz07g31210, Cz01g10170
Cz01g10180				Protein of unknown function (DUF3754)	Automated (eggnog emapper)	Cre07.g318350.t1.2(CGL64)	AT3G19340.1, AT5G13940.1	Cz05g11030, Cz01g10180
Cz01g10190	RAD54.1			SNF2 family N-terminal domain	Automated (eggnog emapper)	Cre03.g201850.t1.1		Cz01g10190(RAD54.1), Cz01g10200(RAD54.2)
Cz01g10200	RAD54.2			SNF2 family N-terminal domain	Automated (eggnog emapper)	Cre03.g201850.t1.1		Cz01g10190(RAD54.1), Cz01g10200(RAD54.2)
Cz01g10210	BGLU47.1			Belongs to the glycosyl hydrolase 1 family	Automated (eggnog emapper)	Cre07.g320850.t1.2, Cre03.g171050.t1.1(GHL1)		Cz01g20170(BGLU47.2), Cz01g10210(BGLU47.1), Cz03g36040(BGLU47.3)
Cz01g10220				Domain of unknown function DUF21	Automated (eggnog emapper)	Cre17.g719250.t1.1	AT1G03270.1, AT4G14240.1, AT4G14230.1	Cz03g33050, Cz01g10220
Cz01g10230				Domain of unknown function (DUF3395)	Automated (eggnog emapper)	Cre06.g308150.t1.2(DNJ23)	AT2G35720.1(OWL1)	Cz01g10230
Cz01g10240				Ankyrin repeat	Automated (eggnog emapper)	Cre03.g173350.t1.2(ANK22), Cre03.g173350.t1.2(ANK22)	AT2G17390.1(AKR2B), AT4G35450.5(AFT)	Cz01g10240
Cz01g11010				Pleckstrin homology domain.	Automated (eggnog emapper)	Cre03.g170650.t1.1		Cz01g11010
Cz01g11027				galactosyl transferase GMA12/MNN10 family	Automated (eggnog emapper)			Cz01g11027, UNPLg00673
Cz01g11040				Ribosomal protein S4/S9 N-terminal domain	Automated (eggnog emapper)	Cre03.g170750.t1.2(RNP3)	AT5G15750.1	Cz01g11040
Cz01g11045				Pfam:DUF4475	Automated (eggnog emapper)	Cre03.g202337.t1.1(MOT28)		Cz01g11045
Cz01g11060	NTMC2T3.1			C2 domain	Automated (eggnog emapper)	Cre03.g202449.t1.1	AT3G18370.1(ATSYTF)	Cz01g11060(NTMC2T3.1), Cz16g01220(NTMC2T3.2)
Cz01g11070				raffinose synthase	Automated (eggnog emapper)	Cre03.g203345.t1.1		Cz01g11070
Cz01g11080				NUDIX domain	Automated (eggnog emapper)	Cre03.g189500.t1.2, Cre03.g189450.t1.2		Cz01g11080
Cz01g11090				zinc transporter	Automated (eggnog emapper)	Cre01.g066187.t1.1(ZRT4), Cre03.g189550.t1.1(ZIP3)	AT3G20870.3(ZTP29)	UNPLg00676(IRT1), UNPLg00528, Cz01g11090
Cz01g11100				Belongs to the class-I pyridine nucleotide-disulfide oxidoreductase family	Automated (eggnog emapper)	Cre06.g262100.t1.1(GSR1)	AT3G24170.1(ATGR1)	Cz01g11100, Cz09g31190
Cz01g11140				F-box protein	Automated (eggnog emapper)	Cre07.g327150.t1.1	AT1G78280.1	Cz01g11140
Cz01g11150	CYCD1			Belongs to the cyclin family	Automated (eggnog emapper)	Cre07.g321650.t1.2(CYCL1), Cre14.g630250.t1.1	AT2G26430.1(ATRCY1)	Cz01g11150(CYCD1), Cz07g29230(FAM58A)
Cz01g11170				Sec7 domain	Automated (eggnog emapper)	Cre03.g172150.t1.2	AT3G43300.1(ATMIN7)	Cz13g17105, Cz01g11170
Cz01g11200	PIN4			peptidyl-prolyl cis-trans isomerase activity	Automated (eggnog emapper)
Cz01g11210				DNA replication complex GINS protein PSF1	Automated (eggnog emapper)	Cre03.g161050.t1.2	AT1G80190.5(PSF1)	Cz01g11210
Cz01g12010				Belongs to the alternative oxidase family	Automated (eggnog emapper)	Cre03.g172500.t1.1(PTO2), Cre07.g350750.t1.2(PTO1)	AT4G22260.1(IM)	Cz01g12010, Cz10g14110
Cz01g12020				Alfin	Automated (eggnog emapper)	Cre07.g320950.t1.2		Cz01g12020
Cz01g12030				Ydr279p protein family (RNase H2 complex component)	Automated (eggnog emapper)	Cre07.g320800.t1.2	AT4G20325.1	Cz01g12030
Cz01g12040				WD repeat-containing	Automated (eggnog emapper)	Cre03.g172200.t1.1	AT3G53390.1, AT2G37160.2	Cz01g12040
Cz01g12050				Asparagine synthase	Automated (eggnog emapper)	Cre07.g321050.t1.1	AT2G03667.1	Cz01g12050
Cz01g12080				member of the large guanylyl- and adenylyl cyclase family	Automated (eggnog emapper)	Cre07.g321000.t1.1(CYG14)		Cz01g12080
Cz01g12090				Enhancer of Polycomb-like protein	Automated (eggnog emapper)	Cre03.g196400.t1.1	AT1G16690.1, AT1G79020.1	Cz01g12090
Cz01g12100				Domain of unknown function (DUF4821)	Automated (eggnog emapper)	Cre03.g167600.t1.2(FAP61), Cre03.g167778.t1.1		Cz01g12100
Cz01g12120				Protein of unknown function (DUF3082)	Automated (eggnog emapper)	Cre03.g167400.t1.2	AT3G15110.1	Cz01g12120
Cz01g12140				EamA-like transporter family	Automated (eggnog emapper)	Cre02.g079650.t1.1, Cre06.g286200.t1.2, Cre01.g012400.t1.2, Cre07.g355550.t1.1	AT2G05755.1	Cz11g07020, Cz02g19160, Cz14g23170, Cz01g12140, Cz10g10100
Cz01g12170				Mo25-like	Automated (eggnog emapper)	Cre17.g709950.t1.2	AT2G03410.1, AT5G47540.1, AT4G17270.1	Cz01g12170
Cz01g12180				protein serine/threonine kinase activity	Automated (eggnog emapper)	Cre03.g169100.t1.1		Cz01g12180
Cz01g12200				Glutaredoxin	Automated (eggnog emapper)	Cre07.g325600.t1.1(GRX5)	AT3G15660.2(ATGRX4)	Cz01g12200
Cz01g13010				4Fe-4S single cluster domain	Automated (eggnog emapper)			Cz01g13010
Cz01g13020				Peptidylprolyl isomerase	Automated (eggnog emapper)	Cre07.g315700.t1.2	AT4G26555.1	Cz01g13020
Cz01g13040				DNA-dependent RNA polymerase catalyzes the transcription of DNA into RNA using the four ribonucleoside triphosphates as substrates. Specific peripheric component of RNA polymerase III which synthesizes small RNAs, such as 5S rRNA and tRNAs	Automated (eggnog emapper)	Cre07.g314950.t1.2(RPC34)	AT5G23710.1	Cz01g13040
Cz01g13050				helicase	Automated (eggnog emapper)	Cre07.g314900.t1.1	AT3G18600.1	Cz01g13050
Cz01g13060				Ankyrin repeat and zinc finger domain-containing protein	Automated (eggnog emapper)	Cre07.g325715.t1.1	AT1G01930.1	Cz01g13060
Cz01g13090				GTPase activator activity	Automated (eggnog emapper)			Cz01g13090, Cz11g08040
Cz01g13110	EXPA20.1			atexp20,atexpa20,athexp alpha 1.23,exp20,expa20	Automated (eggnog emapper)	Cre17.g723100.t1.2, Cre03.g177800.t1.1, Cre08.g381550.t1.2, Cre16.g686700.t1.1, Cre08.g381600.t1.2, Cre03.g199650.t1.1, Cre04.g226750.t1.2, Cre03.g153850.t1.2, Cre02.g076987.t1.1		Cz06g25197(EXPA6.3), Cz04g14250(EXPA6.2), Cz01g21120, Cz01g21130, Cz01g21140, Cz13g06260(EXPA20.2), Cz01g13110(EXPA20.1), Cz19g01080(EXPA20.4), Cz10g24100(EXPA6.4), Cz19g01070(EXPA20.3), Cz08g28010, Cz02g25317(EXPA6.1), Cz11g12100
Cz01g13130				emp24/gp25L/p24 family/GOLD	Automated (eggnog emapper)	Cre07.g315900.t1.2	AT1G57620.1(CYB), AT1G09580.1, AT3G10780.1, AT1G21900.1(p24delta5)	Cz01g13130
Cz01g13140	OXNAD1			oxidoreductase NAD-binding	Automated (eggnog emapper)
Cz01g13150	Ntf2			nuclear transport factor 2	Automated (eggnog emapper)	Cre07.g316000.t1.2	AT1G11570.3(NTL), AT1G27310.1(NTF2A), AT1G27970.2(NTF2B)	Cz01g13150(Ntf2)
Cz01g13160	UOX			Catalyzes the oxidation of uric acid to 5- hydroxyisourate, which is further processed to form (S)-allantoin	Automated (eggnog emapper)	Cre12.g504950.t1.2(UOX1)	AT2G26230.1	Cz01g13160(UOX)
Cz01g13170				DnaJ homolog subfamily B member	Automated (eggnog emapper)	Cre07.g316050.t1.2(CDJ2)	AT5G59610.5(DJC73)	Cz01g13170
Cz01g13180	TRS120			Transport protein Trs120 or TRAPPC9, TRAPP II complex subunit	Automated (eggnog emapper)	Cre07.g316100.t1.1	AT5G11040.1(AtTRS120)	Cz01g13180(TRS120)
Cz01g13190	SWEET1A.1			Mediates both low-affinity uptake and efflux of sugar across the membrane	Automated (eggnog emapper)	Cre06.g271800.t1.2(LCI36), Cre06.g271800.t1.2(LCI36), Cre06.g275000.t1.1, Cre07.g340700.t1.1, Cre10.g421650.t1.2	AT4G10850.1(AtSWEET7), AT1G66770.1(AtSWEET6), AT3G28007.1(AtSWEET4), AT5G62850.1(AtSWEET5), AT5G40260.1(AtSWEET8), AT4G15920.1(AtSWEET17), AT3G16690.3(AtSWEET16), AT5G50790.1(AtSWEET10), AT2G39060.1(AtSWEET9), AT4G25010.1(AtSWEET14), AT5G50800.1(AtSWEET13), AT5G23660.1(AtSWEET12), AT3G48740.1(AtSWEET11), AT5G13170.1(AtSWEET15), AT1G21460.1(AtSWEET1), AT3G14770.1(AtSWEET2), AT5G53190.1(AtSWEET3)	Cz02g30160(SWEET1A.2), Cz09g24080(SWEET1A.3), Cz01g13190(SWEET1A.1)
Cz01g13200	CYN.1			Catalyzes the reaction of cyanate with bicarbonate to produce ammonia and carbon dioxide	Automated (eggnog emapper)		AT3G23490.1(CYN)	Cz01g13200(CYN.1), Cz01g31180(CYN.2), Cz06g27080(CYN.4), Cz01g32230(CYN.3)
Cz01g13205	HMA6.1			P-type ATPase	Automated (eggnog emapper)	Cre05.g248600.t1.2		Cz01g13205(HMA6.1), Cz02g09045
Cz01g13210	HMA6.2			P-type ATPase	Automated (eggnog emapper)	Cre10.g424775.t1.1	AT4G33520.2(AtHMAC6)	Cz01g13210(HMA6.2)
Cz01g13230				protein KIAA0930 homolog isoform X1	Automated (eggnog emapper)	Cre07.g320250.t1.1	AT1G59520.4(CW7)	Cz01g13230
Cz01g13240				DnaJ C terminal domain	Automated (eggnog emapper)	Cre07.g320200.t1.1		Cz01g13240
Cz01g13250				KH domain	Automated (eggnog emapper)	Cre07.g319900.t1.1(RRP40)	AT4G32175.1, AT2G25355.1	Cz01g13250
Cz01g13280				7,8-dihydro-6-hydroxymethylpterin-pyrophosphokinase (HPPK)	Automated (eggnog emapper)	Cre10.g428550.t1.2	AT4G30000.2, AT1G69190.1	Cz01g13280
Cz01g14010				Protein DA1	Automated (eggnog emapper)	Cre10.g424350.t1.1	AT4G36860.3, AT1G19270.1(DA1), AT2G39830.2(DAR2)	Cz01g14010
Cz01g14050	MLH1			DNA mismatch repair protein	Automated (eggnog emapper)	Cre01.g036050.t1.1(MLH1)	AT4G09140.1(ATMLH1)	Cz01g14050(MLH1)
Cz01g14070				Belongs to the DEAD box helicase family	Automated (eggnog emapper)	Cre07.g319750.t1.2	AT4G15850.1(ATRH1)	Cz01g14070
Cz01g14090				Belongs to the protein kinase superfamily	Automated (eggnog emapper)	Cre07.g319850.t1.2		Cz01g14090
Cz01g14100				Formamidopyrimidine-DNA glycosylase H2TH domain	Automated (eggnog emapper)	Cre10.g428433.t1.1	AT1G52500.2(ATFPG-1)	Cz01g14100
Cz01g14110				Belongs to the TRAFAC class myosin-kinesin ATPase superfamily. Kinesin family	Automated (eggnog emapper)	Cre10.g424300.t1.2		Cz01g14110
Cz01g14120				Inner membrane component of T3SS, cytoplasmic domain	Automated (eggnog emapper)	Cre07.g316600.t1.2		Cz01g14120
Cz01g14140				transcription, DNA-templated	Automated (eggnog emapper)	Cre07.g319701.t1.2	AT3G45170.1(GATA14), AT4G36240.1(GATA7), AT3G51080.1(GATA6), AT5G66320.2(GATA5), AT4G34680.2(GATA3), AT2G45050.1(GATA2), AT3G60530.1(GATA4), AT5G25830.1(GATA12), AT4G32890.1(GATA9), AT3G24050.1(GATA1), AT3G20750.1(GATA29), AT5G26930.1(GATA23), AT3G16870.1(GATA17), AT4G16141.1, AT5G49300.1(GATA16), AT3G06740.1(GATA15), AT4G26150.1(CGA1), AT5G56860.1(GATA21), AT2G18380.1(GATA20), AT4G36620.1(GATA19…	Cz01g14140
Cz01g14160				DnaJ C terminal domain	Automated (eggnog emapper)	Cre07.g320150.t1.2	AT3G62600.1(ATERDJ3B)	Cz01g14160
Cz01g14170				Carboxyl transferase domain	Automated (eggnog emapper)	Cre03.g181200.t1.2	AT4G34030.1(MCCB)	Cz01g14170
Cz01g14180				NAD(P)H-binding	Automated (eggnog emapper)	Cre03.g181250.t1.1	AT4G31530.2	Cz01g14180
Cz01g14190				Histone deacetylase (HDAC) interacting	Automated (eggnog emapper)	Cre03.g180800.t1.1	AT1G70060.1(SNL4), AT1G24190.3(ATSIN3), AT3G01320.1(SNL1), AT5G15020.1(SNL2)	Cz01g14190
Cz01g14195				Belongs to the BolA IbaG family	Automated (eggnog emapper)	Cre03.g180700.t1.1	AT1G55805.1(BolA1)	Cz01g14195
Cz01g14200	DEG7			PDZ-like domain	Automated (eggnog emapper)	Cre03.g180650.t1.1(DEG7)	AT3G03380.1(DEG7)	Cz01g14200(DEG7)
Cz01g14205				Belongs to the bacterial ribosomal protein bL17 family	Automated (eggnog emapper)	Cre03.g181350.t1.1(MRPL17)	AT5G09770.1, AT5G64650.1	Cz01g14205
Cz01g14210				Belongs to the peptidase C19 family	Automated (eggnog emapper)	Cre02.g082400.t1.1	AT4G39370.3(UBP27)	Cz01g14210
Cz01g14220				Concanavalin A-like lectin/glucanases superfamily	Automated (eggnog emapper)	Cre07.g325744.t1.1		Cz01g14220
Cz01g14230				Belongs to the ubiquitin-conjugating enzyme family	Automated (eggnog emapper)	Cre02.g142000.t1.2(UBC4)	AT3G57870.1(AHUS5)	Cz01g14230, Cz11g21200
Cz01g14240				Phosphorylase superfamily	Automated (eggnog emapper)	Cre03.g162550.t1.1	AT4G38800.1(ATMTAN1), AT4G34840.1(ATMTAN2)	Cz01g14240
Cz01g14250				Pyridoxamine 5'-phosphate oxidase	Automated (eggnog emapper)	Cre02.g095100.t1.1	AT2G46580.1	Cz01g14250
Cz01g14260				WD and tetratricopeptide repeats protein	Automated (eggnog emapper)
Cz01g15020				In Between Ring fingers	Automated (eggnog emapper)	Cre01.g018900.t1.2	AT1G32340.1(NHL8)	Cz01g15020
Cz01g15040				TPR repeat	Automated (eggnog emapper)	Cre03.g173500.t1.1		Cz01g15040
Cz01g15050				50S ribosome-binding GTPase	Automated (eggnog emapper)	Cre07.g315400.t1.1	AT4G10620.1, AT3G57180.1(BPG2)	Cz01g15050
Cz01g15060	CCD7.1			Retinal pigment epithelial membrane protein	Automated (eggnog emapper)	Cre12.g488350.t1.1, Cre16.g657800.t1.1(CCD3)	AT2G44990.2(ATCCD7)	Cz01g15060(CCD7.1), Cz09g31270(CCD7.2), UNPLg00076(CCD7.3)
Cz01g15070				Trafficking protein particle complex subunit	Automated (eggnog emapper)		AT4G39820.2	Cz01g15070
Cz01g15090				Belongs to the SKP1 family	Automated (eggnog emapper)	Cre12.g501200.t1.2(SKP1)	AT5G42190.1(ASK2), AT2G25700.1(ASK3), AT1G20140.1(ASK4), AT1G75950.1(ASK1), AT3G60010.1(ASK13), AT3G21840.1(ASK7), AT3G21830.1(ASK8), AT3G21850.1(ASK9), AT3G21860.1(ASK10), AT4G34210.1(ASK11), AT4G34470.1(ASK12)	Cz01g15090
Cz01g15100				Reverse transcriptase (RNA-dependent DNA polymerase)	Automated (eggnog emapper)			UNPLg00958, Cz16g08280, Cz19g07100, Cz06g37130, Cz12g16100, UNPLg00943, UNPLg00949, Cz07g05220, Cz11g03335, Cz11g02270, Cz14g26090, Cz06g37100, Cz15g21120(ASIC5.4), Cz01g15100, Cz11g16210, Cz12g10130(ASIC5.3), Cz05g22190, Cz16g16240, Cz15g10140, Cz07g08220, Cz17g10200, Cz17g10230, Cz03g35110(ASIC5.1), Cz04g07350(ASIC5.2), Cz09g17040
Cz01g15130				Mur ligase middle domain	Automated (eggnog emapper)	Cre03.g176800.t1.1(FPG1)	AT5G41480.1(ATDFA)	Cz01g15130
Cz01g15150	PRMT5			Belongs to the class I-like SAM-binding methyltransferase superfamily	Automated (eggnog emapper)	Cre03.g176550.t1.1	AT4G31120.1(ATPRMT5)	Cz01g15150(PRMT5)
Cz01g15170				Belongs to the TRAFAC class dynamin-like GTPase superfamily. Dynamin Fzo YdjA family	Automated (eggnog emapper)	Cre05.g245950.t1.1(DRP1)	AT5G28410.1, AT1G14830.1(ADL1C), AT2G44590.3(ADL1D), AT3G60190.1(ADL1E), AT3G61760.1(ADL1B), AT5G42080.1(ADL1)	Cz01g15170
Cz01g15190	MAST2			peptidyl-serine phosphorylation	Automated (eggnog emapper)			Cz01g15190(MAST2), Cz04g17230
Cz01g15200				Serine aminopeptidase, S33	Automated (eggnog emapper)	Cre01.g010550.t1.1, Cre12.g540550.t1.1	AT3G51000.1, AT2G26740.1(ATSEH), AT2G26750.1, AT4G15955.3, AT4G15960.1, AT3G05600.1, AT4G02340.1	Cz03g16190, Cz01g15200, Cz11g04270, Cz11g04280
Cz01g15220				Alpha/beta hydrolase family	Automated (eggnog emapper)		AT3G24420.1	Cz01g15220
Cz01g15230				Prokaryotic homologs of the JAB domain	Automated (eggnog emapper)	Cre13.g589050.t1.2, Cre03.g176651.t1.1		Cz08g14150, Cz01g15230
Cz01g15240				DNA binding	Automated (eggnog emapper)	Cre03.g146267.t1.1, Cre07.g326150.t1.1		Cz14g19330, Cz10g10230, Cz01g15240
Cz01g15250				Anthranilate synthase component I, N terminal region	Automated (eggnog emapper)	Cre03.g181400.t1.1(ADC1)	AT2G28880.1(ADCS)	Cz01g15250
Cz01g15280				FAD binding domain	Automated (eggnog emapper)	Cre03.g180300.t1.2(SIR3)		Cz01g15280
Cz01g15290	EIN2			Natural resistance-associated macrophage protein	Automated (eggnog emapper)	Cre07.g315200.t1.1(NRM3)		Cz01g15290(EIN2)
Cz01g16010	SCAF8.1			RNA binding	Automated (eggnog emapper)	Cre03.g171000.t1.1		Cz01g16010(SCAF8.1)
Cz01g16020				Protein tyrosine kinase	Automated (eggnog emapper)	Cre07.g323100.t1.1	AT2G32850.2	Cz01g16020
Cz01g16030				Transcription factor DP	Automated (eggnog emapper)	Cre07.g323000.t1.2(TDP1)	AT5G02470.1(DPA), AT5G03415.1(ATDPB)	Cz01g16030
Cz01g16040				Belongs to the GDA1 CD39 NTPase family	Automated (eggnog emapper)	Cre03.g171200.t1.2	AT4G19180.3(APY7)	Cz01g16040
Cz01g16070				DEAD-like helicases superfamily	Automated (eggnog emapper)	Cre16.g673393.t1.1	AT4G35740.1(ATRECQ3)	Cz01g16070, Cz03g24160
Cz01g16080				negative regulation of transcription, DNA-templated	Automated (eggnog emapper)	Cre03.g187550.t1.1		Cz01g16080
Cz01g16120				Vitamin B6 photo-protection and homoeostasis	Automated (eggnog emapper)	Cre03.g187650.t1.1	AT5G01510.1(RUS5)	Cz01g16120
Cz01g16130				DEAD-like helicases superfamily	Automated (eggnog emapper)	Cre03.g187700.t1.1	AT5G08110.3	Cz01g16130
Cz01g16140				Domain in cystathionine beta-synthase and other proteins.	Automated (eggnog emapper)	Cre02.g112600.t1.2, Cre11.g467541.t1.1, Cre12.g528000.t1.2		Cz01g16140, Cz16g16260, Cz01g06220, Cz03g06220, Cz19g07130
Cz01g16150				Mitochondrial calcium uniporter	Automated (eggnog emapper)	Cre17.g729200.t1.1	AT1G57610.2, AT1G09575.1, AT5G42610.1, AT5G66650.1, AT2G23790.1, AT4G36820.1	Cz01g16150
Cz01g16160	CCDC13.1			non-motile cilium assembly	Automated (eggnog emapper)	Cre03.g170900.t1.1		Cz01g16160(CCDC13.1)
Cz01g16170	NBS1			Forkhead associated domain	Automated (eggnog emapper)	Cre03.g189850.t1.2	AT3G02680.1(ATNBS1)	Cz01g16170(NBS1)
Cz01g16190				Glycosyl hydrolase family 99	Automated (eggnog emapper)	Cre03.g189050.t1.1		Cz01g16190
Cz01g16200				Major Facilitator Superfamily	Automated (eggnog emapper)
Cz01g16210	TLP40			Peptidyl-prolyl cis-trans isomerase	Automated (eggnog emapper)	Cre03.g189800.t1.2(CYN38)	AT3G01480.1(ATCYP38)	Cz01g16210(TLP40)
Cz01g16220				Required for endonucleolytic cleavage during polyadenylation-dependent pre-mRNA 3'-end formation	Automated (eggnog emapper)	Cre03.g194800.t1.2	AT3G04680.3(CLPS3)	Cz01g16220
Cz01g16240				Nicotinate phosphoribosyltransferase (NAPRTase) family	Automated (eggnog emapper)	Cre03.g188800.t1.1		Cz01g16240
Cz01g16250				Belongs to the SNF7 family	Automated (eggnog emapper)	Cre03.g188500.t1.2(VPS46)	AT1G17730.1(CHMP1B), AT1G73030.1(CHMP1A)	Cz01g16250
Cz01g16260				F-box LRR-repeat protein	Automated (eggnog emapper)	Cre03.g188100.t1.2		Cz01g16260, Cz16g08230
Cz01g16290				YqaJ-like viral recombinase domain	Automated (eggnog emapper)		AT1G13810.1, AT1G67660.1	Cz01g16290
Cz01g17010				plastid-lipid-associated protein 7	Automated (eggnog emapper)	Cre03.g188700.t1.2(PLP6)	AT5G09820.2	Cz01g17010
Cz01g17020				Pfam:DUF3353	Automated (eggnog emapper)	Cre12.g510850.t1.2(CGL73)	AT5G23040.2(CDF1), AT3G51140.1	Cz01g17020
Cz01g17030				Catalyzes the formation of N(7)-methylguanine at position 46 (m7G46) in tRNA	Automated (eggnog emapper)	Cre07.g314550.t1.2	AT5G24840.1	Cz01g17030
Cz01g17040	TXNDC17			protein-disulfide reductase activity	Automated (eggnog emapper)	Cre12.g549500.t1.2, Cre07.g315100.t1.2	AT5G42850.1	Cz01g17040(TXNDC17)
Cz01g17060				Peptidase C26	Automated (eggnog emapper)	Cre07.g315050.t1.1(GGH1), Cre07.g315050.t1.1(GGH1)		Cz01g17060
Cz01g17080				Contains 2 Pathogenesis-related transcriptional factor and ERF domains (IPR001471 TF_ERF). Pathogenesis-related genes transcriptional activator binds to the GCC-box pathogenesis-related promoter element and activates the plant's defense genes	Automated (eggnog emapper)	Cre01.g009575.t1.1, Cre01.g009650.t1.2(BUG25)	AT5G60120.2(TOE2), AT3G54990.1(SMZ), AT2G39250.1(SNZ), AT2G28550.3(RAP2.7), AT5G67180.1(TOE3), AT4G36920.2(AP2)	Cz01g17080
Cz01g17090				Zinc finger, C3HC4 type (RING finger)	Automated (eggnog emapper)	Cre03.g173900.t1.2	AT3G06140.1(LUL4), AT5G19080.1(AtVBP1), AT3G53410.1(LUL2), AT3G09770.1(AIRP3), AT5G03200.1(LUL1)	Cz01g17090
Cz01g17093				Belongs to the BolA IbaG family	Automated (eggnog emapper)	Cre03.g164550.t1.2	AT5G09830.1(BolA2)	Cz01g17093
Cz01g17097				amyloid-beta formation	Automated (eggnog emapper)	Cre07.g323050.t1.2(PEN2)	AT5G09310.1	Cz01g17097
Cz01g17100				NUC130/3NT domain	Automated (eggnog emapper)	Cre06.g277050.t1.1	AT4G31520.1, AT1G13160.1	Cz01g17100
Cz01g17120				Nuclear pore complex protein NUP160 homolog	Automated (eggnog emapper)	Cre07.g324000.t1.2	AT1G33410.2(ATNUP160)	Cz01g17120
Cz01g17140				TLD	Automated (eggnog emapper)	Cre10.g436950.t1.2	AT5G06260.1, AT4G34070.1	Cz01g17140
Cz01g17160				Transglutaminase-like superfamily	Automated (eggnog emapper)	Cre02.g100350.t1.2		Cz01g17160
Cz01g17170				Gelsolin repeat	Automated (eggnog emapper)	Cre03.g180850.t1.2(SEC23A)	AT1G05520.1, AT4G14160.1, AT3G23660.2, AT2G21630.1, AT5G43670.1	Cz01g17170
Cz01g17190				Belongs to the 5'-nucleotidase family	Automated (eggnog emapper)	Cre03.g180550.t1.2, Cre03.g180600.t1.1		Cz01g17190
Cz01g17230				2-oxoglutarate malate	Automated (eggnog emapper)	Cre06.g260450.t1.2(LCI20)	AT5G64290.1(DCT)	Cz09g25020, Cz01g17230
Cz01g17240				Belongs to the EPSP synthase family	Automated (eggnog emapper)	Cre03.g181300.t1.2(SHK6)	AT2G45300.2, AT1G48860.1	Cz01g17240
Cz01g17250				Mitochondrial ribosomal death-associated protein 3	Automated (eggnog emapper)	Cre03.g176700.t1.1(MRPS29)	AT1G16870.1	Cz01g17250
Cz01g18010				Glutaredoxin	Automated (eggnog emapper)	Cre07.g325743.t1.1(GRX3)	AT3G54900.1(ATGRXCP)	Cz01g18010
Cz01g18020				Aminotransferase class-V	Automated (eggnog emapper)	Cre07.g322000.t1.2(CSD2)		Cz01g18020
Cz01g18040	HDH			Catalyzes the sequential NAD-dependent oxidations of L- histidinol to L-histidinaldehyde and then to L-histidine	Automated (eggnog emapper)	Cre02.g077350.t1.2(HDH1)	AT5G63890.2(ATHDH)	Cz01g18040(HDH)
Cz01g18050	NDPK2			Nucleoside diphosphate kinase	Automated (eggnog emapper)	Cre16.g650550.t2.1(FAP103), Cre16.g650550.t2.1(FAP103)	AT4G09320.1(ATNDK1)	Cz01g18050(NDPK2), Cz09g16135, Cz16g07010(NDPK1)
Cz01g18055				Catalytic subunit of the molybdopterin synthase complex, a complex that catalyzes the conversion of precursor Z into molybdopterin. Acts by mediating the incorporation of 2 sulfur atoms from thiocarboxylated MOCS2A into precursor Z to generate a dithiolene group	Automated (eggnog emapper)	Cre07.g322250.t1.2	AT2G43760.3	Cz01g18055
Cz01g18070				Sulfite exporter TauE/SafE	Automated (eggnog emapper)	Cre07.g325731.t1.1		Cz01g18070
Cz01g18090				DNA-dependent RNA polymerase catalyzes the transcription of DNA into RNA using the four ribonucleoside triphosphates as substrates	Automated (eggnog emapper)	Cre07.g322176.t1.1	AT1G29940.1(NRPA2)	Cz01g18090
Cz01g18100				Telomere stability and silencing	Automated (eggnog emapper)	Cre07.g322100.t1.1(UBQ5)	AT4G01000.2, AT3G06455.1	Cz01g18100
Cz01g18110				PAP_fibrillin	Automated (eggnog emapper)	Cre07.g325736.t1.1		Cz01g18110
Cz01g18115				Involved in the early part of the secretory pathway	Automated (eggnog emapper)	Cre07.g325735.t1.1	AT5G20165.3	Cz01g18115
Cz01g18120	DPE1			4-alpha-glucanotransferase	Automated (eggnog emapper)	Cre03.g181500.t1.2(DPE1)	AT5G64860.1(DPE1)	Cz01g18120(DPE1)
Cz01g18125				Binds to the catalytic subunit of the cyclin dependent kinases and is essential for their biological function	Automated (eggnog emapper)	Cre03.g180350.t1.2(CKS1)	AT2G27970.1(CKS2), AT2G27960.1(CKS1)	Cz01g18125
Cz01g18140				Mitochondrial transcription termination factor family protein	Automated (eggnog emapper)	Cre10.g445100.t1.1(CGL50)	AT4G09620.1	Cz01g18140
Cz01g18160				Golgi to ER traffic protein 4 homolog	Automated (eggnog emapper)	Cre06.g282950.t1.2	AT5G63220.1	Cz01g18160
Cz01g18180				D123	Automated (eggnog emapper)	Cre07.g312100.t1.1	AT4G05440.1(EDA35)	Cz01g18180
Cz01g18185	pcrA.1			UvrD-like helicase C-terminal domain	Automated (eggnog emapper)	Cre07.g343333.t1.1, Cre07.g312250.t1.1, Cre07.g312150.t1.1, Cre07.g314400.t1.1	AT4G25120.1(ATSRS2)	Cz05g35180(pcrA.2), Cz01g18185(pcrA.1)
Cz01g18200	uvrD			DNA helicase	Automated (eggnog emapper)			Cz01g18200(uvrD), Cz01g18205
Cz01g18210				DNA repair protein recA homolog 1	Automated (eggnog emapper)	Cre07.g314650.t1.2	AT1G79050.1(RECA1)	Cz01g18210
Cz01g18215				Bestrophin, RFP-TM, chloride channel	Automated (eggnog emapper)
Cz01g18220				Bestrophin, RFP-TM, chloride channel	Automated (eggnog emapper)	Cre06.g277650.t1.2, Cre03.g199652.t1.1, Cre07.g355300.t1.2, Cre03.g199600.t1.1, Cre06.g261750.t1.2, Cre16.g662600.t1.2, Cre16.g663450.t1.2, Cre16.g663400.t2.1, Cre11.g474700.t1.1	AT3G61320.3, AT2G45870.1	Cz01g18220, Cz07g12140, Cz10g06070, Cz02g16180
Cz01g18230	pdxA			Catalyzes the NAD(P)-dependent oxidation of 4- (phosphohydroxy)-L-threonine (HTP) into 2-amino-3-oxo-4- (phosphohydroxy)butyric acid which spontaneously decarboxylates to form 3-amino-2-oxopropyl phosphate (AHAP)	Automated (eggnog emapper)
Cz01g18240				isoform X1	Automated (eggnog emapper)	Cre08.g363950.t1.1	AT3G27325.2	Cz01g18240
Cz01g18250				Sof1-like domain	Automated (eggnog emapper)	Cre07.g318702.t1.1	AT4G28450.1	Cz01g18250
Cz01g18260				SWIRM domain	Automated (eggnog emapper)	Cre07.g318651.t1.1	AT3G10390.3(FLD), AT3G13682.1(LDL2), AT1G62830.1(ATLSD1)	Cz01g18260
Cz01g18280				phosphoglycerate kinase activity	Automated (eggnog emapper)	Cre04.g224250.t1.1(FAP147)		Cz01g18280
Cz01g19010				Adenylyl- / guanylyl cyclase, catalytic domain	Automated (eggnog emapper)	Cre06.g297082.t1.1, Cre06.g269200.t1.1, Cre09.g402738.t1.1, Cre10.g451250.t1.1, Cre09.g402589.t1.1, Cre07.g318551.t1.1, Cre10.g447700.t1.1, Cre06.g278110.t1.1, Cre03.g202350.t1.1, Cre01.g018550.t1.1, Cre03.g182200.t1.1, Cre15.g635000.t1.1, Cre08.g373688.t1.1, Cre14.g629840.t1.1, Cre12.g533500.t1.2, Cre01.g019300.t1.1, Cre03.g203451.t1.1, Cre24.g756047.t1.1, Cre12.g488752.t1.1, Cre03.g207750.t1.1		Cz10g23030, Cz07g15080, Cz15g13270, Cz06g29200, Cz09g20240, Cz06g29190, Cz08g27190, Cz01g19010, Cz01g19040, Cz11g17040, Cz08g00090, Cz15g11200, Cz01g00040
Cz01g19040				Adenylyl- / guanylyl cyclase, catalytic domain	Automated (eggnog emapper)	Cre06.g297082.t1.1, Cre06.g269200.t1.1, Cre09.g402738.t1.1, Cre10.g451250.t1.1, Cre09.g402589.t1.1, Cre07.g318551.t1.1, Cre10.g447700.t1.1, Cre06.g278110.t1.1, Cre03.g202350.t1.1, Cre01.g018550.t1.1, Cre03.g182200.t1.1, Cre15.g635000.t1.1, Cre08.g373688.t1.1, Cre14.g629840.t1.1, Cre12.g533500.t1.2, Cre01.g019300.t1.1, Cre03.g203451.t1.1, Cre24.g756047.t1.1, Cre12.g488752.t1.1, Cre03.g207750.t1.1		Cz10g23030, Cz07g15080, Cz15g13270, Cz06g29200, Cz09g20240, Cz06g29190, Cz08g27190, Cz01g19010, Cz01g19040, Cz11g17040, Cz08g00090, Cz15g11200, Cz01g00040
Cz01g19050				ATPase family associated with various cellular activities (AAA)	Automated (eggnog emapper)	Cre07.g325762.t1.1		Cz01g19050
Cz01g19110				Belongs to the cytochrome P450 family	Automated (eggnog emapper)	Cre16.g659200.t1.1, Cre03.g161250.t1.2, Cre09.g399402.t2.1, Cre02.g144250.t1.1, Cre03.g166900.t1.1, Cre07.g356250.t1.1		Cz02g23030, Cz01g32170, Cz10g28330, Cz04g35070, Cz01g38220, Cz01g38200, Cz01g19110, Cz01g19130, Cz08g26090, Cz05g25100(FASN.2), Cz19g10140(FASN.5), Cz08g18180(FASN.4), Cz11g14160, Cz07g14060(FASN.3), Cz02g21320(FASN.1), Cz04g15080, Cz02g06020
Cz01g19120				Hemerythrin HHE cation binding domain	Automated (eggnog emapper)	Cre16.g670750.t1.2, Cre15.g639552.t1.1		Cz02g06170, Cz18g05050, Cz01g24190, Cz10g14130, Cz15g02030, Cz02g06160, Cz11g07100, Cz02g23040, Cz01g19120
Cz01g19130				Belongs to the cytochrome P450 family	Automated (eggnog emapper)	Cre16.g659200.t1.1, Cre03.g161250.t1.2, Cre09.g399402.t2.1, Cre02.g144250.t1.1, Cre03.g166900.t1.1, Cre07.g356250.t1.1		Cz02g23030, Cz01g32170, Cz10g28330, Cz04g35070, Cz01g38220, Cz01g38200, Cz01g19110, Cz01g19130, Cz08g26090, Cz05g25100(FASN.2), Cz19g10140(FASN.5), Cz08g18180(FASN.4), Cz11g14160, Cz07g14060(FASN.3), Cz02g21320(FASN.1), Cz04g15080, Cz02g06020
Cz01g19150	MGL			Cys/Met metabolism PLP-dependent enzyme	Automated (eggnog emapper)	Cre10.g426152.t1.1	AT1G64660.1(ATMGL)	Cz01g19150(MGL)
Cz01g19160				Lipase (class 3)	Automated (eggnog emapper)	Cre07.g325150.t1.1	AT2G42450.1	Cz02g36160, Cz03g27100, Cz01g19160
Cz01g19170				Amidohydrolase family	Automated (eggnog emapper)	Cre07.g313350.t1.2, Cre06.g279350.t1.1	AT3G55850.5(LAF3)	Cz07g04250, Cz01g19170
Cz01g19190				RNA polymerases D	Automated (eggnog emapper)	Cre07.g313302.t1.1	AT1G60620.1(ATRPAC43), AT1G60850.2(AAC42)	Cz01g19190
Cz01g19200				Sulfotransferase family	Automated (eggnog emapper)	Cre08.g372150.t1.2		Cz01g19200
Cz01g19220				Dual specificity phosphatase, catalytic domain	Automated (eggnog emapper)	Cre07.g314351.t1.1	AT4G18593.1	Cz01g19220
Cz01g20010				Promotes mitochondrial protein synthesis. May act as a fidelity factor of the translation reaction, by catalyzing a one- codon backward translocation of tRNAs on improperly translocated ribosomes. Binds to mitochondrial ribosomes in a GTP-dependent manner	Automated (eggnog emapper)	Cre03.g174000.t1.1	AT5G39900.1	Cz01g20010
Cz01g20030				Cyclic nucleotide-monophosphate binding domain	Automated (eggnog emapper)	Cre03.g157400.t1.2		Cz11g05050, Cz01g20030, Cz02g09030
Cz01g20040				Large proline-rich protein	Automated (eggnog emapper)
Cz01g20060				Domain of unknown function (DUF4339)	Automated (eggnog emapper)	Cre17.g727100.t1.2	AT5G01590.1(TIC56)	Cz01g20060
Cz01g20080				AAA domain	Automated (eggnog emapper)	Cre10.g427050.t1.2(MNP1)	AT4G19540.1(INDH)	Cz01g20080
Cz01g20090				Sugar (and other) transporter	Automated (eggnog emapper)	Cre07.g337850.t1.1, Cre02.g094200.t1.1	AT3G13050.1(AtNiaP)	Cz01g20090, Cz19g05270
Cz01g20100				Isy1-like splicing family	Automated (eggnog emapper)	Cre10.g427150.t1.2	AT3G18790.1	Cz01g20100
Cz01g20110				IQ calmodulin-binding motif protein	Automated (eggnog emapper)	Cre16.g686600.t1.2	AT3G58480.1, AT3G13600.2, AT3G52870.1, AT2G26190.1, AT4G33050.5(AtIQM1), AT5G57010.1	Cz01g20110
Cz01g20140				tRNA pseudouridine synthase	Automated (eggnog emapper)	Cre02.g086050.t1.1(PUS4)	AT1G34150.1	Cz01g20140
Cz01g20150				Dpy-30 motif	Automated (eggnog emapper)	Cre10.g427300.t1.2(RSP2)		Cz01g20150
Cz01g20160				mTERF	Automated (eggnog emapper)	Cre09.g408051.t1.1, Cre10.g427000.t1.2(MOC2)		Cz01g20160
Cz01g20170	BGLU47.2			Belongs to the glycosyl hydrolase 1 family	Automated (eggnog emapper)	Cre07.g320850.t1.2, Cre03.g171050.t1.1(GHL1)		Cz01g20170(BGLU47.2), Cz01g10210(BGLU47.1), Cz03g36040(BGLU47.3)
Cz01g20190				Belongs to the DEAD box helicase family	Automated (eggnog emapper)	Cre10.g427700.t1.2	AT3G58570.1, AT2G42520.2, AT3G58510.1	Cz01g20190
Cz01g20200				Afadin- and alpha -actinin-Binding	Automated (eggnog emapper)		AT2G18876.1, AT5G57410.3	Cz01g20200
Cz01g20210				Tubulin-tyrosine ligase family	Automated (eggnog emapper)	Cre04.g212550.t1.1, Cre03.g145447.t1.1, Cre06.g300250.t1.1, Cre02.g117350.t1.1, Cre17.g699500.t1.2, Cre09.g403108.t1.1, Cre01.g050451.t1.1, Cre02.g146650.t1.1	AT1G77550.1	Cz04g31190, Cz01g20210, Cz14g15010(TTLL5.3), Cz03g39030
Cz01g20220	KATNA1			severs microtubules in an ATP-dependent manner. Microtubule severing may promote rapid reorganization of cellular microtubule arrays	Automated (eggnog emapper)	Cre10.g427600.t1.2(KAT1)	AT1G80350.1(AAA1)	Cz01g20220(KATNA1)
Cz01g20230				TatD related DNase	Automated (eggnog emapper)	Cre03.g169800.t1.2		Cz01g20230
Cz01g20250				WD domain, G-beta repeat	Automated (eggnog emapper)	Cre03.g180200.t1.2	AT2G19430.1(AtTHO6)	Cz01g20250
Cz01g20255				Gamma interferon inducible lysosomal thiol reductase (GILT)	Automated (eggnog emapper)		AT4G12890.1, AT4G12900.1, AT4G12960.2(AtGILT), AT4G12870.1, AT5G01580.1(OSH1), AT1G07080.1	Cz01g20255
Cz01g20280				impB/mucB/samB family C-terminal domain	Automated (eggnog emapper)	Cre02.g079850.t1.1	AT1G49980.1	Cz01g20280
Cz01g21010				microtubule motor activity	Automated (eggnog emapper)	Cre10.g427750.t1.2		Cz01g21010
Cz01g21030				Flavin reductase like domain	Automated (eggnog emapper)	Cre07.g327079.t1.2		Cz01g21040, Cz01g21030
Cz01g21040				Flavin reductase like domain	Automated (eggnog emapper)	Cre07.g327079.t1.2		Cz01g21040, Cz01g21030
Cz01g21070				ARID/BRIGHT DNA binding domain	Automated (eggnog emapper)	Cre10.g429880.t1.1	AT3G43240.1	Cz01g21070
Cz01g21090				peptidase	Automated (eggnog emapper)	Cre10.g426050.t1.2(TCP1), Cre10.g453807.t1.2	AT3G57680.1	Cz01g21090, Cz12g00210
Cz01g21100				WD domain, G-beta repeat	Automated (eggnog emapper)	Cre10.g425050.t1.1	AT5G10940.1(ASG2)	Cz10g13020, Cz01g21100
Cz01g21110				Belongs to the class I-like SAM-binding methyltransferase superfamily. Trm1 family	Automated (eggnog emapper)	Cre10.g428100.t1.1	AT3G56330.1	Cz01g21110
Cz01g21120				Rare lipoprotein A (RlpA)-like double-psi beta-barrel	Automated (eggnog emapper)	Cre17.g723100.t1.2, Cre03.g177800.t1.1, Cre08.g381550.t1.2, Cre16.g686700.t1.1, Cre08.g381600.t1.2, Cre03.g199650.t1.1, Cre04.g226750.t1.2, Cre03.g153850.t1.2, Cre02.g076987.t1.1		Cz06g25197(EXPA6.3), Cz04g14250(EXPA6.2), Cz01g21120, Cz01g21130, Cz01g21140, Cz13g06260(EXPA20.2), Cz01g13110(EXPA20.1), Cz19g01080(EXPA20.4), Cz10g24100(EXPA6.4), Cz19g01070(EXPA20.3), Cz08g28010, Cz02g25317(EXPA6.1), Cz11g12100
Cz01g21130				Rare lipoprotein A (RlpA)-like double-psi beta-barrel	Automated (eggnog emapper)	Cre17.g723100.t1.2, Cre03.g177800.t1.1, Cre08.g381550.t1.2, Cre16.g686700.t1.1, Cre08.g381600.t1.2, Cre03.g199650.t1.1, Cre04.g226750.t1.2, Cre03.g153850.t1.2, Cre02.g076987.t1.1		Cz06g25197(EXPA6.3), Cz04g14250(EXPA6.2), Cz01g21120, Cz01g21130, Cz01g21140, Cz13g06260(EXPA20.2), Cz01g13110(EXPA20.1), Cz19g01080(EXPA20.4), Cz10g24100(EXPA6.4), Cz19g01070(EXPA20.3), Cz08g28010, Cz02g25317(EXPA6.1), Cz11g12100
Cz01g21140				Rare lipoprotein A (RlpA)-like double-psi beta-barrel	Automated (eggnog emapper)	Cre17.g723100.t1.2, Cre03.g177800.t1.1, Cre08.g381550.t1.2, Cre16.g686700.t1.1, Cre08.g381600.t1.2, Cre03.g199650.t1.1, Cre04.g226750.t1.2, Cre03.g153850.t1.2, Cre02.g076987.t1.1		Cz06g25197(EXPA6.3), Cz04g14250(EXPA6.2), Cz01g21120, Cz01g21130, Cz01g21140, Cz13g06260(EXPA20.2), Cz01g13110(EXPA20.1), Cz19g01080(EXPA20.4), Cz10g24100(EXPA6.4), Cz19g01070(EXPA20.3), Cz08g28010, Cz02g25317(EXPA6.1), Cz11g12100
Cz01g21150				catalytic domain of ctd-like phosphatases	Automated (eggnog emapper)	Cre02.g114500.t1.2	AT3G55960.1	Cz01g21150, Cz06g02120
Cz01g21160				Outer mitochondrial membrane transport complex protein	Automated (eggnog emapper)	Cre03.g177900.t1.2(TOB38)		Cz01g21160
Cz01g21170				PhoX homologous domain, present in p47phox and p40phox.	Automated (eggnog emapper)	Cre07.g326450.t1.1(VPS5B)		Cz01g21170
Cz01g21190				RNA-binding protein	Automated (eggnog emapper)	Cre03.g176050.t1.2	AT5G53800.1	Cz01g21190
Cz01g21220	PBB1			The proteasome is a multicatalytic proteinase complex which is characterized by its ability to cleave peptides with Arg, Phe, Tyr, Leu, and Glu adjacent to the leaving group at neutral or slightly basic pH	Automated (eggnog emapper)	Cre10.g424400.t1.2	AT5G40580.2(PBB2), AT3G27430.2(PBB1)	Cz01g21220(PBB1)
Cz01g21230				Yip1 domain	Automated (eggnog emapper)	Cre07.g326400.t1.2	AT2G18840.1(YIP4a), AT4G30260.2(YIP4b)	Cz01g21230
Cz01g21240				NUC153 domain	Automated (eggnog emapper)	Cre03.g159950.t1.1	AT3G56990.1(EDA7)	Cz01g21240
Cz01g21245				Ribosome associated membrane protein RAMP4	Automated (eggnog emapper)	Cre03.g160300.t1.1	AT1G27350.1, AT1G27330.1	Cz01g21245
Cz01g21250				ABC transporter	Automated (eggnog emapper)	Cre08.g369683.t1.1, Cre08.g369720.t1.1, Cre08.g369850.t1.1, Cre08.g369740.t1.1, Cre07.g325761.t1.1		Cz01g21250
Cz01g22010	PCS1			Phytochelatin synthase	Automated (eggnog emapper)	Cre07.g319500.t1.1	AT5G44070.1(ARA8), AT1G03980.2(ATPCS2)	Cz01g22010(PCS1)
Cz01g22020				intermembrane lipid transfer activity	Automated (eggnog emapper)	Cre02.g116000.t1.1	AT1G21370.1	Cz01g22020
Cz01g22030				voltage-gated proton channel activity	Automated (eggnog emapper)
Cz01g22040				FIST_C	Automated (eggnog emapper)	Cre07.g319550.t1.1		Cz01g22040
Cz01g22050				SNO glutamine amidotransferase family	Automated (eggnog emapper)	Cre03.g167051.t1.2	AT5G60540.1(ATPDX2)	Cz01g22050
Cz01g22060				Inorganic pyrophosphatase	Automated (eggnog emapper)	Cre10.g424100.t1.2(IPY1)	AT5G09650.1(AtPPa6)	Cz01g22060
Cz01g22070				TFIIA is a component of the transcription machinery of RNA polymerase II and plays an important role in transcriptional activation	Automated (eggnog emapper)	Cre10.g424150.t1.2	AT4G24440.2	Cz01g22070
Cz01g22080				Coiled-coil domain containing protein (DUF2052)	Automated (eggnog emapper)	Cre03.g170100.t1.2	AT5G47090.2	Cz01g22080
Cz01g22100				Domain of unknown function (DUF4336)	Automated (eggnog emapper)
Cz01g22120				Sel1-like repeats.	Automated (eggnog emapper)	Cre03.g169000.t1.2		Cz01g22120
Cz01g22130				Pentacotripeptide-repeat region of PRORP	Automated (eggnog emapper)	Cre10.g437150.t1.2, Cre12.g511400.t1.1, Cre16.g649800.t1.1		Cz01g22130, Cz04g23120, Cz15g00060, Cz04g18030, Cz05g31070, UNPLg00447
Cz01g22140	SCCPDH			oxidoreductase activity	Automated (eggnog emapper)	Cre06.g277100.t1.2, Cre16.g678325.t1.1	AT5G39410.1	Cz02g35120, Cz15g19010, Cz01g22140(SCCPDH)
Cz01g22150				histone deacetylase	Automated (eggnog emapper)	Cre03.g160000.t1.2	AT4G09784.1, AT3G18520.2(ATHDA15)	Cz01g22150, Cz01g33140
Cz01g22210				Tryptophan synthase	Automated (eggnog emapper)	Cre03.g161400.t1.2(WSN2)	AT5G28237.1, AT4G27070.1(TSB2), AT5G54810.1(ATTSB1)	Cz01g22210
Cz01g22220				Pre-rRNA-processing protein TSR2	Automated (eggnog emapper)	Cre10.g426250.t1.1	AT3G22510.1, AT5G27990.2	Cz01g22220
Cz01g22250				Protein of unknown function (DUF3591)	Automated (eggnog emapper)	Cre10.g425501.t1.1, Cre03.g175851.t1.2, Cre02.g141586.t1.1	AT1G32750.1(GTD1), AT3G19040.2(HAF2)	Cz01g22250
Cz01g22270	PPM1K			protein serine/threonine phosphatase activity	Automated (eggnog emapper)
Cz01g23020				Centromere kinetochore protein zw10 homolog	Automated (eggnog emapper)	Cre07.g326300.t1.2		Cz01g23020
Cz01g23040				EXOIII	Automated (eggnog emapper)	Cre10.g425800.t1.2(ORN1)	AT2G26970.1	Cz01g23040
Cz01g23050				Pfam:RRM_6	Automated (eggnog emapper)	Cre10.g428200.t1.2		Cz01g23050
Cz01g23070				Rab GDP-dissociation inhibitor activity	Automated (eggnog emapper)	Cre10.g425550.t1.1	AT3G06540.1(AthREP)	Cz01g23070
Cz01g23100				lysyl-tRNA synthetase	Automated (eggnog emapper)	Cre03.g160500.t1.2	AT3G11710.1(ATKRS-1)	Cz01g23100
Cz01g23110	PF15			May participate in a complex which severs microtubules in an ATP-dependent manner. Microtubule severing may promote rapid reorganization of cellular microtubule arrays	Automated (eggnog emapper)	Cre03.g160450.t1.2	AT5G23430.1, AT5G08390.1	Cz01g23110(PF15)
Cz01g23120				Protein of unknown function (DUF1517)	Automated (eggnog emapper)	Cre01.g004450.t1.2(CPLD42)	AT1G54520.1	Cz01g23120, Cz11g05040
Cz01g23130				PRP38 family	Automated (eggnog emapper)	Cre03.g178300.t1.2	AT5G37370.1(ATSRL1)	Cz01g23130
Cz01g23140				WD domain, G-beta repeat	Automated (eggnog emapper)	Cre10.g425675.t1.1	AT3G14120.1	Cz01g23140
Cz01g23160				Nuclear pore complex protein	Automated (eggnog emapper)	Cre07.g313500.t1.2		Cz01g23160
Cz01g23170				HECT-domain (ubiquitin-transferase)	Automated (eggnog emapper)	Cre07.g312900.t1.1	AT5G02880.1(UPL4), AT4G38600.3(KAK)	Cz01g23170
Cz01g23210				Helicase associated domain (HA2) Add an annotation	Automated (eggnog emapper)	Cre03.g182950.t1.2	AT3G62310.1, AT2G47250.1	Cz01g23210
Cz01g23220				Belongs to the PdxS SNZ family	Automated (eggnog emapper)	Cre15.g643550.t1.2(PDX1)	AT3G16050.1(A37), AT5G01410.1(ATPDX1), AT2G38210.1(PDX1L4), AT2G38230.1(ATPDX1.1)	Cz01g23220
Cz01g23230				Trichohyalin-plectin-homology domain	Automated (eggnog emapper)	Cre03.g185050.t1.1(FAP53)		Cz01g23230
Cz01g23260	ADG1			This protein plays a role in synthesis of starch. It catalyzes the synthesis of the activated glycosyl donor, ADP- glucose from Glc-1-P and ATP	Automated (eggnog emapper)	Cre03.g188250.t1.2	AT5G48300.1(ADG1)	Cz01g23260(ADG1)
Cz01g23270				Protein of unknown function (DUF962)	Automated (eggnog emapper)	Cre03.g188900.t1.2	AT3G09085.1	Cz01g23270
Cz01g24040	ALK1.1			Aurora-like kinase, translocates from the cell body into the flagella during gamete activation in chlamydomonas	Automated (eggnog emapper)
Cz01g24050				Domain of unknown function UPF0086	Automated (eggnog emapper)		AT2G43190.1(POP4)	Cz01g24050
Cz01g24060				Protein of unknown function (DUF3531)	Automated (eggnog emapper)	Cre06.g252350.t1.2(CGL70), Cre06.g252350.t1.2(CGL70)	AT5G08400.1, AT4G29400.1	Cz01g24060
Cz01g24070				NEMP family	Automated (eggnog emapper)	Cre03.g183800.t1.1		Cz01g24070
Cz01g24090				N2227	Automated (eggnog emapper)	Cre03.g188950.t1.2	AT2G32170.2, AT2G32160.3	Cz01g24090
Cz01g24100				Activator of Hsp90 ATPase, N-terminal	Automated (eggnog emapper)	Cre07.g321850.t1.2	AT5G58110.1	Cz01g24100
Cz01g24110				Belongs to the GDA1 CD39 NTPase family	Automated (eggnog emapper)	Cre03.g184800.t1.1	AT2G02970.1(APY6), AT1G14230.1, AT1G14240.2, AT1G14250.1	Cz12g01100, Cz01g24110
Cz01g24140	RAD51D			RecA Rad51 DMC1 proteins are involved in homology searching and strand exchange in homologous recombination. This appears to be a Rad51D homolog based on its closest homolog in Arabidopsis	Automated (eggnog emapper)	Cre03.g184651.t1.1	AT1G07745.1(ATRAD51D)	Cz01g24140(RAD51D)
Cz01g24150				Transmembrane protein adipocyte-associated	Automated (eggnog emapper)		AT3G05010.1(Cand2), AT5G27210.1(Cand8)	Cz01g24150
Cz01g24180				Belongs to the CTL (choline transporter-like) family	Automated (eggnog emapper)	Cre14.g617800.t1.1, Cre09.g390467.t1.1(CGL66), Cre06.g278550.t1.2	AT4G38640.1	Cz02g05110, Cz01g24180, Cz07g32200
Cz01g24190				hhe domain-containing protein	Automated (eggnog emapper)	Cre16.g670750.t1.2, Cre15.g639552.t1.1		Cz02g06170, Cz18g05050, Cz01g24190, Cz10g14130, Cz15g02030, Cz02g06160, Cz11g07100, Cz02g23040, Cz01g19120
Cz01g24200				Drug metabolite transporter superfamily	Automated (eggnog emapper)	Cre03.g184850.t1.1		Cz01g24200
Cz01g24210				Calcineurin-like phosphoesterase	Automated (eggnog emapper)	Cre03.g185200.t1.2	AT1G07010.3(AtSLP1)	Cz01g24210
Cz01g24220				tRNA 3'-trailer cleavage	Automated (eggnog emapper)	Cre07.g321900.t1.2		Cz01g24220
Cz01g24230				Middle or third domain of peptidase_M16	Automated (eggnog emapper)	Cre01.g034100.t1.1		Cz01g24230
Cz01g24260				ATP-NAD kinase	Automated (eggnog emapper)	Cre07.g322950.t1.2(NDK1)	AT1G21640.2(ATNADK2)	Cz01g24260
Cz01g24280				Sir2 family	Automated (eggnog emapper)
Cz01g24300				Zinc finger domain	Automated (eggnog emapper)	Cre03.g184350.t1.1	AT3G54230.2(SUA)	Cz01g24300
Cz01g24310	SSIIA			Belongs to the glycosyltransferase 1 family. Bacterial plant glycogen synthase subfamily	Automated (eggnog emapper)	Cre03.g185250.t1.2(SSS2)	AT3G01180.1(AtSS2)	Cz01g24310(SSIIA)
Cz01g24320				Calcium-selective channel required to prevent calcium stores from overfilling	Automated (eggnog emapper)	Cre03.g182900.t1.2	AT5G06660.1, AT3G12030.1	Cz01g24320
Cz01g24330				RNA pseudouridylate synthase	Automated (eggnog emapper)	Cre02.g144002.t1.1	AT1G56345.1	Cz01g24330, Cz11g11280
Cz01g24340				Domain of unknown function (DUF4496)	Automated (eggnog emapper)	Cre03.g162950.t1.2		Cz01g24340
Cz01g24350				Ubiquitin fusion degradation UFD1 family protein	Automated (eggnog emapper)	Cre03.g179100.t1.2		Cz01g24350
Cz01g25020	ATG3			Autophagy-related protein 3	Automated (eggnog emapper)	Cre02.g102350.t1.2(APG3)	AT5G61500.1(ATATG3)	Cz01g25020(ATG3)
Cz01g25023				Diphthamide synthase	Automated (eggnog emapper)	Cre01.g033091.t1.1	AT3G04480.1	Cz01g25023
Cz01g25030				Chromatin organization modifier domain	Automated (eggnog emapper)	Cre03.g179300.t1.1	AT2G13370.2(CHR5)	Cz01g25030
Cz01g25040				Belongs to the class I-like SAM-binding methyltransferase superfamily. rRNA adenine N(6)-methyltransferase family	Automated (eggnog emapper)	Cre06.g309300.t1.2	AT1G01860.4(PFC1)	Cz01g25040
Cz01g25050				ATPase activity	Automated (eggnog emapper)	Cre03.g161800.t1.2	AT1G67120.2(AtMDN1)	Cz01g25050
Cz01g25070				Phytanoyl-CoA dioxygenase (PhyH)	Automated (eggnog emapper)	Cre07.g320900.t1.2		Cz01g25070
Cz01g25110	SRP72			signal recognition particle	Automated (eggnog emapper)	Cre03.g182500.t1.2(SRP72)	AT1G67650.1, AT1G67680.1	Cz01g25110(SRP72)
Cz01g25120				Domain of unknown function (DUF1995)	Automated (eggnog emapper)	Cre06.g281800.t1.2, Cre10.g450900.t1.2		Cz01g25120, Cz08g18030
Cz01g25130				Hypothetical methyltransferase	Automated (eggnog emapper)	Cre07.g323450.t1.2	AT5G40530.3	Cz01g25130
Cz01g25160				Putative RNA-binding Domain in PseudoUridine synthase and Archaeosine transglycosylase	Automated (eggnog emapper)	Cre50.g761397.t1.1	AT1G09150.1	Cz01g25160
Cz01g25170				Lytic polysaccharide mono-oxygenase, cellulose-degrading	Automated (eggnog emapper)	Cre07.g317250.t1.1		Cz03g24080, Cz01g25170, Cz11g25210
Cz01g25180				transporter	Automated (eggnog emapper)	Cre50.g761497.t1.1, Cre03.g168600.t1.1	AT5G22830.1(ATMGT10)	Cz01g25180
Cz01g25190				E3 Ubiquitin ligase	Automated (eggnog emapper)	Cre03.g169050.t1.2	AT1G59560.1(DAL2), AT1G63900.1(DAL1)	Cz01g25190
Cz01g25200				mRNA cleavage and polyadenylation factor CLP1 P-loop	Automated (eggnog emapper)	Cre03.g168350.t1.1	AT5G11010.4	Cz01g25200
Cz01g25210				assists the folding of proteins upon ATP hydrolysis	Automated (eggnog emapper)	Cre03.g168450.t1.2(CCT8)	AT3G03960.1	Cz01g25210
Cz01g26040	ALK1.2			Aurora-like kinase, translocates from the cell body into the flagella during gamete activation in chlamydomonas	Automated (eggnog emapper)	Cre03.g184450.t1.1		Cz01g09100, Cz01g26040(ALK1.2)
Cz01g26050				mannosyl-glycoprotein	Automated (eggnog emapper)	Cre11.g478184.t1.1		Cz01g26050, Cz06g12190, Cz09g06130(mndA)
Cz01g26070				Belongs to the CDP-alcohol phosphatidyltransferase class-I family	Automated (eggnog emapper)	Cre03.g162601.t1.1, Cre02.g095106.t1.1	AT2G39290.1(PGP1), AT3G55030.1(PGPS2)	Cz01g26070, Cz02g15205
Cz01g26080				WD40 repeats	Automated (eggnog emapper)	Cre03.g170350.t1.2(SEC12)	AT5G50550.1, AT5G50650.1, AT2G01470.1(ATSEC12), AT3G52190.1(AtPHF1)	Cz01g26080
Cz01g26110				ZnF_NFX	Automated (eggnog emapper)	Cre03.g163200.t1.1	AT5G05660.1(ATNFXL2)	Cz01g26110, Cz01g26120
Cz01g26120				ZnF_NFX	Automated (eggnog emapper)	Cre03.g163200.t1.1	AT5G05660.1(ATNFXL2)	Cz01g26110, Cz01g26120
Cz01g26130				Subunit of the integral membrane V0 complex of vacuolar ATPase. Vacuolar ATPase is responsible for acidifying a variety of intracellular compartments in eukaryotic cells, thus providing most of the energy required for transport processes in the vacuolar system	Automated (eggnog emapper)	Cre03.g176250.t1.2(ATPvD1)	AT3G28710.1, AT3G28715.1	Cz01g26130
Cz01g26150				protein kinase activity	Automated (eggnog emapper)			Cz01g26150, Cz02g08230, Cz02g13310
Cz01g26190				RPAP1-like, N-terminal	Automated (eggnog emapper)	Cre03.g168650.t1.1		Cz01g26190
Cz01g26200				kinase-like protein	Automated (eggnog emapper)	Cre03.g164800.t1.2, Cre03.g164900.t1.1	AT5G14720.2, AT1G79640.1	Cz07g00110, Cz01g26200
Cz01g26210				kinase-like protein	Automated (eggnog emapper)
Cz01g26240				ADP-ribosylglycohydrolase	Automated (eggnog emapper)	Cre03.g196950.t1.2		Cz01g26240
Cz01g26250				tRNA synthetases class I (C) catalytic domain	Automated (eggnog emapper)	Cre03.g169850.t1.2		Cz01g26250
Cz01g26260				Prolyl-tRNA synthetase, C-terminal	Automated (eggnog emapper)	Cre10.g429100.t1.2	AT3G62120.1	Cz01g26260
Cz01g26270	UXS1			Male sterility protein	Automated (eggnog emapper)	Cre03.g169400.t1.2(GAD1)	AT5G59290.2(ATUXS3), AT3G46440.1(UXS5), AT2G28760.4(UXS6), AT3G53520.4(ATUXS1), AT3G62830.2(ATUXS2), AT2G47650.2(UXS4)	Cz01g26270(UXS1)
Cz01g26280				MAPEG family	Automated (eggnog emapper)	Cre12.g559800.t1.2	AT1G65820.3	Cz01g26280, Cz05g28180
Cz01g26290				FtsJ-like methyltransferase	Automated (eggnog emapper)	Cre10.g428900.t1.1	AT3G25470.1	Cz01g26290
Cz01g26295				Dynein light chain	Automated (eggnog emapper)	Cre10.g428850.t1.2, Cre01.g004250.t1.2(TCTEX1)		Cz01g26295, Cz11g04085(TCTEX1)
Cz01g27020				S1 RNA binding domain	Automated (eggnog emapper)	Cre10.g428750.t1.1	AT3G11964.2(RRP5)	Cz01g27020
Cz01g27050	SR45			serine arginine-rich splicing factor	Automated (eggnog emapper)	Cre03.g164950.t1.1	AT1G79100.1, AT1G16610.3(AtSR45)	Cz01g27050(SR45)
Cz01g27060				Strictosidine synthase	Automated (eggnog emapper)	Cre12.g549050.t1.2(STR1), Cre12.g549050.t1.2(STR1)		Cz01g27060, Cz02g39290
Cz01g27080	nikA.1			TIGRFAM Nickel ABC transporter, periplasmic	Automated (eggnog emapper)			Cz04g07180(nikA.2), Cz01g27080(nikA.1), Cz04g07190
Cz01g27090	acyP			Acylphosphatase	Automated (eggnog emapper)	Cre12.g541850.t1.2	AT5G03370.1	Cz01g27090(acyP), Cz02g27075(ACYP1)
Cz01g27100				Trypsin-like peptidase domain	Automated (eggnog emapper)		AT2G47940.1(DEG2)	Cz01g27100
Cz01g27110				39S ribosomal protein L46	Automated (eggnog emapper)	Cre03.g193550.t1.1(MRPL46)	AT1G14620.1(DECOY)	Cz01g27110
Cz01g27120	LEPA			protein synthesis. May act as a fidelity factor of the translation reaction, by catalyzing a one- codon backward translocation of tRNAs on improperly translocated ribosomes	Automated (eggnog emapper)	Cre03.g165000.t1.2	AT5G08650.1	Cz01g27120(LEPA)
Cz01g27150				C5HC2 zinc finger	Automated (eggnog emapper)	Cre03.g169950.t1.1	AT2G38950.1, AT1G08620.3(PKDM7D), AT4G20400.1(JMJ14), AT2G34880.1(JMJ15), AT1G30810.1(JMJ18)	Cz01g27150, Cz11g05070
Cz01g27160				Ribosomal protein L1p/L10e family	Automated (eggnog emapper)	Cre07.g314100.t1.2	AT2G42650.1, AT3G58660.1, AT1G06380.1	Cz01g27160
Cz01g27190				histone deacetylase	Automated (eggnog emapper)	Cre03.g160050.t1.2(FAP184)		Cz01g27190
Cz01g27210				Participates in DNA repair and in chromosomal DNA replication	Automated (eggnog emapper)	Cre10.g424200.t1.1	AT5G22110.1(ATDPB2)	Cz01g27210
Cz01g28020				Belongs to the helicase family. RecQ subfamily	Automated (eggnog emapper)	Cre03.g178950.t1.2	AT3G05740.1(RECQI1)	Cz01g28020
Cz01g28050				Microtubule-associated protein	Automated (eggnog emapper)		AT1G27210.1, AT1G59850.1, AT5G62580.2	Cz01g28050
Cz01g28060				Carboxylesterase family	Automated (eggnog emapper)	Cre04.g221000.t1.2		Cz01g28060
Cz01g28070				ENT	Automated (eggnog emapper)	Cre07.g328050.t1.1, Cre05.g237350.t1.2	AT5G13020.1(AtEML3), AT2G44440.1(AtEML4), AT3G12140.3(AtEML1), AT5G06780.1(AtEML2)	Cz01g28070, Cz14g01150
Cz01g28080				Prp31 C terminal domain	Automated (eggnog emapper)	Cre10.g424850.t1.2	AT1G70400.3, AT1G60170.1(emb1220)	Cz01g28080
Cz01g28090	MCM6			Belongs to the MCM family	Automated (eggnog emapper)	Cre03.g178650.t1.1(MCM6)	AT5G44635.2(MCM6)	Cz01g28090(MCM6)
Cz01g28100				2-oxoglutarate dehydrogenase C-terminal	Automated (eggnog emapper)
Cz01g28110				Sucrose-cleaving enzyme that provides UDP-glucose and fructose for various metabolic pathways	Automated (eggnog emapper)		AT5G20830.2(ASUS1), AT3G43190.2(ATSUS4), AT5G49190.1(ATSUS2), AT4G02280.1(ATSUS3), AT1G73370.3(ATSUS6), AT5G37180.1(ATSUS5)	Cz01g28110
Cz01g28120				WD domain, G-beta repeat	Automated (eggnog emapper)	Cre03.g178550.t1.1	AT3G07360.1(ATPUB9), AT5G18330.1, AT5G18320.1, AT5G18340.1	Cz01g28120
Cz01g28130				RIB43A	Automated (eggnog emapper)	Cre03.g178500.t1.2(RIB43)		Cz01g28130
Cz01g28140	TOP1			DNA topoisomerase I	Automated (eggnog emapper)	Cre03.g178600.t1.1(TOP1)	AT5G55310.1(TOP1), AT5G55300.2(MGO1)	Cz01g28140(TOP1)
Cz01g28150	CPN10			Belongs to the GroES chaperonin family	Automated (eggnog emapper)	Cre03.g178450.t1.2(CPN10)	AT1G23100.1, AT1G14980.1(CPN10)	Cz01g28150(CPN10)
Cz01g28180	CAM			Calmodulin mediates the control of a large number of enzymes, ion channels and other proteins by Ca(2 ). Among the enzymes to be stimulated by the calmodulin-Ca(2 ) complex are a number of protein kinases and phosphatases	Automated (eggnog emapper)	Cre03.g178150.t1.1(CAM1)	AT5G37780.3(ACAM-1), AT1G66410.2(ACAM-4), AT2G27030.3(ACAM-2), AT3G56800.1(ACAM-3), AT2G41110.2(ATCAL5), AT3G43810.2(AtCAM7), AT5G21274.1(ACAM-6)	Cz01g28180(CAM)
Cz01g28200				SpoU rRNA Methylase family	Automated (eggnog emapper)	Cre03.g169700.t1.2	AT5G15390.1	Cz01g28200
Cz01g28220				Belongs to the protein kinase superfamily	Automated (eggnog emapper)	Cre03.g168150.t1.2, Cre12.g507750.t1.1	AT1G14000.1(VIK)	Cz01g28220, Cz05g18050
Cz01g28280				Transporter	Automated (eggnog emapper)
Cz01g29010				FMN-dependent dehydrogenase	Automated (eggnog emapper)	Cre03.g171300.t1.2(GYX1)	AT4G18360.4(GOX3), AT3G14420.3(GOX1), AT3G14415.2(GOX2)	Cz01g29010
Cz01g29040				HELICc2	Automated (eggnog emapper)	Cre07.g322300.t1.1	AT1G09995.3, AT1G79890.1	Cz01g29040
Cz01g29070				FAD binding domain	Automated (eggnog emapper)	Cre12.g531250.t1.1		Cz01g29070
Cz01g29080	POLE			DNA polymerase epsilon catalytic subunit	Automated (eggnog emapper)	Cre03.g179961.t1.1	AT1G08260.1(ABO4), AT2G27120.2(POL2B)	Cz01g29080(POLE)
Cz01g29110				DNA replication factor CDT1 like	Automated (eggnog emapper)	Cre03.g163300.t1.2	AT2G31270.1(ATCDT1A), AT3G54710.1(ATCDT1B)	Cz01g29110
Cz01g29120				WD40 repeats	Automated (eggnog emapper)	Cre10.g425750.t1.1	AT2G47720.1, AT3G62770.1(AtATG18a), AT3G56440.1(ATATG18D), AT2G40810.2(ATATG18C)	Cz01g29120
Cz01g29130				ABC1 family	Automated (eggnog emapper)	Cre10.g428150.t1.1	AT2G40090.1(ATATH9)	Cz01g29130
Cz01g29140				Nucleotide exchange factor Fes1	Automated (eggnog emapper)	Cre07.g323500.t1.1	AT3G51980.1	Cz01g29140
Cz01g29150				Adenosine/AMP deaminase	Automated (eggnog emapper)	Cre03.g161000.t1.1	AT4G04880.2	Cz01g29150
Cz01g29180				RNA recognition motif	Automated (eggnog emapper)	Cre03.g162750.t1.2, Cre06.g290450.t1.2, Cre03.g177200.t1.2(CRB3)	AT1G03457.2(AtBRN2), AT4G03110.1(AtBRN1)	Cz06g14190, Cz09g21270, Cz04g00050, Cz13g16030, Cz01g29180
Cz01g29190				Formyl transferase	Automated (eggnog emapper)	Cre10.g430450.t1.2	AT4G17360.1, AT5G47435.2	Cz01g29190
Cz01g29200				ABC transporter G family member	Automated (eggnog emapper)	Cre03.g162333.t1.1		Cz01g29200, Cz01g29210, Cz03g01010, Cz02g11190, Cz02g27230, Cz15g10060, Cz12g14180, Cz12g02110, Cz06g03250
Cz01g29210				ABC transporter G family member	Automated (eggnog emapper)	Cre03.g162333.t1.1		Cz01g29200, Cz01g29210, Cz03g01010, Cz02g11190, Cz02g27230, Cz15g10060, Cz12g14180, Cz12g02110, Cz06g03250
Cz01g29220				SET domain	Automated (eggnog emapper)	Cre10.g429200.t1.1		Cz01g29220
Cz01g29240				PB1 domain	Automated (eggnog emapper)	Cre10.g430501.t1.1	AT1G62390.1(CLMP1), AT4G32070.1(Phox4), AT2G25290.1(Phox1), AT5G20360.2(Phox3)	Cz01g29240
Cz01g29250				transcription factor	Automated (eggnog emapper)	Cre10.g430750.t1.1	AT5G23650.1, AT5G08520.1, AT1G49010.1, AT5G04760.1, AT3G10595.1, AT3G10585.1, AT3G10590.1, AT3G10580.1, AT4G09450.1, AT3G11280.2, AT5G05790.2, AT2G38090.1, AT5G01200.1, AT5G58900.1	Cz01g29250
Cz01g30010				Ferrous iron transport protein B	Automated (eggnog emapper)
Cz01g30040	KLHDC3			meiotic cell cycle	Automated (eggnog emapper)
Cz01g30050	sqs1			Squalene/phytoene synthase	Automated (eggnog emapper)	Cre03.g175250.t2.1	AT4G34650.1(SQS2), AT4G34640.1(ERG9)	Cz01g30050(sqs1)
Cz01g30060				Flavin containing amine oxidoreductase	Automated (eggnog emapper)	Cre06.g272900.t1.2, Cre09.g414850.t2.1		Cz01g30060
Cz01g30090				SET domain	Automated (eggnog emapper)	Cre03.g174600.t1.1, Cre07.g334650.t1.1	AT4G21070.1(ATBRCA1), AT1G04020.1(ATBARD1)	Cz01g30090, Cz15g17090
Cz01g30100				Prolyl 4-hydroxylase alpha subunit homologues.	Automated (eggnog emapper)	Cre10.g424900.t1.2, Cre03.g179500.t1.2	AT2G23096.1(P4H13), AT4G33910.1	Cz01g30100
Cz01g30110				Pfam:WHIM2	Automated (eggnog emapper)	Cre03.g174500.t1.1	AT1G28420.1(HB-1), AT5G44180.1(RLT2)	Cz01g30110
Cz01g30130				Polyketide cyclase dehydrase and lipid transport superfamily protein	Automated (eggnog emapper)	Cre03.g174850.t1.2, Cre01.g048701.t1.1	AT1G64720.1(CP5), AT5G54170.1, AT4G14500.1, AT3G23080.1	Cz01g30130, Cz04g29090
Cz01g30140				Belongs to the cyclin family	Automated (eggnog emapper)	Cre03.g174476.t1.2	AT5G48640.1, AT5G48630.2	Cz01g30140
Cz01g30170	PPN1			Catalyzes the hydrolysis of inorganic polyphosphate (polyP) chains of many hundreds of phosphate residues into shorter lengths	Automated (eggnog emapper)
Cz01g30180				TspO/MBR family	Automated (eggnog emapper)	Cre24.g755497.t1.1, Cre03.g175500.t1.2	AT2G47770.1(ATTSPO)	Cz03g27120, Cz14g18270, Cz14g02090, Cz01g30180
Cz01g30190				3' exoribonuclease family, domain 2	Automated (eggnog emapper)	Cre03.g175000.t1.2	AT3G60500.3(CER7), AT3G12990.1(RRP45a)	Cz01g30190
Cz01g30230				Lipolytic acyl hydrolase (LAH)	Automated (eggnog emapper)	Cre10.g425100.t1.2	AT1G61850.2	Cz01g30230
Cz01g30240				Xeroderma pigmentosum G I-region	Automated (eggnog emapper)	Cre10.g429050.t1.1	AT3G28030.3(UVH3)	Cz01g30240
Cz01g31010				Bifunctional nuclease	Automated (eggnog emapper)	Cre03.g177450.t1.1		Cz01g31010
Cz01g31020	GTF2H2			TFIIH C1-like domain	Automated (eggnog emapper)	Cre03.g179550.t1.1(TF2H2)	AT1G05055.1(ATGTF2H2)	Cz01g31020(GTF2H2)
Cz01g31030				ribosomal protein	Automated (eggnog emapper)	Cre10.g429550.t1.2	AT4G34620.1(SSR16), AT5G56940.1	Cz01g31030
Cz01g31040				RNA 2'-phosphotransferase, Tpt1 / KptA family	Automated (eggnog emapper)	Cre03.g193250.t1.2	AT5G23600.1, AT2G45330.1(emb1067)	Cz01g31040
Cz01g31050	IBR5			Dual specificity phosphatase, catalytic domain	Automated (eggnog emapper)	Cre03.g193350.t1.1(DSP7)	AT2G04550.1(DSPTP1E)	Cz01g31050(IBR5)
Cz01g31080				Catalyzes the oxidation of 3-carboxy-2-hydroxy-4- methylpentanoate (3-isopropylmalate) to 3-carboxy-4-methyl-2- oxopentanoate. The product decarboxylates to 4-methyl-2 oxopentanoate	Automated (eggnog emapper)	Cre07.g325400.t1.2(LEU3)	AT1G31180.2(ATIMD3), AT5G14200.1(ATIMD1), AT1G80560.1(ATIMD2), AT1G80555.2	Cz01g31080
Cz01g31110				Copine	Automated (eggnog emapper)	Cre03.g170200.t1.1, Cre03.g170150.t1.1	AT1G08860.1(BON3), AT5G07300.1(BON2), AT5G61910.4, AT5G61900.3(BON)	Cz01g31110
Cz01g31120				TPR repeat	Automated (eggnog emapper)
Cz01g31140				mannan endo-1,4-beta-mannosidase activity	Automated (eggnog emapper)			Cz03g25350, Cz01g31140
Cz01g31150				Transmembrane protein 65	Automated (eggnog emapper)	Cre03.g171550.t1.1(SSA13)		Cz01g31150
Cz01g31180	CYN.2			Catalyzes the reaction of cyanate with bicarbonate to produce ammonia and carbon dioxide	Automated (eggnog emapper)		AT3G23490.1(CYN)	Cz01g13200(CYN.1), Cz01g31180(CYN.2), Cz06g27080(CYN.4), Cz01g32230(CYN.3)
Cz01g31190	NHP6			high mobility group	Automated (eggnog emapper)	Cre11.g480950.t1.2, Cre06.g261450.t1.2	AT5G23420.1(HMGB6), AT5G23405.1, AT2G34450.2, AT1G20693.1(HMG BETA 1), AT1G20696.2(HMGB3), AT2G17560.1(HMGB4), AT4G35570.2(HMGB5), AT3G51880.2(AtHMGB1)	Cz01g31190(NHP6), Cz02g03160
Cz01g31200				Aldo/keto reductase family	Automated (eggnog emapper)	Cre03.g201327.t1.1(AKR1), Cre03.g201327.t1.1(AKR1)		Cz01g31200
Cz01g31240				Myb-like DNA-binding domain	Automated (eggnog emapper)	Cre03.g197100.t1.2	AT4G18770.1(AtMYB98), AT5G40360.1(AtMYB115), AT3G27785.1(ATMYB118), AT5G11050.1(AtMYB64), AT5G58850.1(ATMYB119)	Cz06g23090, Cz01g31240
Cz01g32030				Papain family cysteine protease	Automated (eggnog emapper)			Cz01g32030, Cz13g07080, Cz05g26030, UNPLg00572, Cz02g04070, Cz16g20100, Cz14g15210, Cz14g15230, Cz13g07060, Cz05g34250, Cz14g05020, Cz02g26030, Cz18g08150, Cz15g04210, Cz11g01080, Cz13g07010, Cz01g32050, Cz13g07030, Cz08g19040
Cz01g32050				Papain family cysteine protease	Automated (eggnog emapper)			Cz01g32030, Cz13g07080, Cz05g26030, UNPLg00572, Cz02g04070, Cz16g20100, Cz14g15210, Cz14g15230, Cz13g07060, Cz05g34250, Cz14g05020, Cz02g26030, Cz18g08150, Cz15g04210, Cz11g01080, Cz13g07010, Cz01g32050, Cz13g07030, Cz08g19040
Cz01g32060	mrpl7			ribosomal protein	Automated (eggnog emapper)	Cre03.g196150.t1.2		Cz01g32060(mrpl7)
Cz01g32070				Protein of unknown function (DUF1168)	Automated (eggnog emapper)	Cre03.g193150.t1.2	AT2G15270.2	Cz01g32070
Cz01g32080				Integral membrane protein S linking to the trans Golgi network	Automated (eggnog emapper)	Cre10.g423950.t1.2	AT1G79985.3	Cz01g32080
Cz01g32120				SNF2 family N-terminal domain	Automated (eggnog emapper)	Cre03.g183350.t1.1	AT5G63950.1(CHR24)	Cz01g32120
Cz01g32130				Catalyzes the reversible epimerization of cellobiose to 4-O-beta-D-glucopyranosyl-D-mannose (Glc-Man)	Automated (eggnog emapper)
Cz01g32140				Methyltransferase domain	Automated (eggnog emapper)			Cz01g32140, Cz03g11030(COMT)
Cz01g32170				iron ion binding	Automated (eggnog emapper)	Cre16.g659200.t1.1, Cre03.g161250.t1.2, Cre09.g399402.t2.1, Cre02.g144250.t1.1, Cre03.g166900.t1.1, Cre07.g356250.t1.1		Cz02g23030, Cz01g32170, Cz10g28330, Cz04g35070, Cz01g38220, Cz01g38200, Cz01g19110, Cz01g19130, Cz08g26090, Cz05g25100(FASN.2), Cz19g10140(FASN.5), Cz08g18180(FASN.4), Cz11g14160, Cz07g14060(FASN.3), Cz02g21320(FASN.1), Cz04g15080, Cz02g06020
Cz01g32190				Exocyst complex subunit Sec15-like	Automated (eggnog emapper)	Cre07.g317800.t1.2	AT3G56640.1(SEC15A), AT4G02350.1(SEC15B)	Cz01g32190
Cz01g32210				NUDIX domain	Automated (eggnog emapper)	Cre08.g373550.t1.2, Cre16.g657964.t1.1, Cre16.g658075.t1.1	AT4G11980.1(ATNUDT14)	Cz03g06140(ndx-2), Cz01g32210
Cz01g32230	CYN.3			Catalyzes the reaction of cyanate with bicarbonate to produce ammonia and carbon dioxide	Automated (eggnog emapper)		AT3G23490.1(CYN)	Cz01g13200(CYN.1), Cz01g31180(CYN.2), Cz06g27080(CYN.4), Cz01g32230(CYN.3)
Cz01g32240	RAD50			DNA repair protein	Automated (eggnog emapper)	Cre03.g192550.t1.1(RAD50)	AT2G31970.1(ATRAD50)	Cz01g32240(RAD50)
Cz01g32260				GPR1/FUN34/yaaH family	Automated (eggnog emapper)	Cre17.g700450.t1.2, Cre17.g700750.t1.2, Cre17.g702900.t1.2, Cre17.g702950.t1.2, Cre17.g700650.t1.2		Cz11g03190, Cz01g32280, Cz01g32260
Cz01g32280				GPR1/FUN34/yaaH family	Automated (eggnog emapper)	Cre17.g700450.t1.2, Cre17.g700750.t1.2, Cre17.g702900.t1.2, Cre17.g702950.t1.2, Cre17.g700650.t1.2		Cz11g03190, Cz01g32280, Cz01g32260
Cz01g32290				SET domain-containing protein	Automated (eggnog emapper)	Cre14.g633350.t1.1, Cre07.g321200.t1.2	AT1G01920.1	Cz02g37010, Cz01g32290
Cz01g32300				FGGY family of carbohydrate kinases, N-terminal domain	Automated (eggnog emapper)	Cre07.g321100.t1.2		Cz01g32300
Cz01g32340				protein heterodimerization activity	Automated (eggnog emapper)			Cz05g27245, Cz01g32340, Cz02g38050
Cz01g32350				MEKHLA domain	Automated (eggnog emapper)	Cre03.g186000.t1.2		Cz01g32350
Cz01g33010	GPAA1			attachment of GPI anchor to protein	Automated (eggnog emapper)	Cre03.g201664.t1.1(GIT2)	AT5G19130.1	Cz01g33010(GPAA1)
Cz01g33020				DNA-dependent RNA polymerase catalyzes the transcription of DNA into RNA using the four ribonucleoside triphosphates as substrates	Automated (eggnog emapper)	Cre03.g165750.t1.1	AT5G60040.2(NRPC1)	Cz01g33020
Cz01g33030	PIMT2.1			Protein-l-isoaspartate O-methyltransferase	Automated (eggnog emapper)	Cre03.g195350.t1.1, Cre12.g557100.t1.2	AT3G48330.4(ATPIMT1), AT5G50240.1(AtPIMT2)	Cz01g33030(PIMT2.1), Cz06g09070(PIMT2.2)
Cz01g33040				Protein of unknown function (DUF1681)	Automated (eggnog emapper)	Cre07.g318000.t1.2	AT1G03900.1(ABCI18)	Cz01g33040
Cz01g33080	AKAP7.1			positive regulation of delayed rectifier potassium channel activity	Automated (eggnog emapper)
Cz01g33090				tRNA synthetases class II (D, K and N)	Automated (eggnog emapper)	Cre03.g193800.t1.1	AT1G70980.1(SYNC3), AT5G56680.1(EMB2755), AT3G07420.1(ATNS2), AT5G38750.1	Cz01g33090
Cz01g33130				Mono-functional DNA-alkylating methyl methanesulfonate N-term	Automated (eggnog emapper)		AT3G11960.3	Cz01g33130
Cz01g33140				histone deacetylase	Automated (eggnog emapper)	Cre03.g160000.t1.2	AT4G09784.1, AT3G18520.2(ATHDA15)	Cz01g22150, Cz01g33140
Cz01g33180				Ribosomal protein S1-like RNA-binding domain	Automated (eggnog emapper)	Cre03.g148950.t1.2	AT3G23700.1	Cz01g33180
Cz01g33190				female pronucleus assembly	Automated (eggnog emapper)	Cre03.g189100.t1.2	AT5G11680.1	Cz01g33190
Cz01g33200				Belongs to the peptidase C19 family	Automated (eggnog emapper)	Cre03.g191900.t1.2		Cz01g33200
Cz01g33230				Rhomboid family	Automated (eggnog emapper)	Cre03.g188600.t1.2		Cz01g33230
Cz01g34020				EKC KEOPS complex subunit	Automated (eggnog emapper)	Cre06.g306800.t1.2	AT5G26110.3, AT5G61370.1, AT1G08120.1	Cz01g34020
Cz01g34040				Belongs to the BCP1 family	Automated (eggnog emapper)	Cre03.g200991.t1.1	AT5G03830.3, AT2G44510.1	Cz01g34040
Cz01g34050				RWD	Automated (eggnog emapper)	Cre03.g201776.t1.1	AT1G51730.1	Cz01g34050
Cz01g34060				CobW/HypB/UreG, nucleotide-binding domain	Automated (eggnog emapper)	Cre03.g175700.t1.2		Cz01g34060
Cz01g34070				Peptidase dimerisation domain	Automated (eggnog emapper)	Cre02.g105500.t1.2(AOD1)	AT4G17830.2	Cz01g34070
Cz01g34080				GAG-pre-integrase domain	Automated (eggnog emapper)	Cre16.g673450.t1.1, Cre03.g186800.t1.2, Cre01.g045850.t1.1, Cre03.g183950.t1.2	AT4G23160.2(CRK8), ATMG00810.1(ORF240B)	Cz16g05090, Cz16g05010, Cz11g12030, Cz03g25140, Cz15g15060, Cz06g07040, Cz02g21270, Cz01g34080, Cz03g25170, Cz01g34220, Cz01g34100, Cz03g25200, Cz01g34230, Cz17g17260, Cz01g34170, Cz02g21120, Cz01g34180, Cz12g13140, Cz12g13180, Cz16g04290, Cz02g21080, Cz02g21260, Cz03g25230, Cz05g10130, Cz02g21250, Cz16g04260, Cz02g21220, Cz06g07030, Cz16g05080, Cz12g13100, Cz15g15040, Cz02g21160, Cz02g21060, Cz1…
Cz01g34100				ABC transporter B family member	Automated (eggnog emapper)	Cre16.g673450.t1.1, Cre03.g186800.t1.2, Cre01.g045850.t1.1, Cre03.g183950.t1.2	AT4G23160.2(CRK8), ATMG00810.1(ORF240B)	Cz16g05090, Cz16g05010, Cz11g12030, Cz03g25140, Cz15g15060, Cz06g07040, Cz02g21270, Cz01g34080, Cz03g25170, Cz01g34220, Cz01g34100, Cz03g25200, Cz01g34230, Cz17g17260, Cz01g34170, Cz02g21120, Cz01g34180, Cz12g13140, Cz12g13180, Cz16g04290, Cz02g21080, Cz02g21260, Cz03g25230, Cz05g10130, Cz02g21250, Cz16g04260, Cz02g21220, Cz06g07030, Cz16g05080, Cz12g13100, Cz15g15040, Cz02g21160, Cz02g21060, Cz1…
Cz01g34170				transposition, RNA-mediated	Automated (eggnog emapper)	Cre16.g673450.t1.1, Cre03.g186800.t1.2, Cre01.g045850.t1.1, Cre03.g183950.t1.2	AT4G23160.2(CRK8), ATMG00810.1(ORF240B)	Cz16g05090, Cz16g05010, Cz11g12030, Cz03g25140, Cz15g15060, Cz06g07040, Cz02g21270, Cz01g34080, Cz03g25170, Cz01g34220, Cz01g34100, Cz03g25200, Cz01g34230, Cz17g17260, Cz01g34170, Cz02g21120, Cz01g34180, Cz12g13140, Cz12g13180, Cz16g04290, Cz02g21080, Cz02g21260, Cz03g25230, Cz05g10130, Cz02g21250, Cz16g04260, Cz02g21220, Cz06g07030, Cz16g05080, Cz12g13100, Cz15g15040, Cz02g21160, Cz02g21060, Cz1…
Cz01g34180				Encoded by	Automated (eggnog emapper)	Cre16.g673450.t1.1, Cre03.g186800.t1.2, Cre01.g045850.t1.1, Cre03.g183950.t1.2	AT4G23160.2(CRK8), ATMG00810.1(ORF240B)	Cz16g05090, Cz16g05010, Cz11g12030, Cz03g25140, Cz15g15060, Cz06g07040, Cz02g21270, Cz01g34080, Cz03g25170, Cz01g34220, Cz01g34100, Cz03g25200, Cz01g34230, Cz17g17260, Cz01g34170, Cz02g21120, Cz01g34180, Cz12g13140, Cz12g13180, Cz16g04290, Cz02g21080, Cz02g21260, Cz03g25230, Cz05g10130, Cz02g21250, Cz16g04260, Cz02g21220, Cz06g07030, Cz16g05080, Cz12g13100, Cz15g15040, Cz02g21160, Cz02g21060, Cz1…
Cz01g34220				GAG-pre-integrase domain	Automated (eggnog emapper)	Cre16.g673450.t1.1, Cre03.g186800.t1.2, Cre01.g045850.t1.1, Cre03.g183950.t1.2	AT4G23160.2(CRK8), ATMG00810.1(ORF240B)	Cz16g05090, Cz16g05010, Cz11g12030, Cz03g25140, Cz15g15060, Cz06g07040, Cz02g21270, Cz01g34080, Cz03g25170, Cz01g34220, Cz01g34100, Cz03g25200, Cz01g34230, Cz17g17260, Cz01g34170, Cz02g21120, Cz01g34180, Cz12g13140, Cz12g13180, Cz16g04290, Cz02g21080, Cz02g21260, Cz03g25230, Cz05g10130, Cz02g21250, Cz16g04260, Cz02g21220, Cz06g07030, Cz16g05080, Cz12g13100, Cz15g15040, Cz02g21160, Cz02g21060, Cz1…
Cz01g34230				transposition, RNA-mediated	Automated (eggnog emapper)	Cre16.g673450.t1.1, Cre03.g186800.t1.2, Cre01.g045850.t1.1, Cre03.g183950.t1.2	AT4G23160.2(CRK8), ATMG00810.1(ORF240B)	Cz16g05090, Cz16g05010, Cz11g12030, Cz03g25140, Cz15g15060, Cz06g07040, Cz02g21270, Cz01g34080, Cz03g25170, Cz01g34220, Cz01g34100, Cz03g25200, Cz01g34230, Cz17g17260, Cz01g34170, Cz02g21120, Cz01g34180, Cz12g13140, Cz12g13180, Cz16g04290, Cz02g21080, Cz02g21260, Cz03g25230, Cz05g10130, Cz02g21250, Cz16g04260, Cz02g21220, Cz06g07030, Cz16g05080, Cz12g13100, Cz15g15040, Cz02g21160, Cz02g21060, Cz1…
Cz01g34250				Pfam:DUF3411	Automated (eggnog emapper)	Cre03.g177350.t1.1	AT5G12470.1	Cz01g34250
Cz01g34260				MFS_1 like family	Automated (eggnog emapper)	Cre03.g179350.t1.2, Cre03.g179400.t1.2		Cz09g32210, Cz01g34260, Cz07g12200, Cz16g12110
Cz01g34265				Phospholipase/Carboxylesterase	Automated (eggnog emapper)	Cre03.g164300.t1.2		Cz01g34265
Cz01g34270				Phospholipase/Carboxylesterase	Automated (eggnog emapper)	Cre03.g164350.t1.1	AT5G20060.4, AT3G15650.2, AT1G52700.3, AT1G52695.1, AT1G51300.2	Cz01g34270
Cz01g34290				Repair protein Rad1/Rec1/Rad17	Automated (eggnog emapper)	Cre03.g162250.t1.2	AT4G17760.1	Cz01g34290
Cz01g34310				Belongs to the TRAFAC class myosin-kinesin ATPase superfamily. Kinesin family	Automated (eggnog emapper)	Cre12.g522550.t1.2(FLA8), Cre17.g730950.t1.2(FLA10), Cre03.g164050.t1.1	AT3G44050.1, AT3G17360.3(POK1)	Cz05g15130, Cz04g21200(FLA10), Cz01g34310
Cz01g34320				AP2 domain	Automated (eggnog emapper)			Cz01g34320
Cz01g34340				snRNP Sm proteins	Automated (eggnog emapper)	Cre03.g164101.t1.1	AT2G03870.2(EMB2816)	Cz01g34340
Cz01g34380				DUF1771	Automated (eggnog emapper)	Cre07.g316450.t1.1	AT5G23520.2	Cz01g34380
Cz01g35030				Belongs to the formin-like family	Automated (eggnog emapper)		AT3G32410.1	Cz01g35030, Cz04g22100
Cz01g35040				helicase superfamily c-terminal domain	Automated (eggnog emapper)	Cre03.g166650.t1.1	AT1G59990.1(EMB3108)	Cz01g35040
Cz01g35060				X-domain of DnaJ-containing	Automated (eggnog emapper)	Cre06.g260350.t1.2(DNJ6)	AT4G39150.1, AT2G21510.4, AT1G77020.1, AT1G76700.1, AT1G21080.3	Cz01g35060, Cz09g25060
Cz01g35070				Protein of unknown function (DUF3119)	Automated (eggnog emapper)	Cre07.g323600.t1.1		Cz01g35070
Cz01g35080				transport) protein	Automated (eggnog emapper)	Cre10.g447350.t1.2(SEC23B)	AT4G01810.1	Cz01g35080
Cz01g35100				Pyridine nucleotide-disulphide oxidoreductase	Automated (eggnog emapper)	Cre03.g182550.t1.1		Cz01g35100
Cz01g35140				Histone deacetylation protein Rxt3	Automated (eggnog emapper)	Cre03.g182600.t1.1(CPL1)	AT5G08450.3(HDC1)	Cz01g35140
Cz01g35150				Phosphate acyltransferases	Automated (eggnog emapper)	Cre03.g182650.t1.2	AT3G05510.1	Cz01g35150
Cz01g35155				Membrane magnesium transporter	Automated (eggnog emapper)	Cre03.g183050.t1.2	AT5G03345.2	Cz01g35155
Cz01g35170				adenylate kinase activity	Automated (eggnog emapper)	Cre03.g183200.t1.2(CPC1)		Cz01g35170
Cz01g35180				IMP-specific 5'-nucleotidase	Automated (eggnog emapper)	Cre04.g225750.t1.1		Cz01g35180
Cz01g35190	RAD54B			SNF2 family N-terminal domain	Automated (eggnog emapper)	Cre03.g189000.t1.1		Cz01g35190(RAD54B)
Cz01g35240	AGT2			Belongs to the class-III pyridoxal-phosphate-dependent aminotransferase family	Automated (eggnog emapper)	Cre03.g182800.t1.1(AGT2)	AT3G08860.1(PYD4), AT4G39660.1(AGT2)	Cz01g35240(AGT2)
Cz01g35250	PRPS10			Ribosomal protein S10	Automated (eggnog emapper)	Cre03.g195650.t1.2(PRPS10)	AT3G13120.2	Cz01g35250(PRPS10)
Cz01g35260				Retinoblastoma-binding protein	Automated (eggnog emapper)	Cre03.g195750.t1.1	AT3G21060.1(RBL)	Cz01g35260
Cz01g35270				Domain in Tre-2, BUB2p, and Cdc16p. Probable Rab-GAPs.	Automated (eggnog emapper)	Cre03.g195700.t1.1	AT4G13730.1, AT1G04830.2	Cz01g35270
Cz01g36020				Protein CHAPERONE-LIKE PROTEIN OF POR1-like	Automated (eggnog emapper)	Cre03.g190150.t1.1(CGL1)	AT2G20920.1	Cz01g36020
Cz01g36040				homolog of the CREB-binding protein, a co-activator of transcription with histone acetyl-transferase activity. ChromDB ID	Automated (eggnog emapper)	Cre03.g189650.t1.1	AT1G79000.2(ATHAC1), AT1G16710.1(HAC12), AT1G16705.2	Cz01g36040
Cz01g36050				homolog of the CREB-binding protein, a co-activator of transcription with histone acetyl-transferase activity. ChromDB ID	Automated (eggnog emapper)
Cz01g36060				oxidoreductase activity	Automated (eggnog emapper)	Cre12.g544000.t1.2(RSP5)		Cz01g36060
Cz01g36070	HOP1			Heat shock chaperonin-binding motif.	Automated (eggnog emapper)	Cre03.g189950.t1.2(HOP1)	AT1G12270.1(Hop1), AT1G62740.1(Hop2), AT4G12400.2(Hop3)	Cz01g36070(HOP1)
Cz01g36080				Uncharacterized ACR, COG1678	Automated (eggnog emapper)	Cre04.g223700.t1.2, Cre03.g189700.t1.2		Cz10g14100, Cz01g36080
Cz01g36090				Ankyrin repeats (many copies)	Automated (eggnog emapper)	Cre06.g283300.t1.2	AT3G09890.1	Cz01g36090
Cz01g36130				Belongs to the tubulin family	Automated (eggnog emapper)	Cre03.g187350.t1.1(TUD1)		Cz01g36130
Cz01g36140				Component of the eukaryotic translation initiation factor 3 (eIF-3) complex, which is involved in protein synthesis and, together with other initiation factors, stimulates binding of mRNA and methionyl-tRNAi to the 40S ribosome	Automated (eggnog emapper)	Cre03.g190100.t1.1(EIF3B)	AT5G27640.2(ATEIF3B-1), AT5G25780.1(ATEIF3B-2)	Cz01g36140
Cz01g36160	PLK1			Serine threonine-protein kinase	Automated (eggnog emapper)
Cz01g36170				2OG-Fe(II) oxygenase superfamily	Automated (eggnog emapper)	Cre03.g186150.t1.1	AT1G28510.1, AT3G58150.1	Cz01g36170
Cz01g36207				Nse1 non-SMC component of SMC5-6 complex	Automated (eggnog emapper)	Cre03.g181650.t1.2	AT5G21140.1(emb1379)	Cz01g36207
Cz01g37030				Ankyrin repeats (many copies)	Automated (eggnog emapper)	Cre14.g611650.t1.1, Cre17.g713100.t1.2		Cz01g37030, Cz11g28220, Cz06g29120
Cz01g37050				O-methyltransferase	Automated (eggnog emapper)	Cre08.g365800.t1.1		Cz11g07130, Cz06g29090, Cz01g37050, Cz01g37070, Cz04g10170, Cz13g11100
Cz01g37070				O-methyltransferase	Automated (eggnog emapper)	Cre08.g365800.t1.1		Cz11g07130, Cz06g29090, Cz01g37050, Cz01g37070, Cz04g10170, Cz13g11100
Cz01g37100				Nitroreductase family	Automated (eggnog emapper)
Cz01g37110				TPM domain	Automated (eggnog emapper)	Cre03.g182150.t1.2(TEF8)	AT1G54780.1(AtTLP18.3)	Cz01g37110
Cz01g37120	FAR5.1			Catalyzes the reduction of fatty acyl-CoA to fatty alcohols	Automated (eggnog emapper)	Cre03.g171700.t1.1	AT3G11980.1(FAR2), AT3G56700.2(AtFAR6), AT4G33790.1(CER4), AT3G44560.1(FAR8), AT3G44550.1(FAR5), AT5G22420.1(FAR7), AT5G22500.1(FAR1), AT3G44540.1(FAR4)	Cz02g12010(FAR5.2), Cz01g37120(FAR5.1), Cz03g17130(FAR5.5), Cz02g12160(FAR5.3), Cz02g40080(FAR5.4)
Cz01g37140	APG7			Ubiquitin-like modifier-activating enzyme ATG7 N-terminus	Automated (eggnog emapper)	Cre03.g165215.t1.1	AT5G45900.1(APG7)	Cz01g37140(APG7)
Cz01g37150				Belongs to the glycosyl hydrolase 32 family	Automated (eggnog emapper)	Cre12.g488050.t1.2, Cre12.g488000.t1.2, Cre12.g501850.t1.1, Cre12.g501900.t1.2		Cz16g20280(MgSUC1), Cz12g02150, Cz13g01200, UNPLg00092, Cz13g13180, Cz06g19100, Cz01g37150
Cz01g37160				protein-cysteine S-palmitoyltransferase activity	Automated (eggnog emapper)	Cre03.g182400.t1.1		Cz01g37160
Cz01g37180				Alpha/beta hydrolase family	Automated (eggnog emapper)	Cre03.g195200.t1.2	AT1G52510.1	Cz01g37180
Cz01g37200				Belongs to the glycosyl hydrolase 31 family	Automated (eggnog emapper)	Cre03.g194700.t1.1(AGL1)	AT1G68560.1(ATXYL1), AT3G45940.1, AT5G11720.1	Cz12g01130, Cz16g10050, Cz01g37220, Cz01g37200
Cz01g37210	GSTCD.1			Methyltransferase domain	Automated (eggnog emapper)	Cre03.g195250.t1.1		Cz01g37190, Cz01g37210(GSTCD.1)
Cz01g37220				Belongs to the glycosyl hydrolase 31 family	Automated (eggnog emapper)	Cre03.g194700.t1.1(AGL1)	AT1G68560.1(ATXYL1), AT3G45940.1, AT5G11720.1	Cz12g01130, Cz16g10050, Cz01g37220, Cz01g37200
Cz01g37240				PAXNEB protein	Automated (eggnog emapper)	Cre03.g196000.t1.1	AT3G11220.1(ELO1)	Cz01g37240
Cz01g37245				Ciliary basal body-associated, B9 protein	Automated (eggnog emapper)	Cre03.g196050.t1.2		Cz01g37245
Cz01g37250				Sel1-like repeats.	Automated (eggnog emapper)	Cre03.g197400.t1.2	AT1G73570.1, AT1G18260.1(EBS5)	Cz01g37250
Cz01g37260				Brix	Automated (eggnog emapper)	Cre03.g197000.t1.2	AT3G23620.1	Cz01g37260
Cz01g38010				lipolytic acyl hydrolase (LAH)	Automated (eggnog emapper)			Cz01g38010, Cz16g10190, Cz16g10180, Cz07g31230(PNPLA2.1), Cz15g20090, Cz09g13100, Cz09g17170, Cz12g14210(PNPLA2.2), Cz12g14200, Cz07g16160, Cz18g12040
Cz01g38030				pre-mRNA splicing factor component	Automated (eggnog emapper)	Cre03.g197350.t1.2	AT1G09770.1(ATCDC5)	Cz01g38030
Cz01g38080	PAD4			Lipase-like PAD4	Automated (eggnog emapper)
Cz01g38083	EDS1.1			defense response	Automated (eggnog emapper)		AT3G52430.1(ATPAD4)	Cz01g38083(EDS1.1)
Cz01g38100	VFL3			variable flagellar number	Automated (eggnog emapper)	Cre06.g279900.t1.1(VFL3)		Cz01g38100(VFL3)
Cz01g38110				isoform X1	Automated (eggnog emapper)	Cre03.g194450.t1.1(CGL24)	AT1G28100.4	Cz01g38110
Cz01g38120				potassium ion transmembrane transporter activity	Automated (eggnog emapper)	Cre03.g193050.t1.1		Cz01g38120
Cz01g38130				Pre-mRNA splicing Prp18-interacting factor	Automated (eggnog emapper)	Cre03.g194000.t1.1	AT4G37120.1(SMP2), AT1G65660.1(SMP1)	Cz01g38130
Cz01g38150				serine threonine-protein kinase	Automated (eggnog emapper)		AT1G18160.1, AT1G73660.1(SIS8), AT1G08720.1(ATEDR1), AT5G11850.1, AT4G24480.1, AT5G03730.1(AtCTR1), AT4G23050.2	Cz01g38150
Cz01g38170				Seryl-tRNA synthetase N-terminal domain	Automated (eggnog emapper)	Cre03.g189400.t1.2	AT5G27470.1	Cz01g38170
Cz01g38200				Belongs to the cytochrome P450 family	Automated (eggnog emapper)	Cre16.g659200.t1.1, Cre03.g161250.t1.2, Cre09.g399402.t2.1, Cre02.g144250.t1.1, Cre03.g166900.t1.1, Cre07.g356250.t1.1		Cz02g23030, Cz01g32170, Cz10g28330, Cz04g35070, Cz01g38220, Cz01g38200, Cz01g19110, Cz01g19130, Cz08g26090, Cz05g25100(FASN.2), Cz19g10140(FASN.5), Cz08g18180(FASN.4), Cz11g14160, Cz07g14060(FASN.3), Cz02g21320(FASN.1), Cz04g15080, Cz02g06020
Cz01g38220				Belongs to the cytochrome P450 family	Automated (eggnog emapper)	Cre16.g659200.t1.1, Cre03.g161250.t1.2, Cre09.g399402.t2.1, Cre02.g144250.t1.1, Cre03.g166900.t1.1, Cre07.g356250.t1.1		Cz02g23030, Cz01g32170, Cz10g28330, Cz04g35070, Cz01g38220, Cz01g38200, Cz01g19110, Cz01g19130, Cz08g26090, Cz05g25100(FASN.2), Cz19g10140(FASN.5), Cz08g18180(FASN.4), Cz11g14160, Cz07g14060(FASN.3), Cz02g21320(FASN.1), Cz04g15080, Cz02g06020
Cz01g38260				Gentisate 1,2-dioxygenase	Automated (eggnog emapper)			Cz01g38260, Cz01g38250
Cz01g38270				Trypsin-like peptidase domain	Automated (eggnog emapper)	Cre02.g088400.t1.2(DEG1), Cre02.g088400.t1.2(DEG1), Cre12.g498500.t1.2(DEG11)	AT3G27925.2(DEG1)	Cz01g38270, Cz02g25040, UNPLg00370
Cz01g38290	HEI10			E3 ubiquitin-protein ligase CCNB1IP1 homolog isoform X1	Automated (eggnog emapper)	Cre03.g161500.t1.1	AT1G53490.1(HEI10)	Cz01g38290(HEI10)
Cz01g38310				Aminoacyl-tRNA editing domain	Automated (eggnog emapper)	Cre10.g425950.t1.2	AT1G44835.2	Cz01g38310
Cz01g38320	TIP1			Belongs to the DHHC palmitoyltransferase family	Automated (eggnog emapper)	Cre10.g446700.t1.2(ANK28)	AT5G20350.1(TIP1), AT2G14255.1	Cz01g38320(TIP1)
Cz01g39030				Belongs to the peptidase S10 family	Automated (eggnog emapper)
Cz01g39040				response to abiotic stimulus	Automated (eggnog emapper)			Cz01g39040, Cz05g34200
Cz01g39060				GC-rich sequence DNA-binding factor-like protein	Automated (eggnog emapper)	Cre07.g325713.t1.1	AT1G17070.1(STIPL1), AT2G42330.3	Cz01g39060
Cz01g39070				GTPase that plays an essential role in the late steps of ribosome biogenesis	Automated (eggnog emapper)	Cre03.g172250.t1.1	AT5G39960.1	Cz01g39070
Cz01g39080				Belongs to the mitochondrial carrier (TC 2.A.29) family	Automated (eggnog emapper)	Cre03.g172300.t1.2	AT5G14040.1(MPT3)	Cz01g39080
Cz01g39090				Protein N-terminal asparagine amidohydrolase	Automated (eggnog emapper)	Cre03.g172350.t1.1	AT2G44420.2	Cz01g39090
Cz01g39100	MA20_03555			Esterase-like activity of phytase	Automated (eggnog emapper)	Cre08.g364100.t1.2		Cz01g39100(MA20_03555)
Cz01g39110				DUF218 domain	Automated (eggnog emapper)	Cre07.g325101.t1.1		Cz01g39110
Cz01g39120				Glycosyl transferase family 2	Automated (eggnog emapper)	Cre17.g712050.t1.1, Cre09.g386737.t1.1, Cre10.g446150.t1.2, Cre10.g446050.t1.1, Cre02.g097050.t1.2, Cre02.g097100.t1.2		Cz01g39120, Cz03g14120, Cz09g23060, UNPLg00662
Cz01g39150				DNA-directed RNA-polymerase II subunit	Automated (eggnog emapper)	Cre07.g313185.t1.1	AT4G08545.1, AT5G09920.1(ATRPB15.9), AT4G15950.1(NRPD4)	Cz01g39150
Cz01g39160	NUDCD2			NudC domain containing 2	Automated (eggnog emapper)
Cz01g39170				helicase superfamily c-terminal domain	Automated (eggnog emapper)	Cre07.g313206.t2.1, Cre07.g313000.t1.1, Cre08.g368300.t1.1, Cre05.g241635.t1.1		Cz01g39170
Cz01g39200				DNA-binding domain in plant proteins such as APETALA2 and EREBPs	Automated (eggnog emapper)
Cz01g39210				Vacuolar fusion protein CCZ1 homolog	Automated (eggnog emapper)	Cre07.g327000.t1.2	AT1G80910.1, AT1G16020.1	Cz01g39210
Cz01g39220				Putative tRNA binding domain	Automated (eggnog emapper)	Cre07.g326950.t1.1		Cz01g39220
Cz01g39230				Belongs to the tubulin family	Automated (eggnog emapper)	Cre03.g172650.t1.2(TUE1)		Cz01g39230
Cz01g39240	UBC22			Belongs to the ubiquitin-conjugating enzyme family	Automated (eggnog emapper)	Cre10.g430050.t1.2	AT5G05080.1(ATUBC22)	Cz01g39240(UBC22)
Cz01g39250				Zinc finger, C3HC4 type (RING finger)	Automated (eggnog emapper)	Cre06.g255050.t1.2	AT4G14365.1(XBAT34), AT3G23280.1(XBAT35)	Cz01g39250, Cz06g19110
Cz01g40010				Belongs to the cysteine synthase cystathionine beta- synthase family	Automated (eggnog emapper)	Cre08.g367600.t1.2(ASL1), Cre03.g172850.t1.2(ASL3), Cre16.g685550.t1.2(ASL4)	AT3G61440.1(ARATH;BSAS3;1), AT3G03630.1(CS26), AT3G59760.1(ATCS-C), AT2G43750.2(ACS1), AT4G14880.4(ATCYS-3A), AT3G22460.1(OASA2), AT5G28020.4(ATCYSD2), AT5G28030.4(DES1), AT3G04940.1(ATCYSD1)	Cz08g12120, Cz01g40010, Cz03g05100
Cz01g40030				transcription, DNA-templated	Automated (eggnog emapper)	Cre03.g177700.t1.1(NIT2)	AT1G20640.2(NLP4), AT1G76350.4(NLP5), AT4G38340.1(NLP3), AT4G35270.2(NLP2), AT2G17150.1(NLP1), AT3G59580.1(NLP9), AT2G43500.2(NLP8), AT1G64530.1(NLP6), AT4G24020.1(NLP7)	Cz01g40030
Cz01g40040				Belongs to the multi antimicrobial extrusion (MATE) (TC 2.A.66.1) family	Automated (eggnog emapper)	Cre03.g177750.t1.1	AT4G39030.1(EDS5), AT2G21340.1	Cz01g40040
Cz01g40050				interleukin-8 biosynthetic process	Automated (eggnog emapper)	Cre10.g424600.t1.1		Cz01g40050
Cz01g40060	IMB1			bromo domain	Automated (eggnog emapper)	Cre03.g168050.t1.2	AT2G34900.1(GTE01), AT3G52280.2(GTE6)	Cz01g40060(IMB1)
Cz01g40065	IV02_05570			Endoribonuclease L-PSP	Automated (eggnog emapper)	Cre06.g278086.t1.1		Cz01g40065(IV02_05570)
Cz01g40070				Protein of unknown function (DUF1517)	Automated (eggnog emapper)	Cre03.g179800.t1.2(LCI24)	AT5G57345.1	Cz01g40070
Cz01g40090				JmjC domain, hydroxylase	Automated (eggnog emapper)	Cre03.g177007.t1.1	AT5G63080.1(JMJ20)	Cz01g40090
Cz01g40120				Pyruvate, phosphate dikinase	Automated (eggnog emapper)	Cre17.g734548.t1.1(PPD2), Cre10.g424750.t1.2(PPD1)	AT4G15530.6(PPDK)	Cz01g40120
Cz01g40150				microtubule motor activity	Automated (eggnog emapper)	Cre07.g326050.t1.1		Cz01g40150
Cz01g40240				sulfuric ester hydrolase activity	Automated (eggnog emapper)	Cre16.g671400.t1.2(ARS1), Cre16.g671350.t1.2(ARS2)		Cz01g40240
Cz01g41050				ABC transporter transmembrane region	Automated (eggnog emapper)	Cre02.g097800.t1.1, Cre13.g564900.t1.2(MRP3), Cre03.g174050.t1.2(MRP4)	AT3G21250.4(ABCC8), AT3G13090.1(ABCC6), AT3G13100.1(ABCC7), AT3G13080.1(ABCC3), AT1G71330.1(ATNAP5), AT3G62700.1(ABCC14), AT2G47800.1(ABCC4)	Cz05g17060, Cz01g41050
Cz01g41060	Snr1.1			It is involved in the biological process described with chromatin remodeling	Automated (eggnog emapper)		AT3G17590.2(BSH)	Cz01g41060(Snr1.1)
Cz01g41070				WD repeat-containing protein	Automated (eggnog emapper)	Cre07.g313850.t1.1		Cz01g41070
Cz01g41075				HVA22-like protein	Automated (eggnog emapper)	Cre03.g176930.t1.1, Cre03.g177500.t1.1	AT2G42820.1(HVA22F), AT1G69700.1(ATHVA22C), AT1G74520.1(ATHVA22A), AT5G62490.1(ATHVA22B), AT5G50720.1(ATHVA22E), AT4G24960.3(ATHVA22D)	Cz01g41075
Cz01g41110				belongs to the protein kinase superfamily	Automated (eggnog emapper)			Cz01g41110
Cz01g41130				Putative DNA-binding domain	Automated (eggnog emapper)	Cre07.g312750.t1.2(CSL4)	AT5G38890.1	Cz01g41130
Cz01g41135				Belongs to the mitochondrial carrier (TC 2.A.29) family	Automated (eggnog emapper)	Cre07.g312500.t1.2		Cz01g41135
Cz01g41140				Belongs to the mitochondrial carrier (TC 2.A.29) family	Automated (eggnog emapper)
Cz01g41150				WD40 repeats	Automated (eggnog emapper)	Cre03.g178050.t1.1(MOT51)	AT2G47790.1(GTS1)	Cz01g41150
Cz01g41170				HELP motif	Automated (eggnog emapper)	Cre07.g358050.t1.1, Cre10.g436000.t1.1, Cre03.g178100.t1.1		Cz08g30080, Cz03g40070, Cz06g28190, Cz01g41170
Cz01g42030				Belongs to the eukaryotic-type primase small subunit family	Automated (eggnog emapper)	Cre07.g312350.t1.1	AT5G41880.1(POLA3)	Cz01g42030
Cz01g42040				Alpha/beta hydrolase family	Automated (eggnog emapper)	Cre03.g160100.t1.2	AT5G20520.1(WAV2)	Cz01g42040
Cz01g42050				Nodulin-like	Automated (eggnog emapper)	Cre01.g039950.t1.2		Cz01g42050, Cz10g23080, Cz06g06050
Cz01g42060				Prolyl 4-hydroxylase alpha subunit homologues.	Automated (eggnog emapper)	Cre03.g160200.t1.2, Cre08.g369300.t1.2(PHX1), Cre10.g443050.t1.2	AT5G18900.1, AT3G06300.1(AT-P4H-2), AT3G28480.2, AT3G28490.1	Cz03g05260, Cz01g42060, Cz04g05150, Cz02g26040
Cz01g42070				Protein of unknown function (DUF2838)	Automated (eggnog emapper)	Cre03.g207351.t1.1, Cre14.g620200.t1.1	AT5G35460.2	Cz01g42070, Cz04g21280
Cz01g42085				At5g64816-like	Automated (eggnog emapper)	Cre07.g313800.t1.2	AT5G64816.4	Cz01g42085
Cz01g42100				ThiF family	Automated (eggnog emapper)	Cre03.g159400.t1.2	AT5G37530.1	Cz01g42100
Cz01g42120	LIG1			DNA ligase	Automated (eggnog emapper)	Cre07.g325716.t1.1	AT1G49250.1, AT1G08130.1(ATLIG1)	Cz01g42120(LIG1)
Cz01g42150				Prolyl oligopeptidase family	Automated (eggnog emapper)	Cre14.g629102.t1.1, Cre07.g313122.t1.1	AT2G47390.1	Cz01g42150
Cz01g42170				Katanin p60	Automated (eggnog emapper)	Cre10.g446400.t1.1	AT2G34560.2(AtCCP1)	Cz01g42170
Cz01g42180				Tetrahydrofolate dehydrogenase/cyclohydrolase, catalytic domain	Automated (eggnog emapper)	Cre03.g162650.t1.2		Cz01g42180
Cz01g42190				3,4-dihydroxy-2-butanone 4-phosphate synthase	Automated (eggnog emapper)
Cz01g42230				RNA recognition motif	Automated (eggnog emapper)	Cre03.g169150.t1.2	AT3G52660.1, AT5G28390.1, AT4G00830.2(LIF2)	Cz01g42230
Cz01g43020				Protein kinase domain	Automated (eggnog emapper)	Cre05.g238100.t1.2(PTK25)		Cz16g12140, Cz16g16090, Cz17g15090, Cz15g06230, Cz15g09080, Cz01g43020, UNPLg00166
Cz01g43050				Methylmalonic aciduria and homocystinuria type D protein	Automated (eggnog emapper)	Cre03.g189200.t1.2		Cz01g43050
Cz01g43060	SPX1			SPX domain-containing protein	Automated (eggnog emapper)	Cre02.g111650.t1.2(CGL8), Cre07.g325950.t1.2	AT2G26660.1(ATSPX2), AT5G20150.1(ATSPX1), AT2G45130.1(ATSPX3), AT5G15330.2(ATSPX4)	Cz04g30210(SPX4), Cz01g43060(SPX1)
Cz01g43070				PWWP domain	Automated (eggnog emapper)	Cre06.g270700.t1.1, Cre12.g490451.t1.1	AT3G05430.1, AT5G27650.1	Cz01g43070
Cz01g43080				Transcriptional Coactivator p15 (PC4)	Automated (eggnog emapper)	Cre07.g325722.t1.1	AT5G42060.1, AT1G64490.1, AT5G09240.2, AT5G09250.4(KIWI), AT4G00980.1, AT4G10920.2(KELP)	Cz01g43080
Cz01g43120				Telomere length regulation protein	Automated (eggnog emapper)	Cre03.g186550.t1.1	AT3G48470.1(EMB2423)	Cz01g43120
Cz01g43160				pfkB family carbohydrate kinase	Automated (eggnog emapper)	Cre03.g185850.t1.1	AT4G27600.1(NARA5)	Cz01g43160
Cz01g43170				zinc-finger of a C2HC-type	Automated (eggnog emapper)	Cre02.g116150.t1.1		Cz06g14060, Cz02g07270, Cz02g07260, Cz18g05180, Cz01g43170, Cz17g09050(OCH1.2), UNPLg00402, Cz03g09010, Cz04g29040, Cz03g16170(OCH1.1), Cz11g10230
Cz01g43180				Stage II sporulation protein E (SpoIIE)	Automated (eggnog emapper)
Cz01g43200				GHMP kinases N terminal domain	Automated (eggnog emapper)	Cre03.g185300.t1.2	AT3G42850.2, AT4G16130.1(ARA1)	Cz01g43200
Cz01g43230				WD40 repeats	Automated (eggnog emapper)	Cre03.g185650.t1.2(FAP251)		Cz01g43230
Cz01g43260				Biotin-requiring enzyme	Automated (eggnog emapper)	Cre03.g185600.t1.1		Cz01g43260
Cz01g43270				Tetratricopeptide repeat	Automated (eggnog emapper)	Cre03.g189605.t1.2	AT2G06210.1(ELF8)	Cz01g43270
Cz01g44020				Major Facilitator Superfamily	Automated (eggnog emapper)	Cre03.g187050.t1.2		Cz01g44020
Cz01g44030				ATPase activity, coupled to transmembrane movement of substances	Automated (eggnog emapper)	Cre03.g169300.t1.2		Cz01g44030, Cz02g00110
Cz01g44080				golgin candidate	Automated (eggnog emapper)	Cre03.g187000.t1.1	AT1G79830.4(GC5)	Cz01g44080
Cz01g44100				Nucleolar protein 12 (25kDa)	Automated (eggnog emapper)	Cre03.g183500.t1.2	AT1G11240.1	Cz01g44100
Cz01g44110				Domain of unknown function (DUF4602)	Automated (eggnog emapper)	Cre03.g183600.t1.1		Cz01g44110
Cz01g44130				Hexaprenyldihydroxybenzoate methyltransferase	Automated (eggnog emapper)
Cz01g44150				ATPase domain of DNA mismatch repair MUTS family	Automated (eggnog emapper)	Cre01.g040350.t1.1	AT5G54090.1	Cz01g44150
Cz01g44170				Protein downstream neighbor of	Automated (eggnog emapper)			Cz01g44155, Cz01g44170, Cz01g05110
Cz01g44190				Oxidoreductase activity. It is involved in the biological process described with metabolic process	Automated (eggnog emapper)
Cz01g44205	TFB4			Transcription factor Tfb4	Automated (eggnog emapper)	Cre03.g172050.t1.1(TFB4)	AT1G18340.1	Cz01g44205(TFB4)
Cz01g44210				Transmembrane proteins 14C	Automated (eggnog emapper)	Cre10.g421750.t1.1(CGL32), Cre10.g421750.t1.1(CGL32)		Cz01g44210
Cz01g44220				Pyridoxal-dependent decarboxylase conserved domain	Automated (eggnog emapper)	Cre01.g028423.t1.2	AT2G20340.1(AAS), AT4G28680.5(AtTYDC)	Cz01g44220
Cz01g44250				HIRAN domain	Automated (eggnog emapper)	Cre03.g184100.t1.1		Cz01g44250
Cz01g44270				Bifunctional nuclease	Automated (eggnog emapper)	Cre03.g183550.t1.1		Cz01g44270
Cz01g45010	PRPL17			Belongs to the bacterial ribosomal protein bL17 family	Automated (eggnog emapper)	Cre02.g108850.t1.2(PRPL17)	AT3G54210.1	Cz01g45010(PRPL17)
Cz01g45015				F-box protein	Automated (eggnog emapper)		AT2G26850.1, AT2G32560.1, AT2G41170.2	Cz01g45015
Cz01g45020				Clathrin adaptor complex small chain	Automated (eggnog emapper)	Cre07.g324600.t1.2(AP2S2)	AT1G47830.1	Cz01g45020
Cz01g45025				Sec61beta family	Automated (eggnog emapper)	Cre07.g318450.t1.2(SEC61B)	AT5G60460.1, AT2G45070.2(SEC61 BETA), AT3G60540.1	Cz01g45025
Cz01g45030				metallopeptidase activity	Automated (eggnog emapper)	Cre10.g426335.t1.2, Cre03.g157600.t1.1		Cz01g45030, Cz09g28140(MPND.2)
Cz01g45080	NTMC2T2.1.1			C2 domain	Automated (eggnog emapper)		AT3G61030.1, AT3G60950.1, AT3G61050.1(AtCLB), AT1G05500.1(ATSYTE), AT5G11100.1(ATSYTD)	Cz01g45080(NTMC2T2.1.1)
Cz01g45100				FAM194 protein	Automated (eggnog emapper)	Cre07.g322550.t1.2(FAP240)		Cz01g45100
Cz01g45130				Belongs to the class I-like SAM-binding methyltransferase superfamily. RsmB NOP family	Automated (eggnog emapper)	Cre03.g179860.t1.1	AT3G05365.3, AT4G40000.1, AT2G22400.1	Cz01g45130
Cz01g45140				Alpha/beta hydrolase family	Automated (eggnog emapper)	Cre16.g673553.t1.1		Cz01g45140, Cz09g07020, Cz14g03070
Cz01g45150				glycerophosphodiester phosphodiesterase activity	Automated (eggnog emapper)
Cz01g45170	CAND1			TATA-binding protein interacting (TIP20)	Automated (eggnog emapper)	Cre03.g177053.t1.1	AT2G02560.1(ATCAND1)	Cz01g45170(CAND1)
Cz01g45210				Major intrinsic protein	Automated (eggnog emapper)			Cz01g45210, Cz03g17140
Cz01g45220	RAD54.3			SNF2 family N-terminal domain	Automated (eggnog emapper)	Cre10.g430950.t1.1	AT3G19210.1(ATRAD54)	Cz01g45220(RAD54.3)
Cz01g45230	PTP1			Protein tyrosine phosphatase, catalytic domain	Automated (eggnog emapper)	Cre09.g389949.t1.1, Cre12.g524450.t1.1(PTP3)	AT1G71860.3(ATPTP1)	Cz07g26250, Cz01g45230(PTP1)
Cz01g45250				Translation initiation factor IF-2, N-terminal region	Automated (eggnog emapper)	Cre06.g249950.t1.1, Cre09.g400478.t1.1	AT1G10900.3, AT1G60890.2, AT3G09920.3(PIP5K9), AT1G77740.1(PIP5K2), AT1G21980.1(ATPIP5K1), AT2G26420.3(PIP5K3), AT3G07960.1(PIP5K6), AT3G56960.2(PIP5K4), AT2G41210.1(PIP5K5)	Cz15g19070, Cz01g45250
Cz01g45260	WDR37			WD repeat-containing protein 37	Automated (eggnog emapper)
Cz01g45270				TLC domain	Automated (eggnog emapper)	Cre12.g533650.t1.2		Cz05g19140, Cz01g45270
Cz01g46010				mRNA guanylyltransferase activity	Automated (eggnog emapper)	Cre07.g332300.t1.2(GWD2), Cre07.g333252.t1.1, Cre07.g319300.t1.1(GWD1), Cre07.g319340.t1.1	AT4G24450.1(ATGWD2), AT1G10760.2(GWD)	Cz01g06050(COPS8.1), Cz09g00250, Cz01g46010
Cz01g46030				Belongs to the MCM family	Automated (eggnog emapper)	Cre07.g316850.t1.2(MCM4)	AT2G16440.1(MCM4)	Cz01g46030
Cz01g46040				mRNA guanylyltransferase activity	Automated (eggnog emapper)	Cre07.g319150.t1.2		Cz01g46040
Cz01g46050				Glutaredoxin	Automated (eggnog emapper)	Cre07.g319100.t1.1(TEF18)	AT5G42150.1	Cz01g46050
Cz01g46070				Ribosomal RNA small subunit methyltransferase	Automated (eggnog emapper)	Cre03.g175800.t1.1	AT1G50000.1	Cz01g46070
Cz01g46090				DNA-(Apurinic or apyrimidinic site) lyase	Automated (eggnog emapper)	Cre03.g175850.t1.1	AT2G41460.1(ARP)	Cz01g46090
Cz01g46100				SCF complex assembly	Automated (eggnog emapper)	Cre03.g177150.t1.2, Cre03.g177100.t1.2, Cre11.g467656.t1.1		Cz01g46100, Cz01g46115, Cz07g03180, Cz01g43130
Cz01g46110				Protein kinase domain	Automated (eggnog emapper)			Cz08g31430, Cz10g03135, Cz01g46110
Cz01g46115				SCF complex assembly	Automated (eggnog emapper)	Cre03.g177150.t1.2, Cre03.g177100.t1.2, Cre11.g467656.t1.1		Cz01g46100, Cz01g46115, Cz07g03180, Cz01g43130
Cz01g46140				EamA-like transporter family	Automated (eggnog emapper)	Cre03.g185800.t1.2		Cz01g46140
Cz01g46150				Appr-1'-p processing enzyme	Automated (eggnog emapper)
Cz01g46160	MSRB1.1			SelR domain	Automated (eggnog emapper)	Cre01.g042050.t1.2, Cre03.g195850.t1.2	AT1G53670.1(ATMSRB1)	Cz06g01035(MSRB1.2), Cz01g46160(MSRB1.1)
Cz01g46170				photosystem I assembly	Automated (eggnog emapper)	Cre03.g183400.t1.1	AT3G55250.1(PDE329)	Cz01g46170
Cz01g46190				The pre-protein translocase of the mitochondrial outer membrane (Tom) allows the import of pre-proteins from the cytoplasm	Automated (eggnog emapper)	Cre03.g183100.t1.2(TIM22B)	AT5G24650.1, AT3G49560.1	Cz01g46190
Cz01g46210				HD domain	Automated (eggnog emapper)	Cre03.g191500.t1.1, Cre09.g409801.t1.1	AT5G40270.1, AT5G40290.1	Cz01g46210, Cz09g26190
Cz01g46220				HR-like lesion-inducing	Automated (eggnog emapper)	Cre03.g187250.t1.2	AT3G23175.1, AT3G23190.1, AT3G23180.2, AT1G04340.1, AT5G43460.2, AT4G14420.1	Cz01g46220
Cz01g46230				Dynein light chain type 1	Automated (eggnog emapper)	Cre03.g187200.t1.2(ODA13)		Cz01g46230
Cz01g46240				Domain of unknown function (DUF4461)	Automated (eggnog emapper)	Cre03.g187150.t1.1		Cz01g46240
Cz01g46250				Tho complex subunit	Automated (eggnog emapper)	Cre03.g182350.t1.2	AT5G16790.2(AtTHO7), AT3G02950.2(AtTHO7)	Cz01g46250
Cz01g46260				Helicase associated domain	Automated (eggnog emapper)			Cz14g04060, Cz01g46260
Cz01g46280				Rhodanese Homology Domain	Automated (eggnog emapper)	Cre02.g111450.t1.2(TEF4)		Cz14g24200, Cz01g46280
Cz01g46290				maturation of 5S rRNA	Automated (eggnog emapper)		AT3G48120.1	Cz01g46290
Cz02g00020				DNA repair metallo-beta-lactamase	Automated (eggnog emapper)	Cre12.g513254.t1.2	AT3G26680.3(ATSNM1)	Cz02g00020
Cz02g00030				HELICc2	Automated (eggnog emapper)	Cre09.g397350.t1.1	AT1G20720.2, AT1G20750.1, AT2G05635.2	Cz02g00030
Cz02g00040	SBP			selenium-binding protein	Automated (eggnog emapper)	Cre03.g166050.t1.2(SBD1)	AT3G23800.1(SBP3), AT4G14040.1(EDA38), AT4G14030.1(SBP1)	Cz02g00040(SBP)
Cz02g00050				AN1-like Zinc finger	Automated (eggnog emapper)	Cre09.g400100.t1.1	AT2G36320.1, AT3G52800.1, AT2G27580.1, AT4G12040.2(AtSAP7), AT4G22820.2, AT1G12440.3, AT1G51200.4	Cz02g00050
Cz02g00060				RNA uridylyltransferase activity	Automated (eggnog emapper)
Cz02g00070				Helicase conserved C-terminal domain	Automated (eggnog emapper)	Cre09.g403300.t1.2	AT4G17020.3	Cz02g00070
Cz02g00080	CDC20			Anaphase-promoting complex subunit 4 WD40 domain	Automated (eggnog emapper)	Cre09.g399911.t1.1(CDC20)	AT5G26955.1, AT5G27570.1(AtCDC20.5), AT5G27080.1(AtCDC20.3), AT5G26900.1(AtCDC20.4), AT5G27945.1, AT4G33260.1(AtCDC20.2), AT4G33270.1(AtCDC20.1)	Cz02g00080(CDC20)
Cz02g00090				Leucine Rich repeat	Automated (eggnog emapper)	Cre11.g479250.t1.2	AT5G19320.1(RANGAP2), AT3G63130.2(ATRANGAP1), AT3G06000.1	Cz02g00090
Cz02g00110				ATPase activity, coupled to transmembrane movement of substances	Automated (eggnog emapper)	Cre03.g169300.t1.2		Cz01g44030, Cz02g00110
Cz02g00130				GTP cyclohydrolase II	Automated (eggnog emapper)	Cre09.g393900.t1.2		Cz02g00130
Cz02g00140				Tesmin/TSO1-like CXC domain	Automated (eggnog emapper)	Cre11.g481800.t1.1	AT2G20110.2, AT4G29000.1, AT5G25790.2	Cz02g00140
Cz02g00160				DDT domain	Automated (eggnog emapper)	Cre09.g400000.t1.1	AT1G18950.2, AT5G25580.1	Cz02g00160
Cz02g00170				DNA repair metallo-beta-lactamase	Automated (eggnog emapper)	Cre09.g399907.t1.1	AT2G45700.1	Cz02g00170
Cz02g00190	FAP198			Belongs to the cytochrome b5 family	Automated (eggnog emapper)	Cre09.g403200.t1.2(FAP198), Cre09.g403200.t1.2(FAP198)		Cz02g00190(FAP198)
Cz02g00210				zinc finger	Automated (eggnog emapper)	Cre07.g334200.t1.2	AT4G33370.1, AT5G51280.1	Cz02g00210
Cz02g00230				Myb-like DNA-binding domain	Automated (eggnog emapper)
Cz02g00250				Aldo/keto reductase family	Automated (eggnog emapper)	Cre16.g692800.t1.1		Cz11g06060, Cz02g00250
Cz02g00270				Inositol polyphosphate phosphatase, catalytic domain homologues	Automated (eggnog emapper)	Cre13.g563550.t1.1		Cz02g00270
Cz02g00290				Pentapeptide repeats (9 copies)	Automated (eggnog emapper)	Cre09.g404000.t1.1	AT5G53490.4	Cz02g00290
Cz02g00300				Accessory subunit of the mitochondrial membrane respiratory chain NADH dehydrogenase (Complex I), that is believed not to be involved in catalysis. Complex I functions in the transfer of electrons from NADH to the respiratory chain. The immediate electron acceptor for the enzyme is believed to be ubiquinone	Automated (eggnog emapper)	Cre09.g401150.t1.1	AT4G26965.1	Cz02g00300
Cz02g01010				Hydrolase	Automated (eggnog emapper)			Cz03g39130, Cz15g03190, Cz04g05100, Cz02g01010
Cz02g01020				Mannosyltransferase putative	Automated (eggnog emapper)
Cz02g01030				Domain of unknown function (DUF3510)	Automated (eggnog emapper)	Cre09.g402750.t1.2(COG2)	AT4G24840.1	Cz02g01030
Cz02g01040				Belongs to the AAA ATPase family	Automated (eggnog emapper)	Cre09.g393950.t1.2	AT3G02450.1	Cz02g01040
Cz02g01060				Fcf1	Automated (eggnog emapper)	Cre11.g480800.t1.2	AT2G34570.1(MEE21)	Cz02g01060
Cz02g01070				asparaginase	Automated (eggnog emapper)	Cre11.g480750.t1.1	AT4G00590.1	Cz02g01070
Cz02g01100				Swap (Suppressor-of-White-APricot) surp domain-containing protein	Automated (eggnog emapper)	Cre11.g481700.t1.1	AT5G55100.2	Cz02g01100
Cz02g01110				F-box protein	Automated (eggnog emapper)	Cre11.g480200.t1.1		Cz02g01110
Cz02g01150				homoserine dehydrogenase	Automated (eggnog emapper)	Cre18.g749447.t1.1(AHD1), Cre18.g749447.t1.1(AHD1)	AT1G31230.1(AK-HSDH), AT4G19710.2(AK-HSDH)	Cz02g01150
Cz02g01180				Poly(A) RNA polymerase	Automated (eggnog emapper)	Cre06.g280420.t1.2, Cre06.g279474.t1.1, Cre14.g612150.t1.1(PAP10)	AT2G39740.1(HESO1)	Cz09g31130, Cz06g31260, Cz02g01180
Cz02g01190				PAS domain	Automated (eggnog emapper)	Cre13.g586700.t2.1, Cre13.g586650.t1.1(FXL1), Cre13.g587550.t1.1, Cre09.g399663.t2.1(FXL7), Cre09.g399663.t2.1(FXL7)		Cz17g00100, Cz06g28080, Cz06g28090, Cz06g28030, Cz06g35260, Cz17g00110, Cz06g28050, Cz15g11190, Cz02g01190, Cz07g33020, UNPLg00189, Cz18g03020, Cz06g28060
Cz02g01220				RPR	Automated (eggnog emapper)	Cre11.g481900.t1.2	AT3G26990.2, AT5G10060.1, AT5G65180.1	Cz02g01220
Cz02g01250				ATPase. Has a role at an early stage in the morphogenesis of the spore coat	Automated (eggnog emapper)			Cz02g01240, Cz02g01250
Cz02g01260	MEN1			Y-form DNA binding	Automated (eggnog emapper)
Cz02g01270	PACRG			negative regulation of cell death	Automated (eggnog emapper)	Cre11.g482101.t1.1		Cz02g01270(PACRG)
Cz02g01280				Oxidoreductase family, NAD-binding Rossmann fold	Automated (eggnog emapper)	Cre07.g342750.t1.1		Cz02g01280
Cz02g02010	DEK1			Belongs to the peptidase C2 family	Automated (eggnog emapper)	Cre10.g448850.t1.2, Cre02.g112250.t1.2, Cre02.g112300.t1.1	AT1G55350.5(ATDEK1)	Cz02g02010(DEK1), UNPLg00170
Cz02g02020				calcium ion transmembrane transport	Automated (eggnog emapper)
Cz02g02030				Mo-co oxidoreductase dimerisation domain	Automated (eggnog emapper)	Cre04.g217929.t1.1	AT3G01910.1(AT-SO)	Cz02g02030, Cz02g08180
Cz02g02040				Zinc finger mynd domain-containing protein 17	Automated (eggnog emapper)	Cre09.g388949.t1.1		Cz02g02040
Cz02g02050				reference M ller, K., Lindauer, A., Br derlein, M. and Schmitt, R. (1990) Gene 93 167-175 PMID 2227431	Automated (eggnog emapper)	Cre17.g708550.t1.2(HTA20), Cre17.g714500.t1.2(HTA1), Cre17.g714100.t1.2(HTA21), Cre17.g713400.t1.2, Cre06.g274200.t1.2, Cre06.g276950.t1.2(HTA24), Cre17.g709200.t1.2, Cre13.g570100.t1.2(HTA2), Cre17.g711700.t1.2(HTA5), Cre17.g710400.t1.2(HTA19), Cre06.g276500.t1.2(HTA23), Cre06.g268300.t1.2(HTA9), Cre12.g504500.t1.2, Cre06.g271350.t1.2, Cre06.g274800.t1.2(HTA26), Cre06.g275850.t1.2, Cre12.g505550…		Cz06g37180, Cz18g11100, Cz07g08180, Cz05g04180, Cz08g27130, Cz02g02050
Cz02g02060				Histone H2B	Automated (eggnog emapper)	Cre01.g062172.t1.1(HBV1)		Cz18g11110, Cz07g08190, Cz02g02060, Cz08g27120, Cz05g04190
Cz02g02090	BOR1			Boron transporter	Automated (eggnog emapper)	Cre10.g443900.t1.1(BOR1)	AT1G74810.7(BOR5), AT1G15460.1(ATBOR4), AT5G25430.1, AT4G32510.2, AT3G62270.1(BOR2), AT2G47160.2(AtBOR1), AT3G06450.4	Cz02g02090(BOR1)
Cz02g02100				DnaJ C terminal domain	Automated (eggnog emapper)	Cre01.g019950.t1.2(DNJ7), Cre10.g420100.t1.2(DNJ35)	AT5G25530.1, AT1G59725.1, AT1G10350.1, AT3G47940.1	Cz02g02100, Cz07g18220, Cz12g24120
Cz02g02110				signal complex assembly	Automated (eggnog emapper)
Cz02g02130				PhoX homologous domain, present in p47phox and p40phox.	Automated (eggnog emapper)	Cre02.g095102.t1.1(VPS5C)		Cz02g02130
Cz02g02170				CAF1 family ribonuclease	Automated (eggnog emapper)	Cre02.g090276.t1.1, Cre02.g095071.t1.1	AT1G55870.1(AHG2)	Cz09g12140, Cz02g02170
Cz02g02180				Bromodomain	Automated (eggnog emapper)
Cz02g02190				Ran-binding domain	Automated (eggnog emapper)	Cre09.g394450.t1.2(RBP1)	AT5G58590.1(RANBP1), AT1G07140.1(SIRANBP), AT2G30060.1	Cz02g02190
Cz02g02210				assists the folding of proteins upon ATP hydrolysis	Automated (eggnog emapper)	Cre09.g397200.t1.2(CCT6)	AT3G02530.1, AT5G16070.1	Cz02g02210
Cz02g02220	FEY			Enoyl-(Acyl carrier protein) reductase	Automated (eggnog emapper)	Cre11.g480650.t1.2	AT4G27760.1(FEY), AT5G53100.1, AT5G53090.1	Cz02g02220(FEY)
Cz02g02230				Ubiquitin Carboxyl-terminal Hydrolase-like zinc finger	Automated (eggnog emapper)	Cre10.g454400.t1.1	AT2G26000.3(BRIZ2), AT2G42160.1(BRIZ1)	Cz02g02230
Cz02g02240				Belongs to the flavoprotein pyridine nucleotide cytochrome reductase family	Automated (eggnog emapper)	Cre11.g481126.t1.1	AT5G20080.1	Cz02g02240
Cz02g02250	FEN1.1			Structure-specific nuclease with 5'-flap endonuclease and 5'-3' exonuclease activities involved in DNA replication and repair. During DNA replication, cleaves the 5'-overhanging flap structure that is generated by displacement synthesis when DNA polymerase encounters the 5'-end of a downstream Okazaki fragment. It enters the flap from the 5'-end and then tracks to cleave the flap base, leaving a …	Automated (eggnog emapper)	Cre03.g145687.t1.1	AT5G26680.1	Cz02g04010(FEN1.2), Cz02g02250(FEN1.1)
Cz02g02260				Belongs to the ribose-phosphate pyrophosphokinase family	Automated (eggnog emapper)	Cre09.g394550.t1.2	AT1G10700.1(PRS3), AT2G42910.1	Cz02g02260
Cz02g03010				protein serine/threonine kinase activity	Automated (eggnog emapper)	Cre11.g481000.t1.2		Cz02g03010
Cz02g03020				transposition, RNA-mediated	Automated (eggnog emapper)			Cz13g09250, Cz03g40130, Cz07g09130, Cz03g28140, Cz04g31320, Cz06g10270, Cz02g27010, Cz02g03020, Cz03g02170, Cz12g16120, Cz02g41155, Cz03g40140, Cz04g07320, UNPLg00342, Cz05g14160, Cz15g18090, Cz15g16060, Cz11g01040, Cz06g32080, Cz12g00030, Cz02g41150, Cz07g15240, Cz13g09240, Cz03g40120, Cz04g07280, Cz09g24160, Cz06g22250, Cz10g06220, Cz19g08080, Cz06g11150, Cz09g23090, Cz03g14150, Cz09g23160, Cz1…
Cz02g03040				FAM183A and FAM183B related	Automated (eggnog emapper)	Cre02.g095072.t1.1(FAP144)		Cz02g03040
Cz02g03060				Zinc finger MYND domain-containing protein	Automated (eggnog emapper)	Cre02.g093401.t1.1	AT1G70150.1, AT4G21890.1	Cz02g03060
Cz02g03070				Peptide N-acetyl-beta-D-glucosaminyl asparaginase amidase A	Automated (eggnog emapper)		AT5G05480.1, AT3G14920.1	Cz02g03070
Cz02g03100				EF hand family protein	Automated (eggnog emapper)	Cre02.g108900.t1.2	AT1G64850.1	Cz02g03100
Cz02g03110				Spc97 / Spc98 family	Automated (eggnog emapper)	Cre10.g430900.t1.1	AT1G80260.1(emb1427), AT1G20570.3	Cz02g03110
Cz02g03120				Domain of unknown function (DUF4149)	Automated (eggnog emapper)	Cre11.g477500.t1.2	AT3G62580.1	Cz02g03120
Cz02g03160				DNA binding	Automated (eggnog emapper)	Cre11.g480950.t1.2, Cre06.g261450.t1.2	AT5G23420.1(HMGB6), AT5G23405.1, AT2G34450.2, AT1G20693.1(HMG BETA 1), AT1G20696.2(HMGB3), AT2G17560.1(HMGB4), AT4G35570.2(HMGB5), AT3G51880.2(AtHMGB1)	Cz01g31190(NHP6), Cz02g03160
Cz02g03170				helicase superfamily c-terminal domain	Automated (eggnog emapper)		AT1G27880.1	Cz02g03170
Cz02g03180				FAD dependent oxidoreductase	Automated (eggnog emapper)
Cz02g03190				nuclear localization sequence binding	Automated (eggnog emapper)	Cre11.g482750.t1.2		Cz02g03190
Cz02g03210				Alternative splicing regulator	Automated (eggnog emapper)	Cre11.g481650.t1.2		Cz02g03210
Cz02g03220	NUP155			Nup133 N terminal like	Automated (eggnog emapper)	Cre09.g394350.t1.2(NUP155)	AT1G14850.1(NUP155)	Cz02g03220(NUP155)
Cz02g04010	FEN1.2			Structure-specific nuclease with 5'-flap endonuclease and 5'-3' exonuclease activities involved in DNA replication and repair. During DNA replication, cleaves the 5'-overhanging flap structure that is generated by displacement synthesis when DNA polymerase encounters the 5'-end of a downstream Okazaki fragment. It enters the flap from the 5'-end and then tracks to cleave the flap base, leaving a …	Automated (eggnog emapper)	Cre03.g145687.t1.1	AT5G26680.1	Cz02g04010(FEN1.2), Cz02g02250(FEN1.1)
Cz02g04040				Golgi-body localisation protein domain	Automated (eggnog emapper)	Cre14.g608050.t1.1, Cre17.g746047.t1.1	AT5G49680.2, AT1G58250.2(HPS4)	Cz02g04040
Cz02g04050	RB1			regulation of cell cycle	Automated (eggnog emapper)	Cre16.g674750.t1.2		Cz02g04050(RB1)
Cz02g04070				transferase activity, transferring glycosyl groups	Automated (eggnog emapper)			Cz01g32030, Cz13g07080, Cz05g26030, UNPLg00572, Cz02g04070, Cz16g20100, Cz14g15210, Cz14g15230, Cz13g07060, Cz05g34250, Cz14g05020, Cz02g26030, Cz18g08150, Cz15g04210, Cz11g01080, Cz13g07010, Cz01g32050, Cz13g07030, Cz08g19040
Cz02g04080				Prolyl oligopeptidase family protein	Automated (eggnog emapper)		AT1G69020.2	Cz02g04080
Cz02g04085				E3 ubiquitin-protein ligase UBR4	Automated (eggnog emapper)		AT3G02260.1(ASA1)	Cz02g04090, Cz02g04085
Cz02g04090				E3 ubiquitin-protein ligase UBR4	Automated (eggnog emapper)		AT3G02260.1(ASA1)	Cz02g04090, Cz02g04085
Cz02g04100				WD40 repeats	Automated (eggnog emapper)			Cz02g04100
Cz02g04110	BUD7			fungal-type cell wall chitin biosynthetic process	Automated (eggnog emapper)	Cre02.g095081.t1.1		Cz02g04110(BUD7)
Cz02g04140				DSHCT	Automated (eggnog emapper)	Cre11.g482483.t1.1	AT3G46960.1	Cz02g04140
Cz02g05060	NAP1L1			Nucleosome assembly protein 1. Source PGD	Automated (eggnog emapper)	Cre02.g095082.t1.1		Cz02g05060(NAP1L1)
Cz02g05100				NUDIX domain	Automated (eggnog emapper)	Cre09.g396900.t1.2	AT5G20070.1(ATNUDT19)	Cz02g05100
Cz02g05110				Belongs to the CTL (choline transporter-like) family	Automated (eggnog emapper)	Cre14.g617800.t1.1, Cre09.g390467.t1.1(CGL66), Cre06.g278550.t1.2	AT4G38640.1	Cz02g05110, Cz01g24180, Cz07g32200
Cz02g05120				NAD(P)H-binding	Automated (eggnog emapper)	Cre06.g279850.t1.2	AT2G37660.1, AT5G02240.1	Cz02g05120
Cz02g05170				aldo keto reductase	Automated (eggnog emapper)	Cre02.g095127.t1.1, Cre16.g684750.t1.2, Cre12.g518900.t1.2	AT2G27680.1	Cz02g05170, Cz19g02140, Cz02g30240
Cz02g05190				Utp14 protein	Automated (eggnog emapper)	Cre11.g478950.t1.2, Cre11.g478966.t1.1	AT5G36980.1, AT5G08600.2, AT4G02400.1	Cz02g05190
Cz02g05210				DNA-3-methyladenine glycosylase	Automated (eggnog emapper)	Cre11.g476400.t1.1	AT1G75230.2, AT1G19480.1, AT3G50880.1	Cz02g05210
Cz02g05220				N-terminal domain of NEFA-interacting nuclear protein NIP30	Automated (eggnog emapper)	Cre11.g477250.t1.1	AT3G62140.1	Cz02g05220
Cz02g05230				Enoyl-(Acyl carrier protein) reductase	Automated (eggnog emapper)	Cre17.g702750.t1.2	AT3G06060.2(TSC10A), AT5G19200.1(TSC10B)	Cz02g05230
Cz02g05250				Nuclear segregation protein	Automated (eggnog emapper)	Cre11.g478800.t1.2		Cz02g05250
Cz02g05255	FKBP15-2			FKBP-type peptidyl-prolyl cis-trans isomerase	Automated (eggnog emapper)	Cre11.g479050.t1.2, Cre11.g478750.t1.2, Cre11.g478700.t1.2	AT3G25220.1(FKBP15-1), AT5G48580.1(FKBP15-2)	Cz02g05255(FKBP15-2)
Cz02g06010				Alpha-N-acetylglucosaminidase	Automated (eggnog emapper)		AT5G13690.1(CYL1)	Cz02g06010
Cz02g06020				Belongs to the cytochrome P450 family	Automated (eggnog emapper)	Cre16.g659200.t1.1, Cre03.g161250.t1.2, Cre09.g399402.t2.1, Cre02.g144250.t1.1, Cre03.g166900.t1.1, Cre07.g356250.t1.1		Cz02g23030, Cz01g32170, Cz10g28330, Cz04g35070, Cz01g38220, Cz01g38200, Cz01g19110, Cz01g19130, Cz08g26090, Cz05g25100(FASN.2), Cz19g10140(FASN.5), Cz08g18180(FASN.4), Cz11g14160, Cz07g14060(FASN.3), Cz02g21320(FASN.1), Cz04g15080, Cz02g06020
Cz02g06030				Squalene epoxidase	Automated (eggnog emapper)	Cre17.g734644.t1.1	AT4G37760.1(SQE3), AT2G22830.1(SQE2), AT1G58440.1(DRY2)	Cz02g06030
Cz02g06060				Triose-phosphate Transporter family	Automated (eggnog emapper)	Cre11.g479950.t1.2	AT1G21070.1, AT1G76670.1, AT5G42420.1	UNPLg00653, Cz19g00090, Cz02g06060
Cz02g06070				Hsp90 protein	Automated (eggnog emapper)	Cre09.g386750.t1.2(HSP90A)	AT5G52640.1(ATHS83), AT5G56030.2(AtHsp90.2), AT5G56010.1(AtHsp90-3), AT5G56000.1(AtHsp90.4)	Cz02g06070
Cz02g06075				N-acetyltransferase activity	Automated (eggnog emapper)	Cre17.g742350.t1.2		Cz02g06075
Cz02g06080				Peroxisomal membrane protein	Automated (eggnog emapper)	Cre10.g454025.t1.1	AT5G62810.1(ATPEX14)	Cz02g06080
Cz02g06110				Melanoma-associated antigen	Automated (eggnog emapper)	Cre09.g395300.t1.2, Cre09.g413475.t1.1	AT1G34770.4	Cz02g06110
Cz02g06130				Di-copper centre-containing protein	Automated (eggnog emapper)			Cz18g10210, Cz08g14190, Cz02g06130
Cz02g06160				Hemerythrin HHE cation binding domain	Automated (eggnog emapper)	Cre16.g670750.t1.2, Cre15.g639552.t1.1		Cz02g06170, Cz18g05050, Cz01g24190, Cz10g14130, Cz15g02030, Cz02g06160, Cz11g07100, Cz02g23040, Cz01g19120
Cz02g06170				Hemerythrin HHE cation binding domain	Automated (eggnog emapper)	Cre16.g670750.t1.2, Cre15.g639552.t1.1		Cz02g06170, Cz18g05050, Cz01g24190, Cz10g14130, Cz15g02030, Cz02g06160, Cz11g07100, Cz02g23040, Cz01g19120
Cz02g06180	NIFU1			NifU-like domain	Automated (eggnog emapper)	Cre18.g748447.t1.1(NFU1)	AT5G49940.1(ATCNFU2), AT4G25910.1(ATCNFU3)	Cz02g06180(NIFU1)
Cz02g06190	KU80			ATP-dependent DNA helicase 2 subunit ku80	Automated (eggnog emapper)	Cre10.g423800.t1.1	AT1G48050.1(ATKU80)	Cz02g06190(KU80)
Cz02g06200				eIF4-gamma/eIF5/eIF2-epsilon	Automated (eggnog emapper)	Cre12.g502200.t1.2	AT3G02270.1, AT2G34970.1, AT4G18300.1	Cz02g06200
Cz02g06230				TraB domain-containing protein	Automated (eggnog emapper)	Cre16.g677800.t1.2	AT5G52030.2	Cz02g06230
Cz02g06250				Binds to actin and affects the structure of the cytoskeleton. At high concentrations, profilin prevents the polymerization of actin, whereas it enhances it at low concentrations	Automated (eggnog emapper)
Cz02g06260	DOT5			Redoxin	Automated (eggnog emapper)	Cre10.g422300.t1.2(PRX6), Cre02.g095069.t1.1	AT3G26060.2(ATPRX Q)	Cz12g05170, Cz02g06260(DOT5)
Cz02g07035				Bet1-like protein	Automated (eggnog emapper)	Cre09.g405600.t1.2	AT4G14600.1, AT1G29060.1	Cz02g07035
Cz02g07040	DUF667.1			regulation of cilium movement involved in cell motility	Automated (eggnog emapper)	Cre07.g351650.t1.1(FAP20)	AT3G12300.1(AtBUG22)	Cz02g07040(DUF667.1), Cz04g11120(DUF667.2)
Cz02g07050				ureide permease	Automated (eggnog emapper)		AT1G26440.3(ATUPS5), AT2G03520.1(ATUPS4), AT2G03530.4(ATUPS2), AT2G03590.2(ATUPS1), AT2G03600.4(ATUPS3)	Cz02g07050
Cz02g07080				GDP-mannose transporter	Automated (eggnog emapper)	Cre12.g490100.t1.2, Cre12.g490050.t1.2	AT2G13650.3(GONST1)	Cz10g18260, Cz02g07080
Cz02g07100	CLA4			Rac GTPase binding	Automated (eggnog emapper)	Cre01.g045600.t1.1(SRR12)		Cz02g07105, Cz02g07100(CLA4), Cz09g09040
Cz02g07105				Protein kinase domain	Automated (eggnog emapper)	Cre01.g045600.t1.1(SRR12)		Cz02g07105, Cz02g07100(CLA4), Cz09g09040
Cz02g07110	NHX1			Sodium/hydrogen exchanger family	Automated (eggnog emapper)	Cre12.g526701.t1.2, Cre09.g402700.t1.2	AT5G55470.1(ATNHX3), AT5G27150.1(AT-NHX1), AT3G05030.1(ATNHX2), AT3G06370.3(ATNHX4)	Cz05g07040, Cz02g07110(NHX1)
Cz02g07120				Tim17/Tim22/Tim23/Pmp24 family	Automated (eggnog emapper)	Cre06.g286600.t1.1	AT1G43690.1	Cz02g07120
Cz02g07140	CECR2.1			ATP-dependent chromatin remodeling	Automated (eggnog emapper)			Cz01g03140, Cz02g07140(CECR2.1), Cz04g14100(CECR2.2), Cz02g14270(SPT7)
Cz02g07160				FHA domain-containing protein	Automated (eggnog emapper)	Cre09.g390430.t1.1	AT3G20550.1(DDL), AT2G24410.1	Cz02g07160
Cz02g07170				Diaminopimelate epimerase	Automated (eggnog emapper)	Cre05.g237400.t1.2(DAE1)	AT3G53580.1	Cz02g07170
Cz02g07190				Spindle and kinetochore-associated protein 2	Automated (eggnog emapper)	Cre03.g201500.t1.2	AT2G24970.1	Cz02g07190
Cz02g07200				Major Facilitator Superfamily	Automated (eggnog emapper)	Cre09.g396950.t1.1, Cre16.g648300.t1.2, Cre16.g663600.t1.2	AT5G20380.2(PHT4;5)	Cz02g07200, Cz11g19070, Cz13g01250
Cz02g07210				glycine rich nucleic binding domain	Automated (eggnog emapper)	Cre03.g201250.t1.2	AT5G26610.2	Cz02g07210
Cz02g07220				Autophagy-related protein 101	Automated (eggnog emapper)	Cre07.g334700.t1.2	AT5G66930.3	Cz02g07220
Cz02g07230				ATP-dependent protease La (LON) substrate-binding domain	Automated (eggnog emapper)	Cre13.g585651.t1.1	AT2G25740.1	Cz02g07230
Cz02g07250	UBA1			Belongs to the ubiquitin-activating E1 family	Automated (eggnog emapper)	Cre09.g386400.t1.2(UBA1)	AT5G06460.1(ATUBA2), AT2G30110.1(ATUBA1)	Cz02g07250(UBA1)
Cz02g07260				zinc-finger of a C2HC-type	Automated (eggnog emapper)	Cre02.g116150.t1.1		Cz06g14060, Cz02g07270, Cz02g07260, Cz18g05180, Cz01g43170, Cz17g09050(OCH1.2), UNPLg00402, Cz03g09010, Cz04g29040, Cz03g16170(OCH1.1), Cz11g10230
Cz02g07265	SGPL.1			sphingosine-1-phosphate lyase	Automated (eggnog emapper)	Cre03.g155051.t1.1	AT1G27980.1(ATDPL1)	Cz02g07265(SGPL.1), Cz14g23160(SGPL.3), Cz05g23150(SGPL.2)
Cz02g07270				zinc-finger of a C2HC-type	Automated (eggnog emapper)	Cre02.g116150.t1.1		Cz06g14060, Cz02g07270, Cz02g07260, Cz18g05180, Cz01g43170, Cz17g09050(OCH1.2), UNPLg00402, Cz03g09010, Cz04g29040, Cz03g16170(OCH1.1), Cz11g10230
Cz02g07280				DnaJ molecular chaperone homology domain	Automated (eggnog emapper)	Cre09.g396363.t1.1(TIM14)	AT3G09700.1, AT5G03030.2, AT2G35795.1	Cz16g06230, Cz02g07280
Cz02g07290				DDB1- and CUL4-associated factor homolog	Automated (eggnog emapper)		AT4G31160.1(DCAF1)	Cz02g07290, Cz02g08030
Cz02g08010				DDB1- and CUL4-associated factor homolog	Automated (eggnog emapper)	Cre17.g725450.t1.1		Cz02g08050, Cz02g08010
Cz02g08030				Lissencephaly type-1-like homology motif	Automated (eggnog emapper)		AT4G31160.1(DCAF1)	Cz02g07290, Cz02g08030
Cz02g08050				Lissencephaly type-1-like homology motif	Automated (eggnog emapper)	Cre17.g725450.t1.1		Cz02g08050, Cz02g08010
Cz02g08070	SHMT.1			Interconversion of serine and glycine	Automated (eggnog emapper)	Cre06.g293950.t1.2(SHMT2)	AT4G13930.1(SHM4), AT4G13890.1(EDA36), AT1G36370.1(SHM7), AT1G22020.2(SHM6)	Cz11g25190(SHMT.2), Cz02g08070(SHMT.1)
Cz02g08080				f-box protein	Automated (eggnog emapper)		AT1G08710.2	Cz02g08080
Cz02g08110				Belongs to the class I-like SAM-binding methyltransferase superfamily. Protein arginine N- methyltransferase family	Automated (eggnog emapper)			Cz02g08110
Cz02g08120				single-stranded DNA-binding protein	Automated (eggnog emapper)	Cre02.g091550.t1.2	AT1G71260.1(ATWHY2), AT1G14410.1(ATWHY1), AT2G02740.1(ATWHY3)	Cz02g08120
Cz02g08130				Belongs to the class I-like SAM-binding methyltransferase superfamily. Protein arginine N- methyltransferase family	Automated (eggnog emapper)
Cz02g08150				Belongs to the class-I pyridine nucleotide-disulfide oxidoreductase family	Automated (eggnog emapper)	Cre09.g396252.t1.1(GSR2)	AT3G54660.1(ATGR2)	Cz02g08150
Cz02g08160				Bacterial low temperature requirement A protein (LtrA)	Automated (eggnog emapper)
Cz02g08180				Mo-co oxidoreductase dimerisation domain	Automated (eggnog emapper)	Cre04.g217929.t1.1	AT3G01910.1(AT-SO)	Cz02g02030, Cz02g08180
Cz02g08190				histone peptidyl-prolyl isomerization	Automated (eggnog emapper)	Cre10.g454250.t1.2		Cz02g08190
Cz02g08200	COQ3			Belongs to the class I-like SAM-binding methyltransferase superfamily. UbiG COQ3 family	Automated (eggnog emapper)	Cre10.g423750.t1.2(COQ3)	AT2G30920.1(ATCOQ3)	Cz02g08200(COQ3)
Cz02g08210				Belongs to the SNF7 family	Automated (eggnog emapper)	Cre17.g735400.t1.2(VPS2B)	AT5G44560.1(VPS2.2), AT1G03950.1(VPS2.3)	Cz02g08210
Cz02g08230				protein kinase activity	Automated (eggnog emapper)			Cz01g26150, Cz02g08230, Cz02g13310
Cz02g08240				Heme peroxidase-related protein	Automated (eggnog emapper)	Cre13.g569350.t1.2, Cre12.g497500.t1.2, Cre12.g497653.t1.1, Cre12.g497652.t1.1, Cre12.g497700.t1.2, Cre07.g324800.t1.2, Cre12.g547800.t1.1	AT1G51410.1, AT5G19440.1, AT1G66800.1, AT1G09500.1, AT1G09510.1, AT1G09490.1, AT1G09480.1, AT2G33590.1(AtCRL1), AT2G33600.1(AtCRL2), AT1G76470.1, AT1G15950.3(ATCCR1), AT1G80820.1(ATCCR2), AT5G58490.1, AT4G35420.1(DRL1)	Cz18g00160, Cz07g07130, Cz05g28010, Cz10g23170, Cz09g18070, Cz14g18230, Cz14g00270, Cz02g08240, Cz19g08050, Cz11g25160
Cz02g08260				Bax inhibitor 1 like	Automated (eggnog emapper)	Cre06.g286550.t1.2		Cz02g08260
Cz02g08270				Belongs to the glycosyl hydrolase 32 family	Automated (eggnog emapper)	Cre12.g507051.t1.1	AT3G52600.1(AtCWIN2), AT2G36190.1(AtCWIN4), AT3G13784.4(AtcwINV5), AT3G13790.1(ATBFRUCT1), AT1G55120.1(AtcwINV3), AT5G11920.1(AtcwINV6), AT1G12240.1(ATBETAFRUCT4), AT1G62660.1	Cz14g13020, Cz02g08270
Cz02g09010				ubiquitin-protein transferase activity	Automated (eggnog emapper)		AT5G67120.1	Cz02g09010
Cz02g09030				Cyclic nucleotide-monophosphate binding domain	Automated (eggnog emapper)	Cre03.g157400.t1.2		Cz11g05050, Cz01g20030, Cz02g09030
Cz02g09040				Glycosyl hydrolase family 63 N-terminal domain	Automated (eggnog emapper)	Cre13.g579734.t1.1	AT1G67490.1(GCS1), AT1G24320.1	Cz02g09040
Cz02g09045				Heavy-metal-associated domain	Automated (eggnog emapper)	Cre05.g248600.t1.2		Cz01g13205(HMA6.1), Cz02g09045
Cz02g09070	ZGLP1.1			transcription, DNA-templated	Automated (eggnog emapper)
Cz02g09080				RIBOSOMAL protein	Automated (eggnog emapper)
Cz02g09090	cysM			Belongs to the cysteine synthase cystathionine beta- synthase family	Automated (eggnog emapper)
Cz02g09100				Formyl transferase	Automated (eggnog emapper)	Cre12.g550700.t1.2	AT1G31220.1	Cz02g09100
Cz02g09110				Protein of unknown function (DUF962)	Automated (eggnog emapper)	Cre12.g499650.t1.2	AT1G18720.1, AT1G74440.2	Cz02g09110
Cz02g09140				Belongs to the ABC transporter superfamily. ABCG family. PDR (TC 3.A.1.205) subfamily	Automated (eggnog emapper)	Cre04.g224500.t1.1, Cre04.g224400.t1.1, Cre11.g467597.t1.1, Cre09.g395750.t1.1, Cre17.g723500.t1.1, Cre12.g540650.t1.2, Cre16.g655450.t1.1		Cz16g21030, Cz05g25260, Cz05g02130, Cz02g09140
Cz02g09150				belongs to the protein kinase superfamily	Automated (eggnog emapper)	Cre01.g024550.t1.1		Cz04g34080, Cz15g10290, Cz08g08260, Cz14g02050, Cz08g29030, Cz04g15250, Cz08g08250, Cz15g10360, Cz15g11160, Cz15g10340, Cz15g10320, Cz09g04210, Cz11g21180, Cz11g21150, Cz11g21170, Cz09g28090, Cz12g20180, Cz06g25140, Cz02g09150, Cz02g09160, Cz07g17150, Cz12g27170
Cz02g09160				belongs to the protein kinase superfamily	Automated (eggnog emapper)	Cre01.g024550.t1.1		Cz04g34080, Cz15g10290, Cz08g08260, Cz14g02050, Cz08g29030, Cz04g15250, Cz08g08250, Cz15g10360, Cz15g11160, Cz15g10340, Cz15g10320, Cz09g04210, Cz11g21180, Cz11g21150, Cz11g21170, Cz09g28090, Cz12g20180, Cz06g25140, Cz02g09150, Cz02g09160, Cz07g17150, Cz12g27170
Cz02g09170				Rieske-like [2Fe-2S] domain	Automated (eggnog emapper)	Cre09.g395650.t1.1		Cz02g09170
Cz02g09175				Ras of Complex, Roc, domain of DAPkinase	Automated (eggnog emapper)	Cre01.g047950.t1.1(IFT27)		Cz02g09175
Cz02g09190				CoA-transferase family III	Automated (eggnog emapper)	Cre08.g377150.t1.2		Cz02g09190
Cz02g09220				RNA recognition motif	Automated (eggnog emapper)	Cre14.g633400.t1.1	AT5G58130.1(ROS3)	Cz02g09220
Cz02g09230				Aldo/keto reductase family	Automated (eggnog emapper)
Cz02g10010	OBG1			50S ribosome-binding GTPase	Automated (eggnog emapper)	Cre09.g395600.t1.1		Cz02g10010(OBG1)
Cz02g10020				Peptidyl-tRNA hydrolase PTH2	Automated (eggnog emapper)	Cre17.g747297.t1.1	AT4G32900.2	Cz02g10020
Cz02g10030				lipid binding	Automated (eggnog emapper)		AT5G49800.1	Cz02g10030, Cz02g32150
Cz02g10040	ycaC			Isochorismatase family	Automated (eggnog emapper)
Cz02g10060				ATP-dependent helicase C-terminal	Automated (eggnog emapper)	Cre01.g024251.t1.2		Cz02g10060
Cz02g10110				K02A2.6-like	Automated (eggnog emapper)	Cre09.g398141.t1.1, Cre01.g006402.t1.1, Cre05.g234650.t1.2, Cre17.g733425.t1.1, Cre17.g733450.t1.2, Cre08.g358543.t1.1, Cre10.g446600.t1.2, Cre08.g358542.t1.1, Cre08.g358541.t1.1, Cre09.g404503.t1.1		UNPLg00612, Cz18g14020, Cz02g39130, UNPLg00695, Cz02g10110, Cz19g05005
Cz02g10130				TBP-class protein binding	Automated (eggnog emapper)
Cz02g10180	ISPF.1			2-C-methyl-D-erythritol 2,4-cyclodiphosphate synthase	Automated (eggnog emapper)	Cre12.g532400.t1.2, Cre16.g650850.t1.2		Cz01g28030, Cz02g10180(ISPF.1), Cz15g07020, Cz13g01050, Cz13g04240
Cz02g10240	ZFC3H1			Putative zinc-finger domain	Automated (eggnog emapper)		AT2G39580.2	Cz02g10240(ZFC3H1)
Cz02g10270				endonuclease III	Automated (eggnog emapper)	Cre02.g082000.t1.2	AT4G12740.1	Cz02g10270
Cz02g11010				2-oxoglutarate dehydrogenase E2	Automated (eggnog emapper)	Cre07.g343700.t1.2(OGD2)	AT5G55070.1, AT4G26910.1	Cz02g11010
Cz02g11020	GLG1			fibroblast growth factor binding	Automated (eggnog emapper)
Cz02g11040				Zinc finger domain	Automated (eggnog emapper)	Cre12.g528400.t1.1	AT2G47090.1, AT3G62240.1	Cz02g11040
Cz02g11060	ISPF.2			2-C-methyl-D-erythritol 2,4-cyclodiphosphate synthase	Automated (eggnog emapper)	Cre12.g503550.t1.2	AT1G63970.1(ISPF)	Cz02g11060(ISPF.2)
Cz02g11080				Protein of unknown function (DUF3759)	Automated (eggnog emapper)
Cz02g11090				SEP domain	Automated (eggnog emapper)	Cre06.g293900.t1.1		Cz02g11090
Cz02g11100				DNA binding	Automated (eggnog emapper)			Cz02g11100, Cz09g21190
Cz02g11110	MPND.1			metallopeptidase activity	Automated (eggnog emapper)
Cz02g11120	UGLYAH			aminohydrolase	Automated (eggnog emapper)	Cre06.g290000.t1.1(GIP1)	AT4G17050.1(UGLYAH)	Cz02g11120(UGLYAH)
Cz02g11150	TAMM41			Catalyzes the formation of CDP-diacylglycerol (CDP-DAG) from phosphatidic acid (PA) in the mitochondrial inner membrane. Required for the biosynthesis of the dimeric phospholipid cardiolipin, which stabilizes supercomplexes of the mitochondrial respiratory chain in the mitochondrial inner membrane	Automated (eggnog emapper)	Cre10.g436900.t1.2(TAM41)	AT3G47630.3	Cz02g11150(TAMM41)
Cz02g11160	C6orf211.1			carboxyl-O-methyltransferase activity	Automated (eggnog emapper)	Cre03.g154700.t1.1		Cz07g18070(C6orf211.2), Cz02g11160(C6orf211.1)
Cz02g11170				RNA splicing	Automated (eggnog emapper)	Cre09.g402950.t1.1(CGL21)	AT5G08540.1	Cz02g11170
Cz02g11190				ABC transporter G family member	Automated (eggnog emapper)	Cre03.g162333.t1.1		Cz01g29200, Cz01g29210, Cz03g01010, Cz02g11190, Cz02g27230, Cz15g10060, Cz12g14180, Cz12g02110, Cz06g03250
Cz02g11200				Belongs to the glycosyl hydrolase 9 (cellulase E) family	Automated (eggnog emapper)			Cz02g24120, Cz02g36220, Cz14g03110, Cz02g11200
Cz02g12010	FAR5.2			Catalyzes the reduction of fatty acyl-CoA to fatty alcohols	Automated (eggnog emapper)	Cre03.g171700.t1.1	AT3G11980.1(FAR2), AT3G56700.2(AtFAR6), AT4G33790.1(CER4), AT3G44560.1(FAR8), AT3G44550.1(FAR5), AT5G22420.1(FAR7), AT5G22500.1(FAR1), AT3G44540.1(FAR4)	Cz02g12010(FAR5.2), Cz01g37120(FAR5.1), Cz03g17130(FAR5.5), Cz02g12160(FAR5.3), Cz02g40080(FAR5.4)
Cz02g12020	RPS11			Belongs to the universal ribosomal protein uS17 family	Automated (eggnog emapper)	Cre12.g514500.t1.2(RPS11)	AT3G48930.1(EMB1080), AT5G23740.1(RPS11-BETA), AT4G30800.1	Cz02g12020(RPS11)
Cz02g12050				mRNA splicing, via spliceosome	Automated (eggnog emapper)	Cre12.g514450.t1.2	AT4G21660.3, AT1G11520.1	Cz02g12050
Cz02g12080				Glycosyl transferases group 1	Automated (eggnog emapper)	Cre12.g516550.t1.2	AT1G16570.2	Cz02g12080
Cz02g12090				Centriolar protein SAS N-terminal	Automated (eggnog emapper)	Cre12.g516950.t1.2		Cz02g12090
Cz02g12100				Catalyzes the oxidation of L-aspartate to iminoaspartate	Automated (eggnog emapper)	Cre12.g528450.t1.2(ASO1)	AT5G14760.1(AO)	Cz02g12100
Cz02g12120				Cysteine rich repeat	Automated (eggnog emapper)	Cre12.g503500.t1.1		Cz02g12120
Cz02g12140				Regulator of chromosome condensation (RCC1) repeat	Automated (eggnog emapper)	Cre12.g528350.t1.2		Cz02g12140
Cz02g12160	FAR5.3			Catalyzes the reduction of fatty acyl-CoA to fatty alcohols	Automated (eggnog emapper)	Cre03.g171700.t1.1	AT3G11980.1(FAR2), AT3G56700.2(AtFAR6), AT4G33790.1(CER4), AT3G44560.1(FAR8), AT3G44550.1(FAR5), AT5G22420.1(FAR7), AT5G22500.1(FAR1), AT3G44540.1(FAR4)	Cz02g12010(FAR5.2), Cz01g37120(FAR5.1), Cz03g17130(FAR5.5), Cz02g12160(FAR5.3), Cz02g40080(FAR5.4)
Cz02g12180				Belongs to the short-chain dehydrogenases reductases (SDR) family	Automated (eggnog emapper)	Cre08.g380550.t1.2		Cz07g13040, Cz02g12180, Cz11g20020, Cz08g24220, Cz02g13230
Cz02g12190				zinc finger binding to DNA consensus sequence [AT]GATA[AG]	Automated (eggnog emapper)	Cre10.g435450.t1.2(CPL2), Cre08.g358532.t1.1, Cre08.g358534.t1.1, Cre11.g467581.t1.1, Cre01.g025050.t1.2		Cz06g25010, Cz12g10200, Cz16g13050, Cz10g26190, Cz04g11260, Cz02g12190, Cz06g37150, Cz16g19220
Cz02g12210				Belongs to the citrate synthase family	Automated (eggnog emapper)	Cre12.g514750.t1.2(CIS1)	AT2G44350.3(ATCS), AT3G60100.2(CSY5)	Cz02g12210
Cz02g12220				Belongs to the 3-beta-HSD family	Automated (eggnog emapper)	Cre12.g518650.t1.2(BSD1)	AT2G26260.1(3BETAHSD/D2), AT1G47290.2(3BETAHSD/D1)	Cz02g12220
Cz02g12230				Belongs to the cullin family	Automated (eggnog emapper)	Cre12.g516500.t1.1(CUL2)	AT5G46210.1(ATCUL4)	Cz02g12230
Cz02g12250				PHD-finger	Automated (eggnog emapper)	Cre12.g515050.t1.1	AT3G61740.1(ATX3), AT4G27910.1(ATX4), AT5G53430.1(ATX5)	Cz02g12250
Cz02g13040				acid phosphatase activity	Automated (eggnog emapper)	Cre12.g513700.t1.1		Cz02g13040
Cz02g13060				Kinase-like	Automated (eggnog emapper)	Cre12.g514650.t1.2(CNK6)		Cz02g13060
Cz02g13090				Chlorophyllase	Automated (eggnog emapper)	Cre12.g484750.t1.1, Cre13.g570400.t1.2, Cre03.g148750.t1.2(CLH1)	AT5G43860.1(ATCLH2), AT1G19670.1(ATCLH1)	Cz08g25190, Cz10g04100, Cz02g13090
Cz02g13110				regulation of thyroid hormone receptor activity	Automated (eggnog emapper)	Cre02.g080300.t1.2		Cz02g13110
Cz02g13120				Domain of unknown function (DUF4486)	Automated (eggnog emapper)	Cre12.g518550.t1.1(FAP54)		Cz02g13120
Cz02g13160				domain-containing protein	Automated (eggnog emapper)	Cre12.g523750.t1.1, Cre12.g523816.t1.1, Cre12.g503350.t1.2, Cre12.g523800.t1.1, Cre12.g523832.t1.1		Cz02g13160
Cz02g13170				EamA-like transporter family	Automated (eggnog emapper)	Cre12.g507950.t1.1	AT3G02690.1	Cz02g13170
Cz02g13180	PANB			Catalyzes the reversible reaction in which hydroxymethyl group from 5,10-methylenetetrahydrofolate is transferred onto alpha-ketoisovalerate to form ketopantoate	Automated (eggnog emapper)	Cre12.g508550.t1.1(PAN2)	AT3G61530.2(PANB2), AT2G46110.1(KPHMT1)	Cz02g13180(PANB)
Cz02g13195				Domain of unknown function (DUF202)	Automated (eggnog emapper)	Cre09.g402775.t1.1, Cre01.g005500.t1.2, Cre12.g510250.t1.2(VTC1), Cre13.g583200.t1.2, Cre10.g461500.t1.2		Cz14g26070, Cz11g12060, Cz02g13195, Cz16g01070
Cz02g13210				Serine aminopeptidase, S33	Automated (eggnog emapper)	Cre09.g390541.t1.1, Cre12.g504350.t1.2	AT5G19290.1, AT5G14980.1, AT1G11090.1, AT1G52760.1(LysoPL2), AT5G16120.4, AT1G77420.1, AT2G47630.1, AT3G62860.1, AT3G55190.1, AT3G55180.1, AT2G39400.1, AT2G39410.2, AT2G39420.1	Cz02g13210, Cz18g10160
Cz02g13220				2OG-Fe(II) oxygenase superfamily	Automated (eggnog emapper)	Cre12.g503750.t1.1		Cz02g13220
Cz02g13230				oxidation-reduction process	Automated (eggnog emapper)	Cre08.g380550.t1.2		Cz07g13040, Cz02g12180, Cz11g20020, Cz08g24220, Cz02g13230
Cz02g13240				COGs COG2890 Methylase of polypeptide chain release factors	Automated (eggnog emapper)	Cre03.g149750.t1.2		Cz02g13240
Cz02g13250				Iron-containing redox enzyme	Automated (eggnog emapper)	Cre03.g149700.t1.2		Cz02g13250
Cz02g13260	LSD1			LSD1 zinc finger	Automated (eggnog emapper)	Cre12.g517350.t1.2(LSD1)	AT4G20380.8(LSD1), AT1G32540.1(LOL1)	Cz02g13260(LSD1)
Cz02g13270	repC.1			PFAM O-methyltransferase	Automated (eggnog emapper)			Cz11g05090, Cz02g13270(repC.1), Cz05g25060(repC.2)
Cz02g13280				2OG-Fe(II) oxygenase superfamily	Automated (eggnog emapper)	Cre12.g504100.t1.1		Cz02g13280
Cz02g13285				RHOMBOID-like protein 12	Automated (eggnog emapper)		AT1G18600.1(AtPARL), AT1G74140.5, AT1G74130.1	Cz02g13285
Cz02g13300	HSP90C			Heat Shock Protein	Automated (eggnog emapper)	Cre12.g514850.t1.2(HSP90C)	AT3G07770.2(AtHsp90-6), AT2G04030.1(AtHsp90.5)	Cz02g13300(HSP90C)
Cz02g13310				protein kinase activity	Automated (eggnog emapper)			Cz01g26150, Cz02g08230, Cz02g13310
Cz02g14010				Rhodanese-like domain	Automated (eggnog emapper)	Cre12.g497300.t1.2	AT5G23060.1(CaS)	Cz02g14010
Cz02g14080				myb family transcription factor	Automated (eggnog emapper)
Cz02g14090				Sad1 / UNC-like C-terminal	Automated (eggnog emapper)	Cre12.g517300.t1.1	AT1G71360.2, AT1G22882.1, AT4G23950.2	Cz02g14090
Cz02g14093	TIM10			Tim10/DDP family zinc finger	Automated (eggnog emapper)	Cre12.g514900.t1.2(TIM10)	AT2G29530.3(TIM10)	Cz02g14093(TIM10)
Cz02g14130				Castor and Pollux, part of voltage-gated ion channel	Automated (eggnog emapper)	Cre11.g479350.t1.1, Cre16.g682600.t1.1, Cre14.g615800.t1.2, Cre03.g149450.t1.1		Cz04g19080, Cz11g23120, Cz02g14130, Cz04g06190
Cz02g14150				negative regulation of cell death	Automated (eggnog emapper)	Cre02.g095115.t1.1		Cz02g14150
Cz02g14165				Copine	Automated (eggnog emapper)	Cre09.g396475.t1.1		Cz16g06180, Cz02g14165
Cz02g14180				Phytanoyl-CoA dioxygenase (PhyH)	Automated (eggnog emapper)
Cz02g14190				Kinase phosphorylation protein	Automated (eggnog emapper)	Cre18.g749347.t1.1	AT3G52220.1	Cz02g14190
Cz02g14210				Gamma-tubulin complex is necessary for microtubule nucleation at the centrosome	Automated (eggnog emapper)	Cre11.g467745.t1.1(GCP3)	AT5G06680.1(ATGCP3), AT1G37010.1	Cz02g14210
Cz02g14230				Serine threonine-protein phosphatase	Automated (eggnog emapper)	Cre06.g308350.t1.2	AT1G50370.1(AtFYPP1), AT3G19980.1(ATFYPP3)	Cz02g14230
Cz02g14250				Protein of unknown function (DUF1264)	Automated (eggnog emapper)	Cre03.g151850.t1.2	AT1G05510.1(OBAP1a), AT2G31985.1	Cz05g28280, Cz02g14250
Cz02g14270	SPT7			bromo domain	Automated (eggnog emapper)			Cz01g03140, Cz02g07140(CECR2.1), Cz04g14100(CECR2.2), Cz02g14270(SPT7)
Cz02g14280				Protein of unknown function, DUF599	Automated (eggnog emapper)		AT3G18215.1, AT5G24600.1, AT5G46060.1, AT5G24790.1, AT5G10580.3, AT4G31330.1	Cz02g14280, Cz11g21050
Cz02g14285				Divergent PAP2 family	Automated (eggnog emapper)	Cre02.g106350.t1.2	AT3G21610.1, AT1G24350.3, AT1G67600.1	Cz02g14285
Cz02g14300				WD domain, G-beta repeat	Automated (eggnog emapper)	Cre04.g217750.t1.1	AT2G20330.1	Cz02g14300
Cz02g15010				YL1 nuclear protein C-terminal domain	Automated (eggnog emapper)		AT4G38495.1	Cz02g15010
Cz02g15020				negative regulation of mitochondrial outer membrane permeabilization involved in apoptotic signaling pathway	Automated (eggnog emapper)	Cre16.g689423.t1.1		Cz02g15020
Cz02g15030				VIT family	Automated (eggnog emapper)	Cre02.g107550.t2.1, Cre02.g099500.t2.1	AT3G25190.1, AT1G21140.1, AT3G43630.1, AT3G43660.1, AT1G76800.1	Cz02g15030
Cz02g15040				D-alanine-D-alanine ligase	Automated (eggnog emapper)	Cre15.g635650.t1.2	AT3G08840.7	Cz02g15040
Cz02g15050	SELD			Selenide, water dikinase	Automated (eggnog emapper)	Cre14.g633900.t1.1		Cz02g15050(SELD)
Cz02g15070				Belongs to the histidine acid phosphatase family	Automated (eggnog emapper)	Cre03.g185500.t1.1(FAP160)	AT3G01310.1, AT5G15070.2	Cz13g13050, Cz02g15070
Cz02g15080				Component of the cytosolic iron-sulfur (Fe-S) protein assembly (CIA) machinery. Required for the maturation of extramitochondrial Fe-S proteins. Part of an electron transfer chain functioning in an early step of cytosolic Fe-S biogenesis. Electrons are transferred to the Fe-S cluster from NADPH via a FAD- and FMN-containing diflavin oxidoreductase. Has anti- apoptotic effects in the cell	Automated (eggnog emapper)	Cre11.g475350.t1.1	AT5G18400.2(AtDRE2)	Cz02g15080
Cz02g15100				Mycolic acid cyclopropane synthetase	Automated (eggnog emapper)	Cre09.g398700.t1.2(CFA2)	AT4G33120.1, AT4G33110.2	Cz02g15100
Cz02g15110	CYP59			Cyclophilin type peptidyl-prolyl cis-trans isomerase/CLD	Automated (eggnog emapper)	Cre11.g479850.t1.2(CYN59)	AT1G53720.1(ATCYP59)	Cz02g15110(CYP59)
Cz02g15150				Domain of unknown function (DUF4539)	Automated (eggnog emapper)	Cre03.g201700.t1.1	AT1G48580.3	Cz02g15150
Cz02g15160				cilium movement involved in cell motility	Automated (eggnog emapper)	Cre16.g655750.t1.2		Cz02g15160
Cz02g15170				Cyclin-dependent kinase	Automated (eggnog emapper)	Cre13.g575650.t1.1, Cre07.g355400.t1.1(CDKH1)	AT5G63370.6(CDKG1), AT1G67580.1	Cz08g16120, Cz02g15170
Cz02g15180				Glycosyltransferase family 4 protein	Automated (eggnog emapper)	Cre02.g095147.t1.1(GTR5)	AT1G78800.1	Cz02g15180
Cz02g15200				EamA-like transporter family	Automated (eggnog emapper)	Cre02.g077061.t1.1		Cz02g15200
Cz02g15205				Belongs to the CDP-alcohol phosphatidyltransferase class-I family	Automated (eggnog emapper)	Cre03.g162601.t1.1, Cre02.g095106.t1.1	AT2G39290.1(PGP1), AT3G55030.1(PGPS2)	Cz01g26070, Cz02g15205
Cz02g15220				Targeting protein for Xklp2 (TPX2)	Automated (eggnog emapper)	Cre11.g482850.t1.1	AT1G03780.3(AtTPX2), AT5G44270.1	Cz02g15220
Cz02g16010	PRPS1			ribosomal protein S1	Automated (eggnog emapper)	Cre09.g394750.t1.2(PRPS1)	AT5G30510.1(ARRPS1)	Cz02g16010(PRPS1)
Cz02g16020				Endonuclease/Exonuclease/phosphatase family	Automated (eggnog emapper)	Cre11.g475900.t1.2	AT3G58580.1, AT3G58560.1	Cz02g16020
Cz02g16030				meprin and TRAF homology	Automated (eggnog emapper)	Cre12.g494000.t1.2(CGL82)	AT4G16045.1, AT5G52330.4, AT1G04300.3, AT5G43560.2	Cz02g16030
Cz02g16050				Purple acid Phosphatase, N-terminal domain	Automated (eggnog emapper)
Cz02g16060				Replication protein A interacting middle	Automated (eggnog emapper)	Cre14.g633850.t1.1	AT4G12760.1	Cz02g16060
Cz02g16070				Diacylglycerol acyltransferase	Automated (eggnog emapper)	Cre08.g365950.t1.2, Cre12.g521650.t1.2	AT3G26820.1, AT3G26840.1(PES2), AT5G41120.3, AT5G41130.3, AT3G02030.2, AT1G54570.1(PES1)	Cz02g16070
Cz02g16090				SET (Su(var)3-9, Enhancer-of-zeste, Trithorax) domain	Automated (eggnog emapper)	Cre10.g443100.t1.2, Cre01.g021800.t1.2, Cre11.g475950.t1.1	AT5G42400.2(ATXR7)	Cz02g16090, Cz05g28230(SET1)
Cz02g16100				Ribosomal protein L15	Automated (eggnog emapper)	Cre11.g476800.t1.1(MRPL15)	AT5G64670.1	Cz02g16100
Cz02g16110				rab-related GTPase	Automated (eggnog emapper)	Cre06.g278139.t1.1, Cre11.g482900.t1.1	AT1G43890.3(ATRAB-C1), AT5G03530.1(ATRAB), AT3G09910.2(ATRAB18C)	Cz04g03230, Cz02g16110
Cz02g16120				Belongs to the adaptor complexes medium subunit family	Automated (eggnog emapper)	Cre16.g685277.t1.1(AP2M2)	AT5G46630.2(AP2M)	Cz02g16120
Cz02g16130				C2C2 Zinc finger	Automated (eggnog emapper)	Cre09.g386350.t1.1	AT2G38560.1(RDO2)	Cz02g16130
Cz02g16140				AAA domain	Automated (eggnog emapper)
Cz02g16150				histone deacetylase	Automated (eggnog emapper)	Cre11.g477800.t1.1		Cz02g16150
Cz02g16160				Anaphase-promoting complex subunit 4 WD40 domain	Automated (eggnog emapper)	Cre11.g475000.t1.1(IFT121)		Cz02g16160
Cz02g16180				Bestrophin, RFP-TM, chloride channel	Automated (eggnog emapper)	Cre06.g277650.t1.2, Cre03.g199652.t1.1, Cre07.g355300.t1.2, Cre03.g199600.t1.1, Cre06.g261750.t1.2, Cre16.g662600.t1.2, Cre16.g663450.t1.2, Cre16.g663400.t2.1, Cre11.g474700.t1.1	AT3G61320.3, AT2G45870.1	Cz01g18220, Cz07g12140, Cz10g06070, Cz02g16180
Cz02g16200				Glycosyltransferase sugar-binding region containing DXD motif	Automated (eggnog emapper)	Cre12.g522650.t1.1		Cz02g16200
Cz02g16210	PF2			Growth-arrest specific micro-tubule binding	Automated (eggnog emapper)	Cre11.g476850.t1.2(PF2)		Cz02g16210(PF2)
Cz02g16240				Serine threonine-protein phosphatase	Automated (eggnog emapper)	Cre12.g500350.t1.2	AT5G10900.2, AT5G63870.1(ATPP7)	Cz02g16240
Cz02g16250				Fibronectin type III domain	Automated (eggnog emapper)	Cre12.g538600.t1.2		Cz15g00290(TNXB), Cz15g21080, Cz02g16250
Cz02g17010	RAB40C			ADP-ribosylation factor family	Automated (eggnog emapper)
Cz02g17020				regulatory subunit	Automated (eggnog emapper)	Cre12.g497101.t1.1		Cz02g17020
Cz02g17050	RBM39.1			mRNA processing	Automated (eggnog emapper)	Cre02.g095101.t1.1		Cz02g17050(RBM39.1)
Cz02g17070	RPS20			ribosomal protein	Automated (eggnog emapper)	Cre16.g660150.t1.2	AT3G47370.2, AT3G45030.1, AT5G62300.1	Cz02g17070(RPS20)
Cz02g17090				Porphyromonas-type peptidyl-arginine deiminase	Automated (eggnog emapper)	Cre01.g009350.t1.2(AIH2)	AT5G08170.1(ATAIH)	Cz01g02260, Cz02g17090
Cz02g17100				Alcohol dehydrogenase GroES-like domain	Automated (eggnog emapper)	Cre07.g321700.t1.2		Cz02g36030, Cz02g17100, Cz02g36040
Cz02g17110				Belongs to the mitochondrial carrier (TC 2.A.29) family	Automated (eggnog emapper)	Cre09.g404450.t1.1	AT1G78180.1, AT5G64970.1	Cz02g17110
Cz02g17120	RPL18			ribosomal protein L18	Automated (eggnog emapper)	Cre12.g512600.t1.2(RPL18)	AT2G47570.1, AT3G05590.1(RPL18), AT5G27850.1	Cz02g17120(RPL18)
Cz02g17130				belongs to the protein kinase superfamily	Automated (eggnog emapper)	Cre17.g705350.t1.1(CDPKK2), Cre10.g428650.t1.2(CDPKK1), Cre12.g486350.t1.1	AT3G45240.2(ATSNAK2), AT5G60550.1(ATSNAK1)	Cz03g28260, Cz02g17130
Cz02g17150				CEP19-like protein	Automated (eggnog emapper)	Cre12.g487350.t1.2		Cz02g17150
Cz02g17190	WNK2.1			Protein tyrosine kinase	Automated (eggnog emapper)	Cre01.g040200.t1.2(WNK2), Cre01.g040150.t1.2	AT5G55560.1, AT5G58350.1(WNK4), AT3G51630.1(ATWNK5), AT3G22420.3(ATWNK2), AT3G48260.1(WNK3), AT5G41990.1(ATWNK8), AT1G64630.1(ATWNK10), AT1G49160.5(WNK7), AT3G18750.5(ATWNK6)	Cz02g17190(WNK2.1), Cz03g36170(WNK3)
Cz02g17200				5' nucleotidase, deoxy (Pyrimidine), cytosolic type C protein (NT5C)	Automated (eggnog emapper)	Cre16.g661550.t1.2	AT4G33140.1	Cz02g17200
Cz02g17210				Pyridoxamine 5'-phosphate oxidase	Automated (eggnog emapper)	Cre12.g520200.t1.1	AT1G51560.1, AT3G21140.1	Cz02g17210
Cz02g17230				Alpha/beta hydrolase family	Automated (eggnog emapper)	Cre08.g384800.t1.2, Cre08.g384600.t1.2	AT4G10030.1	Cz02g17230
Cz02g17240				WD domain, G-beta repeat	Automated (eggnog emapper)	Cre12.g487200.t1.1	AT1G71840.1	Cz02g17240
Cz02g17250	PSA2			photosystem I assembly	Automated (eggnog emapper)	Cre11.g475850.t1.2(ZNJ1)	AT2G34860.2(EDA3)	Cz02g17250(PSA2)
Cz02g17280				nuclear export signal receptor activity	Automated (eggnog emapper)	Cre09.g404350.t1.2	AT3G04490.2, AT4G38092.1, AT3G05035.3	Cz02g17280
Cz02g18010				Protein of unknown function (DUF1084)	Automated (eggnog emapper)	Cre12.g487250.t1.2	AT4G21790.1(ATTOM1), AT2G02180.1(TOM3), AT1G14530.2(THH1)	Cz02g18010
Cz02g18020				Riboflavin kinase	Automated (eggnog emapper)	Cre01.g025250.t1.1(RFK2)		Cz02g18020
Cz02g18030				has Josephin and UBX domains. Function considered interactaction with key regulators of transcription and represses transcription	Automated (eggnog emapper)	Cre11.g475450.t1.2	AT3G54130.1	Cz02g18030
Cz02g18050				Protein tyrosine kinase	Automated (eggnog emapper)	Cre09.g390300.t1.1, Cre13.g591073.t1.2, Cre02.g095129.t1.1	AT5G57610.1	Cz06g22170, Cz16g09300, Cz02g18050
Cz02g18060				Putative GTP-ase activating proteins for the small GTPase, ARF	Automated (eggnog emapper)	Cre09.g386550.t1.2	AT2G37550.1(AGD7), AT3G53710.2(AGD6)	Cz02g18060
Cz02g18070	VPS11			Vacuolar protein-sorting-associated protein 11 homolog	Automated (eggnog emapper)	Cre02.g095074.t1.1(VPS11)	AT2G05170.1(ATVPS11)	Cz02g18070(VPS11)
Cz02g18080				Belongs to the class-III pyridoxal-phosphate-dependent aminotransferase family	Automated (eggnog emapper)	Cre11.g474800.t1.2(OTA1)	AT5G46180.1(DELTA-OAT)	Cz02g18080
Cz02g18090				Pregnancy-associated plasma protein-A	Automated (eggnog emapper)			Cz07g16180, Cz05g15240, Cz05g28190, Cz05g28200, Cz07g07070, Cz02g18090
Cz02g18110				lipolytic acyl hydrolase (LAH)	Automated (eggnog emapper)	Cre10.g417750.t1.1		Cz02g18110
Cz02g18120				motif in proteasome subunits, Int-6, Nip-1 and TRIP-15	Automated (eggnog emapper)	Cre14.g632775.t1.1	AT5G64760.2(RPN5B), AT5G09900.3(EMB2107)	Cz02g18120
Cz02g18130				RNA polymerase Rpb3/Rpb11 dimerisation domain	Automated (eggnog emapper)	Cre12.g484100.t1.2(RPC19)	AT2G29540.3(ATRPAC14)	Cz02g18130
Cz02g18140	MAPK6			mitogen-activated protein kinase	Automated (eggnog emapper)	Cre12.g508900.t1.2(MAPK6), Cre12.g509000.t1.1(MAPK3)	AT2G18170.1(ATMPK7), AT4G36450.1(ATMPK14), AT1G10210.1(ATMPK1), AT1G59580.2(ATMPK2)	Cz02g18140(MAPK6)
Cz02g18150				Pfam:RRM_6	Automated (eggnog emapper)	Cre12.g494550.t1.1(RNP10), Cre12.g494550.t1.1(RNP10)		Cz02g18150
Cz02g18160				SIT4 phosphatase-associated protein	Automated (eggnog emapper)	Cre12.g484150.t1.1	AT1G08005.1, AT1G07990.1, AT2G28360.1, AT3G45190.1, AT1G30470.1	Cz02g18160
Cz02g18170				Force generating protein of eukaryotic cilia and flagella. Produces force towards the minus ends of microtubules	Automated (eggnog emapper)	Cre12.g484250.t1.1(DHC1)		Cz02g18170
Cz02g18210				TONNEAU 1a-like	Automated (eggnog emapper)	Cre09.g398850.t1.2	AT3G55005.1(TON1B), AT3G55000.1(TON1)	Cz02g18210
Cz02g18220				cilium movement	Automated (eggnog emapper)	Cre11.g476376.t1.1, Cre49.g761347.t1.1(FAP221)		Cz02g18220
Cz02g19010				Alba	Automated (eggnog emapper)	Cre09.g401600.t1.2	AT3G04620.1(DAN1), AT1G29250.1, AT2G34160.1	Cz02g19010
Cz02g19020				Forkhead associated domain	Automated (eggnog emapper)	Cre16.g660100.t1.1	AT1G75530.1, AT3G54350.4(emb1967), AT1G60700.1	Cz02g19020
Cz02g19040	RPS13.1			Belongs to the universal ribosomal protein uS13 family	Automated (eggnog emapper)	Cre12.g493950.t1.2(PRPS13)	AT1G77750.1, AT5G14320.1(EMB3137)	Cz02g19040(RPS13.1)
Cz02g19060				Mitochondrial GTPase that catalyzes the GTP-dependent ribosomal translocation step during translation elongation. During this step, the ribosome changes from the pre-translocational (PRE) to the post-translocational (POST) state as the newly formed A- site-bound peptidyl-tRNA and P-site-bound deacylated tRNA move to the P and E sites, respectively. Catalyzes the coordinated movement of the two tR…	Automated (eggnog emapper)	Cre11.g467553.t1.1	AT1G45332.1, AT2G45030.1	Cz02g19060
Cz02g19090	APR1			Phosphoadenosine phosphosulfate reductase family	Automated (eggnog emapper)	Cre12.g517150.t1.1(APR1)	AT4G21990.1(APR3), AT4G04610.1(APR), AT1G62180.1(APR2)	Cz02g19090(APR1)
Cz02g19095				Uncharacterised protein family (UPF0139)	Automated (eggnog emapper)	Cre12.g501800.t1.2	AT5G07960.1	Cz02g19095
Cz02g19100	VSR1			PA domain	Automated (eggnog emapper)	Cre02.g095111.t1.1(VSR1)	AT3G52850.1(ATELP), AT2G30290.2(AtVSR2), AT2G14720.1(BP80-2;1), AT2G14740.1(ATVSR3), AT1G30900.1(BP80-3;3), AT2G34940.1(BP80-3;2), AT4G20110.2(BP80-3;1)	Cz02g19100(VSR1)
Cz02g19110				Cobyrinic acid a,c-diamide synthase	Automated (eggnog emapper)	Cre12.g521400.t1.2		Cz16g11030, Cz02g19110
Cz02g19120				Cytosine specific DNA methyltransferase replication foci domain	Automated (eggnog emapper)	Cre12.g508050.t1.2		Cz02g19120
Cz02g19160				calcium ion export across plasma membrane	Automated (eggnog emapper)	Cre02.g079650.t1.1, Cre06.g286200.t1.2, Cre01.g012400.t1.2, Cre07.g355550.t1.1	AT2G05755.1	Cz11g07020, Cz02g19160, Cz14g23170, Cz01g12140, Cz10g10100
Cz02g19170				Chloride channel protein	Automated (eggnog emapper)	Cre09.g402051.t1.1		Cz02g19170
Cz02g19175				ATP-dependent Clp protease proteolytic subunit	Automated (eggnog emapper)	Cre12.g521450.t1.1(CLPP2)	AT5G23140.1(CLPP2)	Cz02g19175
Cz02g19180				MYND finger	Automated (eggnog emapper)	Cre06.g296500.t1.2		Cz02g19180
Cz02g19190				Ubiquitin system component Cue protein	Automated (eggnog emapper)	Cre11.g480000.t1.2	AT5G32440.3, AT1G80040.1	Cz02g19190
Cz02g19210				N-terminal region of Chorein or VPS13	Automated (eggnog emapper)	Cre17.g728250.t1.1, Cre12.g483500.t1.1		Cz02g19210
Cz02g20020				Polyketide cyclase / dehydrase and lipid transport	Automated (eggnog emapper)	Cre02.g107750.t1.2	AT4G01650.1	Cz02g20020
Cz02g20030				DnaJ molecular chaperone homology domain	Automated (eggnog emapper)
Cz02g20040				protein phosphatase 2A regulatory subunit	Automated (eggnog emapper)	Cre11.g477300.t1.1	AT1G25490.1(ATB BETA BETA), AT1G13320.3(PP2AA3), AT3G25800.3(PDF1)	Cz02g20040
Cz02g20050				N-acetyltransferase B complex (NatB) non catalytic subunit	Automated (eggnog emapper)	Cre11.g475050.t1.2	AT5G58450.1	Cz02g20050
Cz02g20060				Haloacid dehalogenase-like hydrolase	Automated (eggnog emapper)	Cre09.g403750.t1.1	AT2G41250.1	Cz02g20060
Cz02g20070				Belongs to the DHHC palmitoyltransferase family	Automated (eggnog emapper)	Cre09.g394050.t1.2(CPLD19)	AT4G00840.1, AT4G22750.1, AT3G60800.1	Cz02g20070
Cz02g20080	sigD			Sigma-70 factor, region 1.2	Automated (eggnog emapper)
Cz02g20090				Zinc-finger domain of monoamine-oxidase A repressor R1	Automated (eggnog emapper)	Cre09.g387578.t1.1, Cre09.g387615.t1.1		Cz02g20090
Cz02g20110	SDR42E1			3-beta-hydroxy-delta5-steroid dehydrogenase activity	Automated (eggnog emapper)	Cre16.g678773.t1.1(BSD2)	AT2G33630.1	Cz02g20110(SDR42E1)
Cz02g20140	FAP234			Leucine-rich repeat	Automated (eggnog emapper)	Cre01.g023550.t1.1(FAP234)		Cz02g20140(FAP234)
Cz02g20160	MAP7D1			microtubule cytoskeleton organization	Automated (eggnog emapper)	Cre11.g475600.t1.2		Cz02g20160(MAP7D1)
Cz02g20170				Glutamine cyclotransferase	Automated (eggnog emapper)	Cre11.g476150.t1.2	AT4G25720.1(ATQC)	Cz02g20170
Cz02g20180	NBP35			Component of the cytosolic iron-sulfur (Fe-S) protein assembly (CIA) machinery. Required for maturation of extramitochondrial Fe-S proteins. Functions as Fe-S scaffold, mediating the de novo assembly of an Fe-S cluster and its transfer to target apoproteins. Essential for embryo development	Automated (eggnog emapper)	Cre12.g494400.t1.2(MNP2)	AT5G50960.1(ATNBP35)	Cz02g20180(NBP35)
Cz02g20190				Belongs to the class I-like SAM-binding methyltransferase superfamily. RsmB NOP family	Automated (eggnog emapper)	Cre11.g476450.t1.1, Cre13.g606200.t1.1	AT1G06560.1	Cz05g10030, Cz02g20190
Cz02g20200				Tetratricopeptide repeats	Automated (eggnog emapper)	Cre09.g401700.t1.2	AT5G37130.1, AT5G17270.1	Cz02g08060, Cz02g20200
Cz02g20220				Domain of unknown function (DUF3372)	Automated (eggnog emapper)	Cre11.g476650.t1.1(PUL1)	AT5G04360.2(ATLDA)	Cz02g20220
Cz02g20230				Tudor domain	Automated (eggnog emapper)	Cre11.g477850.t1.1	AT5G07350.2(AtTudor1), AT5G61780.1(AtTudor2)	Cz02g20230
Cz02g21030				gag-polypeptide of LTR copia-type	Automated (eggnog emapper)			Cz02g21050, Cz02g21030, Cz02g21100, Cz16g04280, Cz15g15050, Cz02g21210, Cz14g04100, Cz02g21180, Cz02g10210, UNPLg00686
Cz02g21050				gag-polypeptide of LTR copia-type	Automated (eggnog emapper)			Cz02g21050, Cz02g21030, Cz02g21100, Cz16g04280, Cz15g15050, Cz02g21210, Cz14g04100, Cz02g21180, Cz02g10210, UNPLg00686
Cz02g21060				GAG-pre-integrase domain	Automated (eggnog emapper)	Cre16.g673450.t1.1, Cre03.g186800.t1.2, Cre01.g045850.t1.1, Cre03.g183950.t1.2	AT4G23160.2(CRK8), ATMG00810.1(ORF240B)	Cz16g05090, Cz16g05010, Cz11g12030, Cz03g25140, Cz15g15060, Cz06g07040, Cz02g21270, Cz01g34080, Cz03g25170, Cz01g34220, Cz01g34100, Cz03g25200, Cz01g34230, Cz17g17260, Cz01g34170, Cz02g21120, Cz01g34180, Cz12g13140, Cz12g13180, Cz16g04290, Cz02g21080, Cz02g21260, Cz03g25230, Cz05g10130, Cz02g21250, Cz16g04260, Cz02g21220, Cz06g07030, Cz16g05080, Cz12g13100, Cz15g15040, Cz02g21160, Cz02g21060, Cz1…
Cz02g21080				Encoded by	Automated (eggnog emapper)	Cre16.g673450.t1.1, Cre03.g186800.t1.2, Cre01.g045850.t1.1, Cre03.g183950.t1.2	AT4G23160.2(CRK8), ATMG00810.1(ORF240B)	Cz16g05090, Cz16g05010, Cz11g12030, Cz03g25140, Cz15g15060, Cz06g07040, Cz02g21270, Cz01g34080, Cz03g25170, Cz01g34220, Cz01g34100, Cz03g25200, Cz01g34230, Cz17g17260, Cz01g34170, Cz02g21120, Cz01g34180, Cz12g13140, Cz12g13180, Cz16g04290, Cz02g21080, Cz02g21260, Cz03g25230, Cz05g10130, Cz02g21250, Cz16g04260, Cz02g21220, Cz06g07030, Cz16g05080, Cz12g13100, Cz15g15040, Cz02g21160, Cz02g21060, Cz1…
Cz02g21100				gag-polypeptide of LTR copia-type	Automated (eggnog emapper)			Cz02g21050, Cz02g21030, Cz02g21100, Cz16g04280, Cz15g15050, Cz02g21210, Cz14g04100, Cz02g21180, Cz02g10210, UNPLg00686
Cz02g21120				GAG-pre-integrase domain	Automated (eggnog emapper)	Cre16.g673450.t1.1, Cre03.g186800.t1.2, Cre01.g045850.t1.1, Cre03.g183950.t1.2	AT4G23160.2(CRK8), ATMG00810.1(ORF240B)	Cz16g05090, Cz16g05010, Cz11g12030, Cz03g25140, Cz15g15060, Cz06g07040, Cz02g21270, Cz01g34080, Cz03g25170, Cz01g34220, Cz01g34100, Cz03g25200, Cz01g34230, Cz17g17260, Cz01g34170, Cz02g21120, Cz01g34180, Cz12g13140, Cz12g13180, Cz16g04290, Cz02g21080, Cz02g21260, Cz03g25230, Cz05g10130, Cz02g21250, Cz16g04260, Cz02g21220, Cz06g07030, Cz16g05080, Cz12g13100, Cz15g15040, Cz02g21160, Cz02g21060, Cz1…
Cz02g21160				transposition, RNA-mediated	Automated (eggnog emapper)	Cre16.g673450.t1.1, Cre03.g186800.t1.2, Cre01.g045850.t1.1, Cre03.g183950.t1.2	AT4G23160.2(CRK8), ATMG00810.1(ORF240B)	Cz16g05090, Cz16g05010, Cz11g12030, Cz03g25140, Cz15g15060, Cz06g07040, Cz02g21270, Cz01g34080, Cz03g25170, Cz01g34220, Cz01g34100, Cz03g25200, Cz01g34230, Cz17g17260, Cz01g34170, Cz02g21120, Cz01g34180, Cz12g13140, Cz12g13180, Cz16g04290, Cz02g21080, Cz02g21260, Cz03g25230, Cz05g10130, Cz02g21250, Cz16g04260, Cz02g21220, Cz06g07030, Cz16g05080, Cz12g13100, Cz15g15040, Cz02g21160, Cz02g21060, Cz1…
Cz02g21210				gag-polypeptide of LTR copia-type	Automated (eggnog emapper)			Cz02g21050, Cz02g21030, Cz02g21100, Cz16g04280, Cz15g15050, Cz02g21210, Cz14g04100, Cz02g21180, Cz02g10210, UNPLg00686
Cz02g21220				GAG-pre-integrase domain	Automated (eggnog emapper)	Cre16.g673450.t1.1, Cre03.g186800.t1.2, Cre01.g045850.t1.1, Cre03.g183950.t1.2	AT4G23160.2(CRK8), ATMG00810.1(ORF240B)	Cz16g05090, Cz16g05010, Cz11g12030, Cz03g25140, Cz15g15060, Cz06g07040, Cz02g21270, Cz01g34080, Cz03g25170, Cz01g34220, Cz01g34100, Cz03g25200, Cz01g34230, Cz17g17260, Cz01g34170, Cz02g21120, Cz01g34180, Cz12g13140, Cz12g13180, Cz16g04290, Cz02g21080, Cz02g21260, Cz03g25230, Cz05g10130, Cz02g21250, Cz16g04260, Cz02g21220, Cz06g07030, Cz16g05080, Cz12g13100, Cz15g15040, Cz02g21160, Cz02g21060, Cz1…
Cz02g21250				Mitochondrial protein	Automated (eggnog emapper)	Cre16.g673450.t1.1, Cre03.g186800.t1.2, Cre01.g045850.t1.1, Cre03.g183950.t1.2	AT4G23160.2(CRK8), ATMG00810.1(ORF240B)	Cz16g05090, Cz16g05010, Cz11g12030, Cz03g25140, Cz15g15060, Cz06g07040, Cz02g21270, Cz01g34080, Cz03g25170, Cz01g34220, Cz01g34100, Cz03g25200, Cz01g34230, Cz17g17260, Cz01g34170, Cz02g21120, Cz01g34180, Cz12g13140, Cz12g13180, Cz16g04290, Cz02g21080, Cz02g21260, Cz03g25230, Cz05g10130, Cz02g21250, Cz16g04260, Cz02g21220, Cz06g07030, Cz16g05080, Cz12g13100, Cz15g15040, Cz02g21160, Cz02g21060, Cz1…
Cz02g21260				transposition, RNA-mediated	Automated (eggnog emapper)	Cre16.g673450.t1.1, Cre03.g186800.t1.2, Cre01.g045850.t1.1, Cre03.g183950.t1.2	AT4G23160.2(CRK8), ATMG00810.1(ORF240B)	Cz16g05090, Cz16g05010, Cz11g12030, Cz03g25140, Cz15g15060, Cz06g07040, Cz02g21270, Cz01g34080, Cz03g25170, Cz01g34220, Cz01g34100, Cz03g25200, Cz01g34230, Cz17g17260, Cz01g34170, Cz02g21120, Cz01g34180, Cz12g13140, Cz12g13180, Cz16g04290, Cz02g21080, Cz02g21260, Cz03g25230, Cz05g10130, Cz02g21250, Cz16g04260, Cz02g21220, Cz06g07030, Cz16g05080, Cz12g13100, Cz15g15040, Cz02g21160, Cz02g21060, Cz1…
Cz02g21270				ABC transporter B family member	Automated (eggnog emapper)	Cre16.g673450.t1.1, Cre03.g186800.t1.2, Cre01.g045850.t1.1, Cre03.g183950.t1.2	AT4G23160.2(CRK8), ATMG00810.1(ORF240B)	Cz16g05090, Cz16g05010, Cz11g12030, Cz03g25140, Cz15g15060, Cz06g07040, Cz02g21270, Cz01g34080, Cz03g25170, Cz01g34220, Cz01g34100, Cz03g25200, Cz01g34230, Cz17g17260, Cz01g34170, Cz02g21120, Cz01g34180, Cz12g13140, Cz12g13180, Cz16g04290, Cz02g21080, Cz02g21260, Cz03g25230, Cz05g10130, Cz02g21250, Cz16g04260, Cz02g21220, Cz06g07030, Cz16g05080, Cz12g13100, Cz15g15040, Cz02g21160, Cz02g21060, Cz1…
Cz02g21280				Ribonuclease H protein	Automated (eggnog emapper)			Cz02g21280
Cz02g21310				Cysteine-rich motif following a subset of SET domains	Automated (eggnog emapper)	Cre03.g197700.t1.2	AT2G31650.1(ATX1), AT1G05830.1(ATX2)	Cz02g21310
Cz02g21320	FASN.1			phosphopantetheine binding	Automated (eggnog emapper)	Cre16.g659200.t1.1, Cre03.g161250.t1.2, Cre09.g399402.t2.1, Cre02.g144250.t1.1, Cre03.g166900.t1.1, Cre07.g356250.t1.1		Cz02g23030, Cz01g32170, Cz10g28330, Cz04g35070, Cz01g38220, Cz01g38200, Cz01g19110, Cz01g19130, Cz08g26090, Cz05g25100(FASN.2), Cz19g10140(FASN.5), Cz08g18180(FASN.4), Cz11g14160, Cz07g14060(FASN.3), Cz02g21320(FASN.1), Cz04g15080, Cz02g06020
Cz02g21330				peptidyl-tyrosine sulfation	Automated (eggnog emapper)	Cre09.g398350.t1.2	AT5G15400.1(MUSE3)	Cz02g21330
Cz02g21350				Beta-lactamase superfamily domain	Automated (eggnog emapper)	Cre09.g394700.t1.1		Cz02g21350
Cz02g21360				KIAA1430 homologue	Automated (eggnog emapper)	Cre11.g477100.t1.2(FAP97)		Cz02g21360
Cz02g21370				Prokaryotic homologs of the JAB domain	Automated (eggnog emapper)	Cre11.g475400.t1.1	AT1G80210.1(AtBRCC36A), AT3G06820.2(AtBRCC36B)	Cz02g21370
Cz02g21380				NEMP family	Automated (eggnog emapper)			Cz15g05120, UNPLg00157, Cz02g34090, Cz14g16170, Cz14g12160, Cz02g21380, Cz13g08240, Cz15g01250, Cz03g25290, UNPLg00255, Cz14g04070, Cz03g03220, Cz04g20150
Cz02g21390				rho GTPase-activating protein	Automated (eggnog emapper)		AT5G61530.1	Cz02g21390
Cz02g21400				Tetratricopeptide repeats	Automated (eggnog emapper)	Cre12.g493550.t1.2	AT1G76630.2	Cz02g21400
Cz02g21410				Domain of unknown function (DUF1990)	Automated (eggnog emapper)	Cre17.g720550.t1.2	AT2G17695.3	Cz02g21410
Cz02g21420				HEAT-like repeat	Automated (eggnog emapper)	Cre12.g490850.t1.1	AT4G27640.1	Cz02g21420
Cz02g22020				Belongs to the glucose-6-phosphate 1-epimerase family	Automated (eggnog emapper)	Cre07.g347100.t1.2	AT5G14500.2, AT3G01590.1, AT4G25900.1, AT5G57330.1, AT4G23730.3, AT3G61610.1	Cz02g22020
Cz02g22030				Splicing factor 3B subunit 1	Automated (eggnog emapper)	Cre12.g494100.t1.1	AT5G64270.1	Cz02g22030
Cz02g22040				ribosomal protein L9	Automated (eggnog emapper)	Cre12.g494050.t1.2(RPL9)	AT4G10450.1, AT1G33140.1(PGY2), AT1G33120.1	Cz02g22040
Cz02g22050				DnaJ molecular chaperone homology domain	Automated (eggnog emapper)	Cre12.g486209.t1.1	AT2G26890.1(GRV2)	Cz02g22050
Cz02g22060				Domain with 2 conserved Trp (W) residues	Automated (eggnog emapper)	Cre12.g486050.t1.2		Cz02g22060
Cz02g22070				Domain in Tre-2, BUB2p, and Cdc16p. Probable Rab-GAPs.	Automated (eggnog emapper)	Cre12.g486400.t1.2	AT2G30710.1	Cz02g22070
Cz02g22080				Belongs to the small GTPase superfamily. Arf family	Automated (eggnog emapper)	Cre12.g486250.t1.2(ARL6), Cre02.g142687.t1.1	AT2G47170.3(ARF1A1C), AT3G62290.2(ARFA1E), AT1G10630.2(ARFA1F), AT1G23490.1(ARF1), AT1G70490.6(ARFA1D), AT5G14670.1(ARFA1B)	Cz02g22080
Cz02g22090	CLPP5			ATP-dependent Clp protease, proteolytic subunit	Automated (eggnog emapper)	Cre12.g486100.t1.2(CLPP5)	AT1G02560.1(CLPP5)	Cz02g22090(CLPP5)
Cz02g22100				YT521-B-like domain	Automated (eggnog emapper)	Cre12.g516400.t1.2	AT4G11970.4	Cz02g22100
Cz02g22120				serine-type endopeptidase activity	Automated (eggnog emapper)	Cre03.g144084.t1.1(RBL7), Cre03.g145527.t1.1(RBL1)	AT1G52580.1(ATRBL5), AT5G07250.1(ATRBL3), AT1G63120.1(ATRBL2), AT1G12750.6(ATRBL6), AT4G23070.1(ATRBL7), AT1G77860.2(KOM), AT2G29050.1(ATRBL1), AT3G53780.2(ATRBL4)	Cz02g22120
Cz02g22125				X-Pro dipeptidyl-peptidase (S15 family)	Automated (eggnog emapper)	Cre04.g217905.t1.1	AT5G19630.1	Cz02g22125
Cz02g22130				Nucleotide-sugar transporter	Automated (eggnog emapper)	Cre02.g095107.t1.1	AT3G59360.1(ATUTR6), AT2G43240.1	Cz02g22130
Cz02g22140				RNA helicase	Automated (eggnog emapper)	Cre12.g520150.t1.1	AT1G27900.1	Cz02g22140
Cz02g22150	SS1.1			Belongs to the glycosyltransferase 1 family. Bacterial plant glycogen synthase subfamily	Automated (eggnog emapper)	Cre12.g521700.t1.2	AT5G24300.2(ATSS1)	Cz02g22150(SS1.1)
Cz02g22160				AMP-binding enzyme C-terminal domain	Automated (eggnog emapper)	Cre10.g449750.t1.1		Cz02g22160
Cz02g23010				Belongs to the MT-A70-like family	Automated (eggnog emapper)	Cre10.g452300.t1.2		Cz02g23010
Cz02g23020				Flavin-binding monooxygenase-like	Automated (eggnog emapper)		AT4G28720.1(YUC8), AT5G43890.1(SUPER1), AT1G04180.1(YUC9), AT2G33230.1(YUC7), AT1G04610.1(YUC3), AT4G32540.2(YUC), AT5G11320.1(AtYUC4), AT1G21430.1(YUC11), AT1G48910.1(YUC10), AT4G13260.1(AtYUC2), AT5G25620.2(AtYUC6)	Cz02g23020
Cz02g23030				iron ion binding	Automated (eggnog emapper)	Cre16.g659200.t1.1, Cre03.g161250.t1.2, Cre09.g399402.t2.1, Cre02.g144250.t1.1, Cre03.g166900.t1.1, Cre07.g356250.t1.1		Cz02g23030, Cz01g32170, Cz10g28330, Cz04g35070, Cz01g38220, Cz01g38200, Cz01g19110, Cz01g19130, Cz08g26090, Cz05g25100(FASN.2), Cz19g10140(FASN.5), Cz08g18180(FASN.4), Cz11g14160, Cz07g14060(FASN.3), Cz02g21320(FASN.1), Cz04g15080, Cz02g06020
Cz02g23040				hhe domain-containing protein	Automated (eggnog emapper)	Cre16.g670750.t1.2, Cre15.g639552.t1.1		Cz02g06170, Cz18g05050, Cz01g24190, Cz10g14130, Cz15g02030, Cz02g06160, Cz11g07100, Cz02g23040, Cz01g19120
Cz02g23050				Subunit of clathrin-associated adaptor protein complex that plays a role in protein sorting in the late-Golgi trans-Golgi network (TGN) and or endosomes. The AP complexes mediate both the recruitment of clathrin to membranes and the recognition of sorting signals within the cytosolic tails of transmembrane cargo molecules	Automated (eggnog emapper)	Cre11.g478156.t1.1	AT4G23460.1, AT4G11380.2	Cz02g23050
Cz02g23060				Belongs to the nonaspanin (TM9SF) (TC 9.A.2) family	Automated (eggnog emapper)	Cre12.g494350.t1.2	AT5G35160.3, AT4G12650.1	Cz02g23060
Cz02g23080				Transcription factor	Automated (eggnog emapper)		AT2G40620.1, AT1G06850.1(AtbZIP52), AT2G21230.3, AT4G38900.1, AT1G43700.1(SUE3), AT3G58120.1(ATBZIP61), AT2G42380.2(ATBZIP34)	Cz02g23080
Cz02g23090				Protein of unknown function (DUF917)	Automated (eggnog emapper)
Cz02g23130				stress response to cadmium ion	Automated (eggnog emapper)
Cz02g23160	TRM112			Trm112p-like protein	Automated (eggnog emapper)	Cre12.g512550.t1.2	AT1G22270.1, AT1G78190.1	Cz02g23160(TRM112)
Cz02g23170				CPSF73-100_C	Automated (eggnog emapper)	Cre12.g498050.t1.2(CPS3)	AT1G61010.5(CPSF73-I)	Cz02g23170
Cz02g24010				Alternative splicing regulator	Automated (eggnog emapper)	Cre12.g498350.t1.1	AT4G36980.4	Cz02g24010
Cz02g24020				Belongs to the peroxisomal membrane protein PXMP2 4 family	Automated (eggnog emapper)	Cre16.g674450.t1.2, Cre06.g297900.t1.1		Cz02g24020, Cz15g22090, Cz12g20090, Cz10g15010
Cz02g24040	RPS7			Belongs to the eukaryotic ribosomal protein eS7 family	Automated (eggnog emapper)	Cre12.g498900.t1.2(RPS7)	AT1G48830.1, AT5G16130.1, AT3G02560.2	Cz02g24040(RPS7)
Cz02g24060				WD40 repeats	Automated (eggnog emapper)	Cre12.g498150.t1.2		Cz02g24060
Cz02g24080	AARSD1			Ser-tRNA(Ala) hydrolase activity	Automated (eggnog emapper)	Cre14.g618100.t1.1, Cre14.g615700.t1.1, Cre02.g084700.t1.2		Cz02g24080(AARSD1)
Cz02g24100	RPS17			Ribosomal protein S17	Automated (eggnog emapper)	Cre12.g498250.t1.2(RPS17)	AT3G10610.1, AT5G04800.1, AT2G04390.1, AT2G05220.1	Cz02g24100(RPS17)
Cz02g24110	EIF3E			component of the eukaryotic translation initiation factor 3 (eIF-3) complex, which is involved in protein synthesis of a specialized repertoire of mRNAs and, together with other initiation factors, stimulates binding of mRNA and methionyl-tRNAi to the 40S ribosome. The eIF-3 complex specifically targets and initiates translation of a subset of mRNAs involved in cell proliferation	Automated (eggnog emapper)	Cre12.g498100.t1.2(EIF3E)	AT3G57290.1(ATEIF3E-1)	Cz02g24110(EIF3E)
Cz02g24120				Belongs to the glycosyl hydrolase 9 (cellulase E) family	Automated (eggnog emapper)			Cz02g24120, Cz02g36220, Cz14g03110, Cz02g11200
Cz02g24130				Glycosyl hydrolase family 9	Automated (eggnog emapper)	Cre17.g730550.t1.2, Cre17.g730600.t1.1	AT1G19940.1(AtGH9B5), AT1G75680.1(AtGH9B7), AT4G24260.1(ATGH9A3), AT1G71380.1(ATCEL3), AT1G22880.1(ATCEL5), AT4G38990.2(AtGH9B16), AT4G39000.1(AtGH9B17), AT4G39010.1(AtGH9B18), AT1G23210.1(AtGH9B6), AT1G70710.1(ATGH9B1), AT4G02290.1(AtGH9B13), AT1G02800.1(ATCEL2), AT4G09740.1(AtGH9B14), AT4G23560.1(AtGH9B15), AT3G43860.1(AtGH9A4), AT2G44550.1(AtGH9B10), AT2G44540.1(AtGH9B9), AT2G44560.1(AtGH9B11)…	UNPLg00151, Cz08g28050, Cz02g24130, Cz08g15270(GH9C2)
Cz02g24140				Belongs to the peptidase C1 family	Automated (eggnog emapper)	Cre16.g659750.t1.1, Cre12.g498850.t1.2, Cre02.g119900.t1.2(CEP6)		Cz02g24140, UNPLg00361, UNPLg00654
Cz02g24150				Protein of unknown function (DUF1279)	Automated (eggnog emapper)	Cre12.g485850.t1.2	AT2G27290.1	Cz02g24150
Cz02g24180	CPK17.1			Belongs to the protein kinase superfamily	Automated (eggnog emapper)	Cre02.g114750.t1.2, Cre19.g750597.t1.1, Cre17.g705000.t1.2(CDPK1)		Cz02g24180(CPK17.1), UNPLg00359(CPK17.4), Cz04g14200(CPK17.2)
Cz02g24190				Common plant regulatory factor	Automated (eggnog emapper)		AT4G36730.1(AtGBF1), AT4G01120.1(ATBZIP54), AT2G46270.3(GBF3), AT2G35530.1(AtbZIP16), AT1G32150.1(AtbZIP68)	Cz02g24190
Cz02g24200				Sulfur stress regulator	Automated (eggnog emapper)	Cre12.g499500.t1.1(SAC3), Cre06.g292700.t1.2		Cz04g13070, Cz02g24200, Cz11g13040
Cz02g24220				PPIases accelerate the folding of proteins. It catalyzes the cis-trans isomerization of proline imidic peptide bonds in oligopeptides	Automated (eggnog emapper)	Cre12.g499400.t1.2	AT2G36130.1	Cz02g24220
Cz02g24230				Ribonucleotide reductase, small chain	Automated (eggnog emapper)	Cre12.g491050.t1.2(RIR2)	AT3G27060.1(ATTSO2)	Cz02g24230
Cz02g24240				Protein of unknown function (DUF493)	Automated (eggnog emapper)	Cre02.g074700.t1.2, Cre12.g508300.t1.1	AT1G27385.4	Cz02g24240, Cz11g11030
Cz02g24250	SEN2			tRNA intron endonuclease, catalytic C-terminal domain	Automated (eggnog emapper)	Cre02.g096900.t1.2	AT5G60230.2(ATSEN2), AT3G45590.1(ATSEN1), AT3G45577.1	Cz02g24250(SEN2)
Cz02g24280				EF-hand domain pair	Automated (eggnog emapper)	Cre12.g499350.t1.2	AT4G32060.1	Cz02g24280
Cz02g24290				Divergent CRAL/TRIO domain	Automated (eggnog emapper)	Cre12.g498800.t1.1		Cz02g24290
Cz02g25010				PHD-finger	Automated (eggnog emapper)	Cre12.g492200.t1.2	AT3G19510.2(HAT3.1), AT3G19530.1	Cz02g25010
Cz02g25020				histone serine kinase activity	Automated (eggnog emapper)	Cre12.g498650.t1.2(ALK3)		Cz02g25020
Cz02g25040				Trypsin	Automated (eggnog emapper)	Cre02.g088400.t1.2(DEG1), Cre02.g088400.t1.2(DEG1), Cre12.g498500.t1.2(DEG11)	AT3G27925.2(DEG1)	Cz01g38270, Cz02g25040, UNPLg00370
Cz02g25050				DegT/DnrJ/EryC1/StrS aminotransferase family	Automated (eggnog emapper)	Cre12.g525650.t1.2	AT1G08490.1(ATCPNIFS)	Cz02g25050, Cz05g09180
Cz02g25070				Replication Fork Protection Component Swi3	Automated (eggnog emapper)	Cre12.g512500.t1.1	AT3G02820.2	Cz02g25070
Cz02g25090				inner membrane translocase	Automated (eggnog emapper)	Cre10.g452650.t1.2(TIM17)	AT1G20350.1(ATTIM17-1), AT2G37410.1(ATTIM17-2), AT5G11690.1(ATTIM17-3)	Cz02g25090
Cz02g25100				UPF0235 protein	Automated (eggnog emapper)	Cre12.g485750.t1.1	AT5G63440.2	Cz02g25100
Cz02g25250	MEX1.1			Maltose excess protein	Automated (eggnog emapper)	Cre12.g486600.t1.2(MEX1)	AT5G17520.1(MEX1), AT5G17523.1	Cz02g25250(MEX1.1)
Cz02g25260				WD domain, G-beta repeat	Automated (eggnog emapper)	Cre12.g510150.t1.2	AT4G25440.3(ZFWD1), AT5G51980.1, AT5G40880.1, AT5G49200.1	Cz02g25260
Cz02g25280				acid phosphatase activity	Automated (eggnog emapper)	Cre12.g500200.t1.1(MPA2)		Cz02g25280
Cz02g25290				Peptidase family C54	Automated (eggnog emapper)	Cre12.g510100.t1.1(APG4)	AT3G59950.1, AT2G44140.1	Cz02g25290
Cz02g25300				RNB	Automated (eggnog emapper)	Cre12.g500650.t1.2(RNB2)	AT5G02250.1(ATMTRNASEII)	Cz02g25300
Cz02g25313	thiE2			Thiamine monophosphate synthase	Automated (eggnog emapper)
Cz02g25317	EXPA6.1			Hits Rare lipoprotein A (RlpA)-like double-psi beta-barrel Rare lipoprotein A (RlpA) contains a conserved region that has the double-psi beta-barrel (DPBB) fold 3,4	Automated (eggnog emapper)	Cre17.g723100.t1.2, Cre03.g177800.t1.1, Cre08.g381550.t1.2, Cre16.g686700.t1.1, Cre08.g381600.t1.2, Cre03.g199650.t1.1, Cre04.g226750.t1.2, Cre03.g153850.t1.2, Cre02.g076987.t1.1		Cz06g25197(EXPA6.3), Cz04g14250(EXPA6.2), Cz01g21120, Cz01g21130, Cz01g21140, Cz13g06260(EXPA20.2), Cz01g13110(EXPA20.1), Cz19g01080(EXPA20.4), Cz10g24100(EXPA6.4), Cz19g01070(EXPA20.3), Cz08g28010, Cz02g25317(EXPA6.1), Cz11g12100
Cz02g26010				Torus domain	Automated (eggnog emapper)	Cre12.g499450.t1.1		Cz02g26010
Cz02g26030				Papain family cysteine protease	Automated (eggnog emapper)			Cz01g32030, Cz13g07080, Cz05g26030, UNPLg00572, Cz02g04070, Cz16g20100, Cz14g15210, Cz14g15230, Cz13g07060, Cz05g34250, Cz14g05020, Cz02g26030, Cz18g08150, Cz15g04210, Cz11g01080, Cz13g07010, Cz01g32050, Cz13g07030, Cz08g19040
Cz02g26040				Type 2 proly 4-hydroxylase	Automated (eggnog emapper)	Cre03.g160200.t1.2, Cre08.g369300.t1.2(PHX1), Cre10.g443050.t1.2	AT5G18900.1, AT3G06300.1(AT-P4H-2), AT3G28480.2, AT3G28490.1	Cz03g05260, Cz01g42060, Cz04g05150, Cz02g26040
Cz02g26060				zinc finger	Automated (eggnog emapper)	Cre12.g515500.t1.1		Cz02g26060
Cz02g26100				Ciliary basal body-associated, B9 protein	Automated (eggnog emapper)	Cre12.g495350.t1.1(POC12)		Cz02g26100
Cz02g26110				Phosphoribosylformimino-5-aminoimidazole carboxamide ribotide isomerase	Automated (eggnog emapper)	Cre12.g495300.t1.2(HIS6)	AT2G36230.1(APG10)	Cz02g26110
Cz02g26120				MYB-CC type transfactor, LHEQLE motif	Automated (eggnog emapper)	Cre12.g495100.t1.2(PSR1)	AT4G13640.2(UNE16), AT3G24120.2, AT3G12730.1, AT2G01060.1	Cz02g26120
Cz02g26150				Potential Queuosine, Q, salvage protein family	Automated (eggnog emapper)	Cre07.g344150.t1.1		Cz02g26150
Cz02g26180				Starch binding domain	Automated (eggnog emapper)	Cre03.g183300.t1.1		Cz02g26180, Cz02g27260, Cz14g13100
Cz02g26200				Protein of unknown function DUF262	Automated (eggnog emapper)	Cre06.g306150.t1.1		Cz02g26200
Cz02g26230				zinc finger CCCH domain-containing protein	Automated (eggnog emapper)	Cre07.g355700.t1.2	AT2G24830.1	Cz02g26230
Cz02g27010				transposition, RNA-mediated	Automated (eggnog emapper)			Cz13g09250, Cz03g40130, Cz07g09130, Cz03g28140, Cz04g31320, Cz06g10270, Cz02g27010, Cz02g03020, Cz03g02170, Cz12g16120, Cz02g41155, Cz03g40140, Cz04g07320, UNPLg00342, Cz05g14160, Cz15g18090, Cz15g16060, Cz11g01040, Cz06g32080, Cz12g00030, Cz02g41150, Cz07g15240, Cz13g09240, Cz03g40120, Cz04g07280, Cz09g24160, Cz06g22250, Cz10g06220, Cz19g08080, Cz06g11150, Cz09g23090, Cz03g14150, Cz09g23160, Cz1…
Cz02g27020				Major intrinsic protein	Automated (eggnog emapper)			Cz02g27020
Cz02g27030				RNA 2'-O ribose methyltransferase substrate binding	Automated (eggnog emapper)	Cre13.g566150.t1.2	AT2G19870.1	Cz02g27030
Cz02g27040				Tesmin/TSO1-like CXC domain	Automated (eggnog emapper)
Cz02g27070				COGs COG1028 Dehydrogenase with different specificities (related to short-chain alcohol dehydrogenase)	Automated (eggnog emapper)	Cre09.g399000.t1.1, Cre09.g399200.t1.2	AT1G54870.2, AT3G05260.1	Cz02g30150, Cz02g27070
Cz02g27075	ACYP1			acylphosphatase activity	Automated (eggnog emapper)	Cre12.g541850.t1.2	AT5G03370.1	Cz01g27090(acyP), Cz02g27075(ACYP1)
Cz02g27120				Alpha beta-Hydrolases superfamily protein	Automated (eggnog emapper)	Cre07.g313550.t1.1	AT5G17670.1	Cz02g27120
Cz02g27130				histone H2A-K13 ubiquitination	Automated (eggnog emapper)	Cre01.g035400.t1.1, Cre13.g565950.t1.2		Cz06g17190(BFAR), Cz02g27130
Cz02g27140				ATPase family associated with various cellular activities (AAA)	Automated (eggnog emapper)	Cre07.g347550.t1.2		Cz02g27140
Cz02g27170				Thioredoxin	Automated (eggnog emapper)	Cre01.g037800.t1.2	AT3G25580.1, AT2G18990.1(TXND9)	Cz02g27170
Cz02g27180				ribosomal protein import into nucleus	Automated (eggnog emapper)	Cre01.g034000.t1.2(IPB1)	AT3G08947.1, AT3G08943.1, AT5G53480.1(AtKPNB1)	Cz02g27180
Cz02g27230				ABC transporter G family member	Automated (eggnog emapper)	Cre03.g162333.t1.1		Cz01g29200, Cz01g29210, Cz03g01010, Cz02g11190, Cz02g27230, Cz15g10060, Cz12g14180, Cz12g02110, Cz06g03250
Cz02g27260				to Chain , Glucoamylase, Granular Starch-Binding Domain, Nmr, Minimized Average Structure	Automated (eggnog emapper)	Cre03.g183300.t1.1		Cz02g26180, Cz02g27260, Cz14g13100
Cz02g28010				Biotin-protein ligase, N terminal	Automated (eggnog emapper)	Cre12.g508852.t1.1		Cz02g28010
Cz02g28030				Organic solute transporter Ostalpha	Automated (eggnog emapper)	Cre12.g502400.t1.2	AT5G26740.3, AT3G05940.1	Cz02g28030
Cz02g28040				Glycerol-3-phosphate	Automated (eggnog emapper)	Cre12.g503000.t1.2	AT2G13100.1(AtG3Pp5), AT3G47420.1(AtG3Pp1), AT4G17550.1(AtG3Pp4)	Cz02g28040
Cz02g28050				membrane protein At4g09580-like	Automated (eggnog emapper)		AT1G71940.2, AT4G09580.1, AT4G17790.1	Cz02g28050
Cz02g28060				Ca2 -binding protein (EF-Hand superfamily	Automated (eggnog emapper)	Cre12.g509500.t1.1		Cz02g28060
Cz02g28080	RFC1			Replication factor RFC1 C terminal domain	Automated (eggnog emapper)	Cre12.g521200.t1.2(RFC1)	AT5G22010.1(AtRFC1)	Cz02g28080(RFC1)
Cz02g28100				Cyclic dof factor	Automated (eggnog emapper)	Cre12.g521150.t1.2(CGL19)	AT5G62430.1(CDF1), AT3G47500.1(CDF3), AT5G39660.2(CDF2), AT1G69570.1, AT1G26790.1, AT1G47655.1, AT2G28510.1, AT1G28310.2	Cz02g28100
Cz02g28110				Protein phosphatase methylesterase 1	Automated (eggnog emapper)	Cre12.g521250.t1.2(PPE1)	AT4G10050.1	Cz02g28110
Cz02g28120	pde-3			calmodulin-dependent cyclic-nucleotide phosphodiesterase activity	Automated (eggnog emapper)
Cz02g28140	GST			glutathione s-transferase	Automated (eggnog emapper)	Cre11.g467690.t1.1, Cre12.g508850.t1.1		Cz02g28140(GST)
Cz02g28160				BING4CT (NUC141) domain	Automated (eggnog emapper)	Cre12.g502800.t1.2	AT3G10530.1	Cz02g28160
Cz02g28190				Ubiquitin carboxyl-terminal hydrolase	Automated (eggnog emapper)			Cz11g07070, Cz11g14210, Cz02g28190
Cz02g28200				phosphotransferase activity, carboxyl group as acceptor	Automated (eggnog emapper)	Cre03.g201000.t1.1	AT5G61450.1	Cz02g28200
Cz02g28220				S4 RNA-binding domain	Automated (eggnog emapper)	Cre12.g502950.t1.1	AT1G53120.1	Cz02g28220
Cz02g28230				Belongs to the protein kinase superfamily. Ser Thr protein kinase family	Automated (eggnog emapper)			Cz02g28230
Cz02g28250				Sterile alpha motif.	Automated (eggnog emapper)	Cre13.g585600.t1.1		Cz09g18100, Cz02g28250
Cz02g28310				RING-type E3 ubiquitin transferase	Automated (eggnog emapper)
Cz02g29010				Peptidyl-prolyl cis-trans isomerase	Automated (eggnog emapper)	Cre07.g350400.t1.1(PIN3)	AT5G19370.1	Cz02g29010
Cz02g29020				Catalyzes the final step in the synthesis of long-chain linear esters (waxes)	Automated (eggnog emapper)	Cre07.g349966.t1.1, Cre07.g350050.t1.1, Cre16.g685300.t1.2	AT3G51970.1(ASAT1), AT5G55360.1, AT5G55350.1, AT5G51420.1, AT5G55340.1, AT5G55330.1, AT1G34500.1, AT5G55320.1, AT1G34520.1, AT1G34490.1, AT5G55380.1, AT5G55370.1	Cz02g29020, Cz08g17040
Cz02g29030				UEV domain	Automated (eggnog emapper)	Cre07.g351050.t1.2(VPS23)	AT3G12400.2(ATELC), AT5G13860.1(ELC-Like)	Cz02g29030
Cz02g29050				Major Facilitator Superfamily	Automated (eggnog emapper)
Cz02g29060				E3 ubiquitin-protein ligase	Automated (eggnog emapper)		AT5G03750.1, AT5G03450.1	Cz02g29060
Cz02g29070				HMG (high mobility group) box	Automated (eggnog emapper)
Cz02g29090				Partial alpha/beta-hydrolase lipase region	Automated (eggnog emapper)	Cre05.g234801.t1.1, Cre12.g498750.t1.1(LIP2), Cre17.g698600.t1.1(LIP3)	AT5G14180.1(MPL1), AT2G15230.1(ATLIP1)	Cz03g39100, Cz05g15040, Cz02g24260(LIP1), Cz03g32020, Cz02g29090
Cz02g29160				Binding-protein-dependent transport system inner membrane component	Automated (eggnog emapper)	Cre07.g348600.t1.1(SLP1)		Cz02g29160
Cz02g29170	FIP37			FKBP12-interacting protein of 37	Automated (eggnog emapper)	Cre07.g347250.t1.1(FIP37), Cre07.g347350.t1.1	AT3G54170.1(ATFIP37)	Cz02g29170(FIP37)
Cz02g29180				WW domain binding protein 11	Automated (eggnog emapper)	Cre07.g348700.t1.2	AT5G62640.3(AtELF5)	Cz02g29180
Cz02g29190				C-terminal domain of 1-Cys peroxiredoxin	Automated (eggnog emapper)	Cre02.g114600.t1.2(PRX2), Cre06.g257601.t1.2(PRX1)	AT3G11630.1, AT5G06290.1(2-Cys Prx B)	Cz02g29190, Cz04g00010(PRDX3), Cz09g23180
Cz02g29195				Domain present in phytochromes and cGMP-specific phosphodiesterases.	Automated (eggnog emapper)	Cre07.g347200.t1.1		Cz02g29195
Cz02g29200	RBL10			serine-type endopeptidase activity	Automated (eggnog emapper)	Cre05.g245451.t1.1		Cz02g29200(RBL10)
Cz02g29220				Epidermal growth factor-like domain.	Automated (eggnog emapper)	Cre13.g578050.t1.1		Cz02g29220
Cz02g29230				mannose-ethanolamine phosphotransferase activity	Automated (eggnog emapper)	Cre06.g296100.t1.2, Cre03.g166400.t1.2		Cz02g29230
Cz02g29240				Calcium-dependent channel, 7TM region, putative phosphate	Automated (eggnog emapper)
Cz02g30020				DSHCT	Automated (eggnog emapper)	Cre06.g289950.t1.1	AT2G06990.1(HEN2)	Cz02g30020
Cz02g30030				CBS domain	Automated (eggnog emapper)
Cz02g30050				Putative ParB-like nuclease	Automated (eggnog emapper)
Cz02g30060				CAAX protease self-immunity	Automated (eggnog emapper)	Cre07.g348750.t1.1		Cz02g30060
Cz02g30127				DNA repair family protein	Automated (eggnog emapper)			Cz02g30127, Cz02g30130
Cz02g30130				DNA repair family protein	Automated (eggnog emapper)			Cz02g30127, Cz02g30130
Cz02g30140				Protein MOTHER of FT and TF 1-like	Automated (eggnog emapper)		AT1G18100.1(E12A11), AT5G62040.1(BFT), AT2G27550.1(ATC), AT5G03840.1(TFL-1), AT4G20370.1(TSF), AT1G65480.2(FT)	Cz02g30140
Cz02g30150				COGs COG1028 Dehydrogenase with different specificities (related to short-chain alcohol dehydrogenase)	Automated (eggnog emapper)	Cre09.g399000.t1.1, Cre09.g399200.t1.2	AT1G54870.2, AT3G05260.1	Cz02g30150, Cz02g27070
Cz02g30160	SWEET1A.2			Mediates both low-affinity uptake and efflux of sugar across the membrane	Automated (eggnog emapper)	Cre06.g271800.t1.2(LCI36), Cre06.g271800.t1.2(LCI36), Cre06.g275000.t1.1, Cre07.g340700.t1.1, Cre10.g421650.t1.2	AT4G10850.1(AtSWEET7), AT1G66770.1(AtSWEET6), AT3G28007.1(AtSWEET4), AT5G62850.1(AtSWEET5), AT5G40260.1(AtSWEET8), AT4G15920.1(AtSWEET17), AT3G16690.3(AtSWEET16), AT5G50790.1(AtSWEET10), AT2G39060.1(AtSWEET9), AT4G25010.1(AtSWEET14), AT5G50800.1(AtSWEET13), AT5G23660.1(AtSWEET12), AT3G48740.1(AtSWEET11), AT5G13170.1(AtSWEET15), AT1G21460.1(AtSWEET1), AT3G14770.1(AtSWEET2), AT5G53190.1(AtSWEET3)	Cz02g30160(SWEET1A.2), Cz09g24080(SWEET1A.3), Cz01g13190(SWEET1A.1)
Cz02g30170				ATPase family associated with various cellular activities (AAA)	Automated (eggnog emapper)	Cre12.g496150.t1.2	AT1G33290.1	Cz02g30170
Cz02g30180				N-(5'phosphoribosyl)anthranilate (PRA) isomerase	Automated (eggnog emapper)	Cre12.g519000.t1.1	AT5G05590.1(PAI2), AT1G07780.5(PAI1), AT1G29410.4(PAI3)	Cz02g30180
Cz02g30200	EFTS			Associates with the EF-Tu.GDP complex and induces the exchange of GDP to GTP. It remains bound to the aminoacyl-tRNA.EF- Tu.GTP complex up to the GTP hydrolysis stage on the ribosome	Automated (eggnog emapper)	Cre12.g519180.t1.1	AT4G29060.1(emb2726)	Cz02g30200(EFTS)
Cz02g30220				Phosphoglycerate mutase family	Automated (eggnog emapper)	Cre12.g518950.t1.2	AT1G09932.1, AT1G09935.1, AT2G17280.2, AT1G58280.2, AT5G64460.4	Cz02g30220
Cz02g30230				structural constituent of cuticle	Automated (eggnog emapper)	Cre12.g518800.t1.2		Cz17g02010, Cz02g30230
Cz02g30240				aldo keto reductase	Automated (eggnog emapper)	Cre02.g095127.t1.1, Cre16.g684750.t1.2, Cre12.g518900.t1.2	AT2G27680.1	Cz02g05170, Cz19g02140, Cz02g30240
Cz02g30260				Domain in SPla and the RYanodine Receptor.	Automated (eggnog emapper)	Cre12.g519150.t1.2	AT2G22010.2(RKP)	Cz05g32270, Cz02g30260
Cz02g30270				This protein is an auxiliary protein of DNA polymerase delta and is involved in the control of eukaryotic DNA replication by increasing the polymerase's processibility during elongation of the leading strand	Automated (eggnog emapper)	Cre12.g515850.t1.2(PCN1)	AT1G07370.1(ATPCNA1), AT2G29570.1(ATPCNA2)	Cz03g35210, Cz02g30270
Cz02g31020				Beta-lactamase superfamily domain	Automated (eggnog emapper)	Cre12.g492250.t1.1(TRZ3), Cre12.g492250.t1.1(TRZ3)		Cz02g31020
Cz02g31040				Caspase domain	Automated (eggnog emapper)	Cre12.g517451.t1.1	AT5G64240.2(AtMC3), AT1G02170.1(ATMC1), AT4G25110.1(AtMC2)	Cz02g31040
Cz02g31050				Rab subfamily of small GTPases	Automated (eggnog emapper)	Cre12.g517400.t1.2	AT5G45130.2(ATRAB-F2A), AT4G19640.1(ARA-7)	Cz02g31050
Cz02g31080	KCTD21			BTB POZ domain-containing protein	Automated (eggnog emapper)	Cre13.g585250.t1.1, Cre13.g579017.t1.1	AT5G55000.2(FIP2)	Cz08g30300, Cz02g31080(KCTD21), Cz11g25240, Cz11g24080, Cz03g39070
Cz02g31100				Auxilin-related protein	Automated (eggnog emapper)	Cre12.g511650.t1.1	AT4G12770.1, AT4G12780.1, AT1G21660.1	Cz02g31100
Cz02g31120				Protein of unknown function (DUF563)	Automated (eggnog emapper)	Cre10.g458950.t1.2, Cre09.g391282.t1.1, Cre16.g678997.t1.1		UNPLg00386, Cz02g31120
Cz02g31130				Ubiquitin carboxyl-terminal hydrolase	Automated (eggnog emapper)	Cre12.g508250.t1.1	AT3G47910.2, AT3G47890.1	Cz02g27210, Cz02g31130
Cz02g31140				Pumilio-like repeats	Automated (eggnog emapper)	Cre12.g544700.t1.1(PUF3)	AT5G56510.4(APUM12), AT1G22240.1(APUM8), AT1G78160.2(APUM7), AT1G35750.1(APUM10), AT1G35730.2(APUM9), AT4G08840.1(APUM11)	Cz02g31140
Cz02g31160				Chromatin-remodeling complex ATPase	Automated (eggnog emapper)	Cre12.g508150.t1.2	AT5G18620.2(CHR17), AT3G06400.3(CHR11)	Cz02g31160
Cz02g31170				Protein of unknown function (DUF1296)	Automated (eggnog emapper)	Cre09.g397549.t1.1	AT1G22080.1, AT1G23935.1, AT1G29350.1, AT1G29370.1, AT4G18150.1, AT5G46380.2	Cz02g31170
Cz02g31190				Acyl-coenzyme A thioesterase 9	Automated (eggnog emapper)	Cre01.g037350.t1.1	AT2G30720.1, AT5G48370.1	Cz02g31190
Cz02g31200				steroid binding	Automated (eggnog emapper)	Cre12.g521750.t1.2, Cre05.g243803.t1.1		Cz02g31200
Cz02g31230				Belongs to the small GTPase superfamily. Arf family	Automated (eggnog emapper)
Cz02g31240				E2 binding domain	Automated (eggnog emapper)	Cre12.g491500.t1.2(UBA2)	AT5G19180.1(ECR1)	Cz02g31240, Cz07g06165
Cz02g31260				Elongation factor 2	Automated (eggnog emapper)	Cre12.g516200.t1.2(EFG2)	AT1G56070.2(LOS1), AT3G12915.1	Cz07g06140, Cz02g31260
Cz02g32010				Acetyltransferase (GNAT) family	Automated (eggnog emapper)	Cre12.g516150.t1.2		Cz02g32010
Cz02g32020				histone H2A K63-linked ubiquitination	Automated (eggnog emapper)	Cre01.g007350.t1.2(MOT42), Cre12.g516050.t1.2		Cz02g32020
[truncated: 7,101 more rows]

## Sheet: Figure Abbreviations
Fig 9 Abbreviation Ful Names
Abbreviation	Name	Note
HXK1	hexokinase 1
MFL1	mitoferrin-like 1	Mitochondrial iron transport
PAO5	Pheophoride a oxidase 5	Chlorophyll degradation
THI4	thiazole synthase	Thiamin/thiazole biosynthesis
THIC	phosphomethylpyrimidine synthase	Thiamin/thiazole biosynthesis
FDX	Ferredoxin
FAD	Fatty acid desaturase
SAD1	stearoyl-ACP desaturase
CBR	cytochrome b reductase 1
ABCI 12	ATP-Binding Cassette I 12	Chlorophplast iron import
TIC21B	translocaton at the inner envelope membrane of chloroplast 21B/ permease in chloroplast 1	Chloroplas iron import
