# Supplementary material for: Iron rescues glucose-mediated photosynthesis repression during lipid accumulation in the green alga Chromochloris zofingiensis
Source: Nat Commun. 2024 Jul 18;15:6046. doi: 10.1038/s41467-024-50170-x (PMC11258321; doi:10.1038/s41467-024-50170-x)
Supplement: Supplementary file 14 — Source Data [file 41467_2024_50170_MOESM14_ESM.zip]

Archive with 71 entries (70 files):
- SourceData_Jeffers2024/
- SourceData_Jeffers2024/Suppl_Fig4c_sourcedata.txt
- SourceData_Jeffers2024/Fig4a_sourcedata.csv
- SourceData_Jeffers2024/Suppl_Fig1a_sourcedata.csv
- SourceData_Jeffers2024/Suppl_Fig10b_sourcedata.txt
- SourceData_Jeffers2024/Fig5c_sourcedata.csv
- SourceData_Jeffers2024/Fig5b_sourcedata.csv
- __MACOSX/SourceData_Jeffers2024/._Fig5b_sourcedata.csv
- SourceData_Jeffers2024/Fig4bcd_sourcedata.csv
- SourceData_Jeffers2024/Suppl_Fig8bc_sourcedata.csv
- SourceData_Jeffers2024/Suppl_Fig5bcd_sourcedata.csv
- SourceData_Jeffers2024/Suppl_Fig9a_sourcedata.csv
- __MACOSX/SourceData_Jeffers2024/._Suppl_Fig9a_sourcedata.csv
- SourceData_Jeffers2024/Suppl_Fig8d_sourcedata.csv
- SourceData_Jeffers2024/Fig3c_sourcedata.csv
- SourceData_Jeffers2024/Suppl_Fig9c_sourcedata.csv
- SourceData_Jeffers2024/Suppl_Fig6d_sourcedata.csv
- SourceData_Jeffers2024/Suppl_Fig6bc_sourcedata.csv
- __MACOSX/SourceData_Jeffers2024/._Suppl_Fig6bc_sourcedata.csv
- SourceData_Jeffers2024/Suppl_Fig8a_sourcedata.csv
- SourceData_Jeffers2024/Suppl_Fig9d_sourcedata.csv
- SourceData_Jeffers2024/Suppl_Fig1b_sourcedata.csv
- SourceData_Jeffers2024/Fig3e_sourcedata.csv
- __MACOSX/SourceData_Jeffers2024/._Fig3e_sourcedata.csv
- SourceData_Jeffers2024/Suppl_Fig8ef_sourcedata.csv
- SourceData_Jeffers2024/Fig5a_sourcedata.csv
- __MACOSX/SourceData_Jeffers2024/._Fig5a_sourcedata.csv
- SourceData_Jeffers2024/Fig4ef_sourcedata.csv
- SourceData_Jeffers2024/Suppl_Fig9b_sourcedata.csv
- SourceData_Jeffers2024/Fig3b_sourcedata.csv
- SourceData_Jeffers2024/Fig7a_sourcedata.jpg
- __MACOSX/SourceData_Jeffers2024/._Fig7a_sourcedata.jpg
- SourceData_Jeffers2024/Suppl_Fig5a_sourcedata.csv
- __MACOSX/SourceData_Jeffers2024/._Suppl_Fig5a_sourcedata.csv
- SourceData_Jeffers2024/Fig6b_sourcedata.csv
- SourceData_Jeffers2024/Suppl_Fig3b_sourcedata.csv
- __MACOSX/SourceData_Jeffers2024/._Suppl_Fig3b_sourcedata.csv
- SourceData_Jeffers2024/Fig1d_sourcedata.csv
- SourceData_Jeffers2024/Suppl_Fig10d_sourcedata.csv
- __MACOSX/SourceData_Jeffers2024/._Suppl_Fig10d_sourcedata.csv
- SourceData_Jeffers2024/Suppl_Fig4b_sourcedata.csv
- __MACOSX/SourceData_Jeffers2024/._Suppl_Fig4b_sourcedata.csv
- SourceData_Jeffers2024/Fig1b_sourcedata.csv
- SourceData_Jeffers2024/Suppl_Fig11_sourcedata.csv
- __MACOSX/SourceData_Jeffers2024/._Suppl_Fig11_sourcedata.csv
- SourceData_Jeffers2024/Suppl_Fig10c_sourcedata.csv
- __MACOSX/SourceData_Jeffers2024/._Suppl_Fig10c_sourcedata.csv
- SourceData_Jeffers2024/Suppl_Fig2a_sourcedata.csv
- SourceData_Jeffers2024/Fig6a_sourcedata.csv
- __MACOSX/SourceData_Jeffers2024/._Fig6a_sourcedata.csv
- SourceData_Jeffers2024/Fig7d_sourcedata.csv
- __MACOSX/SourceData_Jeffers2024/._Fig7d_sourcedata.csv
- SourceData_Jeffers2024/Fig1c_Suppl_Fig2b_sourcedata.csv
- SourceData_Jeffers2024/Suppl_Fig2c_sourcedata.csv
- __MACOSX/SourceData_Jeffers2024/._Suppl_Fig2c_sourcedata.csv
- SourceData_Jeffers2024/Suppl_Fig10a_sourcedata.csv
- __MACOSX/SourceData_Jeffers2024/._Suppl_Fig10a_sourcedata.csv
- SourceData_Jeffers2024/Fig7c_sourcedata.csv
- __MACOSX/SourceData_Jeffers2024/._Fig7c_sourcedata.csv
- SourceData_Jeffers2024/Suppl_Fig7abc_sourcedata.csv
- __MACOSX/SourceData_Jeffers2024/._Suppl_Fig7abc_sourcedata.csv
- SourceData_Jeffers2024/Suppl_Fig3a_sourcedata.csv
- SourceData_Jeffers2024/Fig5d_source_data.csv
- SourceData_Jeffers2024/Suppl_Fig4a_sourcedata.csv
- __MACOSX/SourceData_Jeffers2024/._Suppl_Fig4a_sourcedata.csv
- SourceData_Jeffers2024/Fig2d_sourcedata.jpeg
- __MACOSX/SourceData_Jeffers2024/._Fig2d_sourcedata.jpeg
- SourceData_Jeffers2024/Fig7b_sourcedata.csv
- SourceData_Jeffers2024/Fig8_sourcedata.csv
- __MACOSX/SourceData_Jeffers2024/._Fig8_sourcedata.csv
- SourceData_Jeffers2024/Fig1a_sourcedata.csv
