# Supplementary material for: Iron rescues glucose-mediated photosynthesis repression during lipid accumulation in the green alga Chromochloris zofingiensis
Source: Nat Commun. 2024 Jul 18;15:6046. doi: 10.1038/s41467-024-50170-x (PMC11258321; doi:10.1038/s41467-024-50170-x)
Supplement: Supplementary file 14 — Source Data [file 41467_2024_50170_MOESM14_ESM.zip › SourceData_Jeffers2024/Suppl_Fig4c_sourcedata.txt]

#Source Data Supplementary Fig. 4c. Residuals occurring from a cross validation approach where the linear model pipeline was run on WT data and used to predict hxk1-2 values. <d2>OriginalEquationTerms<d3> are the significant terms found in the original linear modeling, with the following column indicating whether the original model was strain-dependent. See the script TrophicState_CrossValidation…
ProteinID	strain	Condition	ActualAbundance	Predicted_abundance	Residuals	OriginalEquationTerms	Strain_Dependency
Cz01g00020.t1	WT	'-Glc_-Fe'	24.2826882	24.2264982	0.056190004	Fe	strain-independent
Cz01g00020.t1	WT	'-Glc_-Fe'	24.43689105	24.2264982	0.210392852	Fe	strain-independent
Cz01g00020.t1	WT	'-Glc_-Fe'	24.25697726	24.2264982	0.030479065	Fe	strain-independent
Cz01g00020.t1	WT	'-Glc_-Fe'	24.28661893	24.2264982	0.06012073	Fe	strain-independent
Cz01g00020.t1	WT	'+Glc_-Fe'	24.11494509	24.2264982	-0.111553104	Fe	strain-independent
Cz01g00020.t1	WT	'+Glc_-Fe'	24.10788072	24.2264982	-0.118617474	Fe	strain-independent
Cz01g00020.t1	WT	'+Glc_-Fe'	24.12181161	24.2264982	-0.104686586	Fe	strain-independent
Cz01g00020.t1	WT	'+Glc_-Fe'	24.20417271	24.2264982	-0.022325487	Fe	strain-independent
Cz01g00020.t1	WT	'-Glc_+Fe'	24.97385603	24.73374276	0.240113262	Fe	strain-independent
Cz01g00020.t1	WT	'-Glc_+Fe'	24.98325846	24.73374276	0.249515697	Fe	strain-independent
Cz01g00020.t1	WT	'-Glc_+Fe'	24.95421981	24.73374276	0.22047705	Fe	strain-independent
Cz01g00020.t1	WT	'+Glc_+Fe'	24.51889186	24.73374276	-0.214850907	Fe	strain-independent
Cz01g00020.t1	WT	'+Glc_+Fe'	24.48270849	24.73374276	-0.251034275	Fe	strain-independent
Cz01g00020.t1	WT	'+Glc_+Fe'	24.49847419	24.73374276	-0.235268574	Fe	strain-independent
Cz01g00020.t1	WT	'+Glc_+Fe'	24.48808851	24.73374276	-0.245654257	Fe	strain-independent
Cz01g00020.t1	hxk1-2	'-Glc_-Fe'	24.56805051	24.2264982	0.34155231	Fe	strain-independent
Cz01g00020.t1	hxk1-2	'-Glc_-Fe'	24.65935047	24.2264982	0.432852272	Fe	strain-independent
Cz01g00020.t1	hxk1-2	'-Glc_-Fe'	24.48520921	24.2264982	0.258711015	Fe	strain-independent
Cz01g00020.t1	hxk1-2	'+Glc_-Fe'	24.85204431	24.2264982	0.625546116	Fe	strain-independent
Cz01g00020.t1	hxk1-2	'+Glc_-Fe'	24.54578979	24.2264982	0.319291596	Fe	strain-independent
Cz01g00020.t1	hxk1-2	'+Glc_-Fe'	24.48211757	24.2264982	0.255619375	Fe	strain-independent
Cz01g00020.t1	hxk1-2	'-Glc_+Fe'	25.14858712	24.73374276	0.414844352	Fe	strain-independent
Cz01g00020.t1	hxk1-2	'-Glc_+Fe'	25.09079092	24.73374276	0.357048159	Fe	strain-independent
Cz01g00020.t1	hxk1-2	'-Glc_+Fe'	25.13211321	24.73374276	0.398370447	Fe	strain-independent
Cz01g00020.t1	hxk1-2	'-Glc_+Fe'	25.21898235	24.73374276	0.485239588	Fe	strain-independent
Cz01g00020.t1	hxk1-2	'+Glc_+Fe'	25.23214449	24.73374276	0.498401725	Fe	strain-independent
Cz01g00020.t1	hxk1-2	'+Glc_+Fe'	25.30962904	24.73374276	0.575886272	Fe	strain-independent
Cz01g00020.t1	hxk1-2	'+Glc_+Fe'	25.09983801	24.73374276	0.36609525	Fe	strain-independent
Cz01g00020.t1	hxk1-2	'+Glc_+Fe'	25.13407372	24.73374276	0.400330954	Fe	strain-independent
Cz01g00040.t1	WT	'-Glc_-Fe'	14.53872671	14.53872671	-5.33E-15	Fe, Glc, Fe:Glc	strain-independent
Cz01g00040.t1	WT	'-Glc_-Fe'	14.53872671	14.53872671	-5.33E-15	Fe, Glc, Fe:Glc	strain-independent
Cz01g00040.t1	WT	'-Glc_-Fe'	14.53872671	14.53872671	-5.33E-15	Fe, Glc, Fe:Glc	strain-independent
Cz01g00040.t1	WT	'-Glc_-Fe'	14.53872671	14.53872671	-5.33E-15	Fe, Glc, Fe:Glc	strain-independent
Cz01g00040.t1	WT	'+Glc_-Fe'	16.10864042	16.0907181	0.017922324	Fe, Glc, Fe:Glc	strain-independent
Cz01g00040.t1	WT	'+Glc_-Fe'	15.99677866	16.0907181	-0.093939435	Fe, Glc, Fe:Glc	strain-independent
Cz01g00040.t1	WT	'+Glc_-Fe'	16.1550823	16.0907181	0.064364208	Fe, Glc, Fe:Glc	strain-independent
Cz01g00040.t1	WT	'+Glc_-Fe'	16.102371	16.0907181	0.011652903	Fe, Glc, Fe:Glc	strain-independent
Cz01g00040.t1	WT	'-Glc_+Fe'	14.53872671	14.53872671	-3.55E-15	Fe, Glc, Fe:Glc	strain-independent
Cz01g00040.t1	WT	'-Glc_+Fe'	14.53872671	14.53872671	-3.55E-15	Fe, Glc, Fe:Glc	strain-independent
Cz01g00040.t1	WT	'-Glc_+Fe'	14.53872671	14.53872671	-3.55E-15	Fe, Glc, Fe:Glc	strain-independent
Cz01g00040.t1	WT	'+Glc_+Fe'	14.53872671	14.53872671	-3.55E-15	Fe, Glc, Fe:Glc	strain-independent
Cz01g00040.t1	WT	'+Glc_+Fe'	14.53872671	14.53872671	-3.55E-15	Fe, Glc, Fe:Glc	strain-independent
Cz01g00040.t1	WT	'+Glc_+Fe'	14.53872671	14.53872671	-3.55E-15	Fe, Glc, Fe:Glc	strain-independent
Cz01g00040.t1	WT	'+Glc_+Fe'	14.53872671	14.53872671	-3.55E-15	Fe, Glc, Fe:Glc	strain-independent
Cz01g00040.t1	hxk1-2	'-Glc_-Fe'	14.53872671	14.53872671	-5.33E-15	Fe, Glc, Fe:Glc	strain-independent
Cz01g00040.t1	hxk1-2	'-Glc_-Fe'	14.53872671	14.53872671	-5.33E-15	Fe, Glc, Fe:Glc	strain-independent
Cz01g00040.t1	hxk1-2	'-Glc_-Fe'	14.53872671	14.53872671	-5.33E-15	Fe, Glc, Fe:Glc	strain-independent
Cz01g00040.t1	hxk1-2	'+Glc_-Fe'	15.64299979	16.0907181	-0.447718306	Fe, Glc, Fe:Glc	strain-independent
Cz01g00040.t1	hxk1-2	'+Glc_-Fe'	15.59136163	16.0907181	-0.499356469	Fe, Glc, Fe:Glc	strain-independent
Cz01g00040.t1	hxk1-2	'+Glc_-Fe'	15.53872671	16.0907181	-0.551991382	Fe, Glc, Fe:Glc	strain-independent
Cz01g00040.t1	hxk1-2	'-Glc_+Fe'	14.53872671	14.53872671	-3.55E-15	Fe, Glc, Fe:Glc	strain-independent
Cz01g00040.t1	hxk1-2	'-Glc_+Fe'	14.53872671	14.53872671	-3.55E-15	Fe, Glc, Fe:Glc	strain-independent
Cz01g00040.t1	hxk1-2	'-Glc_+Fe'	14.53872671	14.53872671	-3.55E-15	Fe, Glc, Fe:Glc	strain-independent
Cz01g00040.t1	hxk1-2	'-Glc_+Fe'	14.53872671	14.53872671	-3.55E-15	Fe, Glc, Fe:Glc	strain-independent
Cz01g00040.t1	hxk1-2	'+Glc_+Fe'	14.53872671	14.53872671	-3.55E-15	Fe, Glc, Fe:Glc	strain-independent
Cz01g00040.t1	hxk1-2	'+Glc_+Fe'	14.53872671	14.53872671	-3.55E-15	Fe, Glc, Fe:Glc	strain-independent
Cz01g00040.t1	hxk1-2	'+Glc_+Fe'	14.53872671	14.53872671	-3.55E-15	Fe, Glc, Fe:Glc	strain-independent
Cz01g00040.t1	hxk1-2	'+Glc_+Fe'	14.53872671	14.53872671	-3.55E-15	Fe, Glc, Fe:Glc	strain-independent
Cz01g00070.t1	WT	'-Glc_-Fe'	16.06226715	15.88078271	0.181484439	Fe, Glc	strain-independent
Cz01g00070.t1	WT	'-Glc_-Fe'	16.06226715	15.88078271	0.181484439	Fe, Glc	strain-independent
Cz01g00070.t1	WT	'-Glc_-Fe'	16.06226715	15.88078271	0.181484439	Fe, Glc	strain-independent
Cz01g00070.t1	WT	'-Glc_-Fe'	16.06226715	15.88078271	0.181484439	Fe, Glc	strain-independent
Cz01g00070.t1	WT	'+Glc_-Fe'	17.4449285	17.54266006	-0.097731566	Fe, Glc	strain-independent
Cz01g00070.t1	WT	'+Glc_-Fe'	17.34886828	17.54266006	-0.193791786	Fe, Glc	strain-independent
Cz01g00070.t1	WT	'+Glc_-Fe'	17.26302032	17.54266006	-0.279639746	Fe, Glc	strain-independent
Cz01g00070.t1	WT	'+Glc_-Fe'	17.38788541	17.54266006	-0.154774659	Fe, Glc	strain-independent
Cz01g00070.t1	WT	'-Glc_+Fe'	17.07965263	17.36503626	-0.28538363	Fe, Glc	strain-independent
Cz01g00070.t1	WT	'-Glc_+Fe'	17.06226715	17.36503626	-0.302769102	Fe, Glc	strain-independent
Cz01g00070.t1	WT	'-Glc_+Fe'	17.40873567	17.36503626	0.043699414	Fe, Glc	strain-independent
Cz01g00070.t1	WT	'+Glc_+Fe'	19.13216304	19.02691361	0.10524943	Fe, Glc	strain-independent
Cz01g00070.t1	WT	'+Glc_+Fe'	19.19774371	19.02691361	0.170830106	Fe, Glc	strain-independent
Cz01g00070.t1	WT	'+Glc_+Fe'	19.2356621	19.02691361	0.208748495	Fe, Glc	strain-independent
Cz01g00070.t1	WT	'+Glc_+Fe'	19.26802333	19.02691361	0.241109727	Fe, Glc	strain-independent
Cz01g00070.t1	hxk1-2	'-Glc_-Fe'	16.06226715	15.88078271	0.181484439	Fe, Glc	strain-independent
Cz01g00070.t1	hxk1-2	'-Glc_-Fe'	16.06226715	15.88078271	0.181484439	Fe, Glc	strain-independent
Cz01g00070.t1	hxk1-2	'-Glc_-Fe'	16.06226715	15.88078271	0.181484439	Fe, Glc	strain-independent
Cz01g00070.t1	hxk1-2	'+Glc_-Fe'	18.77418637	17.54266006	1.231526306	Fe, Glc	strain-independent
Cz01g00070.t1	hxk1-2	'+Glc_-Fe'	18.7570529	17.54266006	1.214392833	Fe, Glc	strain-independent
Cz01g00070.t1	hxk1-2	'+Glc_-Fe'	18.52043716	17.54266006	0.977777092	Fe, Glc	strain-independent
Cz01g00070.t1	hxk1-2	'-Glc_+Fe'	17.28764275	17.36503626	-0.077393504	Fe, Glc	strain-independent
Cz01g00070.t1	hxk1-2	'-Glc_+Fe'	17.17461198	17.36503626	-0.190424274	Fe, Glc	strain-independent
Cz01g00070.t1	hxk1-2	'-Glc_+Fe'	17.29115859	17.36503626	-0.07387766	Fe, Glc	strain-independent
Cz01g00070.t1	hxk1-2	'-Glc_+Fe'	17.55733511	17.36503626	0.192298854	Fe, Glc	strain-independent
Cz01g00070.t1	hxk1-2	'+Glc_+Fe'	19.6729521	19.02691361	0.646038496	Fe, Glc	strain-independent
Cz01g00070.t1	hxk1-2	'+Glc_+Fe'	19.50847275	19.02691361	0.481559141	Fe, Glc	strain-independent
Cz01g00070.t1	hxk1-2	'+Glc_+Fe'	19.61861227	19.02691361	0.591698664	Fe, Glc	strain-independent
Cz01g00070.t1	hxk1-2	'+Glc_+Fe'	19.40107947	19.02691361	0.374165862	Fe, Glc	strain-independent
Cz01g00080.t1	WT	'-Glc_-Fe'	23.00179766	23.00377238	-0.00197472	NA	strain-independent
Cz01g00080.t1	WT	'-Glc_-Fe'	23.0694322	23.00377238	0.065659818	NA	strain-independent
Cz01g00080.t1	WT	'-Glc_-Fe'	23.08199595	23.00377238	0.078223571	NA	strain-independent
Cz01g00080.t1	WT	'-Glc_-Fe'	23.14402568	23.00377238	0.140253306	NA	strain-independent
Cz01g00080.t1	WT	'+Glc_-Fe'	22.8577754	23.00377238	-0.145996982	NA	strain-independent
Cz01g00080.t1	WT	'+Glc_-Fe'	22.95119202	23.00377238	-0.052580361	NA	strain-independent
Cz01g00080.t1	WT	'+Glc_-Fe'	22.96887199	23.00377238	-0.034900387	NA	strain-independent
Cz01g00080.t1	WT	'+Glc_-Fe'	22.95508813	23.00377238	-0.048684245	NA	strain-independent
Cz01g00080.t1	WT	'-Glc_+Fe'	23.50987134	23.64724093	-0.137369587	NA	strain-independent
Cz01g00080.t1	WT	'-Glc_+Fe'	23.56387971	23.64724093	-0.083361218	NA	strain-independent
Cz01g00080.t1	WT	'-Glc_+Fe'	23.52848844	23.64724093	-0.118752488	NA	strain-independent
Cz01g00080.t1	WT	'+Glc_+Fe'	23.7845515	23.64724093	0.137310575	NA	strain-independent
Cz01g00080.t1	WT	'+Glc_+Fe'	23.76550164	23.64724093	0.118260709	NA	strain-independent
Cz01g00080.t1	WT	'+Glc_+Fe'	23.78081833	23.64724093	0.133577405	NA	strain-independent
Cz01g00080.t1	WT	'+Glc_+Fe'	23.71073663	23.64724093	0.063495702	NA	strain-independent
Cz01g00080.t1	hxk1-2	'-Glc_-Fe'	22.70200879	23.00377238	-0.301763591	NA	strain-independent
Cz01g00080.t1	hxk1-2	'-Glc_-Fe'	22.73738392	23.00377238	-0.266388461	NA	strain-independent
Cz01g00080.t1	hxk1-2	'-Glc_-Fe'	22.78838933	23.00377238	-0.215383047	NA	strain-independent
Cz01g00080.t1	hxk1-2	'+Glc_-Fe'	23.65435912	23.00377238	0.650586738	NA	strain-independent
Cz01g00080.t1	hxk1-2	'+Glc_-Fe'	23.51788645	23.00377238	0.514114073	NA	strain-independent
Cz01g00080.t1	hxk1-2	'+Glc_-Fe'	23.55505528	23.00377238	0.551282903	NA	strain-independent
Cz01g00080.t1	hxk1-2	'-Glc_+Fe'	23.30275151	23.64724093	-0.344489421	NA	strain-independent
Cz01g00080.t1	hxk1-2	'-Glc_+Fe'	23.29858756	23.64724093	-0.348653369	NA	strain-independent
Cz01g00080.t1	hxk1-2	'-Glc_+Fe'	23.26082168	23.64724093	-0.386419246	NA	strain-independent
Cz01g00080.t1	hxk1-2	'-Glc_+Fe'	23.36665236	23.64724093	-0.280588568	NA	strain-independent
Cz01g00080.t1	hxk1-2	'+Glc_+Fe'	23.37050894	23.64724093	-0.276731987	NA	strain-independent
Cz01g00080.t1	hxk1-2	'+Glc_+Fe'	23.39633645	23.64724093	-0.250904482	NA	strain-independent
Cz01g00080.t1	hxk1-2	'+Glc_+Fe'	23.31632533	23.64724093	-0.3309156	NA	strain-independent
Cz01g00080.t1	hxk1-2	'+Glc_+Fe'	23.42620185	23.64724093	-0.221039076	NA	strain-independent
Cz01g00090.t1	WT	'-Glc_-Fe'	17.74457071	17.76921668	-0.024645974	Glc, Fe:Glc	strain-independent
Cz01g00090.t1	WT	'-Glc_-Fe'	17.88918139	17.76921668	0.119964706	Glc, Fe:Glc	strain-independent
Cz01g00090.t1	WT	'-Glc_-Fe'	18.00463968	17.76921668	0.23542299	Glc, Fe:Glc	strain-independent
Cz01g00090.t1	WT	'-Glc_-Fe'	18.15189905	17.76921668	0.382682364	Glc, Fe:Glc	strain-independent
Cz01g00090.t1	WT	'+Glc_-Fe'	21.32304183	21.29846495	0.024576881	Glc, Fe:Glc	strain-independent
Cz01g00090.t1	WT	'+Glc_-Fe'	21.54827321	21.29846495	0.249808262	Glc, Fe:Glc	strain-independent
Cz01g00090.t1	WT	'+Glc_-Fe'	21.54927626	21.29846495	0.250811316	Glc, Fe:Glc	strain-independent
Cz01g00090.t1	WT	'+Glc_-Fe'	21.48669258	21.29846495	0.188227627	Glc, Fe:Glc	strain-independent
Cz01g00090.t1	WT	'-Glc_+Fe'	19.75754927	19.89746226	-0.139912993	Glc, Fe:Glc	strain-independent
Cz01g00090.t1	WT	'-Glc_+Fe'	19.75915109	19.89746226	-0.138311176	Glc, Fe:Glc	strain-independent
Cz01g00090.t1	WT	'-Glc_+Fe'	19.64061837	19.89746226	-0.256843896	Glc, Fe:Glc	strain-independent
Cz01g00090.t1	WT	'+Glc_+Fe'	18.8966107	19.17021937	-0.273608672	Glc, Fe:Glc	strain-independent
Cz01g00090.t1	WT	'+Glc_+Fe'	18.8793197	19.17021937	-0.290899673	Glc, Fe:Glc	strain-independent
Cz01g00090.t1	WT	'+Glc_+Fe'	19.122205	19.17021937	-0.048014375	Glc, Fe:Glc	strain-independent
Cz01g00090.t1	WT	'+Glc_+Fe'	19.06931801	19.17021937	-0.100901366	Glc, Fe:Glc	strain-independent
Cz01g00090.t1	hxk1-2	'-Glc_-Fe'	17.72736497	17.76921668	-0.041851717	Glc, Fe:Glc	strain-independent
Cz01g00090.t1	hxk1-2	'-Glc_-Fe'	17.77782118	17.76921668	0.008604493	Glc, Fe:Glc	strain-independent
Cz01g00090.t1	hxk1-2	'-Glc_-Fe'	18.04166939	17.76921668	0.272452702	Glc, Fe:Glc	strain-independent
Cz01g00090.t1	hxk1-2	'+Glc_-Fe'	20.49438557	21.29846495	-0.804079382	Glc, Fe:Glc	strain-independent
Cz01g00090.t1	hxk1-2	'+Glc_-Fe'	20.48761422	21.29846495	-0.810850726	Glc, Fe:Glc	strain-independent
Cz01g00090.t1	hxk1-2	'+Glc_-Fe'	20.42461468	21.29846495	-0.87385027	Glc, Fe:Glc	strain-independent
Cz01g00090.t1	hxk1-2	'-Glc_+Fe'	20.21934354	19.89746226	0.321881278	Glc, Fe:Glc	strain-independent
Cz01g00090.t1	hxk1-2	'-Glc_+Fe'	20.3163808	19.89746226	0.418918543	Glc, Fe:Glc	strain-independent
Cz01g00090.t1	hxk1-2	'-Glc_+Fe'	20.05298361	19.89746226	0.155521345	Glc, Fe:Glc	strain-independent
Cz01g00090.t1	hxk1-2	'-Glc_+Fe'	20.07801668	19.89746226	0.180554418	Glc, Fe:Glc	strain-independent
Cz01g00090.t1	hxk1-2	'+Glc_+Fe'	18.8487171	19.17021937	-0.321502275	Glc, Fe:Glc	strain-independent
Cz01g00090.t1	hxk1-2	'+Glc_+Fe'	18.92423312	19.17021937	-0.245986248	Glc, Fe:Glc	strain-independent
Cz01g00090.t1	hxk1-2	'+Glc_+Fe'	19.05282296	19.17021937	-0.117396408	Glc, Fe:Glc	strain-independent
Cz01g00090.t1	hxk1-2	'+Glc_+Fe'	19.0906365	19.17021937	-0.07958287	Glc, Fe:Glc	strain-independent
Cz01g00100.t1	WT	'-Glc_-Fe'	22.08532613	22.37669042	-0.291364283	Fe:Glc	strain-independent
Cz01g00100.t1	WT	'-Glc_-Fe'	22.28813104	22.37669042	-0.088559373	Fe:Glc	strain-independent
Cz01g00100.t1	WT	'-Glc_-Fe'	22.18667769	22.37669042	-0.190012729	Fe:Glc	strain-independent
Cz01g00100.t1	WT	'-Glc_-Fe'	22.10501537	22.37669042	-0.271675046	Fe:Glc	strain-independent
Cz01g00100.t1	WT	'+Glc_-Fe'	21.60619692	21.46831408	0.137882842	Fe:Glc	strain-independent
Cz01g00100.t1	WT	'+Glc_-Fe'	21.56615974	21.46831408	0.097845662	Fe:Glc	strain-independent
Cz01g00100.t1	WT	'+Glc_-Fe'	21.55871973	21.46831408	0.090405655	Fe:Glc	strain-independent
Cz01g00100.t1	WT	'+Glc_-Fe'	21.56399969	21.46831408	0.095685609	Fe:Glc	strain-independent
Cz01g00100.t1	WT	'-Glc_+Fe'	21.35583518	21.46831408	-0.112478902	Fe:Glc	strain-independent
Cz01g00100.t1	WT	'-Glc_+Fe'	21.32274113	21.46831408	-0.145572945	Fe:Glc	strain-independent
Cz01g00100.t1	WT	'-Glc_+Fe'	21.4100011	21.46831408	-0.058312979	Fe:Glc	strain-independent
Cz01g00100.t1	WT	'+Glc_+Fe'	22.48902431	22.37669042	0.112333899	Fe:Glc	strain-independent
Cz01g00100.t1	WT	'+Glc_+Fe'	22.73933265	22.37669042	0.362642236	Fe:Glc	strain-independent
Cz01g00100.t1	WT	'+Glc_+Fe'	22.50315611	22.37669042	0.126465696	Fe:Glc	strain-independent
Cz01g00100.t1	WT	'+Glc_+Fe'	22.61686002	22.37669042	0.2401696	Fe:Glc	strain-independent
Cz01g00100.t1	hxk1-2	'-Glc_-Fe'	22.00289984	22.37669042	-0.373790574	Fe:Glc	strain-independent
Cz01g00100.t1	hxk1-2	'-Glc_-Fe'	22.04362185	22.37669042	-0.333068561	Fe:Glc	strain-independent
Cz01g00100.t1	hxk1-2	'-Glc_-Fe'	22.07147303	22.37669042	-0.305217389	Fe:Glc	strain-independent
Cz01g00100.t1	hxk1-2	'+Glc_-Fe'	21.51399832	21.46831408	0.045684245	Fe:Glc	strain-independent
Cz01g00100.t1	hxk1-2	'+Glc_-Fe'	21.62968142	21.46831408	0.161367339	Fe:Glc	strain-independent
Cz01g00100.t1	hxk1-2	'+Glc_-Fe'	21.62048032	21.46831408	0.15216624	Fe:Glc	strain-independent
Cz01g00100.t1	hxk1-2	'-Glc_+Fe'	21.32837877	21.46831408	-0.139935307	Fe:Glc	strain-independent
Cz01g00100.t1	hxk1-2	'-Glc_+Fe'	21.31203339	21.46831408	-0.156280685	Fe:Glc	strain-independent
Cz01g00100.t1	hxk1-2	'-Glc_+Fe'	21.20413155	21.46831408	-0.264182527	Fe:Glc	strain-independent
Cz01g00100.t1	hxk1-2	'-Glc_+Fe'	21.26478403	21.46831408	-0.203530054	Fe:Glc	strain-independent
Cz01g00100.t1	hxk1-2	'+Glc_+Fe'	22.5452569	22.37669042	0.168566489	Fe:Glc	strain-independent
Cz01g00100.t1	hxk1-2	'+Glc_+Fe'	22.5535136	22.37669042	0.176823187	Fe:Glc	strain-independent
Cz01g00100.t1	hxk1-2	'+Glc_+Fe'	22.65920477	22.37669042	0.282514353	Fe:Glc	strain-independent
Cz01g00100.t1	hxk1-2	'+Glc_+Fe'	22.65507808	22.37669042	0.278387669	Fe:Glc	strain-independent
Cz01g00110.t1	WT	'-Glc_-Fe'	22.3388303	22.50652184	-0.16769154	NA	strain-independent
Cz01g00110.t1	WT	'-Glc_-Fe'	22.42715959	22.50652184	-0.07936225	NA	strain-independent
Cz01g00110.t1	WT	'-Glc_-Fe'	22.37489428	22.50652184	-0.131627561	NA	strain-independent
Cz01g00110.t1	WT	'-Glc_-Fe'	22.26542229	22.50652184	-0.241099549	NA	strain-independent
Cz01g00110.t1	WT	'+Glc_-Fe'	22.81199019	23.02215662	-0.210166426	NA	strain-independent
Cz01g00110.t1	WT	'+Glc_-Fe'	22.72610234	23.02215662	-0.29605427	NA	strain-independent
Cz01g00110.t1	WT	'+Glc_-Fe'	22.74440681	23.02215662	-0.2777498	NA	strain-independent
Cz01g00110.t1	WT	'+Glc_-Fe'	22.76110583	23.02215662	-0.261050786	NA	strain-independent
Cz01g00110.t1	WT	'-Glc_+Fe'	22.6561229	22.50652184	0.149601067	NA	strain-independent
Cz01g00110.t1	WT	'-Glc_+Fe'	22.61591291	22.50652184	0.109391072	NA	strain-independent
Cz01g00110.t1	WT	'-Glc_+Fe'	22.71236537	22.50652184	0.205843535	NA	strain-independent
Cz01g00110.t1	WT	'+Glc_+Fe'	23.27059257	23.02215662	0.248435957	NA	strain-independent
Cz01g00110.t1	WT	'+Glc_+Fe'	23.27003911	23.02215662	0.247882499	NA	strain-independent
Cz01g00110.t1	WT	'+Glc_+Fe'	23.30179381	23.02215662	0.279637191	NA	strain-independent
Cz01g00110.t1	WT	'+Glc_+Fe'	23.29122225	23.02215662	0.269065636	NA	strain-independent
Cz01g00110.t1	hxk1-2	'-Glc_-Fe'	22.49416751	22.50652184	-0.012354326	NA	strain-independent
Cz01g00110.t1	hxk1-2	'-Glc_-Fe'	22.44233872	22.50652184	-0.064183116	NA	strain-independent
Cz01g00110.t1	hxk1-2	'-Glc_-Fe'	22.45993916	22.50652184	-0.046582678	NA	strain-independent
Cz01g00110.t1	hxk1-2	'+Glc_-Fe'	22.98433448	23.02215662	-0.037822139	NA	strain-independent
Cz01g00110.t1	hxk1-2	'+Glc_-Fe'	22.95307081	23.02215662	-0.069085804	NA	strain-independent
Cz01g00110.t1	hxk1-2	'+Glc_-Fe'	23.03805997	23.02215662	0.015903355	NA	strain-independent
Cz01g00110.t1	hxk1-2	'-Glc_+Fe'	22.63366341	22.50652184	0.127141576	NA	strain-independent
Cz01g00110.t1	hxk1-2	'-Glc_+Fe'	22.5902924	22.50652184	0.083770562	NA	strain-independent
Cz01g00110.t1	hxk1-2	'-Glc_+Fe'	22.60829857	22.50652184	0.101776731	NA	strain-independent
Cz01g00110.t1	hxk1-2	'-Glc_+Fe'	22.64481341	22.50652184	0.138291571	NA	strain-independent
Cz01g00110.t1	hxk1-2	'+Glc_+Fe'	22.87181227	23.02215662	-0.150344341	NA	strain-independent
Cz01g00110.t1	hxk1-2	'+Glc_+Fe'	22.95396269	23.02215662	-0.068193922	NA	strain-independent
Cz01g00110.t1	hxk1-2	'+Glc_+Fe'	22.89595	23.02215662	-0.126206611	NA	strain-independent
Cz01g00110.t1	hxk1-2	'+Glc_+Fe'	22.94694352	23.02215662	-0.075213092	NA	strain-independent
Cz01g00120.t1	WT	'-Glc_-Fe'	15.84491282	15.97742354	-0.132510721	strain, Fe, strain:Fe	strain-dependent
Cz01g00120.t1	WT	'-Glc_-Fe'	15.84491282	15.97742354	-0.132510721	strain, Fe, strain:Fe	strain-dependent
Cz01g00120.t1	WT	'-Glc_-Fe'	15.84491282	15.97742354	-0.132510721	strain, Fe, strain:Fe	strain-dependent
Cz01g00120.t1	WT	'-Glc_-Fe'	15.84491282	15.97742354	-0.132510721	strain, Fe, strain:Fe	strain-dependent
Cz01g00120.t1	WT	'+Glc_-Fe'	17.90049109	17.80845192	0.092039173	strain, Fe, strain:Fe	strain-dependent
Cz01g00120.t1	WT	'+Glc_-Fe'	18.15088298	17.80845192	0.342431065	strain, Fe, strain:Fe	strain-dependent
Cz01g00120.t1	WT	'+Glc_-Fe'	17.80532035	17.80845192	-0.003131573	strain, Fe, strain:Fe	strain-dependent
Cz01g00120.t1	WT	'+Glc_-Fe'	17.90715614	17.80845192	0.098704221	strain, Fe, strain:Fe	strain-dependent
Cz01g00120.t1	WT	'-Glc_+Fe'	17.04570695	16.91217626	0.133530692	strain, Fe, strain:Fe	strain-dependent
Cz01g00120.t1	WT	'-Glc_+Fe'	17.24344117	16.91217626	0.331264914	strain, Fe, strain:Fe	strain-dependent
Cz01g00120.t1	WT	'-Glc_+Fe'	16.84491282	16.91217626	-0.067263443	strain, Fe, strain:Fe	strain-dependent
Cz01g00120.t1	WT	'+Glc_+Fe'	18.81394027	18.74320464	0.070735626	strain, Fe, strain:Fe	strain-dependent
Cz01g00120.t1	WT	'+Glc_+Fe'	18.63501885	18.74320464	-0.108185793	strain, Fe, strain:Fe	strain-dependent
Cz01g00120.t1	WT	'+Glc_+Fe'	18.48623285	18.74320464	-0.256971794	strain, Fe, strain:Fe	strain-dependent
Cz01g00120.t1	WT	'+Glc_+Fe'	18.50758372	18.74320464	-0.235620924	strain, Fe, strain:Fe	strain-dependent
Cz01g00120.t1	hxk1-2	'-Glc_-Fe'	15.84491282	15.97742354	-0.132510721	strain, Fe, strain:Fe	strain-dependent
Cz01g00120.t1	hxk1-2	'-Glc_-Fe'	15.84491282	15.97742354	-0.132510721	strain, Fe, strain:Fe	strain-dependent
Cz01g00120.t1	hxk1-2	'-Glc_-Fe'	15.84491282	15.97742354	-0.132510721	strain, Fe, strain:Fe	strain-dependent
Cz01g00120.t1	hxk1-2	'+Glc_-Fe'	17.69176906	17.80845192	-0.116682865	strain, Fe, strain:Fe	strain-dependent
Cz01g00120.t1	hxk1-2	'+Glc_-Fe'	17.69127479	17.80845192	-0.117177134	strain, Fe, strain:Fe	strain-dependent
Cz01g00120.t1	hxk1-2	'+Glc_-Fe'	17.65055921	17.80845192	-0.157892712	strain, Fe, strain:Fe	strain-dependent
Cz01g00120.t1	hxk1-2	'-Glc_+Fe'	18.8468246	16.91217626	1.934648339	strain, Fe, strain:Fe	strain-dependent
Cz01g00120.t1	hxk1-2	'-Glc_+Fe'	18.80994175	16.91217626	1.897765485	strain, Fe, strain:Fe	strain-dependent
Cz01g00120.t1	hxk1-2	'-Glc_+Fe'	18.51626837	16.91217626	1.604092108	strain, Fe, strain:Fe	strain-dependent
Cz01g00120.t1	hxk1-2	'-Glc_+Fe'	18.85692867	16.91217626	1.944752409	strain, Fe, strain:Fe	strain-dependent
Cz01g00120.t1	hxk1-2	'+Glc_+Fe'	20.15190946	18.74320464	1.408704816	strain, Fe, strain:Fe	strain-dependent
Cz01g00120.t1	hxk1-2	'+Glc_+Fe'	19.95353279	18.74320464	1.210328144	strain, Fe, strain:Fe	strain-dependent
Cz01g00120.t1	hxk1-2	'+Glc_+Fe'	20.10740861	18.74320464	1.364203965	strain, Fe, strain:Fe	strain-dependent
Cz01g00120.t1	hxk1-2	'+Glc_+Fe'	20.19770839	18.74320464	1.454503753	strain, Fe, strain:Fe	strain-dependent
Cz01g00140.t1	WT	'-Glc_-Fe'	20.58738578	20.07068887	0.516696906	Glc, Fe:Glc	strain-independent
Cz01g00140.t1	WT	'-Glc_-Fe'	20.47147816	20.07068887	0.400789288	Glc, Fe:Glc	strain-independent
Cz01g00140.t1	WT	'-Glc_-Fe'	20.49078434	20.07068887	0.420095466	Glc, Fe:Glc	strain-independent
Cz01g00140.t1	WT	'-Glc_-Fe'	20.44395186	20.07068887	0.373262982	Glc, Fe:Glc	strain-independent
Cz01g00140.t1	WT	'+Glc_-Fe'	21.01192255	20.83729007	0.17463248	Glc, Fe:Glc	strain-independent
Cz01g00140.t1	WT	'+Glc_-Fe'	20.77986654	20.83729007	-0.057423537	Glc, Fe:Glc	strain-independent
Cz01g00140.t1	WT	'+Glc_-Fe'	20.76112847	20.83729007	-0.0761616	Glc, Fe:Glc	strain-independent
Cz01g00140.t1	WT	'+Glc_-Fe'	20.84427891	20.83729007	0.006988842	Glc, Fe:Glc	strain-independent
Cz01g00140.t1	WT	'-Glc_+Fe'	19.66830897	20.07068887	-0.402379901	Glc, Fe:Glc	strain-independent
Cz01g00140.t1	WT	'-Glc_+Fe'	19.61601778	20.07068887	-0.454671091	Glc, Fe:Glc	strain-independent
Cz01g00140.t1	WT	'-Glc_+Fe'	19.64460638	20.07068887	-0.42608249	Glc, Fe:Glc	strain-independent
Cz01g00140.t1	WT	'+Glc_+Fe'	20.88641555	20.83729007	0.049125478	Glc, Fe:Glc	strain-independent
Cz01g00140.t1	WT	'+Glc_+Fe'	20.64054151	20.83729007	-0.19674856	Glc, Fe:Glc	strain-independent
Cz01g00140.t1	WT	'+Glc_+Fe'	20.74262863	20.83729007	-0.094661441	Glc, Fe:Glc	strain-independent
Cz01g00140.t1	WT	'+Glc_+Fe'	21.03153841	20.83729007	0.194248337	Glc, Fe:Glc	strain-independent
Cz01g00140.t1	hxk1-2	'-Glc_-Fe'	20.65622068	20.07068887	0.585531805	Glc, Fe:Glc	strain-independent
Cz01g00140.t1	hxk1-2	'-Glc_-Fe'	20.57522883	20.07068887	0.50453996	Glc, Fe:Glc	strain-independent
Cz01g00140.t1	hxk1-2	'-Glc_-Fe'	20.29262647	20.07068887	0.221937593	Glc, Fe:Glc	strain-independent
Cz01g00140.t1	hxk1-2	'+Glc_-Fe'	20.12674747	20.83729007	-0.710542607	Glc, Fe:Glc	strain-independent
Cz01g00140.t1	hxk1-2	'+Glc_-Fe'	20.05428774	20.83729007	-0.783002332	Glc, Fe:Glc	strain-independent
Cz01g00140.t1	hxk1-2	'+Glc_-Fe'	20.05762489	20.83729007	-0.779665177	Glc, Fe:Glc	strain-independent
Cz01g00140.t1	hxk1-2	'-Glc_+Fe'	19.76522692	20.07068887	-0.305461952	Glc, Fe:Glc	strain-independent
Cz01g00140.t1	hxk1-2	'-Glc_+Fe'	19.91453127	20.07068887	-0.156157608	Glc, Fe:Glc	strain-independent
Cz01g00140.t1	hxk1-2	'-Glc_+Fe'	19.71092775	20.07068887	-0.359761126	Glc, Fe:Glc	strain-independent
Cz01g00140.t1	hxk1-2	'-Glc_+Fe'	19.65750135	20.07068887	-0.413187521	Glc, Fe:Glc	strain-independent
Cz01g00140.t1	hxk1-2	'+Glc_+Fe'	20.72086822	20.83729007	-0.116421856	Glc, Fe:Glc	strain-independent
Cz01g00140.t1	hxk1-2	'+Glc_+Fe'	20.65488895	20.83729007	-0.182401125	Glc, Fe:Glc	strain-independent
Cz01g00140.t1	hxk1-2	'+Glc_+Fe'	20.7240116	20.83729007	-0.113278476	Glc, Fe:Glc	strain-independent
Cz01g00140.t1	hxk1-2	'+Glc_+Fe'	20.73500234	20.83729007	-0.102287733	Glc, Fe:Glc	strain-independent
Cz01g00160.t1	WT	'-Glc_-Fe'	15.95216222	16.04203329	-0.08987107	Fe, Glc, Fe:Glc	strain-independent
Cz01g00160.t1	WT	'-Glc_-Fe'	16.15545083	16.04203329	0.113417536	Fe, Glc, Fe:Glc	strain-independent
Cz01g00160.t1	WT	'-Glc_-Fe'	16.09421151	16.04203329	0.052178221	Fe, Glc, Fe:Glc	strain-independent
Cz01g00160.t1	WT	'-Glc_-Fe'	15.96630861	16.04203329	-0.075724686	Fe, Glc, Fe:Glc	strain-independent
Cz01g00160.t1	WT	'+Glc_-Fe'	17.50109481	16.55897522	0.942119588	Fe, Glc, Fe:Glc	strain-independent
Cz01g00160.t1	WT	'+Glc_-Fe'	16.3487068	16.55897522	-0.21026842	Fe, Glc, Fe:Glc	strain-independent
Cz01g00160.t1	WT	'+Glc_-Fe'	16.22731641	16.55897522	-0.331658813	Fe, Glc, Fe:Glc	strain-independent
Cz01g00160.t1	WT	'+Glc_-Fe'	16.15878287	16.55897522	-0.400192355	Fe, Glc, Fe:Glc	strain-independent
Cz01g00160.t1	WT	'-Glc_+Fe'	19.07732676	19.0867177	-0.009390936	Fe, Glc, Fe:Glc	strain-independent
Cz01g00160.t1	WT	'-Glc_+Fe'	19.11578098	19.0867177	0.029063284	Fe, Glc, Fe:Glc	strain-independent
Cz01g00160.t1	WT	'-Glc_+Fe'	19.06704535	19.0867177	-0.019672348	Fe, Glc, Fe:Glc	strain-independent
Cz01g00160.t1	WT	'+Glc_+Fe'	17.67020977	17.49652749	0.173682276	Fe, Glc, Fe:Glc	strain-independent
Cz01g00160.t1	WT	'+Glc_+Fe'	17.03361802	17.49652749	-0.46290948	Fe, Glc, Fe:Glc	strain-independent
Cz01g00160.t1	WT	'+Glc_+Fe'	17.58782482	17.49652749	0.091297326	Fe, Glc, Fe:Glc	strain-independent
Cz01g00160.t1	WT	'+Glc_+Fe'	17.69445737	17.49652749	0.197929879	Fe, Glc, Fe:Glc	strain-independent
Cz01g00160.t1	hxk1-2	'-Glc_-Fe'	16.81999288	16.04203329	0.777959588	Fe, Glc, Fe:Glc	strain-independent
Cz01g00160.t1	hxk1-2	'-Glc_-Fe'	16.58607152	16.04203329	0.544038228	Fe, Glc, Fe:Glc	strain-independent
Cz01g00160.t1	hxk1-2	'-Glc_-Fe'	16.76991362	16.04203329	0.727880332	Fe, Glc, Fe:Glc	strain-independent
Cz01g00160.t1	hxk1-2	'+Glc_-Fe'	16.97301632	16.55897522	0.414041103	Fe, Glc, Fe:Glc	strain-independent
Cz01g00160.t1	hxk1-2	'+Glc_-Fe'	17.07229473	16.55897522	0.513319503	Fe, Glc, Fe:Glc	strain-independent
Cz01g00160.t1	hxk1-2	'+Glc_-Fe'	17.12214155	16.55897522	0.563166328	Fe, Glc, Fe:Glc	strain-independent
Cz01g00160.t1	hxk1-2	'-Glc_+Fe'	18.96576475	19.0867177	-0.12095295	Fe, Glc, Fe:Glc	strain-independent
Cz01g00160.t1	hxk1-2	'-Glc_+Fe'	18.9200982	19.0867177	-0.166619501	Fe, Glc, Fe:Glc	strain-independent
Cz01g00160.t1	hxk1-2	'-Glc_+Fe'	19.04386105	19.0867177	-0.042856651	Fe, Glc, Fe:Glc	strain-independent
Cz01g00160.t1	hxk1-2	'-Glc_+Fe'	18.98575469	19.0867177	-0.100963006	Fe, Glc, Fe:Glc	strain-independent
Cz01g00160.t1	hxk1-2	'+Glc_+Fe'	17.33207499	17.49652749	-0.16445251	Fe, Glc, Fe:Glc	strain-independent
Cz01g00160.t1	hxk1-2	'+Glc_+Fe'	17.11436195	17.49652749	-0.382165543	Fe, Glc, Fe:Glc	strain-independent
Cz01g00160.t1	hxk1-2	'+Glc_+Fe'	17.50506217	17.49652749	0.008534676	Fe, Glc, Fe:Glc	strain-independent
Cz01g00160.t1	hxk1-2	'+Glc_+Fe'	17.4307626	17.49652749	-0.065764896	Fe, Glc, Fe:Glc	strain-independent
Cz01g00170.t1	WT	'-Glc_-Fe'	20.96477237	21.33656554	-0.371793166	Glc, Fe:Glc, strain:Fe:Glc	strain-dependent
Cz01g00170.t1	WT	'-Glc_-Fe'	21.3867031	21.33656554	0.050137565	Glc, Fe:Glc, strain:Fe:Glc	strain-dependent
Cz01g00170.t1	WT	'-Glc_-Fe'	21.2737119	21.33656554	-0.062853637	Glc, Fe:Glc, strain:Fe:Glc	strain-dependent
Cz01g00170.t1	WT	'-Glc_-Fe'	21.09649354	21.33656554	-0.240071997	Glc, Fe:Glc, strain:Fe:Glc	strain-dependent
Cz01g00170.t1	WT	'+Glc_-Fe'	17.8663575	17.31594786	0.550409644	Glc, Fe:Glc, strain:Fe:Glc	strain-dependent
Cz01g00170.t1	WT	'+Glc_-Fe'	16.78716565	17.31594786	-0.528782207	Glc, Fe:Glc, strain:Fe:Glc	strain-dependent
Cz01g00170.t1	WT	'+Glc_-Fe'	17.0057527	17.31594786	-0.310195161	Glc, Fe:Glc, strain:Fe:Glc	strain-dependent
Cz01g00170.t1	WT	'+Glc_-Fe'	16.97993435	17.31594786	-0.33601351	Glc, Fe:Glc, strain:Fe:Glc	strain-dependent
Cz01g00170.t1	WT	'-Glc_+Fe'	18.85446901	18.73038213	0.124086885	Glc, Fe:Glc, strain:Fe:Glc	strain-dependent
Cz01g00170.t1	WT	'-Glc_+Fe'	18.87202196	18.73038213	0.141639832	Glc, Fe:Glc, strain:Fe:Glc	strain-dependent
Cz01g00170.t1	WT	'-Glc_+Fe'	18.93309134	18.73038213	0.202709209	Glc, Fe:Glc, strain:Fe:Glc	strain-dependent
Cz01g00170.t1	WT	'+Glc_+Fe'	19.96487911	19.92213127	0.042747835	Glc, Fe:Glc, strain:Fe:Glc	strain-dependent
Cz01g00170.t1	WT	'+Glc_+Fe'	19.85921272	19.92213127	-0.06291855	Glc, Fe:Glc, strain:Fe:Glc	strain-dependent
Cz01g00170.t1	WT	'+Glc_+Fe'	20.22116782	19.92213127	0.299036547	Glc, Fe:Glc, strain:Fe:Glc	strain-dependent
Cz01g00170.t1	WT	'+Glc_+Fe'	20.26784667	19.92213127	0.345715402	Glc, Fe:Glc, strain:Fe:Glc	strain-dependent
Cz01g00170.t1	hxk1-2	'-Glc_-Fe'	20.51502782	21.33656554	-0.821537713	Glc, Fe:Glc, strain:Fe:Glc	strain-dependent
Cz01g00170.t1	hxk1-2	'-Glc_-Fe'	20.51572037	21.33656554	-0.820845165	Glc, Fe:Glc, strain:Fe:Glc	strain-dependent
Cz01g00170.t1	hxk1-2	'-Glc_-Fe'	20.7281469	21.33656554	-0.608418636	Glc, Fe:Glc, strain:Fe:Glc	strain-dependent
Cz01g00170.t1	hxk1-2	'+Glc_-Fe'	18.22468773	17.31594786	0.908739866	Glc, Fe:Glc, strain:Fe:Glc	strain-dependent
Cz01g00170.t1	hxk1-2	'+Glc_-Fe'	18.27195841	17.31594786	0.956010546	Glc, Fe:Glc, strain:Fe:Glc	strain-dependent
Cz01g00170.t1	hxk1-2	'+Glc_-Fe'	18.28725467	17.31594786	0.971306814	Glc, Fe:Glc, strain:Fe:Glc	strain-dependent
Cz01g00170.t1	hxk1-2	'-Glc_+Fe'	19.11707844	18.73038213	0.38669631	Glc, Fe:Glc, strain:Fe:Glc	strain-dependent
Cz01g00170.t1	hxk1-2	'-Glc_+Fe'	19.16216787	18.73038213	0.431785749	Glc, Fe:Glc, strain:Fe:Glc	strain-dependent
Cz01g00170.t1	hxk1-2	'-Glc_+Fe'	19.01900305	18.73038213	0.288620924	Glc, Fe:Glc, strain:Fe:Glc	strain-dependent
Cz01g00170.t1	hxk1-2	'-Glc_+Fe'	19.16452148	18.73038213	0.434139352	Glc, Fe:Glc, strain:Fe:Glc	strain-dependent
Cz01g00170.t1	hxk1-2	'+Glc_+Fe'	19.88370012	19.92213127	-0.038431152	Glc, Fe:Glc, strain:Fe:Glc	strain-dependent
Cz01g00170.t1	hxk1-2	'+Glc_+Fe'	19.90456132	19.92213127	-0.017569952	Glc, Fe:Glc, strain:Fe:Glc	strain-dependent
Cz01g00170.t1	hxk1-2	'+Glc_+Fe'	19.90676254	19.92213127	-0.015368729	Glc, Fe:Glc, strain:Fe:Glc	strain-dependent
Cz01g00170.t1	hxk1-2	'+Glc_+Fe'	19.84063865	19.92213127	-0.081492622	Glc, Fe:Glc, strain:Fe:Glc	strain-dependent
Cz01g00180.t1	WT	'-Glc_-Fe'	21.87176788	21.91650899	-0.04474111	Fe, Fe:Glc	strain-independent
Cz01g00180.t1	WT	'-Glc_-Fe'	21.81572501	21.91650899	-0.100783983	Fe, Fe:Glc	strain-independent
Cz01g00180.t1	WT	'-Glc_-Fe'	21.72278265	21.91650899	-0.193726343	Fe, Fe:Glc	strain-independent
Cz01g00180.t1	WT	'-Glc_-Fe'	21.69882311	21.91650899	-0.217685882	Fe, Fe:Glc	strain-independent
Cz01g00180.t1	WT	'+Glc_-Fe'	20.70503051	20.56781447	0.137216039	Fe, Fe:Glc	strain-independent
Cz01g00180.t1	WT	'+Glc_-Fe'	20.68093698	20.56781447	0.113122504	Fe, Fe:Glc	strain-independent
Cz01g00180.t1	WT	'+Glc_-Fe'	20.65593919	20.56781447	0.088124715	Fe, Fe:Glc	strain-independent
Cz01g00180.t1	WT	'+Glc_-Fe'	20.78628853	20.56781447	0.218474061	Fe, Fe:Glc	strain-independent
Cz01g00180.t1	WT	'-Glc_+Fe'	21.01905324	21.3052859	-0.286232666	Fe, Fe:Glc	strain-independent
Cz01g00180.t1	WT	'-Glc_+Fe'	21.13738135	21.3052859	-0.167904554	Fe, Fe:Glc	strain-independent
Cz01g00180.t1	WT	'-Glc_+Fe'	21.34172013	21.3052859	0.036434231	Fe, Fe:Glc	strain-independent
Cz01g00180.t1	WT	'+Glc_+Fe'	22.91696726	22.65398042	0.262986842	Fe, Fe:Glc	strain-independent
Cz01g00180.t1	WT	'+Glc_+Fe'	22.77846434	22.65398042	0.12448392	Fe, Fe:Glc	strain-independent
Cz01g00180.t1	WT	'+Glc_+Fe'	22.60433393	22.65398042	-0.04964649	Fe, Fe:Glc	strain-independent
Cz01g00180.t1	WT	'+Glc_+Fe'	22.87309346	22.65398042	0.219113046	Fe, Fe:Glc	strain-independent
Cz01g00180.t1	hxk1-2	'-Glc_-Fe'	21.72775614	21.91650899	-0.188752852	Fe, Fe:Glc	strain-independent
Cz01g00180.t1	hxk1-2	'-Glc_-Fe'	21.74257297	21.91650899	-0.173936018	Fe, Fe:Glc	strain-independent
Cz01g00180.t1	hxk1-2	'-Glc_-Fe'	21.63919692	21.91650899	-0.277312069	Fe, Fe:Glc	strain-independent
Cz01g00180.t1	hxk1-2	'+Glc_-Fe'	21.45314313	20.56781447	0.88532866	Fe, Fe:Glc	strain-independent
Cz01g00180.t1	hxk1-2	'+Glc_-Fe'	21.69878798	20.56781447	1.130973503	Fe, Fe:Glc	strain-independent
Cz01g00180.t1	hxk1-2	'+Glc_-Fe'	21.49740726	20.56781447	0.929592789	Fe, Fe:Glc	strain-independent
Cz01g00180.t1	hxk1-2	'-Glc_+Fe'	21.66888514	21.3052859	0.36359924	Fe, Fe:Glc	strain-independent
Cz01g00180.t1	hxk1-2	'-Glc_+Fe'	21.64837616	21.3052859	0.343090258	Fe, Fe:Glc	strain-independent
Cz01g00180.t1	hxk1-2	'-Glc_+Fe'	21.65316957	21.3052859	0.347883672	Fe, Fe:Glc	strain-independent
Cz01g00180.t1	hxk1-2	'-Glc_+Fe'	21.650847	21.3052859	0.345561099	Fe, Fe:Glc	strain-independent
Cz01g00180.t1	hxk1-2	'+Glc_+Fe'	22.31493015	22.65398042	-0.339050266	Fe, Fe:Glc	strain-independent
Cz01g00180.t1	hxk1-2	'+Glc_+Fe'	22.22125923	22.65398042	-0.432721189	Fe, Fe:Glc	strain-independent
Cz01g00180.t1	hxk1-2	'+Glc_+Fe'	22.25769131	22.65398042	-0.396289104	Fe, Fe:Glc	strain-independent
Cz01g00180.t1	hxk1-2	'+Glc_+Fe'	22.2735854	22.65398042	-0.380395018	Fe, Fe:Glc	strain-independent
Cz01g00200.t1	WT	'-Glc_-Fe'	21.29700218	21.63646161	-0.339459431	Glc	strain-independent
Cz01g00200.t1	WT	'-Glc_-Fe'	21.59729965	21.63646161	-0.039161964	Glc	strain-independent
Cz01g00200.t1	WT	'-Glc_-Fe'	21.41854214	21.63646161	-0.217919466	Glc	strain-independent
Cz01g00200.t1	WT	'-Glc_-Fe'	21.31485318	21.63646161	-0.321608433	Glc	strain-independent
Cz01g00200.t1	WT	'+Glc_-Fe'	23.7046658	23.7094146	-0.004748795	Glc	strain-independent
Cz01g00200.t1	WT	'+Glc_-Fe'	23.67558352	23.7094146	-0.033831081	Glc	strain-independent
Cz01g00200.t1	WT	'+Glc_-Fe'	23.72985443	23.7094146	0.020439834	Glc	strain-independent
Cz01g00200.t1	WT	'+Glc_-Fe'	23.69513616	23.7094146	-0.014278439	Glc	strain-independent
Cz01g00200.t1	WT	'-Glc_+Fe'	21.84425786	21.63646161	0.207796249	Glc	strain-independent
Cz01g00200.t1	WT	'-Glc_+Fe'	21.91987112	21.63646161	0.28340951	Glc	strain-independent
Cz01g00200.t1	WT	'-Glc_+Fe'	21.83386782	21.63646161	0.197406212	Glc	strain-independent
Cz01g00200.t1	WT	'+Glc_+Fe'	23.55551218	23.7094146	-0.153902416	Glc	strain-independent
Cz01g00200.t1	WT	'+Glc_+Fe'	23.73201583	23.7094146	0.022601232	Glc	strain-independent
Cz01g00200.t1	WT	'+Glc_+Fe'	23.87971779	23.7094146	0.170303193	Glc	strain-independent
Cz01g00200.t1	WT	'+Glc_+Fe'	23.70283107	23.7094146	-0.006583529	Glc	strain-independent
Cz01g00200.t1	hxk1-2	'-Glc_-Fe'	21.0150285	21.63646161	-0.621433111	Glc	strain-independent
Cz01g00200.t1	hxk1-2	'-Glc_-Fe'	21.17152067	21.63646161	-0.464940945	Glc	strain-independent
Cz01g00200.t1	hxk1-2	'-Glc_-Fe'	21.14643052	21.63646161	-0.490031086	Glc	strain-independent
Cz01g00200.t1	hxk1-2	'+Glc_-Fe'	22.90757409	23.7094146	-0.801840503	Glc	strain-independent
Cz01g00200.t1	hxk1-2	'+Glc_-Fe'	22.86653083	23.7094146	-0.842883764	Glc	strain-independent
Cz01g00200.t1	hxk1-2	'+Glc_-Fe'	22.89601774	23.7094146	-0.813396853	Glc	strain-independent
Cz01g00200.t1	hxk1-2	'-Glc_+Fe'	21.6200474	21.63646161	-0.016414206	Glc	strain-independent
Cz01g00200.t1	hxk1-2	'-Glc_+Fe'	22.17910239	21.63646161	0.542640784	Glc	strain-independent
Cz01g00200.t1	hxk1-2	'-Glc_+Fe'	21.57651097	21.63646161	-0.059950641	Glc	strain-independent
Cz01g00200.t1	hxk1-2	'-Glc_+Fe'	21.60989821	21.63646161	-0.026563395	Glc	strain-independent
Cz01g00200.t1	hxk1-2	'+Glc_+Fe'	23.1769799	23.7094146	-0.532434698	Glc	strain-independent
Cz01g00200.t1	hxk1-2	'+Glc_+Fe'	23.25292556	23.7094146	-0.456489036	Glc	strain-independent
Cz01g00200.t1	hxk1-2	'+Glc_+Fe'	23.14961079	23.7094146	-0.559803808	Glc	strain-independent
Cz01g00200.t1	hxk1-2	'+Glc_+Fe'	23.33156248	23.7094146	-0.377852113	Glc	strain-independent
Cz01g00220.t1	WT	'-Glc_-Fe'	19.5894143	19.57263607	0.016778227	Fe, Glc	strain-independent
Cz01g00220.t1	WT	'-Glc_-Fe'	19.43019424	19.57263607	-0.142441831	Fe, Glc	strain-independent
Cz01g00220.t1	WT	'-Glc_-Fe'	19.53986021	19.57263607	-0.03277586	Fe, Glc	strain-independent
Cz01g00220.t1	WT	'-Glc_-Fe'	19.48071518	19.57263607	-0.091920889	Fe, Glc	strain-independent
Cz01g00220.t1	WT	'+Glc_-Fe'	21.50039916	21.50052103	-0.00012187	Fe, Glc	strain-independent
Cz01g00220.t1	WT	'+Glc_-Fe'	21.53383034	21.50052103	0.033309314	Fe, Glc	strain-independent
Cz01g00220.t1	WT	'+Glc_-Fe'	21.59205938	21.50052103	0.091538356	Fe, Glc	strain-independent
Cz01g00220.t1	WT	'+Glc_-Fe'	21.62615558	21.50052103	0.125634553	Fe, Glc	strain-independent
Cz01g00220.t1	WT	'-Glc_+Fe'	20.75786935	20.7541365	0.003732849	Fe, Glc	strain-independent
Cz01g00220.t1	WT	'-Glc_+Fe'	20.92424483	20.7541365	0.170108329	Fe, Glc	strain-independent
Cz01g00220.t1	WT	'-Glc_+Fe'	20.76806558	20.7541365	0.013929087	Fe, Glc	strain-independent
Cz01g00220.t1	WT	'+Glc_+Fe'	22.55806842	22.68202146	-0.123953039	Fe, Glc	strain-independent
Cz01g00220.t1	WT	'+Glc_+Fe'	22.58230726	22.68202146	-0.0997142	Fe, Glc	strain-independent
Cz01g00220.t1	WT	'+Glc_+Fe'	22.62639098	22.68202146	-0.055630475	Fe, Glc	strain-independent
Cz01g00220.t1	WT	'+Glc_+Fe'	22.71095882	22.68202146	0.028937363	Fe, Glc	strain-independent
Cz01g00220.t1	hxk1-2	'-Glc_-Fe'	19.40684029	19.57263607	-0.165795774	Fe, Glc	strain-independent
Cz01g00220.t1	hxk1-2	'-Glc_-Fe'	19.32418095	19.57263607	-0.248455115	Fe, Glc	strain-independent
Cz01g00220.t1	hxk1-2	'-Glc_-Fe'	19.34112575	19.57263607	-0.231510315	Fe, Glc	strain-independent
Cz01g00220.t1	hxk1-2	'+Glc_-Fe'	21.15823734	21.50052103	-0.342283686	Fe, Glc	strain-independent
Cz01g00220.t1	hxk1-2	'+Glc_-Fe'	21.36856109	21.50052103	-0.131959941	Fe, Glc	strain-independent
Cz01g00220.t1	hxk1-2	'+Glc_-Fe'	21.36096699	21.50052103	-0.139554035	Fe, Glc	strain-independent
Cz01g00220.t1	hxk1-2	'-Glc_+Fe'	20.79593962	20.7541365	0.041803128	Fe, Glc	strain-independent
Cz01g00220.t1	hxk1-2	'-Glc_+Fe'	20.93415344	20.7541365	0.180016941	Fe, Glc	strain-independent
Cz01g00220.t1	hxk1-2	'-Glc_+Fe'	20.81411468	20.7541365	0.059978183	Fe, Glc	strain-independent
Cz01g00220.t1	hxk1-2	'-Glc_+Fe'	20.78757832	20.7541365	0.033441821	Fe, Glc	strain-independent
Cz01g00220.t1	hxk1-2	'+Glc_+Fe'	22.41070222	22.68202146	-0.271319239	Fe, Glc	strain-independent
Cz01g00220.t1	hxk1-2	'+Glc_+Fe'	22.32258907	22.68202146	-0.359432384	Fe, Glc	strain-independent
Cz01g00220.t1	hxk1-2	'+Glc_+Fe'	22.59593367	22.68202146	-0.086087788	Fe, Glc	strain-independent
Cz01g00220.t1	hxk1-2	'+Glc_+Fe'	22.60261505	22.68202146	-0.079406406	Fe, Glc	strain-independent
Cz01g00230.t1	WT	'-Glc_-Fe'	24.29931867	24.27277738	0.026541289	Fe	strain-independent
Cz01g00230.t1	WT	'-Glc_-Fe'	24.18665453	24.27277738	-0.086122851	Fe	strain-independent
Cz01g00230.t1	WT	'-Glc_-Fe'	24.16761868	24.27277738	-0.105158701	Fe	strain-independent
Cz01g00230.t1	WT	'-Glc_-Fe'	24.16716332	24.27277738	-0.105614065	Fe	strain-independent
Cz01g00230.t1	WT	'+Glc_-Fe'	24.89113291	24.79226386	0.098869047	Fe	strain-independent
Cz01g00230.t1	WT	'+Glc_-Fe'	24.75511464	24.79226386	-0.037149221	Fe	strain-independent
Cz01g00230.t1	WT	'+Glc_-Fe'	24.87398751	24.79226386	0.081723649	Fe	strain-independent
Cz01g00230.t1	WT	'+Glc_-Fe'	24.91917471	24.79226386	0.126910853	Fe	strain-independent
Cz01g00230.t1	WT	'-Glc_+Fe'	24.91196459	24.88763386	0.024330737	Fe	strain-independent
Cz01g00230.t1	WT	'-Glc_+Fe'	25.0599744	24.88763386	0.17234054	Fe	strain-independent
Cz01g00230.t1	WT	'-Glc_+Fe'	24.89372832	24.88763386	0.006094469	Fe	strain-independent
Cz01g00230.t1	WT	'+Glc_+Fe'	25.46910902	25.40712034	0.061988686	Fe	strain-independent
Cz01g00230.t1	WT	'+Glc_+Fe'	25.27345946	25.40712034	-0.13366088	Fe	strain-independent
Cz01g00230.t1	WT	'+Glc_+Fe'	25.29807539	25.40712034	-0.109044948	Fe	strain-independent
Cz01g00230.t1	WT	'+Glc_+Fe'	25.31748315	25.40712034	-0.089637185	Fe	strain-independent
Cz01g00230.t1	hxk1-2	'-Glc_-Fe'	24.42951239	24.27277738	0.156735011	Fe	strain-independent
Cz01g00230.t1	hxk1-2	'-Glc_-Fe'	24.37781068	24.27277738	0.1050333	Fe	strain-independent
Cz01g00230.t1	hxk1-2	'-Glc_-Fe'	24.51003511	24.27277738	0.237257731	Fe	strain-independent
Cz01g00230.t1	hxk1-2	'+Glc_-Fe'	24.11745999	24.79226386	-0.674803871	Fe	strain-independent
Cz01g00230.t1	hxk1-2	'+Glc_-Fe'	24.09189613	24.79226386	-0.70036773	Fe	strain-independent
Cz01g00230.t1	hxk1-2	'+Glc_-Fe'	24.08256784	24.79226386	-0.709696023	Fe	strain-independent
Cz01g00230.t1	hxk1-2	'-Glc_+Fe'	24.98285368	24.88763386	0.09521982	Fe	strain-independent
Cz01g00230.t1	hxk1-2	'-Glc_+Fe'	24.84898018	24.88763386	-0.038653681	Fe	strain-independent
Cz01g00230.t1	hxk1-2	'-Glc_+Fe'	24.90047265	24.88763386	0.012838795	Fe	strain-independent
Cz01g00230.t1	hxk1-2	'-Glc_+Fe'	24.93520729	24.88763386	0.047573432	Fe	strain-independent
Cz01g00230.t1	hxk1-2	'+Glc_+Fe'	25.13436235	25.40712034	-0.272757988	Fe	strain-independent
Cz01g00230.t1	hxk1-2	'+Glc_+Fe'	25.18221842	25.40712034	-0.224901919	Fe	strain-independent
Cz01g00230.t1	hxk1-2	'+Glc_+Fe'	25.06429094	25.40712034	-0.342829401	Fe	strain-independent
Cz01g00230.t1	hxk1-2	'+Glc_+Fe'	25.04586517	25.40712034	-0.361255163	Fe	strain-independent
Cz01g00250.t1	WT	'-Glc_-Fe'	16.94565528	16.94565528	7.105427357601e-15	Fe, Glc, Fe:Glc	strain-independent
Cz01g00250.t1	WT	'-Glc_-Fe'	16.94565528	16.94565528	7.105427357601e-15	Fe, Glc, Fe:Glc	strain-independent
Cz01g00250.t1	WT	'-Glc_-Fe'	16.94565528	16.94565528	7.105427357601e-15	Fe, Glc, Fe:Glc	strain-independent
Cz01g00250.t1	WT	'-Glc_-Fe'	16.94565528	16.94565528	7.105427357601e-15	Fe, Glc, Fe:Glc	strain-independent
Cz01g00250.t1	WT	'+Glc_-Fe'	20.29683362	20.34739816	-0.050564543	Fe, Glc, Fe:Glc	strain-independent
Cz01g00250.t1	WT	'+Glc_-Fe'	20.39309823	20.34739816	0.045700067	Fe, Glc, Fe:Glc	strain-independent
Cz01g00250.t1	WT	'+Glc_-Fe'	20.42095186	20.34739816	0.073553695	Fe, Glc, Fe:Glc	strain-independent
Cz01g00250.t1	WT	'+Glc_-Fe'	20.27870895	20.34739816	-0.068689219	Fe, Glc, Fe:Glc	strain-independent
Cz01g00250.t1	WT	'-Glc_+Fe'	21.30595751	21.2983032	0.007654316	Fe, Glc, Fe:Glc	strain-independent
Cz01g00250.t1	WT	'-Glc_+Fe'	21.33507719	21.2983032	0.036773987	Fe, Glc, Fe:Glc	strain-independent
Cz01g00250.t1	WT	'-Glc_+Fe'	21.2538749	21.2983032	-0.044428303	Fe, Glc, Fe:Glc	strain-independent
Cz01g00250.t1	WT	'+Glc_+Fe'	21.00651416	21.04090403	-0.034389863	Fe, Glc, Fe:Glc	strain-independent
Cz01g00250.t1	WT	'+Glc_+Fe'	21.05025873	21.04090403	0.009354702	Fe, Glc, Fe:Glc	strain-independent
Cz01g00250.t1	WT	'+Glc_+Fe'	21.08927697	21.04090403	0.04837294	Fe, Glc, Fe:Glc	strain-independent
Cz01g00250.t1	WT	'+Glc_+Fe'	21.01756625	21.04090403	-0.023337779	Fe, Glc, Fe:Glc	strain-independent
Cz01g00250.t1	hxk1-2	'-Glc_-Fe'	16.94565528	16.94565528	7.105427357601e-15	Fe, Glc, Fe:Glc	strain-independent
Cz01g00250.t1	hxk1-2	'-Glc_-Fe'	16.94565528	16.94565528	7.105427357601e-15	Fe, Glc, Fe:Glc	strain-independent
Cz01g00250.t1	hxk1-2	'-Glc_-Fe'	16.94565528	16.94565528	7.105427357601e-15	Fe, Glc, Fe:Glc	strain-independent
Cz01g00250.t1	hxk1-2	'+Glc_-Fe'	20.41979723	20.34739816	0.07239907	Fe, Glc, Fe:Glc	strain-independent
Cz01g00250.t1	hxk1-2	'+Glc_-Fe'	20.35610077	20.34739816	0.00870261	Fe, Glc, Fe:Glc	strain-independent
Cz01g00250.t1	hxk1-2	'+Glc_-Fe'	20.32138582	20.34739816	-0.026012342	Fe, Glc, Fe:Glc	strain-independent
Cz01g00250.t1	hxk1-2	'-Glc_+Fe'	21.27089395	21.2983032	-0.027409252	Fe, Glc, Fe:Glc	strain-independent
Cz01g00250.t1	hxk1-2	'-Glc_+Fe'	21.49453829	21.2983032	0.196235096	Fe, Glc, Fe:Glc	strain-independent
Cz01g00250.t1	hxk1-2	'-Glc_+Fe'	21.37521633	21.2983032	0.076913135	Fe, Glc, Fe:Glc	strain-independent
Cz01g00250.t1	hxk1-2	'-Glc_+Fe'	21.35724259	21.2983032	0.058939393	Fe, Glc, Fe:Glc	strain-independent
Cz01g00250.t1	hxk1-2	'+Glc_+Fe'	20.80091441	21.04090403	-0.239989617	Fe, Glc, Fe:Glc	strain-independent
Cz01g00250.t1	hxk1-2	'+Glc_+Fe'	20.92968684	21.04090403	-0.111217186	Fe, Glc, Fe:Glc	strain-independent
Cz01g00250.t1	hxk1-2	'+Glc_+Fe'	20.79709587	21.04090403	-0.243808153	Fe, Glc, Fe:Glc	strain-independent
Cz01g00250.t1	hxk1-2	'+Glc_+Fe'	20.86309075	21.04090403	-0.177813282	Fe, Glc, Fe:Glc	strain-independent
Cz01g00250.t2	WT	'-Glc_-Fe'	11.33767301	11.33767301	3.5527136788005e-15	Fe, Glc, Fe:Glc	strain-independent
Cz01g00250.t2	WT	'-Glc_-Fe'	11.33767301	11.33767301	3.5527136788005e-15	Fe, Glc, Fe:Glc	strain-independent
Cz01g00250.t2	WT	'-Glc_-Fe'	11.33767301	11.33767301	3.5527136788005e-15	Fe, Glc, Fe:Glc	strain-independent
Cz01g00250.t2	WT	'-Glc_-Fe'	11.33767301	11.33767301	3.5527136788005e-15	Fe, Glc, Fe:Glc	strain-independent
Cz01g00250.t2	WT	'+Glc_-Fe'	11.33767301	11.33767301	3.5527136788005e-15	Fe, Glc, Fe:Glc	strain-independent
Cz01g00250.t2	WT	'+Glc_-Fe'	11.33767301	11.33767301	3.5527136788005e-15	Fe, Glc, Fe:Glc	strain-independent
Cz01g00250.t2	WT	'+Glc_-Fe'	11.33767301	11.33767301	3.5527136788005e-15	Fe, Glc, Fe:Glc	strain-independent
Cz01g00250.t2	WT	'+Glc_-Fe'	11.33767301	11.33767301	3.5527136788005e-15	Fe, Glc, Fe:Glc	strain-independent
Cz01g00250.t2	WT	'-Glc_+Fe'	17.11228298	17.13651814	-0.024235161	Fe, Glc, Fe:Glc	strain-independent
Cz01g00250.t2	WT	'-Glc_+Fe'	16.83391108	17.13651814	-0.302607066	Fe, Glc, Fe:Glc	strain-independent
Cz01g00250.t2	WT	'-Glc_+Fe'	17.46336037	17.13651814	0.326842227	Fe, Glc, Fe:Glc	strain-independent
Cz01g00250.t2	WT	'+Glc_+Fe'	11.33767301	11.33767301	3.5527136788005e-15	Fe, Glc, Fe:Glc	strain-independent
Cz01g00250.t2	WT	'+Glc_+Fe'	11.33767301	11.33767301	3.5527136788005e-15	Fe, Glc, Fe:Glc	strain-independent
Cz01g00250.t2	WT	'+Glc_+Fe'	11.33767301	11.33767301	3.5527136788005e-15	Fe, Glc, Fe:Glc	strain-independent
Cz01g00250.t2	WT	'+Glc_+Fe'	11.33767301	11.33767301	3.5527136788005e-15	Fe, Glc, Fe:Glc	strain-independent
Cz01g00250.t2	hxk1-2	'-Glc_-Fe'	11.33767301	11.33767301	3.5527136788005e-15	Fe, Glc, Fe:Glc	strain-independent
Cz01g00250.t2	hxk1-2	'-Glc_-Fe'	11.33767301	11.33767301	3.5527136788005e-15	Fe, Glc, Fe:Glc	strain-independent
Cz01g00250.t2	hxk1-2	'-Glc_-Fe'	11.33767301	11.33767301	3.5527136788005e-15	Fe, Glc, Fe:Glc	strain-independent
Cz01g00250.t2	hxk1-2	'+Glc_-Fe'	11.33767301	11.33767301	3.5527136788005e-15	Fe, Glc, Fe:Glc	strain-independent
Cz01g00250.t2	hxk1-2	'+Glc_-Fe'	11.33767301	11.33767301	3.5527136788005e-15	Fe, Glc, Fe:Glc	strain-independent
Cz01g00250.t2	hxk1-2	'+Glc_-Fe'	11.33767301	11.33767301	3.5527136788005e-15	Fe, Glc, Fe:Glc	strain-independent
Cz01g00250.t2	hxk1-2	'-Glc_+Fe'	16.25956186	17.13651814	-0.876956284	Fe, Glc, Fe:Glc	strain-independent
Cz01g00250.t2	hxk1-2	'-Glc_+Fe'	16.43407118	17.13651814	-0.70244696	Fe, Glc, Fe:Glc	strain-independent
Cz01g00250.t2	hxk1-2	'-Glc_+Fe'	16.33264136	17.13651814	-0.803876784	Fe, Glc, Fe:Glc	strain-independent
Cz01g00250.t2	hxk1-2	'-Glc_+Fe'	16.63408942	17.13651814	-0.502428718	Fe, Glc, Fe:Glc	strain-independent
Cz01g00250.t2	hxk1-2	'+Glc_+Fe'	13.06952118	11.33767301	1.731848177	Fe, Glc, Fe:Glc	strain-independent
Cz01g00250.t2	hxk1-2	'+Glc_+Fe'	12.33767301	11.33767301	1	Fe, Glc, Fe:Glc	strain-independent
Cz01g00250.t2	hxk1-2	'+Glc_+Fe'	12.91963401	11.33767301	1.581961004	Fe, Glc, Fe:Glc	strain-independent
Cz01g00250.t2	hxk1-2	'+Glc_+Fe'	11.33767301	11.33767301	3.5527136788005e-15	Fe, Glc, Fe:Glc	strain-independent
Cz01g00270.t1	WT	'-Glc_-Fe'	24.33166867	24.24422455	0.087444129	Fe, strain:Fe:Glc	strain-dependent
Cz01g00270.t1	WT	'-Glc_-Fe'	24.20789986	24.24422455	-0.036324685	Fe, strain:Fe:Glc	strain-dependent
Cz01g00270.t1	WT	'-Glc_-Fe'	24.47607772	24.24422455	0.231853172	Fe, strain:Fe:Glc	strain-dependent
Cz01g00270.t1	WT	'-Glc_-Fe'	24.54257396	24.24422455	0.298349411	Fe, strain:Fe:Glc	strain-dependent
Cz01g00270.t1	WT	'+Glc_-Fe'	25.18190225	25.27136013	-0.089457886	Fe, strain:Fe:Glc	strain-dependent
Cz01g00270.t1	WT	'+Glc_-Fe'	24.99720369	25.27136013	-0.274156446	Fe, strain:Fe:Glc	strain-dependent
Cz01g00270.t1	WT	'+Glc_-Fe'	25.19255107	25.27136013	-0.078809059	Fe, strain:Fe:Glc	strain-dependent
Cz01g00270.t1	WT	'+Glc_-Fe'	25.1324615	25.27136013	-0.138898635	Fe, strain:Fe:Glc	strain-dependent
Cz01g00270.t1	WT	'-Glc_+Fe'	24.90798895	24.58664269	0.321346265	Fe, strain:Fe:Glc	strain-dependent
Cz01g00270.t1	WT	'-Glc_+Fe'	24.81714829	24.58664269	0.230505606	Fe, strain:Fe:Glc	strain-dependent
Cz01g00270.t1	WT	'-Glc_+Fe'	24.47078234	24.58664269	-0.115860351	Fe, strain:Fe:Glc	strain-dependent
Cz01g00270.t1	WT	'+Glc_+Fe'	23.47371217	23.5595071	-0.085794932	Fe, strain:Fe:Glc	strain-dependent
Cz01g00270.t1	WT	'+Glc_+Fe'	23.5350549	23.5595071	-0.024452198	Fe, strain:Fe:Glc	strain-dependent
Cz01g00270.t1	WT	'+Glc_+Fe'	23.39304778	23.5595071	-0.166459323	Fe, strain:Fe:Glc	strain-dependent
Cz01g00270.t1	WT	'+Glc_+Fe'	23.25489153	23.5595071	-0.304615574	Fe, strain:Fe:Glc	strain-dependent
Cz01g00270.t1	hxk1-2	'-Glc_-Fe'	24.5816289	24.24422455	0.33740435	Fe, strain:Fe:Glc	strain-dependent
Cz01g00270.t1	hxk1-2	'-Glc_-Fe'	24.34891167	24.24422455	0.104687128	Fe, strain:Fe:Glc	strain-dependent
Cz01g00270.t1	hxk1-2	'-Glc_-Fe'	24.55465797	24.24422455	0.310433424	Fe, strain:Fe:Glc	strain-dependent
Cz01g00270.t1	hxk1-2	'+Glc_-Fe'	24.5414705	25.27136013	-0.729889632	Fe, strain:Fe:Glc	strain-dependent
Cz01g00270.t1	hxk1-2	'+Glc_-Fe'	24.40164178	25.27136013	-0.869718357	Fe, strain:Fe:Glc	strain-dependent
Cz01g00270.t1	hxk1-2	'+Glc_-Fe'	24.533187	25.27136013	-0.738173136	Fe, strain:Fe:Glc	strain-dependent
Cz01g00270.t1	hxk1-2	'-Glc_+Fe'	24.0549511	24.58664269	-0.531691586	Fe, strain:Fe:Glc	strain-dependent
Cz01g00270.t1	hxk1-2	'-Glc_+Fe'	23.87813809	24.58664269	-0.708504596	Fe, strain:Fe:Glc	strain-dependent
Cz01g00270.t1	hxk1-2	'-Glc_+Fe'	24.11607196	24.58664269	-0.470570722	Fe, strain:Fe:Glc	strain-dependent
Cz01g00270.t1	hxk1-2	'-Glc_+Fe'	24.00307153	24.58664269	-0.583571153	Fe, strain:Fe:Glc	strain-dependent
Cz01g00270.t1	hxk1-2	'+Glc_+Fe'	24.22702208	23.5595071	0.667514977	Fe, strain:Fe:Glc	strain-dependent
Cz01g00270.t1	hxk1-2	'+Glc_+Fe'	24.25805737	23.5595071	0.698550269	Fe, strain:Fe:Glc	strain-dependent
Cz01g00270.t1	hxk1-2	'+Glc_+Fe'	24.15147205	23.5595071	0.591964951	Fe, strain:Fe:Glc	strain-dependent
Cz01g00270.t1	hxk1-2	'+Glc_+Fe'	24.46274912	23.5595071	0.90324202	Fe, strain:Fe:Glc	strain-dependent
Cz01g00275.t1	WT	'-Glc_-Fe'	19.83491876	19.78791402	0.047004744	Fe, Fe:Glc	strain-independent
Cz01g00275.t1	WT	'-Glc_-Fe'	19.73706152	19.78791402	-0.050852495	Fe, Fe:Glc	strain-independent
Cz01g00275.t1	WT	'-Glc_-Fe'	19.79053536	19.78791402	0.002621347	Fe, Fe:Glc	strain-independent
Cz01g00275.t1	WT	'-Glc_-Fe'	19.78914042	19.78791402	0.001226403	Fe, Fe:Glc	strain-independent
Cz01g00275.t1	WT	'+Glc_-Fe'	19.08433898	19.16540852	-0.081069539	Fe, Fe:Glc	strain-independent
Cz01g00275.t1	WT	'+Glc_-Fe'	19.15608011	19.16540852	-0.009328408	Fe, Fe:Glc	strain-independent
Cz01g00275.t1	WT	'+Glc_-Fe'	19.27637735	19.16540852	0.110968825	Fe, Fe:Glc	strain-independent
Cz01g00275.t1	WT	'+Glc_-Fe'	19.14483764	19.16540852	-0.020570878	Fe, Fe:Glc	strain-independent
Cz01g00275.t1	WT	'-Glc_+Fe'	20.69200573	20.63481663	0.057189099	Fe, Fe:Glc	strain-independent
Cz01g00275.t1	WT	'-Glc_+Fe'	20.5928136	20.63481663	-0.042003031	Fe, Fe:Glc	strain-independent
Cz01g00275.t1	WT	'-Glc_+Fe'	20.61963056	20.63481663	-0.015186068	Fe, Fe:Glc	strain-independent
Cz01g00275.t1	WT	'+Glc_+Fe'	22.00872263	22.30542433	-0.296701703	Fe, Fe:Glc	strain-independent
Cz01g00275.t1	WT	'+Glc_+Fe'	22.48293193	22.30542433	0.177507599	Fe, Fe:Glc	strain-independent
Cz01g00275.t1	WT	'+Glc_+Fe'	22.35232988	22.30542433	0.046905546	Fe, Fe:Glc	strain-independent
Cz01g00275.t1	WT	'+Glc_+Fe'	22.37771289	22.30542433	0.072288558	Fe, Fe:Glc	strain-independent
Cz01g00275.t1	hxk1-2	'-Glc_-Fe'	20.06330688	19.78791402	0.275392866	Fe, Fe:Glc	strain-independent
Cz01g00275.t1	hxk1-2	'-Glc_-Fe'	20.14913003	19.78791402	0.361216015	Fe, Fe:Glc	strain-independent
Cz01g00275.t1	hxk1-2	'-Glc_-Fe'	19.95684939	19.78791402	0.168935371	Fe, Fe:Glc	strain-independent
Cz01g00275.t1	hxk1-2	'+Glc_-Fe'	18.83361204	19.16540852	-0.331796486	Fe, Fe:Glc	strain-independent
Cz01g00275.t1	hxk1-2	'+Glc_-Fe'	18.73446192	19.16540852	-0.430946606	Fe, Fe:Glc	strain-independent
Cz01g00275.t1	hxk1-2	'+Glc_-Fe'	18.64515656	19.16540852	-0.520251962	Fe, Fe:Glc	strain-independent
Cz01g00275.t1	hxk1-2	'-Glc_+Fe'	20.4234313	20.63481663	-0.211385331	Fe, Fe:Glc	strain-independent
Cz01g00275.t1	hxk1-2	'-Glc_+Fe'	20.57709012	20.63481663	-0.057726517	Fe, Fe:Glc	strain-independent
Cz01g00275.t1	hxk1-2	'-Glc_+Fe'	20.43193949	20.63481663	-0.202877139	Fe, Fe:Glc	strain-independent
Cz01g00275.t1	hxk1-2	'-Glc_+Fe'	20.42891343	20.63481663	-0.205903201	Fe, Fe:Glc	strain-independent
Cz01g00275.t1	hxk1-2	'+Glc_+Fe'	21.72028203	22.30542433	-0.585142306	Fe, Fe:Glc	strain-independent
Cz01g00275.t1	hxk1-2	'+Glc_+Fe'	21.64262358	22.30542433	-0.662800753	Fe, Fe:Glc	strain-independent
Cz01g00275.t1	hxk1-2	'+Glc_+Fe'	21.85747594	22.30542433	-0.447948394	Fe, Fe:Glc	strain-independent
Cz01g00275.t1	hxk1-2	'+Glc_+Fe'	21.9291695	22.30542433	-0.376254832	Fe, Fe:Glc	strain-independent
Cz01g00290.t1	WT	'-Glc_-Fe'	15.66501104	15.66501104	7.105427357601e-15	Fe	strain-independent
Cz01g00290.t1	WT	'-Glc_-Fe'	15.66501104	15.66501104	7.105427357601e-15	Fe	strain-independent
Cz01g00290.t1	WT	'-Glc_-Fe'	15.66501104	15.66501104	7.105427357601e-15	Fe	strain-independent
Cz01g00290.t1	WT	'-Glc_-Fe'	15.66501104	15.66501104	7.105427357601e-15	Fe	strain-independent
Cz01g00290.t1	WT	'+Glc_-Fe'	15.66501104	15.66501104	7.105427357601e-15	Fe	strain-independent
Cz01g00290.t1	WT	'+Glc_-Fe'	15.66501104	15.66501104	7.105427357601e-15	Fe	strain-independent
Cz01g00290.t1	WT	'+Glc_-Fe'	15.66501104	15.66501104	7.105427357601e-15	Fe	strain-independent
Cz01g00290.t1	WT	'+Glc_-Fe'	15.66501104	15.66501104	7.105427357601e-15	Fe	strain-independent
Cz01g00290.t1	WT	'-Glc_+Fe'	18.86677744	18.43783049	0.428946955	Fe	strain-independent
Cz01g00290.t1	WT	'-Glc_+Fe'	18.85869864	18.43783049	0.420868149	Fe	strain-independent
Cz01g00290.t1	WT	'-Glc_+Fe'	18.68072977	18.43783049	0.242899283	Fe	strain-independent
Cz01g00290.t1	WT	'+Glc_+Fe'	17.98865401	18.43783049	-0.449176484	Fe	strain-independent
Cz01g00290.t1	WT	'+Glc_+Fe'	18.29131349	18.43783049	-0.146516998	Fe	strain-independent
Cz01g00290.t1	WT	'+Glc_+Fe'	18.03108638	18.43783049	-0.406744106	Fe	strain-independent
Cz01g00290.t1	WT	'+Glc_+Fe'	17.98331556	18.43783049	-0.454514928	Fe	strain-independent
Cz01g00290.t1	hxk1-2	'-Glc_-Fe'	15.66501104	15.66501104	7.105427357601e-15	Fe	strain-independent
Cz01g00290.t1	hxk1-2	'-Glc_-Fe'	15.66501104	15.66501104	7.105427357601e-15	Fe	strain-independent
Cz01g00290.t1	hxk1-2	'-Glc_-Fe'	15.66501104	15.66501104	7.105427357601e-15	Fe	strain-independent
Cz01g00290.t1	hxk1-2	'+Glc_-Fe'	15.66501104	15.66501104	7.105427357601e-15	Fe	strain-independent
Cz01g00290.t1	hxk1-2	'+Glc_-Fe'	15.66501104	15.66501104	7.105427357601e-15	Fe	strain-independent
Cz01g00290.t1	hxk1-2	'+Glc_-Fe'	15.66501104	15.66501104	7.105427357601e-15	Fe	strain-independent
Cz01g00290.t1	hxk1-2	'-Glc_+Fe'	18.6198701	18.43783049	0.182039611	Fe	strain-independent
Cz01g00290.t1	hxk1-2	'-Glc_+Fe'	18.89465462	18.43783049	0.456824129	Fe	strain-independent
Cz01g00290.t1	hxk1-2	'-Glc_+Fe'	18.64900483	18.43783049	0.211174339	Fe	strain-independent
Cz01g00290.t1	hxk1-2	'-Glc_+Fe'	18.553833	18.43783049	0.116002509	Fe	strain-independent
Cz01g00290.t1	hxk1-2	'+Glc_+Fe'	17.80876039	18.43783049	-0.629070096	Fe	strain-independent
Cz01g00290.t1	hxk1-2	'+Glc_+Fe'	17.82305541	18.43783049	-0.614775084	Fe	strain-independent
Cz01g00290.t1	hxk1-2	'+Glc_+Fe'	17.93636021	18.43783049	-0.501470279	Fe	strain-independent
Cz01g00290.t1	hxk1-2	'+Glc_+Fe'	17.99316099	18.43783049	-0.444669498	Fe	strain-independent
Cz01g00310.t1	WT	'-Glc_-Fe'	17.0075577	17.0075577	3.5527136788005e-15	Fe	strain-independent
Cz01g00310.t1	WT	'-Glc_-Fe'	17.0075577	17.0075577	3.5527136788005e-15	Fe	strain-independent
Cz01g00310.t1	WT	'-Glc_-Fe'	17.0075577	17.0075577	3.5527136788005e-15	Fe	strain-independent
Cz01g00310.t1	WT	'-Glc_-Fe'	17.0075577	17.0075577	3.5527136788005e-15	Fe	strain-independent
Cz01g00310.t1	WT	'+Glc_-Fe'	17.0075577	17.0075577	3.5527136788005e-15	Fe	strain-independent
Cz01g00310.t1	WT	'+Glc_-Fe'	17.0075577	17.0075577	3.5527136788005e-15	Fe	strain-independent
Cz01g00310.t1	WT	'+Glc_-Fe'	17.0075577	17.0075577	3.5527136788005e-15	Fe	strain-independent
Cz01g00310.t1	WT	'+Glc_-Fe'	17.0075577	17.0075577	3.5527136788005e-15	Fe	strain-independent
Cz01g00310.t1	WT	'-Glc_+Fe'	18.92002095	18.79393307	0.126087875	Fe	strain-independent
Cz01g00310.t1	WT	'-Glc_+Fe'	18.79571008	18.79393307	0.00177701	Fe	strain-independent
Cz01g00310.t1	WT	'-Glc_+Fe'	18.85617707	18.79393307	0.062243997	Fe	strain-independent
Cz01g00310.t1	WT	'+Glc_+Fe'	18.53570909	18.79393307	-0.258223983	Fe	strain-independent
Cz01g00310.t1	WT	'+Glc_+Fe'	19.16238838	18.79393307	0.368455308	Fe	strain-independent
Cz01g00310.t1	WT	'+Glc_+Fe'	18.74514773	18.79393307	-0.048785346	Fe	strain-independent
Cz01g00310.t1	WT	'+Glc_+Fe'	18.47900858	18.79393307	-0.314924488	Fe	strain-independent
Cz01g00310.t1	hxk1-2	'-Glc_-Fe'	17.0075577	17.0075577	3.5527136788005e-15	Fe	strain-independent
Cz01g00310.t1	hxk1-2	'-Glc_-Fe'	17.0075577	17.0075577	3.5527136788005e-15	Fe	strain-independent
Cz01g00310.t1	hxk1-2	'-Glc_-Fe'	17.0075577	17.0075577	3.5527136788005e-15	Fe	strain-independent
Cz01g00310.t1	hxk1-2	'+Glc_-Fe'	17.0075577	17.0075577	3.5527136788005e-15	Fe	strain-independent
Cz01g00310.t1	hxk1-2	'+Glc_-Fe'	17.0075577	17.0075577	3.5527136788005e-15	Fe	strain-independent
Cz01g00310.t1	hxk1-2	'+Glc_-Fe'	17.0075577	17.0075577	3.5527136788005e-15	Fe	strain-independent
Cz01g00310.t1	hxk1-2	'-Glc_+Fe'	18.07034178	18.79393307	-0.723591291	Fe	strain-independent
Cz01g00310.t1	hxk1-2	'-Glc_+Fe'	18.0075577	18.79393307	-0.786375371	Fe	strain-independent
Cz01g00310.t1	hxk1-2	'-Glc_+Fe'	18.35255818	18.79393307	-0.441374895	Fe	strain-independent
Cz01g00310.t1	hxk1-2	'-Glc_+Fe'	18.04647293	18.79393307	-0.747460137	Fe	strain-independent
Cz01g00310.t1	hxk1-2	'+Glc_+Fe'	18.56165538	18.79393307	-0.232277693	Fe	strain-independent
Cz01g00310.t1	hxk1-2	'+Glc_+Fe'	18.59405148	18.79393307	-0.199881593	Fe	strain-independent
Cz01g00310.t1	hxk1-2	'+Glc_+Fe'	18.4384419	18.79393307	-0.355491174	Fe	strain-independent
Cz01g00310.t1	hxk1-2	'+Glc_+Fe'	18.69792633	18.79393307	-0.096006739	Fe	strain-independent
Cz01g01010.t1	WT	'-Glc_-Fe'	15.10905562	15.10905562	8.88178419700125e-15	Fe, Glc, Fe:Glc	strain-independent
Cz01g01010.t1	WT	'-Glc_-Fe'	15.10905562	15.10905562	8.88178419700125e-15	Fe, Glc, Fe:Glc	strain-independent
Cz01g01010.t1	WT	'-Glc_-Fe'	15.10905562	15.10905562	8.88178419700125e-15	Fe, Glc, Fe:Glc	strain-independent
Cz01g01010.t1	WT	'-Glc_-Fe'	15.10905562	15.10905562	8.88178419700125e-15	Fe, Glc, Fe:Glc	strain-independent
Cz01g01010.t1	WT	'+Glc_-Fe'	15.10905562	15.10905562	3.5527136788005e-15	Fe, Glc, Fe:Glc	strain-independent
Cz01g01010.t1	WT	'+Glc_-Fe'	15.10905562	15.10905562	3.5527136788005e-15	Fe, Glc, Fe:Glc	strain-independent
Cz01g01010.t1	WT	'+Glc_-Fe'	15.10905562	15.10905562	3.5527136788005e-15	Fe, Glc, Fe:Glc	strain-independent
Cz01g01010.t1	WT	'+Glc_-Fe'	15.10905562	15.10905562	3.5527136788005e-15	Fe, Glc, Fe:Glc	strain-independent
Cz01g01010.t1	WT	'-Glc_+Fe'	15.10905562	15.10905562	3.5527136788005e-15	Fe, Glc, Fe:Glc	strain-independent
Cz01g01010.t1	WT	'-Glc_+Fe'	15.10905562	15.10905562	3.5527136788005e-15	Fe, Glc, Fe:Glc	strain-independent
Cz01g01010.t1	WT	'-Glc_+Fe'	15.10905562	15.10905562	3.5527136788005e-15	Fe, Glc, Fe:Glc	strain-independent
Cz01g01010.t1	WT	'+Glc_+Fe'	18.36165656	18.534555	-0.172898438	Fe, Glc, Fe:Glc	strain-independent
Cz01g01010.t1	WT	'+Glc_+Fe'	18.48928218	18.534555	-0.045272815	Fe, Glc, Fe:Glc	strain-independent
Cz01g01010.t1	WT	'+Glc_+Fe'	18.68686646	18.534555	0.152311468	Fe, Glc, Fe:Glc	strain-independent
Cz01g01010.t1	WT	'+Glc_+Fe'	18.60041478	18.534555	0.065859785	Fe, Glc, Fe:Glc	strain-independent
Cz01g01010.t1	hxk1-2	'-Glc_-Fe'	15.10905562	15.10905562	8.88178419700125e-15	Fe, Glc, Fe:Glc	strain-independent
Cz01g01010.t1	hxk1-2	'-Glc_-Fe'	15.10905562	15.10905562	8.88178419700125e-15	Fe, Glc, Fe:Glc	strain-independent
Cz01g01010.t1	hxk1-2	'-Glc_-Fe'	15.10905562	15.10905562	8.88178419700125e-15	Fe, Glc, Fe:Glc	strain-independent
Cz01g01010.t1	hxk1-2	'+Glc_-Fe'	15.10905562	15.10905562	3.5527136788005e-15	Fe, Glc, Fe:Glc	strain-independent
Cz01g01010.t1	hxk1-2	'+Glc_-Fe'	15.10905562	15.10905562	3.5527136788005e-15	Fe, Glc, Fe:Glc	strain-independent
Cz01g01010.t1	hxk1-2	'+Glc_-Fe'	15.10905562	15.10905562	3.5527136788005e-15	Fe, Glc, Fe:Glc	strain-independent
Cz01g01010.t1	hxk1-2	'-Glc_+Fe'	15.10905562	15.10905562	3.5527136788005e-15	Fe, Glc, Fe:Glc	strain-independent
Cz01g01010.t1	hxk1-2	'-Glc_+Fe'	15.10905562	15.10905562	3.5527136788005e-15	Fe, Glc, Fe:Glc	strain-independent
Cz01g01010.t1	hxk1-2	'-Glc_+Fe'	15.10905562	15.10905562	3.5527136788005e-15	Fe, Glc, Fe:Glc	strain-independent
Cz01g01010.t1	hxk1-2	'-Glc_+Fe'	15.10905562	15.10905562	3.5527136788005e-15	Fe, Glc, Fe:Glc	strain-independent
Cz01g01010.t1	hxk1-2	'+Glc_+Fe'	18.48325382	18.534555	-0.051301175	Fe, Glc, Fe:Glc	strain-independent
Cz01g01010.t1	hxk1-2	'+Glc_+Fe'	18.45044864	18.534555	-0.084106359	Fe, Glc, Fe:Glc	strain-independent
Cz01g01010.t1	hxk1-2	'+Glc_+Fe'	18.54653721	18.534555	0.01198221	Fe, Glc, Fe:Glc	strain-independent
Cz01g01010.t1	hxk1-2	'+Glc_+Fe'	18.50654026	18.534555	-0.028014736	Fe, Glc, Fe:Glc	strain-independent
Cz01g01020.t1	WT	'-Glc_-Fe'	28.59417663	28.62637693	-0.032200305	strain, Fe, Glc, Fe:Glc	strain-dependent
Cz01g01020.t1	WT	'-Glc_-Fe'	28.85321998	28.62637693	0.226843047	strain, Fe, Glc, Fe:Glc	strain-dependent
Cz01g01020.t1	WT	'-Glc_-Fe'	28.58107308	28.62637693	-0.045303853	strain, Fe, Glc, Fe:Glc	strain-dependent
Cz01g01020.t1	WT	'-Glc_-Fe'	28.47703804	28.62637693	-0.149338889	strain, Fe, Glc, Fe:Glc	strain-dependent
Cz01g01020.t1	WT	'+Glc_-Fe'	28.91463096	28.97627234	-0.061641381	strain, Fe, Glc, Fe:Glc	strain-dependent
Cz01g01020.t1	WT	'+Glc_-Fe'	29.05147934	28.97627234	0.075206998	strain, Fe, Glc, Fe:Glc	strain-dependent
Cz01g01020.t1	WT	'+Glc_-Fe'	28.94279786	28.97627234	-0.033474482	strain, Fe, Glc, Fe:Glc	strain-dependent
Cz01g01020.t1	WT	'+Glc_-Fe'	28.9961812	28.97627234	0.019908864	strain, Fe, Glc, Fe:Glc	strain-dependent
Cz01g01020.t1	WT	'-Glc_+Fe'	27.17244341	27.31006606	-0.137622652	strain, Fe, Glc, Fe:Glc	strain-dependent
Cz01g01020.t1	WT	'-Glc_+Fe'	27.23232852	27.31006606	-0.077737538	strain, Fe, Glc, Fe:Glc	strain-dependent
Cz01g01020.t1	WT	'-Glc_+Fe'	27.52542625	27.31006606	0.21536019	strain, Fe, Glc, Fe:Glc	strain-dependent
Cz01g01020.t1	WT	'+Glc_+Fe'	28.95326168	28.95404988	-0.000788205	strain, Fe, Glc, Fe:Glc	strain-dependent
Cz01g01020.t1	WT	'+Glc_+Fe'	29.01115017	28.95404988	0.057100288	strain, Fe, Glc, Fe:Glc	strain-dependent
Cz01g01020.t1	WT	'+Glc_+Fe'	28.96154327	28.95404988	0.007493387	strain, Fe, Glc, Fe:Glc	strain-dependent
Cz01g01020.t1	WT	'+Glc_+Fe'	28.89024442	28.95404988	-0.063805469	strain, Fe, Glc, Fe:Glc	strain-dependent
Cz01g01020.t1	hxk1-2	'-Glc_-Fe'	28.26732582	28.62637693	-0.359051111	strain, Fe, Glc, Fe:Glc	strain-dependent
Cz01g01020.t1	hxk1-2	'-Glc_-Fe'	28.32955228	28.62637693	-0.296824655	strain, Fe, Glc, Fe:Glc	strain-dependent
Cz01g01020.t1	hxk1-2	'-Glc_-Fe'	28.26707598	28.62637693	-0.359300949	strain, Fe, Glc, Fe:Glc	strain-dependent
Cz01g01020.t1	hxk1-2	'+Glc_-Fe'	28.26988546	28.97627234	-0.706386876	strain, Fe, Glc, Fe:Glc	strain-dependent
Cz01g01020.t1	hxk1-2	'+Glc_-Fe'	28.2368932	28.97627234	-0.739379135	strain, Fe, Glc, Fe:Glc	strain-dependent
Cz01g01020.t1	hxk1-2	'+Glc_-Fe'	28.2446148	28.97627234	-0.731657542	strain, Fe, Glc, Fe:Glc	strain-dependent
Cz01g01020.t1	hxk1-2	'-Glc_+Fe'	27.3092545	27.31006606	-0.000811561	strain, Fe, Glc, Fe:Glc	strain-dependent
Cz01g01020.t1	hxk1-2	'-Glc_+Fe'	27.18505718	27.31006606	-0.125008876	strain, Fe, Glc, Fe:Glc	strain-dependent
Cz01g01020.t1	hxk1-2	'-Glc_+Fe'	27.25395008	27.31006606	-0.056115978	strain, Fe, Glc, Fe:Glc	strain-dependent
Cz01g01020.t1	hxk1-2	'-Glc_+Fe'	27.34444863	27.31006606	0.034382568	strain, Fe, Glc, Fe:Glc	strain-dependent
Cz01g01020.t1	hxk1-2	'+Glc_+Fe'	27.97002529	28.95404988	-0.984024596	strain, Fe, Glc, Fe:Glc	strain-dependent
Cz01g01020.t1	hxk1-2	'+Glc_+Fe'	27.97114658	28.95404988	-0.982903303	strain, Fe, Glc, Fe:Glc	strain-dependent
Cz01g01020.t1	hxk1-2	'+Glc_+Fe'	27.89706186	28.95404988	-1.056988029	strain, Fe, Glc, Fe:Glc	strain-dependent
Cz01g01020.t1	hxk1-2	'+Glc_+Fe'	27.97763795	28.95404988	-0.976411931	strain, Fe, Glc, Fe:Glc	strain-dependent
Cz01g01025.t1	WT	'-Glc_-Fe'	19.17626246	19.29672253	-0.120460065	Fe, Glc, Fe:Glc	strain-independent
Cz01g01025.t1	WT	'-Glc_-Fe'	19.0909915	19.29672253	-0.205731031	Fe, Glc, Fe:Glc	strain-independent
Cz01g01025.t1	WT	'-Glc_-Fe'	19.44406134	19.29672253	0.147338813	Fe, Glc, Fe:Glc	strain-independent
Cz01g01025.t1	WT	'-Glc_-Fe'	19.47557481	19.29672253	0.178852284	Fe, Glc, Fe:Glc	strain-independent
Cz01g01025.t1	WT	'+Glc_-Fe'	17.29690065	17.25620461	0.040696031	Fe, Glc, Fe:Glc	strain-independent
Cz01g01025.t1	WT	'+Glc_-Fe'	17.28459208	17.25620461	0.028387467	Fe, Glc, Fe:Glc	strain-independent
Cz01g01025.t1	WT	'+Glc_-Fe'	17.16897171	17.25620461	-0.087232902	Fe, Glc, Fe:Glc	strain-independent
Cz01g01025.t1	WT	'+Glc_-Fe'	17.27435402	17.25620461	0.018149404	Fe, Glc, Fe:Glc	strain-independent
Cz01g01025.t1	WT	'-Glc_+Fe'	20.31389232	20.41874058	-0.104848255	Fe, Glc, Fe:Glc	strain-independent
Cz01g01025.t1	WT	'-Glc_+Fe'	20.38505512	20.41874058	-0.033685459	Fe, Glc, Fe:Glc	strain-independent
Cz01g01025.t1	WT	'-Glc_+Fe'	20.55727429	20.41874058	0.138533714	Fe, Glc, Fe:Glc	strain-independent
Cz01g01025.t1	WT	'+Glc_+Fe'	20.02458027	20.04849234	-0.023912073	Fe, Glc, Fe:Glc	strain-independent
Cz01g01025.t1	WT	'+Glc_+Fe'	20.22940088	20.04849234	0.180908535	Fe, Glc, Fe:Glc	strain-independent
Cz01g01025.t1	WT	'+Glc_+Fe'	20.01168244	20.04849234	-0.036809904	Fe, Glc, Fe:Glc	strain-independent
Cz01g01025.t1	WT	'+Glc_+Fe'	19.92830578	20.04849234	-0.120186557	Fe, Glc, Fe:Glc	strain-independent
Cz01g01025.t1	hxk1-2	'-Glc_-Fe'	19.02112566	19.29672253	-0.275596866	Fe, Glc, Fe:Glc	strain-independent
Cz01g01025.t1	hxk1-2	'-Glc_-Fe'	18.91312061	19.29672253	-0.383601916	Fe, Glc, Fe:Glc	strain-independent
Cz01g01025.t1	hxk1-2	'-Glc_-Fe'	18.96538434	19.29672253	-0.331338189	Fe, Glc, Fe:Glc	strain-independent
Cz01g01025.t1	hxk1-2	'+Glc_-Fe'	18.10886253	17.25620461	0.852657915	Fe, Glc, Fe:Glc	strain-independent
Cz01g01025.t1	hxk1-2	'+Glc_-Fe'	18.06227124	17.25620461	0.806066625	Fe, Glc, Fe:Glc	strain-independent
Cz01g01025.t1	hxk1-2	'+Glc_-Fe'	18.2220436	17.25620461	0.965838985	Fe, Glc, Fe:Glc	strain-independent
Cz01g01025.t1	hxk1-2	'-Glc_+Fe'	19.90189737	20.41874058	-0.516843214	Fe, Glc, Fe:Glc	strain-independent
Cz01g01025.t1	hxk1-2	'-Glc_+Fe'	19.92850446	20.41874058	-0.490236119	Fe, Glc, Fe:Glc	strain-independent
Cz01g01025.t1	hxk1-2	'-Glc_+Fe'	20.03778152	20.41874058	-0.38095906	Fe, Glc, Fe:Glc	strain-independent
Cz01g01025.t1	hxk1-2	'-Glc_+Fe'	19.99037476	20.41874058	-0.428365817	Fe, Glc, Fe:Glc	strain-independent
Cz01g01025.t1	hxk1-2	'+Glc_+Fe'	19.870943	20.04849234	-0.177549342	Fe, Glc, Fe:Glc	strain-independent
Cz01g01025.t1	hxk1-2	'+Glc_+Fe'	19.85795406	20.04849234	-0.190538282	Fe, Glc, Fe:Glc	strain-independent
Cz01g01025.t1	hxk1-2	'+Glc_+Fe'	19.78929482	20.04849234	-0.25919752	Fe, Glc, Fe:Glc	strain-independent
Cz01g01025.t1	hxk1-2	'+Glc_+Fe'	19.71304037	20.04849234	-0.335451975	Fe, Glc, Fe:Glc	strain-independent
Cz01g01030.t1	WT	'-Glc_-Fe'	19.2192281	19.48145462	-0.262226519	Fe	strain-independent
Cz01g01030.t1	WT	'-Glc_-Fe'	19.51324391	19.48145462	0.031789286	Fe	strain-independent
Cz01g01030.t1	WT	'-Glc_-Fe'	19.5823394	19.48145462	0.100884784	Fe	strain-independent
Cz01g01030.t1	WT	'-Glc_-Fe'	19.50365607	19.48145462	0.022201448	Fe	strain-independent
Cz01g01030.t1	WT	'+Glc_-Fe'	18.79157009	18.81630375	-0.024733656	Fe	strain-independent
Cz01g01030.t1	WT	'+Glc_-Fe'	18.80564605	18.81630375	-0.010657692	Fe	strain-independent
Cz01g01030.t1	WT	'+Glc_-Fe'	18.91143089	18.81630375	0.095127148	Fe	strain-independent
Cz01g01030.t1	WT	'+Glc_-Fe'	18.86391895	18.81630375	0.047615202	Fe	strain-independent
Cz01g01030.t1	WT	'-Glc_+Fe'	20.72917149	20.89535108	-0.16617959	Fe	strain-independent
Cz01g01030.t1	WT	'-Glc_+Fe'	20.77058173	20.89535108	-0.12476936	Fe	strain-independent
Cz01g01030.t1	WT	'-Glc_+Fe'	21.10578678	20.89535108	0.210435698	Fe	strain-independent
Cz01g01030.t1	WT	'+Glc_+Fe'	21.40340118	21.56050196	-0.157100781	Fe	strain-independent
Cz01g01030.t1	WT	'+Glc_+Fe'	21.82015941	21.56050196	0.259657454	Fe	strain-independent
Cz01g01030.t1	WT	'+Glc_+Fe'	21.63391079	21.56050196	0.073408836	Fe	strain-independent
Cz01g01030.t1	WT	'+Glc_+Fe'	21.49188745	21.56050196	-0.068614506	Fe	strain-independent
Cz01g01030.t1	hxk1-2	'-Glc_-Fe'	19.50488358	19.48145462	0.023428956	Fe	strain-independent
Cz01g01030.t1	hxk1-2	'-Glc_-Fe'	19.5213198	19.48145462	0.039865185	Fe	strain-independent
Cz01g01030.t1	hxk1-2	'-Glc_-Fe'	19.39729366	19.48145462	-0.084160958	Fe	strain-independent
Cz01g01030.t1	hxk1-2	'+Glc_-Fe'	19.42579417	18.81630375	0.609490421	Fe	strain-independent
Cz01g01030.t1	hxk1-2	'+Glc_-Fe'	19.39863151	18.81630375	0.58232776	Fe	strain-independent
Cz01g01030.t1	hxk1-2	'+Glc_-Fe'	19.4697621	18.81630375	0.653458353	Fe	strain-independent
Cz01g01030.t1	hxk1-2	'-Glc_+Fe'	20.64579593	20.89535108	-0.249555156	Fe	strain-independent
Cz01g01030.t1	hxk1-2	'-Glc_+Fe'	20.76716682	20.89535108	-0.128184261	Fe	strain-independent
Cz01g01030.t1	hxk1-2	'-Glc_+Fe'	20.68378835	20.89535108	-0.211562731	Fe	strain-independent
Cz01g01030.t1	hxk1-2	'-Glc_+Fe'	20.59785522	20.89535108	-0.297495867	Fe	strain-independent
Cz01g01030.t1	hxk1-2	'+Glc_+Fe'	21.03494735	21.56050196	-0.525554605	Fe	strain-independent
Cz01g01030.t1	hxk1-2	'+Glc_+Fe'	20.92401924	21.56050196	-0.636482716	Fe	strain-independent
Cz01g01030.t1	hxk1-2	'+Glc_+Fe'	20.88886602	21.56050196	-0.671635938	Fe	strain-independent
Cz01g01030.t1	hxk1-2	'+Glc_+Fe'	20.83541502	21.56050196	-0.725086939	Fe	strain-independent
Cz01g01050.t1	WT	'-Glc_-Fe'	14.16678315	14.33046923	-0.16368608	Fe, Fe:Glc	strain-independent
Cz01g01050.t1	WT	'-Glc_-Fe'	14.16678315	14.33046923	-0.16368608	Fe, Fe:Glc	strain-independent
Cz01g01050.t1	WT	'-Glc_-Fe'	14.16678315	14.33046923	-0.16368608	Fe, Fe:Glc	strain-independent
Cz01g01050.t1	WT	'-Glc_-Fe'	14.16678315	14.33046923	-0.16368608	Fe, Fe:Glc	strain-independent
Cz01g01050.t1	WT	'+Glc_-Fe'	17.77707154	17.77165483	0.005416714	Fe, Fe:Glc	strain-independent
Cz01g01050.t1	WT	'+Glc_-Fe'	17.95629927	17.77165483	0.184644441	Fe, Fe:Glc	strain-independent
Cz01g01050.t1	WT	'+Glc_-Fe'	18.03564116	17.77165483	0.263986335	Fe, Fe:Glc	strain-independent
Cz01g01050.t1	WT	'+Glc_-Fe'	17.97235166	17.77165483	0.200696831	Fe, Fe:Glc	strain-independent
Cz01g01050.t1	WT	'-Glc_+Fe'	19.00875347	19.03299015	-0.024236682	Fe, Fe:Glc	strain-independent
Cz01g01050.t1	WT	'-Glc_+Fe'	18.85233773	19.03299015	-0.180652425	Fe, Fe:Glc	strain-independent
Cz01g01050.t1	WT	'-Glc_+Fe'	18.74682102	19.03299015	-0.286169134	Fe, Fe:Glc	strain-independent
Cz01g01050.t1	WT	'+Glc_+Fe'	15.24334137	15.59180455	-0.348463181	Fe, Fe:Glc	strain-independent
Cz01g01050.t1	WT	'+Glc_+Fe'	15.16678315	15.59180455	-0.425021406	Fe, Fe:Glc	strain-independent
Cz01g01050.t1	WT	'+Glc_+Fe'	16.16865868	15.59180455	0.576854128	Fe, Fe:Glc	strain-independent
Cz01g01050.t1	WT	'+Glc_+Fe'	16.44317933	15.59180455	0.85137478	Fe, Fe:Glc	strain-independent
Cz01g01050.t1	hxk1-2	'-Glc_-Fe'	14.16678315	14.33046923	-0.16368608	Fe, Fe:Glc	strain-independent
Cz01g01050.t1	hxk1-2	'-Glc_-Fe'	14.16678315	14.33046923	-0.16368608	Fe, Fe:Glc	strain-independent
Cz01g01050.t1	hxk1-2	'-Glc_-Fe'	14.16678315	14.33046923	-0.16368608	Fe, Fe:Glc	strain-independent
Cz01g01050.t1	hxk1-2	'+Glc_-Fe'	17.74117564	17.77165483	-0.030479188	Fe, Fe:Glc	strain-independent
Cz01g01050.t1	hxk1-2	'+Glc_-Fe'	17.41064278	17.77165483	-0.361012044	Fe, Fe:Glc	strain-independent
Cz01g01050.t1	hxk1-2	'+Glc_-Fe'	17.39818991	17.77165483	-0.373464913	Fe, Fe:Glc	strain-independent
Cz01g01050.t1	hxk1-2	'-Glc_+Fe'	18.58302516	19.03299015	-0.449964989	Fe, Fe:Glc	strain-independent
Cz01g01050.t1	hxk1-2	'-Glc_+Fe'	18.514948	19.03299015	-0.518042151	Fe, Fe:Glc	strain-independent
Cz01g01050.t1	hxk1-2	'-Glc_+Fe'	18.50681483	19.03299015	-0.526175326	Fe, Fe:Glc	strain-independent
Cz01g01050.t1	hxk1-2	'-Glc_+Fe'	18.54594769	19.03299015	-0.487042466	Fe, Fe:Glc	strain-independent
Cz01g01050.t1	hxk1-2	'+Glc_+Fe'	15.60476415	15.59180455	0.012959592	Fe, Fe:Glc	strain-independent
Cz01g01050.t1	hxk1-2	'+Glc_+Fe'	16.04429148	15.59180455	0.452486924	Fe, Fe:Glc	strain-independent
Cz01g01050.t1	hxk1-2	'+Glc_+Fe'	15.50432783	15.59180455	-0.08747672	Fe, Fe:Glc	strain-independent
Cz01g01050.t1	hxk1-2	'+Glc_+Fe'	15.81525469	15.59180455	0.22345014	Fe, Fe:Glc	strain-independent
Cz01g01060.t1	WT	'-Glc_-Fe'	21.29946677	21.12246806	0.176998706	Fe, Glc, Fe:Glc	strain-independent
Cz01g01060.t1	WT	'-Glc_-Fe'	20.92600426	21.12246806	-0.196463803	Fe, Glc, Fe:Glc	strain-independent
Cz01g01060.t1	WT	'-Glc_-Fe'	21.07097927	21.12246806	-0.051488787	Fe, Glc, Fe:Glc	strain-independent
Cz01g01060.t1	WT	'-Glc_-Fe'	21.19342194	21.12246806	0.070953883	Fe, Glc, Fe:Glc	strain-independent
Cz01g01060.t1	WT	'+Glc_-Fe'	23.11288987	23.09812341	0.014766464	Fe, Glc, Fe:Glc	strain-independent
Cz01g01060.t1	WT	'+Glc_-Fe'	23.01903525	23.09812341	-0.079088158	Fe, Glc, Fe:Glc	strain-independent
Cz01g01060.t1	WT	'+Glc_-Fe'	23.14296296	23.09812341	0.044839546	Fe, Glc, Fe:Glc	strain-independent
Cz01g01060.t1	WT	'+Glc_-Fe'	23.11760556	23.09812341	0.019482148	Fe, Glc, Fe:Glc	strain-independent
Cz01g01060.t1	WT	'-Glc_+Fe'	22.92145093	23.01362025	-0.092169327	Fe, Glc, Fe:Glc	strain-independent
Cz01g01060.t1	WT	'-Glc_+Fe'	22.96934578	23.01362025	-0.044274471	Fe, Glc, Fe:Glc	strain-independent
Cz01g01060.t1	WT	'-Glc_+Fe'	23.15006405	23.01362025	0.136443798	Fe, Glc, Fe:Glc	strain-independent
Cz01g01060.t1	WT	'+Glc_+Fe'	23.82604078	23.87533726	-0.049296481	Fe, Glc, Fe:Glc	strain-independent
Cz01g01060.t1	WT	'+Glc_+Fe'	23.91939411	23.87533726	0.044056852	Fe, Glc, Fe:Glc	strain-independent
Cz01g01060.t1	WT	'+Glc_+Fe'	23.86004911	23.87533726	-0.015288153	Fe, Glc, Fe:Glc	strain-independent
Cz01g01060.t1	WT	'+Glc_+Fe'	23.89586504	23.87533726	0.020527782	Fe, Glc, Fe:Glc	strain-independent
Cz01g01060.t1	hxk1-2	'-Glc_-Fe'	21.76543746	21.12246806	0.642969399	Fe, Glc, Fe:Glc	strain-independent
Cz01g01060.t1	hxk1-2	'-Glc_-Fe'	21.79852888	21.12246806	0.676060815	Fe, Glc, Fe:Glc	strain-independent
Cz01g01060.t1	hxk1-2	'-Glc_-Fe'	21.69160152	21.12246806	0.569133458	Fe, Glc, Fe:Glc	strain-independent
Cz01g01060.t1	hxk1-2	'+Glc_-Fe'	23.03913026	23.09812341	-0.058993149	Fe, Glc, Fe:Glc	strain-independent
Cz01g01060.t1	hxk1-2	'+Glc_-Fe'	23.0350593	23.09812341	-0.06306411	Fe, Glc, Fe:Glc	strain-independent
Cz01g01060.t1	hxk1-2	'+Glc_-Fe'	23.06270613	23.09812341	-0.035417282	Fe, Glc, Fe:Glc	strain-independent
Cz01g01060.t1	hxk1-2	'-Glc_+Fe'	23.30779387	23.01362025	0.294173617	Fe, Glc, Fe:Glc	strain-independent
Cz01g01060.t1	hxk1-2	'-Glc_+Fe'	23.2622385	23.01362025	0.24861825	Fe, Glc, Fe:Glc	strain-independent
Cz01g01060.t1	hxk1-2	'-Glc_+Fe'	23.4280443	23.01362025	0.41442405	Fe, Glc, Fe:Glc	strain-independent
Cz01g01060.t1	hxk1-2	'-Glc_+Fe'	23.38766364	23.01362025	0.374043385	Fe, Glc, Fe:Glc	strain-independent
Cz01g01060.t1	hxk1-2	'+Glc_+Fe'	23.68540109	23.87533726	-0.189936174	Fe, Glc, Fe:Glc	strain-independent
Cz01g01060.t1	hxk1-2	'+Glc_+Fe'	23.65436258	23.87533726	-0.220974674	Fe, Glc, Fe:Glc	strain-independent
Cz01g01060.t1	hxk1-2	'+Glc_+Fe'	23.73764858	23.87533726	-0.137688675	Fe, Glc, Fe:Glc	strain-independent
Cz01g01060.t1	hxk1-2	'+Glc_+Fe'	23.72215448	23.87533726	-0.153182781	Fe, Glc, Fe:Glc	strain-independent
Cz01g01070.t1	WT	'-Glc_-Fe'	22.07958777	22.22526674	-0.145678976	strain, Fe, Glc, Fe:Glc	strain-dependent
Cz01g01070.t1	WT	'-Glc_-Fe'	22.41400405	22.22526674	0.188737309	strain, Fe, Glc, Fe:Glc	strain-dependent
Cz01g01070.t1	WT	'-Glc_-Fe'	22.31610513	22.22526674	0.090838387	strain, Fe, Glc, Fe:Glc	strain-dependent
Cz01g01070.t1	WT	'-Glc_-Fe'	22.09137002	22.22526674	-0.133896719	strain, Fe, Glc, Fe:Glc	strain-dependent
Cz01g01070.t1	WT	'+Glc_-Fe'	21.80971743	22.23885704	-0.429139608	strain, Fe, Glc, Fe:Glc	strain-dependent
Cz01g01070.t1	WT	'+Glc_-Fe'	22.38553321	22.23885704	0.146676171	strain, Fe, Glc, Fe:Glc	strain-dependent
Cz01g01070.t1	WT	'+Glc_-Fe'	22.34881408	22.23885704	0.109957041	strain, Fe, Glc, Fe:Glc	strain-dependent
Cz01g01070.t1	WT	'+Glc_-Fe'	22.41136343	22.23885704	0.172506395	strain, Fe, Glc, Fe:Glc	strain-dependent
Cz01g01070.t1	WT	'-Glc_+Fe'	20.53202912	20.50077623	0.031252896	strain, Fe, Glc, Fe:Glc	strain-dependent
Cz01g01070.t1	WT	'-Glc_+Fe'	20.56725136	20.50077623	0.066475137	strain, Fe, Glc, Fe:Glc	strain-dependent
Cz01g01070.t1	WT	'-Glc_+Fe'	20.40304819	20.50077623	-0.097728032	strain, Fe, Glc, Fe:Glc	strain-dependent
Cz01g01070.t1	WT	'+Glc_+Fe'	22.00241791	22.21404701	-0.211629094	strain, Fe, Glc, Fe:Glc	strain-dependent
Cz01g01070.t1	WT	'+Glc_+Fe'	22.31202198	22.21404701	0.097974978	strain, Fe, Glc, Fe:Glc	strain-dependent
Cz01g01070.t1	WT	'+Glc_+Fe'	22.37170641	22.21404701	0.157659409	strain, Fe, Glc, Fe:Glc	strain-dependent
Cz01g01070.t1	WT	'+Glc_+Fe'	22.17004171	22.21404701	-0.044005293	strain, Fe, Glc, Fe:Glc	strain-dependent
Cz01g01070.t1	hxk1-2	'-Glc_-Fe'	21.8157413	22.22526674	-0.409525438	strain, Fe, Glc, Fe:Glc	strain-dependent
Cz01g01070.t1	hxk1-2	'-Glc_-Fe'	21.80593053	22.22526674	-0.419336217	strain, Fe, Glc, Fe:Glc	strain-dependent
Cz01g01070.t1	hxk1-2	'-Glc_-Fe'	21.64464962	22.22526674	-0.580617125	strain, Fe, Glc, Fe:Glc	strain-dependent
Cz01g01070.t1	hxk1-2	'+Glc_-Fe'	21.30176541	22.23885704	-0.937091624	strain, Fe, Glc, Fe:Glc	strain-dependent
Cz01g01070.t1	hxk1-2	'+Glc_-Fe'	21.37366878	22.23885704	-0.865188256	strain, Fe, Glc, Fe:Glc	strain-dependent
Cz01g01070.t1	hxk1-2	'+Glc_-Fe'	21.42193619	22.23885704	-0.816920847	strain, Fe, Glc, Fe:Glc	strain-dependent
Cz01g01070.t1	hxk1-2	'-Glc_+Fe'	20.30445706	20.50077623	-0.196319169	strain, Fe, Glc, Fe:Glc	strain-dependent
Cz01g01070.t1	hxk1-2	'-Glc_+Fe'	20.31119592	20.50077623	-0.189580308	strain, Fe, Glc, Fe:Glc	strain-dependent
Cz01g01070.t1	hxk1-2	'-Glc_+Fe'	20.18424949	20.50077623	-0.316526733	strain, Fe, Glc, Fe:Glc	strain-dependent
Cz01g01070.t1	hxk1-2	'-Glc_+Fe'	20.22737781	20.50077623	-0.27339842	strain, Fe, Glc, Fe:Glc	strain-dependent
Cz01g01070.t1	hxk1-2	'+Glc_+Fe'	21.57440624	22.21404701	-0.639640768	strain, Fe, Glc, Fe:Glc	strain-dependent
Cz01g01070.t1	hxk1-2	'+Glc_+Fe'	21.52950167	22.21404701	-0.68454534	strain, Fe, Glc, Fe:Glc	strain-dependent
Cz01g01070.t1	hxk1-2	'+Glc_+Fe'	21.60624818	22.21404701	-0.607798824	strain, Fe, Glc, Fe:Glc	strain-dependent
Cz01g01070.t1	hxk1-2	'+Glc_+Fe'	21.55570183	22.21404701	-0.658345171	strain, Fe, Glc, Fe:Glc	strain-dependent
Cz01g01080.t1	WT	'-Glc_-Fe'	22.70754715	22.8611834	-0.15363625	Fe	strain-independent
Cz01g01080.t1	WT	'-Glc_-Fe'	22.66499819	22.8611834	-0.196185215	Fe	strain-independent
Cz01g01080.t1	WT	'-Glc_-Fe'	22.69216683	22.8611834	-0.169016576	Fe	strain-independent
Cz01g01080.t1	WT	'-Glc_-Fe'	22.75798273	22.8611834	-0.103200673	Fe	strain-independent
Cz01g01080.t1	WT	'+Glc_-Fe'	22.98695452	22.8611834	0.125771115	Fe	strain-independent
Cz01g01080.t1	WT	'+Glc_-Fe'	23.01354946	22.8611834	0.152366059	Fe	strain-independent
Cz01g01080.t1	WT	'+Glc_-Fe'	23.03311241	22.8611834	0.171929011	Fe	strain-independent
Cz01g01080.t1	WT	'+Glc_-Fe'	23.03315593	22.8611834	0.171972527	Fe	strain-independent
Cz01g01080.t1	WT	'-Glc_+Fe'	23.41730668	23.6409568	-0.223650123	Fe	strain-independent
Cz01g01080.t1	WT	'-Glc_+Fe'	23.36543252	23.6409568	-0.27552428	Fe	strain-independent
Cz01g01080.t1	WT	'-Glc_+Fe'	23.42402501	23.6409568	-0.216931786	Fe	strain-independent
Cz01g01080.t1	WT	'+Glc_+Fe'	23.87594146	23.6409568	0.234984661	Fe	strain-independent
Cz01g01080.t1	WT	'+Glc_+Fe'	23.86682612	23.6409568	0.225869315	Fe	strain-independent
Cz01g01080.t1	WT	'+Glc_+Fe'	23.85236983	23.6409568	0.211413025	Fe	strain-independent
Cz01g01080.t1	WT	'+Glc_+Fe'	23.92349805	23.6409568	0.282541251	Fe	strain-independent
Cz01g01080.t1	hxk1-2	'-Glc_-Fe'	22.78577894	22.8611834	-0.075404464	Fe	strain-independent
Cz01g01080.t1	hxk1-2	'-Glc_-Fe'	22.74213325	22.8611834	-0.119050152	Fe	strain-independent
Cz01g01080.t1	hxk1-2	'-Glc_-Fe'	22.73100053	22.8611834	-0.130182874	Fe	strain-independent
Cz01g01080.t1	hxk1-2	'+Glc_-Fe'	23.08080044	22.8611834	0.219617037	Fe	strain-independent
Cz01g01080.t1	hxk1-2	'+Glc_-Fe'	23.05481041	22.8611834	0.193627004	Fe	strain-independent
Cz01g01080.t1	hxk1-2	'+Glc_-Fe'	23.1129397	22.8611834	0.251756301	Fe	strain-independent
Cz01g01080.t1	hxk1-2	'-Glc_+Fe'	23.49418903	23.6409568	-0.146767774	Fe	strain-independent
Cz01g01080.t1	hxk1-2	'-Glc_+Fe'	23.54629924	23.6409568	-0.094657562	Fe	strain-independent
Cz01g01080.t1	hxk1-2	'-Glc_+Fe'	23.44711799	23.6409568	-0.19383881	Fe	strain-independent
Cz01g01080.t1	hxk1-2	'-Glc_+Fe'	23.48808097	23.6409568	-0.152875835	Fe	strain-independent
Cz01g01080.t1	hxk1-2	'+Glc_+Fe'	23.87565926	23.6409568	0.234702455	Fe	strain-independent
Cz01g01080.t1	hxk1-2	'+Glc_+Fe'	23.88291551	23.6409568	0.241958708	Fe	strain-independent
Cz01g01080.t1	hxk1-2	'+Glc_+Fe'	23.86577978	23.6409568	0.224822984	Fe	strain-independent
Cz01g01080.t1	hxk1-2	'+Glc_+Fe'	23.85174056	23.6409568	0.210783756	Fe	strain-independent
Cz01g01130.t1	WT	'-Glc_-Fe'	21.8942493	22.00574608	-0.111496776	Fe	strain-independent
Cz01g01130.t1	WT	'-Glc_-Fe'	21.86985226	22.00574608	-0.135893819	Fe	strain-independent
Cz01g01130.t1	WT	'-Glc_-Fe'	21.83149393	22.00574608	-0.174252148	Fe	strain-independent
Cz01g01130.t1	WT	'-Glc_-Fe'	21.92939219	22.00574608	-0.076353884	Fe	strain-independent
Cz01g01130.t1	WT	'+Glc_-Fe'	22.22030024	22.00574608	0.214554157	Fe	strain-independent
Cz01g01130.t1	WT	'+Glc_-Fe'	22.02985348	22.00574608	0.024107404	Fe	strain-independent
Cz01g01130.t1	WT	'+Glc_-Fe'	22.07533158	22.00574608	0.069585507	Fe	strain-independent
Cz01g01130.t1	WT	'+Glc_-Fe'	22.19549564	22.00574608	0.189749559	Fe	strain-independent
Cz01g01130.t1	WT	'-Glc_+Fe'	20.9801311	21.23798737	-0.257856275	Fe	strain-independent
Cz01g01130.t1	WT	'-Glc_+Fe'	21.0752897	21.23798737	-0.162697672	Fe	strain-independent
Cz01g01130.t1	WT	'-Glc_+Fe'	20.83535697	21.23798737	-0.4026304	Fe	strain-independent
Cz01g01130.t1	WT	'+Glc_+Fe'	21.4473113	21.23798737	0.209323927	Fe	strain-independent
Cz01g01130.t1	WT	'+Glc_+Fe'	21.53826754	21.23798737	0.300280168	Fe	strain-independent
Cz01g01130.t1	WT	'+Glc_+Fe'	21.48697501	21.23798737	0.248987632	Fe	strain-independent
Cz01g01130.t1	WT	'+Glc_+Fe'	21.57697478	21.23798737	0.338987403	Fe	strain-independent
Cz01g01130.t1	hxk1-2	'-Glc_-Fe'	22.13879116	22.00574608	0.133045085	Fe	strain-independent
Cz01g01130.t1	hxk1-2	'-Glc_-Fe'	22.06366795	22.00574608	0.057921871	Fe	strain-independent
Cz01g01130.t1	hxk1-2	'-Glc_-Fe'	21.97584493	22.00574608	-0.02990115	Fe	strain-independent
Cz01g01130.t1	hxk1-2	'+Glc_-Fe'	22.43268914	22.00574608	0.426943062	Fe	strain-independent
Cz01g01130.t1	hxk1-2	'+Glc_-Fe'	22.41032924	22.00574608	0.404583157	Fe	strain-independent
Cz01g01130.t1	hxk1-2	'+Glc_-Fe'	22.41115482	22.00574608	0.40540874	Fe	strain-independent
Cz01g01130.t1	hxk1-2	'-Glc_+Fe'	21.24319003	21.23798737	0.005202657	Fe	strain-independent
Cz01g01130.t1	hxk1-2	'-Glc_+Fe'	21.27623164	21.23798737	0.038244265	Fe	strain-independent
Cz01g01130.t1	hxk1-2	'-Glc_+Fe'	21.19378206	21.23798737	-0.04420531	Fe	strain-independent
Cz01g01130.t1	hxk1-2	'-Glc_+Fe'	21.26910453	21.23798737	0.031117159	Fe	strain-independent
Cz01g01130.t1	hxk1-2	'+Glc_+Fe'	21.66420261	21.23798737	0.426215233	Fe	strain-independent
Cz01g01130.t1	hxk1-2	'+Glc_+Fe'	21.59299737	21.23798737	0.355009991	Fe	strain-independent
Cz01g01130.t1	hxk1-2	'+Glc_+Fe'	21.76649095	21.23798737	0.52850358	Fe	strain-independent
Cz01g01130.t1	hxk1-2	'+Glc_+Fe'	21.8502358	21.23798737	0.61224843	Fe	strain-independent
Cz01g01135.t1	WT	'-Glc_-Fe'	12.44746501	12.44746501	3.5527136788005e-15	Fe, Glc, Fe:Glc	strain-independent
Cz01g01135.t1	WT	'-Glc_-Fe'	12.44746501	12.44746501	3.5527136788005e-15	Fe, Glc, Fe:Glc	strain-independent
Cz01g01135.t1	WT	'-Glc_-Fe'	12.44746501	12.44746501	3.5527136788005e-15	Fe, Glc, Fe:Glc	strain-independent
Cz01g01135.t1	WT	'-Glc_-Fe'	12.44746501	12.44746501	3.5527136788005e-15	Fe, Glc, Fe:Glc	strain-independent
Cz01g01135.t1	WT	'+Glc_-Fe'	16.25596852	16.68020215	-0.424233632	Fe, Glc, Fe:Glc	strain-independent
Cz01g01135.t1	WT	'+Glc_-Fe'	17.11005894	16.68020215	0.429856789	Fe, Glc, Fe:Glc	strain-independent
Cz01g01135.t1	WT	'+Glc_-Fe'	16.67647118	16.68020215	-0.003730973	Fe, Glc, Fe:Glc	strain-independent
Cz01g01135.t1	WT	'+Glc_-Fe'	16.67830997	16.68020215	-0.001892184	Fe, Glc, Fe:Glc	strain-independent
Cz01g01135.t1	WT	'-Glc_+Fe'	16.94120939	16.82384553	0.117363857	Fe, Glc, Fe:Glc	strain-independent
Cz01g01135.t1	WT	'-Glc_+Fe'	16.8558419	16.82384553	0.031996369	Fe, Glc, Fe:Glc	strain-independent
Cz01g01135.t1	WT	'-Glc_+Fe'	16.67448531	16.82384553	-0.149360226	Fe, Glc, Fe:Glc	strain-independent
Cz01g01135.t1	WT	'+Glc_+Fe'	17.64461595	17.34807741	0.296538536	Fe, Glc, Fe:Glc	strain-independent
Cz01g01135.t1	WT	'+Glc_+Fe'	17.73981236	17.34807741	0.391734948	Fe, Glc, Fe:Glc	strain-independent
Cz01g01135.t1	WT	'+Glc_+Fe'	17.0062796	17.34807741	-0.34179781	Fe, Glc, Fe:Glc	strain-independent
Cz01g01135.t1	WT	'+Glc_+Fe'	17.00160174	17.34807741	-0.346475674	Fe, Glc, Fe:Glc	strain-independent
Cz01g01135.t1	hxk1-2	'-Glc_-Fe'	12.44746501	12.44746501	3.5527136788005e-15	Fe, Glc, Fe:Glc	strain-independent
Cz01g01135.t1	hxk1-2	'-Glc_-Fe'	12.44746501	12.44746501	3.5527136788005e-15	Fe, Glc, Fe:Glc	strain-independent
Cz01g01135.t1	hxk1-2	'-Glc_-Fe'	12.44746501	12.44746501	3.5527136788005e-15	Fe, Glc, Fe:Glc	strain-independent
Cz01g01135.t1	hxk1-2	'+Glc_-Fe'	16.5188645	16.68020215	-0.16133765	Fe, Glc, Fe:Glc	strain-independent
Cz01g01135.t1	hxk1-2	'+Glc_-Fe'	16.59300428	16.68020215	-0.087197876	Fe, Glc, Fe:Glc	strain-independent
Cz01g01135.t1	hxk1-2	'+Glc_-Fe'	16.98467458	16.68020215	0.304472422	Fe, Glc, Fe:Glc	strain-independent
Cz01g01135.t1	hxk1-2	'-Glc_+Fe'	16.71037156	16.82384553	-0.113473977	Fe, Glc, Fe:Glc	strain-independent
Cz01g01135.t1	hxk1-2	'-Glc_+Fe'	16.56169808	16.82384553	-0.262147458	Fe, Glc, Fe:Glc	strain-independent
Cz01g01135.t1	hxk1-2	'-Glc_+Fe'	16.89407122	16.82384553	0.070225688	Fe, Glc, Fe:Glc	strain-independent
Cz01g01135.t1	hxk1-2	'-Glc_+Fe'	16.73888628	16.82384553	-0.084959256	Fe, Glc, Fe:Glc	strain-independent
Cz01g01135.t1	hxk1-2	'+Glc_+Fe'	18.50384916	17.34807741	1.155771751	Fe, Glc, Fe:Glc	strain-independent
Cz01g01135.t1	hxk1-2	'+Glc_+Fe'	18.64094516	17.34807741	1.292867744	Fe, Glc, Fe:Glc	strain-independent
Cz01g01135.t1	hxk1-2	'+Glc_+Fe'	18.13456542	17.34807741	0.78648801	Fe, Glc, Fe:Glc	strain-independent
Cz01g01135.t1	hxk1-2	'+Glc_+Fe'	18.50212521	17.34807741	1.154047794	Fe, Glc, Fe:Glc	strain-independent
Cz01g01140.t1	WT	'-Glc_-Fe'	14.36967048	13.79507881	0.574591676	Fe	strain-independent
Cz01g01140.t1	WT	'-Glc_-Fe'	14.16657545	13.79507881	0.371496645	Fe	strain-independent
Cz01g01140.t1	WT	'-Glc_-Fe'	14.56874364	13.79507881	0.773664828	Fe	strain-independent
Cz01g01140.t1	WT	'-Glc_-Fe'	14.58933908	13.79507881	0.794260271	Fe	strain-independent
Cz01g01140.t1	WT	'+Glc_-Fe'	13.16657545	13.79507881	-0.628503355	Fe	strain-independent
Cz01g01140.t1	WT	'+Glc_-Fe'	13.16657545	13.79507881	-0.628503355	Fe	strain-independent
Cz01g01140.t1	WT	'+Glc_-Fe'	13.16657545	13.79507881	-0.628503355	Fe	strain-independent
Cz01g01140.t1	WT	'+Glc_-Fe'	13.16657545	13.79507881	-0.628503355	Fe	strain-independent
Cz01g01140.t1	WT	'-Glc_+Fe'	18.7889061	19.17901792	-0.390111818	Fe	strain-independent
Cz01g01140.t1	WT	'-Glc_+Fe'	19.09530408	19.17901792	-0.083713836	Fe	strain-independent
Cz01g01140.t1	WT	'-Glc_+Fe'	17.80360094	19.17901792	-1.375416975	Fe	strain-independent
Cz01g01140.t1	WT	'+Glc_+Fe'	19.71553241	19.17901792	0.536514499	Fe	strain-independent
Cz01g01140.t1	WT	'+Glc_+Fe'	19.82983443	19.17901792	0.650816511	Fe	strain-independent
Cz01g01140.t1	WT	'+Glc_+Fe'	19.84439281	19.17901792	0.665374895	Fe	strain-independent
Cz01g01140.t1	WT	'+Glc_+Fe'	19.79196885	19.17901792	0.612950934	Fe	strain-independent
Cz01g01140.t1	hxk1-2	'-Glc_-Fe'	16.42640717	13.79507881	2.631328359	Fe	strain-independent
Cz01g01140.t1	hxk1-2	'-Glc_-Fe'	16.10505485	13.79507881	2.309976037	Fe	strain-independent
Cz01g01140.t1	hxk1-2	'-Glc_-Fe'	16.15120115	13.79507881	2.356122341	Fe	strain-independent
Cz01g01140.t1	hxk1-2	'+Glc_-Fe'	13.16657545	13.79507881	-0.628503355	Fe	strain-independent
Cz01g01140.t1	hxk1-2	'+Glc_-Fe'	13.16657545	13.79507881	-0.628503355	Fe	strain-independent
Cz01g01140.t1	hxk1-2	'+Glc_-Fe'	13.16657545	13.79507881	-0.628503355	Fe	strain-independent
Cz01g01140.t1	hxk1-2	'-Glc_+Fe'	18.50725844	19.17901792	-0.671759472	Fe	strain-independent
Cz01g01140.t1	hxk1-2	'-Glc_+Fe'	18.47147905	19.17901792	-0.707538869	Fe	strain-independent
Cz01g01140.t1	hxk1-2	'-Glc_+Fe'	18.54675102	19.17901792	-0.632266898	Fe	strain-independent
Cz01g01140.t1	hxk1-2	'-Glc_+Fe'	18.54392229	19.17901792	-0.635095629	Fe	strain-independent
Cz01g01140.t1	hxk1-2	'+Glc_+Fe'	19.47967189	19.17901792	0.300653972	Fe	strain-independent
Cz01g01140.t1	hxk1-2	'+Glc_+Fe'	19.44823945	19.17901792	0.269221535	Fe	strain-independent
Cz01g01140.t1	hxk1-2	'+Glc_+Fe'	19.39366151	19.17901792	0.214643593	Fe	strain-independent
Cz01g01140.t1	hxk1-2	'+Glc_+Fe'	19.34147111	19.17901792	0.162453193	Fe	strain-independent
Cz01g01170.t1	WT	'-Glc_-Fe'	11.68241892	11.68241892	5.32907051820075e-15	Fe, Glc, Fe:Glc	strain-independent
Cz01g01170.t1	WT	'-Glc_-Fe'	11.68241892	11.68241892	5.32907051820075e-15	Fe, Glc, Fe:Glc	strain-independent
Cz01g01170.t1	WT	'-Glc_-Fe'	11.68241892	11.68241892	5.32907051820075e-15	Fe, Glc, Fe:Glc	strain-independent
Cz01g01170.t1	WT	'-Glc_-Fe'	11.68241892	11.68241892	5.32907051820075e-15	Fe, Glc, Fe:Glc	strain-independent
Cz01g01170.t1	WT	'+Glc_-Fe'	11.68241892	11.68241892	1.77635683940025e-15	Fe, Glc, Fe:Glc	strain-independent
Cz01g01170.t1	WT	'+Glc_-Fe'	11.68241892	11.68241892	1.77635683940025e-15	Fe, Glc, Fe:Glc	strain-independent
Cz01g01170.t1	WT	'+Glc_-Fe'	11.68241892	11.68241892	1.77635683940025e-15	Fe, Glc, Fe:Glc	strain-independent
Cz01g01170.t1	WT	'+Glc_-Fe'	11.68241892	11.68241892	1.77635683940025e-15	Fe, Glc, Fe:Glc	strain-independent
Cz01g01170.t1	WT	'-Glc_+Fe'	11.68241892	12.01575225	-0.333333333	Fe, Glc, Fe:Glc	strain-independent
Cz01g01170.t1	WT	'-Glc_+Fe'	12.68241892	12.01575225	0.666666667	Fe, Glc, Fe:Glc	strain-independent
Cz01g01170.t1	WT	'-Glc_+Fe'	11.68241892	12.01575225	-0.333333333	Fe, Glc, Fe:Glc	strain-independent
Cz01g01170.t1	WT	'+Glc_+Fe'	18.62942546	18.59566611	0.033759348	Fe, Glc, Fe:Glc	strain-independent
Cz01g01170.t1	WT	'+Glc_+Fe'	18.54052361	18.59566611	-0.055142497	Fe, Glc, Fe:Glc	strain-independent
Cz01g01170.t1	WT	'+Glc_+Fe'	18.61118652	18.59566611	0.015520408	Fe, Glc, Fe:Glc	strain-independent
Cz01g01170.t1	WT	'+Glc_+Fe'	18.60152885	18.59566611	0.005862741	Fe, Glc, Fe:Glc	strain-independent
Cz01g01170.t1	hxk1-2	'-Glc_-Fe'	11.68241892	11.68241892	5.32907051820075e-15	Fe, Glc, Fe:Glc	strain-independent
Cz01g01170.t1	hxk1-2	'-Glc_-Fe'	11.68241892	11.68241892	5.32907051820075e-15	Fe, Glc, Fe:Glc	strain-independent
Cz01g01170.t1	hxk1-2	'-Glc_-Fe'	11.68241892	11.68241892	5.32907051820075e-15	Fe, Glc, Fe:Glc	strain-independent
Cz01g01170.t1	hxk1-2	'+Glc_-Fe'	11.68241892	11.68241892	1.77635683940025e-15	Fe, Glc, Fe:Glc	strain-independent
Cz01g01170.t1	hxk1-2	'+Glc_-Fe'	11.68241892	11.68241892	1.77635683940025e-15	Fe, Glc, Fe:Glc	strain-independent
Cz01g01170.t1	hxk1-2	'+Glc_-Fe'	11.68241892	11.68241892	1.77635683940025e-15	Fe, Glc, Fe:Glc	strain-independent
Cz01g01170.t1	hxk1-2	'-Glc_+Fe'	11.68241892	12.01575225	-0.333333333	Fe, Glc, Fe:Glc	strain-independent
Cz01g01170.t1	hxk1-2	'-Glc_+Fe'	11.68241892	12.01575225	-0.333333333	Fe, Glc, Fe:Glc	strain-independent
Cz01g01170.t1	hxk1-2	'-Glc_+Fe'	11.68241892	12.01575225	-0.333333333	Fe, Glc, Fe:Glc	strain-independent
Cz01g01170.t1	hxk1-2	'-Glc_+Fe'	11.68241892	12.01575225	-0.333333333	Fe, Glc, Fe:Glc	strain-independent
Cz01g01170.t1	hxk1-2	'+Glc_+Fe'	18.58352787	18.59566611	-0.012138238	Fe, Glc, Fe:Glc	strain-independent
Cz01g01170.t1	hxk1-2	'+Glc_+Fe'	18.52863197	18.59566611	-0.067034139	Fe, Glc, Fe:Glc	strain-independent
Cz01g01170.t1	hxk1-2	'+Glc_+Fe'	18.5806591	18.59566611	-0.015007007	Fe, Glc, Fe:Glc	strain-independent
Cz01g01170.t1	hxk1-2	'+Glc_+Fe'	18.66624083	18.59566611	0.070574718	Fe, Glc, Fe:Glc	strain-independent
Cz01g01190.t1	WT	'-Glc_-Fe'	16.54905568	16.6167223	-0.067666614	strain, Fe, Glc	strain-dependent
Cz01g01190.t1	WT	'-Glc_-Fe'	16.58942405	16.6167223	-0.02729825	strain, Fe, Glc	strain-dependent
Cz01g01190.t1	WT	'-Glc_-Fe'	16.49286547	16.6167223	-0.123856826	strain, Fe, Glc	strain-dependent
Cz01g01190.t1	WT	'-Glc_-Fe'	16.71151753	16.6167223	0.094795233	strain, Fe, Glc	strain-dependent
Cz01g01190.t1	WT	'+Glc_-Fe'	18.56972573	18.87211013	-0.302384394	strain, Fe, Glc	strain-dependent
Cz01g01190.t1	WT	'+Glc_-Fe'	19.04235372	18.87211013	0.170243593	strain, Fe, Glc	strain-dependent
Cz01g01190.t1	WT	'+Glc_-Fe'	19.08101535	18.87211013	0.208905218	strain, Fe, Glc	strain-dependent
Cz01g01190.t1	WT	'+Glc_-Fe'	18.91937217	18.87211013	0.04726204	strain, Fe, Glc	strain-dependent
Cz01g01190.t1	WT	'-Glc_+Fe'	18.69757016	18.7027575	-0.005187338	strain, Fe, Glc	strain-dependent
Cz01g01190.t1	WT	'-Glc_+Fe'	18.70202003	18.7027575	-0.000737475	strain, Fe, Glc	strain-dependent
Cz01g01190.t1	WT	'-Glc_+Fe'	18.80170216	18.7027575	0.098944655	strain, Fe, Glc	strain-dependent
Cz01g01190.t1	WT	'+Glc_+Fe'	20.88911299	20.95814533	-0.069032339	strain, Fe, Glc	strain-dependent
Cz01g01190.t1	WT	'+Glc_+Fe'	20.61110598	20.95814533	-0.347039356	strain, Fe, Glc	strain-dependent
Cz01g01190.t1	WT	'+Glc_+Fe'	21.05658953	20.95814533	0.098444197	strain, Fe, Glc	strain-dependent
Cz01g01190.t1	WT	'+Glc_+Fe'	21.15174637	20.95814533	0.193601041	strain, Fe, Glc	strain-dependent
Cz01g01190.t1	hxk1-2	'-Glc_-Fe'	17.66588201	16.6167223	1.049159718	strain, Fe, Glc	strain-dependent
Cz01g01190.t1	hxk1-2	'-Glc_-Fe'	18.06955664	16.6167223	1.452834339	strain, Fe, Glc	strain-dependent
Cz01g01190.t1	hxk1-2	'-Glc_-Fe'	17.48742383	16.6167223	0.870701537	strain, Fe, Glc	strain-dependent
Cz01g01190.t1	hxk1-2	'+Glc_-Fe'	18.42969072	18.87211013	-0.442419404	strain, Fe, Glc	strain-dependent
Cz01g01190.t1	hxk1-2	'+Glc_-Fe'	18.53784481	18.87211013	-0.334265323	strain, Fe, Glc	strain-dependent
Cz01g01190.t1	hxk1-2	'+Glc_-Fe'	18.30636537	18.87211013	-0.565744757	strain, Fe, Glc	strain-dependent
Cz01g01190.t1	hxk1-2	'-Glc_+Fe'	19.67399471	18.7027575	0.971237203	strain, Fe, Glc	strain-dependent
Cz01g01190.t1	hxk1-2	'-Glc_+Fe'	19.39808221	18.7027575	0.695324712	strain, Fe, Glc	strain-dependent
Cz01g01190.t1	hxk1-2	'-Glc_+Fe'	19.65981017	18.7027575	0.957052664	strain, Fe, Glc	strain-dependent
Cz01g01190.t1	hxk1-2	'-Glc_+Fe'	19.53809925	18.7027575	0.835341743	strain, Fe, Glc	strain-dependent
Cz01g01190.t1	hxk1-2	'+Glc_+Fe'	20.61292453	20.95814533	-0.345220807	strain, Fe, Glc	strain-dependent
Cz01g01190.t1	hxk1-2	'+Glc_+Fe'	20.66006548	20.95814533	-0.298079855	strain, Fe, Glc	strain-dependent
Cz01g01190.t1	hxk1-2	'+Glc_+Fe'	20.84810653	20.95814533	-0.110038808	strain, Fe, Glc	strain-dependent
Cz01g01190.t1	hxk1-2	'+Glc_+Fe'	20.81883251	20.95814533	-0.139312824	strain, Fe, Glc	strain-dependent
Cz01g01210.t1	WT	'-Glc_-Fe'	24.803552	24.79704649	0.00650551	Fe	strain-independent
Cz01g01210.t1	WT	'-Glc_-Fe'	24.84166964	24.79704649	0.044623148	Fe	strain-independent
Cz01g01210.t1	WT	'-Glc_-Fe'	24.96460456	24.79704649	0.167558067	Fe	strain-independent
Cz01g01210.t1	WT	'-Glc_-Fe'	24.92833553	24.79704649	0.13128904	Fe	strain-independent
Cz01g01210.t1	WT	'+Glc_-Fe'	24.65255174	24.79704649	-0.14449475	Fe	strain-independent
Cz01g01210.t1	WT	'+Glc_-Fe'	24.71574616	24.79704649	-0.081300338	Fe	strain-independent
Cz01g01210.t1	WT	'+Glc_-Fe'	24.77931484	24.79704649	-0.017731651	Fe	strain-independent
Cz01g01210.t1	WT	'+Glc_-Fe'	24.69059747	24.79704649	-0.106449025	Fe	strain-independent
Cz01g01210.t1	WT	'-Glc_+Fe'	24.16923066	24.11052787	0.058702784	Fe	strain-independent
Cz01g01210.t1	WT	'-Glc_+Fe'	24.17044826	24.11052787	0.059920389	Fe	strain-independent
Cz01g01210.t1	WT	'-Glc_+Fe'	24.21229627	24.11052787	0.101768401	Fe	strain-independent
Cz01g01210.t1	WT	'+Glc_+Fe'	24.01594868	24.11052787	-0.09457919	Fe	strain-independent
Cz01g01210.t1	WT	'+Glc_+Fe'	24.03494186	24.11052787	-0.07558601	Fe	strain-independent
Cz01g01210.t1	WT	'+Glc_+Fe'	24.07369144	24.11052787	-0.036836436	Fe	strain-independent
Cz01g01210.t1	WT	'+Glc_+Fe'	24.02367408	24.11052787	-0.086853796	Fe	strain-independent
Cz01g01210.t1	hxk1-2	'-Glc_-Fe'	24.84965641	24.79704649	0.052609913	Fe	strain-independent
Cz01g01210.t1	hxk1-2	'-Glc_-Fe'	24.79155634	24.79704649	-0.005490159	Fe	strain-independent
Cz01g01210.t1	hxk1-2	'-Glc_-Fe'	24.93538348	24.79704649	0.138336986	Fe	strain-independent
Cz01g01210.t1	hxk1-2	'+Glc_-Fe'	24.56507927	24.79704649	-0.231967222	Fe	strain-independent
Cz01g01210.t1	hxk1-2	'+Glc_-Fe'	24.55508296	24.79704649	-0.24196353	Fe	strain-independent
Cz01g01210.t1	hxk1-2	'+Glc_-Fe'	24.61676981	24.79704649	-0.180276682	Fe	strain-independent
Cz01g01210.t1	hxk1-2	'-Glc_+Fe'	24.02905887	24.11052787	-0.081468999	Fe	strain-independent
Cz01g01210.t1	hxk1-2	'-Glc_+Fe'	24.0355737	24.11052787	-0.074954175	Fe	strain-independent
Cz01g01210.t1	hxk1-2	'-Glc_+Fe'	24.06623606	24.11052787	-0.044291814	Fe	strain-independent
Cz01g01210.t1	hxk1-2	'-Glc_+Fe'	24.06556093	24.11052787	-0.044966945	Fe	strain-independent
Cz01g01210.t1	hxk1-2	'+Glc_+Fe'	24.07720986	24.11052787	-0.033318014	Fe	strain-independent
Cz01g01210.t1	hxk1-2	'+Glc_+Fe'	24.06964461	24.11052787	-0.040883261	Fe	strain-independent
Cz01g01210.t1	hxk1-2	'+Glc_+Fe'	24.01746684	24.11052787	-0.093061037	Fe	strain-independent
Cz01g01210.t1	hxk1-2	'+Glc_+Fe'	24.02487561	24.11052787	-0.085652261	Fe	strain-independent
Cz01g01220.t1	WT	'-Glc_-Fe'	24.57536166	24.5336999	0.041661761	Glc	strain-independent
Cz01g01220.t1	WT	'-Glc_-Fe'	24.63210037	24.5336999	0.09840047	Glc	strain-independent
Cz01g01220.t1	WT	'-Glc_-Fe'	24.64322445	24.5336999	0.109524549	Glc	strain-independent
Cz01g01220.t1	WT	'-Glc_-Fe'	24.6040317	24.5336999	0.0703318	Glc	strain-independent
Cz01g01220.t1	WT	'+Glc_-Fe'	25.1247854	25.26270189	-0.137916497	Glc	strain-independent
Cz01g01220.t1	WT	'+Glc_-Fe'	25.11619832	25.26270189	-0.146503569	Glc	strain-independent
Cz01g01220.t1	WT	'+Glc_-Fe'	25.17710631	25.26270189	-0.085595581	Glc	strain-independent
Cz01g01220.t1	WT	'+Glc_-Fe'	25.14558132	25.26270189	-0.117120569	Glc	strain-independent
Cz01g01220.t1	WT	'-Glc_+Fe'	24.42416217	24.5336999	-0.109537728	Glc	strain-independent
Cz01g01220.t1	WT	'-Glc_+Fe'	24.46178347	24.5336999	-0.07191643	Glc	strain-independent
Cz01g01220.t1	WT	'-Glc_+Fe'	24.47521512	24.5336999	-0.058484778	Glc	strain-independent
Cz01g01220.t1	WT	'+Glc_+Fe'	25.36165819	25.26270189	0.098956301	Glc	strain-independent
Cz01g01220.t1	WT	'+Glc_+Fe'	25.37785635	25.26270189	0.115154453	Glc	strain-independent
Cz01g01220.t1	WT	'+Glc_+Fe'	25.42035368	25.26270189	0.157651791	Glc	strain-independent
Cz01g01220.t1	WT	'+Glc_+Fe'	25.37807556	25.26270189	0.115373671	Glc	strain-independent
Cz01g01220.t1	hxk1-2	'-Glc_-Fe'	24.71496167	24.5336999	0.181261776	Glc	strain-independent
Cz01g01220.t1	hxk1-2	'-Glc_-Fe'	24.74116461	24.5336999	0.207464709	Glc	strain-independent
Cz01g01220.t1	hxk1-2	'-Glc_-Fe'	24.76040584	24.5336999	0.226705946	Glc	strain-independent
Cz01g01220.t1	hxk1-2	'+Glc_-Fe'	24.65064779	25.26270189	-0.6120541	Glc	strain-independent
Cz01g01220.t1	hxk1-2	'+Glc_-Fe'	24.70680884	25.26270189	-0.555893054	Glc	strain-independent
Cz01g01220.t1	hxk1-2	'+Glc_-Fe'	24.64863051	25.26270189	-0.61407138	Glc	strain-independent
Cz01g01220.t1	hxk1-2	'-Glc_+Fe'	24.47760778	24.5336999	-0.056092116	Glc	strain-independent
Cz01g01220.t1	hxk1-2	'-Glc_+Fe'	24.34936088	24.5336999	-0.18433902	Glc	strain-independent
Cz01g01220.t1	hxk1-2	'-Glc_+Fe'	24.49374512	24.5336999	-0.039954776	Glc	strain-independent
Cz01g01220.t1	hxk1-2	'-Glc_+Fe'	24.50407555	24.5336999	-0.029624348	Glc	strain-independent
Cz01g01220.t1	hxk1-2	'+Glc_+Fe'	25.12672846	25.26270189	-0.13597343	Glc	strain-independent
Cz01g01220.t1	hxk1-2	'+Glc_+Fe'	25.15198508	25.26270189	-0.110716818	Glc	strain-independent
Cz01g01220.t1	hxk1-2	'+Glc_+Fe'	25.10356999	25.26270189	-0.159131899	Glc	strain-independent
Cz01g01220.t1	hxk1-2	'+Glc_+Fe'	25.19279961	25.26270189	-0.069902279	Glc	strain-independent
Cz01g01230.t1	WT	'-Glc_-Fe'	21.21386629	21.20053016	0.01333613	Fe:Glc	strain-independent
Cz01g01230.t1	WT	'-Glc_-Fe'	20.97019146	21.20053016	-0.2303387	Fe:Glc	strain-independent
Cz01g01230.t1	WT	'-Glc_-Fe'	21.17194765	21.20053016	-0.028582511	Fe:Glc	strain-independent
Cz01g01230.t1	WT	'-Glc_-Fe'	21.26353457	21.20053016	0.063004405	Fe:Glc	strain-independent
Cz01g01230.t1	WT	'+Glc_-Fe'	19.52231508	19.68931929	-0.167004215	Fe:Glc	strain-independent
Cz01g01230.t1	WT	'+Glc_-Fe'	19.40225047	19.68931929	-0.287068818	Fe:Glc	strain-independent
Cz01g01230.t1	WT	'+Glc_-Fe'	19.37465986	19.68931929	-0.314659433	Fe:Glc	strain-independent
Cz01g01230.t1	WT	'+Glc_-Fe'	19.43139359	19.68931929	-0.257925701	Fe:Glc	strain-independent
Cz01g01230.t1	WT	'-Glc_+Fe'	19.92446043	19.68931929	0.235141135	Fe:Glc	strain-independent
Cz01g01230.t1	WT	'-Glc_+Fe'	20.03478919	19.68931929	0.345469895	Fe:Glc	strain-independent
Cz01g01230.t1	WT	'-Glc_+Fe'	19.87870189	19.68931929	0.189382595	Fe:Glc	strain-independent
Cz01g01230.t1	WT	'+Glc_+Fe'	21.32815643	21.20053016	0.127626265	Fe:Glc	strain-independent
Cz01g01230.t1	WT	'+Glc_+Fe'	21.19765978	21.20053016	-0.00287038	Fe:Glc	strain-independent
Cz01g01230.t1	WT	'+Glc_+Fe'	21.25855601	21.20053016	0.058025848	Fe:Glc	strain-independent
Cz01g01230.t1	WT	'+Glc_+Fe'	21.2003291	21.20053016	-0.000201056	Fe:Glc	strain-independent
Cz01g01230.t1	hxk1-2	'-Glc_-Fe'	21.10397477	21.20053016	-0.096555394	Fe:Glc	strain-independent
Cz01g01230.t1	hxk1-2	'-Glc_-Fe'	21.12720654	21.20053016	-0.073323623	Fe:Glc	strain-independent
Cz01g01230.t1	hxk1-2	'-Glc_-Fe'	21.14988011	21.20053016	-0.050650048	Fe:Glc	strain-independent
Cz01g01230.t1	hxk1-2	'+Glc_-Fe'	20.05656455	19.68931929	0.367245259	Fe:Glc	strain-independent
Cz01g01230.t1	hxk1-2	'+Glc_-Fe'	20.08342674	19.68931929	0.394107448	Fe:Glc	strain-independent
Cz01g01230.t1	hxk1-2	'+Glc_-Fe'	20.08125911	19.68931929	0.391939818	Fe:Glc	strain-independent
Cz01g01230.t1	hxk1-2	'-Glc_+Fe'	20.61829847	19.68931929	0.92897918	Fe:Glc	strain-independent
Cz01g01230.t1	hxk1-2	'-Glc_+Fe'	20.57094779	19.68931929	0.881628494	Fe:Glc	strain-independent
Cz01g01230.t1	hxk1-2	'-Glc_+Fe'	20.52150716	19.68931929	0.832187872	Fe:Glc	strain-independent
Cz01g01230.t1	hxk1-2	'-Glc_+Fe'	20.5419599	19.68931929	0.85264061	Fe:Glc	strain-independent
Cz01g01230.t1	hxk1-2	'+Glc_+Fe'	21.6833486	21.20053016	0.482818439	Fe:Glc	strain-independent
Cz01g01230.t1	hxk1-2	'+Glc_+Fe'	21.6488441	21.20053016	0.448313942	Fe:Glc	strain-independent
Cz01g01230.t1	hxk1-2	'+Glc_+Fe'	21.69313102	21.20053016	0.492600858	Fe:Glc	strain-independent
Cz01g01230.t1	hxk1-2	'+Glc_+Fe'	21.69350845	21.20053016	0.492978292	Fe:Glc	strain-independent
Cz01g01240.t1	WT	'-Glc_-Fe'	24.42992853	24.35868654	0.071241999	Fe, Fe:Glc	strain-independent
Cz01g01240.t1	WT	'-Glc_-Fe'	24.46006713	24.35868654	0.101380598	Fe, Fe:Glc	strain-independent
Cz01g01240.t1	WT	'-Glc_-Fe'	24.32415411	24.35868654	-0.034532429	Fe, Fe:Glc	strain-independent
Cz01g01240.t1	WT	'-Glc_-Fe'	24.22059637	24.35868654	-0.138090167	Fe, Fe:Glc	strain-independent
Cz01g01240.t1	WT	'+Glc_-Fe'	22.29018267	22.43055297	-0.140370301	Fe, Fe:Glc	strain-independent
Cz01g01240.t1	WT	'+Glc_-Fe'	22.53387213	22.43055297	0.103319166	Fe, Fe:Glc	strain-independent
Cz01g01240.t1	WT	'+Glc_-Fe'	22.42619769	22.43055297	-0.004355278	Fe, Fe:Glc	strain-independent
Cz01g01240.t1	WT	'+Glc_-Fe'	22.47195938	22.43055297	0.041406413	Fe, Fe:Glc	strain-independent
Cz01g01240.t1	WT	'-Glc_+Fe'	23.94602287	24.09144299	-0.145420117	Fe, Fe:Glc	strain-independent
Cz01g01240.t1	WT	'-Glc_+Fe'	23.98383365	24.09144299	-0.107609337	Fe, Fe:Glc	strain-independent
Cz01g01240.t1	WT	'-Glc_+Fe'	24.34447244	24.09144299	0.253029454	Fe, Fe:Glc	strain-independent
Cz01g01240.t1	WT	'+Glc_+Fe'	24.58767466	24.58206203	0.005612623	Fe, Fe:Glc	strain-independent
Cz01g01240.t1	WT	'+Glc_+Fe'	24.61091764	24.58206203	0.028855606	Fe, Fe:Glc	strain-independent
Cz01g01240.t1	WT	'+Glc_+Fe'	24.52108756	24.58206203	-0.060974476	Fe, Fe:Glc	strain-independent
Cz01g01240.t1	WT	'+Glc_+Fe'	24.60856828	24.58206203	0.026506247	Fe, Fe:Glc	strain-independent
Cz01g01240.t1	hxk1-2	'-Glc_-Fe'	23.85446942	24.35868654	-0.50421712	Fe, Fe:Glc	strain-independent
Cz01g01240.t1	hxk1-2	'-Glc_-Fe'	24.09608497	24.35868654	-0.262601569	Fe, Fe:Glc	strain-independent
Cz01g01240.t1	hxk1-2	'-Glc_-Fe'	23.92550398	24.35868654	-0.43318256	Fe, Fe:Glc	strain-independent
Cz01g01240.t1	hxk1-2	'+Glc_-Fe'	23.02325281	22.43055297	0.592699845	Fe, Fe:Glc	strain-independent
Cz01g01240.t1	hxk1-2	'+Glc_-Fe'	23.2197383	22.43055297	0.789185331	Fe, Fe:Glc	strain-independent
Cz01g01240.t1	hxk1-2	'+Glc_-Fe'	23.13415155	22.43055297	0.703598577	Fe, Fe:Glc	strain-independent
Cz01g01240.t1	hxk1-2	'-Glc_+Fe'	24.00528771	24.09144299	-0.086155273	Fe, Fe:Glc	strain-independent
Cz01g01240.t1	hxk1-2	'-Glc_+Fe'	23.93530682	24.09144299	-0.156136164	Fe, Fe:Glc	strain-independent
Cz01g01240.t1	hxk1-2	'-Glc_+Fe'	23.92467352	24.09144299	-0.166769461	Fe, Fe:Glc	strain-independent
Cz01g01240.t1	hxk1-2	'-Glc_+Fe'	23.9208338	24.09144299	-0.170609185	Fe, Fe:Glc	strain-independent
Cz01g01240.t1	hxk1-2	'+Glc_+Fe'	24.62800776	24.58206203	0.045945729	Fe, Fe:Glc	strain-independent
Cz01g01240.t1	hxk1-2	'+Glc_+Fe'	24.69512107	24.58206203	0.113059042	Fe, Fe:Glc	strain-independent
Cz01g01240.t1	hxk1-2	'+Glc_+Fe'	24.43415744	24.58206203	-0.147904593	Fe, Fe:Glc	strain-independent
Cz01g01240.t1	hxk1-2	'+Glc_+Fe'	24.40574997	24.58206203	-0.17631206	Fe, Fe:Glc	strain-independent
Cz01g02010.t1	WT	'-Glc_-Fe'	17.49014724	17.49014724	3.5527136788005e-15	Fe, Glc, Fe:Glc	strain-independent
Cz01g02010.t1	WT	'-Glc_-Fe'	17.49014724	17.49014724	3.5527136788005e-15	Fe, Glc, Fe:Glc	strain-independent
Cz01g02010.t1	WT	'-Glc_-Fe'	17.49014724	17.49014724	3.5527136788005e-15	Fe, Glc, Fe:Glc	strain-independent
Cz01g02010.t1	WT	'-Glc_-Fe'	17.49014724	17.49014724	3.5527136788005e-15	Fe, Glc, Fe:Glc	strain-independent
Cz01g02010.t1	WT	'+Glc_-Fe'	17.49014724	17.49014724	0	Fe, Glc, Fe:Glc	strain-independent
Cz01g02010.t1	WT	'+Glc_-Fe'	17.49014724	17.49014724	0	Fe, Glc, Fe:Glc	strain-independent
Cz01g02010.t1	WT	'+Glc_-Fe'	17.49014724	17.49014724	0	Fe, Glc, Fe:Glc	strain-independent
Cz01g02010.t1	WT	'+Glc_-Fe'	17.49014724	17.49014724	0	Fe, Glc, Fe:Glc	strain-independent
Cz01g02010.t1	WT	'-Glc_+Fe'	17.49014724	17.49014724	0	Fe, Glc, Fe:Glc	strain-independent
Cz01g02010.t1	WT	'-Glc_+Fe'	17.49014724	17.49014724	0	Fe, Glc, Fe:Glc	strain-independent
Cz01g02010.t1	WT	'-Glc_+Fe'	17.49014724	17.49014724	0	Fe, Glc, Fe:Glc	strain-independent
Cz01g02010.t1	WT	'+Glc_+Fe'	19.15196189	19.22475114	-0.072789249	Fe, Glc, Fe:Glc	strain-independent
Cz01g02010.t1	WT	'+Glc_+Fe'	19.284601	19.22475114	0.059849859	Fe, Glc, Fe:Glc	strain-independent
Cz01g02010.t1	WT	'+Glc_+Fe'	19.24945957	19.22475114	0.024708433	Fe, Glc, Fe:Glc	strain-independent
Cz01g02010.t1	WT	'+Glc_+Fe'	19.21298209	19.22475114	-0.011769042	Fe, Glc, Fe:Glc	strain-independent
Cz01g02010.t1	hxk1-2	'-Glc_-Fe'	17.49014724	17.49014724	3.5527136788005e-15	Fe, Glc, Fe:Glc	strain-independent
Cz01g02010.t1	hxk1-2	'-Glc_-Fe'	17.49014724	17.49014724	3.5527136788005e-15	Fe, Glc, Fe:Glc	strain-independent
Cz01g02010.t1	hxk1-2	'-Glc_-Fe'	17.49014724	17.49014724	3.5527136788005e-15	Fe, Glc, Fe:Glc	strain-independent
Cz01g02010.t1	hxk1-2	'+Glc_-Fe'	17.49014724	17.49014724	0	Fe, Glc, Fe:Glc	strain-independent
Cz01g02010.t1	hxk1-2	'+Glc_-Fe'	17.49014724	17.49014724	0	Fe, Glc, Fe:Glc	strain-independent
Cz01g02010.t1	hxk1-2	'+Glc_-Fe'	17.49014724	17.49014724	0	Fe, Glc, Fe:Glc	strain-independent
Cz01g02010.t1	hxk1-2	'-Glc_+Fe'	17.49014724	17.49014724	0	Fe, Glc, Fe:Glc	strain-independent
Cz01g02010.t1	hxk1-2	'-Glc_+Fe'	17.49014724	17.49014724	0	Fe, Glc, Fe:Glc	strain-independent
Cz01g02010.t1	hxk1-2	'-Glc_+Fe'	17.49014724	17.49014724	0	Fe, Glc, Fe:Glc	strain-independent
Cz01g02010.t1	hxk1-2	'-Glc_+Fe'	17.49014724	17.49014724	0	Fe, Glc, Fe:Glc	strain-independent
Cz01g02010.t1	hxk1-2	'+Glc_+Fe'	18.61704024	19.22475114	-0.607710898	Fe, Glc, Fe:Glc	strain-independent
Cz01g02010.t1	hxk1-2	'+Glc_+Fe'	18.86779111	19.22475114	-0.356960024	Fe, Glc, Fe:Glc	strain-independent
Cz01g02010.t1	hxk1-2	'+Glc_+Fe'	18.49014724	19.22475114	-0.734603891	Fe, Glc, Fe:Glc	strain-independent
Cz01g02010.t1	hxk1-2	'+Glc_+Fe'	18.6869127	19.22475114	-0.537838437	Fe, Glc, Fe:Glc	strain-independent
Cz01g02020.t1	WT	'-Glc_-Fe'	21.74915829	21.51796972	0.231188572	Fe:Glc	strain-independent
Cz01g02020.t1	WT	'-Glc_-Fe'	21.40519844	21.51796972	-0.112771279	Fe:Glc	strain-independent
Cz01g02020.t1	WT	'-Glc_-Fe'	21.46363393	21.51796972	-0.054335786	Fe:Glc	strain-independent
Cz01g02020.t1	WT	'-Glc_-Fe'	21.55282996	21.51796972	0.034860238	Fe:Glc	strain-independent
Cz01g02020.t1	WT	'+Glc_-Fe'	20.54632892	20.79602572	-0.249696804	Fe:Glc	strain-independent
Cz01g02020.t1	WT	'+Glc_-Fe'	20.70418417	20.79602572	-0.091841558	Fe:Glc	strain-independent
Cz01g02020.t1	WT	'+Glc_-Fe'	20.77511223	20.79602572	-0.020913497	Fe:Glc	strain-independent
Cz01g02020.t1	WT	'+Glc_-Fe'	20.62749916	20.79602572	-0.168526567	Fe:Glc	strain-independent
Cz01g02020.t1	WT	'-Glc_+Fe'	20.86657294	20.79602572	0.070547216	Fe:Glc	strain-independent
Cz01g02020.t1	WT	'-Glc_+Fe'	20.83658005	20.79602572	0.040554326	Fe:Glc	strain-independent
Cz01g02020.t1	WT	'-Glc_+Fe'	21.083158	20.79602572	0.287132277	Fe:Glc	strain-independent
Cz01g02020.t1	WT	'+Glc_+Fe'	21.53425685	21.51796972	0.016287127	Fe:Glc	strain-independent
Cz01g02020.t1	WT	'+Glc_+Fe'	21.50776766	21.51796972	-0.010202058	Fe:Glc	strain-independent
Cz01g02020.t1	WT	'+Glc_+Fe'	21.47754462	21.51796972	-0.040425097	Fe:Glc	strain-independent
Cz01g02020.t1	WT	'+Glc_+Fe'	21.453368	21.51796972	-0.064601717	Fe:Glc	strain-independent
Cz01g02020.t1	hxk1-2	'-Glc_-Fe'	20.96748115	21.51796972	-0.550488567	Fe:Glc	strain-independent
Cz01g02020.t1	hxk1-2	'-Glc_-Fe'	20.68483345	21.51796972	-0.833136272	Fe:Glc	strain-independent
Cz01g02020.t1	hxk1-2	'-Glc_-Fe'	21.20792285	21.51796972	-0.310046874	Fe:Glc	strain-independent
Cz01g02020.t1	hxk1-2	'+Glc_-Fe'	20.46116696	20.79602572	-0.334858763	Fe:Glc	strain-independent
Cz01g02020.t1	hxk1-2	'+Glc_-Fe'	20.5684983	20.79602572	-0.227527422	Fe:Glc	strain-independent
Cz01g02020.t1	hxk1-2	'+Glc_-Fe'	20.48270978	20.79602572	-0.313315945	Fe:Glc	strain-independent
Cz01g02020.t1	hxk1-2	'-Glc_+Fe'	20.86497542	20.79602572	0.068949694	Fe:Glc	strain-independent
Cz01g02020.t1	hxk1-2	'-Glc_+Fe'	20.65750247	20.79602572	-0.138523257	Fe:Glc	strain-independent
Cz01g02020.t1	hxk1-2	'-Glc_+Fe'	20.86172398	20.79602572	0.065698251	Fe:Glc	strain-independent
Cz01g02020.t1	hxk1-2	'-Glc_+Fe'	20.81972342	20.79602572	0.023697691	Fe:Glc	strain-independent
Cz01g02020.t1	hxk1-2	'+Glc_+Fe'	21.21957406	21.51796972	-0.298395662	Fe:Glc	strain-independent
Cz01g02020.t1	hxk1-2	'+Glc_+Fe'	21.32676527	21.51796972	-0.191204445	Fe:Glc	strain-independent
Cz01g02020.t1	hxk1-2	'+Glc_+Fe'	20.81283757	21.51796972	-0.705132154	Fe:Glc	strain-independent
Cz01g02020.t1	hxk1-2	'+Glc_+Fe'	21.14325041	21.51796972	-0.37471931	Fe:Glc	strain-independent
Cz01g02030.t1	WT	'-Glc_-Fe'	20.64602865	20.73015848	-0.084129828	Glc	strain-independent
Cz01g02030.t1	WT	'-Glc_-Fe'	20.56770072	20.73015848	-0.162457766	Glc	strain-independent
Cz01g02030.t1	WT	'-Glc_-Fe'	20.54505849	20.73015848	-0.185099992	Glc	strain-independent
Cz01g02030.t1	WT	'-Glc_-Fe'	20.68443818	20.73015848	-0.045720297	Glc	strain-independent
Cz01g02030.t1	WT	'+Glc_-Fe'	20.01918543	20.13477962	-0.115594194	Glc	strain-independent
Cz01g02030.t1	WT	'+Glc_-Fe'	20.14509565	20.13477962	0.010316031	Glc	strain-independent
Cz01g02030.t1	WT	'+Glc_-Fe'	20.1858845	20.13477962	0.051104879	Glc	strain-independent
Cz01g02030.t1	WT	'+Glc_-Fe'	20.26617505	20.13477962	0.131395428	Glc	strain-independent
Cz01g02030.t1	WT	'-Glc_+Fe'	20.77867857	20.73015848	0.048520084	Glc	strain-independent
Cz01g02030.t1	WT	'-Glc_+Fe'	20.82192988	20.73015848	0.091771397	Glc	strain-independent
Cz01g02030.t1	WT	'-Glc_+Fe'	20.94792291	20.73015848	0.217764431	Glc	strain-independent
Cz01g02030.t1	WT	'+Glc_+Fe'	20.04851611	20.13477962	-0.086263516	Glc	strain-independent
Cz01g02030.t1	WT	'+Glc_+Fe'	20.14688525	20.13477962	0.01210563	Glc	strain-independent
Cz01g02030.t1	WT	'+Glc_+Fe'	20.12877524	20.13477962	-0.006004382	Glc	strain-independent
Cz01g02030.t1	WT	'+Glc_+Fe'	20.13771975	20.13477962	0.002940124	Glc	strain-independent
Cz01g02030.t1	hxk1-2	'-Glc_-Fe'	20.60823307	20.73015848	-0.121925413	Glc	strain-independent
Cz01g02030.t1	hxk1-2	'-Glc_-Fe'	20.62894544	20.73015848	-0.101213039	Glc	strain-independent
Cz01g02030.t1	hxk1-2	'-Glc_-Fe'	20.62513128	20.73015848	-0.105027205	Glc	strain-independent
Cz01g02030.t1	hxk1-2	'+Glc_-Fe'	19.94004496	20.13477962	-0.194734661	Glc	strain-independent
Cz01g02030.t1	hxk1-2	'+Glc_-Fe'	20.09191881	20.13477962	-0.04286081	Glc	strain-independent
Cz01g02030.t1	hxk1-2	'+Glc_-Fe'	19.97796909	20.13477962	-0.156810534	Glc	strain-independent
Cz01g02030.t1	hxk1-2	'-Glc_+Fe'	20.60760715	20.73015848	-0.122551329	Glc	strain-independent
Cz01g02030.t1	hxk1-2	'-Glc_+Fe'	20.74654964	20.73015848	0.016391158	Glc	strain-independent
Cz01g02030.t1	hxk1-2	'-Glc_+Fe'	20.66646162	20.73015848	-0.063696862	Glc	strain-independent
Cz01g02030.t1	hxk1-2	'-Glc_+Fe'	20.60847411	20.73015848	-0.121684374	Glc	strain-independent
Cz01g02030.t1	hxk1-2	'+Glc_+Fe'	20.22440233	20.13477962	0.089622701	Glc	strain-independent
Cz01g02030.t1	hxk1-2	'+Glc_+Fe'	20.2005265	20.13477962	0.065746872	Glc	strain-independent
Cz01g02030.t1	hxk1-2	'+Glc_+Fe'	20.07222546	20.13477962	-0.062554166	Glc	strain-independent
Cz01g02030.t1	hxk1-2	'+Glc_+Fe'	20.19319741	20.13477962	0.058417787	Glc	strain-independent
Cz01g02050.t1	WT	'-Glc_-Fe'	24.32820391	24.30678468	0.02141923	strain, Glc	strain-dependent
Cz01g02050.t1	WT	'-Glc_-Fe'	24.65693947	24.30678468	0.350154793	strain, Glc	strain-dependent
Cz01g02050.t1	WT	'-Glc_-Fe'	24.53814752	24.30678468	0.231362837	strain, Glc	strain-dependent
Cz01g02050.t1	WT	'-Glc_-Fe'	24.28796813	24.30678468	-0.018816548	strain, Glc	strain-dependent
Cz01g02050.t1	WT	'+Glc_-Fe'	25.70339843	25.47194371	0.231454714	strain, Glc	strain-dependent
Cz01g02050.t1	WT	'+Glc_-Fe'	25.74695084	25.47194371	0.275007128	strain, Glc	strain-dependent
Cz01g02050.t1	WT	'+Glc_-Fe'	25.73709919	25.47194371	0.26515548	strain, Glc	strain-dependent
Cz01g02050.t1	WT	'+Glc_-Fe'	25.63920074	25.47194371	0.167257032	strain, Glc	strain-dependent
Cz01g02050.t1	WT	'-Glc_+Fe'	24.2446934	24.30678468	-0.062091276	strain, Glc	strain-dependent
Cz01g02050.t1	WT	'-Glc_+Fe'	24.15387967	24.30678468	-0.152905008	strain, Glc	strain-dependent
Cz01g02050.t1	WT	'-Glc_+Fe'	24.08369073	24.30678468	-0.223093949	strain, Glc	strain-dependent
Cz01g02050.t1	WT	'+Glc_+Fe'	25.01593866	25.47194371	-0.456005054	strain, Glc	strain-dependent
Cz01g02050.t1	WT	'+Glc_+Fe'	25.25676514	25.47194371	-0.215178574	strain, Glc	strain-dependent
Cz01g02050.t1	WT	'+Glc_+Fe'	25.39629178	25.47194371	-0.07565193	strain, Glc	strain-dependent
Cz01g02050.t1	WT	'+Glc_+Fe'	25.27990491	25.47194371	-0.192038797	strain, Glc	strain-dependent
Cz01g02050.t1	hxk1-2	'-Glc_-Fe'	23.7121432	24.30678468	-0.594641483	strain, Glc	strain-dependent
Cz01g02050.t1	hxk1-2	'-Glc_-Fe'	23.62767262	24.30678468	-0.679112057	strain, Glc	strain-dependent
Cz01g02050.t1	hxk1-2	'-Glc_-Fe'	23.67112942	24.30678468	-0.635655258	strain, Glc	strain-dependent
Cz01g02050.t1	hxk1-2	'+Glc_-Fe'	24.23389651	25.47194371	-1.238047199	strain, Glc	strain-dependent
Cz01g02050.t1	hxk1-2	'+Glc_-Fe'	24.06813931	25.47194371	-1.403804399	strain, Glc	strain-dependent
Cz01g02050.t1	hxk1-2	'+Glc_-Fe'	24.33251608	25.47194371	-1.139427628	strain, Glc	strain-dependent
Cz01g02050.t1	hxk1-2	'-Glc_+Fe'	23.48049662	24.30678468	-0.826288065	strain, Glc	strain-dependent
Cz01g02050.t1	hxk1-2	'-Glc_+Fe'	23.51509727	24.30678468	-0.791687411	strain, Glc	strain-dependent
Cz01g02050.t1	hxk1-2	'-Glc_+Fe'	23.52632241	24.30678468	-0.780462268	strain, Glc	strain-dependent
Cz01g02050.t1	hxk1-2	'-Glc_+Fe'	23.60177629	24.30678468	-0.705008394	strain, Glc	strain-dependent
Cz01g02050.t1	hxk1-2	'+Glc_+Fe'	23.90537792	25.47194371	-1.566565791	strain, Glc	strain-dependent
Cz01g02050.t1	hxk1-2	'+Glc_+Fe'	23.87427185	25.47194371	-1.597671859	strain, Glc	strain-dependent
Cz01g02050.t1	hxk1-2	'+Glc_+Fe'	23.94658345	25.47194371	-1.525360263	strain, Glc	strain-dependent
Cz01g02050.t1	hxk1-2	'+Glc_+Fe'	23.88711046	25.47194371	-1.584833256	strain, Glc	strain-dependent
Cz01g02060.t1	WT	'-Glc_-Fe'	23.88746429	24.11959896	-0.232134673	Glc	strain-independent
Cz01g02060.t1	WT	'-Glc_-Fe'	23.89963945	24.11959896	-0.21995951	Glc	strain-independent
Cz01g02060.t1	WT	'-Glc_-Fe'	23.84820551	24.11959896	-0.271393454	Glc	strain-independent
Cz01g02060.t1	WT	'-Glc_-Fe'	23.74415048	24.11959896	-0.375448483	Glc	strain-independent
Cz01g02060.t1	WT	'+Glc_-Fe'	24.97564482	24.89975085	0.075893968	Glc	strain-independent
Cz01g02060.t1	WT	'+Glc_-Fe'	25.17736726	24.89975085	0.277616412	Glc	strain-independent
Cz01g02060.t1	WT	'+Glc_-Fe'	25.18370336	24.89975085	0.283952508	Glc	strain-independent
Cz01g02060.t1	WT	'+Glc_-Fe'	25.14608529	24.89975085	0.246334441	Glc	strain-independent
Cz01g02060.t1	WT	'-Glc_+Fe'	24.30649934	24.11959896	0.18690038	Glc	strain-independent
Cz01g02060.t1	WT	'-Glc_+Fe'	24.42826919	24.11959896	0.308670221	Glc	strain-independent
Cz01g02060.t1	WT	'-Glc_+Fe'	24.44823045	24.11959896	0.328631489	Glc	strain-independent
Cz01g02060.t1	WT	'+Glc_+Fe'	24.68320185	24.89975085	-0.216549003	Glc	strain-independent
Cz01g02060.t1	WT	'+Glc_+Fe'	24.86316628	24.89975085	-0.036584574	Glc	strain-independent
Cz01g02060.t1	WT	'+Glc_+Fe'	24.65009925	24.89975085	-0.249651606	Glc	strain-independent
Cz01g02060.t1	WT	'+Glc_+Fe'	24.51873871	24.89975085	-0.381012147	Glc	strain-independent
Cz01g02060.t1	hxk1-2	'-Glc_-Fe'	23.66142044	24.11959896	-0.45817852	Glc	strain-independent
Cz01g02060.t1	hxk1-2	'-Glc_-Fe'	23.75442091	24.11959896	-0.365178059	Glc	strain-independent
Cz01g02060.t1	hxk1-2	'-Glc_-Fe'	23.64681625	24.11959896	-0.472782713	Glc	strain-independent
Cz01g02060.t1	hxk1-2	'+Glc_-Fe'	24.98617463	24.89975085	0.086423774	Glc	strain-independent
Cz01g02060.t1	hxk1-2	'+Glc_-Fe'	24.99654388	24.89975085	0.096793032	Glc	strain-independent
Cz01g02060.t1	hxk1-2	'+Glc_-Fe'	24.92316779	24.89975085	0.02341694	Glc	strain-independent
Cz01g02060.t1	hxk1-2	'-Glc_+Fe'	24.44887983	24.11959896	0.329280866	Glc	strain-independent
Cz01g02060.t1	hxk1-2	'-Glc_+Fe'	24.47251145	24.11959896	0.352912486	Glc	strain-independent
Cz01g02060.t1	hxk1-2	'-Glc_+Fe'	24.4111757	24.11959896	0.291576736	Glc	strain-independent
Cz01g02060.t1	hxk1-2	'-Glc_+Fe'	24.48896259	24.11959896	0.369363626	Glc	strain-independent
Cz01g02060.t1	hxk1-2	'+Glc_+Fe'	24.87766344	24.89975085	-0.022087411	Glc	strain-independent
Cz01g02060.t1	hxk1-2	'+Glc_+Fe'	24.9585202	24.89975085	0.058769348	Glc	strain-independent
Cz01g02060.t1	hxk1-2	'+Glc_+Fe'	24.71684099	24.89975085	-0.182909858	Glc	strain-independent
Cz01g02060.t1	hxk1-2	'+Glc_+Fe'	24.88555835	24.89975085	-0.014192504	Glc	strain-independent
Cz01g02070.t1	WT	'-Glc_-Fe'	26.83406295	26.71425401	0.119808943	Fe, Glc, strain:Glc, Fe:Glc	strain-dependent
Cz01g02070.t1	WT	'-Glc_-Fe'	26.67763829	26.71425401	-0.036615715	Fe, Glc, strain:Glc, Fe:Glc	strain-dependent
Cz01g02070.t1	WT	'-Glc_-Fe'	26.64653657	26.71425401	-0.067717435	Fe, Glc, strain:Glc, Fe:Glc	strain-dependent
Cz01g02070.t1	WT	'-Glc_-Fe'	26.69877821	26.71425401	-0.015475792	Fe, Glc, strain:Glc, Fe:Glc	strain-dependent
Cz01g02070.t1	WT	'+Glc_-Fe'	26.58839473	26.45620795	0.132186776	Fe, Glc, strain:Glc, Fe:Glc	strain-dependent
Cz01g02070.t1	WT	'+Glc_-Fe'	26.35223984	26.45620795	-0.103968109	Fe, Glc, strain:Glc, Fe:Glc	strain-dependent
Cz01g02070.t1	WT	'+Glc_-Fe'	26.44209201	26.45620795	-0.014115944	Fe, Glc, strain:Glc, Fe:Glc	strain-dependent
Cz01g02070.t1	WT	'+Glc_-Fe'	26.44210523	26.45620795	-0.014102723	Fe, Glc, strain:Glc, Fe:Glc	strain-dependent
Cz01g02070.t1	WT	'-Glc_+Fe'	28.61556928	28.51916494	0.096404333	Fe, Glc, strain:Glc, Fe:Glc	strain-dependent
Cz01g02070.t1	WT	'-Glc_+Fe'	28.67430687	28.51916494	0.155141925	Fe, Glc, strain:Glc, Fe:Glc	strain-dependent
Cz01g02070.t1	WT	'-Glc_+Fe'	28.26761868	28.51916494	-0.251546258	Fe, Glc, strain:Glc, Fe:Glc	strain-dependent
Cz01g02070.t1	WT	'+Glc_+Fe'	26.12919289	26.13422046	-0.005027569	Fe, Glc, strain:Glc, Fe:Glc	strain-dependent
Cz01g02070.t1	WT	'+Glc_+Fe'	26.19004071	26.13422046	0.055820247	Fe, Glc, strain:Glc, Fe:Glc	strain-dependent
Cz01g02070.t1	WT	'+Glc_+Fe'	26.1180788	26.13422046	-0.016141658	Fe, Glc, strain:Glc, Fe:Glc	strain-dependent
Cz01g02070.t1	WT	'+Glc_+Fe'	26.09956944	26.13422046	-0.03465102	Fe, Glc, strain:Glc, Fe:Glc	strain-dependent
Cz01g02070.t1	hxk1-2	'-Glc_-Fe'	26.32367681	26.71425401	-0.3905772	Fe, Glc, strain:Glc, Fe:Glc	strain-dependent
Cz01g02070.t1	hxk1-2	'-Glc_-Fe'	26.57795477	26.71425401	-0.136299234	Fe, Glc, strain:Glc, Fe:Glc	strain-dependent
Cz01g02070.t1	hxk1-2	'-Glc_-Fe'	26.10431198	26.71425401	-0.609942028	Fe, Glc, strain:Glc, Fe:Glc	strain-dependent
Cz01g02070.t1	hxk1-2	'+Glc_-Fe'	26.33796042	26.45620795	-0.118247535	Fe, Glc, strain:Glc, Fe:Glc	strain-dependent
Cz01g02070.t1	hxk1-2	'+Glc_-Fe'	26.70336905	26.45620795	0.247161095	Fe, Glc, strain:Glc, Fe:Glc	strain-dependent
Cz01g02070.t1	hxk1-2	'+Glc_-Fe'	26.38072302	26.45620795	-0.075484928	Fe, Glc, strain:Glc, Fe:Glc	strain-dependent
Cz01g02070.t1	hxk1-2	'-Glc_+Fe'	28.01975852	28.51916494	-0.499406418	Fe, Glc, strain:Glc, Fe:Glc	strain-dependent
Cz01g02070.t1	hxk1-2	'-Glc_+Fe'	27.99214683	28.51916494	-0.527018108	Fe, Glc, strain:Glc, Fe:Glc	strain-dependent
Cz01g02070.t1	hxk1-2	'-Glc_+Fe'	28.0610683	28.51916494	-0.458096644	Fe, Glc, strain:Glc, Fe:Glc	strain-dependent
Cz01g02070.t1	hxk1-2	'-Glc_+Fe'	27.85009005	28.51916494	-0.669074897	Fe, Glc, strain:Glc, Fe:Glc	strain-dependent
Cz01g02070.t1	hxk1-2	'+Glc_+Fe'	27.7449659	26.13422046	1.610745434	Fe, Glc, strain:Glc, Fe:Glc	strain-dependent
Cz01g02070.t1	hxk1-2	'+Glc_+Fe'	27.7559666	26.13422046	1.621746135	Fe, Glc, strain:Glc, Fe:Glc	strain-dependent
Cz01g02070.t1	hxk1-2	'+Glc_+Fe'	27.64317836	26.13422046	1.508957895	Fe, Glc, strain:Glc, Fe:Glc	strain-dependent
Cz01g02070.t1	hxk1-2	'+Glc_+Fe'	27.72022337	26.13422046	1.586002911	Fe, Glc, strain:Glc, Fe:Glc	strain-dependent
Cz01g02100.t1	WT	'-Glc_-Fe'	20.06437201	19.5667099	0.497662111	Fe	strain-independent
Cz01g02100.t1	WT	'-Glc_-Fe'	19.92205186	19.5667099	0.355341962	Fe	strain-independent
Cz01g02100.t1	WT	'-Glc_-Fe'	19.65040553	19.5667099	0.083695635	Fe	strain-independent
Cz01g02100.t1	WT	'-Glc_-Fe'	19.63094444	19.5667099	0.06423454	Fe	strain-independent
Cz01g02100.t1	WT	'+Glc_-Fe'	19.11688739	19.5667099	-0.449822505	Fe	strain-independent
Cz01g02100.t1	WT	'+Glc_-Fe'	19.58995214	19.5667099	0.023242242	Fe	strain-independent
Cz01g02100.t1	WT	'+Glc_-Fe'	19.34585935	19.5667099	-0.220850551	Fe	strain-independent
Cz01g02100.t1	WT	'+Glc_-Fe'	19.21320647	19.5667099	-0.353503434	Fe	strain-independent
Cz01g02100.t1	WT	'-Glc_+Fe'	22.51529932	22.45115844	0.06414088	Fe	strain-independent
Cz01g02100.t1	WT	'-Glc_+Fe'	22.5730701	22.45115844	0.12191166	Fe	strain-independent
Cz01g02100.t1	WT	'-Glc_+Fe'	22.4873362	22.45115844	0.03617776	Fe	strain-independent
Cz01g02100.t1	WT	'+Glc_+Fe'	22.40617128	22.45115844	-0.04498716	Fe	strain-independent
Cz01g02100.t1	WT	'+Glc_+Fe'	22.2379359	22.45115844	-0.213222543	Fe	strain-independent
Cz01g02100.t1	WT	'+Glc_+Fe'	22.35941111	22.45115844	-0.091747334	Fe	strain-independent
Cz01g02100.t1	WT	'+Glc_+Fe'	22.50480841	22.45115844	0.053649971	Fe	strain-independent
Cz01g02100.t1	hxk1-2	'-Glc_-Fe'	19.69263159	19.5667099	0.125921687	Fe	strain-independent
Cz01g02100.t1	hxk1-2	'-Glc_-Fe'	19.69071322	19.5667099	0.124003317	Fe	strain-independent
Cz01g02100.t1	hxk1-2	'-Glc_-Fe'	19.65731623	19.5667099	0.090606329	Fe	strain-independent
Cz01g02100.t1	hxk1-2	'+Glc_-Fe'	19.31201645	19.5667099	-0.254693446	Fe	strain-independent
Cz01g02100.t1	hxk1-2	'+Glc_-Fe'	19.38805392	19.5667099	-0.178655979	Fe	strain-independent
Cz01g02100.t1	hxk1-2	'+Glc_-Fe'	19.29275431	19.5667099	-0.273955589	Fe	strain-independent
Cz01g02100.t1	hxk1-2	'-Glc_+Fe'	22.27202844	22.45115844	-0.179130002	Fe	strain-independent
Cz01g02100.t1	hxk1-2	'-Glc_+Fe'	22.28335277	22.45115844	-0.167805677	Fe	strain-independent
Cz01g02100.t1	hxk1-2	'-Glc_+Fe'	22.36348031	22.45115844	-0.08767813	Fe	strain-independent
Cz01g02100.t1	hxk1-2	'-Glc_+Fe'	22.32116361	22.45115844	-0.129994833	Fe	strain-independent
Cz01g02100.t1	hxk1-2	'+Glc_+Fe'	22.44969647	22.45115844	-0.001461973	Fe	strain-independent
Cz01g02100.t1	hxk1-2	'+Glc_+Fe'	22.44855124	22.45115844	-0.0026072	Fe	strain-independent
Cz01g02100.t1	hxk1-2	'+Glc_+Fe'	22.33620132	22.45115844	-0.114957126	Fe	strain-independent
Cz01g02100.t1	hxk1-2	'+Glc_+Fe'	21.92503354	22.45115844	-0.526124908	Fe	strain-independent
Cz01g02150.t1	WT	'-Glc_-Fe'	19.09468649	18.98684264	0.10784385	Fe, Glc, Fe:Glc	strain-independent
Cz01g02150.t1	WT	'-Glc_-Fe'	19.05675488	18.98684264	0.069912242	Fe, Glc, Fe:Glc	strain-independent
Cz01g02150.t1	WT	'-Glc_-Fe'	18.99768179	18.98684264	0.01083915	Fe, Glc, Fe:Glc	strain-independent
Cz01g02150.t1	WT	'-Glc_-Fe'	18.7982474	18.98684264	-0.188595241	Fe, Glc, Fe:Glc	strain-independent
Cz01g02150.t1	WT	'+Glc_-Fe'	15.93365814	15.85249256	0.081165585	Fe, Glc, Fe:Glc	strain-independent
Cz01g02150.t1	WT	'+Glc_-Fe'	15.73460719	15.85249256	-0.11788537	Fe, Glc, Fe:Glc	strain-independent
Cz01g02150.t1	WT	'+Glc_-Fe'	15.83739277	15.85249256	-0.015099787	Fe, Glc, Fe:Glc	strain-independent
Cz01g02150.t1	WT	'+Glc_-Fe'	15.90431213	15.85249256	0.051819571	Fe, Glc, Fe:Glc	strain-independent
Cz01g02150.t1	WT	'-Glc_+Fe'	20.15846105	20.00974523	0.148715813	Fe, Glc, Fe:Glc	strain-independent
Cz01g02150.t1	WT	'-Glc_+Fe'	19.7152976	20.00974523	-0.294447629	Fe, Glc, Fe:Glc	strain-independent
Cz01g02150.t1	WT	'-Glc_+Fe'	20.15547705	20.00974523	0.145731816	Fe, Glc, Fe:Glc	strain-independent
Cz01g02150.t1	WT	'+Glc_+Fe'	18.74603682	18.68822085	0.057815969	Fe, Glc, Fe:Glc	strain-independent
Cz01g02150.t1	WT	'+Glc_+Fe'	18.56786189	18.68822085	-0.120358963	Fe, Glc, Fe:Glc	strain-independent
Cz01g02150.t1	WT	'+Glc_+Fe'	18.57975353	18.68822085	-0.108467323	Fe, Glc, Fe:Glc	strain-independent
Cz01g02150.t1	WT	'+Glc_+Fe'	18.85923117	18.68822085	0.171010317	Fe, Glc, Fe:Glc	strain-independent
Cz01g02150.t1	hxk1-2	'-Glc_-Fe'	18.38375738	18.98684264	-0.603085256	Fe, Glc, Fe:Glc	strain-independent
Cz01g02150.t1	hxk1-2	'-Glc_-Fe'	18.61168246	18.98684264	-0.375160178	Fe, Glc, Fe:Glc	strain-independent
Cz01g02150.t1	hxk1-2	'-Glc_-Fe'	18.3298728	18.98684264	-0.656969838	Fe, Glc, Fe:Glc	strain-independent
Cz01g02150.t1	hxk1-2	'+Glc_-Fe'	16.40885866	15.85249256	0.5563661	Fe, Glc, Fe:Glc	strain-independent
Cz01g02150.t1	hxk1-2	'+Glc_-Fe'	16.32923327	15.85249256	0.476740709	Fe, Glc, Fe:Glc	strain-independent
Cz01g02150.t1	hxk1-2	'+Glc_-Fe'	16.43395323	15.85249256	0.581460668	Fe, Glc, Fe:Glc	strain-independent
Cz01g02150.t1	hxk1-2	'-Glc_+Fe'	19.69214357	20.00974523	-0.317601659	Fe, Glc, Fe:Glc	strain-independent
Cz01g02150.t1	hxk1-2	'-Glc_+Fe'	18.10091139	20.00974523	-1.908833843	Fe, Glc, Fe:Glc	strain-independent
Cz01g02150.t1	hxk1-2	'-Glc_+Fe'	19.96150836	20.00974523	-0.048236875	Fe, Glc, Fe:Glc	strain-independent
Cz01g02150.t1	hxk1-2	'-Glc_+Fe'	19.06882772	20.00974523	-0.940917513	Fe, Glc, Fe:Glc	strain-independent
Cz01g02150.t1	hxk1-2	'+Glc_+Fe'	18.73189229	18.68822085	0.043671434	Fe, Glc, Fe:Glc	strain-independent
Cz01g02150.t1	hxk1-2	'+Glc_+Fe'	18.82401361	18.68822085	0.135792758	Fe, Glc, Fe:Glc	strain-independent
Cz01g02150.t1	hxk1-2	'+Glc_+Fe'	18.87040362	18.68822085	0.18218277	Fe, Glc, Fe:Glc	strain-independent
Cz01g02150.t1	hxk1-2	'+Glc_+Fe'	18.69104865	18.68822085	0.002827801	Fe, Glc, Fe:Glc	strain-independent
Cz01g02160.t1	WT	'-Glc_-Fe'	21.41011707	21.49208196	-0.081964889	Fe	strain-independent
Cz01g02160.t1	WT	'-Glc_-Fe'	21.32133816	21.49208196	-0.170743806	Fe	strain-independent
Cz01g02160.t1	WT	'-Glc_-Fe'	21.36654888	21.49208196	-0.125533078	Fe	strain-independent
Cz01g02160.t1	WT	'-Glc_-Fe'	21.43157471	21.49208196	-0.060507249	Fe	strain-independent
Cz01g02160.t1	WT	'+Glc_-Fe'	22.20493452	22.09476868	0.110165835	Fe	strain-independent
Cz01g02160.t1	WT	'+Glc_-Fe'	22.21866165	22.09476868	0.123892968	Fe	strain-independent
Cz01g02160.t1	WT	'+Glc_-Fe'	22.13800287	22.09476868	0.043234185	Fe	strain-independent
Cz01g02160.t1	WT	'+Glc_-Fe'	22.25622472	22.09476868	0.161456035	Fe	strain-independent
Cz01g02160.t1	WT	'-Glc_+Fe'	22.46477063	22.27473018	0.190040445	Fe	strain-independent
Cz01g02160.t1	WT	'-Glc_+Fe'	22.43250355	22.27473018	0.157773372	Fe	strain-independent
Cz01g02160.t1	WT	'-Glc_+Fe'	22.25597813	22.27473018	-0.018752051	Fe	strain-independent
Cz01g02160.t1	WT	'+Glc_+Fe'	22.74483186	22.8774169	-0.132585044	Fe	strain-independent
Cz01g02160.t1	WT	'+Glc_+Fe'	22.67092942	22.8774169	-0.206487483	Fe	strain-independent
Cz01g02160.t1	WT	'+Glc_+Fe'	22.78552598	22.8774169	-0.091890926	Fe	strain-independent
Cz01g02160.t1	WT	'+Glc_+Fe'	22.86963133	22.8774169	-0.007785569	Fe	strain-independent
Cz01g02160.t1	hxk1-2	'-Glc_-Fe'	21.30043645	21.49208196	-0.191645516	Fe	strain-independent
Cz01g02160.t1	hxk1-2	'-Glc_-Fe'	21.29417387	21.49208196	-0.197908088	Fe	strain-independent
Cz01g02160.t1	hxk1-2	'-Glc_-Fe'	21.28420775	21.49208196	-0.207874215	Fe	strain-independent
Cz01g02160.t1	hxk1-2	'+Glc_-Fe'	22.18711363	22.09476868	0.092344953	Fe	strain-independent
Cz01g02160.t1	hxk1-2	'+Glc_-Fe'	21.88713385	22.09476868	-0.207634835	Fe	strain-independent
Cz01g02160.t1	hxk1-2	'+Glc_-Fe'	21.97040035	22.09476868	-0.12436833	Fe	strain-independent
Cz01g02160.t1	hxk1-2	'-Glc_+Fe'	22.74864061	22.27473018	0.47391043	Fe	strain-independent
Cz01g02160.t1	hxk1-2	'-Glc_+Fe'	22.7738093	22.27473018	0.499079119	Fe	strain-independent
Cz01g02160.t1	hxk1-2	'-Glc_+Fe'	22.74417757	22.27473018	0.469447391	Fe	strain-independent
Cz01g02160.t1	hxk1-2	'-Glc_+Fe'	22.67683312	22.27473018	0.402102942	Fe	strain-independent
Cz01g02160.t1	hxk1-2	'+Glc_+Fe'	22.65705524	22.8774169	-0.220361667	Fe	strain-independent
Cz01g02160.t1	hxk1-2	'+Glc_+Fe'	22.61177882	22.8774169	-0.265638084	Fe	strain-independent
Cz01g02160.t1	hxk1-2	'+Glc_+Fe'	22.62339779	22.8774169	-0.254019111	Fe	strain-independent
Cz01g02160.t1	hxk1-2	'+Glc_+Fe'	22.41177969	22.8774169	-0.465637213	Fe	strain-independent
Cz01g02180.t1	WT	'-Glc_-Fe'	21.30403299	21.29476113	0.00927186	Fe:Glc	strain-independent
Cz01g02180.t1	WT	'-Glc_-Fe'	21.29333472	21.29476113	-0.001426414	Fe:Glc	strain-independent
Cz01g02180.t1	WT	'-Glc_-Fe'	21.24236632	21.29476113	-0.052394811	Fe:Glc	strain-independent
Cz01g02180.t1	WT	'-Glc_-Fe'	21.3406586	21.29476113	0.045897472	Fe:Glc	strain-independent
Cz01g02180.t1	WT	'+Glc_-Fe'	21.59474088	21.99060798	-0.395867105	Fe:Glc	strain-independent
Cz01g02180.t1	WT	'+Glc_-Fe'	21.80434113	21.99060798	-0.186266852	Fe:Glc	strain-independent
Cz01g02180.t1	WT	'+Glc_-Fe'	21.66083172	21.99060798	-0.329776261	Fe:Glc	strain-independent
Cz01g02180.t1	WT	'+Glc_-Fe'	21.68601335	21.99060798	-0.304594632	Fe:Glc	strain-independent
Cz01g02180.t1	WT	'-Glc_+Fe'	22.27370897	21.99060798	0.283100991	Fe:Glc	strain-independent
Cz01g02180.t1	WT	'-Glc_+Fe'	22.30308845	21.99060798	0.312480464	Fe:Glc	strain-independent
Cz01g02180.t1	WT	'-Glc_+Fe'	22.30740516	21.99060798	0.316797183	Fe:Glc	strain-independent
Cz01g02180.t1	WT	'+Glc_+Fe'	21.1750129	21.29476113	-0.119748231	Fe:Glc	strain-independent
Cz01g02180.t1	WT	'+Glc_+Fe'	21.35289346	21.29476113	0.058132325	Fe:Glc	strain-independent
Cz01g02180.t1	WT	'+Glc_+Fe'	21.38379327	21.29476113	0.089032135	Fe:Glc	strain-independent
Cz01g02180.t1	WT	'+Glc_+Fe'	21.26599679	21.29476113	-0.028764337	Fe:Glc	strain-independent
Cz01g02180.t1	hxk1-2	'-Glc_-Fe'	21.12778726	21.29476113	-0.166973876	Fe:Glc	strain-independent
Cz01g02180.t1	hxk1-2	'-Glc_-Fe'	21.31606701	21.29476113	0.021305875	Fe:Glc	strain-independent
Cz01g02180.t1	hxk1-2	'-Glc_-Fe'	21.15278698	21.29476113	-0.141974155	Fe:Glc	strain-independent
Cz01g02180.t1	hxk1-2	'+Glc_-Fe'	21.41644314	21.99060798	-0.574164838	Fe:Glc	strain-independent
Cz01g02180.t1	hxk1-2	'+Glc_-Fe'	21.38372756	21.99060798	-0.606880427	Fe:Glc	strain-independent
Cz01g02180.t1	hxk1-2	'+Glc_-Fe'	21.45630008	21.99060798	-0.534307901	Fe:Glc	strain-independent
Cz01g02180.t1	hxk1-2	'-Glc_+Fe'	22.15948389	21.99060798	0.168875908	Fe:Glc	strain-independent
Cz01g02180.t1	hxk1-2	'-Glc_+Fe'	22.07486932	21.99060798	0.084261337	Fe:Glc	strain-independent
Cz01g02180.t1	hxk1-2	'-Glc_+Fe'	22.13544793	21.99060798	0.14483995	Fe:Glc	strain-independent
Cz01g02180.t1	hxk1-2	'-Glc_+Fe'	22.21229267	21.99060798	0.221684686	Fe:Glc	strain-independent
Cz01g02180.t1	hxk1-2	'+Glc_+Fe'	21.14740348	21.29476113	-0.147357647	Fe:Glc	strain-independent
Cz01g02180.t1	hxk1-2	'+Glc_+Fe'	21.19795745	21.29476113	-0.096803678	Fe:Glc	strain-independent
Cz01g02180.t1	hxk1-2	'+Glc_+Fe'	21.07519795	21.29476113	-0.219563185	Fe:Glc	strain-independent
Cz01g02180.t1	hxk1-2	'+Glc_+Fe'	21.30014711	21.29476113	0.00538598	Fe:Glc	strain-independent
Cz01g02210.t1	WT	'-Glc_-Fe'	22.53350959	22.37437718	0.159132411	Fe	strain-independent
Cz01g02210.t1	WT	'-Glc_-Fe'	22.74087558	22.37437718	0.366498396	Fe	strain-independent
Cz01g02210.t1	WT	'-Glc_-Fe'	22.53718043	22.37437718	0.16280325	Fe	strain-independent
Cz01g02210.t1	WT	'-Glc_-Fe'	22.67471505	22.37437718	0.300337865	Fe	strain-independent
Cz01g02210.t1	WT	'+Glc_-Fe'	22.13079935	22.37437718	-0.243577829	Fe	strain-independent
Cz01g02210.t1	WT	'+Glc_-Fe'	22.17440659	22.37437718	-0.199970594	Fe	strain-independent
Cz01g02210.t1	WT	'+Glc_-Fe'	22.0894964	22.37437718	-0.284880776	Fe	strain-independent
Cz01g02210.t1	WT	'+Glc_-Fe'	22.11403446	22.37437718	-0.260342723	Fe	strain-independent
Cz01g02210.t1	WT	'-Glc_+Fe'	21.72221267	21.58698342	0.135229244	Fe	strain-independent
Cz01g02210.t1	WT	'-Glc_+Fe'	21.83079491	21.58698342	0.243811486	Fe	strain-independent
Cz01g02210.t1	WT	'-Glc_+Fe'	21.69608196	21.58698342	0.109098532	Fe	strain-independent
Cz01g02210.t1	WT	'+Glc_+Fe'	21.49573338	21.58698342	-0.091250042	Fe	strain-independent
Cz01g02210.t1	WT	'+Glc_+Fe'	21.42184954	21.58698342	-0.165133886	Fe	strain-independent
Cz01g02210.t1	WT	'+Glc_+Fe'	21.40981524	21.58698342	-0.177168186	Fe	strain-independent
Cz01g02210.t1	WT	'+Glc_+Fe'	21.36968319	21.58698342	-0.217300235	Fe	strain-independent
Cz01g02210.t1	hxk1-2	'-Glc_-Fe'	22.12745777	22.37437718	-0.246919412	Fe	strain-independent
Cz01g02210.t1	hxk1-2	'-Glc_-Fe'	22.28147662	22.37437718	-0.092900562	Fe	strain-independent
Cz01g02210.t1	hxk1-2	'-Glc_-Fe'	22.18600029	22.37437718	-0.188376893	Fe	strain-independent
Cz01g02210.t1	hxk1-2	'+Glc_-Fe'	22.31689493	22.37437718	-0.057482255	Fe	strain-independent
Cz01g02210.t1	hxk1-2	'+Glc_-Fe'	22.36231775	22.37437718	-0.012059428	Fe	strain-independent
Cz01g02210.t1	hxk1-2	'+Glc_-Fe'	22.29039333	22.37437718	-0.083983847	Fe	strain-independent
Cz01g02210.t1	hxk1-2	'-Glc_+Fe'	21.56622809	21.58698342	-0.020755329	Fe	strain-independent
Cz01g02210.t1	hxk1-2	'-Glc_+Fe'	21.56238105	21.58698342	-0.024602373	Fe	strain-independent
Cz01g02210.t1	hxk1-2	'-Glc_+Fe'	21.59709939	21.58698342	0.010115968	Fe	strain-independent
Cz01g02210.t1	hxk1-2	'-Glc_+Fe'	21.57379079	21.58698342	-0.013192629	Fe	strain-independent
Cz01g02210.t1	hxk1-2	'+Glc_+Fe'	21.82095756	21.58698342	0.233974134	Fe	strain-independent
Cz01g02210.t1	hxk1-2	'+Glc_+Fe'	21.82007299	21.58698342	0.233089564	Fe	strain-independent
Cz01g02210.t1	hxk1-2	'+Glc_+Fe'	21.75758082	21.58698342	0.1705974	Fe	strain-independent
Cz01g02210.t1	hxk1-2	'+Glc_+Fe'	21.73180724	21.58698342	0.144823812	Fe	strain-independent
Cz01g02250.t1	WT	'-Glc_-Fe'	19.79242061	19.58884804	0.20357257	Fe	strain-independent
Cz01g02250.t1	WT	'-Glc_-Fe'	19.50277648	19.58884804	-0.086071558	Fe	strain-independent
Cz01g02250.t1	WT	'-Glc_-Fe'	19.59023419	19.58884804	0.001386152	Fe	strain-independent
Cz01g02250.t1	WT	'-Glc_-Fe'	19.73872835	19.58884804	0.149880309	Fe	strain-independent
Cz01g02250.t1	WT	'+Glc_-Fe'	19.98239463	20.1021882	-0.119793569	Fe	strain-independent
Cz01g02250.t1	WT	'+Glc_-Fe'	20.03998421	20.1021882	-0.062203983	Fe	strain-independent
Cz01g02250.t1	WT	'+Glc_-Fe'	20.01781571	20.1021882	-0.084372486	Fe	strain-independent
Cz01g02250.t1	WT	'+Glc_-Fe'	20.09979076	20.1021882	-0.002397436	Fe	strain-independent
Cz01g02250.t1	WT	'-Glc_+Fe'	20.7057289	20.67042298	0.035305919	Fe	strain-independent
Cz01g02250.t1	WT	'-Glc_+Fe'	20.80548506	20.67042298	0.135062081	Fe	strain-independent
Cz01g02250.t1	WT	'-Glc_+Fe'	20.70163058	20.67042298	0.031207605	Fe	strain-independent
Cz01g02250.t1	WT	'+Glc_+Fe'	20.03515875	20.15708282	-0.121924069	Fe	strain-independent
Cz01g02250.t1	WT	'+Glc_+Fe'	20.04274364	20.15708282	-0.114339184	Fe	strain-independent
Cz01g02250.t1	WT	'+Glc_+Fe'	20.07765288	20.15708282	-0.079429943	Fe	strain-independent
Cz01g02250.t1	WT	'+Glc_+Fe'	20.20400854	20.15708282	0.046925722	Fe	strain-independent
Cz01g02250.t1	hxk1-2	'-Glc_-Fe'	20.24613698	19.58884804	0.657288946	Fe	strain-independent
Cz01g02250.t1	hxk1-2	'-Glc_-Fe'	20.07934536	19.58884804	0.490497324	Fe	strain-independent
Cz01g02250.t1	hxk1-2	'-Glc_-Fe'	20.07611456	19.58884804	0.48726652	Fe	strain-independent
Cz01g02250.t1	hxk1-2	'+Glc_-Fe'	20.35078583	20.1021882	0.248597635	Fe	strain-independent
Cz01g02250.t1	hxk1-2	'+Glc_-Fe'	20.38163821	20.1021882	0.279450014	Fe	strain-independent
Cz01g02250.t1	hxk1-2	'+Glc_-Fe'	20.31823614	20.1021882	0.216047944	Fe	strain-independent
Cz01g02250.t1	hxk1-2	'-Glc_+Fe'	20.85166181	20.67042298	0.181238829	Fe	strain-independent
Cz01g02250.t1	hxk1-2	'-Glc_+Fe'	20.82194517	20.67042298	0.151522193	Fe	strain-independent
Cz01g02250.t1	hxk1-2	'-Glc_+Fe'	21.04891662	20.67042298	0.378493641	Fe	strain-independent
Cz01g02250.t1	hxk1-2	'-Glc_+Fe'	20.92706488	20.67042298	0.256641904	Fe	strain-independent
Cz01g02250.t1	hxk1-2	'+Glc_+Fe'	20.78053359	20.15708282	0.623450773	Fe	strain-independent
Cz01g02250.t1	hxk1-2	'+Glc_+Fe'	20.71534655	20.15708282	0.558263727	Fe	strain-independent
Cz01g02250.t1	hxk1-2	'+Glc_+Fe'	20.86278538	20.15708282	0.705702565	Fe	strain-independent
Cz01g02250.t1	hxk1-2	'+Glc_+Fe'	20.86391557	20.15708282	0.706832748	Fe	strain-independent
Cz01g02260.t1	WT	'-Glc_-Fe'	21.50155503	21.59983123	-0.098276197	Fe:Glc	strain-independent
Cz01g02260.t1	WT	'-Glc_-Fe'	21.40269762	21.59983123	-0.197133605	Fe:Glc	strain-independent
Cz01g02260.t1	WT	'-Glc_-Fe'	21.40610149	21.59983123	-0.193729737	Fe:Glc	strain-independent
Cz01g02260.t1	WT	'-Glc_-Fe'	21.58724572	21.59983123	-0.012585505	Fe:Glc	strain-independent
Cz01g02260.t1	WT	'+Glc_-Fe'	21.6980529	21.77082383	-0.072770937	Fe:Glc	strain-independent
Cz01g02260.t1	WT	'+Glc_-Fe'	21.58335006	21.77082383	-0.187473779	Fe:Glc	strain-independent
Cz01g02260.t1	WT	'+Glc_-Fe'	21.60019593	21.77082383	-0.1706279	Fe:Glc	strain-independent
Cz01g02260.t1	WT	'+Glc_-Fe'	21.6999714	21.77082383	-0.070852429	Fe:Glc	strain-independent
Cz01g02260.t1	WT	'-Glc_+Fe'	21.01542783	20.9217884	0.093639427	Fe:Glc	strain-independent
Cz01g02260.t1	WT	'-Glc_+Fe'	21.03976653	20.9217884	0.117978123	Fe:Glc	strain-independent
Cz01g02260.t1	WT	'-Glc_+Fe'	21.08646464	20.9217884	0.164676233	Fe:Glc	strain-independent
Cz01g02260.t1	WT	'+Glc_+Fe'	22.64907864	22.44886666	0.200211979	Fe:Glc	strain-independent
Cz01g02260.t1	WT	'+Glc_+Fe'	22.32423046	22.44886666	-0.124636195	Fe:Glc	strain-independent
Cz01g02260.t1	WT	'+Glc_+Fe'	22.56394863	22.44886666	0.115081974	Fe:Glc	strain-independent
Cz01g02260.t1	WT	'+Glc_+Fe'	22.75993394	22.44886666	0.311067285	Fe:Glc	strain-independent
Cz01g02260.t1	hxk1-2	'-Glc_-Fe'	22.18692757	21.59983123	0.587096342	Fe:Glc	strain-independent
Cz01g02260.t1	hxk1-2	'-Glc_-Fe'	22.26631391	21.59983123	0.666482682	Fe:Glc	strain-independent
Cz01g02260.t1	hxk1-2	'-Glc_-Fe'	22.2305903	21.59983123	0.630759074	Fe:Glc	strain-independent
Cz01g02260.t1	hxk1-2	'+Glc_-Fe'	21.69988104	21.77082383	-0.070942796	Fe:Glc	strain-independent
Cz01g02260.t1	hxk1-2	'+Glc_-Fe'	21.64053162	21.77082383	-0.130292217	Fe:Glc	strain-independent
Cz01g02260.t1	hxk1-2	'+Glc_-Fe'	21.65489793	21.77082383	-0.115925906	Fe:Glc	strain-independent
Cz01g02260.t1	hxk1-2	'-Glc_+Fe'	22.02156428	20.9217884	1.099775878	Fe:Glc	strain-independent
Cz01g02260.t1	hxk1-2	'-Glc_+Fe'	21.93090956	20.9217884	1.009121157	Fe:Glc	strain-independent
Cz01g02260.t1	hxk1-2	'-Glc_+Fe'	21.88702599	20.9217884	0.96523759	Fe:Glc	strain-independent
Cz01g02260.t1	hxk1-2	'-Glc_+Fe'	21.97903504	20.9217884	1.057246632	Fe:Glc	strain-independent
Cz01g02260.t1	hxk1-2	'+Glc_+Fe'	22.46076003	22.44886666	0.01189337	Fe:Glc	strain-independent
Cz01g02260.t1	hxk1-2	'+Glc_+Fe'	22.46462832	22.44886666	0.015761665	Fe:Glc	strain-independent
Cz01g02260.t1	hxk1-2	'+Glc_+Fe'	22.61821014	22.44886666	0.169343485	Fe:Glc	strain-independent
Cz01g02260.t1	hxk1-2	'+Glc_+Fe'	22.53454178	22.44886666	0.085675123	Fe:Glc	strain-independent
Cz01g02280.t1	WT	'-Glc_-Fe'	17.29110507	17.45473215	-0.163627082	Fe, Glc	strain-independent
Cz01g02280.t1	WT	'-Glc_-Fe'	17.29110507	17.45473215	-0.163627082	Fe, Glc	strain-independent
Cz01g02280.t1	WT	'-Glc_-Fe'	17.29110507	17.45473215	-0.163627082	Fe, Glc	strain-independent
Cz01g02280.t1	WT	'-Glc_-Fe'	17.29110507	17.45473215	-0.163627082	Fe, Glc	strain-independent
Cz01g02280.t1	WT	'+Glc_-Fe'	18.74248215	18.59635958	0.146122571	Fe, Glc	strain-independent
Cz01g02280.t1	WT	'+Glc_-Fe'	18.77988968	18.59635958	0.183530095	Fe, Glc	strain-independent
Cz01g02280.t1	WT	'+Glc_-Fe'	18.75623337	18.59635958	0.159873783	Fe, Glc	strain-independent
Cz01g02280.t1	WT	'+Glc_-Fe'	18.76134146	18.59635958	0.164981878	Fe, Glc	strain-independent
Cz01g02280.t1	WT	'-Glc_+Fe'	19.4488403	19.08976397	0.359076328	Fe, Glc	strain-independent
Cz01g02280.t1	WT	'-Glc_+Fe'	19.2286946	19.08976397	0.138930634	Fe, Glc	strain-independent
Cz01g02280.t1	WT	'-Glc_+Fe'	19.08263825	19.08976397	-0.007125716	Fe, Glc	strain-independent
Cz01g02280.t1	WT	'+Glc_+Fe'	19.92661043	20.2313914	-0.304780973	Fe, Glc	strain-independent
Cz01g02280.t1	WT	'+Glc_+Fe'	20.0171827	20.2313914	-0.214208696	Fe, Glc	strain-independent
Cz01g02280.t1	WT	'+Glc_+Fe'	20.14827149	20.2313914	-0.083119909	Fe, Glc	strain-independent
Cz01g02280.t1	WT	'+Glc_+Fe'	20.17899265	20.2313914	-0.05239875	Fe, Glc	strain-independent
Cz01g02280.t1	hxk1-2	'-Glc_-Fe'	17.29110507	17.45473215	-0.163627082	Fe, Glc	strain-independent
Cz01g02280.t1	hxk1-2	'-Glc_-Fe'	17.29110507	17.45473215	-0.163627082	Fe, Glc	strain-independent
Cz01g02280.t1	hxk1-2	'-Glc_-Fe'	17.29110507	17.45473215	-0.163627082	Fe, Glc	strain-independent
Cz01g02280.t1	hxk1-2	'+Glc_-Fe'	18.89842661	18.59635958	0.302067029	Fe, Glc	strain-independent
Cz01g02280.t1	hxk1-2	'+Glc_-Fe'	18.5725243	18.59635958	-0.023835282	Fe, Glc	strain-independent
Cz01g02280.t1	hxk1-2	'+Glc_-Fe'	19.09818906	18.59635958	0.501829479	Fe, Glc	strain-independent
Cz01g02280.t1	hxk1-2	'-Glc_+Fe'	18.69932349	19.08976397	-0.390440474	Fe, Glc	strain-independent
Cz01g02280.t1	hxk1-2	'-Glc_+Fe'	18.65351208	19.08976397	-0.436251889	Fe, Glc	strain-independent
Cz01g02280.t1	hxk1-2	'-Glc_+Fe'	18.29110507	19.08976397	-0.7986589	Fe, Glc	strain-independent
Cz01g02280.t1	hxk1-2	'-Glc_+Fe'	18.40177965	19.08976397	-0.687984321	Fe, Glc	strain-independent
Cz01g02280.t1	hxk1-2	'+Glc_+Fe'	20.16840862	20.2313914	-0.062982779	Fe, Glc	strain-independent
Cz01g02280.t1	hxk1-2	'+Glc_+Fe'	19.99036404	20.2313914	-0.241027362	Fe, Glc	strain-independent
Cz01g02280.t1	hxk1-2	'+Glc_+Fe'	20.24124336	20.2313914	0.009851964	Fe, Glc	strain-independent
Cz01g02280.t1	hxk1-2	'+Glc_+Fe'	20.18191224	20.2313914	-0.049479157	Fe, Glc	strain-independent
Cz01g02290.t1	WT	'-Glc_-Fe'	18.1137876	18.24802897	-0.13424137	Fe, Glc, Fe:Glc	strain-independent
Cz01g02290.t1	WT	'-Glc_-Fe'	18.48582332	18.24802897	0.237794352	Fe, Glc, Fe:Glc	strain-independent
Cz01g02290.t1	WT	'-Glc_-Fe'	18.22954957	18.24802897	-0.018479395	Fe, Glc, Fe:Glc	strain-independent
Cz01g02290.t1	WT	'-Glc_-Fe'	18.16295538	18.24802897	-0.085073588	Fe, Glc, Fe:Glc	strain-independent
Cz01g02290.t1	WT	'+Glc_-Fe'	20.52426554	20.51057119	0.013694353	Fe, Glc, Fe:Glc	strain-independent
Cz01g02290.t1	WT	'+Glc_-Fe'	20.57128908	20.51057119	0.060717891	Fe, Glc, Fe:Glc	strain-independent
Cz01g02290.t1	WT	'+Glc_-Fe'	20.3051374	20.51057119	-0.205433786	Fe, Glc, Fe:Glc	strain-independent
Cz01g02290.t1	WT	'+Glc_-Fe'	20.64159273	20.51057119	0.131021541	Fe, Glc, Fe:Glc	strain-independent
Cz01g02290.t1	WT	'-Glc_+Fe'	21.9099853	21.85474054	0.055244756	Fe, Glc, Fe:Glc	strain-independent
Cz01g02290.t1	WT	'-Glc_+Fe'	21.82862211	21.85474054	-0.026118439	Fe, Glc, Fe:Glc	strain-independent
Cz01g02290.t1	WT	'-Glc_+Fe'	21.82561423	21.85474054	-0.029126317	Fe, Glc, Fe:Glc	strain-independent
Cz01g02290.t1	WT	'+Glc_+Fe'	20.91326246	21.03590709	-0.122644624	Fe, Glc, Fe:Glc	strain-independent
Cz01g02290.t1	WT	'+Glc_+Fe'	21.1535289	21.03590709	0.117621815	Fe, Glc, Fe:Glc	strain-independent
Cz01g02290.t1	WT	'+Glc_+Fe'	21.10562802	21.03590709	0.069720936	Fe, Glc, Fe:Glc	strain-independent
Cz01g02290.t1	WT	'+Glc_+Fe'	20.97120896	21.03590709	-0.064698127	Fe, Glc, Fe:Glc	strain-independent
Cz01g02290.t1	hxk1-2	'-Glc_-Fe'	17.74438213	18.24802897	-0.503646836	Fe, Glc, Fe:Glc	strain-independent
Cz01g02290.t1	hxk1-2	'-Glc_-Fe'	17.80147832	18.24802897	-0.446550648	Fe, Glc, Fe:Glc	strain-independent
Cz01g02290.t1	hxk1-2	'-Glc_-Fe'	17.90055268	18.24802897	-0.347476294	Fe, Glc, Fe:Glc	strain-independent
Cz01g02290.t1	hxk1-2	'+Glc_-Fe'	20.53250159	20.51057119	0.0219304	Fe, Glc, Fe:Glc	strain-independent
Cz01g02290.t1	hxk1-2	'+Glc_-Fe'	20.63728718	20.51057119	0.126715995	Fe, Glc, Fe:Glc	strain-independent
Cz01g02290.t1	hxk1-2	'+Glc_-Fe'	20.54414514	20.51057119	0.033573948	Fe, Glc, Fe:Glc	strain-independent
Cz01g02290.t1	hxk1-2	'-Glc_+Fe'	21.23831342	21.85474054	-0.616427128	Fe, Glc, Fe:Glc	strain-independent
Cz01g02290.t1	hxk1-2	'-Glc_+Fe'	21.18609274	21.85474054	-0.668647807	Fe, Glc, Fe:Glc	strain-independent
Cz01g02290.t1	hxk1-2	'-Glc_+Fe'	21.20098391	21.85474054	-0.653756635	Fe, Glc, Fe:Glc	strain-independent
Cz01g02290.t1	hxk1-2	'-Glc_+Fe'	20.87475857	21.85474054	-0.979981973	Fe, Glc, Fe:Glc	strain-independent
Cz01g02290.t1	hxk1-2	'+Glc_+Fe'	20.89759661	21.03590709	-0.138310478	Fe, Glc, Fe:Glc	strain-independent
Cz01g02290.t1	hxk1-2	'+Glc_+Fe'	20.98228872	21.03590709	-0.053618362	Fe, Glc, Fe:Glc	strain-independent
Cz01g02290.t1	hxk1-2	'+Glc_+Fe'	20.74847751	21.03590709	-0.28742958	Fe, Glc, Fe:Glc	strain-independent
Cz01g02290.t1	hxk1-2	'+Glc_+Fe'	20.86785945	21.03590709	-0.168047634	Fe, Glc, Fe:Glc	strain-independent
Cz01g03010.t1	WT	'-Glc_-Fe'	20.75416469	20.72688256	0.027282126	Fe	strain-independent
Cz01g03010.t1	WT	'-Glc_-Fe'	21.06617687	20.72688256	0.339294311	Fe	strain-independent
Cz01g03010.t1	WT	'-Glc_-Fe'	20.87154085	20.72688256	0.144658291	Fe	strain-independent
Cz01g03010.t1	WT	'-Glc_-Fe'	20.8658927	20.72688256	0.139010137	Fe	strain-independent
Cz01g03010.t1	WT	'+Glc_-Fe'	20.05753101	20.15439168	-0.096860674	Fe	strain-independent
Cz01g03010.t1	WT	'+Glc_-Fe'	19.96231517	20.15439168	-0.192076516	Fe	strain-independent
Cz01g03010.t1	WT	'+Glc_-Fe'	19.99585652	20.15439168	-0.158535161	Fe	strain-independent
Cz01g03010.t1	WT	'+Glc_-Fe'	19.95161917	20.15439168	-0.202772514	Fe	strain-independent
Cz01g03010.t1	WT	'-Glc_+Fe'	21.70018657	21.91205306	-0.211866486	Fe	strain-independent
Cz01g03010.t1	WT	'-Glc_+Fe'	21.71774969	21.91205306	-0.194303363	Fe	strain-independent
Cz01g03010.t1	WT	'-Glc_+Fe'	21.83053926	21.91205306	-0.081513799	Fe	strain-independent
Cz01g03010.t1	WT	'+Glc_+Fe'	21.39830517	21.33956218	0.058742991	Fe	strain-independent
Cz01g03010.t1	WT	'+Glc_+Fe'	21.76258706	21.33956218	0.423024889	Fe	strain-independent
Cz01g03010.t1	WT	'+Glc_+Fe'	21.44788621	21.33956218	0.10832404	Fe	strain-independent
Cz01g03010.t1	WT	'+Glc_+Fe'	21.39971512	21.33956218	0.060152944	Fe	strain-independent
Cz01g03010.t1	hxk1-2	'-Glc_-Fe'	20.61375596	20.72688256	-0.113126599	Fe	strain-independent
Cz01g03010.t1	hxk1-2	'-Glc_-Fe'	20.73712957	20.72688256	0.010247002	Fe	strain-independent
Cz01g03010.t1	hxk1-2	'-Glc_-Fe'	20.74356628	20.72688256	0.016683718	Fe	strain-independent
Cz01g03010.t1	hxk1-2	'+Glc_-Fe'	20.01757016	20.15439168	-0.136821522	Fe	strain-independent
Cz01g03010.t1	hxk1-2	'+Glc_-Fe'	19.99833113	20.15439168	-0.156060549	Fe	strain-independent
Cz01g03010.t1	hxk1-2	'+Glc_-Fe'	19.98415155	20.15439168	-0.17024013	Fe	strain-independent
Cz01g03010.t1	hxk1-2	'-Glc_+Fe'	21.49749533	21.91205306	-0.414557725	Fe	strain-independent
Cz01g03010.t1	hxk1-2	'-Glc_+Fe'	21.51641089	21.91205306	-0.395642165	Fe	strain-independent
Cz01g03010.t1	hxk1-2	'-Glc_+Fe'	21.51090032	21.91205306	-0.401152734	Fe	strain-independent
Cz01g03010.t1	hxk1-2	'-Glc_+Fe'	21.5245418	21.91205306	-0.387511257	Fe	strain-independent
Cz01g03010.t1	hxk1-2	'+Glc_+Fe'	21.89189785	21.33956218	0.552335673	Fe	strain-independent
Cz01g03010.t1	hxk1-2	'+Glc_+Fe'	21.91387436	21.33956218	0.574312188	Fe	strain-independent
Cz01g03010.t1	hxk1-2	'+Glc_+Fe'	21.73981564	21.33956218	0.400253468	Fe	strain-independent
Cz01g03010.t1	hxk1-2	'+Glc_+Fe'	21.77877034	21.33956218	0.439208168	Fe	strain-independent
Cz01g03030.t1	WT	'-Glc_-Fe'	15.7354172	15.7354172	3.5527136788005e-15	Fe, Glc, Fe:Glc	strain-independent
Cz01g03030.t1	WT	'-Glc_-Fe'	15.7354172	15.7354172	3.5527136788005e-15	Fe, Glc, Fe:Glc	strain-independent
Cz01g03030.t1	WT	'-Glc_-Fe'	15.7354172	15.7354172	3.5527136788005e-15	Fe, Glc, Fe:Glc	strain-independent
Cz01g03030.t1	WT	'-Glc_-Fe'	15.7354172	15.7354172	3.5527136788005e-15	Fe, Glc, Fe:Glc	strain-independent
Cz01g03030.t1	WT	'+Glc_-Fe'	17.86021623	17.8317847	0.028431537	Fe, Glc, Fe:Glc	strain-independent
Cz01g03030.t1	WT	'+Glc_-Fe'	17.77552493	17.8317847	-0.056259771	Fe, Glc, Fe:Glc	strain-independent
Cz01g03030.t1	WT	'+Glc_-Fe'	17.91327161	17.8317847	0.081486913	Fe, Glc, Fe:Glc	strain-independent
Cz01g03030.t1	WT	'+Glc_-Fe'	17.77812602	17.8317847	-0.053658679	Fe, Glc, Fe:Glc	strain-independent
Cz01g03030.t1	WT	'-Glc_+Fe'	18.24042409	18.244368	-0.003943911	Fe, Glc, Fe:Glc	strain-independent
Cz01g03030.t1	WT	'-Glc_+Fe'	18.25688533	18.244368	0.012517326	Fe, Glc, Fe:Glc	strain-independent
Cz01g03030.t1	WT	'-Glc_+Fe'	18.23579459	18.244368	-0.008573415	Fe, Glc, Fe:Glc	strain-independent
Cz01g03030.t1	WT	'+Glc_+Fe'	17.58548345	17.61520705	-0.029723598	Fe, Glc, Fe:Glc	strain-independent
Cz01g03030.t1	WT	'+Glc_+Fe'	17.66500762	17.61520705	0.049800568	Fe, Glc, Fe:Glc	strain-independent
Cz01g03030.t1	WT	'+Glc_+Fe'	17.54654793	17.61520705	-0.068659117	Fe, Glc, Fe:Glc	strain-independent
Cz01g03030.t1	WT	'+Glc_+Fe'	17.6637892	17.61520705	0.048582147	Fe, Glc, Fe:Glc	strain-independent
Cz01g03030.t1	hxk1-2	'-Glc_-Fe'	15.7354172	15.7354172	3.5527136788005e-15	Fe, Glc, Fe:Glc	strain-independent
Cz01g03030.t1	hxk1-2	'-Glc_-Fe'	15.7354172	15.7354172	3.5527136788005e-15	Fe, Glc, Fe:Glc	strain-independent
Cz01g03030.t1	hxk1-2	'-Glc_-Fe'	15.7354172	15.7354172	3.5527136788005e-15	Fe, Glc, Fe:Glc	strain-independent
Cz01g03030.t1	hxk1-2	'+Glc_-Fe'	18.48698853	17.8317847	0.655203833	Fe, Glc, Fe:Glc	strain-independent
Cz01g03030.t1	hxk1-2	'+Glc_-Fe'	18.72179742	17.8317847	0.890012719	Fe, Glc, Fe:Glc	strain-independent
Cz01g03030.t1	hxk1-2	'+Glc_-Fe'	18.47791358	17.8317847	0.646128882	Fe, Glc, Fe:Glc	strain-independent
Cz01g03030.t1	hxk1-2	'-Glc_+Fe'	18.13130928	18.244368	-0.113058726	Fe, Glc, Fe:Glc	strain-independent
Cz01g03030.t1	hxk1-2	'-Glc_+Fe'	17.89772417	18.244368	-0.346643831	Fe, Glc, Fe:Glc	strain-independent
Cz01g03030.t1	hxk1-2	'-Glc_+Fe'	18.02804958	18.244368	-0.216318421	Fe, Glc, Fe:Glc	strain-independent
Cz01g03030.t1	hxk1-2	'-Glc_+Fe'	17.97736655	18.244368	-0.26700145	Fe, Glc, Fe:Glc	strain-independent
Cz01g03030.t1	hxk1-2	'+Glc_+Fe'	17.48389934	17.61520705	-0.131307706	Fe, Glc, Fe:Glc	strain-independent
Cz01g03030.t1	hxk1-2	'+Glc_+Fe'	17.61959497	17.61520705	0.004387926	Fe, Glc, Fe:Glc	strain-independent
Cz01g03030.t1	hxk1-2	'+Glc_+Fe'	17.37384123	17.61520705	-0.241365818	Fe, Glc, Fe:Glc	strain-independent
Cz01g03030.t1	hxk1-2	'+Glc_+Fe'	17.5368312	17.61520705	-0.078375853	Fe, Glc, Fe:Glc	strain-independent
Cz01g03060.t1	WT	'-Glc_-Fe'	16.56401618	16.80938841	-0.245372228	Fe, Fe:Glc	strain-independent
Cz01g03060.t1	WT	'-Glc_-Fe'	16.73163807	16.80938841	-0.077750341	Fe, Fe:Glc	strain-independent
Cz01g03060.t1	WT	'-Glc_-Fe'	16.73841347	16.80938841	-0.070974936	Fe, Fe:Glc	strain-independent
Cz01g03060.t1	WT	'-Glc_-Fe'	16.93337138	16.80938841	0.123982972	Fe, Fe:Glc	strain-independent
Cz01g03060.t1	WT	'+Glc_-Fe'	16.00268808	16.12449253	-0.121804451	Fe, Fe:Glc	strain-independent
Cz01g03060.t1	WT	'+Glc_-Fe'	16.57846817	16.12449253	0.453975644	Fe, Fe:Glc	strain-independent
Cz01g03060.t1	WT	'+Glc_-Fe'	16.05550975	16.12449253	-0.068982779	Fe, Fe:Glc	strain-independent
Cz01g03060.t1	WT	'+Glc_-Fe'	16.13141865	16.12449253	0.006926119	Fe, Fe:Glc	strain-independent
Cz01g03060.t1	WT	'-Glc_+Fe'	17.62808534	17.66882116	-0.040735815	Fe, Fe:Glc	strain-independent
Cz01g03060.t1	WT	'-Glc_+Fe'	17.63793232	17.66882116	-0.030888838	Fe, Fe:Glc	strain-independent
Cz01g03060.t1	WT	'-Glc_+Fe'	17.53785991	17.66882116	-0.130961247	Fe, Fe:Glc	strain-independent
Cz01g03060.t1	WT	'+Glc_+Fe'	18.41241599	18.35371704	0.058698958	Fe, Fe:Glc	strain-independent
Cz01g03060.t1	WT	'+Glc_+Fe'	18.43271196	18.35371704	0.078994921	Fe, Fe:Glc	strain-independent
Cz01g03060.t1	WT	'+Glc_+Fe'	18.1912968	18.35371704	-0.162420236	Fe, Fe:Glc	strain-independent
Cz01g03060.t1	WT	'+Glc_+Fe'	18.64855793	18.35371704	0.29484089	Fe, Fe:Glc	strain-independent
Cz01g03060.t1	hxk1-2	'-Glc_-Fe'	16.45700052	16.80938841	-0.352387887	Fe, Fe:Glc	strain-independent
Cz01g03060.t1	hxk1-2	'-Glc_-Fe'	16.89514844	16.80938841	0.085760036	Fe, Fe:Glc	strain-independent
Cz01g03060.t1	hxk1-2	'-Glc_-Fe'	16.43336479	16.80938841	-0.376023622	Fe, Fe:Glc	strain-independent
Cz01g03060.t1	hxk1-2	'+Glc_-Fe'	15.70700329	16.12449253	-0.41748924	Fe, Fe:Glc	strain-independent
Cz01g03060.t1	hxk1-2	'+Glc_-Fe'	15.99880278	16.12449253	-0.125689743	Fe, Fe:Glc	strain-independent
Cz01g03060.t1	hxk1-2	'+Glc_-Fe'	16.13318749	16.12449253	0.008694961	Fe, Fe:Glc	strain-independent
Cz01g03060.t1	hxk1-2	'-Glc_+Fe'	16.93273147	17.66882116	-0.736089687	Fe, Fe:Glc	strain-independent
Cz01g03060.t1	hxk1-2	'-Glc_+Fe'	16.82193855	17.66882116	-0.846882608	Fe, Fe:Glc	strain-independent
Cz01g03060.t1	hxk1-2	'-Glc_+Fe'	17.24351974	17.66882116	-0.425301421	Fe, Fe:Glc	strain-independent
Cz01g03060.t1	hxk1-2	'-Glc_+Fe'	16.99283905	17.66882116	-0.675982105	Fe, Fe:Glc	strain-independent
Cz01g03060.t1	hxk1-2	'+Glc_+Fe'	18.27745639	18.35371704	-0.076260643	Fe, Fe:Glc	strain-independent
Cz01g03060.t1	hxk1-2	'+Glc_+Fe'	18.38568855	18.35371704	0.031971518	Fe, Fe:Glc	strain-independent
Cz01g03060.t1	hxk1-2	'+Glc_+Fe'	18.355834	18.35371704	0.002116961	Fe, Fe:Glc	strain-independent
Cz01g03060.t1	hxk1-2	'+Glc_+Fe'	18.49469436	18.35371704	0.140977324	Fe, Fe:Glc	strain-independent
Cz01g03070.t1	WT	'-Glc_-Fe'	21.78687272	21.57226916	0.21460356	Glc, Fe:Glc	strain-independent
Cz01g03070.t1	WT	'-Glc_-Fe'	21.41363192	21.57226916	-0.158637246	Glc, Fe:Glc	strain-independent
Cz01g03070.t1	WT	'-Glc_-Fe'	21.55083661	21.57226916	-0.021432551	Glc, Fe:Glc	strain-independent
Cz01g03070.t1	WT	'-Glc_-Fe'	21.5377354	21.57226916	-0.034533763	Glc, Fe:Glc	strain-independent
Cz01g03070.t1	WT	'+Glc_-Fe'	19.32148753	19.37958296	-0.05809543	Glc, Fe:Glc	strain-independent
Cz01g03070.t1	WT	'+Glc_-Fe'	19.45521875	19.37958296	0.075635793	Glc, Fe:Glc	strain-independent
Cz01g03070.t1	WT	'+Glc_-Fe'	19.47742357	19.37958296	0.097840608	Glc, Fe:Glc	strain-independent
Cz01g03070.t1	WT	'+Glc_-Fe'	19.26420199	19.37958296	-0.115380972	Glc, Fe:Glc	strain-independent
Cz01g03070.t1	WT	'-Glc_+Fe'	20.61079057	20.58366928	0.02712129	Glc, Fe:Glc	strain-independent
Cz01g03070.t1	WT	'-Glc_+Fe'	20.74373848	20.58366928	0.160069196	Glc, Fe:Glc	strain-independent
Cz01g03070.t1	WT	'-Glc_+Fe'	20.3964788	20.58366928	-0.187190486	Glc, Fe:Glc	strain-independent
Cz01g03070.t1	WT	'+Glc_+Fe'	21.39709277	21.4210597	-0.023966933	Glc, Fe:Glc	strain-independent
Cz01g03070.t1	WT	'+Glc_+Fe'	21.36698719	21.4210597	-0.054072515	Glc, Fe:Glc	strain-independent
Cz01g03070.t1	WT	'+Glc_+Fe'	21.47296871	21.4210597	0.051909006	Glc, Fe:Glc	strain-independent
Cz01g03070.t1	WT	'+Glc_+Fe'	21.44719015	21.4210597	0.026130441	Glc, Fe:Glc	strain-independent
Cz01g03070.t1	hxk1-2	'-Glc_-Fe'	21.47353011	21.57226916	-0.098739053	Glc, Fe:Glc	strain-independent
Cz01g03070.t1	hxk1-2	'-Glc_-Fe'	21.42069079	21.57226916	-0.151578379	Glc, Fe:Glc	strain-independent
Cz01g03070.t1	hxk1-2	'-Glc_-Fe'	21.49006696	21.57226916	-0.082202201	Glc, Fe:Glc	strain-independent
Cz01g03070.t1	hxk1-2	'+Glc_-Fe'	19.77732441	19.37958296	0.397741451	Glc, Fe:Glc	strain-independent
Cz01g03070.t1	hxk1-2	'+Glc_-Fe'	19.68048286	19.37958296	0.3008999	Glc, Fe:Glc	strain-independent
Cz01g03070.t1	hxk1-2	'+Glc_-Fe'	19.77675861	19.37958296	0.397175655	Glc, Fe:Glc	strain-independent
Cz01g03070.t1	hxk1-2	'-Glc_+Fe'	20.77461206	20.58366928	0.190942776	Glc, Fe:Glc	strain-independent
Cz01g03070.t1	hxk1-2	'-Glc_+Fe'	20.58154201	20.58366928	-0.00212727	Glc, Fe:Glc	strain-independent
Cz01g03070.t1	hxk1-2	'-Glc_+Fe'	20.75643538	20.58366928	0.172766102	Glc, Fe:Glc	strain-independent
Cz01g03070.t1	hxk1-2	'-Glc_+Fe'	20.69741874	20.58366928	0.113749459	Glc, Fe:Glc	strain-independent
Cz01g03070.t1	hxk1-2	'+Glc_+Fe'	21.51160206	21.4210597	0.090542358	Glc, Fe:Glc	strain-independent
Cz01g03070.t1	hxk1-2	'+Glc_+Fe'	21.44221369	21.4210597	0.021153989	Glc, Fe:Glc	strain-independent
Cz01g03070.t1	hxk1-2	'+Glc_+Fe'	21.3132585	21.4210597	-0.107801205	Glc, Fe:Glc	strain-independent
Cz01g03070.t1	hxk1-2	'+Glc_+Fe'	21.30959203	21.4210597	-0.111467677	Glc, Fe:Glc	strain-independent
Cz01g03110.t1	WT	'-Glc_-Fe'	15.6244561	15.6244561	0	Glc	strain-independent
Cz01g03110.t1	WT	'-Glc_-Fe'	15.6244561	15.6244561	0	Glc	strain-independent
Cz01g03110.t1	WT	'-Glc_-Fe'	15.6244561	15.6244561	0	Glc	strain-independent
Cz01g03110.t1	WT	'-Glc_-Fe'	15.6244561	15.6244561	0	Glc	strain-independent
Cz01g03110.t1	WT	'+Glc_-Fe'	22.26711002	21.29538253	0.971727487	Glc	strain-independent
Cz01g03110.t1	WT	'+Glc_-Fe'	22.59286527	21.29538253	1.297482742	Glc	strain-independent
Cz01g03110.t1	WT	'+Glc_-Fe'	22.84389426	21.29538253	1.548511726	Glc	strain-independent
Cz01g03110.t1	WT	'+Glc_-Fe'	22.77388391	21.29538253	1.478501383	Glc	strain-independent
Cz01g03110.t1	WT	'-Glc_+Fe'	15.6244561	15.6244561	0	Glc	strain-independent
Cz01g03110.t1	WT	'-Glc_+Fe'	15.6244561	15.6244561	0	Glc	strain-independent
Cz01g03110.t1	WT	'-Glc_+Fe'	15.6244561	15.6244561	0	Glc	strain-independent
Cz01g03110.t1	WT	'+Glc_+Fe'	19.75121908	21.29538253	-1.544163453	Glc	strain-independent
Cz01g03110.t1	WT	'+Glc_+Fe'	19.34282207	21.29538253	-1.952560461	Glc	strain-independent
Cz01g03110.t1	WT	'+Glc_+Fe'	20.54346582	21.29538253	-0.751916707	Glc	strain-independent
Cz01g03110.t1	WT	'+Glc_+Fe'	20.24779981	21.29538253	-1.047582717	Glc	strain-independent
Cz01g03110.t1	hxk1-2	'-Glc_-Fe'	15.6244561	15.6244561	0	Glc	strain-independent
Cz01g03110.t1	hxk1-2	'-Glc_-Fe'	15.6244561	15.6244561	0	Glc	strain-independent
Cz01g03110.t1	hxk1-2	'-Glc_-Fe'	15.6244561	15.6244561	0	Glc	strain-independent
Cz01g03110.t1	hxk1-2	'+Glc_-Fe'	21.41017361	21.29538253	0.114791078	Glc	strain-independent
Cz01g03110.t1	hxk1-2	'+Glc_-Fe'	20.90237212	21.29538253	-0.393010408	Glc	strain-independent
Cz01g03110.t1	hxk1-2	'+Glc_-Fe'	21.19101176	21.29538253	-0.10437077	Glc	strain-independent
Cz01g03110.t1	hxk1-2	'-Glc_+Fe'	15.6244561	15.6244561	0	Glc	strain-independent
Cz01g03110.t1	hxk1-2	'-Glc_+Fe'	15.6244561	15.6244561	0	Glc	strain-independent
Cz01g03110.t1	hxk1-2	'-Glc_+Fe'	15.6244561	15.6244561	0	Glc	strain-independent
Cz01g03110.t1	hxk1-2	'-Glc_+Fe'	15.6244561	15.6244561	0	Glc	strain-independent
Cz01g03110.t1	hxk1-2	'+Glc_+Fe'	21.44804516	21.29538253	0.152662632	Glc	strain-independent
Cz01g03110.t1	hxk1-2	'+Glc_+Fe'	21.40904471	21.29538253	0.113662175	Glc	strain-independent
Cz01g03110.t1	hxk1-2	'+Glc_+Fe'	21.59138945	21.29538253	0.296006923	Glc	strain-independent
Cz01g03110.t1	hxk1-2	'+Glc_+Fe'	21.22320219	21.29538253	-0.072180341	Glc	strain-independent
Cz01g03140.t1	WT	'-Glc_-Fe'	12.38370543	11.71216424	0.671541193	Fe, Glc, Fe:Glc	strain-independent
Cz01g03140.t1	WT	'-Glc_-Fe'	10.85150892	11.71216424	-0.860655321	Fe, Glc, Fe:Glc	strain-independent
Cz01g03140.t1	WT	'-Glc_-Fe'	10.85150892	11.71216424	-0.860655321	Fe, Glc, Fe:Glc	strain-independent
Cz01g03140.t1	WT	'-Glc_-Fe'	12.76193369	11.71216424	1.04976945	Fe, Glc, Fe:Glc	strain-independent
Cz01g03140.t1	WT	'+Glc_-Fe'	10.85150892	10.85150892	1.77635683940025e-15	Fe, Glc, Fe:Glc	strain-independent
Cz01g03140.t1	WT	'+Glc_-Fe'	10.85150892	10.85150892	1.77635683940025e-15	Fe, Glc, Fe:Glc	strain-independent
Cz01g03140.t1	WT	'+Glc_-Fe'	10.85150892	10.85150892	1.77635683940025e-15	Fe, Glc, Fe:Glc	strain-independent
Cz01g03140.t1	WT	'+Glc_-Fe'	10.85150892	10.85150892	1.77635683940025e-15	Fe, Glc, Fe:Glc	strain-independent
Cz01g03140.t1	WT	'-Glc_+Fe'	10.85150892	10.85150892	1.77635683940025e-15	Fe, Glc, Fe:Glc	strain-independent
Cz01g03140.t1	WT	'-Glc_+Fe'	10.85150892	10.85150892	1.77635683940025e-15	Fe, Glc, Fe:Glc	strain-independent
Cz01g03140.t1	WT	'-Glc_+Fe'	10.85150892	10.85150892	1.77635683940025e-15	Fe, Glc, Fe:Glc	strain-independent
Cz01g03140.t1	WT	'+Glc_+Fe'	13.37596961	14.21229058	-0.836320973	Fe, Glc, Fe:Glc	strain-independent
Cz01g03140.t1	WT	'+Glc_+Fe'	14.92259715	14.21229058	0.710306565	Fe, Glc, Fe:Glc	strain-independent
Cz01g03140.t1	WT	'+Glc_+Fe'	13.96396193	14.21229058	-0.248328652	Fe, Glc, Fe:Glc	strain-independent
Cz01g03140.t1	WT	'+Glc_+Fe'	14.58663364	14.21229058	0.374343061	Fe, Glc, Fe:Glc	strain-independent
Cz01g03140.t1	hxk1-2	'-Glc_-Fe'	11.89338525	11.71216424	0.18122101	Fe, Glc, Fe:Glc	strain-independent
Cz01g03140.t1	hxk1-2	'-Glc_-Fe'	12.2912941	11.71216424	0.579129859	Fe, Glc, Fe:Glc	strain-independent
Cz01g03140.t1	hxk1-2	'-Glc_-Fe'	11.85150892	11.71216424	0.139344679	Fe, Glc, Fe:Glc	strain-independent
Cz01g03140.t1	hxk1-2	'+Glc_-Fe'	10.85150892	10.85150892	1.77635683940025e-15	Fe, Glc, Fe:Glc	strain-independent
Cz01g03140.t1	hxk1-2	'+Glc_-Fe'	10.85150892	10.85150892	1.77635683940025e-15	Fe, Glc, Fe:Glc	strain-independent
Cz01g03140.t1	hxk1-2	'+Glc_-Fe'	10.85150892	10.85150892	1.77635683940025e-15	Fe, Glc, Fe:Glc	strain-independent
Cz01g03140.t1	hxk1-2	'-Glc_+Fe'	10.85150892	10.85150892	1.77635683940025e-15	Fe, Glc, Fe:Glc	strain-independent
Cz01g03140.t1	hxk1-2	'-Glc_+Fe'	10.85150892	10.85150892	1.77635683940025e-15	Fe, Glc, Fe:Glc	strain-independent
Cz01g03140.t1	hxk1-2	'-Glc_+Fe'	10.85150892	10.85150892	1.77635683940025e-15	Fe, Glc, Fe:Glc	strain-independent
Cz01g03140.t1	hxk1-2	'-Glc_+Fe'	10.85150892	10.85150892	1.77635683940025e-15	Fe, Glc, Fe:Glc	strain-independent
Cz01g03140.t1	hxk1-2	'+Glc_+Fe'	14.35832155	14.21229058	0.146030969	Fe, Glc, Fe:Glc	strain-independent
Cz01g03140.t1	hxk1-2	'+Glc_+Fe'	14.38174554	14.21229058	0.169454961	Fe, Glc, Fe:Glc	strain-independent
Cz01g03140.t1	hxk1-2	'+Glc_+Fe'	14.73677846	14.21229058	0.52448788	Fe, Glc, Fe:Glc	strain-independent
Cz01g03140.t1	hxk1-2	'+Glc_+Fe'	14.62608729	14.21229058	0.413796707	Fe, Glc, Fe:Glc	strain-independent
Cz01g03150.t1	WT	'-Glc_-Fe'	17.75178486	17.43511616	0.316668697	Fe, Glc, Fe:Glc	strain-independent
Cz01g03150.t1	WT	'-Glc_-Fe'	17.10925939	17.43511616	-0.325856767	Fe, Glc, Fe:Glc	strain-independent
Cz01g03150.t1	WT	'-Glc_-Fe'	17.39149652	17.43511616	-0.043619639	Fe, Glc, Fe:Glc	strain-independent
Cz01g03150.t1	WT	'-Glc_-Fe'	17.48792387	17.43511616	0.052807709	Fe, Glc, Fe:Glc	strain-independent
Cz01g03150.t1	WT	'+Glc_-Fe'	18.05707263	18.08120327	-0.024130641	Fe, Glc, Fe:Glc	strain-independent
Cz01g03150.t1	WT	'+Glc_-Fe'	17.89152765	18.08120327	-0.189675619	Fe, Glc, Fe:Glc	strain-independent
Cz01g03150.t1	WT	'+Glc_-Fe'	18.27397597	18.08120327	0.192772707	Fe, Glc, Fe:Glc	strain-independent
Cz01g03150.t1	WT	'+Glc_-Fe'	18.10223682	18.08120327	0.021033553	Fe, Glc, Fe:Glc	strain-independent
Cz01g03150.t1	WT	'-Glc_+Fe'	15.28302397	15.07586215	0.207161821	Fe, Glc, Fe:Glc	strain-independent
Cz01g03150.t1	WT	'-Glc_+Fe'	15.36402208	15.07586215	0.288159936	Fe, Glc, Fe:Glc	strain-independent
Cz01g03150.t1	WT	'-Glc_+Fe'	14.58054039	15.07586215	-0.495321757	Fe, Glc, Fe:Glc	strain-independent
Cz01g03150.t1	WT	'+Glc_+Fe'	18.96243278	18.98146467	-0.019031892	Fe, Glc, Fe:Glc	strain-independent
Cz01g03150.t1	WT	'+Glc_+Fe'	19.15027008	18.98146467	0.16880541	Fe, Glc, Fe:Glc	strain-independent
Cz01g03150.t1	WT	'+Glc_+Fe'	18.90968085	18.98146467	-0.071783818	Fe, Glc, Fe:Glc	strain-independent
Cz01g03150.t1	WT	'+Glc_+Fe'	18.90347497	18.98146467	-0.0779897	Fe, Glc, Fe:Glc	strain-independent
Cz01g03150.t1	hxk1-2	'-Glc_-Fe'	17.46311566	17.43511616	0.027999494	Fe, Glc, Fe:Glc	strain-independent
Cz01g03150.t1	hxk1-2	'-Glc_-Fe'	17.47159203	17.43511616	0.036475869	Fe, Glc, Fe:Glc	strain-independent
Cz01g03150.t1	hxk1-2	'-Glc_-Fe'	17.39685108	17.43511616	-0.038265077	Fe, Glc, Fe:Glc	strain-independent
Cz01g03150.t1	hxk1-2	'+Glc_-Fe'	18.30884996	18.08120327	0.227646692	Fe, Glc, Fe:Glc	strain-independent
Cz01g03150.t1	hxk1-2	'+Glc_-Fe'	18.31776976	18.08120327	0.236566495	Fe, Glc, Fe:Glc	strain-independent
Cz01g03150.t1	hxk1-2	'+Glc_-Fe'	18.48917416	18.08120327	0.407970892	Fe, Glc, Fe:Glc	strain-independent
Cz01g03150.t1	hxk1-2	'-Glc_+Fe'	15.30036959	15.07586215	0.224507444	Fe, Glc, Fe:Glc	strain-independent
Cz01g03150.t1	hxk1-2	'-Glc_+Fe'	15.94578022	15.07586215	0.869918072	Fe, Glc, Fe:Glc	strain-independent
Cz01g03150.t1	hxk1-2	'-Glc_+Fe'	14.89512748	15.07586215	-0.180734667	Fe, Glc, Fe:Glc	strain-independent
Cz01g03150.t1	hxk1-2	'-Glc_+Fe'	15.31890395	15.07586215	0.243041804	Fe, Glc, Fe:Glc	strain-independent
Cz01g03150.t1	hxk1-2	'+Glc_+Fe'	18.92344386	18.98146467	-0.058020809	Fe, Glc, Fe:Glc	strain-independent
Cz01g03150.t1	hxk1-2	'+Glc_+Fe'	18.89509239	18.98146467	-0.086372284	Fe, Glc, Fe:Glc	strain-independent
Cz01g03150.t1	hxk1-2	'+Glc_+Fe'	19.01304856	18.98146467	0.031583886	Fe, Glc, Fe:Glc	strain-independent
Cz01g03150.t1	hxk1-2	'+Glc_+Fe'	18.85124906	18.98146467	-0.130215613	Fe, Glc, Fe:Glc	strain-independent
Cz01g03160.t1	WT	'-Glc_-Fe'	17.13782825	17.06578294	0.072045311	strain, Glc	strain-dependent
Cz01g03160.t1	WT	'-Glc_-Fe'	17.03082422	17.06578294	-0.034958713	strain, Glc	strain-dependent
Cz01g03160.t1	WT	'-Glc_-Fe'	17.07312062	17.06578294	0.007337681	strain, Glc	strain-dependent
Cz01g03160.t1	WT	'-Glc_-Fe'	17.40960128	17.06578294	0.343818347	strain, Glc	strain-dependent
Cz01g03160.t1	WT	'+Glc_-Fe'	18.93689039	19.21932835	-0.282437958	strain, Glc	strain-dependent
Cz01g03160.t1	WT	'+Glc_-Fe'	19.10059805	19.21932835	-0.118730296	strain, Glc	strain-dependent
Cz01g03160.t1	WT	'+Glc_-Fe'	19.18945699	19.21932835	-0.029871357	strain, Glc	strain-dependent
Cz01g03160.t1	WT	'+Glc_-Fe'	19.26212533	19.21932835	0.042796985	strain, Glc	strain-dependent
Cz01g03160.t1	WT	'-Glc_+Fe'	17.40973731	17.66803646	-0.258299146	strain, Glc	strain-dependent
Cz01g03160.t1	WT	'-Glc_+Fe'	17.55351174	17.66803646	-0.114524718	strain, Glc	strain-dependent
Cz01g03160.t1	WT	'-Glc_+Fe'	17.74967835	17.66803646	0.081641894	strain, Glc	strain-dependent
Cz01g03160.t1	WT	'+Glc_+Fe'	19.84405286	19.82158187	0.022470991	strain, Glc	strain-dependent
Cz01g03160.t1	WT	'+Glc_+Fe'	19.97841582	19.82158187	0.15683395	strain, Glc	strain-dependent
Cz01g03160.t1	WT	'+Glc_+Fe'	19.870537	19.82158187	0.048955128	strain, Glc	strain-dependent
Cz01g03160.t1	WT	'+Glc_+Fe'	19.98156443	19.82158187	0.159982558	strain, Glc	strain-dependent
Cz01g03160.t1	hxk1-2	'-Glc_-Fe'	17.8099439	17.06578294	0.74416096	strain, Glc	strain-dependent
Cz01g03160.t1	hxk1-2	'-Glc_-Fe'	17.76255806	17.06578294	0.696775125	strain, Glc	strain-dependent
Cz01g03160.t1	hxk1-2	'-Glc_-Fe'	17.77638255	17.06578294	0.710599614	strain, Glc	strain-dependent
Cz01g03160.t1	hxk1-2	'+Glc_-Fe'	19.88298531	19.21932835	0.663656965	strain, Glc	strain-dependent
Cz01g03160.t1	hxk1-2	'+Glc_-Fe'	19.86337683	19.21932835	0.644048486	strain, Glc	strain-dependent
Cz01g03160.t1	hxk1-2	'+Glc_-Fe'	19.74895819	19.21932835	0.529629843	strain, Glc	strain-dependent
Cz01g03160.t1	hxk1-2	'-Glc_+Fe'	18.32412845	17.66803646	0.656091986	strain, Glc	strain-dependent
Cz01g03160.t1	hxk1-2	'-Glc_+Fe'	18.68307405	17.66803646	1.015037591	strain, Glc	strain-dependent
Cz01g03160.t1	hxk1-2	'-Glc_+Fe'	18.29904059	17.66803646	0.631004129	strain, Glc	strain-dependent
Cz01g03160.t1	hxk1-2	'-Glc_+Fe'	18.37799664	17.66803646	0.709960183	strain, Glc	strain-dependent
Cz01g03160.t1	hxk1-2	'+Glc_+Fe'	19.99754161	19.82158187	0.175959745	strain, Glc	strain-dependent
Cz01g03160.t1	hxk1-2	'+Glc_+Fe'	19.9554794	19.82158187	0.133897531	strain, Glc	strain-dependent
Cz01g03160.t1	hxk1-2	'+Glc_+Fe'	20.12996999	19.82158187	0.308388116	strain, Glc	strain-dependent
Cz01g03160.t1	hxk1-2	'+Glc_+Fe'	19.81071393	19.82158187	-0.010867942	strain, Glc	strain-dependent
Cz01g03190.t1	WT	'-Glc_-Fe'	23.53825063	23.82725768	-0.289007052	Fe, Fe:Glc	strain-independent
Cz01g03190.t1	WT	'-Glc_-Fe'	23.90129218	23.82725768	0.074034502	Fe, Fe:Glc	strain-independent
Cz01g03190.t1	WT	'-Glc_-Fe'	23.68166656	23.82725768	-0.145591122	Fe, Fe:Glc	strain-independent
Cz01g03190.t1	WT	'-Glc_-Fe'	23.56462166	23.82725768	-0.26263602	Fe, Fe:Glc	strain-independent
Cz01g03190.t1	WT	'+Glc_-Fe'	22.71087315	22.62979971	0.081073442	Fe, Fe:Glc	strain-independent
Cz01g03190.t1	WT	'+Glc_-Fe'	22.96047997	22.62979971	0.330680256	Fe, Fe:Glc	strain-independent
Cz01g03190.t1	WT	'+Glc_-Fe'	22.72299054	22.62979971	0.093190825	Fe, Fe:Glc	strain-independent
Cz01g03190.t1	WT	'+Glc_-Fe'	22.74805488	22.62979971	0.118255169	Fe, Fe:Glc	strain-independent
Cz01g03190.t1	WT	'-Glc_+Fe'	23.15942265	23.37490332	-0.215480677	Fe, Fe:Glc	strain-independent
Cz01g03190.t1	WT	'-Glc_+Fe'	23.08376752	23.37490332	-0.2911358	Fe, Fe:Glc	strain-independent
Cz01g03190.t1	WT	'-Glc_+Fe'	23.41412003	23.37490332	0.039216708	Fe, Fe:Glc	strain-independent
Cz01g03190.t1	WT	'+Glc_+Fe'	24.9136522	24.57236129	0.341290911	Fe, Fe:Glc	strain-independent
Cz01g03190.t1	WT	'+Glc_+Fe'	24.57364773	24.57236129	0.001286439	Fe, Fe:Glc	strain-independent
Cz01g03190.t1	WT	'+Glc_+Fe'	24.74480068	24.57236129	0.172439393	Fe, Fe:Glc	strain-independent
Cz01g03190.t1	WT	'+Glc_+Fe'	24.68054424	24.57236129	0.108182949	Fe, Fe:Glc	strain-independent
Cz01g03190.t1	hxk1-2	'-Glc_-Fe'	23.65405354	23.82725768	-0.173204139	Fe, Fe:Glc	strain-independent
Cz01g03190.t1	hxk1-2	'-Glc_-Fe'	23.59691278	23.82725768	-0.230344893	Fe, Fe:Glc	strain-independent
Cz01g03190.t1	hxk1-2	'-Glc_-Fe'	23.68718808	23.82725768	-0.140069596	Fe, Fe:Glc	strain-independent
Cz01g03190.t1	hxk1-2	'+Glc_-Fe'	22.15475969	22.62979971	-0.475040028	Fe, Fe:Glc	strain-independent
Cz01g03190.t1	hxk1-2	'+Glc_-Fe'	22.21220237	22.62979971	-0.417597347	Fe, Fe:Glc	strain-independent
Cz01g03190.t1	hxk1-2	'+Glc_-Fe'	22.20181755	22.62979971	-0.42798216	Fe, Fe:Glc	strain-independent
Cz01g03190.t1	hxk1-2	'-Glc_+Fe'	23.4544072	23.37490332	0.079503878	Fe, Fe:Glc	strain-independent
Cz01g03190.t1	hxk1-2	'-Glc_+Fe'	23.45741851	23.37490332	0.082515189	Fe, Fe:Glc	strain-independent
Cz01g03190.t1	hxk1-2	'-Glc_+Fe'	23.52182596	23.37490332	0.146922635	Fe, Fe:Glc	strain-independent
Cz01g03190.t1	hxk1-2	'-Glc_+Fe'	23.54710756	23.37490332	0.172204235	Fe, Fe:Glc	strain-independent
Cz01g03190.t1	hxk1-2	'+Glc_+Fe'	23.72746221	24.57236129	-0.844899079	Fe, Fe:Glc	strain-independent
Cz01g03190.t1	hxk1-2	'+Glc_+Fe'	23.74962564	24.57236129	-0.822735648	Fe, Fe:Glc	strain-independent
Cz01g03190.t1	hxk1-2	'+Glc_+Fe'	23.70746181	24.57236129	-0.864899475	Fe, Fe:Glc	strain-independent
Cz01g03190.t1	hxk1-2	'+Glc_+Fe'	23.54088321	24.57236129	-1.031478078	Fe, Fe:Glc	strain-independent
Cz01g03210.t1	WT	'-Glc_-Fe'	23.56160779	23.51083037	0.050777426	Glc	strain-independent
Cz01g03210.t1	WT	'-Glc_-Fe'	23.59631995	23.51083037	0.085489584	Glc	strain-independent
Cz01g03210.t1	WT	'-Glc_-Fe'	23.61398041	23.51083037	0.103150039	Glc	strain-independent
Cz01g03210.t1	WT	'-Glc_-Fe'	23.51670044	23.51083037	0.005870071	Glc	strain-independent
Cz01g03210.t1	WT	'+Glc_-Fe'	22.70148572	22.61905111	0.082434612	Glc	strain-independent
Cz01g03210.t1	WT	'+Glc_-Fe'	22.76070533	22.61905111	0.141654217	Glc	strain-independent
Cz01g03210.t1	WT	'+Glc_-Fe'	22.74569509	22.61905111	0.126643986	Glc	strain-independent
Cz01g03210.t1	WT	'+Glc_-Fe'	22.77461032	22.61905111	0.155559213	Glc	strain-independent
Cz01g03210.t1	WT	'-Glc_+Fe'	23.51269088	23.51083037	0.001860511	Glc	strain-independent
Cz01g03210.t1	WT	'-Glc_+Fe'	23.47126628	23.51083037	-0.039564086	Glc	strain-independent
Cz01g03210.t1	WT	'-Glc_+Fe'	23.3645686	23.51083037	-0.146261766	Glc	strain-independent
Cz01g03210.t1	WT	'+Glc_+Fe'	22.47932277	22.61905111	-0.139728334	Glc	strain-independent
Cz01g03210.t1	WT	'+Glc_+Fe'	22.40551573	22.61905111	-0.213535375	Glc	strain-independent
Cz01g03210.t1	WT	'+Glc_+Fe'	22.50682214	22.61905111	-0.112228971	Glc	strain-independent
Cz01g03210.t1	WT	'+Glc_+Fe'	22.57825176	22.61905111	-0.040799347	Glc	strain-independent
Cz01g03210.t1	hxk1-2	'-Glc_-Fe'	23.05451693	23.51083037	-0.456313434	Glc	strain-independent
Cz01g03210.t1	hxk1-2	'-Glc_-Fe'	23.07058847	23.51083037	-0.440241897	Glc	strain-independent
Cz01g03210.t1	hxk1-2	'-Glc_-Fe'	23.14234674	23.51083037	-0.368483623	Glc	strain-independent
Cz01g03210.t1	hxk1-2	'+Glc_-Fe'	22.55080664	22.61905111	-0.068244473	Glc	strain-independent
Cz01g03210.t1	hxk1-2	'+Glc_-Fe'	22.59032036	22.61905111	-0.028730745	Glc	strain-independent
Cz01g03210.t1	hxk1-2	'+Glc_-Fe'	22.52567804	22.61905111	-0.093373065	Glc	strain-independent
Cz01g03210.t1	hxk1-2	'-Glc_+Fe'	23.42868671	23.51083037	-0.082143659	Glc	strain-independent
Cz01g03210.t1	hxk1-2	'-Glc_+Fe'	23.54088823	23.51083037	0.03005786	Glc	strain-independent
Cz01g03210.t1	hxk1-2	'-Glc_+Fe'	23.42491045	23.51083037	-0.085919919	Glc	strain-independent
Cz01g03210.t1	hxk1-2	'-Glc_+Fe'	23.40041192	23.51083037	-0.110418445	Glc	strain-independent
Cz01g03210.t1	hxk1-2	'+Glc_+Fe'	22.85061703	22.61905111	0.231565917	Glc	strain-independent
Cz01g03210.t1	hxk1-2	'+Glc_+Fe'	22.82657965	22.61905111	0.207528539	Glc	strain-independent
Cz01g03210.t1	hxk1-2	'+Glc_+Fe'	22.9210434	22.61905111	0.301992286	Glc	strain-independent
Cz01g03210.t1	hxk1-2	'+Glc_+Fe'	22.65707648	22.61905111	0.038025374	Glc	strain-independent
Cz01g03220.t1	WT	'-Glc_-Fe'	13.71969963	13.49211227	0.227587361	strain, Fe, Glc, Fe:Glc	strain-dependent
Cz01g03220.t1	WT	'-Glc_-Fe'	12.8926391	13.49211227	-0.599473169	strain, Fe, Glc, Fe:Glc	strain-dependent
Cz01g03220.t1	WT	'-Glc_-Fe'	13.73290073	13.49211227	0.240788459	strain, Fe, Glc, Fe:Glc	strain-dependent
Cz01g03220.t1	WT	'-Glc_-Fe'	13.62320962	13.49211227	0.131097349	strain, Fe, Glc, Fe:Glc	strain-dependent
Cz01g03220.t1	WT	'+Glc_-Fe'	14.21686544	13.45892756	0.757937881	strain, Fe, Glc, Fe:Glc	strain-dependent
Cz01g03220.t1	WT	'+Glc_-Fe'	12.73549185	13.45892756	-0.723435704	strain, Fe, Glc, Fe:Glc	strain-dependent
Cz01g03220.t1	WT	'+Glc_-Fe'	13.20438777	13.45892756	-0.254539791	strain, Fe, Glc, Fe:Glc	strain-dependent
Cz01g03220.t1	WT	'+Glc_-Fe'	13.67896517	13.45892756	0.220037614	strain, Fe, Glc, Fe:Glc	strain-dependent
Cz01g03220.t1	WT	'-Glc_+Fe'	14.30816726	14.44292076	-0.134753504	strain, Fe, Glc, Fe:Glc	strain-dependent
Cz01g03220.t1	WT	'-Glc_+Fe'	14.63837647	14.44292076	0.195455708	strain, Fe, Glc, Fe:Glc	strain-dependent
Cz01g03220.t1	WT	'-Glc_+Fe'	14.38221856	14.44292076	-0.060702204	strain, Fe, Glc, Fe:Glc	strain-dependent
Cz01g03220.t1	WT	'+Glc_+Fe'	20.60412164	20.43873265	0.165388999	strain, Fe, Glc, Fe:Glc	strain-dependent
Cz01g03220.t1	WT	'+Glc_+Fe'	20.54582495	20.43873265	0.1070923	strain, Fe, Glc, Fe:Glc	strain-dependent
Cz01g03220.t1	WT	'+Glc_+Fe'	20.27071186	20.43873265	-0.168020784	strain, Fe, Glc, Fe:Glc	strain-dependent
Cz01g03220.t1	WT	'+Glc_+Fe'	20.33427213	20.43873265	-0.104460515	strain, Fe, Glc, Fe:Glc	strain-dependent
Cz01g03220.t1	hxk1-2	'-Glc_-Fe'	14.65517651	13.49211227	1.16306424	strain, Fe, Glc, Fe:Glc	strain-dependent
Cz01g03220.t1	hxk1-2	'-Glc_-Fe'	14.52743626	13.49211227	1.035323983	strain, Fe, Glc, Fe:Glc	strain-dependent
Cz01g03220.t1	hxk1-2	'-Glc_-Fe'	14.90411411	13.49211227	1.412001837	strain, Fe, Glc, Fe:Glc	strain-dependent
Cz01g03220.t1	hxk1-2	'+Glc_-Fe'	15.439876	13.45892756	1.980948444	strain, Fe, Glc, Fe:Glc	strain-dependent
Cz01g03220.t1	hxk1-2	'+Glc_-Fe'	15.73767902	13.45892756	2.278751461	strain, Fe, Glc, Fe:Glc	strain-dependent
Cz01g03220.t1	hxk1-2	'+Glc_-Fe'	15.21220463	13.45892756	1.753277074	strain, Fe, Glc, Fe:Glc	strain-dependent
Cz01g03220.t1	hxk1-2	'-Glc_+Fe'	16.39419573	14.44292076	1.951274969	strain, Fe, Glc, Fe:Glc	strain-dependent
Cz01g03220.t1	hxk1-2	'-Glc_+Fe'	16.50612239	14.44292076	2.063201629	strain, Fe, Glc, Fe:Glc	strain-dependent
Cz01g03220.t1	hxk1-2	'-Glc_+Fe'	15.82824996	14.44292076	1.385329201	strain, Fe, Glc, Fe:Glc	strain-dependent
Cz01g03220.t1	hxk1-2	'-Glc_+Fe'	15.93135034	14.44292076	1.488429583	strain, Fe, Glc, Fe:Glc	strain-dependent
Cz01g03220.t1	hxk1-2	'+Glc_+Fe'	19.66614636	20.43873265	-0.77258629	strain, Fe, Glc, Fe:Glc	strain-dependent
Cz01g03220.t1	hxk1-2	'+Glc_+Fe'	19.59294463	20.43873265	-0.845788015	strain, Fe, Glc, Fe:Glc	strain-dependent
Cz01g03220.t1	hxk1-2	'+Glc_+Fe'	19.56777655	20.43873265	-0.8709561	strain, Fe, Glc, Fe:Glc	strain-dependent
Cz01g03220.t1	hxk1-2	'+Glc_+Fe'	19.64953896	20.43873265	-0.789193685	strain, Fe, Glc, Fe:Glc	strain-dependent
Cz01g03230.t1	WT	'-Glc_-Fe'	20.73058868	20.57586218	0.154726491	Glc	strain-independent
Cz01g03230.t1	WT	'-Glc_-Fe'	20.5648114	20.57586218	-0.011050782	Glc	strain-independent
Cz01g03230.t1	WT	'-Glc_-Fe'	20.64686969	20.57586218	0.071007507	Glc	strain-independent
Cz01g03230.t1	WT	'-Glc_-Fe'	20.74775164	20.57586218	0.171889452	Glc	strain-independent
Cz01g03230.t1	WT	'+Glc_-Fe'	22.12602797	21.94272934	0.183298632	Glc	strain-independent
Cz01g03230.t1	WT	'+Glc_-Fe'	22.15511636	21.94272934	0.212387018	Glc	strain-independent
Cz01g03230.t1	WT	'+Glc_-Fe'	22.28475456	21.94272934	0.342025224	Glc	strain-independent
Cz01g03230.t1	WT	'+Glc_-Fe'	22.25535544	21.94272934	0.312626103	Glc	strain-independent
Cz01g03230.t1	WT	'-Glc_+Fe'	20.42843075	20.57586218	-0.147431432	Glc	strain-independent
Cz01g03230.t1	WT	'-Glc_+Fe'	20.46921445	20.57586218	-0.106647737	Glc	strain-independent
Cz01g03230.t1	WT	'-Glc_+Fe'	20.54001185	20.57586218	-0.035850332	Glc	strain-independent
Cz01g03230.t1	WT	'+Glc_+Fe'	21.78433142	21.94272934	-0.158397922	Glc	strain-independent
Cz01g03230.t1	WT	'+Glc_+Fe'	21.64805964	21.94272934	-0.294669697	Glc	strain-independent
Cz01g03230.t1	WT	'+Glc_+Fe'	21.66321471	21.94272934	-0.279514625	Glc	strain-independent
Cz01g03230.t1	WT	'+Glc_+Fe'	21.6249746	21.94272934	-0.317754733	Glc	strain-independent
Cz01g03230.t1	hxk1-2	'-Glc_-Fe'	21.30406829	20.57586218	0.728206103	Glc	strain-independent
Cz01g03230.t1	hxk1-2	'-Glc_-Fe'	21.24973022	20.57586218	0.673868035	Glc	strain-independent
Cz01g03230.t1	hxk1-2	'-Glc_-Fe'	21.14453812	20.57586218	0.56867594	Glc	strain-independent
Cz01g03230.t1	hxk1-2	'+Glc_-Fe'	21.75656278	21.94272934	-0.186166558	Glc	strain-independent
Cz01g03230.t1	hxk1-2	'+Glc_-Fe'	21.62966207	21.94272934	-0.313067266	Glc	strain-independent
Cz01g03230.t1	hxk1-2	'+Glc_-Fe'	21.65879101	21.94272934	-0.283938331	Glc	strain-independent
Cz01g03230.t1	hxk1-2	'-Glc_+Fe'	20.47135855	20.57586218	-0.104503635	Glc	strain-independent
Cz01g03230.t1	hxk1-2	'-Glc_+Fe'	20.51720755	20.57586218	-0.05865463	Glc	strain-independent
Cz01g03230.t1	hxk1-2	'-Glc_+Fe'	20.51574224	20.57586218	-0.060119945	Glc	strain-independent
Cz01g03230.t1	hxk1-2	'-Glc_+Fe'	20.60681982	20.57586218	0.030957636	Glc	strain-independent
Cz01g03230.t1	hxk1-2	'+Glc_+Fe'	21.36180282	21.94272934	-0.580926519	Glc	strain-independent
Cz01g03230.t1	hxk1-2	'+Glc_+Fe'	21.28320708	21.94272934	-0.659522253	Glc	strain-independent
Cz01g03230.t1	hxk1-2	'+Glc_+Fe'	21.28652059	21.94272934	-0.656208744	Glc	strain-independent
Cz01g03230.t1	hxk1-2	'+Glc_+Fe'	21.21511607	21.94272934	-0.727613266	Glc	strain-independent
Cz01g03240.t1	WT	'-Glc_-Fe'	26.51406412	26.80129147	-0.28722735	strain, Fe, Glc, strain:Glc	strain-dependent
Cz01g03240.t1	WT	'-Glc_-Fe'	26.639234	26.80129147	-0.162057463	strain, Fe, Glc, strain:Glc	strain-dependent
Cz01g03240.t1	WT	'-Glc_-Fe'	26.71535407	26.80129147	-0.085937401	strain, Fe, Glc, strain:Glc	strain-dependent
Cz01g03240.t1	WT	'-Glc_-Fe'	26.77098512	26.80129147	-0.030306345	strain, Fe, Glc, strain:Glc	strain-dependent
Cz01g03240.t1	WT	'+Glc_-Fe'	25.55724728	25.4515634	0.105683878	strain, Fe, Glc, strain:Glc	strain-dependent
Cz01g03240.t1	WT	'+Glc_-Fe'	25.65114626	25.4515634	0.199582854	strain, Fe, Glc, strain:Glc	strain-dependent
Cz01g03240.t1	WT	'+Glc_-Fe'	25.63206791	25.4515634	0.180504507	strain, Fe, Glc, strain:Glc	strain-dependent
Cz01g03240.t1	WT	'+Glc_-Fe'	25.53132073	25.4515634	0.079757321	strain, Fe, Glc, strain:Glc	strain-dependent
Cz01g03240.t1	WT	'-Glc_+Fe'	27.98849965	27.75922231	0.229277341	strain, Fe, Glc, strain:Glc	strain-dependent
Cz01g03240.t1	WT	'-Glc_+Fe'	27.99846239	27.75922231	0.239240085	strain, Fe, Glc, strain:Glc	strain-dependent
Cz01g03240.t1	WT	'-Glc_+Fe'	27.7148513	27.75922231	-0.044371007	strain, Fe, Glc, strain:Glc	strain-dependent
Cz01g03240.t1	WT	'+Glc_+Fe'	26.23061476	26.40949424	-0.178879484	strain, Fe, Glc, strain:Glc	strain-dependent
Cz01g03240.t1	WT	'+Glc_+Fe'	26.35915713	26.40949424	-0.050337115	strain, Fe, Glc, strain:Glc	strain-dependent
Cz01g03240.t1	WT	'+Glc_+Fe'	26.29165152	26.40949424	-0.117842721	strain, Fe, Glc, strain:Glc	strain-dependent
Cz01g03240.t1	WT	'+Glc_+Fe'	26.19102501	26.40949424	-0.218469239	strain, Fe, Glc, strain:Glc	strain-dependent
Cz01g03240.t1	hxk1-2	'-Glc_-Fe'	26.37399506	26.80129147	-0.427296405	strain, Fe, Glc, strain:Glc	strain-dependent
Cz01g03240.t1	hxk1-2	'-Glc_-Fe'	26.62024137	26.80129147	-0.181050094	strain, Fe, Glc, strain:Glc	strain-dependent
Cz01g03240.t1	hxk1-2	'-Glc_-Fe'	26.42049687	26.80129147	-0.380794601	strain, Fe, Glc, strain:Glc	strain-dependent
Cz01g03240.t1	hxk1-2	'+Glc_-Fe'	25.91183582	25.4515634	0.460272415	strain, Fe, Glc, strain:Glc	strain-dependent
Cz01g03240.t1	hxk1-2	'+Glc_-Fe'	26.19917392	25.4515634	0.747610517	strain, Fe, Glc, strain:Glc	strain-dependent
Cz01g03240.t1	hxk1-2	'+Glc_-Fe'	25.94878214	25.4515634	0.497218733	strain, Fe, Glc, strain:Glc	strain-dependent
Cz01g03240.t1	hxk1-2	'-Glc_+Fe'	27.38907389	27.75922231	-0.370148418	strain, Fe, Glc, strain:Glc	strain-dependent
Cz01g03240.t1	hxk1-2	'-Glc_+Fe'	27.26845151	27.75922231	-0.490770793	strain, Fe, Glc, strain:Glc	strain-dependent
Cz01g03240.t1	hxk1-2	'-Glc_+Fe'	27.4028737	27.75922231	-0.35634861	strain, Fe, Glc, strain:Glc	strain-dependent
Cz01g03240.t1	hxk1-2	'-Glc_+Fe'	27.34118457	27.75922231	-0.418037733	strain, Fe, Glc, strain:Glc	strain-dependent
Cz01g03240.t1	hxk1-2	'+Glc_+Fe'	27.37074087	26.40949424	0.961246628	strain, Fe, Glc, strain:Glc	strain-dependent
Cz01g03240.t1	hxk1-2	'+Glc_+Fe'	27.46292068	26.40949424	1.053426432	strain, Fe, Glc, strain:Glc	strain-dependent
Cz01g03240.t1	hxk1-2	'+Glc_+Fe'	27.22606591	26.40949424	0.816571665	strain, Fe, Glc, strain:Glc	strain-dependent
Cz01g03240.t1	hxk1-2	'+Glc_+Fe'	27.38723985	26.40949424	0.977745609	strain, Fe, Glc, strain:Glc	strain-dependent
Cz01g03250.t1	WT	'-Glc_-Fe'	22.55133999	22.53601042	0.015329565	Glc	strain-independent
Cz01g03250.t1	WT	'-Glc_-Fe'	22.69803064	22.53601042	0.162020214	Glc	strain-independent
Cz01g03250.t1	WT	'-Glc_-Fe'	22.53824576	22.53601042	0.002235335	Glc	strain-independent
Cz01g03250.t1	WT	'-Glc_-Fe'	22.65199154	22.53601042	0.115981114	Glc	strain-independent
Cz01g03250.t1	WT	'+Glc_-Fe'	23.11061023	23.27082672	-0.16021649	Glc	strain-independent
Cz01g03250.t1	WT	'+Glc_-Fe'	23.18521051	23.27082672	-0.085616207	Glc	strain-independent
Cz01g03250.t1	WT	'+Glc_-Fe'	23.1841244	23.27082672	-0.086702312	Glc	strain-independent
Cz01g03250.t1	WT	'+Glc_-Fe'	23.20946777	23.27082672	-0.06135895	Glc	strain-independent
Cz01g03250.t1	WT	'-Glc_+Fe'	22.46189275	22.53601042	-0.074117676	Glc	strain-independent
Cz01g03250.t1	WT	'-Glc_+Fe'	22.37581998	22.53601042	-0.160190447	Glc	strain-independent
Cz01g03250.t1	WT	'-Glc_+Fe'	22.54864388	22.53601042	0.012633453	Glc	strain-independent
Cz01g03250.t1	WT	'+Glc_+Fe'	23.39554619	23.27082672	0.124719474	Glc	strain-independent
Cz01g03250.t1	WT	'+Glc_+Fe'	23.30005989	23.27082672	0.029233178	Glc	strain-independent
Cz01g03250.t1	WT	'+Glc_+Fe'	23.40728558	23.27082672	0.136458865	Glc	strain-independent
Cz01g03250.t1	WT	'+Glc_+Fe'	23.37430916	23.27082672	0.103482444	Glc	strain-independent
Cz01g03250.t1	hxk1-2	'-Glc_-Fe'	22.58999699	22.53601042	0.053986563	Glc	strain-independent
Cz01g03250.t1	hxk1-2	'-Glc_-Fe'	22.64143771	22.53601042	0.105427282	Glc	strain-independent
Cz01g03250.t1	hxk1-2	'-Glc_-Fe'	22.64193283	22.53601042	0.105922407	Glc	strain-independent
Cz01g03250.t1	hxk1-2	'+Glc_-Fe'	22.926284	23.27082672	-0.34454272	Glc	strain-independent
Cz01g03250.t1	hxk1-2	'+Glc_-Fe'	22.94821806	23.27082672	-0.322608654	Glc	strain-independent
Cz01g03250.t1	hxk1-2	'+Glc_-Fe'	22.97284307	23.27082672	-0.297983649	Glc	strain-independent
Cz01g03250.t1	hxk1-2	'-Glc_+Fe'	22.42080778	22.53601042	-0.115202643	Glc	strain-independent
Cz01g03250.t1	hxk1-2	'-Glc_+Fe'	22.7843256	22.53601042	0.248315181	Glc	strain-independent
Cz01g03250.t1	hxk1-2	'-Glc_+Fe'	22.50045302	22.53601042	-0.035557403	Glc	strain-independent
Cz01g03250.t1	hxk1-2	'-Glc_+Fe'	22.52174635	22.53601042	-0.014264077	Glc	strain-independent
Cz01g03250.t1	hxk1-2	'+Glc_+Fe'	23.41334683	23.27082672	0.142520117	Glc	strain-independent
Cz01g03250.t1	hxk1-2	'+Glc_+Fe'	23.4321233	23.27082672	0.161296582	Glc	strain-independent
Cz01g03250.t1	hxk1-2	'+Glc_+Fe'	23.558947	23.27082672	0.288120283	Glc	strain-independent
Cz01g03250.t1	hxk1-2	'+Glc_+Fe'	23.39980564	23.27082672	0.128978919	Glc	strain-independent
Cz01g03300.t1	WT	'-Glc_-Fe'	17.18575346	17.21445809	-0.028704639	Fe	strain-independent
Cz01g03300.t1	WT	'-Glc_-Fe'	16.94823974	17.21445809	-0.266218358	Fe	strain-independent
Cz01g03300.t1	WT	'-Glc_-Fe'	17.23046945	17.21445809	0.016011357	Fe	strain-independent
Cz01g03300.t1	WT	'-Glc_-Fe'	17.13068112	17.21445809	-0.083776977	Fe	strain-independent
Cz01g03300.t1	WT	'+Glc_-Fe'	17.74270513	17.72752107	0.015184055	Fe	strain-independent
Cz01g03300.t1	WT	'+Glc_-Fe'	17.84303756	17.72752107	0.115516485	Fe	strain-independent
Cz01g03300.t1	WT	'+Glc_-Fe'	17.73924371	17.72752107	0.011722635	Fe	strain-independent
Cz01g03300.t1	WT	'+Glc_-Fe'	17.94778652	17.72752107	0.220265442	Fe	strain-independent
Cz01g03300.t1	WT	'-Glc_+Fe'	17.91004326	18.08902784	-0.178984574	Fe	strain-independent
Cz01g03300.t1	WT	'-Glc_+Fe'	18.35826953	18.08902784	0.269241696	Fe	strain-independent
Cz01g03300.t1	WT	'-Glc_+Fe'	18.27078718	18.08902784	0.181759341	Fe	strain-independent
Cz01g03300.t1	WT	'+Glc_+Fe'	18.49899896	18.60209081	-0.103091857	Fe	strain-independent
Cz01g03300.t1	WT	'+Glc_+Fe'	18.5547881	18.60209081	-0.047302716	Fe	strain-independent
Cz01g03300.t1	WT	'+Glc_+Fe'	18.5280706	18.60209081	-0.074020217	Fe	strain-independent
Cz01g03300.t1	WT	'+Glc_+Fe'	18.46381699	18.60209081	-0.138273827	Fe	strain-independent
Cz01g03300.t1	hxk1-2	'-Glc_-Fe'	17.05150759	17.21445809	-0.162950508	Fe	strain-independent
Cz01g03300.t1	hxk1-2	'-Glc_-Fe'	17.23000024	17.21445809	0.01554215	Fe	strain-independent
Cz01g03300.t1	hxk1-2	'-Glc_-Fe'	17.08633364	17.21445809	-0.128124459	Fe	strain-independent
Cz01g03300.t1	hxk1-2	'+Glc_-Fe'	17.61201181	17.72752107	-0.115509267	Fe	strain-independent
Cz01g03300.t1	hxk1-2	'+Glc_-Fe'	17.7597521	17.72752107	0.032231024	Fe	strain-independent
Cz01g03300.t1	hxk1-2	'+Glc_-Fe'	17.62240331	17.72752107	-0.105117763	Fe	strain-independent
Cz01g03300.t1	hxk1-2	'-Glc_+Fe'	17.99549881	18.08902784	-0.093529024	Fe	strain-independent
Cz01g03300.t1	hxk1-2	'-Glc_+Fe'	18.15717645	18.08902784	0.068148614	Fe	strain-independent
Cz01g03300.t1	hxk1-2	'-Glc_+Fe'	17.82612356	18.08902784	-0.26290428	Fe	strain-independent
Cz01g03300.t1	hxk1-2	'-Glc_+Fe'	18.05406151	18.08902784	-0.03496633	Fe	strain-independent
Cz01g03300.t1	hxk1-2	'+Glc_+Fe'	17.58809261	18.60209081	-1.013998203	Fe	strain-independent
Cz01g03300.t1	hxk1-2	'+Glc_+Fe'	17.6814797	18.60209081	-0.920611119	Fe	strain-independent
Cz01g03300.t1	hxk1-2	'+Glc_+Fe'	17.57517287	18.60209081	-1.026917946	Fe	strain-independent
Cz01g03300.t1	hxk1-2	'+Glc_+Fe'	17.68232802	18.60209081	-0.919762798	Fe	strain-independent
Cz01g04010.t1	WT	'-Glc_-Fe'	21.95219235	21.70373749	0.248454859	Fe, Glc	strain-independent
Cz01g04010.t1	WT	'-Glc_-Fe'	21.75635063	21.70373749	0.052613146	Fe, Glc	strain-independent
Cz01g04010.t1	WT	'-Glc_-Fe'	21.80477068	21.70373749	0.101033194	Fe, Glc	strain-independent
Cz01g04010.t1	WT	'-Glc_-Fe'	21.79212707	21.70373749	0.088389584	Fe, Glc	strain-independent
Cz01g04010.t1	WT	'+Glc_-Fe'	22.6449033	22.73313878	-0.088235484	Fe, Glc	strain-independent
Cz01g04010.t1	WT	'+Glc_-Fe'	22.73335605	22.73313878	0.000217267	Fe, Glc	strain-independent
Cz01g04010.t1	WT	'+Glc_-Fe'	22.52177023	22.73313878	-0.211368549	Fe, Glc	strain-independent
Cz01g04010.t1	WT	'+Glc_-Fe'	22.54203477	22.73313878	-0.191104017	Fe, Glc	strain-independent
Cz01g04010.t1	WT	'-Glc_+Fe'	22.62772682	22.80603651	-0.178309684	Fe, Glc	strain-independent
Cz01g04010.t1	WT	'-Glc_+Fe'	22.59301558	22.80603651	-0.213020929	Fe, Glc	strain-independent
Cz01g04010.t1	WT	'-Glc_+Fe'	22.82949903	22.80603651	0.023462526	Fe, Glc	strain-independent
Cz01g04010.t1	WT	'+Glc_+Fe'	24.0960733	23.8354378	0.260635494	Fe, Glc	strain-independent
Cz01g04010.t1	WT	'+Glc_+Fe'	24.20020238	23.8354378	0.364764582	Fe, Glc	strain-independent
Cz01g04010.t1	WT	'+Glc_+Fe'	23.75663173	23.8354378	-0.078806076	Fe, Glc	strain-independent
Cz01g04010.t1	WT	'+Glc_+Fe'	23.77933459	23.8354378	-0.056103217	Fe, Glc	strain-independent
Cz01g04010.t1	hxk1-2	'-Glc_-Fe'	22.28690854	21.70373749	0.583171051	Fe, Glc	strain-independent
Cz01g04010.t1	hxk1-2	'-Glc_-Fe'	22.35356202	21.70373749	0.649824536	Fe, Glc	strain-independent
Cz01g04010.t1	hxk1-2	'-Glc_-Fe'	22.16501595	21.70373749	0.461278464	Fe, Glc	strain-independent
Cz01g04010.t1	hxk1-2	'+Glc_-Fe'	22.90703084	22.73313878	0.173892053	Fe, Glc	strain-independent
Cz01g04010.t1	hxk1-2	'+Glc_-Fe'	22.89191477	22.73313878	0.15877599	Fe, Glc	strain-independent
Cz01g04010.t1	hxk1-2	'+Glc_-Fe'	22.90238187	22.73313878	0.16924309	Fe, Glc	strain-independent
Cz01g04010.t1	hxk1-2	'-Glc_+Fe'	22.88562586	22.80603651	0.079589349	Fe, Glc	strain-independent
Cz01g04010.t1	hxk1-2	'-Glc_+Fe'	22.74912554	22.80603651	-0.056910963	Fe, Glc	strain-independent
Cz01g04010.t1	hxk1-2	'-Glc_+Fe'	22.82407728	22.80603651	0.018040773	Fe, Glc	strain-independent
Cz01g04010.t1	hxk1-2	'-Glc_+Fe'	22.87755217	22.80603651	0.071515661	Fe, Glc	strain-independent
Cz01g04010.t1	hxk1-2	'+Glc_+Fe'	23.86625877	23.8354378	0.030820966	Fe, Glc	strain-independent
[truncated: 259,843 more rows]
