# Supplementary material for: Iron rescues glucose-mediated photosynthesis repression during lipid accumulation in the green alga Chromochloris zofingiensis
Source: Nat Commun. 2024 Jul 18;15:6046. doi: 10.1038/s41467-024-50170-x (PMC11258321; doi:10.1038/s41467-024-50170-x)
Supplement: Supplementary file 14 — Source Data [file 41467_2024_50170_MOESM14_ESM.zip › SourceData_Jeffers2024/Fig4a_sourcedata.csv]

#Source Data Fig. 4a. The photosynthetic efficiency of samples used for proteomics (column Sample)
strain	Fe	Glc	Experiment	Sample	Fo	Fm	Fv.Fm
WT	'-Fe'	'-Glc'	FirstBatch	49	335	789	0.575
WT	'-Fe'	'-Glc'	FirstBatch	50	249	551	0.548
WT	'-Fe'	'-Glc'	FirstBatch	51	361	836	0.568
WT	'-Fe'	'-Glc'	FirstBatch	52	279	904	0.581
WT	'-Fe'	'+Glc'	FirstBatch	53	273	281	0.028
WT	'-Fe'	'+Glc'	FirstBatch	54	427	426	-0.002
WT	'-Fe'	'+Glc'	FirstBatch	55	179	179	0
WT	'-Fe'	'+Glc'	FirstBatch	56	283	283	0
WT	'+Fe'	'-Glc'	FirstBatch	57	310	986	0.686
WT	'+Fe'	'-Glc'	FirstBatch	58	297	937	0.683
WT	'+Fe'	'-Glc'	FirstBatch	60	329	1116	0.705
WT	'+Fe'	'+Glc'	FirstBatch	61	268	855	0.687
WT	'+Fe'	'+Glc'	FirstBatch	62	245	812	0.698
WT	'+Fe'	'+Glc'	FirstBatch	63	265	881	0.699
WT	'+Fe'	'+Glc'	FirstBatch	64	287	916	0.687
hxk1-2	'-Fe'	'-Glc'	FirstBatch	17	469	1401	0.665
hxk1-2	'-Fe'	'-Glc'	FirstBatch	18	558	1706	0.673
hxk1-2	'-Fe'	'-Glc'	FirstBatch	19	548	1616	0.661
hxk1-2	'-Fe'	'-Glc'	FirstBatch	20	433	1266	0.658
hxk1-2	'-Fe'	'+Glc'	FirstBatch	21	486	1362	0.643
hxk1-2	'-Fe'	'+Glc'	FirstBatch	22	507	1634	0.69
hxk1-2	'-Fe'	'+Glc'	FirstBatch	24	292	877	0.643
hxk1-2	'+Fe'	'-Glc'	FirstBatch	25	291	1406	0.722
hxk1-2	'+Fe'	'-Glc'	FirstBatch	26	360	1318	0.727
hxk1-2	'+Fe'	'-Glc'	FirstBatch	27	291	1048	0.722
hxk1-2	'+Fe'	'-Glc'	FirstBatch	28	398	1466	0.729
hxk1-2	'+Fe'	'+Glc'	FirstBatch	29	417	1675	0.751
hxk1-2	'+Fe'	'+Glc'	FirstBatch	30	461	1830	0.755
hxk1-2	'+Fe'	'+Glc'	FirstBatch	31	478	1885	0.742
hxk1-2	'+Fe'	'+Glc'	FirstBatch	32	433	1746	0.752
hxk1-1	'-Fe'	'-Glc'	FirstBatch	33	294	720	0.592
hxk1-1	'-Fe'	'-Glc'	FirstBatch	34	383	870	0.56
hxk1-1	'-Fe'	'-Glc'	FirstBatch	35	424	1066	0.602
hxk1-1	'-Fe'	'-Glc'	FirstBatch	36	383	1016	0.623
hxk1-1	'-Fe'	'+Glc'	FirstBatch	37	372	767	0.575
hxk1-1	'-Fe'	'+Glc'	FirstBatch	38	340	690	0.493
hxk1-1	'-Fe'	'+Glc'	FirstBatch	39	408	848	0.519
hxk1-1	'-Fe'	'+Glc'	FirstBatch	40	302	598	0.495
hxk1-1	'+Fe'	'-Glc'	FirstBatch	41	293	774	0.621
hxk1-1	'+Fe'	'-Glc'	FirstBatch	42	273	813	0.664
hxk1-1	'+Fe'	'-Glc'	FirstBatch	43	288	871	0.669
hxk1-1	'+Fe'	'-Glc'	FirstBatch	44	358	1148	0.668
hxk1-1	'+Fe'	'+Glc'	FirstBatch	45	253	768	0.671
hxk1-1	'+Fe'	'+Glc'	FirstBatch	46	302	900	0.664
hxk1-1	'+Fe'	'+Glc'	FirstBatch	47	344	1109	0.69
hxk1-1	'+Fe'	'+Glc'	FirstBatch	48	305	1008	0.697
