# Supplementary material for: Iron rescues glucose-mediated photosynthesis repression during lipid accumulation in the green alga Chromochloris zofingiensis
Source: Nat Commun. 2024 Jul 18;15:6046. doi: 10.1038/s41467-024-50170-x (PMC11258321; doi:10.1038/s41467-024-50170-x)
Supplement: Supplementary file 14 — Source Data [file 41467_2024_50170_MOESM14_ESM.zip › SourceData_Jeffers2024/Suppl_Fig1a_sourcedata.csv]

# Source Date Supplementary Fig. 1a. Chlorophyll fluorescence data for photosynthesis in nutrient survey. Whether or not Fv was 'Detected' was determined by whether the FMS2 fluorescence reader reported Fv surpassed the baseline fluorescence noise
Treatment	ID	Hour	Fv/Fm	Fo	Fv	Fm	Fv Detected?
'-Glc'	Group1	0	0.474	181	163	344	Detected
'-Glc'	Group2	0	0.474	174	157	331	Detected
'-Glc'	Group3	0	0.482	170	158	328	Detected
'-Glc'	NS01	24	0.608	67	104	171	Detected
'-Glc'	NS02	24	0.587	154	219	373	Detected
'+Glc'	NS03	24	0.333	82	41	123	Detected
'+Glc'	NS04	24	0.258	92	32	124	Detected
'+Fe+Glc'	NS05	24	0.744	44	128	172	Detected
'+Fe+Glc'	NS06	24	0.769	64	213	277	Detected
'+Mn+Glc'	NS07	24	0	77	17	94	N.D.
'+Mn+Glc'	NS08	24	0	101	14	115	N.D.
'+Cu+Glc'	NS09	24	0	83	14	97	N.D.
'+Cu+Glc'	NS10	24	0	89	14	103	N.D.
'+Zn+Glc'	NS11	24	0.228	105	31	136	Detected
'+Zn+Glc'	NS12	24	0.248	88	29	117	Detected
'+N+Glc'	NS13	24	0.269	76	28	104	Detected
'+N+Glc'	NS14	24	0.278	91	35	126	Detected
'+MgS+Glc'	NS15	24	0.306	77	34	111	Detected
'+MgS+Glc'	NS16	24	0.303	83	36	119	Detected
'+P+Glc'	NS17	24	0	102	16	118	N.D.
'+P+Glc'	NS18	24	0	76	15	91	N.D.
'-Glc'	NS01	48	0.648	111	204	315	Detected
'-Glc'	NS02	48	0.677	192	402	594	Detected
'+Glc'	NS03	48	0	168	17	185	N.D.
'+Glc'	NS04	48	0	151	7	158	N.D.
'+Fe+Glc'	NS05	48	0.76	210	665	875	Detected
'+Fe+Glc'	NS06	48	0.74	282	802	1084	Detected
'+Mn+Glc'	NS07	48	0.237	103	32	135	Detected
'+Mn+Glc'	NS08	48	0	122	7	129	N.D.
'+Cu+Glc'	NS09	48	0	63	9	72	N.D.
'+Cu+Glc'	NS10	48	0	54	4	58	N.D.
'+Zn+Glc'	NS11	48	0	118	-2	116	N.D.
'+Zn+Glc'	NS12	48	0	123	4	127	N.D.
'+N+Glc'	NS13	48	0	120	2	122	N.D.
'+N+Glc'	NS14	48	0	136	3	139	N.D.
'+MgS+Glc'	NS15	48	0	155	19	174	N.D.
'+MgS+Glc'	NS16	48	0	127	10	137	N.D.
'+P+Glc'	NS17	48	0	130	0	130	Detected
'+P+Glc'	NS18	48	0	105	2	107	N.D.
'-Glc'	NS01	72	0.711	72	177	249	Detected
'-Glc'	NS02	72	0.708	136	330	466	Detected
'+Glc'	NS03	72	0	57	14	71	N.D.
'+Glc'	NS04	72	0	32	16	48	N.D.
'+Fe+Glc'	NS05	72	0.721	138	356	494	Detected
'+Fe+Glc'	NS06	72	0.737	133	373	506	Detected
'+Mn+Glc'	NS07	72	0	57	7	64	N.D.
'+Mn+Glc'	NS08	72	0	33	17	50	N.D.
'+Cu+Glc'	NS09	72	0	60	8	68	N.D.
'+Cu+Glc'	NS10	72	0	41	12	53	N.D.
'+Zn+Glc'	NS11	72	0	55	11	66	N.D.
'+Zn+Glc'	NS12	72	0	46	8	54	N.D.
'+N+Glc'	NS13	72	0	51	6	57	N.D.
'+N+Glc'	NS14	72	0	80	9	89	N.D.
'+MgS+Glc'	NS15	72	0	51	16	67	N.D.
'+MgS+Glc'	NS16	72	0	41	8	49	N.D.
'+P+Glc'	NS17	72	0	50	9	59	N.D.
'+P+Glc'	NS18	72	0	45	11	56	N.D.
