# Supplementary material for: Iron rescues glucose-mediated photosynthesis repression during lipid accumulation in the green alga Chromochloris zofingiensis
Source: Nat Commun. 2024 Jul 18;15:6046. doi: 10.1038/s41467-024-50170-x (PMC11258321; doi:10.1038/s41467-024-50170-x)
Supplement: Supplementary file 14 — Source Data [file 41467_2024_50170_MOESM14_ESM.zip › SourceData_Jeffers2024/Suppl_Fig10b_sourcedata.txt]

#Source Data Supplementary 10b. Newick format tree of THIC family from Orthofinder2 run.
(((Creinhardtii_281_v5_5_protein_primaryTranscriptOnly_longestCDS_Cre04.g214150.t1.1:0.249869,((Cz_v5_3_5_LONGEST_peptide_Cz10g14020.t1:0.012756,Cz_v5_3_5_LONGEST_peptide_Cz11g08230.t1:0.015254)n4:0.003867,Cz_v5_3_5_LONGEST_peptide_Cz01g03110.t1:0.007482)n3:0.184188)n2:0.048608,Apr_USDA_DNT_peptides_GDKF01001358.1_frame+2_#1:0.270578)n1:0.0950815,(((Nicotiana_sylvestris_longestCDS_pep_LOC104224143:0.034385,Tomato_ITAG2_4_cds_pep_longestCDS_Solyc07g064160.2.1:0.039142)n7:0.084086,Araport11_genes_201606_pep_longestCDS_AT5G54770.1:0.135671)n6:0.027819,((Zmays_493_RefGen_V4_cds_pep_longestCDS_Zm00001d011183_T001:0.054177,Zmays_493_RefGen_V4_cds_pep_longestCDS_Zm00001d044228_T001:0.060971)n9:0.039832,Osativa_323_v7_0_cds_pep_longestCDS_LOC_Os07g34570.1:0.078109)n8:0.050523)n5:0.0950815)n0;
