# Supplementary material for: Iron rescues glucose-mediated photosynthesis repression during lipid accumulation in the green alga Chromochloris zofingiensis
Source: Nat Commun. 2024 Jul 18;15:6046. doi: 10.1038/s41467-024-50170-x (PMC11258321; doi:10.1038/s41467-024-50170-x)
Supplement: Supplementary file 14 — Source Data [file 41467_2024_50170_MOESM14_ESM.zip › SourceData_Jeffers2024/Fig5c_sourcedata.csv]

#Source Data Fig. 5c. Highly stringent list of highest or lowest-in-heterotrophy proteins, with mean normalized (per protein) log2 abundance used to plot the heatmap.
X	Row_ID	strain	Fe	Glc	mean_normalized_log2_abundance	y
1	Cz01g00090.t1	WT	'+Fe'	'+Glc'	-0.197971762	353
2	Cz01g00090.t1	WT	'+Fe'	'-Glc'	0.526449041	353
3	Cz01g00090.t1	WT	'-Fe'	'+Glc'	2.286001897	353
4	Cz01g00090.t1	WT	'-Fe'	'-Glc'	-1.238382686	353
5	Cz01g00090.t1	hxk1-1	'+Fe'	'+Glc'	0.06531625	353
6	Cz01g00090.t1	hxk1-1	'+Fe'	'-Glc'	-0.323961951	353
7	Cz01g00090.t1	hxk1-1	'-Fe'	'+Glc'	-0.077612035	353
8	Cz01g00090.t1	hxk1-1	'-Fe'	'-Glc'	-1.742909995	353
9	Cz01g00090.t1	hxk1-2	'+Fe'	'+Glc'	-0.211343958	353
10	Cz01g00090.t1	hxk1-2	'+Fe'	'-Glc'	0.976973051	353
11	Cz01g00090.t1	hxk1-2	'-Fe'	'+Glc'	1.275496847	353
12	Cz01g00090.t1	hxk1-2	'-Fe'	'-Glc'	-1.3380547	353
13	Cz01g01030.t1	WT	'+Fe'	'+Glc'	1.350662491	162
14	Cz01g01030.t1	WT	'+Fe'	'-Glc'	0.633225805	162
15	Cz01g01030.t1	WT	'-Fe'	'+Glc'	-1.401445699	162
16	Cz01g01030.t1	WT	'-Fe'	'-Glc'	-0.784262725	162
17	Cz01g01030.t1	hxk1-1	'+Fe'	'+Glc'	-0.030210913	162
18	Cz01g01030.t1	hxk1-1	'+Fe'	'-Glc'	0.4622465	162
19	Cz01g01030.t1	hxk1-1	'-Fe'	'+Glc'	-0.757022295	162
20	Cz01g01030.t1	hxk1-1	'-Fe'	'-Glc'	1.003440129	162
21	Cz01g01030.t1	hxk1-2	'+Fe'	'+Glc'	0.67729445	162
22	Cz01g01030.t1	hxk1-2	'+Fe'	'-Glc'	0.42960665	162
23	Cz01g01030.t1	hxk1-2	'-Fe'	'+Glc'	-0.813689386	162
24	Cz01g01030.t1	hxk1-2	'-Fe'	'-Glc'	-0.769845006	162
25	Cz01g01240.t1	WT	'+Fe'	'+Glc'	0.708800448	64
26	Cz01g01240.t1	WT	'+Fe'	'-Glc'	0.229197925	64
27	Cz01g01240.t1	WT	'-Fe'	'+Glc'	-1.440413247	64
28	Cz01g01240.t1	WT	'-Fe'	'-Glc'	0.488029583	64
29	Cz01g01240.t1	hxk1-1	'+Fe'	'+Glc'	0.36134591	64
30	Cz01g01240.t1	hxk1-1	'+Fe'	'-Glc'	0.40292497	64
31	Cz01g01240.t1	hxk1-1	'-Fe'	'+Glc'	-0.746094039	64
32	Cz01g01240.t1	hxk1-1	'-Fe'	'-Glc'	-0.092154516	64
33	Cz01g01240.t1	hxk1-2	'+Fe'	'+Glc'	0.672338733	64
34	Cz01g01240.t1	hxk1-2	'+Fe'	'-Glc'	0.073221822	64
35	Cz01g01240.t1	hxk1-2	'-Fe'	'+Glc'	-0.745766575	64
36	Cz01g01240.t1	hxk1-2	'-Fe'	'-Glc'	0.088568986	64
37	Cz01g03110.t1	WT	'+Fe'	'+Glc'	1.706626237	280
38	Cz01g03110.t1	WT	'+Fe'	'-Glc'	-2.711768334	280
39	Cz01g03110.t1	WT	'-Fe'	'+Glc'	4.299852424	280
40	Cz01g03110.t1	WT	'-Fe'	'-Glc'	-2.711768334	280
41	Cz01g03110.t1	hxk1-1	'+Fe'	'+Glc'	0.557896295	280
42	Cz01g03110.t1	hxk1-1	'+Fe'	'-Glc'	2.670296307	280
43	Cz01g03110.t1	hxk1-1	'-Fe'	'+Glc'	-1.609915012	280
44	Cz01g03110.t1	hxk1-1	'-Fe'	'-Glc'	-2.711768334	280
45	Cz01g03110.t1	hxk1-2	'+Fe'	'+Glc'	3.087626834	280
46	Cz01g03110.t1	hxk1-2	'+Fe'	'-Glc'	-2.711768334	280
47	Cz01g03110.t1	hxk1-2	'-Fe'	'+Glc'	2.846458584	280
48	Cz01g03110.t1	hxk1-2	'-Fe'	'-Glc'	-2.711768334	280
49	Cz01g03230.t1	WT	'+Fe'	'+Glc'	0.923339908	297
50	Cz01g03230.t1	WT	'+Fe'	'-Glc'	-0.278183887	297
51	Cz01g03230.t1	WT	'-Fe'	'+Glc'	1.448698086	297
52	Cz01g03230.t1	WT	'-Fe'	'-Glc'	-0.083805164	297
53	Cz01g03230.t1	hxk1-1	'+Fe'	'+Glc'	0.507323062	297
54	Cz01g03230.t1	hxk1-1	'+Fe'	'-Glc'	-1.10322313	297
55	Cz01g03230.t1	hxk1-1	'-Fe'	'+Glc'	-0.381760821	297
56	Cz01g03230.t1	hxk1-1	'-Fe'	'-Glc'	-2.733034491	297
57	Cz01g03230.t1	hxk1-2	'+Fe'	'+Glc'	0.529454662	297
58	Cz01g03230.t1	hxk1-2	'+Fe'	'-Glc'	-0.229514248	297
59	Cz01g03230.t1	hxk1-2	'-Fe'	'+Glc'	0.92455803	297
60	Cz01g03230.t1	hxk1-2	'-Fe'	'-Glc'	0.476147993	297
61	Cz01g07120.t1	WT	'+Fe'	'+Glc'	-0.993525067	313
62	Cz01g07120.t1	WT	'+Fe'	'-Glc'	-0.335032981	313
63	Cz01g07120.t1	WT	'-Fe'	'+Glc'	2.097395704	313
64	Cz01g07120.t1	WT	'-Fe'	'-Glc'	0.036420631	313
65	Cz01g07120.t1	hxk1-1	'+Fe'	'+Glc'	-0.478099817	313
66	Cz01g07120.t1	hxk1-1	'+Fe'	'-Glc'	-0.510357527	313
67	Cz01g07120.t1	hxk1-1	'-Fe'	'+Glc'	0.84112004	313
68	Cz01g07120.t1	hxk1-1	'-Fe'	'-Glc'	-1.68593417	313
69	Cz01g07120.t1	hxk1-2	'+Fe'	'+Glc'	-1.178892293	313
70	Cz01g07120.t1	hxk1-2	'+Fe'	'-Glc'	0.277912888	313
71	Cz01g07120.t1	hxk1-2	'-Fe'	'+Glc'	1.368707856	313
72	Cz01g07120.t1	hxk1-2	'-Fe'	'-Glc'	0.560284736	313
73	Cz01g08170.t1	WT	'+Fe'	'+Glc'	0.233665081	196
74	Cz01g08170.t1	WT	'+Fe'	'-Glc'	-0.552193524	196
75	Cz01g08170.t1	WT	'-Fe'	'+Glc'	-3.121303651	196
76	Cz01g08170.t1	WT	'-Fe'	'-Glc'	-0.653958776	196
77	Cz01g08170.t1	hxk1-1	'+Fe'	'+Glc'	3.48202362	196
78	Cz01g08170.t1	hxk1-1	'+Fe'	'-Glc'	0.843531021	196
79	Cz01g08170.t1	hxk1-1	'-Fe'	'+Glc'	-0.356865618	196
80	Cz01g08170.t1	hxk1-1	'-Fe'	'-Glc'	0.328488944	196
81	Cz01g08170.t1	hxk1-2	'+Fe'	'+Glc'	1.570085485	196
82	Cz01g08170.t1	hxk1-2	'+Fe'	'-Glc'	0.174728215	196
83	Cz01g08170.t1	hxk1-2	'-Fe'	'+Glc'	-1.771799067	196
84	Cz01g08170.t1	hxk1-2	'-Fe'	'-Glc'	-0.17640173	196
85	Cz01g08270.t1	WT	'+Fe'	'+Glc'	1.384404758	373
86	Cz01g08270.t1	WT	'+Fe'	'-Glc'	-1.141777325	373
87	Cz01g08270.t1	WT	'-Fe'	'+Glc'	2.178971202	373
88	Cz01g08270.t1	WT	'-Fe'	'-Glc'	0.253631858	373
89	Cz01g08270.t1	hxk1-1	'+Fe'	'+Glc'	-0.223639084	373
90	Cz01g08270.t1	hxk1-1	'+Fe'	'-Glc'	-1.364449187	373
91	Cz01g08270.t1	hxk1-1	'-Fe'	'+Glc'	0.484852174	373
92	Cz01g08270.t1	hxk1-1	'-Fe'	'-Glc'	-0.342627533	373
93	Cz01g08270.t1	hxk1-2	'+Fe'	'+Glc'	-0.385389309	373
94	Cz01g08270.t1	hxk1-2	'+Fe'	'-Glc'	-1.396486025	373
95	Cz01g08270.t1	hxk1-2	'-Fe'	'+Glc'	0.644257422	373
96	Cz01g08270.t1	hxk1-2	'-Fe'	'-Glc'	-0.091748952	373
97	Cz01g08290.t1	WT	'+Fe'	'+Glc'	-0.182578998	481
98	Cz01g08290.t1	WT	'+Fe'	'-Glc'	-0.043614639	481
99	Cz01g08290.t1	WT	'-Fe'	'+Glc'	0.953778662	481
100	Cz01g08290.t1	WT	'-Fe'	'-Glc'	0.390980411	481
101	Cz01g08290.t1	hxk1-1	'+Fe'	'+Glc'	-0.559676993	481
102	Cz01g08290.t1	hxk1-1	'+Fe'	'-Glc'	-0.147564954	481
103	Cz01g08290.t1	hxk1-1	'-Fe'	'+Glc'	0.393324351	481
104	Cz01g08290.t1	hxk1-1	'-Fe'	'-Glc'	-0.414543523	481
105	Cz01g08290.t1	hxk1-2	'+Fe'	'+Glc'	-0.048444804	481
106	Cz01g08290.t1	hxk1-2	'+Fe'	'-Glc'	-0.604593307	481
107	Cz01g08290.t1	hxk1-2	'-Fe'	'+Glc'	0.253657831	481
108	Cz01g08290.t1	hxk1-2	'-Fe'	'-Glc'	0.009275963	481
109	Cz01g09230.t1	WT	'+Fe'	'+Glc'	-1.746013331	284
110	Cz01g09230.t1	WT	'+Fe'	'-Glc'	2.227070204	284
111	Cz01g09230.t1	WT	'-Fe'	'+Glc'	3.259059039	284
112	Cz01g09230.t1	WT	'-Fe'	'-Glc'	-1.746013331	284
113	Cz01g09230.t1	hxk1-1	'+Fe'	'+Glc'	-0.640074426	284
114	Cz01g09230.t1	hxk1-1	'+Fe'	'-Glc'	-1.746013331	284
115	Cz01g09230.t1	hxk1-1	'-Fe'	'+Glc'	1.373796112	284
116	Cz01g09230.t1	hxk1-1	'-Fe'	'-Glc'	-1.746013331	284
117	Cz01g09230.t1	hxk1-2	'+Fe'	'+Glc'	-1.746013331	284
118	Cz01g09230.t1	hxk1-2	'+Fe'	'-Glc'	2.036625272	284
119	Cz01g09230.t1	hxk1-2	'-Fe'	'+Glc'	2.219603782	284
120	Cz01g09230.t1	hxk1-2	'-Fe'	'-Glc'	-1.746013331	284
121	Cz01g10080.t1	WT	'+Fe'	'+Glc'	0.001671851	101
122	Cz01g10080.t1	WT	'+Fe'	'-Glc'	0.535077304	101
123	Cz01g10080.t1	WT	'-Fe'	'+Glc'	-2.581833253	101
124	Cz01g10080.t1	WT	'-Fe'	'-Glc'	1.150900361	101
125	Cz01g10080.t1	hxk1-1	'+Fe'	'+Glc'	1.190097669	101
126	Cz01g10080.t1	hxk1-1	'+Fe'	'-Glc'	0.771322431	101
127	Cz01g10080.t1	hxk1-1	'-Fe'	'+Glc'	-0.436391354	101
128	Cz01g10080.t1	hxk1-1	'-Fe'	'-Glc'	0.056856838	101
129	Cz01g10080.t1	hxk1-2	'+Fe'	'+Glc'	-0.051794046	101
130	Cz01g10080.t1	hxk1-2	'+Fe'	'-Glc'	-0.125393775	101
131	Cz01g10080.t1	hxk1-2	'-Fe'	'+Glc'	-1.150220558	101
132	Cz01g10080.t1	hxk1-2	'-Fe'	'-Glc'	0.639706531	101
133	Cz01g11010.t1	WT	'+Fe'	'+Glc'	0.104641359	4
134	Cz01g11010.t1	WT	'+Fe'	'-Glc'	1.768772548	4
135	Cz01g11010.t1	WT	'-Fe'	'+Glc'	-3.995823923	4
136	Cz01g11010.t1	WT	'-Fe'	'-Glc'	0.946792441	4
137	Cz01g11010.t1	hxk1-1	'+Fe'	'+Glc'	-1.680219883	4
138	Cz01g11010.t1	hxk1-1	'+Fe'	'-Glc'	1.417731364	4
139	Cz01g11010.t1	hxk1-1	'-Fe'	'+Glc'	-0.799235887	4
140	Cz01g11010.t1	hxk1-1	'-Fe'	'-Glc'	1.763112367	4
141	Cz01g11010.t1	hxk1-2	'+Fe'	'+Glc'	-0.11306689	4
142	Cz01g11010.t1	hxk1-2	'+Fe'	'-Glc'	1.605722143	4
143	Cz01g11010.t1	hxk1-2	'-Fe'	'+Glc'	-2.523995177	4
144	Cz01g11010.t1	hxk1-2	'-Fe'	'-Glc'	1.505569536	4
145	Cz01g11230.t1	WT	'+Fe'	'+Glc'	0.285308765	541
146	Cz01g11230.t1	WT	'+Fe'	'-Glc'	-1.355328819	541
147	Cz01g11230.t1	WT	'-Fe'	'+Glc'	4.020089311	541
148	Cz01g11230.t1	WT	'-Fe'	'-Glc'	-1.355328819	541
149	Cz01g11230.t1	hxk1-1	'+Fe'	'+Glc'	-1.355328819	541
150	Cz01g11230.t1	hxk1-1	'+Fe'	'-Glc'	-1.355328819	541
151	Cz01g11230.t1	hxk1-1	'-Fe'	'+Glc'	-1.355328819	541
152	Cz01g11230.t1	hxk1-1	'-Fe'	'-Glc'	1.623511429	541
153	Cz01g11230.t1	hxk1-2	'+Fe'	'+Glc'	0.097904004	541
154	Cz01g11230.t1	hxk1-2	'+Fe'	'-Glc'	-1.355328819	541
155	Cz01g11230.t1	hxk1-2	'-Fe'	'+Glc'	3.460488224	541
156	Cz01g11230.t1	hxk1-2	'-Fe'	'-Glc'	-1.355328819	541
157	Cz01g14230.t1	WT	'+Fe'	'+Glc'	0.569937702	247
158	Cz01g14230.t1	WT	'+Fe'	'-Glc'	1.231215279	247
159	Cz01g14230.t1	WT	'-Fe'	'+Glc'	-5.11941538	247
160	Cz01g14230.t1	WT	'-Fe'	'-Glc'	1.763357443	247
161	Cz01g14230.t1	hxk1-1	'+Fe'	'+Glc'	0.532233274	247
162	Cz01g14230.t1	hxk1-1	'+Fe'	'-Glc'	0.898207906	247
163	Cz01g14230.t1	hxk1-1	'-Fe'	'+Glc'	0.270926841	247
164	Cz01g14230.t1	hxk1-1	'-Fe'	'-Glc'	-1.00331598	247
165	Cz01g14230.t1	hxk1-2	'+Fe'	'+Glc'	0.888700678	247
166	Cz01g14230.t1	hxk1-2	'+Fe'	'-Glc'	1.471234006	247
167	Cz01g14230.t1	hxk1-2	'-Fe'	'+Glc'	-3.058259049	247
168	Cz01g14230.t1	hxk1-2	'-Fe'	'-Glc'	1.555177282	247
169	Cz01g14250.t1	WT	'+Fe'	'+Glc'	-1.156837923	510
170	Cz01g14250.t1	WT	'+Fe'	'-Glc'	-1.268751126	510
171	Cz01g14250.t1	WT	'-Fe'	'+Glc'	2.653167787	510
172	Cz01g14250.t1	WT	'-Fe'	'-Glc'	0.357489932	510
173	Cz01g14250.t1	hxk1-1	'+Fe'	'+Glc'	1.292576273	510
174	Cz01g14250.t1	hxk1-1	'+Fe'	'-Glc'	-1.836789532	510
175	Cz01g14250.t1	hxk1-1	'-Fe'	'+Glc'	1.737995194	510
176	Cz01g14250.t1	hxk1-1	'-Fe'	'-Glc'	-0.939059222	510
177	Cz01g14250.t1	hxk1-2	'+Fe'	'+Glc'	-0.971366239	510
178	Cz01g14250.t1	hxk1-2	'+Fe'	'-Glc'	-1.530857038	510
179	Cz01g14250.t1	hxk1-2	'-Fe'	'+Glc'	1.760499544	510
180	Cz01g14250.t1	hxk1-2	'-Fe'	'-Glc'	-0.09806765	510
181	Cz01g15250.t1	WT	'+Fe'	'+Glc'	0.617024483	376
182	Cz01g15250.t1	WT	'+Fe'	'-Glc'	-1.326379128	376
183	Cz01g15250.t1	WT	'-Fe'	'+Glc'	1.374988924	376
184	Cz01g15250.t1	WT	'-Fe'	'-Glc'	-0.358857372	376
185	Cz01g15250.t1	hxk1-1	'+Fe'	'+Glc'	0.837253744	376
186	Cz01g15250.t1	hxk1-1	'+Fe'	'-Glc'	-0.582908712	376
187	Cz01g15250.t1	hxk1-1	'-Fe'	'+Glc'	-0.045433397	376
188	Cz01g15250.t1	hxk1-1	'-Fe'	'-Glc'	0.030351118	376
189	Cz01g15250.t1	hxk1-2	'+Fe'	'+Glc'	0.61585425	376
190	Cz01g15250.t1	hxk1-2	'+Fe'	'-Glc'	-1.515671943	376
191	Cz01g15250.t1	hxk1-2	'-Fe'	'+Glc'	0.811754762	376
192	Cz01g15250.t1	hxk1-2	'-Fe'	'-Glc'	-0.457976729	376
193	Cz01g17030.t1	WT	'+Fe'	'+Glc'	0.055379964	357
194	Cz01g17030.t1	WT	'+Fe'	'-Glc'	0.39824945	357
195	Cz01g17030.t1	WT	'-Fe'	'+Glc'	1.766802973	357
196	Cz01g17030.t1	WT	'-Fe'	'-Glc'	-1.653486903	357
197	Cz01g17030.t1	hxk1-1	'+Fe'	'+Glc'	0.162112041	357
198	Cz01g17030.t1	hxk1-1	'+Fe'	'-Glc'	-0.096978815	357
199	Cz01g17030.t1	hxk1-1	'-Fe'	'+Glc'	-0.015684694	357
200	Cz01g17030.t1	hxk1-1	'-Fe'	'-Glc'	0.062469937	357
201	Cz01g17030.t1	hxk1-2	'+Fe'	'+Glc'	0.07994029	357
202	Cz01g17030.t1	hxk1-2	'+Fe'	'-Glc'	0.072258918	357
203	Cz01g17030.t1	hxk1-2	'-Fe'	'+Glc'	0.723368162	357
204	Cz01g17030.t1	hxk1-2	'-Fe'	'-Glc'	-1.554431323	357
205	Cz01g18130.t1	WT	'+Fe'	'+Glc'	-0.736924503	76
206	Cz01g18130.t1	WT	'+Fe'	'-Glc'	-0.461736276	76
207	Cz01g18130.t1	WT	'-Fe'	'+Glc'	-1.257942087	76
208	Cz01g18130.t1	WT	'-Fe'	'-Glc'	-0.389695309	76
209	Cz01g18130.t1	hxk1-1	'+Fe'	'+Glc'	0.305343447	76
210	Cz01g18130.t1	hxk1-1	'+Fe'	'-Glc'	0.041457969	76
211	Cz01g18130.t1	hxk1-1	'-Fe'	'+Glc'	1.073271064	76
212	Cz01g18130.t1	hxk1-1	'-Fe'	'-Glc'	0.453477563	76
213	Cz01g18130.t1	hxk1-2	'+Fe'	'+Glc'	0.695293737	76
214	Cz01g18130.t1	hxk1-2	'+Fe'	'-Glc'	0.305230659	76
215	Cz01g18130.t1	hxk1-2	'-Fe'	'+Glc'	-0.552947243	76
216	Cz01g18130.t1	hxk1-2	'-Fe'	'-Glc'	0.525170979	76
217	Cz01g19160.t1	WT	'+Fe'	'+Glc'	-0.026066382	571
218	Cz01g19160.t1	WT	'+Fe'	'-Glc'	0.917740148	571
219	Cz01g19160.t1	WT	'-Fe'	'+Glc'	2.167625165	571
220	Cz01g19160.t1	WT	'-Fe'	'-Glc'	-3.34404325	571
221	Cz01g19160.t1	hxk1-1	'+Fe'	'+Glc'	1.029730908	571
222	Cz01g19160.t1	hxk1-1	'+Fe'	'-Glc'	1.427671745	571
223	Cz01g19160.t1	hxk1-1	'-Fe'	'+Glc'	0.041887459	571
224	Cz01g19160.t1	hxk1-1	'-Fe'	'-Glc'	-2.191813747	571
225	Cz01g19160.t1	hxk1-2	'+Fe'	'+Glc'	0.108709991	571
226	Cz01g19160.t1	hxk1-2	'+Fe'	'-Glc'	0.580243031	571
227	Cz01g19160.t1	hxk1-2	'-Fe'	'+Glc'	1.573771097	571
228	Cz01g19160.t1	hxk1-2	'-Fe'	'-Glc'	-2.285456165	571
229	Cz01g23230.t1	WT	'+Fe'	'+Glc'	1.603511039	197
230	Cz01g23230.t1	WT	'+Fe'	'-Glc'	0.27930427	197
231	Cz01g23230.t1	WT	'-Fe'	'+Glc'	-2.846198273	197
232	Cz01g23230.t1	WT	'-Fe'	'-Glc'	-0.863242541	197
233	Cz01g23230.t1	hxk1-1	'+Fe'	'+Glc'	1.949479082	197
234	Cz01g23230.t1	hxk1-1	'+Fe'	'-Glc'	2.290911351	197
235	Cz01g23230.t1	hxk1-1	'-Fe'	'+Glc'	-1.06240247	197
236	Cz01g23230.t1	hxk1-1	'-Fe'	'-Glc'	-0.803695781	197
237	Cz01g23230.t1	hxk1-2	'+Fe'	'+Glc'	1.441862231	197
238	Cz01g23230.t1	hxk1-2	'+Fe'	'-Glc'	0.473102185	197
239	Cz01g23230.t1	hxk1-2	'-Fe'	'+Glc'	-1.604187324	197
240	Cz01g23230.t1	hxk1-2	'-Fe'	'-Glc'	-0.858443768	197
241	Cz01g24170.t1	WT	'+Fe'	'+Glc'	0.955011748	36
242	Cz01g24170.t1	WT	'+Fe'	'-Glc'	-1.413178541	36
243	Cz01g24170.t1	WT	'-Fe'	'+Glc'	-2.452189704	36
244	Cz01g24170.t1	WT	'-Fe'	'-Glc'	0.367950505	36
245	Cz01g24170.t1	hxk1-1	'+Fe'	'+Glc'	-0.431011963	36
246	Cz01g24170.t1	hxk1-1	'+Fe'	'-Glc'	0.532443389	36
247	Cz01g24170.t1	hxk1-1	'-Fe'	'+Glc'	2.590056837	36
248	Cz01g24170.t1	hxk1-1	'-Fe'	'-Glc'	-1.571230379	36
249	Cz01g24170.t1	hxk1-2	'+Fe'	'+Glc'	1.34286588	36
250	Cz01g24170.t1	hxk1-2	'+Fe'	'-Glc'	-0.243165202	36
251	Cz01g24170.t1	hxk1-2	'-Fe'	'+Glc'	-1.873474008	36
252	Cz01g24170.t1	hxk1-2	'-Fe'	'-Glc'	2.195921437	36
253	Cz01g25200.t1	WT	'+Fe'	'+Glc'	-0.798970551	454
254	Cz01g25200.t1	WT	'+Fe'	'-Glc'	0.097251683	454
255	Cz01g25200.t1	WT	'-Fe'	'+Glc'	1.5424977	454
256	Cz01g25200.t1	WT	'-Fe'	'-Glc'	-0.464858787	454
257	Cz01g25200.t1	hxk1-1	'+Fe'	'+Glc'	0.704840875	454
258	Cz01g25200.t1	hxk1-1	'+Fe'	'-Glc'	0.747829199	454
259	Cz01g25200.t1	hxk1-1	'-Fe'	'+Glc'	-0.962293514	454
260	Cz01g25200.t1	hxk1-1	'-Fe'	'-Glc'	-0.658651763	454
261	Cz01g25200.t1	hxk1-2	'+Fe'	'+Glc'	-0.794403798	454
262	Cz01g25200.t1	hxk1-2	'+Fe'	'-Glc'	0.068343957	454
263	Cz01g25200.t1	hxk1-2	'-Fe'	'+Glc'	0.866172164	454
264	Cz01g25200.t1	hxk1-2	'-Fe'	'-Glc'	-0.347757167	454
265	Cz01g28160.t1	WT	'+Fe'	'+Glc'	0.746587245	71
266	Cz01g28160.t1	WT	'+Fe'	'-Glc'	0.458827519	71
267	Cz01g28160.t1	WT	'-Fe'	'+Glc'	-1.749817706	71
268	Cz01g28160.t1	WT	'-Fe'	'-Glc'	0.568397518	71
269	Cz01g28160.t1	hxk1-1	'+Fe'	'+Glc'	-0.277494736	71
270	Cz01g28160.t1	hxk1-1	'+Fe'	'-Glc'	0.312890248	71
271	Cz01g28160.t1	hxk1-1	'-Fe'	'+Glc'	-0.008307264	71
272	Cz01g28160.t1	hxk1-1	'-Fe'	'-Glc'	-1.106803656	71
273	Cz01g28160.t1	hxk1-2	'+Fe'	'+Glc'	0.490901085	71
274	Cz01g28160.t1	hxk1-2	'+Fe'	'-Glc'	0.312357922	71
275	Cz01g28160.t1	hxk1-2	'-Fe'	'+Glc'	-0.393277861	71
276	Cz01g28160.t1	hxk1-2	'-Fe'	'-Glc'	0.645739686	71
277	Cz01g28260.t1	WT	'+Fe'	'+Glc'	1.479184426	545
278	Cz01g28260.t1	WT	'+Fe'	'-Glc'	-2.468073923	545
279	Cz01g28260.t1	WT	'-Fe'	'+Glc'	6.540168363	545
280	Cz01g28260.t1	WT	'-Fe'	'-Glc'	-2.468073923	545
281	Cz01g28260.t1	hxk1-1	'+Fe'	'+Glc'	-1.326336899	545
282	Cz01g28260.t1	hxk1-1	'+Fe'	'-Glc'	-0.598620638	545
283	Cz01g28260.t1	hxk1-1	'-Fe'	'+Glc'	-2.468073923	545
284	Cz01g28260.t1	hxk1-1	'-Fe'	'-Glc'	0.846756505	545
285	Cz01g28260.t1	hxk1-2	'+Fe'	'+Glc'	0.835252336	545
286	Cz01g28260.t1	hxk1-2	'+Fe'	'-Glc'	-2.468073923	545
287	Cz01g28260.t1	hxk1-2	'-Fe'	'+Glc'	4.563965524	545
288	Cz01g28260.t1	hxk1-2	'-Fe'	'-Glc'	-2.468073923	545
289	Cz01g30180.t1	WT	'+Fe'	'+Glc'	0.565570035	554
290	Cz01g30180.t1	WT	'+Fe'	'-Glc'	-0.983734952	554
291	Cz01g30180.t1	WT	'-Fe'	'+Glc'	3.01545755	554
292	Cz01g30180.t1	WT	'-Fe'	'-Glc'	-1.717538151	554
293	Cz01g30180.t1	hxk1-1	'+Fe'	'+Glc'	-0.932422433	554
294	Cz01g30180.t1	hxk1-1	'+Fe'	'-Glc'	-1.667179616	554
295	Cz01g30180.t1	hxk1-1	'-Fe'	'+Glc'	1.775611943	554
296	Cz01g30180.t1	hxk1-1	'-Fe'	'-Glc'	1.371175183	554
297	Cz01g30180.t1	hxk1-2	'+Fe'	'+Glc'	0.120978466	554
298	Cz01g30180.t1	hxk1-2	'+Fe'	'-Glc'	-0.998474402	554
299	Cz01g30180.t1	hxk1-2	'-Fe'	'+Glc'	1.218086541	554
300	Cz01g30180.t1	hxk1-2	'-Fe'	'-Glc'	-1.767530164	554
301	Cz01g31040.t1	WT	'+Fe'	'+Glc'	0.189182279	144
302	Cz01g31040.t1	WT	'+Fe'	'-Glc'	-0.616929796	144
303	Cz01g31040.t1	WT	'-Fe'	'+Glc'	-2.922435837	144
304	Cz01g31040.t1	WT	'-Fe'	'-Glc'	-0.475319324	144
305	Cz01g31040.t1	hxk1-1	'+Fe'	'+Glc'	1.635395359	144
306	Cz01g31040.t1	hxk1-1	'+Fe'	'-Glc'	0.012394666	144
307	Cz01g31040.t1	hxk1-1	'-Fe'	'+Glc'	1.494826019	144
308	Cz01g31040.t1	hxk1-1	'-Fe'	'-Glc'	0.2846551	144
309	Cz01g31040.t1	hxk1-2	'+Fe'	'+Glc'	0.317753371	144
310	Cz01g31040.t1	hxk1-2	'+Fe'	'-Glc'	0.814553653	144
311	Cz01g31040.t1	hxk1-2	'-Fe'	'+Glc'	-1.046992999	144
312	Cz01g31040.t1	hxk1-2	'-Fe'	'-Glc'	0.312917509	144
313	Cz01g33010.t1	WT	'+Fe'	'+Glc'	0.948302499	177
314	Cz01g33010.t1	WT	'+Fe'	'-Glc'	-1.061801303	177
315	Cz01g33010.t1	WT	'-Fe'	'+Glc'	-3.610335134	177
316	Cz01g33010.t1	WT	'-Fe'	'-Glc'	0.18484773	177
317	Cz01g33010.t1	hxk1-1	'+Fe'	'+Glc'	0.619237188	177
318	Cz01g33010.t1	hxk1-1	'+Fe'	'-Glc'	1.081065619	177
319	Cz01g33010.t1	hxk1-1	'-Fe'	'+Glc'	-0.38614773	177
320	Cz01g33010.t1	hxk1-1	'-Fe'	'-Glc'	1.657422592	177
321	Cz01g33010.t1	hxk1-2	'+Fe'	'+Glc'	1.491627014	177
322	Cz01g33010.t1	hxk1-2	'+Fe'	'-Glc'	-0.79550198	177
323	Cz01g33010.t1	hxk1-2	'-Fe'	'+Glc'	-1.626991216	177
324	Cz01g33010.t1	hxk1-2	'-Fe'	'-Glc'	1.49827472	177
325	Cz01g34380.t1	WT	'+Fe'	'+Glc'	1.13334506	273
326	Cz01g34380.t1	WT	'+Fe'	'-Glc'	1.074834348	273
327	Cz01g34380.t1	WT	'-Fe'	'+Glc'	-6.074997933	273
328	Cz01g34380.t1	WT	'-Fe'	'-Glc'	0.734079422	273
329	Cz01g34380.t1	hxk1-1	'+Fe'	'+Glc'	2.495045602	273
330	Cz01g34380.t1	hxk1-1	'+Fe'	'-Glc'	0.992175644	273
331	Cz01g34380.t1	hxk1-1	'-Fe'	'+Glc'	-0.191037427	273
332	Cz01g34380.t1	hxk1-1	'-Fe'	'-Glc'	1.237798402	273
333	Cz01g34380.t1	hxk1-2	'+Fe'	'+Glc'	1.852020742	273
334	Cz01g34380.t1	hxk1-2	'+Fe'	'-Glc'	1.098706888	273
335	Cz01g34380.t1	hxk1-2	'-Fe'	'+Glc'	-5.297133982	273
336	Cz01g34380.t1	hxk1-2	'-Fe'	'-Glc'	0.945163234	273
337	Cz01g35160.t1	WT	'+Fe'	'+Glc'	-1.043194065	543
338	Cz01g35160.t1	WT	'+Fe'	'-Glc'	-1.043194065	543
339	Cz01g35160.t1	WT	'-Fe'	'+Glc'	4.865763817	543
340	Cz01g35160.t1	WT	'-Fe'	'-Glc'	-1.043194065	543
341	Cz01g35160.t1	hxk1-1	'+Fe'	'+Glc'	0.524319422	543
342	Cz01g35160.t1	hxk1-1	'+Fe'	'-Glc'	-1.043194065	543
343	Cz01g35160.t1	hxk1-1	'-Fe'	'+Glc'	-1.043194065	543
344	Cz01g35160.t1	hxk1-1	'-Fe'	'-Glc'	-1.043194065	543
345	Cz01g35160.t1	hxk1-2	'+Fe'	'+Glc'	-1.043194065	543
346	Cz01g35160.t1	hxk1-2	'+Fe'	'-Glc'	-1.043194065	543
347	Cz01g35160.t1	hxk1-2	'-Fe'	'+Glc'	3.99866335	543
348	Cz01g35160.t1	hxk1-2	'-Fe'	'-Glc'	-1.043194065	543
349	Cz01g37070.t1	WT	'+Fe'	'+Glc'	-0.941666255	399
350	Cz01g37070.t1	WT	'+Fe'	'-Glc'	-0.295929509	399
351	Cz01g37070.t1	WT	'-Fe'	'+Glc'	1.317412872	399
352	Cz01g37070.t1	WT	'-Fe'	'-Glc'	0.795982563	399
353	Cz01g37070.t1	hxk1-1	'+Fe'	'+Glc'	-0.149663032	399
354	Cz01g37070.t1	hxk1-1	'+Fe'	'-Glc'	-1.507283288	399
355	Cz01g37070.t1	hxk1-1	'-Fe'	'+Glc'	0.325465304	399
356	Cz01g37070.t1	hxk1-1	'-Fe'	'-Glc'	0.325204056	399
357	Cz01g37070.t1	hxk1-2	'+Fe'	'+Glc'	-0.55810051	399
358	Cz01g37070.t1	hxk1-2	'+Fe'	'-Glc'	-0.544868231	399
359	Cz01g37070.t1	hxk1-2	'-Fe'	'+Glc'	0.712445006	399
360	Cz01g37070.t1	hxk1-2	'-Fe'	'-Glc'	0.521001024	399
361	Cz01g37110.t1	WT	'+Fe'	'+Glc'	-0.918872486	78
362	Cz01g37110.t1	WT	'+Fe'	'-Glc'	0.830065748	78
363	Cz01g37110.t1	WT	'-Fe'	'+Glc'	-1.758395491	78
364	Cz01g37110.t1	WT	'-Fe'	'-Glc'	0.380781849	78
365	Cz01g37110.t1	hxk1-1	'+Fe'	'+Glc'	0.603872956	78
366	Cz01g37110.t1	hxk1-1	'+Fe'	'-Glc'	0.695076022	78
367	Cz01g37110.t1	hxk1-1	'-Fe'	'+Glc'	-0.448030696	78
368	Cz01g37110.t1	hxk1-1	'-Fe'	'-Glc'	-0.093991021	78
369	Cz01g37110.t1	hxk1-2	'+Fe'	'+Glc'	0.718434246	78
370	Cz01g37110.t1	hxk1-2	'+Fe'	'-Glc'	0.292296306	78
371	Cz01g37110.t1	hxk1-2	'-Fe'	'+Glc'	-0.457330025	78
372	Cz01g37110.t1	hxk1-2	'-Fe'	'-Glc'	0.156092593	78
373	Cz01g39160.t1	WT	'+Fe'	'+Glc'	0.116430778	201
374	Cz01g39160.t1	WT	'+Fe'	'-Glc'	1.271543399	201
375	Cz01g39160.t1	WT	'-Fe'	'+Glc'	-2.552262818	201
376	Cz01g39160.t1	WT	'-Fe'	'-Glc'	-1.492953609	201
377	Cz01g39160.t1	hxk1-1	'+Fe'	'+Glc'	1.948373631	201
378	Cz01g39160.t1	hxk1-1	'+Fe'	'-Glc'	1.275278884	201
379	Cz01g39160.t1	hxk1-1	'-Fe'	'+Glc'	0.742457753	201
380	Cz01g39160.t1	hxk1-1	'-Fe'	'-Glc'	-0.176547719	201
381	Cz01g39160.t1	hxk1-2	'+Fe'	'+Glc'	0.205586427	201
382	Cz01g39160.t1	hxk1-2	'+Fe'	'-Glc'	1.316142357	201
383	Cz01g39160.t1	hxk1-2	'-Fe'	'+Glc'	-1.567174972	201
384	Cz01g39160.t1	hxk1-2	'-Fe'	'-Glc'	-1.086874112	201
385	Cz01g40070.t1	WT	'+Fe'	'+Glc'	-0.472756051	98
386	Cz01g40070.t1	WT	'+Fe'	'-Glc'	0.014691855	98
387	Cz01g40070.t1	WT	'-Fe'	'+Glc'	-1.944657559	98
388	Cz01g40070.t1	WT	'-Fe'	'-Glc'	-0.015136951	98
389	Cz01g40070.t1	hxk1-1	'+Fe'	'+Glc'	0.789719229	98
390	Cz01g40070.t1	hxk1-1	'+Fe'	'-Glc'	1.112149883	98
391	Cz01g40070.t1	hxk1-1	'-Fe'	'+Glc'	-0.898815337	98
392	Cz01g40070.t1	hxk1-1	'-Fe'	'-Glc'	0.29890589	98
393	Cz01g40070.t1	hxk1-2	'+Fe'	'+Glc'	0.482342766	98
394	Cz01g40070.t1	hxk1-2	'+Fe'	'-Glc'	0.090232249	98
395	Cz01g40070.t1	hxk1-2	'-Fe'	'+Glc'	-0.072586513	98
396	Cz01g40070.t1	hxk1-2	'-Fe'	'-Glc'	0.615910539	98
397	Cz01g41140.t1	WT	'+Fe'	'+Glc'	-0.83861261	512
398	Cz01g41140.t1	WT	'+Fe'	'-Glc'	-1.6457362	512
399	Cz01g41140.t1	WT	'-Fe'	'+Glc'	2.45367667	512
400	Cz01g41140.t1	WT	'-Fe'	'-Glc'	-0.012602047	512
401	Cz01g41140.t1	hxk1-1	'+Fe'	'+Glc'	0.96502114	512
402	Cz01g41140.t1	hxk1-1	'+Fe'	'-Glc'	0.172024869	512
403	Cz01g41140.t1	hxk1-1	'-Fe'	'+Glc'	1.37062095	512
404	Cz01g41140.t1	hxk1-1	'-Fe'	'-Glc'	-1.880697237	512
405	Cz01g41140.t1	hxk1-2	'+Fe'	'+Glc'	-0.811462733	512
406	Cz01g41140.t1	hxk1-2	'+Fe'	'-Glc'	-1.217364939	512
407	Cz01g41140.t1	hxk1-2	'-Fe'	'+Glc'	1.435539071	512
408	Cz01g41140.t1	hxk1-2	'-Fe'	'-Glc'	0.009593067	512
409	Cz01g44100.t1	WT	'+Fe'	'+Glc'	0.659963805	555
410	Cz01g44100.t1	WT	'+Fe'	'-Glc'	-1.991617751	555
411	Cz01g44100.t1	WT	'-Fe'	'+Glc'	3.532405457	555
412	Cz01g44100.t1	WT	'-Fe'	'-Glc'	-1.991617751	555
413	Cz01g44100.t1	hxk1-1	'+Fe'	'+Glc'	-0.784236464	555
414	Cz01g44100.t1	hxk1-1	'+Fe'	'-Glc'	-1.991617751	555
415	Cz01g44100.t1	hxk1-1	'-Fe'	'+Glc'	0.797941993	555
416	Cz01g44100.t1	hxk1-1	'-Fe'	'-Glc'	2.969447448	555
417	Cz01g44100.t1	hxk1-2	'+Fe'	'+Glc'	0.52441234	555
418	Cz01g44100.t1	hxk1-2	'+Fe'	'-Glc'	-1.991617751	555
419	Cz01g44100.t1	hxk1-2	'-Fe'	'+Glc'	2.258154178	555
420	Cz01g44100.t1	hxk1-2	'-Fe'	'-Glc'	-1.991617751	555
421	Cz01g45025.t1	WT	'+Fe'	'+Glc'	1.264067003	165
422	Cz01g45025.t1	WT	'+Fe'	'-Glc'	-0.478572228	165
423	Cz01g45025.t1	WT	'-Fe'	'+Glc'	-2.464265796	165
424	Cz01g45025.t1	WT	'-Fe'	'-Glc'	-0.590919641	165
425	Cz01g45025.t1	hxk1-1	'+Fe'	'+Glc'	0.576182508	165
426	Cz01g45025.t1	hxk1-1	'+Fe'	'-Glc'	0.677711691	165
427	Cz01g45025.t1	hxk1-1	'-Fe'	'+Glc'	0.168154407	165
428	Cz01g45025.t1	hxk1-1	'-Fe'	'-Glc'	0.252865752	165
429	Cz01g45025.t1	hxk1-2	'+Fe'	'+Glc'	1.422304023	165
430	Cz01g45025.t1	hxk1-2	'+Fe'	'-Glc'	0.310216504	165
431	Cz01g45025.t1	hxk1-2	'-Fe'	'+Glc'	-1.333319926	165
432	Cz01g45025.t1	hxk1-2	'-Fe'	'-Glc'	0.195575702	165
433	Cz01g46160.t1	WT	'+Fe'	'+Glc'	0.053978401	432
434	Cz01g46160.t1	WT	'+Fe'	'-Glc'	-0.641232462	432
435	Cz01g46160.t1	WT	'-Fe'	'+Glc'	1.500989686	432
436	Cz01g46160.t1	WT	'-Fe'	'-Glc'	0.335636493	432
437	Cz01g46160.t1	hxk1-1	'+Fe'	'+Glc'	-0.587583614	432
438	Cz01g46160.t1	hxk1-1	'+Fe'	'-Glc'	-0.296154456	432
439	Cz01g46160.t1	hxk1-1	'-Fe'	'+Glc'	0.060638261	432
440	Cz01g46160.t1	hxk1-1	'-Fe'	'-Glc'	-0.634536348	432
441	Cz01g46160.t1	hxk1-2	'+Fe'	'+Glc'	0.360110088	432
442	Cz01g46160.t1	hxk1-2	'+Fe'	'-Glc'	-0.679687124	432
443	Cz01g46160.t1	hxk1-2	'-Fe'	'+Glc'	0.343732582	432
444	Cz01g46160.t1	hxk1-2	'-Fe'	'-Glc'	0.184108493	432
445	Cz01g46280.t1	WT	'+Fe'	'+Glc'	-0.585153019	113
446	Cz01g46280.t1	WT	'+Fe'	'-Glc'	0.452466006	113
447	Cz01g46280.t1	WT	'-Fe'	'+Glc'	-1.636964575	113
448	Cz01g46280.t1	WT	'-Fe'	'-Glc'	-0.241791095	113
449	Cz01g46280.t1	hxk1-1	'+Fe'	'+Glc'	1.03272587	113
450	Cz01g46280.t1	hxk1-1	'+Fe'	'-Glc'	1.028306117	113
451	Cz01g46280.t1	hxk1-1	'-Fe'	'+Glc'	-0.756010267	113
452	Cz01g46280.t1	hxk1-1	'-Fe'	'-Glc'	-0.189872333	113
453	Cz01g46280.t1	hxk1-2	'+Fe'	'+Glc'	1.181533685	113
454	Cz01g46280.t1	hxk1-2	'+Fe'	'-Glc'	0.67343925	113
455	Cz01g46280.t1	hxk1-2	'-Fe'	'+Glc'	-0.765498935	113
456	Cz01g46280.t1	hxk1-2	'-Fe'	'-Glc'	-0.193180704	113
457	Cz02g00250.t1	WT	'+Fe'	'+Glc'	-0.011860584	442
458	Cz02g00250.t1	WT	'+Fe'	'-Glc'	-0.345142406	442
459	Cz02g00250.t1	WT	'-Fe'	'+Glc'	1.11956982	442
460	Cz02g00250.t1	WT	'-Fe'	'-Glc'	0.34391555	442
461	Cz02g00250.t1	hxk1-1	'+Fe'	'+Glc'	0.257069281	442
462	Cz02g00250.t1	hxk1-1	'+Fe'	'-Glc'	-0.310119475	442
463	Cz02g00250.t1	hxk1-1	'-Fe'	'+Glc'	0.308478811	442
464	Cz02g00250.t1	hxk1-1	'-Fe'	'-Glc'	-0.656074456	442
465	Cz02g00250.t1	hxk1-2	'+Fe'	'+Glc'	-0.261339789	442
466	Cz02g00250.t1	hxk1-2	'+Fe'	'-Glc'	-0.725624847	442
467	Cz02g00250.t1	hxk1-2	'-Fe'	'+Glc'	0.419484537	442
468	Cz02g00250.t1	hxk1-2	'-Fe'	'-Glc'	-0.138356443	442
469	Cz02g01120.t1	WT	'+Fe'	'+Glc'	0.332520203	54
470	Cz02g01120.t1	WT	'+Fe'	'-Glc'	1.115677598	54
471	Cz02g01120.t1	WT	'-Fe'	'+Glc'	-1.892126799	54
472	Cz02g01120.t1	WT	'-Fe'	'-Glc'	-0.39517	54
473	Cz02g01120.t1	hxk1-1	'+Fe'	'+Glc'	0.813076875	54
474	Cz02g01120.t1	hxk1-1	'+Fe'	'-Glc'	0.440871431	54
475	Cz02g01120.t1	hxk1-1	'-Fe'	'+Glc'	0.296242135	54
476	Cz02g01120.t1	hxk1-1	'-Fe'	'-Glc'	-0.105272536	54
477	Cz02g01120.t1	hxk1-2	'+Fe'	'+Glc'	0.450259144	54
478	Cz02g01120.t1	hxk1-2	'+Fe'	'-Glc'	0.726754144	54
479	Cz02g01120.t1	hxk1-2	'-Fe'	'+Glc'	-1.169411324	54
480	Cz02g01120.t1	hxk1-2	'-Fe'	'-Glc'	-0.613420872	54
481	Cz02g05080.t1	WT	'+Fe'	'+Glc'	0.416605272	346
482	Cz02g05080.t1	WT	'+Fe'	'-Glc'	-0.20615826	346
483	Cz02g05080.t1	WT	'-Fe'	'+Glc'	1.755030332	346
484	Cz02g05080.t1	WT	'-Fe'	'-Glc'	-0.466061716	346
485	Cz02g05080.t1	hxk1-1	'+Fe'	'+Glc'	-0.284312422	346
486	Cz02g05080.t1	hxk1-1	'+Fe'	'-Glc'	-0.46991554	346
487	Cz02g05080.t1	hxk1-1	'-Fe'	'+Glc'	0.09588876	346
488	Cz02g05080.t1	hxk1-1	'-Fe'	'-Glc'	-1.07734405	346
489	Cz02g05080.t1	hxk1-2	'+Fe'	'+Glc'	0.091084767	346
490	Cz02g05080.t1	hxk1-2	'+Fe'	'-Glc'	-0.260994252	346
491	Cz02g05080.t1	hxk1-2	'-Fe'	'+Glc'	0.649988727	346
492	Cz02g05080.t1	hxk1-2	'-Fe'	'-Glc'	-0.243811617	346
493	Cz02g07270.t1	WT	'+Fe'	'+Glc'	1.072131876	291
494	Cz02g07270.t1	WT	'+Fe'	'-Glc'	-1.636994946	291
495	Cz02g07270.t1	WT	'-Fe'	'+Glc'	2.864755176	291
496	Cz02g07270.t1	WT	'-Fe'	'-Glc'	0.387260064	291
497	Cz02g07270.t1	hxk1-1	'+Fe'	'+Glc'	-4.184108095	291
498	Cz02g07270.t1	hxk1-1	'+Fe'	'-Glc'	-1.13648917	291
499	Cz02g07270.t1	hxk1-1	'-Fe'	'+Glc'	1.256632155	291
500	Cz02g07270.t1	hxk1-1	'-Fe'	'-Glc'	1.300855826	291
501	Cz02g07270.t1	hxk1-2	'+Fe'	'+Glc'	0.676404515	291
502	Cz02g07270.t1	hxk1-2	'+Fe'	'-Glc'	-1.687321634	291
503	Cz02g07270.t1	hxk1-2	'-Fe'	'+Glc'	1.394530387	291
504	Cz02g07270.t1	hxk1-2	'-Fe'	'-Glc'	-0.307656154	291
505	Cz02g09030.t1	WT	'+Fe'	'+Glc'	0.890377595	575
506	Cz02g09030.t1	WT	'+Fe'	'-Glc'	-2.086158034	575
507	Cz02g09030.t1	WT	'-Fe'	'+Glc'	2.732230499	575
508	Cz02g09030.t1	WT	'-Fe'	'-Glc'	-1.015699131	575
509	Cz02g09030.t1	hxk1-1	'+Fe'	'+Glc'	1.806641499	575
510	Cz02g09030.t1	hxk1-1	'+Fe'	'-Glc'	2.072197034	575
511	Cz02g09030.t1	hxk1-1	'-Fe'	'+Glc'	-3.528126465	575
512	Cz02g09030.t1	hxk1-1	'-Fe'	'-Glc'	0.472954467	575
513	Cz02g09030.t1	hxk1-2	'+Fe'	'+Glc'	0.696168674	575
514	Cz02g09030.t1	hxk1-2	'+Fe'	'-Glc'	-2.399157196	575
515	Cz02g09030.t1	hxk1-2	'-Fe'	'+Glc'	1.232912143	575
516	Cz02g09030.t1	hxk1-2	'-Fe'	'-Glc'	-0.874341085	575
517	Cz02g09100.t1	WT	'+Fe'	'+Glc'	-0.566472376	319
518	Cz02g09100.t1	WT	'+Fe'	'-Glc'	0.064196014	319
519	Cz02g09100.t1	WT	'-Fe'	'+Glc'	1.274838734	319
520	Cz02g09100.t1	WT	'-Fe'	'-Glc'	0.373069898	319
521	Cz02g09100.t1	hxk1-1	'+Fe'	'+Glc'	-0.730183574	319
522	Cz02g09100.t1	hxk1-1	'+Fe'	'-Glc'	0.093982264	319
523	Cz02g09100.t1	hxk1-1	'-Fe'	'+Glc'	0.098734923	319
524	Cz02g09100.t1	hxk1-1	'-Fe'	'-Glc'	-0.328855202	319
525	Cz02g09100.t1	hxk1-2	'+Fe'	'+Glc'	-0.614418918	319
526	Cz02g09100.t1	hxk1-2	'+Fe'	'-Glc'	0.06242425	319
527	Cz02g09100.t1	hxk1-2	'-Fe'	'+Glc'	0.296699927	319
528	Cz02g09100.t1	hxk1-2	'-Fe'	'-Glc'	-0.024015941	319
529	Cz02g09140.t1	WT	'+Fe'	'+Glc'	0.231474599	364
530	Cz02g09140.t1	WT	'+Fe'	'-Glc'	-0.97274815	364
531	Cz02g09140.t1	WT	'-Fe'	'+Glc'	2.547077168	364
532	Cz02g09140.t1	WT	'-Fe'	'-Glc'	-0.97274815	364
533	Cz02g09140.t1	hxk1-1	'+Fe'	'+Glc'	0.509229764	364
534	Cz02g09140.t1	hxk1-1	'+Fe'	'-Glc'	-0.97274815	364
535	Cz02g09140.t1	hxk1-1	'-Fe'	'+Glc'	1.135220442	364
536	Cz02g09140.t1	hxk1-1	'-Fe'	'-Glc'	-0.97274815	364
537	Cz02g09140.t1	hxk1-2	'+Fe'	'+Glc'	0.537460831	364
538	Cz02g09140.t1	hxk1-2	'+Fe'	'-Glc'	-0.97274815	364
539	Cz02g09140.t1	hxk1-2	'-Fe'	'+Glc'	0.876026095	364
540	Cz02g09140.t1	hxk1-2	'-Fe'	'-Glc'	-0.97274815	364
541	Cz02g09180.t1	WT	'+Fe'	'+Glc'	-0.265735613	51
542	Cz02g09180.t1	WT	'+Fe'	'-Glc'	0.331905345	51
543	Cz02g09180.t1	WT	'-Fe'	'+Glc'	-1.585844403	51
544	Cz02g09180.t1	WT	'-Fe'	'-Glc'	-0.57582186	51
545	Cz02g09180.t1	hxk1-1	'+Fe'	'+Glc'	0.448813899	51
546	Cz02g09180.t1	hxk1-1	'+Fe'	'-Glc'	0.328658989	51
547	Cz02g09180.t1	hxk1-1	'-Fe'	'+Glc'	0.49403401	51
548	Cz02g09180.t1	hxk1-1	'-Fe'	'-Glc'	0.426250626	51
549	Cz02g09180.t1	hxk1-2	'+Fe'	'+Glc'	0.935017155	51
550	Cz02g09180.t1	hxk1-2	'+Fe'	'-Glc'	0.444921183	51
551	Cz02g09180.t1	hxk1-2	'-Fe'	'+Glc'	-0.496374468	51
552	Cz02g09180.t1	hxk1-2	'-Fe'	'-Glc'	-0.485824864	51
553	Cz02g09220.t1	WT	'+Fe'	'+Glc'	-0.486496941	130
554	Cz02g09220.t1	WT	'+Fe'	'-Glc'	0.600502704	130
555	Cz02g09220.t1	WT	'-Fe'	'+Glc'	-2.555424859	130
556	Cz02g09220.t1	WT	'-Fe'	'-Glc'	0.921552984	130
557	Cz02g09220.t1	hxk1-1	'+Fe'	'+Glc'	0.103199823	130
558	Cz02g09220.t1	hxk1-1	'+Fe'	'-Glc'	-0.2571067	130
559	Cz02g09220.t1	hxk1-1	'-Fe'	'+Glc'	0.38228608	130
560	Cz02g09220.t1	hxk1-1	'-Fe'	'-Glc'	0.888514817	130
561	Cz02g09220.t1	hxk1-2	'+Fe'	'+Glc'	-0.108236139	130
562	Cz02g09220.t1	hxk1-2	'+Fe'	'-Glc'	0.761558723	130
563	Cz02g09220.t1	hxk1-2	'-Fe'	'+Glc'	-1.246383139	130
564	Cz02g09220.t1	hxk1-2	'-Fe'	'-Glc'	0.996032647	130
565	Cz02g11100.t1	WT	'+Fe'	'+Glc'	0.539723942	65
566	Cz02g11100.t1	WT	'+Fe'	'-Glc'	0.088386871	65
567	Cz02g11100.t1	WT	'-Fe'	'+Glc'	-1.130270301	65
568	Cz02g11100.t1	WT	'-Fe'	'-Glc'	0.265279242	65
569	Cz02g11100.t1	hxk1-1	'+Fe'	'+Glc'	0.011373199	65
570	Cz02g11100.t1	hxk1-1	'+Fe'	'-Glc'	-0.002298966	65
571	Cz02g11100.t1	hxk1-1	'-Fe'	'+Glc'	-0.571832859	65
572	Cz02g11100.t1	hxk1-1	'-Fe'	'-Glc'	0.193430658	65
573	Cz02g11100.t1	hxk1-2	'+Fe'	'+Glc'	0.383969504	65
574	Cz02g11100.t1	hxk1-2	'+Fe'	'-Glc'	0.263486397	65
575	Cz02g11100.t1	hxk1-2	'-Fe'	'+Glc'	-0.263182712	65
576	Cz02g11100.t1	hxk1-2	'-Fe'	'-Glc'	0.221935025	65
577	Cz02g12120.t1	WT	'+Fe'	'+Glc'	0.730419041	25
578	Cz02g12120.t1	WT	'+Fe'	'-Glc'	-0.091728857	25
579	Cz02g12120.t1	WT	'-Fe'	'+Glc'	-1.331527078	25
580	Cz02g12120.t1	WT	'-Fe'	'-Glc'	0.771014705	25
581	Cz02g12120.t1	hxk1-1	'+Fe'	'+Glc'	0.481787938	25
582	Cz02g12120.t1	hxk1-1	'+Fe'	'-Glc'	-0.468756685	25
583	Cz02g12120.t1	hxk1-1	'-Fe'	'+Glc'	-0.378256743	25
584	Cz02g12120.t1	hxk1-1	'-Fe'	'-Glc'	0.867722507	25
585	Cz02g12120.t1	hxk1-2	'+Fe'	'+Glc'	-0.164549026	25
586	Cz02g12120.t1	hxk1-2	'+Fe'	'-Glc'	-0.20615249	25
587	Cz02g12120.t1	hxk1-2	'-Fe'	'+Glc'	-0.649064704	25
588	Cz02g12120.t1	hxk1-2	'-Fe'	'-Glc'	0.439091394	25
589	Cz02g13040.t1	WT	'+Fe'	'+Glc'	0.377045849	60
590	Cz02g13040.t1	WT	'+Fe'	'-Glc'	-0.426532188	60
591	Cz02g13040.t1	WT	'-Fe'	'+Glc'	-1.199354492	60
592	Cz02g13040.t1	WT	'-Fe'	'-Glc'	0.435284503	60
593	Cz02g13040.t1	hxk1-1	'+Fe'	'+Glc'	-0.0821607	60
594	Cz02g13040.t1	hxk1-1	'+Fe'	'-Glc'	0.278975851	60
595	Cz02g13040.t1	hxk1-1	'-Fe'	'+Glc'	-0.045140424	60
596	Cz02g13040.t1	hxk1-1	'-Fe'	'-Glc'	0.270287999	60
597	Cz02g13040.t1	hxk1-2	'+Fe'	'+Glc'	1.042531633	60
598	Cz02g13040.t1	hxk1-2	'+Fe'	'-Glc'	-0.336938848	60
599	Cz02g13040.t1	hxk1-2	'-Fe'	'+Glc'	-0.590164296	60
600	Cz02g13040.t1	hxk1-2	'-Fe'	'-Glc'	0.276165113	60
601	Cz02g14245.t1	WT	'+Fe'	'+Glc'	-0.538096073	11
602	Cz02g14245.t1	WT	'+Fe'	'-Glc'	2.517319723	11
603	Cz02g14245.t1	WT	'-Fe'	'+Glc'	-3.216130429	11
604	Cz02g14245.t1	WT	'-Fe'	'-Glc'	-1.970035017	11
605	Cz02g14245.t1	hxk1-1	'+Fe'	'+Glc'	-0.285399238	11
606	Cz02g14245.t1	hxk1-1	'+Fe'	'-Glc'	1.79947773	11
607	Cz02g14245.t1	hxk1-1	'-Fe'	'+Glc'	-0.820980969	11
608	Cz02g14245.t1	hxk1-1	'-Fe'	'-Glc'	0.224835612	11
609	Cz02g14245.t1	hxk1-2	'+Fe'	'+Glc'	0.751972288	11
610	Cz02g14245.t1	hxk1-2	'+Fe'	'-Glc'	2.341824522	11
611	Cz02g14245.t1	hxk1-2	'-Fe'	'+Glc'	-0.656926288	11
612	Cz02g14245.t1	hxk1-2	'-Fe'	'-Glc'	-0.14786186	11
613	Cz02g17070.t1	WT	'+Fe'	'+Glc'	0.157193969	387
614	Cz02g17070.t1	WT	'+Fe'	'-Glc'	-0.623611697	387
615	Cz02g17070.t1	WT	'-Fe'	'+Glc'	2.153600759	387
616	Cz02g17070.t1	WT	'-Fe'	'-Glc'	-0.054755697	387
617	Cz02g17070.t1	hxk1-1	'+Fe'	'+Glc'	-1.527202903	387
618	Cz02g17070.t1	hxk1-1	'+Fe'	'-Glc'	-0.667688385	387
619	Cz02g17070.t1	hxk1-1	'-Fe'	'+Glc'	0.297593204	387
620	Cz02g17070.t1	hxk1-1	'-Fe'	'-Glc'	-0.035070864	387
621	Cz02g17070.t1	hxk1-2	'+Fe'	'+Glc'	0.27995098	387
622	Cz02g17070.t1	hxk1-2	'+Fe'	'-Glc'	-0.887702348	387
623	Cz02g17070.t1	hxk1-2	'-Fe'	'+Glc'	1.366968947	387
624	Cz02g17070.t1	hxk1-2	'-Fe'	'-Glc'	-0.459275964	387
625	Cz02g18040.t1	WT	'+Fe'	'+Glc'	-0.606429505	79
626	Cz02g18040.t1	WT	'+Fe'	'-Glc'	0.307097239	79
627	Cz02g18040.t1	WT	'-Fe'	'+Glc'	-1.599635601	79
628	Cz02g18040.t1	WT	'-Fe'	'-Glc'	0.768742921	79
629	Cz02g18040.t1	hxk1-1	'+Fe'	'+Glc'	0.164219656	79
630	Cz02g18040.t1	hxk1-1	'+Fe'	'-Glc'	1.121023755	79
631	Cz02g18040.t1	hxk1-1	'-Fe'	'+Glc'	-0.721549085	79
632	Cz02g18040.t1	hxk1-1	'-Fe'	'-Glc'	0.226468048	79
633	Cz02g18040.t1	hxk1-2	'+Fe'	'+Glc'	0.751771247	79
634	Cz02g18040.t1	hxk1-2	'+Fe'	'-Glc'	-0.01847674	79
635	Cz02g18040.t1	hxk1-2	'-Fe'	'+Glc'	-0.591339219	79
636	Cz02g18040.t1	hxk1-2	'-Fe'	'-Glc'	0.198107284	79
637	Cz02g18180.t1	WT	'+Fe'	'+Glc'	1.007345948	6
638	Cz02g18180.t1	WT	'+Fe'	'-Glc'	2.239082763	6
639	Cz02g18180.t1	WT	'-Fe'	'+Glc'	-3.470477775	6
640	Cz02g18180.t1	WT	'-Fe'	'-Glc'	-0.10638224	6
641	Cz02g18180.t1	hxk1-1	'+Fe'	'+Glc'	0.826430056	6
642	Cz02g18180.t1	hxk1-1	'+Fe'	'-Glc'	2.387691337	6
643	Cz02g18180.t1	hxk1-1	'-Fe'	'+Glc'	-2.075062786	6
644	Cz02g18180.t1	hxk1-1	'-Fe'	'-Glc'	-2.09450907	6
645	Cz02g18180.t1	hxk1-2	'+Fe'	'+Glc'	2.592577742	6
646	Cz02g18180.t1	hxk1-2	'+Fe'	'-Glc'	1.411596195	6
647	Cz02g18180.t1	hxk1-2	'-Fe'	'+Glc'	-2.638787644	6
648	Cz02g18180.t1	hxk1-2	'-Fe'	'-Glc'	-0.079504525	6
649	Cz02g19060.t1	WT	'+Fe'	'+Glc'	0.142788258	425
650	Cz02g19060.t1	WT	'+Fe'	'-Glc'	-0.786951349	425
651	Cz02g19060.t1	WT	'-Fe'	'+Glc'	1.000024364	425
652	Cz02g19060.t1	WT	'-Fe'	'-Glc'	-0.403291954	425
653	Cz02g19060.t1	hxk1-1	'+Fe'	'+Glc'	0.260979588	425
654	Cz02g19060.t1	hxk1-1	'+Fe'	'-Glc'	0.074707783	425
655	Cz02g19060.t1	hxk1-1	'-Fe'	'+Glc'	-0.135099414	425
656	Cz02g19060.t1	hxk1-1	'-Fe'	'-Glc'	-0.064595524	425
657	Cz02g19060.t1	hxk1-2	'+Fe'	'+Glc'	0.138169726	425
658	Cz02g19060.t1	hxk1-2	'+Fe'	'-Glc'	-0.534771737	425
659	Cz02g19060.t1	hxk1-2	'-Fe'	'+Glc'	0.489000118	425
660	Cz02g19060.t1	hxk1-2	'-Fe'	'-Glc'	-0.180959859	425
661	Cz02g19080.t1	WT	'+Fe'	'+Glc'	0.271491983	440
662	Cz02g19080.t1	WT	'+Fe'	'-Glc'	0.022669595	440
663	Cz02g19080.t1	WT	'-Fe'	'+Glc'	0.953214249	440
664	Cz02g19080.t1	WT	'-Fe'	'-Glc'	0.021301711	440
665	Cz02g19080.t1	hxk1-1	'+Fe'	'+Glc'	0.370341232	440
666	Cz02g19080.t1	hxk1-1	'+Fe'	'-Glc'	-0.264562572	440
667	Cz02g19080.t1	hxk1-1	'-Fe'	'+Glc'	-0.523869175	440
668	Cz02g19080.t1	hxk1-1	'-Fe'	'-Glc'	-0.771795836	440
669	Cz02g19080.t1	hxk1-2	'+Fe'	'+Glc'	-0.170710493	440
670	Cz02g19080.t1	hxk1-2	'+Fe'	'-Glc'	0.014096516	440
671	Cz02g19080.t1	hxk1-2	'-Fe'	'+Glc'	0.164998837	440
672	Cz02g19080.t1	hxk1-2	'-Fe'	'-Glc'	-0.087176047	440
673	Cz02g21370.t1	WT	'+Fe'	'+Glc'	0.325986768	42
674	Cz02g21370.t1	WT	'+Fe'	'-Glc'	-0.07557212	42
675	Cz02g21370.t1	WT	'-Fe'	'+Glc'	-2.223118264	42
676	Cz02g21370.t1	WT	'-Fe'	'-Glc'	0.09971208	42
677	Cz02g21370.t1	hxk1-1	'+Fe'	'+Glc'	1.630578991	42
678	Cz02g21370.t1	hxk1-1	'+Fe'	'-Glc'	-0.793502688	42
679	Cz02g21370.t1	hxk1-1	'-Fe'	'+Glc'	0.783669763	42
680	Cz02g21370.t1	hxk1-1	'-Fe'	'-Glc'	0.449262194	42
681	Cz02g21370.t1	hxk1-2	'+Fe'	'+Glc'	0.1042667	42
682	Cz02g21370.t1	hxk1-2	'+Fe'	'-Glc'	-0.024032731	42
683	Cz02g21370.t1	hxk1-2	'-Fe'	'+Glc'	-0.123936243	42
684	Cz02g21370.t1	hxk1-2	'-Fe'	'-Glc'	-0.15331445	42
685	Cz02g25290.t1	WT	'+Fe'	'+Glc'	1.212869009	202
686	Cz02g25290.t1	WT	'+Fe'	'-Glc'	1.332728396	202
687	Cz02g25290.t1	WT	'-Fe'	'+Glc'	-2.563153058	202
688	Cz02g25290.t1	WT	'-Fe'	'-Glc'	-1.961922377	202
689	Cz02g25290.t1	hxk1-1	'+Fe'	'+Glc'	1.2136331	202
690	Cz02g25290.t1	hxk1-1	'+Fe'	'-Glc'	-0.085932784	202
691	Cz02g25290.t1	hxk1-1	'-Fe'	'+Glc'	1.243505881	202
692	Cz02g25290.t1	hxk1-1	'-Fe'	'-Glc'	0.241919657	202
693	Cz02g25290.t1	hxk1-2	'+Fe'	'+Glc'	0.835240173	202
694	Cz02g25290.t1	hxk1-2	'+Fe'	'-Glc'	0.73888928	202
695	Cz02g25290.t1	hxk1-2	'-Fe'	'+Glc'	-1.172061974	202
696	Cz02g25290.t1	hxk1-2	'-Fe'	'-Glc'	-1.035715303	202
697	Cz02g26200.t1	WT	'+Fe'	'+Glc'	1.018615326	258
698	Cz02g26200.t1	WT	'+Fe'	'-Glc'	-0.098092032	258
699	Cz02g26200.t1	WT	'-Fe'	'+Glc'	-3.754592294	258
700	Cz02g26200.t1	WT	'-Fe'	'-Glc'	1.472781781	258
701	Cz02g26200.t1	hxk1-1	'+Fe'	'+Glc'	0.021702838	258
702	Cz02g26200.t1	hxk1-1	'+Fe'	'-Glc'	-1.365701245	258
703	Cz02g26200.t1	hxk1-1	'-Fe'	'+Glc'	1.077416689	258
704	Cz02g26200.t1	hxk1-1	'-Fe'	'-Glc'	1.304592485	258
705	Cz02g26200.t1	hxk1-2	'+Fe'	'+Glc'	1.191242285	258
706	Cz02g26200.t1	hxk1-2	'+Fe'	'-Glc'	0.149877472	258
707	Cz02g26200.t1	hxk1-2	'-Fe'	'+Glc'	-2.877195213	258
708	Cz02g26200.t1	hxk1-2	'-Fe'	'-Glc'	1.859351908	258
709	Cz02g27060.t1	WT	'+Fe'	'+Glc'	-0.222380065	109
710	Cz02g27060.t1	WT	'+Fe'	'-Glc'	0.442124014	109
711	Cz02g27060.t1	WT	'-Fe'	'+Glc'	-2.271648941	109
712	Cz02g27060.t1	WT	'-Fe'	'-Glc'	-0.045050975	109
713	Cz02g27060.t1	hxk1-1	'+Fe'	'+Glc'	0.758366972	109
714	Cz02g27060.t1	hxk1-1	'+Fe'	'-Glc'	0.591546248	109
715	Cz02g27060.t1	hxk1-1	'-Fe'	'+Glc'	-0.097149068	109
716	Cz02g27060.t1	hxk1-1	'-Fe'	'-Glc'	-0.606363962	109
717	Cz02g27060.t1	hxk1-2	'+Fe'	'+Glc'	1.392299635	109
718	Cz02g27060.t1	hxk1-2	'+Fe'	'-Glc'	0.50590195	109
719	Cz02g27060.t1	hxk1-2	'-Fe'	'+Glc'	-0.838939801	109
720	Cz02g27060.t1	hxk1-2	'-Fe'	'-Glc'	0.391293993	109
721	Cz02g27110.t1	WT	'+Fe'	'+Glc'	3.267081648	275
722	Cz02g27110.t1	WT	'+Fe'	'-Glc'	2.662627499	275
723	Cz02g27110.t1	WT	'-Fe'	'+Glc'	3.964890028	275
724	Cz02g27110.t1	WT	'-Fe'	'-Glc'	-3.884282658	275
725	Cz02g27110.t1	hxk1-1	'+Fe'	'+Glc'	0.940188777	275
726	Cz02g27110.t1	hxk1-1	'+Fe'	'-Glc'	-2.579519204	275
727	Cz02g27110.t1	hxk1-1	'-Fe'	'+Glc'	-3.884282658	275
728	Cz02g27110.t1	hxk1-1	'-Fe'	'-Glc'	-3.884282658	275
729	Cz02g27110.t1	hxk1-2	'+Fe'	'+Glc'	1.977802033	275
730	Cz02g27110.t1	hxk1-2	'+Fe'	'-Glc'	2.39370536	275
731	Cz02g27110.t1	hxk1-2	'-Fe'	'+Glc'	2.91035449	275
732	Cz02g27110.t1	hxk1-2	'-Fe'	'-Glc'	-3.884282658	275
733	Cz02g28200.t1	WT	'+Fe'	'+Glc'	1.241573278	260
734	Cz02g28200.t1	WT	'+Fe'	'-Glc'	-0.373345155	260
735	Cz02g28200.t1	WT	'-Fe'	'+Glc'	-4.786043986	260
736	Cz02g28200.t1	WT	'-Fe'	'-Glc'	-0.324514063	260
737	Cz02g28200.t1	hxk1-1	'+Fe'	'+Glc'	1.744797637	260
738	Cz02g28200.t1	hxk1-1	'+Fe'	'-Glc'	1.185355549	260
739	Cz02g28200.t1	hxk1-1	'-Fe'	'+Glc'	1.83492758	260
740	Cz02g28200.t1	hxk1-1	'-Fe'	'-Glc'	1.491232338	260
741	Cz02g28200.t1	hxk1-2	'+Fe'	'+Glc'	1.462458782	260
742	Cz02g28200.t1	hxk1-2	'+Fe'	'-Glc'	-0.018590963	260
743	Cz02g28200.t1	hxk1-2	'-Fe'	'+Glc'	-3.209620402	260
744	Cz02g28200.t1	hxk1-2	'-Fe'	'-Glc'	-0.248230596	260
745	Cz02g29010.t1	WT	'+Fe'	'+Glc'	0.304359931	112
746	Cz02g29010.t1	WT	'+Fe'	'-Glc'	0.66428017	112
747	Cz02g29010.t1	WT	'-Fe'	'+Glc'	-1.686221423	112
748	Cz02g29010.t1	WT	'-Fe'	'-Glc'	-0.455338763	112
749	Cz02g29010.t1	hxk1-1	'+Fe'	'+Glc'	1.294624971	112
750	Cz02g29010.t1	hxk1-1	'+Fe'	'-Glc'	0.94467014	112
751	Cz02g29010.t1	hxk1-1	'-Fe'	'+Glc'	-0.540695865	112
752	Cz02g29010.t1	hxk1-1	'-Fe'	'-Glc'	-0.161402932	112
753	Cz02g29010.t1	hxk1-2	'+Fe'	'+Glc'	0.188082846	112
754	Cz02g29010.t1	hxk1-2	'+Fe'	'-Glc'	0.498140111	112
755	Cz02g29010.t1	hxk1-2	'-Fe'	'+Glc'	-0.982754239	112
756	Cz02g29010.t1	hxk1-2	'-Fe'	'-Glc'	-0.067744948	112
757	Cz02g32100.t1	WT	'+Fe'	'+Glc'	2.357232987	546
758	Cz02g32100.t1	WT	'+Fe'	'-Glc'	-2.434104291	546
759	Cz02g32100.t1	WT	'-Fe'	'+Glc'	5.075242799	546
760	Cz02g32100.t1	WT	'-Fe'	'-Glc'	-1.888901021	546
761	Cz02g32100.t1	hxk1-1	'+Fe'	'+Glc'	-4.213539147	546
762	Cz02g32100.t1	hxk1-1	'+Fe'	'-Glc'	-1.405899498	546
763	Cz02g32100.t1	hxk1-1	'-Fe'	'+Glc'	-0.068999178	546
764	Cz02g32100.t1	hxk1-1	'-Fe'	'-Glc'	-1.215396926	546
765	Cz02g32100.t1	hxk1-2	'+Fe'	'+Glc'	2.383826494	546
766	Cz02g32100.t1	hxk1-2	'+Fe'	'-Glc'	-1.476647947	546
767	Cz02g32100.t1	hxk1-2	'-Fe'	'+Glc'	4.199163384	546
768	Cz02g32100.t1	hxk1-2	'-Fe'	'-Glc'	-1.311977655	546
769	Cz02g32120.t1	WT	'+Fe'	'+Glc'	-0.825610532	217
770	Cz02g32120.t1	WT	'+Fe'	'-Glc'	1.121250716	217
771	Cz02g32120.t1	WT	'-Fe'	'+Glc'	-2.990020217	217
772	Cz02g32120.t1	WT	'-Fe'	'-Glc'	-0.686277233	217
773	Cz02g32120.t1	hxk1-1	'+Fe'	'+Glc'	1.207357761	217
774	Cz02g32120.t1	hxk1-1	'+Fe'	'-Glc'	1.159521778	217
775	Cz02g32120.t1	hxk1-1	'-Fe'	'+Glc'	-0.178556291	217
776	Cz02g32120.t1	hxk1-1	'-Fe'	'-Glc'	2.037004992	217
777	Cz02g32120.t1	hxk1-2	'+Fe'	'+Glc'	-0.215942322	217
778	Cz02g32120.t1	hxk1-2	'+Fe'	'-Glc'	1.845783706	217
779	Cz02g32120.t1	hxk1-2	'-Fe'	'+Glc'	-2.227971086	217
780	Cz02g32120.t1	hxk1-2	'-Fe'	'-Glc'	-0.246541272	217
781	Cz02g32150.t1	WT	'+Fe'	'+Glc'	2.404023697	281
782	Cz02g32150.t1	WT	'+Fe'	'-Glc'	-2.362609449	281
783	Cz02g32150.t1	WT	'-Fe'	'+Glc'	3.295559887	281
784	Cz02g32150.t1	WT	'-Fe'	'-Glc'	-3.858189654	281
785	Cz02g32150.t1	hxk1-1	'+Fe'	'+Glc'	2.036877208	281
786	Cz02g32150.t1	hxk1-1	'+Fe'	'-Glc'	2.022946509	281
787	Cz02g32150.t1	hxk1-1	'-Fe'	'+Glc'	0.419569099	281
788	Cz02g32150.t1	hxk1-1	'-Fe'	'-Glc'	-3.858189654	281
789	Cz02g32150.t1	hxk1-2	'+Fe'	'+Glc'	2.193158096	281
790	Cz02g32150.t1	hxk1-2	'+Fe'	'-Glc'	-1.001920992	281
791	Cz02g32150.t1	hxk1-2	'-Fe'	'+Glc'	2.566964906	281
792	Cz02g32150.t1	hxk1-2	'-Fe'	'-Glc'	-3.858189654	281
793	Cz02g32260.t1	WT	'+Fe'	'+Glc'	-0.579368356	39
794	Cz02g32260.t1	WT	'+Fe'	'-Glc'	0.141833328	39
795	Cz02g32260.t1	WT	'-Fe'	'+Glc'	-1.264032711	39
796	Cz02g32260.t1	WT	'-Fe'	'-Glc'	-0.316306981	39
797	Cz02g32260.t1	hxk1-1	'+Fe'	'+Glc'	-0.217642223	39
798	Cz02g32260.t1	hxk1-1	'+Fe'	'-Glc'	-0.551717497	39
799	Cz02g32260.t1	hxk1-1	'-Fe'	'+Glc'	0.729402995	39
800	Cz02g32260.t1	hxk1-1	'-Fe'	'-Glc'	2.067764981	39
801	Cz02g32260.t1	hxk1-2	'+Fe'	'+Glc'	-0.227683967	39
802	Cz02g32260.t1	hxk1-2	'+Fe'	'-Glc'	0.396651351	39
803	Cz02g32260.t1	hxk1-2	'-Fe'	'+Glc'	-0.340761223	39
804	Cz02g32260.t1	hxk1-2	'-Fe'	'-Glc'	0.161860302	39
805	Cz02g33160.t1	WT	'+Fe'	'+Glc'	0.190984462	31
806	Cz02g33160.t1	WT	'+Fe'	'-Glc'	-1.169256587	31
807	Cz02g33160.t1	WT	'-Fe'	'+Glc'	-2.024497585	31
808	Cz02g33160.t1	WT	'-Fe'	'-Glc'	0.848835873	31
809	Cz02g33160.t1	hxk1-1	'+Fe'	'+Glc'	0.474852282	31
810	Cz02g33160.t1	hxk1-1	'+Fe'	'-Glc'	0.226012682	31
811	Cz02g33160.t1	hxk1-1	'-Fe'	'+Glc'	-0.819913583	31
812	Cz02g33160.t1	hxk1-1	'-Fe'	'-Glc'	1.198449464	31
813	Cz02g33160.t1	hxk1-2	'+Fe'	'+Glc'	1.498611401	31
814	Cz02g33160.t1	hxk1-2	'+Fe'	'-Glc'	-0.19693406	31
815	Cz02g33160.t1	hxk1-2	'-Fe'	'+Glc'	-0.975951118	31
816	Cz02g33160.t1	hxk1-2	'-Fe'	'-Glc'	0.748806767	31
817	Cz02g34070.t1	WT	'+Fe'	'+Glc'	0.071484433	526
818	Cz02g34070.t1	WT	'+Fe'	'-Glc'	0.579482478	526
819	Cz02g34070.t1	WT	'-Fe'	'+Glc'	1.084072898	526
820	Cz02g34070.t1	WT	'-Fe'	'-Glc'	0.502948209	526
821	Cz02g34070.t1	hxk1-1	'+Fe'	'+Glc'	-0.204945216	526
822	Cz02g34070.t1	hxk1-1	'+Fe'	'-Glc'	-2.771232914	526
823	Cz02g34070.t1	hxk1-1	'-Fe'	'+Glc'	-0.114736521	526
824	Cz02g34070.t1	hxk1-1	'-Fe'	'-Glc'	-0.003845002	526
825	Cz02g34070.t1	hxk1-2	'+Fe'	'+Glc'	-0.070069364	526
826	Cz02g34070.t1	hxk1-2	'+Fe'	'-Glc'	0.432372598	526
827	Cz02g34070.t1	hxk1-2	'-Fe'	'+Glc'	0.282149234	526
828	Cz02g34070.t1	hxk1-2	'-Fe'	'-Glc'	0.212319168	526
829	Cz02g36030.t1	WT	'+Fe'	'+Glc'	0.311173304	452
830	Cz02g36030.t1	WT	'+Fe'	'-Glc'	-0.084188621	452
831	Cz02g36030.t1	WT	'-Fe'	'+Glc'	1.064321508	452
832	Cz02g36030.t1	WT	'-Fe'	'-Glc'	0.53285493	452
833	Cz02g36030.t1	hxk1-1	'+Fe'	'+Glc'	0.023520566	452
834	Cz02g36030.t1	hxk1-1	'+Fe'	'-Glc'	0.034099128	452
835	Cz02g36030.t1	hxk1-1	'-Fe'	'+Glc'	-0.256264907	452
836	Cz02g36030.t1	hxk1-1	'-Fe'	'-Glc'	-0.788951112	452
837	Cz02g36030.t1	hxk1-2	'+Fe'	'+Glc'	0.039787594	452
838	Cz02g36030.t1	hxk1-2	'+Fe'	'-Glc'	-0.541720134	452
839	Cz02g36030.t1	hxk1-2	'-Fe'	'+Glc'	0.096621034	452
840	Cz02g36030.t1	hxk1-2	'-Fe'	'-Glc'	-0.43125329	452
841	Cz02g37090.t1	WT	'+Fe'	'+Glc'	-2.310440262	35
842	Cz02g37090.t1	WT	'+Fe'	'-Glc'	0.033349667	35
843	Cz02g37090.t1	WT	'-Fe'	'+Glc'	-3.88881842	35
844	Cz02g37090.t1	WT	'-Fe'	'-Glc'	2.943920035	35
845	Cz02g37090.t1	hxk1-1	'+Fe'	'+Glc'	-0.578857439	35
846	Cz02g37090.t1	hxk1-1	'+Fe'	'-Glc'	1.083673496	35
847	Cz02g37090.t1	hxk1-1	'-Fe'	'+Glc'	1.828541547	35
848	Cz02g37090.t1	hxk1-1	'-Fe'	'-Glc'	1.068185471	35
849	Cz02g37090.t1	hxk1-2	'+Fe'	'+Glc'	-0.463550786	35
850	Cz02g37090.t1	hxk1-2	'+Fe'	'-Glc'	-0.457063573	35
851	Cz02g37090.t1	hxk1-2	'-Fe'	'+Glc'	-1.100872549	35
852	Cz02g37090.t1	hxk1-2	'-Fe'	'-Glc'	1.841932813	35
853	Cz02g37110.t1	WT	'+Fe'	'+Glc'	0.585618762	153
854	Cz02g37110.t1	WT	'+Fe'	'-Glc'	-0.122877265	153
855	Cz02g37110.t1	WT	'-Fe'	'+Glc'	-2.665078486	153
856	Cz02g37110.t1	WT	'-Fe'	'-Glc'	-0.0869188	153
857	Cz02g37110.t1	hxk1-1	'+Fe'	'+Glc'	1.232090032	153
858	Cz02g37110.t1	hxk1-1	'+Fe'	'-Glc'	1.242316251	153
859	Cz02g37110.t1	hxk1-1	'-Fe'	'+Glc'	-0.763019308	153
860	Cz02g37110.t1	hxk1-1	'-Fe'	'-Glc'	0.820443671	153
861	Cz02g37110.t1	hxk1-2	'+Fe'	'+Glc'	0.539790971	153
862	Cz02g37110.t1	hxk1-2	'+Fe'	'-Glc'	0.374081589	153
863	Cz02g37110.t1	hxk1-2	'-Fe'	'+Glc'	-1.486322415	153
864	Cz02g37110.t1	hxk1-2	'-Fe'	'-Glc'	0.329874998	153
865	Cz02g38170.t1	WT	'+Fe'	'+Glc'	-0.936631574	103
866	Cz02g38170.t1	WT	'+Fe'	'-Glc'	0.395806951	103
867	Cz02g38170.t1	WT	'-Fe'	'+Glc'	-2.316001861	103
868	Cz02g38170.t1	WT	'-Fe'	'-Glc'	0.466640044	103
869	Cz02g38170.t1	hxk1-1	'+Fe'	'+Glc'	0.752378838	103
870	Cz02g38170.t1	hxk1-1	'+Fe'	'-Glc'	1.224610754	103
871	Cz02g38170.t1	hxk1-1	'-Fe'	'+Glc'	0.129420045	103
872	Cz02g38170.t1	hxk1-1	'-Fe'	'-Glc'	0.290012823	103
873	Cz02g38170.t1	hxk1-2	'+Fe'	'+Glc'	-0.121035641	103
874	Cz02g38170.t1	hxk1-2	'+Fe'	'-Glc'	0.583874775	103
875	Cz02g38170.t1	hxk1-2	'-Fe'	'+Glc'	-0.819946858	103
876	Cz02g38170.t1	hxk1-2	'-Fe'	'-Glc'	0.350871704	103
877	Cz02g41130.t1	WT	'+Fe'	'+Glc'	0.846265764	356
878	Cz02g41130.t1	WT	'+Fe'	'-Glc'	0.313978569	356
879	Cz02g41130.t1	WT	'-Fe'	'+Glc'	1.53844524	356
880	Cz02g41130.t1	WT	'-Fe'	'-Glc'	-1.774699414	356
881	Cz02g41130.t1	hxk1-1	'+Fe'	'+Glc'	-0.624337875	356
882	Cz02g41130.t1	hxk1-1	'+Fe'	'-Glc'	-0.545079159	356
883	Cz02g41130.t1	hxk1-1	'-Fe'	'+Glc'	0.654921664	356
884	Cz02g41130.t1	hxk1-1	'-Fe'	'-Glc'	-0.324611264	356
885	Cz02g41130.t1	hxk1-2	'+Fe'	'+Glc'	0.459875657	356
886	Cz02g41130.t1	hxk1-2	'+Fe'	'-Glc'	0.360293361	356
887	Cz02g41130.t1	hxk1-2	'-Fe'	'+Glc'	0.86964687	356
888	Cz02g41130.t1	hxk1-2	'-Fe'	'-Glc'	-1.774699414	356
889	Cz03g01030.t1	WT	'+Fe'	'+Glc'	0.836172688	15
890	Cz03g01030.t1	WT	'+Fe'	'-Glc'	2.134717962	15
891	Cz03g01030.t1	WT	'-Fe'	'+Glc'	-2.983393156	15
892	Cz03g01030.t1	WT	'-Fe'	'-Glc'	-0.948939105	15
893	Cz03g01030.t1	hxk1-1	'+Fe'	'+Glc'	0.285746878	15
894	Cz03g01030.t1	hxk1-1	'+Fe'	'-Glc'	1.862979085	15
895	Cz03g01030.t1	hxk1-1	'-Fe'	'+Glc'	-1.076691385	15
896	Cz03g01030.t1	hxk1-1	'-Fe'	'-Glc'	-1.973781289	15
897	Cz03g01030.t1	hxk1-2	'+Fe'	'+Glc'	1.20351192	15
898	Cz03g01030.t1	hxk1-2	'+Fe'	'-Glc'	1.766724946	15
899	Cz03g01030.t1	hxk1-2	'-Fe'	'+Glc'	-0.655873459	15
900	Cz03g01030.t1	hxk1-2	'-Fe'	'-Glc'	-0.451175084	15
901	Cz03g01250.t1	WT	'+Fe'	'+Glc'	-1.588597401	203
902	Cz03g01250.t1	WT	'+Fe'	'-Glc'	0.316707099	203
903	Cz03g01250.t1	WT	'-Fe'	'+Glc'	-2.177108764	203
904	Cz03g01250.t1	WT	'-Fe'	'-Glc'	-0.303192485	203
905	Cz03g01250.t1	hxk1-1	'+Fe'	'+Glc'	-1.178116941	203
906	Cz03g01250.t1	hxk1-1	'+Fe'	'-Glc'	1.031963886	203
907	Cz03g01250.t1	hxk1-1	'-Fe'	'+Glc'	-0.428584774	203
908	Cz03g01250.t1	hxk1-1	'-Fe'	'-Glc'	0.574925474	203
909	Cz03g01250.t1	hxk1-2	'+Fe'	'+Glc'	1.209599899	203
910	Cz03g01250.t1	hxk1-2	'+Fe'	'-Glc'	1.510769331	203
911	Cz03g01250.t1	hxk1-2	'-Fe'	'+Glc'	0.734916647	203
912	Cz03g01250.t1	hxk1-2	'-Fe'	'-Glc'	0.296718029	203
913	Cz03g03050.t1	WT	'+Fe'	'+Glc'	0.742962359	50
914	Cz03g03050.t1	WT	'+Fe'	'-Glc'	0.485806016	50
915	Cz03g03050.t1	WT	'-Fe'	'+Glc'	-2.104936826	50
916	Cz03g03050.t1	WT	'-Fe'	'-Glc'	-0.547931124	50
917	Cz03g03050.t1	hxk1-1	'+Fe'	'+Glc'	0.723126328	50
918	Cz03g03050.t1	hxk1-1	'+Fe'	'-Glc'	-0.224406781	50
919	Cz03g03050.t1	hxk1-1	'-Fe'	'+Glc'	1.535597773	50
920	Cz03g03050.t1	hxk1-1	'-Fe'	'-Glc'	-0.405231202	50
921	Cz03g03050.t1	hxk1-2	'+Fe'	'+Glc'	0.751659974	50
922	Cz03g03050.t1	hxk1-2	'+Fe'	'-Glc'	0.616239554	50
923	Cz03g03050.t1	hxk1-2	'-Fe'	'+Glc'	-1.029666305	50
924	Cz03g03050.t1	hxk1-2	'-Fe'	'-Glc'	-0.543219768	50
925	Cz03g05225.t1	WT	'+Fe'	'+Glc'	-0.285377476	131
926	Cz03g05225.t1	WT	'+Fe'	'-Glc'	0.505572979	131
927	Cz03g05225.t1	WT	'-Fe'	'+Glc'	-2.6823046	131
928	Cz03g05225.t1	WT	'-Fe'	'-Glc'	0.558360513	131
929	Cz03g05225.t1	hxk1-1	'+Fe'	'+Glc'	0.340879074	131
930	Cz03g05225.t1	hxk1-1	'+Fe'	'-Glc'	0.270398017	131
931	Cz03g05225.t1	hxk1-1	'-Fe'	'+Glc'	-0.052864309	131
932	Cz03g05225.t1	hxk1-1	'-Fe'	'-Glc'	0.706224257	131
933	Cz03g05225.t1	hxk1-2	'+Fe'	'+Glc'	0.065617252	131
934	Cz03g05225.t1	hxk1-2	'+Fe'	'-Glc'	0.613670531	131
935	Cz03g05225.t1	hxk1-2	'-Fe'	'+Glc'	-0.790853869	131
936	Cz03g05225.t1	hxk1-2	'-Fe'	'-Glc'	0.750677631	131
937	Cz03g06120.t1	WT	'+Fe'	'+Glc'	-0.085321873	350
938	Cz03g06120.t1	WT	'+Fe'	'-Glc'	0.54981728	350
939	Cz03g06120.t1	WT	'-Fe'	'+Glc'	1.687191386	350
940	Cz03g06120.t1	WT	'-Fe'	'-Glc'	-0.763106388	350
941	Cz03g06120.t1	hxk1-1	'+Fe'	'+Glc'	0.132902021	350
942	Cz03g06120.t1	hxk1-1	'+Fe'	'-Glc'	0.615236176	350
943	Cz03g06120.t1	hxk1-1	'-Fe'	'+Glc'	0.418099903	350
944	Cz03g06120.t1	hxk1-1	'-Fe'	'-Glc'	-2.14569133	350
945	Cz03g06120.t1	hxk1-2	'+Fe'	'+Glc'	-0.906248579	350
946	Cz03g06120.t1	hxk1-2	'+Fe'	'-Glc'	0.286659963	350
947	Cz03g06120.t1	hxk1-2	'-Fe'	'+Glc'	0.918547004	350
948	Cz03g06120.t1	hxk1-2	'-Fe'	'-Glc'	-0.708085563	350
949	Cz03g07120.t1	WT	'+Fe'	'+Glc'	1.74717127	173
950	Cz03g07120.t1	WT	'+Fe'	'-Glc'	0.339363095	173
951	Cz03g07120.t1	WT	'-Fe'	'+Glc'	-2.686934008	173
952	Cz03g07120.t1	WT	'-Fe'	'-Glc'	-0.957137653	173
953	Cz03g07120.t1	hxk1-1	'+Fe'	'+Glc'	1.862775717	173
954	Cz03g07120.t1	hxk1-1	'+Fe'	'-Glc'	0.592683777	173
955	Cz03g07120.t1	hxk1-1	'-Fe'	'+Glc'	-1.972427056	173
956	Cz03g07120.t1	hxk1-1	'-Fe'	'-Glc'	-0.681679089	173
957	Cz03g07120.t1	hxk1-2	'+Fe'	'+Glc'	1.766417506	173
958	Cz03g07120.t1	hxk1-2	'+Fe'	'-Glc'	0.956692462	173
959	Cz03g07120.t1	hxk1-2	'-Fe'	'+Glc'	-1.140770276	173
960	Cz03g07120.t1	hxk1-2	'-Fe'	'-Glc'	0.173844253	173
961	Cz03g08090.t1	WT	'+Fe'	'+Glc'	0.851184714	471
962	Cz03g08090.t1	WT	'+Fe'	'-Glc'	-0.262991291	471
963	Cz03g08090.t1	WT	'-Fe'	'+Glc'	1.365854412	471
964	Cz03g08090.t1	WT	'-Fe'	'-Glc'	-0.183243223	471
965	Cz03g08090.t1	hxk1-1	'+Fe'	'+Glc'	0.103401385	471
966	Cz03g08090.t1	hxk1-1	'+Fe'	'-Glc'	-0.165109466	471
967	Cz03g08090.t1	hxk1-1	'-Fe'	'+Glc'	-0.545448347	471
968	Cz03g08090.t1	hxk1-1	'-Fe'	'-Glc'	-0.459828983	471
969	Cz03g08090.t1	hxk1-2	'+Fe'	'+Glc'	-0.351823344	471
970	Cz03g08090.t1	hxk1-2	'+Fe'	'-Glc'	0.014653253	471
971	Cz03g08090.t1	hxk1-2	'-Fe'	'+Glc'	0.072420891	471
972	Cz03g08090.t1	hxk1-2	'-Fe'	'-Glc'	-0.439070001	471
973	Cz03g12130.t1	WT	'+Fe'	'+Glc'	-0.449934782	368
974	Cz03g12130.t1	WT	'+Fe'	'-Glc'	-0.68717683	368
975	Cz03g12130.t1	WT	'-Fe'	'+Glc'	1.250124965	368
976	Cz03g12130.t1	WT	'-Fe'	'-Glc'	-0.122878399	368
977	Cz03g12130.t1	hxk1-1	'+Fe'	'+Glc'	0.597114369	368
978	Cz03g12130.t1	hxk1-1	'+Fe'	'-Glc'	-0.315901114	368
979	Cz03g12130.t1	hxk1-1	'-Fe'	'+Glc'	0.619211775	368
980	Cz03g12130.t1	hxk1-1	'-Fe'	'-Glc'	-0.345192819	368
981	Cz03g12130.t1	hxk1-2	'+Fe'	'+Glc'	-0.644943591	368
982	Cz03g12130.t1	hxk1-2	'+Fe'	'-Glc'	-0.482814951	368
983	Cz03g12130.t1	hxk1-2	'-Fe'	'+Glc'	0.502808852	368
984	Cz03g12130.t1	hxk1-2	'-Fe'	'-Glc'	0.079582525	368
985	Cz03g13090.t1	WT	'+Fe'	'+Glc'	0.565624741	396
986	Cz03g13090.t1	WT	'+Fe'	'-Glc'	-1.038107661	396
987	Cz03g13090.t1	WT	'-Fe'	'+Glc'	1.27537375	396
988	Cz03g13090.t1	WT	'-Fe'	'-Glc'	0.286367788	396
989	Cz03g13090.t1	hxk1-1	'+Fe'	'+Glc'	-0.099529243	396
990	Cz03g13090.t1	hxk1-1	'+Fe'	'-Glc'	-0.678575935	396
991	Cz03g13090.t1	hxk1-1	'-Fe'	'+Glc'	0.222685018	396
992	Cz03g13090.t1	hxk1-1	'-Fe'	'-Glc'	-0.11335412	396
993	Cz03g13090.t1	hxk1-2	'+Fe'	'+Glc'	0.070210011	396
994	Cz03g13090.t1	hxk1-2	'+Fe'	'-Glc'	-0.9663078	396
995	Cz03g13090.t1	hxk1-2	'-Fe'	'+Glc'	0.673121324	396
996	Cz03g13090.t1	hxk1-2	'-Fe'	'-Glc'	-0.197507873	396
997	Cz03g13150.t1	WT	'+Fe'	'+Glc'	-2.285734684	282
998	Cz03g13150.t1	WT	'+Fe'	'-Glc'	-0.748538762	282
999	Cz03g13150.t1	WT	'-Fe'	'+Glc'	6.744415298	282
1000	Cz03g13150.t1	WT	'-Fe'	'-Glc'	-2.285734684	282
1001	Cz03g13150.t1	hxk1-1	'+Fe'	'+Glc'	5.062079653	282
1002	Cz03g13150.t1	hxk1-1	'+Fe'	'-Glc'	-2.285734684	282
1003	Cz03g13150.t1	hxk1-1	'-Fe'	'+Glc'	-2.285734684	282
1004	Cz03g13150.t1	hxk1-1	'-Fe'	'-Glc'	-2.285734684	282
1005	Cz03g13150.t1	hxk1-2	'+Fe'	'+Glc'	-2.285734684	282
1006	Cz03g13150.t1	hxk1-2	'+Fe'	'-Glc'	-0.664888675	282
1007	Cz03g13150.t1	hxk1-2	'-Fe'	'+Glc'	5.607075271	282
1008	Cz03g13150.t1	hxk1-2	'-Fe'	'-Glc'	-2.285734684	282
1009	Cz03g14130.t1	WT	'+Fe'	'+Glc'	0.05175053	490
1010	Cz03g14130.t1	WT	'+Fe'	'-Glc'	-0.554331191	490
1011	Cz03g14130.t1	WT	'-Fe'	'+Glc'	1.951615647	490
1012	Cz03g14130.t1	WT	'-Fe'	'-Glc'	-0.620617149	490
1013	Cz03g14130.t1	hxk1-1	'+Fe'	'+Glc'	-0.274698466	490
1014	Cz03g14130.t1	hxk1-1	'+Fe'	'-Glc'	-0.269305088	490
1015	Cz03g14130.t1	hxk1-1	'-Fe'	'+Glc'	0.371358586	490
1016	Cz03g14130.t1	hxk1-1	'-Fe'	'-Glc'	-0.111503929	490
1017	Cz03g14130.t1	hxk1-2	'+Fe'	'+Glc'	0.094364215	490
1018	Cz03g14130.t1	hxk1-2	'+Fe'	'-Glc'	-0.478558587	490
1019	Cz03g14130.t1	hxk1-2	'-Fe'	'+Glc'	0.650709968	490
1020	Cz03g14130.t1	hxk1-2	'-Fe'	'-Glc'	-0.810784537	490
1021	Cz03g15070.t1	WT	'+Fe'	'+Glc'	-0.248718256	527
1022	Cz03g15070.t1	WT	'+Fe'	'-Glc'	0.855328324	527
1023	Cz03g15070.t1	WT	'-Fe'	'+Glc'	1.802857789	527
1024	Cz03g15070.t1	WT	'-Fe'	'-Glc'	-0.326927906	527
1025	Cz03g15070.t1	hxk1-1	'+Fe'	'+Glc'	-0.284971329	527
1026	Cz03g15070.t1	hxk1-1	'+Fe'	'-Glc'	-2.216044814	527
1027	Cz03g15070.t1	hxk1-1	'-Fe'	'+Glc'	0.049012466	527
1028	Cz03g15070.t1	hxk1-1	'-Fe'	'-Glc'	-0.330888921	527
1029	Cz03g15070.t1	hxk1-2	'+Fe'	'+Glc'	-0.066800457	527
1030	Cz03g15070.t1	hxk1-2	'+Fe'	'-Glc'	0.469082956	527
1031	Cz03g15070.t1	hxk1-2	'-Fe'	'+Glc'	1.020505081	527
1032	Cz03g15070.t1	hxk1-2	'-Fe'	'-Glc'	-0.722434932	527
1033	Cz03g15170.t1	WT	'+Fe'	'+Glc'	-0.006956899	220
1034	Cz03g15170.t1	WT	'+Fe'	'-Glc'	1.474229211	220
1035	Cz03g15170.t1	WT	'-Fe'	'+Glc'	-2.776096299	220
1036	Cz03g15170.t1	WT	'-Fe'	'-Glc'	-0.338985819	220
1037	Cz03g15170.t1	hxk1-1	'+Fe'	'+Glc'	1.264948604	220
1038	Cz03g15170.t1	hxk1-1	'+Fe'	'-Glc'	1.184920305	220
1039	Cz03g15170.t1	hxk1-1	'-Fe'	'+Glc'	-0.788483654	220
1040	Cz03g15170.t1	hxk1-1	'-Fe'	'-Glc'	-1.288859049	220
1041	Cz03g15170.t1	hxk1-2	'+Fe'	'+Glc'	0.840338457	220
1042	Cz03g15170.t1	hxk1-2	'+Fe'	'-Glc'	1.5572631	220
1043	Cz03g15170.t1	hxk1-2	'-Fe'	'+Glc'	-0.900012101	220
1044	Cz03g15170.t1	hxk1-2	'-Fe'	'-Glc'	-0.222305856	220
1045	Cz03g20130.t1	WT	'+Fe'	'+Glc'	0.192531415	430
1046	Cz03g20130.t1	WT	'+Fe'	'-Glc'	-0.380860166	430
1047	Cz03g20130.t1	WT	'-Fe'	'+Glc'	1.162793305	430
1048	Cz03g20130.t1	WT	'-Fe'	'-Glc'	-0.121517422	430
1049	Cz03g20130.t1	hxk1-1	'+Fe'	'+Glc'	-0.135452965	430
1050	Cz03g20130.t1	hxk1-1	'+Fe'	'-Glc'	-0.080339133	430
1051	Cz03g20130.t1	hxk1-1	'-Fe'	'+Glc'	-0.73843402	430
1052	Cz03g20130.t1	hxk1-1	'-Fe'	'-Glc'	-0.014636468	430
1053	Cz03g20130.t1	hxk1-2	'+Fe'	'+Glc'	0.433700399	430
1054	Cz03g20130.t1	hxk1-2	'+Fe'	'-Glc'	-0.330350863	430
1055	Cz03g20130.t1	hxk1-2	'-Fe'	'+Glc'	0.642127677	430
1056	Cz03g20130.t1	hxk1-2	'-Fe'	'-Glc'	-0.62956176	430
1057	Cz03g21040.t1	WT	'+Fe'	'+Glc'	-0.492921245	85
1058	Cz03g21040.t1	WT	'+Fe'	'-Glc'	-0.064736939	85
1059	Cz03g21040.t1	WT	'-Fe'	'+Glc'	-1.499283814	85
1060	Cz03g21040.t1	WT	'-Fe'	'-Glc'	0.379556788	85
1061	Cz03g21040.t1	hxk1-1	'+Fe'	'+Glc'	-0.194421008	85
1062	Cz03g21040.t1	hxk1-1	'+Fe'	'-Glc'	0.562900657	85
1063	Cz03g21040.t1	hxk1-1	'-Fe'	'+Glc'	-0.041566734	85
1064	Cz03g21040.t1	hxk1-1	'-Fe'	'-Glc'	0.380942884	85
1065	Cz03g21040.t1	hxk1-2	'+Fe'	'+Glc'	0.73841133	85
1066	Cz03g21040.t1	hxk1-2	'+Fe'	'-Glc'	0.116811417	85
1067	Cz03g21040.t1	hxk1-2	'-Fe'	'+Glc'	-0.641291177	85
1068	Cz03g21040.t1	hxk1-2	'-Fe'	'-Glc'	0.755597842	85
1069	Cz03g22070.t1	WT	'+Fe'	'+Glc'	-0.134735669	345
1070	Cz03g22070.t1	WT	'+Fe'	'-Glc'	0.031921841	345
1071	Cz03g22070.t1	WT	'-Fe'	'+Glc'	1.767434135	345
1072	Cz03g22070.t1	WT	'-Fe'	'-Glc'	-0.949225969	345
1073	Cz03g22070.t1	hxk1-1	'+Fe'	'+Glc'	-0.512643226	345
1074	Cz03g22070.t1	hxk1-1	'+Fe'	'-Glc'	-0.578911787	345
1075	Cz03g22070.t1	hxk1-1	'-Fe'	'+Glc'	0.28572256	345
1076	Cz03g22070.t1	hxk1-1	'-Fe'	'-Glc'	-0.75389293	345
1077	Cz03g22070.t1	hxk1-2	'+Fe'	'+Glc'	0.425285357	345
1078	Cz03g22070.t1	hxk1-2	'+Fe'	'-Glc'	0.110928595	345
1079	Cz03g22070.t1	hxk1-2	'-Fe'	'+Glc'	0.973189952	345
1080	Cz03g22070.t1	hxk1-2	'-Fe'	'-Glc'	-0.665072858	345
1081	Cz03g24270.t1	WT	'+Fe'	'+Glc'	-0.659432495	419
1082	Cz03g24270.t1	WT	'+Fe'	'-Glc'	-0.617882146	419
1083	Cz03g24270.t1	WT	'-Fe'	'+Glc'	1.377428736	419
1084	Cz03g24270.t1	WT	'-Fe'	'-Glc'	0.686734585	419
1085	Cz03g24270.t1	hxk1-1	'+Fe'	'+Glc'	0.726558865	419
1086	Cz03g24270.t1	hxk1-1	'+Fe'	'-Glc'	-0.933258022	419
1087	Cz03g24270.t1	hxk1-1	'-Fe'	'+Glc'	0.306958525	419
1088	Cz03g24270.t1	hxk1-1	'-Fe'	'-Glc'	-1.505843729	419
1089	Cz03g24270.t1	hxk1-2	'+Fe'	'+Glc'	-0.321342803	419
1090	Cz03g24270.t1	hxk1-2	'+Fe'	'-Glc'	-0.369672979	419
1091	Cz03g24270.t1	hxk1-2	'-Fe'	'+Glc'	0.822555618	419
1092	Cz03g24270.t1	hxk1-2	'-Fe'	'-Glc'	0.487195845	419
1093	Cz03g26240.t1	WT	'+Fe'	'+Glc'	-0.904569627	215
1094	Cz03g26240.t1	WT	'+Fe'	'-Glc'	1.272841369	215
1095	Cz03g26240.t1	WT	'-Fe'	'+Glc'	-2.048955047	215
1096	Cz03g26240.t1	WT	'-Fe'	'-Glc'	0.284281972	215
1097	Cz03g26240.t1	hxk1-1	'+Fe'	'+Glc'	0.305469634	215
1098	Cz03g26240.t1	hxk1-1	'+Fe'	'-Glc'	1.025526519	215
1099	Cz03g26240.t1	hxk1-1	'-Fe'	'+Glc'	-0.896812708	215
1100	Cz03g26240.t1	hxk1-1	'-Fe'	'-Glc'	-0.279242064	215
1101	Cz03g26240.t1	hxk1-2	'+Fe'	'+Glc'	0.762674653	215
1102	Cz03g26240.t1	hxk1-2	'+Fe'	'-Glc'	0.651203278	215
1103	Cz03g26240.t1	hxk1-2	'-Fe'	'+Glc'	-0.313330316	215
1104	Cz03g26240.t1	hxk1-2	'-Fe'	'-Glc'	0.140912337	215
1105	Cz03g28170.t1	WT	'+Fe'	'+Glc'	3.240063135	244
1106	Cz03g28170.t1	WT	'+Fe'	'-Glc'	1.039833104	244
1107	Cz03g28170.t1	WT	'-Fe'	'+Glc'	-4.24378841	244
1108	Cz03g28170.t1	WT	'-Fe'	'-Glc'	-2.083596996	244
1109	Cz03g28170.t1	hxk1-1	'+Fe'	'+Glc'	1.571049212	244
1110	Cz03g28170.t1	hxk1-1	'+Fe'	'-Glc'	0.290345762	244
1111	Cz03g28170.t1	hxk1-1	'-Fe'	'+Glc'	-0.712512146	244
1112	Cz03g28170.t1	hxk1-1	'-Fe'	'-Glc'	0.447895444	244
1113	Cz03g28170.t1	hxk1-2	'+Fe'	'+Glc'	2.356685552	244
1114	Cz03g28170.t1	hxk1-2	'+Fe'	'-Glc'	1.326024546	244
1115	Cz03g28170.t1	hxk1-2	'-Fe'	'+Glc'	-2.405291943	244
1116	Cz03g28170.t1	hxk1-2	'-Fe'	'-Glc'	-0.826707258	244
1117	Cz03g29050.t1	WT	'+Fe'	'+Glc'	-0.61715284	311
1118	Cz03g29050.t1	WT	'+Fe'	'-Glc'	-0.61715284	311
1119	Cz03g29050.t1	WT	'-Fe'	'+Glc'	3.278978375	311
1120	Cz03g29050.t1	WT	'-Fe'	'-Glc'	-0.61715284	311
1121	Cz03g29050.t1	hxk1-1	'+Fe'	'+Glc'	-0.61715284	311
1122	Cz03g29050.t1	hxk1-1	'+Fe'	'-Glc'	-0.61715284	311
1123	Cz03g29050.t1	hxk1-1	'-Fe'	'+Glc'	0.446471595	311
1124	Cz03g29050.t1	hxk1-1	'-Fe'	'-Glc'	-0.61715284	311
1125	Cz03g29050.t1	hxk1-2	'+Fe'	'+Glc'	-0.61715284	311
1126	Cz03g29050.t1	hxk1-2	'+Fe'	'-Glc'	-0.61715284	311
1127	Cz03g29050.t1	hxk1-2	'-Fe'	'+Glc'	1.828925591	311
1128	Cz03g29050.t1	hxk1-2	'-Fe'	'-Glc'	-0.61715284	311
1129	Cz03g30030.t1	WT	'+Fe'	'+Glc'	0.432154664	361
1130	Cz03g30030.t1	WT	'+Fe'	'-Glc'	-0.089526612	361
1131	Cz03g30030.t1	WT	'-Fe'	'+Glc'	2.009271927	361
1132	Cz03g30030.t1	WT	'-Fe'	'-Glc'	-0.751136735	361
1133	Cz03g30030.t1	hxk1-1	'+Fe'	'+Glc'	-0.000338071	361
1134	Cz03g30030.t1	hxk1-1	'+Fe'	'-Glc'	-0.376468843	361
1135	Cz03g30030.t1	hxk1-1	'-Fe'	'+Glc'	-1.893724241	361
1136	Cz03g30030.t1	hxk1-1	'-Fe'	'-Glc'	-0.230385326	361
1137	Cz03g30030.t1	hxk1-2	'+Fe'	'+Glc'	0.209911519	361
1138	Cz03g30030.t1	hxk1-2	'+Fe'	'-Glc'	-0.035712209	361
1139	Cz03g30030.t1	hxk1-2	'-Fe'	'+Glc'	1.357284216	361
1140	Cz03g30030.t1	hxk1-2	'-Fe'	'-Glc'	-0.631330288	361
1141	Cz03g30170.t1	WT	'+Fe'	'+Glc'	1.029333971	180
1142	Cz03g30170.t1	WT	'+Fe'	'-Glc'	-0.047499268	180
1143	Cz03g30170.t1	WT	'-Fe'	'+Glc'	-1.483759132	180
1144	Cz03g30170.t1	WT	'-Fe'	'-Glc'	-0.224854138	180
1145	Cz03g30170.t1	hxk1-1	'+Fe'	'+Glc'	0.513771034	180
1146	Cz03g30170.t1	hxk1-1	'+Fe'	'-Glc'	-0.974218937	180
1147	Cz03g30170.t1	hxk1-1	'-Fe'	'+Glc'	-0.346180186	180
1148	Cz03g30170.t1	hxk1-1	'-Fe'	'-Glc'	0.377495827	180
1149	Cz03g30170.t1	hxk1-2	'+Fe'	'+Glc'	0.858216744	180
1150	Cz03g30170.t1	hxk1-2	'+Fe'	'-Glc'	0.173189937	180
1151	Cz03g30170.t1	hxk1-2	'-Fe'	'+Glc'	-0.201317869	180
1152	Cz03g30170.t1	hxk1-2	'-Fe'	'-Glc'	0.325822016	180
1153	Cz03g31040.t1	WT	'+Fe'	'+Glc'	0.206094799	434
1154	Cz03g31040.t1	WT	'+Fe'	'-Glc'	-0.258823296	434
1155	Cz03g31040.t1	WT	'-Fe'	'+Glc'	1.423783671	434
1156	Cz03g31040.t1	WT	'-Fe'	'-Glc'	0.062320431	434
1157	Cz03g31040.t1	hxk1-1	'+Fe'	'+Glc'	-0.57968674	434
1158	Cz03g31040.t1	hxk1-1	'+Fe'	'-Glc'	-0.353579275	434
1159	Cz03g31040.t1	hxk1-1	'-Fe'	'+Glc'	-0.013567548	434
1160	Cz03g31040.t1	hxk1-1	'-Fe'	'-Glc'	-0.401661076	434
1161	Cz03g31040.t1	hxk1-2	'+Fe'	'+Glc'	-0.150552397	434
1162	Cz03g31040.t1	hxk1-2	'+Fe'	'-Glc'	-0.424732346	434
1163	Cz03g31040.t1	hxk1-2	'-Fe'	'+Glc'	0.643673353	434
1164	Cz03g31040.t1	hxk1-2	'-Fe'	'-Glc'	-0.153269576	434
1165	Cz03g31180.t1	WT	'+Fe'	'+Glc'	0.748052017	339
1166	Cz03g31180.t1	WT	'+Fe'	'-Glc'	-0.928276929	339
1167	Cz03g31180.t1	WT	'-Fe'	'+Glc'	2.0092019	339
1168	Cz03g31180.t1	WT	'-Fe'	'-Glc'	0.381307985	339
1169	Cz03g31180.t1	hxk1-1	'+Fe'	'+Glc'	-2.123878783	339
1170	Cz03g31180.t1	hxk1-1	'+Fe'	'-Glc'	-1.02110514	339
1171	Cz03g31180.t1	hxk1-1	'-Fe'	'+Glc'	1.363827193	339
1172	Cz03g31180.t1	hxk1-1	'-Fe'	'-Glc'	-1.031112597	339
1173	Cz03g31180.t1	hxk1-2	'+Fe'	'+Glc'	1.301620979	339
1174	Cz03g31180.t1	hxk1-2	'+Fe'	'-Glc'	-1.116766567	339
1175	Cz03g31180.t1	hxk1-2	'-Fe'	'+Glc'	-0.058951845	339
1176	Cz03g31180.t1	hxk1-2	'-Fe'	'-Glc'	0.476081786	339
1177	Cz03g32060.t1	WT	'+Fe'	'+Glc'	0.020168056	547
1178	Cz03g32060.t1	WT	'+Fe'	'-Glc'	-1.492902873	547
1179	Cz03g32060.t1	WT	'-Fe'	'+Glc'	5.350167034	547
1180	Cz03g32060.t1	WT	'-Fe'	'-Glc'	-1.492902873	547
1181	Cz03g32060.t1	hxk1-1	'+Fe'	'+Glc'	-1.492902873	547
1182	Cz03g32060.t1	hxk1-1	'+Fe'	'-Glc'	-1.492902873	547
1183	Cz03g32060.t1	hxk1-1	'-Fe'	'+Glc'	1.840904374	547
1184	Cz03g32060.t1	hxk1-1	'-Fe'	'-Glc'	-1.492902873	547
1185	Cz03g32060.t1	hxk1-2	'+Fe'	'+Glc'	-0.468899774	547
1186	Cz03g32060.t1	hxk1-2	'+Fe'	'-Glc'	-1.492902873	547
1187	Cz03g32060.t1	hxk1-2	'-Fe'	'+Glc'	3.707980424	547
1188	Cz03g32060.t1	hxk1-2	'-Fe'	'-Glc'	-1.492902873	547
1189	Cz03g33180.t1	WT	'+Fe'	'+Glc'	0.913183824	194
1190	Cz03g33180.t1	WT	'+Fe'	'-Glc'	-0.893653573	194
1191	Cz03g33180.t1	WT	'-Fe'	'+Glc'	-3.596725966	194
1192	Cz03g33180.t1	WT	'-Fe'	'-Glc'	-0.829782967	194
1193	Cz03g33180.t1	hxk1-1	'+Fe'	'+Glc'	2.113131965	194
1194	Cz03g33180.t1	hxk1-1	'+Fe'	'-Glc'	1.564090484	194
1195	Cz03g33180.t1	hxk1-1	'-Fe'	'+Glc'	-1.513549273	194
1196	Cz03g33180.t1	hxk1-1	'-Fe'	'-Glc'	1.955560309	194
1197	Cz03g33180.t1	hxk1-2	'+Fe'	'+Glc'	0.603728579	194
1198	Cz03g33180.t1	hxk1-2	'+Fe'	'-Glc'	0.536311226	194
1199	Cz03g33180.t1	hxk1-2	'-Fe'	'+Glc'	-0.677062587	194
1200	Cz03g33180.t1	hxk1-2	'-Fe'	'-Glc'	-0.175232022	194
1201	Cz03g33215.t1	WT	'+Fe'	'+Glc'	0.06898609	388
1202	Cz03g33215.t1	WT	'+Fe'	'-Glc'	-1.172516257	388
1203	Cz03g33215.t1	WT	'-Fe'	'+Glc'	2.812759591	388
1204	Cz03g33215.t1	WT	'-Fe'	'-Glc'	0.271698834	388
1205	Cz03g33215.t1	hxk1-1	'+Fe'	'+Glc'	-1.066281312	388
1206	Cz03g33215.t1	hxk1-1	'+Fe'	'-Glc'	-1.252966481	388
1207	Cz03g33215.t1	hxk1-1	'-Fe'	'+Glc'	0.644905374	388
1208	Cz03g33215.t1	hxk1-1	'-Fe'	'-Glc'	0.08514825	388
1209	Cz03g33215.t1	hxk1-2	'+Fe'	'+Glc'	-0.67700681	388
1210	Cz03g33215.t1	hxk1-2	'+Fe'	'-Glc'	-0.697946776	388
1211	Cz03g33215.t1	hxk1-2	'-Fe'	'+Glc'	0.812845625	388
1212	Cz03g33215.t1	hxk1-2	'-Fe'	'-Glc'	0.170373871	388
1213	Cz03g33230.t1	WT	'+Fe'	'+Glc'	-0.468140645	549
1214	Cz03g33230.t1	WT	'+Fe'	'-Glc'	-1.698336349	549
1215	Cz03g33230.t1	WT	'-Fe'	'+Glc'	5.150858204	549
1216	Cz03g33230.t1	WT	'-Fe'	'-Glc'	-1.698336349	549
1217	Cz03g33230.t1	hxk1-1	'+Fe'	'+Glc'	0.36975898	549
1218	Cz03g33230.t1	hxk1-1	'+Fe'	'-Glc'	-1.698336349	549
1219	Cz03g33230.t1	hxk1-1	'-Fe'	'+Glc'	1.184253467	549
1220	Cz03g33230.t1	hxk1-1	'-Fe'	'-Glc'	-1.698336349	549
1221	Cz03g33230.t1	hxk1-2	'+Fe'	'+Glc'	-0.312523482	549
1222	Cz03g33230.t1	hxk1-2	'+Fe'	'-Glc'	-1.698336349	549
1223	Cz03g33230.t1	hxk1-2	'-Fe'	'+Glc'	4.265811569	549
1224	Cz03g33230.t1	hxk1-2	'-Fe'	'-Glc'	-1.698336349	549
1225	Cz03g34020.t1	WT	'+Fe'	'+Glc'	0.763961817	46
1226	Cz03g34020.t1	WT	'+Fe'	'-Glc'	0.743858225	46
1227	Cz03g34020.t1	WT	'-Fe'	'+Glc'	-1.110876666	46
1228	Cz03g34020.t1	WT	'-Fe'	'-Glc'	-0.281119763	46
1229	Cz03g34020.t1	hxk1-1	'+Fe'	'+Glc'	-0.44207503	46
1230	Cz03g34020.t1	hxk1-1	'+Fe'	'-Glc'	-0.3071837	46
1231	Cz03g34020.t1	hxk1-1	'-Fe'	'+Glc'	0.531118394	46
1232	Cz03g34020.t1	hxk1-1	'-Fe'	'-Glc'	-0.274964799	46
1233	Cz03g34020.t1	hxk1-2	'+Fe'	'+Glc'	0.62381563	46
1234	Cz03g34020.t1	hxk1-2	'+Fe'	'-Glc'	0.634334501	46
1235	Cz03g34020.t1	hxk1-2	'-Fe'	'+Glc'	-0.560831666	46
1236	Cz03g34020.t1	hxk1-2	'-Fe'	'-Glc'	-0.320036943	46
1237	Cz03g34240.t1	WT	'+Fe'	'+Glc'	-2.70944308	285
1238	Cz03g34240.t1	WT	'+Fe'	'-Glc'	0.499635733	285
1239	Cz03g34240.t1	WT	'-Fe'	'+Glc'	2.295576707	285
1240	Cz03g34240.t1	WT	'-Fe'	'-Glc'	-1.553337897	285
1241	Cz03g34240.t1	hxk1-1	'+Fe'	'+Glc'	0.285226393	285
1242	Cz03g34240.t1	hxk1-1	'+Fe'	'-Glc'	1.370436421	285
1243	Cz03g34240.t1	hxk1-1	'-Fe'	'+Glc'	1.197567119	285
1244	Cz03g34240.t1	hxk1-1	'-Fe'	'-Glc'	0.365334724	285
1245	Cz03g34240.t1	hxk1-2	'+Fe'	'+Glc'	-2.70944308	285
1246	Cz03g34240.t1	hxk1-2	'+Fe'	'-Glc'	0.473242876	285
1247	Cz03g34240.t1	hxk1-2	'-Fe'	'+Glc'	1.709343211	285
1248	Cz03g34240.t1	hxk1-2	'-Fe'	'-Glc'	-1.224139126	285
1249	Cz03g35230.t1	WT	'+Fe'	'+Glc'	0.697969106	23
1250	Cz03g35230.t1	WT	'+Fe'	'-Glc'	0.00218437	23
1251	Cz03g35230.t1	WT	'-Fe'	'+Glc'	-2.4836808	23
1252	Cz03g35230.t1	WT	'-Fe'	'-Glc'	0.8634862	23
1253	Cz03g35230.t1	hxk1-1	'+Fe'	'+Glc'	0.418113293	23
1254	Cz03g35230.t1	hxk1-1	'+Fe'	'-Glc'	-1.542942784	23
1255	Cz03g35230.t1	hxk1-1	'-Fe'	'+Glc'	-0.718960943	23
1256	Cz03g35230.t1	hxk1-1	'-Fe'	'-Glc'	1.482320953	23
1257	Cz03g35230.t1	hxk1-2	'+Fe'	'+Glc'	1.665961184	23
1258	Cz03g35230.t1	hxk1-2	'+Fe'	'-Glc'	-0.425234665	23
1259	Cz03g35230.t1	hxk1-2	'-Fe'	'+Glc'	-0.820051935	23
1260	Cz03g35230.t1	hxk1-2	'-Fe'	'-Glc'	0.860836021	23
1261	Cz03g36240.t1	WT	'+Fe'	'+Glc'	3.43549398	279
1262	Cz03g36240.t1	WT	'+Fe'	'-Glc'	-4.076084501	279
1263	Cz03g36240.t1	WT	'-Fe'	'+Glc'	4.632561858	279
1264	Cz03g36240.t1	WT	'-Fe'	'-Glc'	-3.754156406	279
1265	Cz03g36240.t1	hxk1-1	'+Fe'	'+Glc'	1.283227843	279
1266	Cz03g36240.t1	hxk1-1	'+Fe'	'-Glc'	-0.832164004	279
1267	Cz03g36240.t1	hxk1-1	'-Fe'	'+Glc'	3.384161073	279
1268	Cz03g36240.t1	hxk1-1	'-Fe'	'-Glc'	-4.076084501	279
1269	Cz03g36240.t1	hxk1-2	'+Fe'	'+Glc'	3.185872456	279
1270	Cz03g36240.t1	hxk1-2	'+Fe'	'-Glc'	-3.311419837	279
1271	Cz03g36240.t1	hxk1-2	'-Fe'	'+Glc'	3.532083263	279
1272	Cz03g36240.t1	hxk1-2	'-Fe'	'-Glc'	-3.403491225	279
1273	Cz03g36270.t1	WT	'+Fe'	'+Glc'	0.05663921	417
1274	Cz03g36270.t1	WT	'+Fe'	'-Glc'	-0.372833965	417
1275	Cz03g36270.t1	WT	'-Fe'	'+Glc'	1.400860748	417
1276	Cz03g36270.t1	WT	'-Fe'	'-Glc'	-0.49123709	417
1277	Cz03g36270.t1	hxk1-1	'+Fe'	'+Glc'	0.677792822	417
1278	Cz03g36270.t1	hxk1-1	'+Fe'	'-Glc'	-0.956144239	417
1279	Cz03g36270.t1	hxk1-1	'-Fe'	'+Glc'	0.210059227	417
1280	Cz03g36270.t1	hxk1-1	'-Fe'	'-Glc'	-0.253133366	417
1281	Cz03g36270.t1	hxk1-2	'+Fe'	'+Glc'	-0.136913661	417
1282	Cz03g36270.t1	hxk1-2	'+Fe'	'-Glc'	-0.392965518	417
1283	Cz03g36270.t1	hxk1-2	'-Fe'	'+Glc'	0.655653941	417
1284	Cz03g36270.t1	hxk1-2	'-Fe'	'-Glc'	-0.397778109	417
1285	Cz03g37170.t1	WT	'+Fe'	'+Glc'	0.281233826	121
1286	Cz03g37170.t1	WT	'+Fe'	'-Glc'	1.389958596	121
1287	Cz03g37170.t1	WT	'-Fe'	'+Glc'	-1.994352605	121
1288	Cz03g37170.t1	WT	'-Fe'	'-Glc'	0.007931067	121
1289	Cz03g37170.t1	hxk1-1	'+Fe'	'+Glc'	-0.144628043	121
1290	Cz03g37170.t1	hxk1-1	'+Fe'	'-Glc'	-0.164119938	121
1291	Cz03g37170.t1	hxk1-1	'-Fe'	'+Glc'	-0.943671142	121
1292	Cz03g37170.t1	hxk1-1	'-Fe'	'-Glc'	-0.267352775	121
1293	Cz03g37170.t1	hxk1-2	'+Fe'	'+Glc'	1.211106927	121
1294	Cz03g37170.t1	hxk1-2	'+Fe'	'-Glc'	1.475259901	121
1295	Cz03g37170.t1	hxk1-2	'-Fe'	'+Glc'	-1.106105669	121
1296	Cz03g37170.t1	hxk1-2	'-Fe'	'-Glc'	0.254739855	121
1297	Cz03g38140.t1	WT	'+Fe'	'+Glc'	-0.20525037	482
1298	Cz03g38140.t1	WT	'+Fe'	'-Glc'	-0.281859896	482
1299	Cz03g38140.t1	WT	'-Fe'	'+Glc'	0.849218319	482
1300	Cz03g38140.t1	WT	'-Fe'	'-Glc'	0.155361698	482
1301	Cz03g38140.t1	hxk1-1	'+Fe'	'+Glc'	-0.55114696	482
1302	Cz03g38140.t1	hxk1-1	'+Fe'	'-Glc'	0.162534511	482
1303	Cz03g38140.t1	hxk1-1	'-Fe'	'+Glc'	0.156153417	482
1304	Cz03g38140.t1	hxk1-1	'-Fe'	'-Glc'	0.06467091	482
1305	Cz03g38140.t1	hxk1-2	'+Fe'	'+Glc'	-0.077705255	482
1306	Cz03g38140.t1	hxk1-2	'+Fe'	'-Glc'	-0.419829659	482
1307	Cz03g38140.t1	hxk1-2	'-Fe'	'+Glc'	0.170565105	482
1308	Cz03g38140.t1	hxk1-2	'-Fe'	'-Glc'	-0.02271182	482
1309	Cz03g38220.t1	WT	'+Fe'	'+Glc'	1.126304601	500
1310	Cz03g38220.t1	WT	'+Fe'	'-Glc'	-0.466411206	500
1311	Cz03g38220.t1	WT	'-Fe'	'+Glc'	1.763701515	500
1312	Cz03g38220.t1	WT	'-Fe'	'-Glc'	-0.398270352	500
1313	Cz03g38220.t1	hxk1-1	'+Fe'	'+Glc'	-0.433231896	500
1314	Cz03g38220.t1	hxk1-1	'+Fe'	'-Glc'	-0.339560905	500
1315	Cz03g38220.t1	hxk1-1	'-Fe'	'+Glc'	-1.297714829	500
1316	Cz03g38220.t1	hxk1-1	'-Fe'	'-Glc'	-0.115178551	500
1317	Cz03g38220.t1	hxk1-2	'+Fe'	'+Glc'	0.368506329	500
1318	Cz03g38220.t1	hxk1-2	'+Fe'	'-Glc'	-0.383262383	500
1319	Cz03g38220.t1	hxk1-2	'-Fe'	'+Glc'	0.858581538	500
1320	Cz03g38220.t1	hxk1-2	'-Fe'	'-Glc'	-0.68346386	500
1321	Cz03g39040.t1	WT	'+Fe'	'+Glc'	1.91955688	240
1322	Cz03g39040.t1	WT	'+Fe'	'-Glc'	-0.174037653	240
1323	Cz03g39040.t1	WT	'-Fe'	'+Glc'	-3.379240002	240
1324	Cz03g39040.t1	WT	'-Fe'	'-Glc'	0.902763776	240
1325	Cz03g39040.t1	hxk1-1	'+Fe'	'+Glc'	0.123461154	240
1326	Cz03g39040.t1	hxk1-1	'+Fe'	'-Glc'	1.008598507	240
1327	Cz03g39040.t1	hxk1-1	'-Fe'	'+Glc'	0.571443338	240
1328	Cz03g39040.t1	hxk1-1	'-Fe'	'-Glc'	-0.577875396	240
1329	Cz03g39040.t1	hxk1-2	'+Fe'	'+Glc'	1.731421498	240
1330	Cz03g39040.t1	hxk1-2	'+Fe'	'-Glc'	-0.342973017	240
1331	Cz03g39040.t1	hxk1-2	'-Fe'	'+Glc'	-2.499677376	240
1332	Cz03g39040.t1	hxk1-2	'-Fe'	'-Glc'	0.716558291	240
1333	Cz03g39140.t1	WT	'+Fe'	'+Glc'	-0.585561921	83
1334	Cz03g39140.t1	WT	'+Fe'	'-Glc'	-0.235010872	83
1335	Cz03g39140.t1	WT	'-Fe'	'+Glc'	-1.269952215	83
1336	Cz03g39140.t1	WT	'-Fe'	'-Glc'	0.137661988	83
1337	Cz03g39140.t1	hxk1-1	'+Fe'	'+Glc'	0.157106077	83
1338	Cz03g39140.t1	hxk1-1	'+Fe'	'-Glc'	0.03360655	83
1339	Cz03g39140.t1	hxk1-1	'-Fe'	'+Glc'	-0.188304924	83
1340	Cz03g39140.t1	hxk1-1	'-Fe'	'-Glc'	0.044655138	83
1341	Cz03g39140.t1	hxk1-2	'+Fe'	'+Glc'	1.011110794	83
1342	Cz03g39140.t1	hxk1-2	'+Fe'	'-Glc'	0.584469635	83
1343	Cz03g39140.t1	hxk1-2	'-Fe'	'+Glc'	-0.201426704	83
1344	Cz03g39140.t1	hxk1-2	'-Fe'	'-Glc'	0.511646454	83
1345	Cz04g00040.t1	WT	'+Fe'	'+Glc'	0.376121609	497
1346	Cz04g00040.t1	WT	'+Fe'	'-Glc'	0.241694178	497
1347	Cz04g00040.t1	WT	'-Fe'	'+Glc'	1.553666762	497
1348	Cz04g00040.t1	WT	'-Fe'	'-Glc'	-0.863181006	497
1349	Cz04g00040.t1	hxk1-1	'+Fe'	'+Glc'	0.097145827	497
1350	Cz04g00040.t1	hxk1-1	'+Fe'	'-Glc'	-0.461595738	497
1351	Cz04g00040.t1	hxk1-1	'-Fe'	'+Glc'	-0.45052185	497
1352	Cz04g00040.t1	hxk1-1	'-Fe'	'-Glc'	0.071841733	497
1353	Cz04g00040.t1	hxk1-2	'+Fe'	'+Glc'	0.271822151	497
1354	Cz04g00040.t1	hxk1-2	'+Fe'	'-Glc'	0.00422578	497
1355	Cz04g00040.t1	hxk1-2	'-Fe'	'+Glc'	0.650558381	497
1356	Cz04g00040.t1	hxk1-2	'-Fe'	'-Glc'	-1.491777826	497
1357	Cz04g00080.t1	WT	'+Fe'	'+Glc'	1.098264219	171
1358	Cz04g00080.t1	WT	'+Fe'	'-Glc'	0.230238279	171
1359	Cz04g00080.t1	WT	'-Fe'	'+Glc'	-1.906444981	171
1360	Cz04g00080.t1	WT	'-Fe'	'-Glc'	-0.147186963	171
1361	Cz04g00080.t1	hxk1-1	'+Fe'	'+Glc'	0.904710351	171
1362	Cz04g00080.t1	hxk1-1	'+Fe'	'-Glc'	0.275576009	171
1363	Cz04g00080.t1	hxk1-1	'-Fe'	'+Glc'	-0.375200796	171
1364	Cz04g00080.t1	hxk1-1	'-Fe'	'-Glc'	0.123838984	171
1365	Cz04g00080.t1	hxk1-2	'+Fe'	'+Glc'	1.175494376	171
1366	Cz04g00080.t1	hxk1-2	'+Fe'	'-Glc'	0.174448141	171
1367	Cz04g00080.t1	hxk1-2	'-Fe'	'+Glc'	-1.265092142	171
1368	Cz04g00080.t1	hxk1-2	'-Fe'	'-Glc'	-0.288645476	171
1369	Cz04g01060.t1	WT	'+Fe'	'+Glc'	0.137096603	445
1370	Cz04g01060.t1	WT	'+Fe'	'-Glc'	-0.022839161	445
1371	Cz04g01060.t1	WT	'-Fe'	'+Glc'	0.910300697	445
1372	Cz04g01060.t1	WT	'-Fe'	'-Glc'	0.24160297	445
1373	Cz04g01060.t1	hxk1-1	'+Fe'	'+Glc'	-0.251707865	445
1374	Cz04g01060.t1	hxk1-1	'+Fe'	'-Glc'	-0.547065739	445
1375	Cz04g01060.t1	hxk1-1	'-Fe'	'+Glc'	0.228162304	445
1376	Cz04g01060.t1	hxk1-1	'-Fe'	'-Glc'	-0.675891731	445
1377	Cz04g01060.t1	hxk1-2	'+Fe'	'+Glc'	-0.194807101	445
1378	Cz04g01060.t1	hxk1-2	'+Fe'	'-Glc'	-0.181983138	445
1379	Cz04g01060.t1	hxk1-2	'-Fe'	'+Glc'	0.211466866	445
1380	Cz04g01060.t1	hxk1-2	'-Fe'	'-Glc'	0.145665296	445
1381	Cz04g02250.t1	WT	'+Fe'	'+Glc'	0.041102057	337
1382	Cz04g02250.t1	WT	'+Fe'	'-Glc'	0.759280751	337
1383	Cz04g02250.t1	WT	'-Fe'	'+Glc'	1.950501324	337
1384	Cz04g02250.t1	WT	'-Fe'	'-Glc'	-0.017519262	337
1385	Cz04g02250.t1	hxk1-1	'+Fe'	'+Glc'	-1.867604923	337
1386	Cz04g02250.t1	hxk1-1	'+Fe'	'-Glc'	0.59971846	337
1387	Cz04g02250.t1	hxk1-1	'-Fe'	'+Glc'	-0.634125993	337
1388	Cz04g02250.t1	hxk1-1	'-Fe'	'-Glc'	-1.824563368	337
1389	Cz04g02250.t1	hxk1-2	'+Fe'	'+Glc'	-0.094966938	337
1390	Cz04g02250.t1	hxk1-2	'+Fe'	'-Glc'	0.472886627	337
1391	Cz04g02250.t1	hxk1-2	'-Fe'	'+Glc'	1.435413748	337
1392	Cz04g02250.t1	hxk1-2	'-Fe'	'-Glc'	-0.820122483	337
1393	Cz04g03070.t1	WT	'+Fe'	'+Glc'	-0.362788076	80
1394	Cz04g03070.t1	WT	'+Fe'	'-Glc'	0.64737512	80
1395	Cz04g03070.t1	WT	'-Fe'	'+Glc'	-1.782589612	80
1396	Cz04g03070.t1	WT	'-Fe'	'-Glc'	0.610018721	80
1397	Cz04g03070.t1	hxk1-1	'+Fe'	'+Glc'	-0.151102034	80
1398	Cz04g03070.t1	hxk1-1	'+Fe'	'-Glc'	0.428451601	80
1399	Cz04g03070.t1	hxk1-1	'-Fe'	'+Glc'	-0.223837848	80
1400	Cz04g03070.t1	hxk1-1	'-Fe'	'-Glc'	-0.104346092	80
1401	Cz04g03070.t1	hxk1-2	'+Fe'	'+Glc'	1.291075235	80
1402	Cz04g03070.t1	hxk1-2	'+Fe'	'-Glc'	0.255487486	80
1403	Cz04g03070.t1	hxk1-2	'-Fe'	'+Glc'	-0.902505656	80
1404	Cz04g03070.t1	hxk1-2	'-Fe'	'-Glc'	0.294761155	80
1405	Cz04g04150.t1	WT	'+Fe'	'+Glc'	-0.051463719	446
1406	Cz04g04150.t1	WT	'+Fe'	'-Glc'	0.016244443	446
1407	Cz04g04150.t1	WT	'-Fe'	'+Glc'	1.035008907	446
1408	Cz04g04150.t1	WT	'-Fe'	'-Glc'	0.477022146	446
1409	Cz04g04150.t1	hxk1-1	'+Fe'	'+Glc'	-0.095331784	446
1410	Cz04g04150.t1	hxk1-1	'+Fe'	'-Glc'	-0.606769368	446
1411	Cz04g04150.t1	hxk1-1	'-Fe'	'+Glc'	0.190672077	446
1412	Cz04g04150.t1	hxk1-1	'-Fe'	'-Glc'	-0.54180629	446
1413	Cz04g04150.t1	hxk1-2	'+Fe'	'+Glc'	-0.389895475	446
1414	Cz04g04150.t1	hxk1-2	'+Fe'	'-Glc'	-0.330010668	446
1415	Cz04g04150.t1	hxk1-2	'-Fe'	'+Glc'	0.281690851	446
1416	Cz04g04150.t1	hxk1-2	'-Fe'	'-Glc'	0.014638879	446
1417	Cz04g04160.t1	WT	'+Fe'	'+Glc'	1.323030105	264
1418	Cz04g04160.t1	WT	'+Fe'	'-Glc'	2.784099627	264
1419	Cz04g04160.t1	WT	'-Fe'	'+Glc'	-5.0260556	264
1420	Cz04g04160.t1	WT	'-Fe'	'-Glc'	-3.676657429	264
1421	Cz04g04160.t1	hxk1-1	'+Fe'	'+Glc'	1.084303551	264
1422	Cz04g04160.t1	hxk1-1	'+Fe'	'-Glc'	0.494673713	264
1423	Cz04g04160.t1	hxk1-1	'-Fe'	'+Glc'	1.669037	264
1424	Cz04g04160.t1	hxk1-1	'-Fe'	'-Glc'	1.387284012	264
1425	Cz04g04160.t1	hxk1-2	'+Fe'	'+Glc'	1.931076143	264
1426	Cz04g04160.t1	hxk1-2	'+Fe'	'-Glc'	1.819537682	264
1427	Cz04g04160.t1	hxk1-2	'-Fe'	'+Glc'	-1.566104191	264
1428	Cz04g04160.t1	hxk1-2	'-Fe'	'-Glc'	-2.224224614	264
1429	Cz04g08080.t1	WT	'+Fe'	'+Glc'	0.510940852	351
1430	Cz04g08080.t1	WT	'+Fe'	'-Glc'	0.067027059	351
1431	Cz04g08080.t1	WT	'-Fe'	'+Glc'	1.800238344	351
1432	Cz04g08080.t1	WT	'-Fe'	'-Glc'	-1.186725167	351
1433	Cz04g08080.t1	hxk1-1	'+Fe'	'+Glc'	0.361685274	351
1434	Cz04g08080.t1	hxk1-1	'+Fe'	'-Glc'	0.49293657	351
1435	Cz04g08080.t1	hxk1-1	'-Fe'	'+Glc'	0.643986927	351
1436	Cz04g08080.t1	hxk1-1	'-Fe'	'-Glc'	-2.459754382	351
1437	Cz04g08080.t1	hxk1-2	'+Fe'	'+Glc'	0.062936091	351
1438	Cz04g08080.t1	hxk1-2	'+Fe'	'-Glc'	-0.065376435	351
1439	Cz04g08080.t1	hxk1-2	'-Fe'	'+Glc'	1.094812486	351
1440	Cz04g08080.t1	hxk1-2	'-Fe'	'-Glc'	-1.32270762	351
1441	Cz04g10090.t1	WT	'+Fe'	'+Glc'	0.564485124	342
1442	Cz04g10090.t1	WT	'+Fe'	'-Glc'	0.034452355	342
1443	Cz04g10090.t1	WT	'-Fe'	'+Glc'	1.124988108	342
1444	Cz04g10090.t1	WT	'-Fe'	'-Glc'	-0.487821487	342
1445	Cz04g10090.t1	hxk1-1	'+Fe'	'+Glc'	0.599975726	342
1446	Cz04g10090.t1	hxk1-1	'+Fe'	'-Glc'	-0.596385235	342
1447	Cz04g10090.t1	hxk1-1	'-Fe'	'+Glc'	0.227967275	342
1448	Cz04g10090.t1	hxk1-1	'-Fe'	'-Glc'	-1.018499924	342
1449	Cz04g10090.t1	hxk1-2	'+Fe'	'+Glc'	0.297357793	342
1450	Cz04g10090.t1	hxk1-2	'+Fe'	'-Glc'	-0.284739312	342
1451	Cz04g10090.t1	hxk1-2	'-Fe'	'+Glc'	0.362790445	342
1452	Cz04g10090.t1	hxk1-2	'-Fe'	'-Glc'	-0.824570867	342
1453	Cz04g10140.t1	WT	'+Fe'	'+Glc'	0.962701498	377
1454	Cz04g10140.t1	WT	'+Fe'	'-Glc'	-1.25361349	377
1455	Cz04g10140.t1	WT	'-Fe'	'+Glc'	1.639551053	377
1456	Cz04g10140.t1	WT	'-Fe'	'-Glc'	-0.413015031	377
1457	Cz04g10140.t1	hxk1-1	'+Fe'	'+Glc'	0.267055197	377
1458	Cz04g10140.t1	hxk1-1	'+Fe'	'-Glc'	-0.628937003	377
1459	Cz04g10140.t1	hxk1-1	'-Fe'	'+Glc'	0.642302197	377
1460	Cz04g10140.t1	hxk1-1	'-Fe'	'-Glc'	0.001183783	377
1461	Cz04g10140.t1	hxk1-2	'+Fe'	'+Glc'	0.386221388	377
1462	Cz04g10140.t1	hxk1-2	'+Fe'	'-Glc'	-1.041912693	377
1463	Cz04g10140.t1	hxk1-2	'-Fe'	'+Glc'	0.166616745	377
1464	Cz04g10140.t1	hxk1-2	'-Fe'	'-Glc'	-0.728153644	377
1465	Cz04g10230.t1	WT	'+Fe'	'+Glc'	-1.372931175	330
1466	Cz04g10230.t1	WT	'+Fe'	'-Glc'	0.360393328	330
1467	Cz04g10230.t1	WT	'-Fe'	'+Glc'	1.683489357	330
1468	Cz04g10230.t1	WT	'-Fe'	'-Glc'	0.963503459	330
1469	Cz04g10230.t1	hxk1-1	'+Fe'	'+Glc'	-1.059616743	330
1470	Cz04g10230.t1	hxk1-1	'+Fe'	'-Glc'	-0.055121214	330
1471	Cz04g10230.t1	hxk1-1	'-Fe'	'+Glc'	0.397185115	330
1472	Cz04g10230.t1	hxk1-1	'-Fe'	'-Glc'	0.244531951	330
1473	Cz04g10230.t1	hxk1-2	'+Fe'	'+Glc'	-1.474617614	330
1474	Cz04g10230.t1	hxk1-2	'+Fe'	'-Glc'	-0.188350473	330
1475	Cz04g10230.t1	hxk1-2	'-Fe'	'+Glc'	0.396191886	330
1476	Cz04g10230.t1	hxk1-2	'-Fe'	'-Glc'	0.105342124	330
1477	Cz04g10240.t1	WT	'+Fe'	'+Glc'	0.055981639	493
1478	Cz04g10240.t1	WT	'+Fe'	'-Glc'	0.089853312	493
1479	Cz04g10240.t1	WT	'-Fe'	'+Glc'	1.851018493	493
1480	Cz04g10240.t1	WT	'-Fe'	'-Glc'	0.47875891	493
1481	Cz04g10240.t1	hxk1-1	'+Fe'	'+Glc'	-0.971056283	493
1482	Cz04g10240.t1	hxk1-1	'+Fe'	'-Glc'	-0.75171972	493
1483	Cz04g10240.t1	hxk1-1	'-Fe'	'+Glc'	-0.183398255	493
1484	Cz04g10240.t1	hxk1-1	'-Fe'	'-Glc'	-0.113032173	493
1485	Cz04g10240.t1	hxk1-2	'+Fe'	'+Glc'	-0.531530595	493
1486	Cz04g10240.t1	hxk1-2	'+Fe'	'-Glc'	-0.287266613	493
1487	Cz04g10240.t1	hxk1-2	'-Fe'	'+Glc'	0.796773822	493
1488	Cz04g10240.t1	hxk1-2	'-Fe'	'-Glc'	-0.434382538	493
1489	Cz04g12170.t1	WT	'+Fe'	'+Glc'	-0.096274545	81
1490	Cz04g12170.t1	WT	'+Fe'	'-Glc'	0.591157304	81
1491	Cz04g12170.t1	WT	'-Fe'	'+Glc'	-1.437955032	81
1492	Cz04g12170.t1	WT	'-Fe'	'-Glc'	-0.02786164	81
1493	Cz04g12170.t1	hxk1-1	'+Fe'	'+Glc'	0.123979315	81
1494	Cz04g12170.t1	hxk1-1	'+Fe'	'-Glc'	0.500282733	81
1495	Cz04g12170.t1	hxk1-1	'-Fe'	'+Glc'	-0.279389241	81
1496	Cz04g12170.t1	hxk1-1	'-Fe'	'-Glc'	0.259763816	81
1497	Cz04g12170.t1	hxk1-2	'+Fe'	'+Glc'	0.805379549	81
1498	Cz04g12170.t1	hxk1-2	'+Fe'	'-Glc'	0.195815882	81
1499	Cz04g12170.t1	hxk1-2	'-Fe'	'+Glc'	-0.828376427	81
1500	Cz04g12170.t1	hxk1-2	'-Fe'	'-Glc'	0.193478286	81
1501	Cz04g12190.t1	WT	'+Fe'	'+Glc'	-0.414205589	28
1502	Cz04g12190.t1	WT	'+Fe'	'-Glc'	-0.974177957	28
1503	Cz04g12190.t1	WT	'-Fe'	'+Glc'	-2.422065776	28
1504	Cz04g12190.t1	WT	'-Fe'	'-Glc'	0.630972072	28
1505	Cz04g12190.t1	hxk1-1	'+Fe'	'+Glc'	1.145354651	28
1506	Cz04g12190.t1	hxk1-1	'+Fe'	'-Glc'	1.668634116	28
1507	Cz04g12190.t1	hxk1-1	'-Fe'	'+Glc'	-0.005393684	28
1508	Cz04g12190.t1	hxk1-1	'-Fe'	'-Glc'	0.331500646	28
1509	Cz04g12190.t1	hxk1-2	'+Fe'	'+Glc'	0.341940795	28
1510	Cz04g12190.t1	hxk1-2	'+Fe'	'-Glc'	-0.854922434	28
1511	Cz04g12190.t1	hxk1-2	'-Fe'	'+Glc'	-0.010053269	28
1512	Cz04g12190.t1	hxk1-2	'-Fe'	'-Glc'	0.562416429	28
1513	Cz04g13050.t1	WT	'+Fe'	'+Glc'	1.332506053	564
1514	Cz04g13050.t1	WT	'+Fe'	'-Glc'	-0.485716781	564
1515	Cz04g13050.t1	WT	'-Fe'	'+Glc'	2.012308326	564
1516	Cz04g13050.t1	WT	'-Fe'	'-Glc'	-2.072791732	564
1517	Cz04g13050.t1	hxk1-1	'+Fe'	'+Glc'	1.058758727	564
1518	Cz04g13050.t1	hxk1-1	'+Fe'	'-Glc'	-0.920590581	564
1519	Cz04g13050.t1	hxk1-1	'-Fe'	'+Glc'	0.586943725	564
1520	Cz04g13050.t1	hxk1-1	'-Fe'	'-Glc'	-1.250818645	564
1521	Cz04g13050.t1	hxk1-2	'+Fe'	'+Glc'	0.996174852	564
1522	Cz04g13050.t1	hxk1-2	'+Fe'	'-Glc'	-0.700860626	564
1523	Cz04g13050.t1	hxk1-2	'-Fe'	'+Glc'	1.342729748	564
1524	Cz04g13050.t1	hxk1-2	'-Fe'	'-Glc'	-1.898643066	564
1525	Cz04g13160.t1	WT	'+Fe'	'+Glc'	-0.056345773	420
1526	Cz04g13160.t1	WT	'+Fe'	'-Glc'	-1.193159143	420
1527	Cz04g13160.t1	WT	'-Fe'	'+Glc'	1.421677603	420
1528	Cz04g13160.t1	WT	'-Fe'	'-Glc'	0.385297959	420
1529	Cz04g13160.t1	hxk1-1	'+Fe'	'+Glc'	0.747414841	420
1530	Cz04g13160.t1	hxk1-1	'+Fe'	'-Glc'	-1.104797549	420
1531	Cz04g13160.t1	hxk1-1	'-Fe'	'+Glc'	0.440313454	420
1532	Cz04g13160.t1	hxk1-1	'-Fe'	'-Glc'	-0.624899954	420
1533	Cz04g13160.t1	hxk1-2	'+Fe'	'+Glc'	-0.192109325	420
1534	Cz04g13160.t1	hxk1-2	'+Fe'	'-Glc'	-0.777806141	420
1535	Cz04g13160.t1	hxk1-2	'-Fe'	'+Glc'	0.613705894	420
1536	Cz04g13160.t1	hxk1-2	'-Fe'	'-Glc'	0.340708134	420
1537	Cz04g17280.t1	WT	'+Fe'	'+Glc'	0.1856688	118
1538	Cz04g17280.t1	WT	'+Fe'	'-Glc'	0.838554259	118
1539	Cz04g17280.t1	WT	'-Fe'	'+Glc'	-2.45808334	118
1540	Cz04g17280.t1	WT	'-Fe'	'-Glc'	-0.289103485	118
1541	Cz04g17280.t1	hxk1-1	'+Fe'	'+Glc'	-0.691877384	118
1542	Cz04g17280.t1	hxk1-1	'+Fe'	'-Glc'	1.675467775	118
1543	Cz04g17280.t1	hxk1-1	'-Fe'	'+Glc'	0.176633466	118
1544	Cz04g17280.t1	hxk1-1	'-Fe'	'-Glc'	0.52284878	118
1545	Cz04g17280.t1	hxk1-2	'+Fe'	'+Glc'	0.392165451	118
1546	Cz04g17280.t1	hxk1-2	'+Fe'	'-Glc'	1.293472538	118
1547	Cz04g17280.t1	hxk1-2	'-Fe'	'+Glc'	-1.501536169	118
1548	Cz04g17280.t1	hxk1-2	'-Fe'	'-Glc'	-0.144210692	118
1549	Cz04g17310.t1	WT	'+Fe'	'+Glc'	-1.29581999	286
1550	Cz04g17310.t1	WT	'+Fe'	'-Glc'	-3.51714679	286
1551	Cz04g17310.t1	WT	'-Fe'	'+Glc'	4.751074973	286
1552	Cz04g17310.t1	WT	'-Fe'	'-Glc'	-3.51714679	286
1553	Cz04g17310.t1	hxk1-1	'+Fe'	'+Glc'	2.161057745	286
1554	Cz04g17310.t1	hxk1-1	'+Fe'	'-Glc'	-1.037599569	286
1555	Cz04g17310.t1	hxk1-1	'-Fe'	'+Glc'	3.959554513	286
1556	Cz04g17310.t1	hxk1-1	'-Fe'	'-Glc'	4.066897319	286
1557	Cz04g17310.t1	hxk1-2	'+Fe'	'+Glc'	-2.047582695	286
1558	Cz04g17310.t1	hxk1-2	'+Fe'	'-Glc'	-3.51714679	286
1559	Cz04g17310.t1	hxk1-2	'-Fe'	'+Glc'	3.511004866	286
1560	Cz04g17310.t1	hxk1-2	'-Fe'	'-Glc'	-3.51714679	286
1561	Cz04g18090.t1	WT	'+Fe'	'+Glc'	1.114805089	156
1562	Cz04g18090.t1	WT	'+Fe'	'-Glc'	-0.041086806	156
1563	Cz04g18090.t1	WT	'-Fe'	'+Glc'	-3.240190011	156
1564	Cz04g18090.t1	WT	'-Fe'	'-Glc'	0.80015063	156
1565	Cz04g18090.t1	hxk1-1	'+Fe'	'+Glc'	0.837426777	156
1566	Cz04g18090.t1	hxk1-1	'+Fe'	'-Glc'	-0.446229064	156
1567	Cz04g18090.t1	hxk1-1	'-Fe'	'+Glc'	-0.36267231	156
1568	Cz04g18090.t1	hxk1-1	'-Fe'	'-Glc'	0.989848868	156
1569	Cz04g18090.t1	hxk1-2	'+Fe'	'+Glc'	1.125867943	156
1570	Cz04g18090.t1	hxk1-2	'+Fe'	'-Glc'	0.310149159	156
1571	Cz04g18090.t1	hxk1-2	'-Fe'	'+Glc'	-1.984211478	156
1572	Cz04g18090.t1	hxk1-2	'-Fe'	'-Glc'	0.896141203	156
1573	Cz04g20050.t1	WT	'+Fe'	'+Glc'	0.08558859	477
1574	Cz04g20050.t1	WT	'+Fe'	'-Glc'	0.229364407	477
1575	Cz04g20050.t1	WT	'-Fe'	'+Glc'	1.0729397	477
1576	Cz04g20050.t1	WT	'-Fe'	'-Glc'	0.145658862	477
1577	Cz04g20050.t1	hxk1-1	'+Fe'	'+Glc'	-0.361716721	477
1578	Cz04g20050.t1	hxk1-1	'+Fe'	'-Glc'	-0.835440536	477
1579	Cz04g20050.t1	hxk1-1	'-Fe'	'+Glc'	0.489652591	477
1580	Cz04g20050.t1	hxk1-1	'-Fe'	'-Glc'	-0.207664653	477
1581	Cz04g20050.t1	hxk1-2	'+Fe'	'+Glc'	-0.175172333	477
1582	Cz04g20050.t1	hxk1-2	'+Fe'	'-Glc'	-0.08900971	477
1583	Cz04g20050.t1	hxk1-2	'-Fe'	'+Glc'	0.147789784	477
1584	Cz04g20050.t1	hxk1-2	'-Fe'	'-Glc'	-0.501989981	477
1585	Cz04g20110.t1	WT	'+Fe'	'+Glc'	-1.63686453	335
1586	Cz04g20110.t1	WT	'+Fe'	'-Glc'	-0.241834734	335
1587	Cz04g20110.t1	WT	'-Fe'	'+Glc'	2.409992054	335
1588	Cz04g20110.t1	WT	'-Fe'	'-Glc'	-0.914238702	335
1589	Cz04g20110.t1	hxk1-1	'+Fe'	'+Glc'	0.878896966	335
1590	Cz04g20110.t1	hxk1-1	'+Fe'	'-Glc'	0.330034546	335
1591	Cz04g20110.t1	hxk1-1	'-Fe'	'+Glc'	0.846134332	335
1592	Cz04g20110.t1	hxk1-1	'-Fe'	'-Glc'	-0.564573013	335
1593	Cz04g20110.t1	hxk1-2	'+Fe'	'+Glc'	-1.664292756	335
1594	Cz04g20110.t1	hxk1-2	'+Fe'	'-Glc'	-0.116460895	335
1595	Cz04g20110.t1	hxk1-2	'-Fe'	'+Glc'	1.304087169	335
1596	Cz04g20110.t1	hxk1-2	'-Fe'	'-Glc'	-0.630880437	335
1597	Cz04g21270.t1	WT	'+Fe'	'+Glc'	3.133635668	236
1598	Cz04g21270.t1	WT	'+Fe'	'-Glc'	-2.319221037	236
1599	Cz04g21270.t1	WT	'-Fe'	'+Glc'	-4.878015223	236
1600	Cz04g21270.t1	WT	'-Fe'	'-Glc'	1.52026284	236
1601	Cz04g21270.t1	hxk1-1	'+Fe'	'+Glc'	1.720408463	236
1602	Cz04g21270.t1	hxk1-1	'+Fe'	'-Glc'	-0.281748941	236
1603	Cz04g21270.t1	hxk1-1	'-Fe'	'+Glc'	2.296844427	236
1604	Cz04g21270.t1	hxk1-1	'-Fe'	'-Glc'	-1.54772068	236
1605	Cz04g21270.t1	hxk1-2	'+Fe'	'+Glc'	3.735710194	236
1606	Cz04g21270.t1	hxk1-2	'+Fe'	'-Glc'	-1.733262351	236
1607	Cz04g21270.t1	hxk1-2	'-Fe'	'+Glc'	-2.847515349	236
1608	Cz04g21270.t1	hxk1-2	'-Fe'	'-Glc'	1.200621989	236
1609	Cz04g22080.t1	WT	'+Fe'	'+Glc'	0.172608986	412
1610	Cz04g22080.t1	WT	'+Fe'	'-Glc'	-0.975535588	412
1611	Cz04g22080.t1	WT	'-Fe'	'+Glc'	1.597819487	412
1612	Cz04g22080.t1	WT	'-Fe'	'-Glc'	-0.4105289	412
1613	Cz04g22080.t1	hxk1-1	'+Fe'	'+Glc'	0.192423526	412
1614	Cz04g22080.t1	hxk1-1	'+Fe'	'-Glc'	0.525557856	412
1615	Cz04g22080.t1	hxk1-1	'-Fe'	'+Glc'	0.133773883	412
1616	Cz04g22080.t1	hxk1-1	'-Fe'	'-Glc'	-0.927397085	412
1617	Cz04g22080.t1	hxk1-2	'+Fe'	'+Glc'	0.39014225	412
1618	Cz04g22080.t1	hxk1-2	'+Fe'	'-Glc'	-1.446636741	412
1619	Cz04g22080.t1	hxk1-2	'-Fe'	'+Glc'	0.853801516	412
1620	Cz04g22080.t1	hxk1-2	'-Fe'	'-Glc'	-0.106029191	412
1621	Cz04g22160.t1	WT	'+Fe'	'+Glc'	-0.007923404	402
1622	Cz04g22160.t1	WT	'+Fe'	'-Glc'	-0.618620418	402
1623	Cz04g22160.t1	WT	'-Fe'	'+Glc'	1.779566092	402
1624	Cz04g22160.t1	WT	'-Fe'	'-Glc'	0.645177855	402
1625	Cz04g22160.t1	hxk1-1	'+Fe'	'+Glc'	-0.222062227	402
1626	Cz04g22160.t1	hxk1-1	'+Fe'	'-Glc'	-0.978111806	402
1627	Cz04g22160.t1	hxk1-1	'-Fe'	'+Glc'	-0.640204035	402
1628	Cz04g22160.t1	hxk1-1	'-Fe'	'-Glc'	0.043149443	402
1629	Cz04g22160.t1	hxk1-2	'+Fe'	'+Glc'	-0.376531609	402
1630	Cz04g22160.t1	hxk1-2	'+Fe'	'-Glc'	-1.045929488	402
1631	Cz04g22160.t1	hxk1-2	'-Fe'	'+Glc'	1.184269407	402
1632	Cz04g22160.t1	hxk1-2	'-Fe'	'-Glc'	0.23722019	402
1633	Cz04g23150.t1	WT	'+Fe'	'+Glc'	0.28174756	347
1634	Cz04g23150.t1	WT	'+Fe'	'-Glc'	-0.100261853	347
1635	Cz04g23150.t1	WT	'-Fe'	'+Glc'	1.268964769	347
1636	Cz04g23150.t1	WT	'-Fe'	'-Glc'	-0.712946431	347
1637	Cz04g23150.t1	hxk1-1	'+Fe'	'+Glc'	0.018266179	347
1638	Cz04g23150.t1	hxk1-1	'+Fe'	'-Glc'	-0.199695193	347
1639	Cz04g23150.t1	hxk1-1	'-Fe'	'+Glc'	-0.154176771	347
1640	Cz04g23150.t1	hxk1-1	'-Fe'	'-Glc'	-0.876214113	347
1641	Cz04g23150.t1	hxk1-2	'+Fe'	'+Glc'	0.386153703	347
1642	Cz04g23150.t1	hxk1-2	'+Fe'	'-Glc'	-0.222558537	347
1643	Cz04g23150.t1	hxk1-2	'-Fe'	'+Glc'	0.673275557	347
1644	Cz04g23150.t1	hxk1-2	'-Fe'	'-Glc'	-0.362554871	347
1645	Cz04g23180.t1	WT	'+Fe'	'+Glc'	0.204762243	486
1646	Cz04g23180.t1	WT	'+Fe'	'-Glc'	0.201153543	486
1647	Cz04g23180.t1	WT	'-Fe'	'+Glc'	1.049458536	486
1648	Cz04g23180.t1	WT	'-Fe'	'-Glc'	-0.852930194	486
1649	Cz04g23180.t1	hxk1-1	'+Fe'	'+Glc'	0.074314687	486
1650	Cz04g23180.t1	hxk1-1	'+Fe'	'-Glc'	0.059402472	486
1651	Cz04g23180.t1	hxk1-1	'-Fe'	'+Glc'	0.392048859	486
1652	Cz04g23180.t1	hxk1-1	'-Fe'	'-Glc'	0.495704805	486
1653	Cz04g23180.t1	hxk1-2	'+Fe'	'+Glc'	-0.184471847	486
1654	Cz04g23180.t1	hxk1-2	'+Fe'	'-Glc'	-0.093255304	486
1655	Cz04g23180.t1	hxk1-2	'-Fe'	'+Glc'	-0.133567503	486
1656	Cz04g23180.t1	hxk1-2	'-Fe'	'-Glc'	-1.212620296	486
1657	Cz04g23200.t1	WT	'+Fe'	'+Glc'	-0.53654238	135
1658	Cz04g23200.t1	WT	'+Fe'	'-Glc'	0.833390428	135
1659	Cz04g23200.t1	WT	'-Fe'	'+Glc'	-1.549427888	135
1660	Cz04g23200.t1	WT	'-Fe'	'-Glc'	1.065787262	135
1661	Cz04g23200.t1	hxk1-1	'+Fe'	'+Glc'	-0.792001836	135
1662	Cz04g23200.t1	hxk1-1	'+Fe'	'-Glc'	-0.295589612	135
1663	Cz04g23200.t1	hxk1-1	'-Fe'	'+Glc'	-0.961223875	135
1664	Cz04g23200.t1	hxk1-1	'-Fe'	'-Glc'	0.150298326	135
1665	Cz04g23200.t1	hxk1-2	'+Fe'	'+Glc'	0.675857622	135
1666	Cz04g23200.t1	hxk1-2	'+Fe'	'-Glc'	0.780623869	135
1667	Cz04g23200.t1	hxk1-2	'-Fe'	'+Glc'	-0.080915548	135
1668	Cz04g23200.t1	hxk1-2	'-Fe'	'-Glc'	0.709743633	135
1669	Cz04g24090.t1	WT	'+Fe'	'+Glc'	-0.426939573	124
1670	Cz04g24090.t1	WT	'+Fe'	'-Glc'	1.095849661	124
1671	Cz04g24090.t1	WT	'-Fe'	'+Glc'	-1.333590429	124
1672	Cz04g24090.t1	WT	'-Fe'	'-Glc'	0.064312287	124
1673	Cz04g24090.t1	hxk1-1	'+Fe'	'+Glc'	0.168538064	124
1674	Cz04g24090.t1	hxk1-1	'+Fe'	'-Glc'	0.388768775	124
1675	Cz04g24090.t1	hxk1-1	'-Fe'	'+Glc'	-0.521330943	124
1676	Cz04g24090.t1	hxk1-1	'-Fe'	'-Glc'	0.322585639	124
1677	Cz04g24090.t1	hxk1-2	'+Fe'	'+Glc'	0.377587233	124
1678	Cz04g24090.t1	hxk1-2	'+Fe'	'-Glc'	0.598219313	124
1679	Cz04g24090.t1	hxk1-2	'-Fe'	'+Glc'	-0.532022207	124
1680	Cz04g24090.t1	hxk1-2	'-Fe'	'-Glc'	-0.201977821	124
1681	Cz04g24200.t1	WT	'+Fe'	'+Glc'	-0.642425788	456
1682	Cz04g24200.t1	WT	'+Fe'	'-Glc'	-0.133583544	456
1683	Cz04g24200.t1	WT	'-Fe'	'+Glc'	1.020669341	456
1684	Cz04g24200.t1	WT	'-Fe'	'-Glc'	-0.249302677	456
1685	Cz04g24200.t1	hxk1-1	'+Fe'	'+Glc'	0.382625385	456
1686	Cz04g24200.t1	hxk1-1	'+Fe'	'-Glc'	0.492036049	456
1687	Cz04g24200.t1	hxk1-1	'-Fe'	'+Glc'	-0.648443923	456
1688	Cz04g24200.t1	hxk1-1	'-Fe'	'-Glc'	-0.077900375	456
1689	Cz04g24200.t1	hxk1-2	'+Fe'	'+Glc'	-0.61584598	456
1690	Cz04g24200.t1	hxk1-2	'+Fe'	'-Glc'	0.047553515	456
1691	Cz04g24200.t1	hxk1-2	'-Fe'	'+Glc'	0.517134479	456
1692	Cz04g24200.t1	hxk1-2	'-Fe'	'-Glc'	-0.092516481	456
1693	Cz04g26110.t1	WT	'+Fe'	'+Glc'	0.362406661	405
1694	Cz04g26110.t1	WT	'+Fe'	'-Glc'	-0.917385765	405
1695	Cz04g26110.t1	WT	'-Fe'	'+Glc'	1.848293803	405
1696	Cz04g26110.t1	WT	'-Fe'	'-Glc'	-0.917385765	405
1697	Cz04g26110.t1	hxk1-1	'+Fe'	'+Glc'	0.635693072	405
1698	Cz04g26110.t1	hxk1-1	'+Fe'	'-Glc'	1.066585603	405
1699	Cz04g26110.t1	hxk1-1	'-Fe'	'+Glc'	-0.917385765	405
1700	Cz04g26110.t1	hxk1-1	'-Fe'	'-Glc'	-0.917385765	405
1701	Cz04g26110.t1	hxk1-2	'+Fe'	'+Glc'	0.539209816	405
1702	Cz04g26110.t1	hxk1-2	'+Fe'	'-Glc'	-0.917385765	405
1703	Cz04g26110.t1	hxk1-2	'-Fe'	'+Glc'	1.052125637	405
1704	Cz04g26110.t1	hxk1-2	'-Fe'	'-Glc'	-0.917385765	405
1705	Cz04g30020.t1	WT	'+Fe'	'+Glc'	0.268434755	397
1706	Cz04g30020.t1	WT	'+Fe'	'-Glc'	-0.783836316	397
1707	Cz04g30020.t1	WT	'-Fe'	'+Glc'	1.421584814	397
1708	Cz04g30020.t1	WT	'-Fe'	'-Glc'	0.536481806	397
1709	Cz04g30020.t1	hxk1-1	'+Fe'	'+Glc'	-0.148337931	397
1710	Cz04g30020.t1	hxk1-1	'+Fe'	'-Glc'	-0.433291121	397
1711	Cz04g30020.t1	hxk1-1	'-Fe'	'+Glc'	-0.225998302	397
1712	Cz04g30020.t1	hxk1-1	'-Fe'	'-Glc'	0.304831412	397
1713	Cz04g30020.t1	hxk1-2	'+Fe'	'+Glc'	-0.535709219	397
1714	Cz04g30020.t1	hxk1-2	'+Fe'	'-Glc'	-0.942222254	397
1715	Cz04g30020.t1	hxk1-2	'-Fe'	'+Glc'	0.481605858	397
1716	Cz04g30020.t1	hxk1-2	'-Fe'	'-Glc'	0.056456498	397
1717	Cz04g30210.t1	WT	'+Fe'	'+Glc'	1.210308999	170
1718	Cz04g30210.t1	WT	'+Fe'	'-Glc'	0.446770484	170
1719	Cz04g30210.t1	WT	'-Fe'	'+Glc'	-1.903479445	170
1720	Cz04g30210.t1	WT	'-Fe'	'-Glc'	0.363263925	170
1721	Cz04g30210.t1	hxk1-1	'+Fe'	'+Glc'	-0.143800093	170
1722	Cz04g30210.t1	hxk1-1	'+Fe'	'-Glc'	0.290905094	170
1723	Cz04g30210.t1	hxk1-1	'-Fe'	'+Glc'	-0.15916428	170
1724	Cz04g30210.t1	hxk1-1	'-Fe'	'-Glc'	-0.422201813	170
1725	Cz04g30210.t1	hxk1-2	'+Fe'	'+Glc'	1.069750008	170
1726	Cz04g30210.t1	hxk1-2	'+Fe'	'-Glc'	0.458872842	170
1727	Cz04g30210.t1	hxk1-2	'-Fe'	'+Glc'	-1.246623463	170
1728	Cz04g30210.t1	hxk1-2	'-Fe'	'-Glc'	0.035397742	170
1729	Cz04g30255.t1	WT	'+Fe'	'+Glc'	2.720737648	239
1730	Cz04g30255.t1	WT	'+Fe'	'-Glc'	-0.555168365	239
1731	Cz04g30255.t1	WT	'-Fe'	'+Glc'	-3.95775797	239
1732	Cz04g30255.t1	WT	'-Fe'	'-Glc'	-0.065729577	239
1733	Cz04g30255.t1	hxk1-1	'+Fe'	'+Glc'	1.835918645	239
1734	Cz04g30255.t1	hxk1-1	'+Fe'	'-Glc'	1.366486118	239
1735	Cz04g30255.t1	hxk1-1	'-Fe'	'+Glc'	-1.758714683	239
1736	Cz04g30255.t1	hxk1-1	'-Fe'	'-Glc'	-0.675729145	239
1737	Cz04g30255.t1	hxk1-2	'+Fe'	'+Glc'	2.546533953	239
1738	Cz04g30255.t1	hxk1-2	'+Fe'	'-Glc'	-0.093300126	239
1739	Cz04g30255.t1	hxk1-2	'-Fe'	'+Glc'	-1.555937983	239
1740	Cz04g30255.t1	hxk1-2	'-Fe'	'-Glc'	0.192661485	239
1741	Cz04g31120.t1	WT	'+Fe'	'+Glc'	-1.57520832	328
1742	Cz04g31120.t1	WT	'+Fe'	'-Glc'	0.186354321	328
1743	Cz04g31120.t1	WT	'-Fe'	'+Glc'	1.3583671	328
1744	Cz04g31120.t1	WT	'-Fe'	'-Glc'	0.258970201	328
1745	Cz04g31120.t1	hxk1-1	'+Fe'	'+Glc'	0.338892541	328
1746	Cz04g31120.t1	hxk1-1	'+Fe'	'-Glc'	0.342981563	328
1747	Cz04g31120.t1	hxk1-1	'-Fe'	'+Glc'	0.784287674	328
1748	Cz04g31120.t1	hxk1-1	'-Fe'	'-Glc'	-0.252310803	328
1749	Cz04g31120.t1	hxk1-2	'+Fe'	'+Glc'	-0.929931525	328
1750	Cz04g31120.t1	hxk1-2	'+Fe'	'-Glc'	-0.35034303	328
1751	Cz04g31120.t1	hxk1-2	'-Fe'	'+Glc'	0.069287407	328
1752	Cz04g31120.t1	hxk1-2	'-Fe'	'-Glc'	-0.231347128	328
1753	Cz04g31180.t1	WT	'+Fe'	'+Glc'	1.284941902	530
1754	Cz04g31180.t1	WT	'+Fe'	'-Glc'	0.624189511	530
1755	Cz04g31180.t1	WT	'-Fe'	'+Glc'	2.766219203	530
1756	Cz04g31180.t1	WT	'-Fe'	'-Glc'	-1.229143531	530
1757	Cz04g31180.t1	hxk1-1	'+Fe'	'+Glc'	0.912257235	530
1758	Cz04g31180.t1	hxk1-1	'+Fe'	'-Glc'	-2.406030566	530
1759	Cz04g31180.t1	hxk1-1	'-Fe'	'+Glc'	-0.762635513	530
1760	Cz04g31180.t1	hxk1-1	'-Fe'	'-Glc'	-0.519977431	530
1761	Cz04g31180.t1	hxk1-2	'+Fe'	'+Glc'	0.750551965	530
1762	Cz04g31180.t1	hxk1-2	'+Fe'	'-Glc'	0.046883983	530
1763	Cz04g31180.t1	hxk1-2	'-Fe'	'+Glc'	0.68587389	530
1764	Cz04g31180.t1	hxk1-2	'-Fe'	'-Glc'	-2.153130647	530
1765	Cz04g31230.t1	WT	'+Fe'	'+Glc'	0.446063588	358
1766	Cz04g31230.t1	WT	'+Fe'	'-Glc'	0.760243877	358
1767	Cz04g31230.t1	WT	'-Fe'	'+Glc'	1.684655961	358
1768	Cz04g31230.t1	WT	'-Fe'	'-Glc'	-1.494059441	358
1769	Cz04g31230.t1	hxk1-1	'+Fe'	'+Glc'	0.074685445	358
1770	Cz04g31230.t1	hxk1-1	'+Fe'	'-Glc'	-0.481287481	358
1771	Cz04g31230.t1	hxk1-1	'-Fe'	'+Glc'	-0.04241118	358
1772	Cz04g31230.t1	hxk1-1	'-Fe'	'-Glc'	0.022140014	358
1773	Cz04g31230.t1	hxk1-2	'+Fe'	'+Glc'	0.03371606	358
1774	Cz04g31230.t1	hxk1-2	'+Fe'	'-Glc'	0.263252917	358
1775	Cz04g31230.t1	hxk1-2	'-Fe'	'+Glc'	0.865701373	358
1776	Cz04g31230.t1	hxk1-2	'-Fe'	'-Glc'	-2.132701134	358
1777	Cz04g32180.t1	WT	'+Fe'	'+Glc'	-0.739774316	306
1778	Cz04g32180.t1	WT	'+Fe'	'-Glc'	0.258641851	306
1779	Cz04g32180.t1	WT	'-Fe'	'+Glc'	2.047950093	306
1780	Cz04g32180.t1	WT	'-Fe'	'-Glc'	0.452901913	306
1781	Cz04g32180.t1	hxk1-1	'+Fe'	'+Glc'	0.56818076	306
1782	Cz04g32180.t1	hxk1-1	'+Fe'	'-Glc'	-0.103345218	306
1783	Cz04g32180.t1	hxk1-1	'-Fe'	'+Glc'	-2.132424389	306
1784	Cz04g32180.t1	hxk1-1	'-Fe'	'-Glc'	0.029792467	306
1785	Cz04g32180.t1	hxk1-2	'+Fe'	'+Glc'	-1.133426689	306
1786	Cz04g32180.t1	hxk1-2	'+Fe'	'-Glc'	-0.156858453	306
1787	Cz04g32180.t1	hxk1-2	'-Fe'	'+Glc'	1.193291385	306
1788	Cz04g32180.t1	hxk1-2	'-Fe'	'-Glc'	-0.284929403	306
1789	Cz04g34150.t1	WT	'+Fe'	'+Glc'	-1.327302854	293
1790	Cz04g34150.t1	WT	'+Fe'	'-Glc'	-2.404516452	293
1791	Cz04g34150.t1	WT	'-Fe'	'+Glc'	4.346174533	293
1792	Cz04g34150.t1	WT	'-Fe'	'-Glc'	1.728831958	293
1793	Cz04g34150.t1	hxk1-1	'+Fe'	'+Glc'	-2.404516452	293
1794	Cz04g34150.t1	hxk1-1	'+Fe'	'-Glc'	-2.404516452	293
1795	Cz04g34150.t1	hxk1-1	'-Fe'	'+Glc'	2.540688588	293
1796	Cz04g34150.t1	hxk1-1	'-Fe'	'-Glc'	-2.404516452	293
1797	Cz04g34150.t1	hxk1-2	'+Fe'	'+Glc'	-0.656069382	293
1798	Cz04g34150.t1	hxk1-2	'+Fe'	'-Glc'	-2.404516452	293
1799	Cz04g34150.t1	hxk1-2	'-Fe'	'+Glc'	3.713799793	293
1800	Cz04g34150.t1	hxk1-2	'-Fe'	'-Glc'	1.676459624	293
1801	Cz04g34180.t1	WT	'+Fe'	'+Glc'	0.855007754	532
1802	Cz04g34180.t1	WT	'+Fe'	'-Glc'	-1.12280796	532
1803	Cz04g34180.t1	WT	'-Fe'	'+Glc'	2.854742471	532
1804	Cz04g34180.t1	WT	'-Fe'	'-Glc'	-1.12280796	532
1805	Cz04g34180.t1	hxk1-1	'+Fe'	'+Glc'	0.055334061	532
1806	Cz04g34180.t1	hxk1-1	'+Fe'	'-Glc'	-1.12280796	532
1807	Cz04g34180.t1	hxk1-1	'-Fe'	'+Glc'	0.199862204	532
1808	Cz04g34180.t1	hxk1-1	'-Fe'	'-Glc'	-1.12280796	532
1809	Cz04g34180.t1	hxk1-2	'+Fe'	'+Glc'	0.744567145	532
1810	Cz04g34180.t1	hxk1-2	'+Fe'	'-Glc'	-1.12280796	532
1811	Cz04g34180.t1	hxk1-2	'-Fe'	'+Glc'	2.027334123	532
1812	Cz04g34180.t1	hxk1-2	'-Fe'	'-Glc'	-1.12280796	532
1813	Cz04g35010.t1	WT	'+Fe'	'+Glc'	0.318346098	449
1814	Cz04g35010.t1	WT	'+Fe'	'-Glc'	-0.044751158	449
1815	Cz04g35010.t1	WT	'-Fe'	'+Glc'	0.868921837	449
1816	Cz04g35010.t1	WT	'-Fe'	'-Glc'	0.085516436	449
1817	Cz04g35010.t1	hxk1-1	'+Fe'	'+Glc'	-0.160979826	449
1818	Cz04g35010.t1	hxk1-1	'+Fe'	'-Glc'	-0.054243965	449
1819	Cz04g35010.t1	hxk1-1	'-Fe'	'+Glc'	-0.419180435	449
1820	Cz04g35010.t1	hxk1-1	'-Fe'	'-Glc'	-0.269539941	449
1821	Cz04g35010.t1	hxk1-2	'+Fe'	'+Glc'	-0.064396619	449
1822	Cz04g35010.t1	hxk1-2	'+Fe'	'-Glc'	-0.198556851	449
1823	Cz04g35010.t1	hxk1-2	'-Fe'	'+Glc'	0.297586727	449
1824	Cz04g35010.t1	hxk1-2	'-Fe'	'-Glc'	-0.358722303	449
1825	Cz04g36140.t2	WT	'+Fe'	'+Glc'	-0.229950071	99
1826	Cz04g36140.t2	WT	'+Fe'	'-Glc'	-0.46929433	99
1827	Cz04g36140.t2	WT	'-Fe'	'+Glc'	-1.403626267	99
1828	Cz04g36140.t2	WT	'-Fe'	'-Glc'	0.064119002	99
1829	Cz04g36140.t2	hxk1-1	'+Fe'	'+Glc'	0.962774927	99
1830	Cz04g36140.t2	hxk1-1	'+Fe'	'-Glc'	0.35110907	99
1831	Cz04g36140.t2	hxk1-1	'-Fe'	'+Glc'	-0.441180929	99
1832	Cz04g36140.t2	hxk1-1	'-Fe'	'-Glc'	-0.06169977	99
1833	Cz04g36140.t2	hxk1-2	'+Fe'	'+Glc'	0.58553311	99
1834	Cz04g36140.t2	hxk1-2	'+Fe'	'-Glc'	-0.229846662	99
1835	Cz04g36140.t2	hxk1-2	'-Fe'	'+Glc'	0.24368701	99
1836	Cz04g36140.t2	hxk1-2	'-Fe'	'-Glc'	0.62837491	99
1837	Cz04g37070.t1	WT	'+Fe'	'+Glc'	2.568060116	182
1838	Cz04g37070.t1	WT	'+Fe'	'-Glc'	-0.028386267	182
1839	Cz04g37070.t1	WT	'-Fe'	'+Glc'	-1.78026593	182
1840	Cz04g37070.t1	WT	'-Fe'	'-Glc'	-0.557066963	182
1841	Cz04g37070.t1	hxk1-1	'+Fe'	'+Glc'	0.628288287	182
1842	Cz04g37070.t1	hxk1-1	'+Fe'	'-Glc'	-0.607823876	182
1843	Cz04g37070.t1	hxk1-1	'-Fe'	'+Glc'	-0.604267797	182
1844	Cz04g37070.t1	hxk1-1	'-Fe'	'-Glc'	-0.622280688	182
1845	Cz04g37070.t1	hxk1-2	'+Fe'	'+Glc'	1.669396511	182
1846	Cz04g37070.t1	hxk1-2	'+Fe'	'-Glc'	-0.299646458	182
1847	Cz04g37070.t1	hxk1-2	'-Fe'	'+Glc'	-0.817012937	182
1848	Cz04g37070.t1	hxk1-2	'-Fe'	'-Glc'	0.451006001	182
1849	Cz04g37150.t1	WT	'+Fe'	'+Glc'	-0.177942828	12
1850	Cz04g37150.t1	WT	'+Fe'	'-Glc'	3.169190978	12
1851	Cz04g37150.t1	WT	'-Fe'	'+Glc'	-3.111234878	12
1852	Cz04g37150.t1	WT	'-Fe'	'-Glc'	-1.303103648	12
1853	Cz04g37150.t1	hxk1-1	'+Fe'	'+Glc'	0.152420271	12
1854	Cz04g37150.t1	hxk1-1	'+Fe'	'-Glc'	2.231579661	12
1855	Cz04g37150.t1	hxk1-1	'-Fe'	'+Glc'	-0.186556823	12
1856	Cz04g37150.t1	hxk1-1	'-Fe'	'-Glc'	-0.840818984	12
1857	Cz04g37150.t1	hxk1-2	'+Fe'	'+Glc'	0.803396345	12
1858	Cz04g37150.t1	hxk1-2	'+Fe'	'-Glc'	2.640858137	12
1859	Cz04g37150.t1	hxk1-2	'-Fe'	'+Glc'	-2.143311836	12
1860	Cz04g37150.t1	hxk1-2	'-Fe'	'-Glc'	-1.234476395	12
1861	Cz04g39120.t1	WT	'+Fe'	'+Glc'	-0.82505481	507
1862	Cz04g39120.t1	WT	'+Fe'	'-Glc'	0.301793592	507
1863	Cz04g39120.t1	WT	'-Fe'	'+Glc'	1.66768195	507
1864	Cz04g39120.t1	WT	'-Fe'	'-Glc'	-0.02790628	507
1865	Cz04g39120.t1	hxk1-1	'+Fe'	'+Glc'	-0.590074635	507
1866	Cz04g39120.t1	hxk1-1	'+Fe'	'-Glc'	-0.751179315	507
1867	Cz04g39120.t1	hxk1-1	'-Fe'	'+Glc'	-0.360874105	507
1868	Cz04g39120.t1	hxk1-1	'-Fe'	'-Glc'	-0.711460691	507
1869	Cz04g39120.t1	hxk1-2	'+Fe'	'+Glc'	0.670397621	507
1870	Cz04g39120.t1	hxk1-2	'+Fe'	'-Glc'	0.2097683	507
1871	Cz04g39120.t1	hxk1-2	'-Fe'	'+Glc'	0.488941225	507
1872	Cz04g39120.t1	hxk1-2	'-Fe'	'-Glc'	-0.072032852	507
1873	Cz04g39190.t1	WT	'+Fe'	'+Glc'	-0.043196268	43
1874	Cz04g39190.t1	WT	'+Fe'	'-Glc'	0.254375285	43
1875	Cz04g39190.t1	WT	'-Fe'	'+Glc'	-1.216716732	43
1876	Cz04g39190.t1	WT	'-Fe'	'-Glc'	-0.626299194	43
1877	Cz04g39190.t1	hxk1-1	'+Fe'	'+Glc'	1.346207208	43
1878	Cz04g39190.t1	hxk1-1	'+Fe'	'-Glc'	-0.150675818	43
1879	Cz04g39190.t1	hxk1-1	'-Fe'	'+Glc'	-0.211342449	43
1880	Cz04g39190.t1	hxk1-1	'-Fe'	'-Glc'	1.104480112	43
1881	Cz04g39190.t1	hxk1-2	'+Fe'	'+Glc'	0.162336189	43
1882	Cz04g39190.t1	hxk1-2	'+Fe'	'-Glc'	0.466277603	43
1883	Cz04g39190.t1	hxk1-2	'-Fe'	'+Glc'	-0.609467265	43
1884	Cz04g39190.t1	hxk1-2	'-Fe'	'-Glc'	-0.475978671	43
1885	Cz05g00200.t1	WT	'+Fe'	'+Glc'	1.564569325	168
1886	Cz05g00200.t1	WT	'+Fe'	'-Glc'	0.347792699	168
1887	Cz05g00200.t1	WT	'-Fe'	'+Glc'	-1.798444318	168
1888	Cz05g00200.t1	WT	'-Fe'	'-Glc'	-0.584691587	168
1889	Cz05g00200.t1	hxk1-1	'+Fe'	'+Glc'	0.465868464	168
1890	Cz05g00200.t1	hxk1-1	'+Fe'	'-Glc'	0.269535464	168
1891	Cz05g00200.t1	hxk1-1	'-Fe'	'+Glc'	-0.444129811	168
1892	Cz05g00200.t1	hxk1-1	'-Fe'	'-Glc'	0.460884874	168
1893	Cz05g00200.t1	hxk1-2	'+Fe'	'+Glc'	1.219298093	168
1894	Cz05g00200.t1	hxk1-2	'+Fe'	'-Glc'	0.277509335	168
1895	Cz05g00200.t1	hxk1-2	'-Fe'	'+Glc'	-1.043327194	168
1896	Cz05g00200.t1	hxk1-2	'-Fe'	'-Glc'	-0.734865344	168
1897	Cz05g01020.t1	WT	'+Fe'	'+Glc'	0.148661535	578
1898	Cz05g01020.t1	WT	'+Fe'	'-Glc'	-1.131299675	578
1899	Cz05g01020.t1	WT	'-Fe'	'+Glc'	3.124066934	578
1900	Cz05g01020.t1	WT	'-Fe'	'-Glc'	-1.131299675	578
1901	Cz05g01020.t1	hxk1-1	'+Fe'	'+Glc'	1.783586011	578
1902	Cz05g01020.t1	hxk1-1	'+Fe'	'-Glc'	-1.131299675	578
1903	Cz05g01020.t1	hxk1-1	'-Fe'	'+Glc'	-1.131299675	578
1904	Cz05g01020.t1	hxk1-1	'-Fe'	'-Glc'	-1.131299675	578
1905	Cz05g01020.t1	hxk1-2	'+Fe'	'+Glc'	0.258468278	578
1906	Cz05g01020.t1	hxk1-2	'+Fe'	'-Glc'	-1.131299675	578
1907	Cz05g01020.t1	hxk1-2	'-Fe'	'+Glc'	2.604314969	578
1908	Cz05g01020.t1	hxk1-2	'-Fe'	'-Glc'	-1.131299675	578
1909	Cz05g01280.t1	WT	'+Fe'	'+Glc'	0.564805833	143
1910	Cz05g01280.t1	WT	'+Fe'	'-Glc'	0.757309543	143
1911	Cz05g01280.t1	WT	'-Fe'	'+Glc'	-3.091580462	143
1912	Cz05g01280.t1	WT	'-Fe'	'-Glc'	0.457195029	143
1913	Cz05g01280.t1	hxk1-1	'+Fe'	'+Glc'	1.528291748	143
1914	Cz05g01280.t1	hxk1-1	'+Fe'	'-Glc'	-0.373288958	143
1915	Cz05g01280.t1	hxk1-1	'-Fe'	'+Glc'	1.216381409	143
1916	Cz05g01280.t1	hxk1-1	'-Fe'	'-Glc'	-1.393072846	143
1917	Cz05g01280.t1	hxk1-2	'+Fe'	'+Glc'	0.346682148	143
1918	Cz05g01280.t1	hxk1-2	'+Fe'	'-Glc'	0.630971433	143
1919	Cz05g01280.t1	hxk1-2	'-Fe'	'+Glc'	-1.278945149	143
1920	Cz05g01280.t1	hxk1-2	'-Fe'	'-Glc'	0.635250271	143
1921	Cz05g02010.t1	WT	'+Fe'	'+Glc'	-1.084816675	129
1922	Cz05g02010.t1	WT	'+Fe'	'-Glc'	0.882105285	129
1923	Cz05g02010.t1	WT	'-Fe'	'+Glc'	-2.151864597	129
1924	Cz05g02010.t1	WT	'-Fe'	'-Glc'	1.799495607	129
1925	Cz05g02010.t1	hxk1-1	'+Fe'	'+Glc'	-0.272112292	129
1926	Cz05g02010.t1	hxk1-1	'+Fe'	'-Glc'	0.762823345	129
1927	Cz05g02010.t1	hxk1-1	'-Fe'	'+Glc'	-0.247808605	129
1928	Cz05g02010.t1	hxk1-1	'-Fe'	'-Glc'	-0.532760692	129
1929	Cz05g02010.t1	hxk1-2	'+Fe'	'+Glc'	0.246583666	129
1930	Cz05g02010.t1	hxk1-2	'+Fe'	'-Glc'	0.5530504	129
1931	Cz05g02010.t1	hxk1-2	'-Fe'	'+Glc'	-1.12298004	129
1932	Cz05g02010.t1	hxk1-2	'-Fe'	'-Glc'	1.168284598	129
1933	Cz05g03190.t1	WT	'+Fe'	'+Glc'	-0.444886934	302
1934	Cz05g03190.t1	WT	'+Fe'	'-Glc'	1.739382243	302
1935	Cz05g03190.t1	WT	'-Fe'	'+Glc'	2.66875212	302
1936	Cz05g03190.t1	WT	'-Fe'	'-Glc'	-1.695572718	302
1937	Cz05g03190.t1	hxk1-1	'+Fe'	'+Glc'	-0.055184008	302
1938	Cz05g03190.t1	hxk1-1	'+Fe'	'-Glc'	-0.13149546	302
1939	Cz05g03190.t1	hxk1-1	'-Fe'	'+Glc'	-1.695572718	302
1940	Cz05g03190.t1	hxk1-1	'-Fe'	'-Glc'	-1.695572718	302
1941	Cz05g03190.t1	hxk1-2	'+Fe'	'+Glc'	-0.255109699	302
1942	Cz05g03190.t1	hxk1-2	'+Fe'	'-Glc'	1.427167684	302
1943	Cz05g03190.t1	hxk1-2	'-Fe'	'+Glc'	1.833664928	302
1944	Cz05g03190.t1	hxk1-2	'-Fe'	'-Glc'	-1.695572718	302
1945	Cz05g04170.t1	WT	'+Fe'	'+Glc'	1.01190517	69
1946	Cz05g04170.t1	WT	'+Fe'	'-Glc'	-0.627660078	69
1947	Cz05g04170.t1	WT	'-Fe'	'+Glc'	-2.011798648	69
1948	Cz05g04170.t1	WT	'-Fe'	'-Glc'	-0.23420498	69
1949	Cz05g04170.t1	hxk1-1	'+Fe'	'+Glc'	-0.200807644	69
1950	Cz05g04170.t1	hxk1-1	'+Fe'	'-Glc'	1.410825651	69
1951	Cz05g04170.t1	hxk1-1	'-Fe'	'+Glc'	-0.284011811	69
1952	Cz05g04170.t1	hxk1-1	'-Fe'	'-Glc'	-0.160271198	69
1953	Cz05g04170.t1	hxk1-2	'+Fe'	'+Glc'	0.852612162	69
1954	Cz05g04170.t1	hxk1-2	'+Fe'	'-Glc'	0.283479778	69
1955	Cz05g04170.t1	hxk1-2	'-Fe'	'+Glc'	-0.163395555	69
1956	Cz05g04170.t1	hxk1-2	'-Fe'	'-Glc'	0.123327151	69
1957	Cz05g05050.t1	WT	'+Fe'	'+Glc'	-0.298288469	320
1958	Cz05g05050.t1	WT	'+Fe'	'-Glc'	-0.405101393	320
1959	Cz05g05050.t1	WT	'-Fe'	'+Glc'	1.475645467	320
1960	Cz05g05050.t1	WT	'-Fe'	'-Glc'	0.571918573	320
1961	Cz05g05050.t1	hxk1-1	'+Fe'	'+Glc'	-0.951842513	320
1962	Cz05g05050.t1	hxk1-1	'+Fe'	'-Glc'	-0.331837396	320
1963	Cz05g05050.t1	hxk1-1	'-Fe'	'+Glc'	-0.198257598	320
1964	Cz05g05050.t1	hxk1-1	'-Fe'	'-Glc'	-0.319623137	320
1965	Cz05g05050.t1	hxk1-2	'+Fe'	'+Glc'	-0.2452814	320
1966	Cz05g05050.t1	hxk1-2	'+Fe'	'-Glc'	-0.235013706	320
1967	Cz05g05050.t1	hxk1-2	'-Fe'	'+Glc'	0.613957153	320
1968	Cz05g05050.t1	hxk1-2	'-Fe'	'-Glc'	0.32372442	320
1969	Cz05g05160.t1	WT	'+Fe'	'+Glc'	0.477409572	374
1970	Cz05g05160.t1	WT	'+Fe'	'-Glc'	-0.952592396	374
1971	Cz05g05160.t1	WT	'-Fe'	'+Glc'	2.714266237	374
1972	Cz05g05160.t1	WT	'-Fe'	'-Glc'	0.070061212	374
1973	Cz05g05160.t1	hxk1-1	'+Fe'	'+Glc'	-0.332615398	374
1974	Cz05g05160.t1	hxk1-1	'+Fe'	'-Glc'	-1.027928056	374
1975	Cz05g05160.t1	hxk1-1	'-Fe'	'+Glc'	0.037134877	374
1976	Cz05g05160.t1	hxk1-1	'-Fe'	'-Glc'	-0.543405451	374
1977	Cz05g05160.t1	hxk1-2	'+Fe'	'+Glc'	-0.372530393	374
1978	Cz05g05160.t1	hxk1-2	'+Fe'	'-Glc'	-0.698788197	374
1979	Cz05g05160.t1	hxk1-2	'-Fe'	'+Glc'	0.607756015	374
1980	Cz05g05160.t1	hxk1-2	'-Fe'	'-Glc'	0.021231977	374
1981	Cz05g08110.t1	WT	'+Fe'	'+Glc'	0.403202369	186
1982	Cz05g08110.t1	WT	'+Fe'	'-Glc'	-0.339060195	186
1983	Cz05g08110.t1	WT	'-Fe'	'+Glc'	-2.421841899	186
1984	Cz05g08110.t1	WT	'-Fe'	'-Glc'	-0.157292619	186
1985	Cz05g08110.t1	hxk1-1	'+Fe'	'+Glc'	0.940148201	186
1986	Cz05g08110.t1	hxk1-1	'+Fe'	'-Glc'	1.099475889	186
1987	Cz05g08110.t1	hxk1-1	'-Fe'	'+Glc'	1.088123649	186
1988	Cz05g08110.t1	hxk1-1	'-Fe'	'-Glc'	-0.532935129	186
1989	Cz05g08110.t1	hxk1-2	'+Fe'	'+Glc'	1.022630261	186
1990	Cz05g08110.t1	hxk1-2	'+Fe'	'-Glc'	0.443249505	186
1991	Cz05g08110.t1	hxk1-2	'-Fe'	'+Glc'	-1.42173095	186
1992	Cz05g08110.t1	hxk1-2	'-Fe'	'-Glc'	-0.123969083	186
1993	Cz05g08220.t2	WT	'+Fe'	'+Glc'	-0.837906914	200
1994	Cz05g08220.t2	WT	'+Fe'	'-Glc'	0.736363174	200
1995	Cz05g08220.t2	WT	'-Fe'	'+Glc'	-2.048342339	200
1996	Cz05g08220.t2	WT	'-Fe'	'-Glc'	-1.085615339	200
1997	Cz05g08220.t2	hxk1-1	'+Fe'	'+Glc'	0.25465027	200
1998	Cz05g08220.t2	hxk1-1	'+Fe'	'-Glc'	0.050833773	200
[truncated: 4,950 more rows]
