# Supplementary material for: Iron rescues glucose-mediated photosynthesis repression during lipid accumulation in the green alga Chromochloris zofingiensis
Source: Nat Commun. 2024 Jul 18;15:6046. doi: 10.1038/s41467-024-50170-x (PMC11258321; doi:10.1038/s41467-024-50170-x)
Supplement: Supplementary file 14 — Source Data [file 41467_2024_50170_MOESM14_ESM.zip › SourceData_Jeffers2024/Fig5b_sourcedata.csv]

#Source Data Fig. 5b. Volcano plot, log2 fold change difference (diff) and p-value of the lowest-in-heterotophy( negative dif) or highest-in-heterotrophy (positive diff) values compared to the respective second highest/lowest expression used to plot volcano plot.
Row_ID	diff	p.value	geneID	Name	Note
CzCPg00250.t1.v5.2.3	-2.908034973	7.39E-05	CzCPg00250	psaC	Photosystem I Subunit C
Cz05g10330.t1	-2.712180253	4.11E-05	Cz05g10330	NA	NA
Cz14g24260.t1	-2.447451213	0.000637821	Cz14g24260	NA	NA
Cz16g10140.t1	-2.436302422	0.012920341	Cz16g10140	NA	NA
Cz06g13310.t1	-2.399035771	0.010800773	Cz06g13310	NA	NA
Cz08g19140.t1	-2.336198078	0.001988405	Cz08g19140	NA	NA
Cz09g08050.t1	-2.296871992	0.001861807	Cz09g08050	NA	NA
Cz06g17110.t1	-2.210849609	0.00456981	Cz06g17110	NA	NA
Cz04g30255.t1	-2.199043287	0.000822082	Cz04g30255	NA	NA
Cz08g05030.t1	-2.158791527	0.000416671	Cz08g05030	NA	NA
Cz10g09110.t1	-2.154202989	0.00365517	Cz10g09110	NA	NA
Cz09g16090.t1	-2.146932268	0.019004261	Cz09g16090	NA	NA
Cz03g33180.t1	-2.083176693	0.001821168	Cz03g33180	NA	NA
Cz01g14230.t1	-2.061156331	0.000168193	Cz01g14230	NA	NA
Cz04g21270.t1	-2.030499874	0.000107997	Cz04g21270	NA	NA
Cz01g33010.t1	-1.983343918	2.37E-05	Cz01g33010	NA	NA
Cz08g14060.t1	-1.945964011	0.004263413	Cz08g14060	NA	NA
Cz13g12160.t1	-1.926078268	0.002088474	Cz13g12160	PETC	2Fe-2S Rieske Protein
Cz16g01200.t1	-1.920020288	0.00035114	Cz16g01200	NA	NA
Cz16g19040.t1	-1.916570832	0.001818652	Cz16g19040	PSBO	Photosystem II Subunit O
Cz16g14150.t1	-1.911095328	0.003174027	Cz16g14150	LHC9	LHC Proteins Putatively Associated with PSI
CzCPg00010.t1.v5.2.3	-1.895533568	0.006079579	CzCPg00010	psbA	Photosystem II Subunit A
Cz03g05225.t1	-1.891450731	0.000581568	Cz03g05225	NA	NA
Cz11g24230.t1	-1.891198812	0.009949957	Cz11g24230	NA	NA
Cz14g05070.t1	-1.87666895	4.30E-05	Cz14g05070	NA	NA
UNPLg00285.t1	-1.875630043	0.000765635	UNPLg00285	NA	NA
Cz01g31040.t1	-1.875442838	8.24E-05	Cz01g31040	NA	NA
Cz15g13170.t1	-1.862226261	0.000159037	Cz15g13170	NA	NA
Cz06g29240.t1	-1.848158736	7.27E-05	Cz06g29240	NA	NA
Cz03g28170.t1	-1.838496467	2.99E-05	Cz03g28170	NA	NA
CzCPg00210.t1.v5.2.3	-1.832936463	0.000504263	CzCPg00210	psbD	Photosystem II Subunit D
Cz14g21080.t1	-1.826090152	0.001000097	Cz14g21080	NA	NA
Cz08g11110.t1	-1.769492063	0.000806623	Cz08g11110	NA	NA
Cz08g21220.t1	-1.698742839	6.45E-05	Cz08g21220	NA	NA
Cz05g01280.t1	-1.698507616	0.001692989	Cz05g01280	NA	NA
Cz15g01010.t1	-1.697757041	0.002023889	Cz15g01010	PSAO	Photosystem I Subunit O
Cz07g15040.t1	-1.685336864	0.002659825	Cz07g15040	PSBP	Photosystem II Subunit P
Cz12g08220.t1	-1.65477858	0.000947101	Cz12g08220	TIC20B	Chloroplast Inner Membrane Translocase
Cz06g32270.t1	-1.644013132	0.028769387	Cz06g32270	NA	NA
Cz05g09100.t1	-1.630547047	0.002670555	Cz05g09100	PSBQ2	Photosystem II Subunit Q
Cz08g31150.t1	-1.598740579	0.000617139	Cz08g31150	NA	NA
Cz02g37090.t1	-1.578378158	0.004234947	Cz02g37090	NA	NA
Cz02g28200.t1	-1.576423584	0.002080097	Cz02g28200	NA	NA
Cz15g01235.t1	-1.571887989	0.039300116	Cz15g01235	NA	NA
Cz06g22210.t1	-1.520743394	0.120953465	Cz06g22210	NA	NA
Cz07g04240.t1	-1.520419024	0.002148281	Cz07g04240	NA	NA
Cz17g13100.t1	-1.514577793	0.001245023	Cz17g13100	RBCS	Rubisco Small Subunit
Cz08g18160.t1	-1.498761547	0.068429996	Cz08g18160	NA	NA
Cz03g15170.t1	-1.48723725	0.001759605	Cz03g15170	NA	NA
Cz05g14040.t1	-1.483599692	7.53E-05	Cz05g14040	NA	NA
Cz09g00230.t1	-1.478920841	0.00121105	Cz09g00230	NA	NA
Cz01g11010.t1	-1.471828747	0.000842912	Cz01g11010	NA	NA
Cz11g17150.t1	-1.458778678	0.003164148	Cz11g17150	NA	NA
Cz07g26070.t1	-1.456798147	0.032891674	Cz07g26070	NA	NA
Cz04g12190.t1	-1.447887818	0.000504915	Cz04g12190	NA	NA
Cz02g27060.t1	-1.43270914	0.001415462	Cz02g27060	ATPG	CF0 B' Subunit
Cz01g10080.t1	-1.431612695	0.006416035	Cz01g10080	NA	NA
Cz02g21370.t1	-1.429615576	3.43E-05	Cz02g21370	NA	NA
Cz16g13050.t1	-1.425647737	0.036784819	Cz16g13050	NA	NA
Cz09g32120.t1	-1.421757113	0.002041787	Cz09g32120	NA	NA
Cz09g31080.t1	-1.412095188	0.004008258	Cz09g31080	NA	NA
Cz07g07300.t1	-1.40455579	0.00043816	Cz07g07300	NA	NA
Cz05g04170.t1	-1.38413857	0.021443664	Cz05g04170	NA	NA
Cz02g38170.t1	-1.379370287	0.000357944	Cz02g38170	NA	NA
Cz01g08170.t1	-1.349504585	0.00698987	Cz01g08170	NA	NA
Cz04g04160.t1	-1.349398172	0.008086313	Cz04g04160	NA	NA
Cz17g03110.t1	-1.330178424	0.00084278	Cz17g03110	NA	NA
Cz10g01150.t1	-1.327223467	0.007382844	Cz10g01150	NA	NA
Cz10g21240.t1	-1.310281192	0.00499314	Cz10g21240	NA	NA
Cz02g09220.t1	-1.30904172	0.000116086	Cz02g09220	NA	NA
CzCPg01090.t1.v5.2.3	-1.272008098	0.002054298	CzCPg01090	atpB	CF1 Beta Subunit
Cz14g21260.t1	-1.260573082	0.001211384	Cz14g21260	PPD3	PsbP Domain Containing Proteins
CzCPg00400.t1.v5.2.3	-1.259556376	3.00E-05	CzCPg00400	psbN	Photosystem II Subunit N
Cz04g18090.t1	-1.255978534	5.94E-05	Cz04g18090	NA	NA
Cz19g05270.t1	-1.254381234	0.000448839	Cz19g05270	NA	NA
Cz02g14245.t1	-1.246095412	0.005432918	Cz02g14245	NA	NA
Cz16g18220.t1	-1.244312838	0.001610476	Cz16g18220	NA	NA
Cz16g14210.t1	-1.24283018	0.001256934	Cz16g14210	NA	NA
Cz01g23230.t1	-1.242010949	0.000328151	Cz01g23230	NA	NA
CzCPg00420.t1.v5.2.3	-1.239519339	0.003900837	CzCPg00420	psbB	Photosystem II Subunit B
CzCPg00270.t1.v5.2.3	-1.230817355	0.027010369	CzCPg00270	psaA trans-spliced exon 3	Photosystem I Subunit A exon 3
Cz09g28140.t1	-1.219027578	0.000248311	Cz09g28140	NA	NA
Cz10g28100.t1	-1.206369045	0.004757713	Cz10g28100	NA	NA
Cz11g17080.t1	-1.199933345	0.007340462	Cz11g17080	NA	NA
Cz12g12230.t1	-1.184992367	0.008576883	Cz12g12230	PSAH	Photosystem I Subunit H
CzCPg00170.t1.v5.2.3	-1.18360614	0.004454088	CzCPg00170	psaJ	Photosystem I Subunit J
Cz19g05260.t1	-1.183484839	0.001024068	Cz19g05260	NA	NA
Cz02g37110.t1	-1.178756071	0.002713237	Cz02g37110	NA	NA
Cz07g08130.t1	-1.167136194	0.002313791	Cz07g08130	NA	NA
Cz16g05110.t1	-1.166180161	0.002011145	Cz16g05110	NA	NA
CzCPg01130.t1.v5.2.3	-1.163987183	0.007049802	CzCPg01130	petA	Cyt f
Cz11g09180.t1	-1.159505167	0.053060499	Cz11g09180	NA	NA
Cz19g05090.t1	-1.151251821	0.000314654	Cz19g05090	NA	NA
Cz03g26240.t1	-1.14438542	0.002571926	Cz03g26240	LHCB4	Minor PSII Antenna Complex CP29
Cz09g21140.t1	-1.138621258	0.005460349	Cz09g21140	PSBR	Photosystem II Subunit R
Cz13g02230.t1	-1.135879218	0.003169373	Cz13g02230	RCA2	Rubisco Activase
Cz01g45025.t1	-1.13094587	0.008165522	Cz01g45025	NA	NA
Cz05g36030.t1	-1.128537351	0.012953984	Cz05g36030	PSAD	Photosystem I Subunit D
CzCPg01210.t1.v5.2.3	-1.127634081	0.007730846	CzCPg01210	psaA trans-spliced exon 1	Photosystem I Subunit A exon 1
CzCPg00040.t1.v5.2.3	-1.126714194	0.003671025	CzCPg00040	psbC	Photosystem II Subunit C
Cz05g29220.t1	-1.109319831	0.020798426	Cz05g29220	NA	NA
Cz13g11105.t1	-1.107530337	0.040357255	Cz13g11105	NA	NA
Cz14g18235.t1	-1.10432192	0.00032881	Cz14g18235	NA	NA
Cz19g05230.t1	-1.101964245	0.014893121	Cz19g05230	NA	NA
Cz09g16235.t1	-1.093547596	0.007591223	Cz09g16235	NA	NA
Cz15g09060.t1	-1.079841636	0.001748324	Cz15g09060	LHC19	LHC Proteins Putatively Associated with PSII
Cz03g03050.t1	-1.075270521	0.000277145	Cz03g03050	NA	NA
CzCPg01190.t1.v5.2.3	-1.069838371	0.026935955	CzCPg01190	psbE	Cytochrome b559 Subunit E
Cz13g02190.t1	-1.057972037	0.006042656	Cz13g02190	NA	NA
Cz09g06200.t1	-1.051125848	0.025808901	Cz09g06200	NA	NA
Cz01g40070.t1	-1.045842223	0.020331888	Cz01g40070	NA	NA
Cz11g26185.t1	-1.044633552	0.033611898	Cz11g26185	NA	NA
Cz06g26220.t1	-1.032090961	6.22E-05	Cz06g26220	NA	NA
Cz05g02010.t1	-1.028884557	0.001978688	Cz05g02010	NA	NA
Cz09g23310.t1	-1.028332118	0.030898898	Cz09g23310	NA	NA
Cz13g11080.t1	-1.019461765	0.001650064	Cz13g11080	NA	NA
Cz02g09180.t1	-1.010022543	0.000739511	Cz02g09180	NA	NA
Cz03g01030.t1	-1.009611867	0.002312216	Cz03g01030	NA	NA
Cz05g08110.t1	-1.000110949	0.001010311	Cz05g08110	NA	NA
Cz15g10020.t1	-0.986494202	0.010784001	Cz15g10020	NA	NA
CzCPg00300.t1.v5.2.3	-0.986278961	0.006023284	CzCPg00300	chlB	Light-Independent Protochlorophyllide Oxidoreductase Complex
Cz01g39160.t1	-0.985087846	0.002833645	Cz01g39160	NA	NA
Cz07g10080.t1	-0.983878223	0.001319944	Cz07g10080	NA	NA
Cz14g13115.t1	-0.974174695	0.039117427	Cz14g13115	NA	NA
Cz14g10260.t1	-0.970718174	0.002053871	Cz14g10260	NA	NA
Cz04g37150.t1	-0.967923042	0.008344984	Cz04g37150	NA	NA
Cz04g37070.t1	-0.963252993	0.014702811	Cz04g37070	NA	NA
Cz05g08220.t2	-0.962727001	0.005909016	Cz05g08220	NA	NA
Cz04g17280.t1	-0.956547171	0.005509983	Cz04g17280	NA	NA
Cz08g18010.t1	-0.951944085	0.009964402	Cz08g18010	NA	NA
Cz17g16190.t1	-0.950518159	0.000850074	Cz17g16190	NA	NA
Cz05g27210.t1	-0.948963562	0.000382087	Cz05g27210	NA	NA
Cz17g10010.t1	-0.947343071	0.011439399	Cz17g10010	PSAN	Photosystem I Subunit N
Cz06g26230.t1	-0.946948758	0.008518882	Cz06g26230	NA	NA
Cz10g03160.t1	-0.946354029	0.00682902	Cz10g03160	NA	NA
Cz10g18280.t1	-0.941138564	0.001266724	Cz10g18280	NA	NA
Cz03g35230.t1	-0.940738016	5.88E-05	Cz03g35230	NA	NA
Cz08g15120.t1	-0.938027574	0.000113753	Cz08g15120	NA	NA
Cz04g36140.t2	-0.934331937	0.001102759	Cz04g36140	NA	NA
Cz13g06010.t1	-0.918861418	0.005614495	Cz13g06010	PSAF	Photosystem I Subunit F
Cz05g21100.t1	-0.911506642	0.0177168	Cz05g21100	NA	NA
Cz06g14190.t1	-0.908814299	0.002738272	Cz06g14190	NA	NA
Cz05g25180.t1	-0.904255014	0.005359629	Cz05g25180	NA	NA
Cz09g22180.t1	-0.904200333	0.010059754	Cz09g22180	NA	NA
Cz05g28310.t1	-0.895342897	0.035077641	Cz05g28310	NA	NA
Cz03g37170.t1	-0.888246936	0.001609679	Cz03g37170	NA	NA
Cz09g22190.t1	-0.886905195	0.000849255	Cz09g22190	PSB27B	Photosystem II Subunit 27
Cz11g28170.t1	-0.883767536	0.036835621	Cz11g28170	NA	NA
Cz04g03070.t1	-0.880083956	0.00059179	Cz04g03070	FBP2	Fructose-1;6-Bisphosphatase
Cz03g39040.t1	-0.879562626	0.002087621	Cz03g39040	NA	NA
Cz02g18040.t1	-0.878086516	0.003686902	Cz02g18040	PSBPL	Photosystem II Subunit P-Like
Cz02g26200.t1	-0.877397081	0.01198885	Cz02g26200	NA	NA
Cz01g46280.t1	-0.87146564	0.004469305	Cz01g46280	NA	NA
Cz19g09040.t1	-0.867225054	0.190596258	Cz19g09040	NA	NA
Cz13g03240.t1	-0.860982983	0.00233645	Cz13g03240	LHC16	LHC Proteins Putatively Associated with PSII
Cz03g21040.t1	-0.857992637	0.011689926	Cz03g21040	NA	NA
Cz02g33160.t1	-0.855240998	0.00133325	Cz02g33160	NA	NA
Cz11g26070.t1	-0.853465196	0.020596651	Cz11g26070	NA	NA
Cz15g04130.t1	-0.849873528	0.029323266	Cz15g04130	NA	NA
Cz12g16070.t1	-0.846924561	0.020716895	Cz12g16070	LHC6	LHC Proteins Putatively Associated with PSI
Cz07g00010.t1	-0.846337127	0.00484215	Cz07g00010	NA	NA
Cz08g21090.t1	-0.842624302	0.004974072	Cz08g21090	NA	NA
Cz01g37110.t1	-0.839523005	0.008283122	Cz01g37110	NA	NA
Cz11g04020.t1	-0.833270287	0.004539802	Cz11g04020	NA	NA
Cz02g18180.t1	-0.831690131	0.009034227	Cz02g18180	PSAL	Photosystem I Subunit L
Cz12g19030.t1	-0.821082409	0.001188744	Cz12g19030	NA	NA
CzCPg01290.t1.v5.2.3	-0.818484715	0.000994137	CzCPg01290	atpA	CF1 Alpha Subunit
Cz08g19210.t1	-0.816906194	0.002229522	Cz08g19210	NA	NA
Cz06g14260.t1	-0.816394663	0.005747733	Cz06g14260	NA	NA
Cz07g02130.t2	-0.813778365	0.002277914	Cz07g02130	NA	NA
Cz06g23100.t1	-0.813505204	0.016365989	Cz06g23100	NA	NA
Cz10g14300.t1	-0.811674177	0.000189284	Cz10g14300	NA	NA
CzCPg01230.t1.v5.2.3	-0.810191569	0.001682618	CzCPg01230	tufA	Translation elongation factor
Cz15g10010.t1	-0.810131568	0.043912919	Cz15g10010	NA	NA
Cz07g23135.t1	-0.80490564	0.002007292	Cz07g23135	NA	NA
Cz04g24090.t1	-0.801568221	0.001984154	Cz04g24090	NA	NA
Cz08g00140.t1	-0.791343526	0.005374841	Cz08g00140	NA	NA
Cz12g10080.t1	-0.784006819	0.016184691	Cz12g10080	NA	NA
Cz01g34380.t1	-0.77786395	0.018549791	Cz01g34380	NA	NA
Cz12g02290.t1	-0.77557045	0.042042865	Cz12g02290	NA	NA
Cz17g14110.t1	-0.771774856	0.00031458	Cz17g14110	CYC4	Cyt c
UNPLg00440.t1	-0.771323131	0.021292242	UNPLg00440	NA	NA
Cz05g32300.t1	-0.767651795	0.00084707	Cz05g32300	NA	NA
Cz11g25070.t1	-0.7647974	0.014460088	Cz11g25070	NA	NA
Cz06g26170.t1	-0.76372712	0.009868465	Cz06g26170	NA	NA
Cz06g27210.t1	-0.76296911	0.017575521	Cz06g27210	NA	NA
Cz11g11160.t1	-0.762418781	0.007625505	Cz11g11160	NA	NA
Cz02g32120.t1	-0.762049131	0.016117681	Cz02g32120	NA	NA
Cz08g09200.t1	-0.758243063	0.008171076	Cz08g09200	NA	NA
Cz19g05140.t1	-0.757068941	0.02437339	Cz19g05140	NA	NA
Cz06g23240.t1	-0.75677726	0.000408431	Cz06g23240	NA	NA
Cz05g00200.t1	-0.755117124	3.88E-06	Cz05g00200	NA	NA
Cz07g26110.t1	-0.751362783	0.007855661	Cz07g26110	MME5	NADP-Malic Enzyme
CzCPg00310.t1.v5.2.3	-0.741565961	0.012220628	CzCPg00310	atpE	CF1 Epsilon Subunit
Cz18g12060.t1	-0.741098846	0.646981381	Cz18g12060	NA	NA
Cz15g09080.t1	-0.726873306	0.000396942	Cz15g09080	NA	NA
Cz09g17260.t1	-0.725220991	0.012007199	Cz09g17260	NA	NA
Cz10g09080.t1	-0.72450171	0.00826003	Cz10g09080	NA	NA
Cz06g22110.t1	-0.722993105	0.000335983	Cz06g22110	CPX2	Coproporphyrinogen-III Oxidase
Cz02g01120.t1	-0.722715475	0.000742732	Cz02g01120	NA	NA
UNPLg00334.t1	-0.718245439	0.001725599	UNPLg00334	NA	NA
Cz06g28160.t1	-0.716025802	0.001439272	Cz06g28160	POR1	Light-Dependent Protochlorophyllide Oxidoreductase
Cz03g07120.t1	-0.714506952	0.019723475	Cz03g07120	NA	NA
CzCPg00340.t1.v5.2.3	-0.708411117	0.068079381	CzCPg00340	rps11	Ribosomal protein S11
Cz01g01025.t1	-0.708227769	0.076853358	Cz01g01025	NA	NA
Cz02g29010.t1	-0.703467184	0.002318284	Cz02g29010	NA	NA
Cz08g28070.t1	-0.701679242	0.007010919	Cz08g28070	CHLG1	Chlorophyll Synthetase
Cz17g15140.t1	-0.698571722	0.018826199	Cz17g15140	PSBY	Photosystem II Subunit Y
Cz09g07060.t1	-0.698387541	0.017270506	Cz09g07060	NA	NA
Cz01g01240.t1	-0.694319209	0.002631811	Cz01g01240	NA	NA
Cz06g02260.t1	-0.688730463	0.000148983	Cz06g02260	NA	NA
Cz06g02070.t1	-0.684906716	0.011695601	Cz06g02070	VDE1	Plant-like VDE
Cz02g32260.t1	-0.684664355	0.000441013	Cz02g32260	NA	NA
Cz03g39140.t1	-0.684390294	0.000874457	Cz03g39140	NA	NA
Cz02g12120.t1	-0.682462374	0.001435641	Cz02g12120	NA	NA
Cz10g12080.t1	-0.681755628	0.002181038	Cz10g12080	NA	NA
Cz06g09180.t1	-0.676381661	0.000518709	Cz06g09180	NA	NA
Cz13g11085.t1	-0.67503768	0.003178574	Cz13g11085	NA	NA
UNPLg00198.t1	-0.666741085	0.013324238	UNPLg00198	NA	NA
Cz04g30210.t1	-0.656855982	0.023456668	Cz04g30210	NA	NA
Cz07g27090.t1	-0.65684825	0.014772593	Cz07g27090	NA	NA
Cz19g03030.t1	-0.651432978	0.006221237	Cz19g03030	NA	NA
Cz01g28160.t1	-0.64301405	0.005339192	Cz01g28160	NA	NA
Cz04g00080.t1	-0.641352839	0.000289324	Cz04g00080	NA	NA
Cz08g00260.t1	-0.640731601	0.025018515	Cz08g00260	NA	NA
Cz12g12040.t1	-0.635875358	0.001254763	Cz12g12040	NA	NA
Cz06g26010.t1	-0.63578804	0.023116049	Cz06g26010	PSAK	Photosystem I Subunit K
Cz14g05180.t1	-0.63435143	0.002934904	Cz14g05180	NA	NA
Cz13g18310.t1	-0.631991056	0.00708738	Cz13g18310	NA	NA
CzCPg01180.t1.v5.2.3	-0.630175186	0.002455283	CzCPg01180	rps9	Ribosomal protein S9
Cz10g14180.t1	-0.626372304	0.018545562	Cz10g14180	NA	NA
Cz06g26210.t1	-0.622686611	0.000575319	Cz06g26210	NA	NA
CzCPg00320.t1.v5.2.3	-0.617355245	0.000560184	CzCPg00320	rps7	Ribosomal protein S7
Cz17g16235.t1	-0.614131518	0.024075383	Cz17g16235	NA	NA
Cz07g14095.t1	-0.610676799	0.00293398	Cz07g14095	NA	NA
Cz04g12170.t1	-0.609578605	0.000240001	Cz04g12170	NA	NA
Cz02g13040.t1	-0.609190195	0.02387997	Cz02g13040	NA	NA
Cz12g03260.t2	-0.60787481	0.007921574	Cz12g03260	CRTISO1	Carotene Isomerase
Cz09g07110.t1	-0.607375917	0.060477787	Cz09g07110	NA	NA
Cz16g19020.t1	-0.604728775	0.619305595	Cz16g19020	NA	NA
Cz02g25290.t1	-0.601230681	0.003503803	Cz02g25290	NA	NA
Cz09g28030.t1	-0.596760697	0.001753276	Cz09g28030	NA	NA
Cz10g21040.t1	-0.595246576	0.000236686	Cz10g21040	HCF136	PSII Assembly Factor
Cz11g20190.t1	-0.592834605	0.029258028	Cz11g20190	NA	NA
Cz09g27030.t1	-0.590444254	0.002523539	Cz09g27030	NA	NA
Cz04g39190.t1	-0.590417538	0.001975964	Cz04g39190	NA	NA
UNPLg00177.t1	-0.590121995	0.017551911	UNPLg00177	NA	NA
Cz09g05100.t1	-0.589377184	0.000524075	Cz09g05100	NA	NA
Cz03g01250.t1	-0.588511362	0.02670021	Cz03g01250	PSBS	Photosystem II Subunit S
Cz04g23200.t1	-0.588204013	0.011417491	Cz04g23200	NA	NA
Cz12g18125.t1	-0.588014557	0.01132526	Cz12g18125	NA	NA
Cz01g01030.t1	-0.587756313	0.002655298	Cz01g01030	NA	NA
Cz10g15080.t1	-0.582271865	0.003101378	Cz10g15080	NA	NA
Cz04g03090.t1	-0.579888295	0.065849629	Cz04g03090	NA	NA
Cz01g24170.t1	-0.578715696	0.005206086	Cz01g24170	NA	NA
Cz17g03090.t1	-0.577084226	0.175286531	Cz17g03090	NA	NA
Cz05g28150.t1	-0.576593096	0.003291737	Cz05g28150	NA	NA
Cz09g18220.t1	-0.57594484	0.02833431	Cz09g18220	NA	NA
Cz15g06230.t1	-0.575831962	0.003028531	Cz15g06230	NA	NA
Cz12g19180.t1	-0.574451728	0.000323008	Cz12g19180	NA	NA
Cz11g15050.t1	-0.571232158	0.001342766	Cz11g15050	NA	NA
Cz10g10160.t1	-0.570521471	0.024261504	Cz10g10160	LHC5	LHC Proteins Putatively Associated with PSI
Cz05g17210.t1	-0.567828629	0.020542613	Cz05g17210	NA	NA
Cz06g21160.t1	-0.563603538	0.038472862	Cz06g21160	NA	NA
UNPLg00445.t1	-0.561005708	0.003485456	UNPLg00445	NA	NA
Cz14g10140.t1	-0.559820267	0.078234859	Cz14g10140	NA	NA
Cz02g11100.t1	-0.558437442	0.008154323	Cz02g11100	NA	NA
Cz04g32190.t1	-0.556817748	0.04871527	Cz04g32190	NA	NA
Cz07g17110.t1	-0.555770836	0.014936226	Cz07g17110	NA	NA
Cz11g29050.t1	-0.555102082	0.077072251	Cz11g29050	NA	NA
Cz05g36130.t1	-0.553575865	0.007183568	Cz05g36130	ALB3B	Albino-3
Cz09g09150.t1	-0.552171778	0.008754558	Cz09g09150	NA	NA
CzMTg00040.t1.v5.2.3	-0.551447695	0.102769987	CzMTg00040	cox2a	Cytochrome c oxidase subunit 2a
Cz10g05060.t1	-0.550310505	0.124560566	Cz10g05060	NA	NA
Cz03g34020.t1	-0.550045	0.000641321	Cz03g34020	PGM8	N/A
Cz09g32070.t1	-0.547989591	0.035754809	Cz09g32070	LHC4	LHC Proteins Putatively Associated with PSI
Cz01g25135.t1	-0.545015573	0.114845778	Cz01g25135	NA	NA
Cz07g07080.t1	-0.541962151	0.001375864	Cz07g07080	CRUP	CruP-Type Lycopene Cyclase Paralog
Cz06g18220.t1	-0.541885272	0.001649653	Cz06g18220	NA	NA
Cz17g08030.t1	-0.540706179	0.02008801	Cz17g08030	NA	NA
CzCPg00020.t1.v5.2.3	-0.539125489	0.006881792	CzCPg00020	atpF	CF0 B Subunit
Cz19g02130.t1	-0.530427892	0.015422489	Cz19g02130	NA	NA
Cz10g28260.t1	-0.527933885	0.000752521	Cz10g28260	NA	NA
Cz01g18130.t1	-0.521017584	0.0141938	Cz01g18130	IPS1	Inositol-3-Phosophate Synthase
Cz06g09060.t1	-0.518966028	0.014591944	Cz06g09060	NA	NA
Cz13g15070.t1	-0.517678529	0.00783209	Cz13g15070	NA	NA
Cz07g08040.t1	-0.513258445	0.005755072	Cz07g08040	NA	NA
Cz08g07230.t1	-0.512693162	0.017386599	Cz08g07230	NA	NA
Cz03g30170.t1	-0.509540196	0.011452271	Cz03g30170	NA	NA
Cz11g11110.t1	-0.508757977	0.087189055	Cz11g11110	NA	NA
Cz10g14070.t1	-0.505491385	0.031352739	Cz10g14070	NA	NA
Cz09g17220.t1	-0.505452087	0.07169816	Cz09g17220	RPI1	Ribose-5-Phosphate Isomerase
Cz16g12010.t1	-0.504127232	0.104123438	Cz16g12010	NA	NA
Cz06g13130.t1	-0.501243351	0.026065048	Cz06g13130	NA	NA
Cz07g11080.t1	-0.500239069	0.067526682	Cz07g11080	NA	NA
Cz16g21060.t1	-0.499773792	0.003436302	Cz16g21060	NA	NA
Cz12g22060.t1	-0.499443725	0.493158337	Cz12g22060	NA	NA
Cz17g00090.t1	-0.497985008	0.038828432	Cz17g00090	ELIP7	Early Light-Induced Protein Homolog
Cz03g07060.t1	-0.497363817	0.000321086	Cz03g07060	NA	NA
Cz01g21100.t1	-0.494499225	0.026348038	Cz01g21100	NA	NA
Cz10g29090.t1	-0.492165817	0.012757713	Cz10g29090	NA	NA
Cz01g27200.t1	-0.491497116	0.031743236	Cz01g27200	NA	NA
Cz06g13240.t1	-0.488767962	0.001943573	Cz06g13240	NA	NA
Cz01g42020.t1	-0.482322468	0.018160492	Cz01g42020	SBP1	Sedoheptulose-1;7-Bisphosphatase
Cz03g37110.t1	-0.482321052	0.007885474	Cz03g37110	NA	NA
Cz03g02110.t1	-0.481384489	0.002866642	Cz03g02110	NA	NA
UNPLg00024.t1	-0.481230415	0.003407214	UNPLg00024	CHLI2	Mg-Chelatase Subunit I
Cz02g28020.t1	-0.48096921	0.019361132	Cz02g28020	NA	NA
Cz02g15040.t1	-0.47771473	0.002007383	Cz02g15040	NA	NA
Cz04g00120.t1	-0.475969972	0.000724055	Cz04g00120	NA	NA
Cz08g26020.t1	-0.47007842	0.048909026	Cz08g26020	NA	NA
Cz05g18110.t1	-0.469770034	0.065940471	Cz05g18110	NA	NA
Cz05g30090.t1	-0.468730827	0.021346901	Cz05g30090	NA	NA
Cz14g26060.t1	-0.467486679	0.008626587	Cz14g26060	NA	NA
Cz03g38180.t1	-0.467300298	0.057148349	Cz03g38180	NA	NA
Cz12g13260.t1	-0.467154069	0.000176353	Cz12g13260	NA	NA
CzCPg01310.t1.v5.2.3	-0.466577675	0.004569246	CzCPg01310	rps19	Ribosomal protein S19
Cz10g11070.t1	-0.466262417	0.007583251	Cz10g11070	NA	NA
Cz05g20010.t1	-0.465187557	2.88E-05	Cz05g20010	NA	NA
Cz11g24040.t1	-0.464925711	0.770439213	Cz11g24040	NA	NA
Cz06g28200.t1	-0.463100604	0.01464211	Cz06g28200	NA	NA
Cz03g23160.t1	-0.462891149	0.025220981	Cz03g23160	NA	NA
Cz16g05220.t1	-0.460876904	0.087295136	Cz16g05220	NA	NA
Cz07g01040.t1	-0.455951251	0.005458369	Cz07g01040	NA	NA
Cz17g03010.t1	-0.455895102	0.032371846	Cz17g03010	NA	NA
Cz14g10070.t1	-0.454875504	0.011650988	Cz14g10070	PAP1	N/A
Cz03g37130.t1	-0.454036358	0.017555393	Cz03g37130	NA	NA
Cz08g30240.t1	-0.45309508	0.023439413	Cz08g30240	NA	NA
Cz03g06030.t1	-0.452968173	0.079299866	Cz03g06030	NA	NA
Cz16g02220.t1	-0.45249402	0.072807028	Cz16g02220	NA	NA
Cz09g06170.t1	-0.451571081	0.007327392	Cz09g06170	NA	NA
Cz05g34180.t1	-0.449855545	0.015127505	Cz05g34180	ATPD	CF1 Delta Subunit
Cz12g22100.t1	-0.449194921	0.11968254	Cz12g22100	NA	NA
Cz09g09180.t1	-0.44865574	0.018471854	Cz09g09180	NA	NA
Cz09g24260.t1	-0.448451465	0.011230765	Cz09g24260	NA	NA
CzCPg01080.t1.v5.2.3	-0.447957133	0.023625617	CzCPg01080	rps18	Ribosomal protein S18
Cz10g03090.t1	-0.447615866	0.016019753	Cz10g03090	NA	NA
Cz12g11180.t1	-0.446391321	0.02688528	Cz12g11180	NA	NA
Cz11g17020.t1	-0.445566411	0.04265399	Cz11g17020	NA	NA
Cz02g21350.t1	-0.445164121	0.000247782	Cz02g21350	NA	NA
Cz19g08150.t1	-0.442202768	0.005577805	Cz19g08150	NA	NA
Cz01g20280.t1	-0.442019405	0.296419107	Cz01g20280	NA	NA
Cz08g11160.t1	-0.441835393	0.007754469	Cz08g11160	LHCB5	Minor PSII Antenna Complex CP26
Cz08g02060.t1	-0.440870847	0.010500151	Cz08g02060	NA	NA
Cz06g34350.t1	-0.439246605	0.064063344	Cz06g34350	NA	NA
Cz09g26040.t1	-0.438515566	0.00928683	Cz09g26040	NA	NA
Cz14g24110.t1	-0.437130335	0.039311074	Cz14g24110	NA	NA
Cz04g26060.t1	-0.436843265	0.013054756	Cz04g26060	NA	NA
UNPLg00937.t1	-0.435190436	0.176580856	UNPLg00937	NA	NA
Cz01g07190.t1	-0.433550348	0.059554719	Cz01g07190	NA	NA
Cz02g10060.t1	-0.432420753	0.010037382	Cz02g10060	NA	NA
Cz05g31060.t1	-0.432280115	0.018704566	Cz05g31060	NA	NA
Cz12g12140.t1	-0.430463264	0.041900842	Cz12g12140	NA	NA
Cz18g10090.t1	-0.428144632	0.000804657	Cz18g10090	CPX1	Coproporphyrinogen-III Oxidase
Cz14g03140.t1	-0.427897031	0.014697881	Cz14g03140	NA	NA
UNPLg00271.t1	-0.424322873	0.001326395	UNPLg00271	NA	NA
Cz13g07220.t1	-0.424129983	0.074036801	Cz13g07220	NA	NA
Cz04g11200.t1	-0.423114967	0.087713912	Cz04g11200	NA	NA
Cz01g34050.t1	-0.422879751	0.02684997	Cz01g34050	NA	NA
Cz13g00150.t1	-0.421634737	0.100902007	Cz13g00150	NA	NA
Cz03g05160.t1	-0.421605356	0.103945618	Cz03g05160	NA	NA
Cz09g06130.t1	-0.421235636	0.077329673	Cz09g06130	NA	NA
Cz13g06210.t1	-0.419677132	0.015087493	Cz13g06210	LCKAS9	Very-Long-Chain Beta-Ketoacyl ACP Synthase
Cz04g36060.t1	-0.419071845	0.086262148	Cz04g36060	NA	NA
Cz10g25240.t1	-0.417559545	0.001254441	Cz10g25240	NA	NA
Cz07g29280.t1	-0.41631183	0.006089395	Cz07g29280	ELIP1	Early Light-Induced Protein Homolog
Cz06g13270.t1	-0.410740857	0.00043162	Cz06g13270	NA	NA
Cz02g37150.t1	-0.410642214	0.001541697	Cz02g37150	NA	NA
Cz03g24240.t1	-0.409569941	0.002154463	Cz03g24240	NA	NA
CzCPg01360.t1.v5.2.3	-0.409564331	0.008598873	CzCPg01360	psaB	Photosystem I Subunit B
Cz08g31160.t1	-0.408957353	0.019869536	Cz08g31160	NA	NA
Cz01g04070.t1	-0.408400923	0.004733387	Cz01g04070	NA	NA
Cz05g20270.t1	-0.408288175	0.000918488	Cz05g20270	NA	NA
Cz06g31280.t1	-0.407707218	0.009377544	Cz06g31280	PSAG	Photosystem I Subunit G
Cz11g07080.t1	-0.406677044	0.000983815	Cz11g07080	NA	NA
Cz03g35130.t1	-0.406594013	0.058468963	Cz03g35130	NA	NA
Cz06g19010.t1	-0.405677518	0.011105186	Cz06g19010	NA	NA
Cz04g30240.t1	-0.401034609	0.00254519	Cz04g30240	NA	NA
Cz04g34230.t1	-0.400607067	0.076127792	Cz04g34230	NA	NA
UNPLg00274.t1	-0.400078105	0.056752675	UNPLg00274	NA	NA
CzCPg00070.t1.v5.2.3	-0.399456212	0.005881512	CzCPg00070	rps3	Ribosomal protein S3
Cz12g28110.t1	-0.397855595	0.010957548	Cz12g28110	NA	NA
Cz04g32020.t1	-0.392540135	0.034545729	Cz04g32020	NA	NA
Cz06g05130.t1	-0.391680084	0.070666964	Cz06g05130	NA	NA
Cz17g16035.t1	-0.391428851	0.048049582	Cz17g16035	NA	NA
Cz05g19290.t1	-0.391207894	0.02169161	Cz05g19290	NA	NA
Cz10g08290.t1	-0.390426938	0.002692493	Cz10g08290	NA	NA
Cz06g10120.t1	-0.388602602	0.070012194	Cz06g10120	NA	NA
Cz11g17180.t1	-0.385235324	0.055575651	Cz11g17180	NA	NA
Cz10g25220.t1	-0.384575403	0.008131196	Cz10g25220	NA	NA
Cz03g15230.t1	-0.384285472	0.026229649	Cz03g15230	RCA1	Rubisco Activase
Cz09g25125.t1	-0.384059399	0.008831219	Cz09g25125	NA	NA
Cz14g01220.t1	-0.382647592	0.005254534	Cz14g01220	NA	NA
UNPLg00627.t1	-0.379522859	0.005653222	UNPLg00627	NA	NA
Cz03g18130.t1	-0.377032617	0.028161073	Cz03g18130	NA	NA
Cz07g02130.t1	-0.376668113	0.001210392	Cz07g02130	NA	NA
Cz01g15060.t1	-0.376292219	0.001336113	Cz01g15060	NA	NA
Cz11g08240.t1	-0.375666524	0.000762484	Cz11g08240	NA	NA
Cz01g42160.t1	-0.374229	0.084964236	Cz01g42160	NA	NA
UNPLg00018.t1	-0.373939319	0.003182675	UNPLg00018	NA	NA
Cz09g32020.t1	-0.369179062	0.002100965	Cz09g32020	NA	NA
Cz12g26180.t1	-0.367993232	0.013380978	Cz12g26180	NA	NA
Cz05g26130.t1	-0.367020625	0.00240132	Cz05g26130	NA	NA
Cz04g38230.t1	-0.366513173	0.036960359	Cz04g38230	NA	NA
Cz07g23140.t1	-0.366242157	0.038765978	Cz07g23140	SQD2	Sulfolipid Synthase
Cz04g20140.t1	-0.365433433	0.129502025	Cz04g20140	NA	NA
Cz09g19240.t1	-0.363933314	0.001307112	Cz09g19240	NA	NA
Cz02g38250.t1	-0.362363387	0.060639308	Cz02g38250	NA	NA
Cz03g35170.t1	-0.361354578	0.005760418	Cz03g35170	NA	NA
Cz01g44020.t1	-0.359649896	0.018644379	Cz01g44020	NA	NA
Cz05g00070.t1	-0.358749883	0.015780808	Cz05g00070	NA	NA
Cz09g19150.t1	-0.358210567	0.004914431	Cz09g19150	NA	NA
Cz04g02210.t1	-0.357834023	0.022669767	Cz04g02210	NA	NA
Cz05g29250.t1	-0.357514788	0.00922796	Cz05g29250	NA	NA
Cz08g30020.t1	-0.356894753	0.001889699	Cz08g30020	NA	NA
Cz01g25130.t1	-0.356640937	0.24946513	Cz01g25130	NA	NA
Cz14g17110.t1	-0.355278227	0.001697317	Cz14g17110	NA	NA
Cz09g00180.t1	-0.355170419	0.078778518	Cz09g00180	NA	NA
Cz13g03055.t1	-0.354678769	0.072862608	Cz13g03055	NA	NA
Cz09g21130.t1	-0.354552419	0.009718806	Cz09g21130	ATPC1	CF1 Gamma Subunit
Cz05g29050.t1	-0.354485961	0.005509401	Cz05g29050	NA	NA
Cz11g01240.t1	-0.353658003	0.033289058	Cz11g01240	NA	NA
Cz15g17110.t1	-0.353332681	0.029842128	Cz15g17110	LHC7	LHC Proteins Putatively Associated with PSI
Cz14g14240.t1	-0.352984287	0.007424105	Cz14g14240	NA	NA
Cz11g24180.t1	-0.352138254	0.039283863	Cz11g24180	GUN4	Tetrapyrrole Binding Protein
Cz05g00180.t1	-0.35206762	0.003535496	Cz05g00180	NA	NA
Cz06g24010.t1	-0.351021813	0.01732177	Cz06g24010	NA	NA
Cz02g05210.t1	-0.349785857	0.003653227	Cz02g05210	NA	NA
Cz03g16260.t1	-0.349429203	0.003059182	Cz03g16260	NA	NA
Cz08g29010.t1	-0.34886794	0.010411417	Cz08g29010	NA	NA
Cz05g06070.t1	-0.345805958	0.094013456	Cz05g06070	NA	NA
Cz06g27200.t1	-0.344504607	0.003309766	Cz06g27200	NA	NA
Cz14g24120.t1	-0.344213348	0.022002501	Cz14g24120	NA	NA
Cz07g07180.t1	-0.343552879	0.000812337	Cz07g07180	NA	NA
Cz02g16180.t1	-0.343337761	0.012044888	Cz02g16180	NA	NA
Cz05g24240.t1	-0.341355762	0.004751424	Cz05g24240	NA	NA
Cz08g22060.t1	-0.340255226	0.116671724	Cz08g22060	NA	NA
Cz14g05030.t1	-0.337072012	0.017553357	Cz14g05030	NA	NA
Cz16g01220.t1	-0.334579637	0.012636419	Cz16g01220	NA	NA
Cz07g11250.t1	-0.332416767	0.004150469	Cz07g11250	NA	NA
Cz07g18030.t1	-0.330257287	0.006709779	Cz07g18030	NA	NA
Cz01g05270.t1	-0.329223864	0.029242927	Cz01g05270	NA	NA
UNPLg00333.t1	-0.325575853	0.028076517	UNPLg00333	NA	NA
Cz04g04130.t1	-0.323822507	0.097975126	Cz04g04130	LHC2	LHC Proteins Putatively Associated with PSI
Cz01g34360.t1	-0.323293167	0.01667192	Cz01g34360	NA	NA
Cz11g11040.t1	-0.319534197	0.017490569	Cz11g11040	NA	NA
Cz15g10180.t1	-0.319185386	0.003237282	Cz15g10180	NA	NA
Cz10g22180.t1	-0.317645686	0.00306	Cz10g22180	NA	NA
Cz02g02220.t1	-0.317481943	0.020521332	Cz02g02220	NA	NA
Cz10g03240.t1	-0.317310883	0.013024134	Cz10g03240	NA	NA
Cz02g24060.t1	-0.316172946	0.120774288	Cz02g24060	NA	NA
Cz02g05157.t1	-0.315519713	0.016420058	Cz02g05157	NA	NA
Cz07g16210.t1	-0.314835248	0.003967541	Cz07g16210	NA	NA
Cz18g12020.t1	-0.314056277	0.04170465	Cz18g12020	NA	NA
Cz01g20220.t1	-0.313942402	0.003676247	Cz01g20220	NA	NA
Cz08g20270.t1	-0.313084511	0.029726427	Cz08g20270	NA	NA
Cz14g03040.t1	-0.312648467	0.126848415	Cz14g03040	NA	NA
Cz13g18270.t1	-0.312156393	0.002794587	Cz13g18270	NA	NA
Cz13g10100.t1	-0.311302951	0.167797782	Cz13g10100	NA	NA
Cz06g31290.t1	-0.308397038	0.088343055	Cz06g31290	NA	NA
Cz08g04100.t1	-0.307509043	0.00243862	Cz08g04100	NA	NA
Cz06g13030.t1	-0.307337716	0.020547266	Cz06g13030	NA	NA
Cz09g16100.t1	-0.306855426	0.002081592	Cz09g16100	NA	NA
Cz01g17230.t1	-0.306609845	0.001941171	Cz01g17230	NA	NA
Cz02g12080.t1	-0.30634839	0.085463095	Cz02g12080	NA	NA
Cz12g15200.t1	-0.304636137	0.006284578	Cz12g15200	NA	NA
Cz01g10060.t1	-0.302926101	0.025877322	Cz01g10060	NA	NA
Cz11g10140.t1	-0.302360058	0.000345734	Cz11g10140	NA	NA
Cz11g20030.t1	-0.301456379	0.015749059	Cz11g20030	NA	NA
Cz05g15290.t1	-0.301000485	0.049797477	Cz05g15290	NA	NA
Cz11g25110.t1	-0.30097702	0.015022555	Cz11g25110	NA	NA
Cz17g08040.t1	-0.300139713	0.25915523	Cz17g08040	NA	NA
Cz18g13260.t1	-0.299617821	0.360117884	Cz18g13260	NA	NA
Cz09g15060.t1	-0.299354882	0.002460748	Cz09g15060	ACS2	Acetyl Co-A Synthase
Cz01g23030.t1	-0.296518386	0.101411034	Cz01g23030	LHC1	LHC Proteins Putatively Associated with PSI
Cz09g14160.t1	-0.296150466	0.000765497	Cz09g14160	NA	NA
Cz05g11190.t1	-0.29524947	0.038521889	Cz05g11190	RPE1	Ribulose-5-Phosphate-3-Epimerase
Cz01g20260.t1	-0.294813473	0.013053879	Cz01g20260	LPA1B	Low PSII Accumulating
Cz02g38160.t1	-0.292311802	0.00990027	Cz02g38160	ELIP5	Early Light-Induced Protein Homolog
Cz09G08170.t1	-0.292292049	0.001257654	Cz09G08170	NA	NA
Cz04g09210.t1	-0.291890852	0.159598062	Cz04g09210	LHC3	LHC Proteins Putatively Associated with PSI
Cz19g01230.t1	-0.291478479	0.032687036	Cz19g01230	NA	NA
Cz08g25090.t1	-0.291340094	0.004754347	Cz08g25090	NA	NA
Cz12g11010.t1	-0.289934721	0.000939416	Cz12g11010	NA	NA
Cz01g32170.t1	-0.288250287	0.322117874	Cz01g32170	NA	NA
Cz19g07130.t1	-0.286197421	0.049363067	Cz19g07130	NA	NA
Cz11g24050.t1	-0.285492194	0.15289754	Cz11g24050	NA	NA
Cz08g26170.t1	-0.285289415	0.032787728	Cz08g26170	NA	NA
Cz15g15150.t1	-0.283396921	0.073341063	Cz15g15150	NA	NA
Cz16g20300.t1	-0.282483779	0.290712238	Cz16g20300	NA	NA
Cz16g01180.t1	-0.281725375	0.041274127	Cz16g01180	NA	NA
Cz06g07090.t1	-0.28143128	0.001213564	Cz06g07090	FBA2	Fructose-Bisphosphate Aldolase
Cz06g07090.t1	-0.28143128	0.001213564	Cz06g07090	FBA2	Fructose-Bisphosphate Aldolase
Cz02g39290.t1	-0.280379859	0.066167575	Cz02g39290	NA	NA
Cz11g05060.t1	-0.279650212	0.041582166	Cz11g05060	NA	NA
Cz10g20130.t1	-0.277729043	0.040841897	Cz10g20130	NA	NA
Cz03g33200.t1	-0.276975138	0.005797664	Cz03g33200	NA	NA
Cz03g27080.t1	-0.275500181	0.084737229	Cz03g27080	NA	NA
Cz06g16040.t1	-0.273024437	0.046933109	Cz06g16040	PETO	Cyt b6f Subunit V
Cz04g26220.t1	-0.269417184	0.051268782	Cz04g26220	NA	NA
Cz03g40300.t1	-0.266927121	0.023260269	Cz03g40300	NA	NA
Cz04g12050.t1	-0.265770505	0.423257064	Cz04g12050	NA	NA
Cz01g02300.t1	-0.265726916	0.029132265	Cz01g02300	NA	NA
Cz10g07160.t1	-0.264738393	0.143835488	Cz10g07160	NA	NA
Cz01g26270.t1	-0.264490454	0.010445289	Cz01g26270	NA	NA
Cz10g15170.t1	-0.263510904	0.3440066	Cz10g15170	NA	NA
Cz16g09250.t1	-0.263082328	0.0074381	Cz16g09250	NA	NA
Cz11g16110.t1	-0.262254414	0.133123861	Cz11g16110	NA	NA
Cz01g42070.t1	-0.261991301	0.08031726	Cz01g42070	NA	NA
Cz15g08220.t1	-0.261607498	0.059686166	Cz15g08220	NA	NA
Cz01g25030.t1	-0.259825249	0.019348489	Cz01g25030	NA	NA
Cz07g15190.t1	-0.258383593	0.040842593	Cz07g15190	NA	NA
Cz02g15110.t1	-0.258277665	0.006564656	Cz02g15110	NA	NA
Cz05g31090.t1	-0.257811952	0.077504548	Cz05g31090	NA	NA
UNPLg00513.t1	-0.255704469	0.069247175	UNPLg00513	NA	NA
Cz19g05020.t1	-0.254485479	0.081689486	Cz19g05020	NA	NA
Cz09g00190.t1	-0.254141297	0.001500453	Cz09g00190	NA	NA
Cz10g16170.t1	-0.25338959	0.420975301	Cz10g16170	NA	NA
Cz05g22150.t1	-0.250939608	0.263567441	Cz05g22150	NA	NA
Cz13g15090.t1	-0.25046203	0.01620148	Cz13g15090	NA	NA
Cz05g04260.t1	-0.250404208	0.130232927	Cz05g04260	NA	NA
Cz03g09030.t1	-0.249565153	0.026862908	Cz03g09030	NA	NA
Cz11g05040.t1	-0.249554992	0.015253352	Cz11g05040	NA	NA
Cz12g09130.t1	-0.249302467	0.00093355	Cz12g09130	NA	NA
Cz09g16070.t1	-0.247069809	0.075355646	Cz09g16070	NA	NA
CzCPg01320.t1.v5.2.3	-0.246872221	0.095750515	CzCPg01320	rpl2	Ribosomal protein L2
Cz06g18080.t1	-0.245620887	0.159377778	Cz06g18080	NA	NA
Cz15g09170.t1	-0.24346116	0.019041455	Cz15g09170	NA	NA
UNPLg00506.t1	-0.240960099	0.011147166	UNPLg00506	NA	NA
Cz02g13170.t1	-0.239178112	0.455536429	Cz02g13170	NA	NA
Cz14g02205.t1	-0.237057209	0.499194473	Cz14g02205	NA	NA
Cz08g15290.t1	-0.236446541	0.186324738	Cz08g15290	NA	NA
Cz06g12190.t1	-0.234415159	0.322822805	Cz06g12190	NA	NA
Cz05g32210.t1	-0.233550736	0.005449343	Cz05g32210	NA	NA
Cz08g16060.t1	-0.233474065	0.154437691	Cz08g16060	NA	NA
Cz01g44270.t1	-0.231918095	0.012045867	Cz01g44270	NA	NA
Cz02g42010.t1	-0.229372648	0.01021721	Cz02g42010	PPX1	Protoporphyrinogen IX Oxidase
Cz01g04150.t1	-0.228879337	0.11731576	Cz01g04150	PPD4	PsbP Domain Containing Proteins
Cz05g19210.t1	-0.226372774	0.059202295	Cz05g19210	NA	NA
Cz16g00020.t1	-0.224505557	0.042670642	Cz16g00020	NA	NA
Cz09g19135.t1	-0.22308193	0.061355886	Cz09g19135	NA	NA
Cz16g00260.t1	-0.223011077	0.014352899	Cz16g00260	NA	NA
Cz14g09120.t1	-0.22258555	0.001300211	Cz14g09120	NA	NA
Cz01g06130.t1	-0.221841563	0.069564329	Cz01g06130	NA	NA
UNPLg00451.t1	-0.221804344	0.163954256	UNPLg00451	NA	NA
Cz02g08270.t1	-0.221395599	0.29946449	Cz02g08270	NA	NA
Cz03g17120.t1	-0.220006118	0.036126655	Cz03g17120	NA	NA
Cz08g08020.t1	-0.219828438	0.01641393	Cz08g08020	NA	NA
Cz05g09080.t1	-0.218914417	0.022526692	Cz05g09080	NA	NA
Cz05g24050.t1	-0.218195596	0.031868121	Cz05g24050	NA	NA
Cz10g15040.t1	-0.217570212	0.215867452	Cz10g15040	NA	NA
Cz11g18263.t1	-0.216591949	0.101497682	Cz11g18263	NA	NA
Cz16g12070.t1	-0.215498383	0.003183627	Cz16g12070	NA	NA
Cz02g39070.t1	-0.214579879	0.011984024	Cz02g39070	NA	NA
Cz11g14120.t1	-0.213206001	0.089607351	Cz11g14120	NA	NA
Cz08g18030.t1	-0.213167197	0.05691025	Cz08g18030	NA	NA
Cz02g21410.t1	-0.212991021	0.039786125	Cz02g21410	NA	NA
Cz04g11060.t1	-0.211904925	0.009509499	Cz04g11060	NA	NA
Cz01g46090.t1	-0.211604222	0.031585609	Cz01g46090	NA	NA
Cz16g16130.t1	-0.209737376	0.15759599	Cz16g16130	NA	NA
Cz10g14050.t1	-0.209050589	0.035225461	Cz10g14050	NA	NA
Cz12g14230.t1	-0.209048463	0.068233088	Cz12g14230	NA	NA
Cz11g03050.t1	-0.207671127	0.025693513	Cz11g03050	NA	NA
Cz01g39010.t1	-0.207606521	0.01400737	Cz01g39010	NA	NA
UNPLg00621.t1	-0.20743943	0.036768476	UNPLg00621	NA	NA
Cz01g24260.t1	-0.207409103	0.010125614	Cz01g24260	NA	NA
Cz03g38110.t1	-0.206973322	0.127084875	Cz03g38110	NA	NA
Cz11g23160.t1	-0.20509854	0.157497994	Cz11g23160	NA	NA
Cz06g07110.t1	-0.203601093	0.03771537	Cz06g07110	NA	NA
CzCPg00360.t1.v5.2.3	-0.203140458	0.19185755	CzCPg00360	rbcL	Rubisco Large Subunit
UNPLg00124.t1	-0.202005266	0.009522864	UNPLg00124	NA	NA
Cz12g14200.t1	-0.201765576	0.254316788	Cz12g14200	NA	NA
Cz15g01170.t1	-0.20011109	0.043613305	Cz15g01170	NA	NA
Cz02g02120.t1	-0.19967022	0.107283862	Cz02g02120	NA	NA
Cz04g11160.t1	-0.199292024	0.001704721	Cz04g11160	NA	NA
Cz13g07120.t1	-0.199272653	0.003375168	Cz13g07120	NA	NA
Cz06g20150.t1	-0.199247653	0.092919833	Cz06g20150	NA	NA
Cz07g06250.t1	-0.197889834	0.01568332	Cz07g06250	NA	NA
Cz10g29190.t1	-0.197331997	0.034896835	Cz10g29190	NA	NA
Cz11g07100.t1	-0.19711912	0.101025333	Cz11g07100	NA	NA
Cz19g03205.t1	-0.195808137	0.021751069	Cz19g03205	NA	NA
Cz05g22120.t1	-0.194754527	0.03665884	Cz05g22120	NA	NA
UNPLg00212.t1	-0.193842348	0.036269996	UNPLg00212	NA	NA
Cz12g00100.t1	-0.192654818	0.062618579	Cz12g00100	NA	NA
Cz16g06010.t1	-0.191889302	0.102078812	Cz16g06010	NA	NA
Cz14g14070.t1	-0.191455852	0.074209569	Cz14g14070	NA	NA
Cz04g21330.t1	-0.191390766	0.161127121	Cz04g21330	NA	NA
Cz01g38130.t1	-0.190757167	0.093935723	Cz01g38130	NA	NA
Cz14g23060.t1	-0.190501117	0.069134557	Cz14g23060	NA	NA
Cz08g02130.t1	-0.190452649	0.072282259	Cz08g02130	NA	NA
Cz08g03160.t1	-0.190451629	0.003064489	Cz08g03160	NA	NA
Cz03g29060.t1	-0.185252411	0.074506305	Cz03g29060	NA	NA
Cz11g23240.t1	-0.184478265	0.203015244	Cz11g23240	LHC15	LHC Proteins Putatively Associated with PSII
Cz02g41250.t1	-0.184169343	0.00894179	Cz02g41250	NA	NA
Cz02g34210.t1	-0.183900366	0.074005445	Cz02g34210	NA	NA
Cz08g15130.t1	-0.183876652	0.137493176	Cz08g15130	NA	NA
Cz04g01200.t1	-0.183041363	0.107028814	Cz04g01200	NA	NA
Cz16g08210.t1	-0.182944141	0.007485992	Cz16g08210	RCCR1	N/A
Cz12g05200.t1	-0.182908716	0.490065999	Cz12g05200	NA	NA
Cz06g27080.t1	-0.182525398	0.100493918	Cz06g27080	NA	NA
Cz05g07010.t1	-0.182329386	0.870071127	Cz05g07010	NA	NA
Cz10g27260.t1	-0.1822841	0.01104475	Cz10g27260	NA	NA
CzCPg01240.t1.v5.2.3	-0.18214359	0.007004526	CzCPg01240	rpoC1	RNA polymerase subunit beta'
Cz05g07170.t1	-0.181476489	0.02959751	Cz05g07170	LPA1A	Low PSII Accumulating
Cz01g31170.t1	-0.180337481	0.039926062	Cz01g31170	NA	NA
Cz11g28070.t1	-0.179746359	0.069484504	Cz11g28070	NA	NA
Cz07g00170.t1	-0.179177806	0.415112194	Cz07g00170	NA	NA
Cz10g12110.t1	-0.178556821	0.037466798	Cz10g12110	NA	NA
Cz13g06040.t1	-0.178186982	0.029279065	Cz13g06040	NA	NA
Cz11g03290.t1	-0.17735216	0.432630599	Cz11g03290	NA	NA
Cz05g14170.t1	-0.176746317	0.239791242	Cz05g14170	NA	NA
Cz12g19140.t1	-0.176616313	0.001824466	Cz12g19140	NA	NA
Cz09g12090.t1	-0.176476382	0.003436352	Cz09g12090	NA	NA
Cz08g08140.t1	-0.175693572	0.053278372	Cz08g08140	NA	NA
Cz07g13220.t1	-0.175164454	0.154214842	Cz07g13220	NA	NA
Cz06g26080.t1	-0.174425714	0.113632624	Cz06g26080	NA	NA
Cz05g15150.t1	-0.174373072	0.041640109	Cz05g15150	NA	NA
Cz10g08280.t1	-0.174030474	0.061351932	Cz10g08280	UROD1	Uroporphyrinogen III Decarboxylase
UNPLg00363.t1	-0.173831118	0.289721467	UNPLg00363	NA	NA
Cz04g13120.t1	-0.173483138	0.013458968	Cz04g13120	NA	NA
Cz02g30230.t1	-0.173021897	0.02047152	Cz02g30230	NA	NA
CzCPg01330.t1.v5.2.3	-0.171165081	0.094751661	CzCPg01330	rpl23	Ribosomal protein L23
Cz14g09180.t1	-0.171079796	0.07309139	Cz14g09180	NA	NA
Cz12g27050.t1	-0.170339623	0.011627438	Cz12g27050	NA	NA
Cz15g07170.t1	-0.169228554	0.036547185	Cz15g07170	NA	NA
Cz13g02130.t1	-0.168629845	0.026915318	Cz13g02130	NA	NA
Cz01g07150.t1	-0.167288781	0.201496296	Cz01g07150	NA	NA
Cz07g12170.t1	-0.167109773	0.015729265	Cz07g12170	NA	NA
Cz15g18220.t1	-0.166889148	0.021824516	Cz15g18220	NA	NA
CzCPg01270.t1.v5.2.3	-0.16641473	0.01087739	CzCPg01270	rps4	Ribosomal protein S4
Cz01g40030.t1	-0.165298182	0.664386853	Cz01g40030	NA	NA
UNPLg00208.t1	-0.16400355	0.313752822	UNPLg00208	NA	NA
Cz15g07250.t1	-0.163281648	0.19261953	Cz15g07250	NA	NA
Cz10g19140.t1	-0.162515874	0.307159291	Cz10g19140	NA	NA
Cz01g18160.t1	-0.162273387	0.050777581	Cz01g18160	NA	NA
Cz14g14250.t1	-0.162271909	0.00685386	Cz14g14250	NA	NA
Cz02g24010.t1	-0.161871937	0.0105466	Cz02g24010	NA	NA
Cz10g10220.t1	-0.161854002	0.062894318	Cz10g10220	NA	NA
Cz13g18160.t1	-0.161391507	0.060314189	Cz13g18160	NA	NA
Cz06g26020.t1	-0.16061458	0.03715883	Cz06g26020	NA	NA
Cz01g13130.t1	-0.160023994	0.299486099	Cz01g13130	NA	NA
Cz05g22200.t1	-0.157518721	0.05807704	Cz05g22200	NA	NA
Cz05g35150.t1	-0.157333347	0.01166975	Cz05g35150	NA	NA
Cz10g08260.t1	-0.156422516	0.080608224	Cz10g08260	NA	NA
Cz15g02010.t1	-0.155812564	0.012595823	Cz15g02010	NA	NA
Cz04g02160.t1	-0.154812187	0.295312618	Cz04g02160	NA	NA
Cz03g15160.t1	-0.153928459	0.072484361	Cz03g15160	NA	NA
Cz18g13010.t1	-0.153588145	0.95484772	Cz18g13010	NA	NA
Cz07g25300.t1	-0.153507303	0.460251583	Cz07g25300	NA	NA
Cz09g27010.t1	-0.152889361	0.048720025	Cz09g27010	NA	NA
Cz12g06140.t1	-0.152133924	0.179184636	Cz12g06140	NA	NA
Cz13g20020.t1	-0.151854921	0.113368566	Cz13g20020	NA	NA
Cz12g02050.t1	-0.151169051	0.143371517	Cz12g02050	NA	NA
Cz04g01140.t1	-0.150372298	0.17224603	Cz04g01140	NA	NA
Cz10g14100.t1	-0.149629735	0.253114854	Cz10g14100	NA	NA
Cz10g19180.t1	-0.149165944	0.075308939	Cz10g19180	NA	NA
Cz05g19080.t1	-0.146939803	0.152051144	Cz05g19080	NA	NA
Cz02g24270.t1	-0.146780732	0.015513025	Cz02g24270	CHLM1	ATP-Dependent Zn Metalloproteinase
Cz02g35110.t1	-0.146296061	0.058898252	Cz02g35110	CHLP1	N/A
Cz11g26110.t1	-0.145622256	0.200806643	Cz11g26110	NA	NA
Cz04g02260.t1	-0.145255722	0.210103755	Cz04g02260	NA	NA
Cz02g06240.t1	-0.14518258	0.0724754	Cz02g06240	NA	NA
Cz04g01180.t1	-0.145174424	0.395874635	Cz04g01180	PSAE	Photosystem I Subunit E
Cz14g02210.t1	-0.144537047	0.076801222	Cz14g02210	NA	NA
Cz05g24220.t1	-0.143552187	0.06069869	Cz05g24220	NA	NA
Cz08g22130.t1	-0.141527172	0.028966004	Cz08g22130	NA	NA
Cz17g12070.t1	-0.141356342	0.172228901	Cz17g12070	NA	NA
Cz11g10290.t1	-0.140169672	0.112760665	Cz11g10290	NA	NA
Cz08g05160.t1	-0.140153762	0.006606821	Cz08g05160	NA	NA
Cz01g24330.t1	-0.139366718	0.383180763	Cz01g24330	NA	NA
Cz11g16150.t1	-0.138963133	0.005224688	Cz11g16150	NA	NA
Cz04g07080.t1	-0.138694262	0.203497071	Cz04g07080	NA	NA
Cz06g02030.t1	-0.137108393	0.282661726	Cz06g02030	NA	NA
Cz16g19050.t1	-0.135986894	0.247519735	Cz16g19050	NA	NA
Cz14g18150.t1	-0.134404429	0.015414756	Cz14g18150	NA	NA
Cz09g07180.t1	-0.134280103	0.018204426	Cz09g07180	RAF	Rubisco Accumulation Factor
Cz04g15280.t1	-0.132878731	0.002483107	Cz04g15280	AROE	chloroplastic
Cz03g00140.t1	-0.132077808	0.209308192	Cz03g00140	NA	NA
Cz02g33080.t1	-0.130858156	0.151356386	Cz02g33080	NA	NA
Cz14g23040.t1	-0.130485765	0.350357928	Cz14g23040	NA	NA
Cz09g18190.t1	-0.130444692	0.121700398	Cz09g18190	NA	NA
Cz02g00190.t1	-0.129811667	0.3835095	Cz02g00190	NA	NA
Cz08g10120.t1	-0.129302701	0.20368839	Cz08g10120	NA	NA
Cz01g26180.t1	-0.125887394	0.334243806	Cz01g26180	PGP1	Phosphatidylglycerophosphate Synthase
Cz14g13100.t1	-0.125445514	0.032757544	Cz14g13100	NA	NA
Cz11g20240.t1	-0.124067327	0.109914643	Cz11g20240	NA	NA
Cz09g11220.t1	-0.121928521	0.322852449	Cz09g11220	NA	NA
Cz08g25110.t2	-0.120996571	0.270153053	Cz08g25110	NA	NA
Cz14g13240.t1	-0.119938083	0.120104152	Cz14g13240	NA	NA
Cz04g10080.t1	-0.119772955	0.380678559	Cz04g10080	NA	NA
Cz14g23290.t1	-0.118782159	0.44385142	Cz14g23290	NA	NA
Cz02g02060.t1	-0.118475326	0.267923743	Cz02g02060	NA	NA
CzCPg01260.t1.v5.2.3	-0.11846118	0.0623665	CzCPg01260	clpP	ATP-dependent Clp protease proteolytic subunit
Cz11g25140.t1	-0.117969946	0.420603705	Cz11g25140	NA	NA
Cz04g24240.t1	-0.117174077	0.126910152	Cz04g24240	NA	NA
Cz12g14170.t1	-0.116993637	0.278216308	Cz12g14170	PPD5	PsbP Domain Containing Proteins
Cz06g02090.t1	-0.116540078	0.521332968	Cz06g02090	NA	NA
Cz02g25060.t1	-0.115586851	0.015722246	Cz02g25060	FTSH	ATP-Dependent Zn Metalloproteinase
Cz04g19230.t1	-0.115083275	0.116161195	Cz04g19230	NA	NA
Cz08g26190.t1	-0.113980366	0.180135216	Cz08g26190	NA	NA
Cz08g14150.t1	-0.112332914	0.055642298	Cz08g14150	NA	NA
Cz14g22270.t1	-0.111728063	0.211019775	Cz14g22270	FDX7	Ferredoxin
Cz05g34060.t1	-0.111168943	0.066485208	Cz05g34060	NA	NA
Cz08g11020.t1	-0.111059385	0.356216498	Cz08g11020	NA	NA
Cz10g19100.t1	-0.110954911	0.100474208	Cz10g19100	NA	NA
Cz10g24020.t1	-0.109107554	0.535415156	Cz10g24020	NA	NA
Cz11g28010.t1	-0.108594449	0.271416868	Cz11g28010	CYP37	peptidyl-prolyl cis-trans isomerase
CzCPg00120.t1.v5.2.3	-0.108417934	0.008741685	CzCPg00120	rpoBa	beta subunit of RNA polymerase fragment a
Cz01g30190.t1	-0.107812211	0.077522512	Cz01g30190	NA	NA
Cz07g30020.t1	-0.107563373	0.545761579	Cz07g30020	NA	NA
Cz05g31020.t1	-0.107310614	0.603367436	Cz05g31020	NA	NA
Cz07g18270.t1	-0.104494473	0.989345424	Cz07g18270	NA	NA
Cz08g15020.t1	-0.104385045	0.250402645	Cz08g15020	NA	NA
Cz01g21190.t1	-0.103492764	0.025123417	Cz01g21190	NA	NA
Cz12g17060.t1	-0.103290932	0.38478431	Cz12g17060	NA	NA
Cz07g27080.t1	-0.101619729	0.336523202	Cz07g27080	NA	NA
Cz12g27130.t1	-0.099420024	0.195125933	Cz12g27130	ELIP6	Early Light-Induced Protein Homolog
Cz14g14020.t1	-0.098198938	0.008442128	Cz14g14020	NA	NA
Cz05g23080.t1	-0.097825627	0.166047487	Cz05g23080	NA	NA
Cz10g00060.t1	-0.096978521	0.427327432	Cz10g00060	NA	NA
Cz05g18100.t1	-0.09573665	0.115320788	Cz05g18100	NA	NA
Cz08g01200.t1	-0.094860837	0.420657981	Cz08g01200	NA	NA
Cz11g24210.t1	-0.094369265	0.151455681	Cz11g24210	NA	NA
Cz13g16140.t1	-0.094336139	0.391769843	Cz13g16140	NA	NA
Cz10g28080.t1	-0.093699636	0.100732183	Cz10g28080	NA	NA
Cz03g25330.t1	-0.092938975	0.258987439	Cz03g25330	NA	NA
Cz12g00120.t1	-0.092077046	0.478218585	Cz12g00120	NA	NA
Cz02g42060.t2	-0.092049968	0.13689912	Cz02g42060	NA	NA
Cz07g21235.t1	-0.091372864	0.094051869	Cz07g21235	NA	NA
Cz05g37060.t1	-0.089175322	0.374549477	Cz05g37060	NA	NA
Cz08g11120.t1	-0.089121363	0.02927738	Cz08g11120	NA	NA
Cz09g25250.t1	-0.088939655	0.408317697	Cz09g25250	NA	NA
Cz03g21170.t1	-0.088835487	0.492198583	Cz03g21170	NA	NA
UNPLg00368.t1	-0.088069383	0.108275126	UNPLg00368	NA	NA
Cz03g25080.t1	-0.087983534	0.120529099	Cz03g25080	CYP71	peptidyl-prolyl cis-trans isomerase
Cz03g27160.t1	-0.087959967	0.244808377	Cz03g27160	NA	NA
Cz03g12150.t1	-0.087687391	0.560119688	Cz03g12150	NA	NA
Cz12g16180.t1	-0.087666789	0.021837848	Cz12g16180	NA	NA
Cz04g40130.t1	-0.086361354	0.045232225	Cz04g40130	NA	NA
Cz07g23050.t1	-0.083885758	0.02595656	Cz07g23050	NA	NA
Cz10g28275.t1	-0.083130051	0.634111017	Cz10g28275	NA	NA
Cz06g21170.t1	-0.082511424	0.0225052	Cz06g21170	NA	NA
Cz13g01150.t1	-0.082397482	0.531272621	Cz13g01150	NA	NA
Cz01g36170.t1	-0.081622523	0.405399896	Cz01g36170	NA	NA
Cz15g03050.t1	-0.081266557	0.32314347	Cz15g03050	NA	NA
Cz01g08040.t1	-0.08087386	0.032229754	Cz01g08040	NA	NA
Cz14g20160.t1	-0.080665743	0.476102859	Cz14g20160	NA	NA
Cz09g03180.t1	-0.080132745	0.304990561	Cz09g03180	ALAD1	Delta-Aminolevulinic Acid Dehydratase
Cz15g23080.t1	-0.079627294	0.100645025	Cz15g23080	NA	NA
Cz08g07120.t1	-0.07810946	0.165069711	Cz08g07120	NA	NA
Cz11g04270.t1	-0.076827046	0.612647517	Cz11g04270	NA	NA
Cz14g15070.t1	-0.074918923	0.036221644	Cz14g15070	CHLH1	Mg-Chelatase Subunit H
Cz01g11060.t1	-0.074877612	0.152681731	Cz01g11060	NA	NA
Cz03g36220.t1	-0.07297145	0.326725934	Cz03g36220	NA	NA
Cz05g08050.t1	-0.072459412	0.015700894	Cz05g08050	NA	NA
Cz03g21210.t1	-0.071300004	0.2750923	Cz03g21210	NA	NA
Cz06g33180.t1	-0.069591632	0.15093642	Cz06g33180	NA	NA
Cz03g05060.t1	-0.06942246	0.112371764	Cz03g05060	NA	NA
Cz08g02190.t1	-0.06918498	0.359450199	Cz08g02190	NA	NA
Cz03g20040.t1	-0.069010135	0.100594331	Cz03g20040	NA	NA
Cz02g35150.t1	-0.068115961	0.135171284	Cz02g35150	NA	NA
Cz07g05010.t2	-0.06769151	0.56951226	Cz07g05010	NA	NA
Cz04g19150.t1	-0.06668338	0.197359319	Cz04g19150	NA	NA
Cz03g20160.t1	-0.066142477	0.473559013	Cz03g20160	NA	NA
Cz16g11210.t1	-0.064475361	0.679782624	Cz16g11210	NA	NA
Cz05g20210.t1	-0.063894534	0.132492398	Cz05g20210	NA	NA
Cz02g14210.t1	-0.063847207	0.346452605	Cz02g14210	NA	NA
Cz15g16170.t1	-0.06343004	0.383284719	Cz15g16170	NA	NA
Cz04g15130.t1	-0.062306628	0.184367317	Cz04g15130	NA	NA
Cz07g12210.t1	-0.061334976	0.563741191	Cz07g12210	NA	NA
Cz03g13080.t1	-0.060907729	0.00870866	Cz03g13080	NA	NA
Cz03g13190.t1	-0.060195565	0.636215173	Cz03g13190	PPD1	PsbP Domain Containing Proteins
Cz02g28080.t1	-0.060067658	0.123474972	Cz02g28080	NA	NA
Cz01g04245.t1	-0.059955761	0.097548199	Cz01g04245	NA	NA
Cz08g25130.t1	-0.059207555	0.840851035	Cz08g25130	NA	NA
Cz04g38305.t1	-0.058992585	0.770880374	Cz04g38305	NA	NA
Cz02g26170.t1	-0.058810538	0.169804991	Cz02g26170	NA	NA
Cz19g04200.t1	-0.054092333	0.276394748	Cz19g04200	NA	NA
Cz01g05200.t1	-0.053983167	0.154823901	Cz01g05200	NA	NA
Cz15g12190.t1	-0.053202543	0.345425765	Cz15g12190	NA	NA
Cz03g05090.t1	-0.050050517	0.190460326	Cz03g05090	NA	NA
Cz11g17070.t1	-0.049997913	0.115908299	Cz11g17070	NA	NA
Cz06g19250.t1	-0.049656336	0.454592049	Cz06g19250	NA	NA
Cz12g15160.t1	-0.048507757	0.202781923	Cz12g15160	NA	NA
Cz12g11035.t1	-0.046663735	0.530692475	Cz12g11035	NA	NA
Cz01g40120.t1	-0.046044708	0.643077744	Cz01g40120	NA	NA
Cz04g12250.t1	-0.044894503	0.735894096	Cz04g12250	NA	NA
Cz08g16200.t1	-0.044825825	0.374525592	Cz08g16200	NA	NA
Cz11g26110.t2	-0.044689368	0.62067783	Cz11g26110	NA	NA
Cz11g01210.t1	-0.044583466	0.346383667	Cz11g01210	NA	NA
Cz06g21290.t1	-0.043709384	0.069132723	Cz06g21290	NA	NA
Cz01g45010.t1	-0.040796861	0.378093751	Cz01g45010	NA	NA
Cz15g09190.t1	-0.03930392	0.086093833	Cz15g09190	NA	NA
Cz08g02150.t1	-0.03908392	0.702320587	Cz08g02150	NA	NA
Cz01g21110.t1	-0.037746576	0.548424628	Cz01g21110	NA	NA
Cz17g14267.t1	-0.036962847	0.899759059	Cz17g14267	NA	NA
Cz04g09280.t1	-0.036419363	0.964413494	Cz04g09280	NA	NA
Cz13g13140.t1	-0.035950824	0.605077637	Cz13g13140	TRX2	thioredoxin
Cz14g24240.t1	-0.035278993	0.593268836	Cz14g24240	UROS1	Uroporphyrinogen III Synthase
Cz12g03110.t1	-0.03382768	0.512025453	Cz12g03110	NA	NA
Cz06g27150.t1	-0.033235536	0.621137319	Cz06g27150	PAO2	Pheophorbide a Oxygenase
Cz01g17090.t1	-0.033059089	0.689749349	Cz01g17090	NA	NA
Cz15g02160.t1	-0.032914313	0.189051311	Cz15g02160	NA	NA
Cz16g09290.t1	-0.032591605	0.229858989	Cz16g09290	NA	NA
Cz11g22010.t1	-0.032358331	0.629414457	Cz11g22010	NA	NA
Cz12g21020.t1	-0.031812083	0.630307719	Cz12g21020	NA	NA
Cz16g10130.t1	-0.031267437	0.891692362	Cz16g10130	NA	NA
UNPLg00213.t1	-0.03053873	0.192716811	UNPLg00213	NA	NA
Cz02g03175.t1	-0.030187855	0.724265987	Cz02g03175	NA	NA
Cz12g05110.t1	-0.029449941	0.401799691	Cz12g05110	NA	NA
Cz16g10030.t1	-0.028448447	0.593834622	Cz16g10030	NA	NA
Cz06g01035.t1	-0.028416073	0.76009318	Cz06g01035	NA	NA
Cz14g02150.t1	-0.027500377	0.584353307	Cz14g02150	NA	NA
Cz18g04180.t1	-0.027132015	0.762072699	Cz18g04180	NA	NA
Cz06g21140.t1	-0.027130922	0.454197595	Cz06g21140	NA	NA
Cz14g19310.t1	-0.026094625	0.762235747	Cz14g19310	NA	NA
Cz02g34090.t1	-0.025781081	0.643292787	Cz02g34090	NA	NA
Cz01g31080.t1	-0.024874162	0.336048314	Cz01g31080	NA	NA
Cz16g02140.t1	-0.023950064	0.788014631	Cz16g02140	NA	NA
Cz07g21160.t1	-0.023731125	0.742082489	Cz07g21160	NA	NA
Cz03g17020.t1	-0.023579525	0.704024954	Cz03g17020	NA	NA
Cz11g13050.t1	-0.022819714	0.364066546	Cz11g13050	NA	NA
Cz04g20290.t1	-0.020862475	0.279314119	Cz04g20290	NA	NA
Cz19g05120.t1	-0.020523444	0.72996752	Cz19g05120	NA	NA
Cz10g08060.t1	-0.019967498	0.843678452	Cz10g08060	NA	NA
Cz08g20280.t1	-0.019906661	0.85426344	Cz08g20280	NA	NA
Cz02g30200.t1	-0.019195856	0.771091176	Cz02g30200	NA	NA
Cz08g10090.t1	-0.019143814	0.716928046	Cz08g10090	NA	NA
Cz06g37170.t1	-0.017892519	0.812004861	Cz06g37170	NA	NA
Cz02g06090.t1	-0.01784369	0.881803223	Cz02g06090	NA	NA
Cz02g03160.t1	-0.016918718	0.869650987	Cz02g03160	NA	NA
Cz01g21090.t1	-0.016556109	0.690728417	Cz01g21090	NA	NA
Cz09g32090.t1	-0.016379553	0.875157631	Cz09g32090	NA	NA
Cz10g07260.t1	-0.015682831	0.914125213	Cz10g07260	NA	NA
Cz15g13070.t1	-0.014695944	0.734345872	Cz15g13070	NA	NA
Cz14g12080.t1	-0.014227184	0.701467498	Cz14g12080	NA	NA
Cz02g08030.t1	-0.014225033	0.882007488	Cz02g08030	NA	NA
Cz18g09230.t1	-0.012989234	0.869093533	Cz18g09230	LCKAS7	Very-Long-Chain Beta-Ketoacyl ACP Synthase
Cz05g18160.t1	-0.012541625	0.78687144	Cz05g18160	NA	NA
Cz06g36040.t1	-0.012013913	0.865299435	Cz06g36040	NA	NA
Cz10g26110.t1	-0.011954019	0.722555372	Cz10g26110	NA	NA
Cz14g05080.t1	-0.011580072	0.878476173	Cz14g05080	NA	NA
UNPLg00463.t1	-0.01038562	0.910487864	UNPLg00463	NA	NA
Cz04g08050.t1	-0.009447649	0.780976704	Cz04g08050	NA	NA
Cz08g01050.t1	-0.009083311	0.803665693	Cz08g01050	NA	NA
Cz03g32140.t1	-0.007732362	0.836217757	Cz03g32140	NA	NA
Cz01g28140.t1	-0.006549695	0.83132972	Cz01g28140	NA	NA
Cz12g00130.t1	-0.006122376	0.882775074	Cz12g00130	NA	NA
Cz15g20050.t1	-0.006116237	0.838033481	Cz15g20050	NA	NA
Cz03g10180.t1	-0.005509994	0.902932551	Cz03g10180	NA	NA
Cz05g16110.t1	-0.004121185	0.993874227	Cz05g16110	NA	NA
Cz01g02100.t1	-0.003913308	0.899543356	Cz01g02100	NA	NA
UNPLg00076.t1	-0.00322669	0.891779246	UNPLg00076	NA	NA
CzCPg00370.t1.v5.2.3	-0.002736822	0.964488345	CzCPg00370	rpl20	Ribosomal protein L20
Cz01g03240.t1	-0.002262325	0.938528821	Cz01g03240	NA	NA
Cz14g01050.t1	-0.000855457	0.953299569	Cz14g01050	NA	NA
Cz14g20140.t1	-0.000728046	0.958737788	Cz14g20140	NA	NA
Cz14g17060.t1	-0.000646121	0.996077527	Cz14g17060	NA	NA
Cz04g24190.t1	1.88E-05	0.942497168	Cz04g24190	NA	NA
Cz12g13020.t1	0.000376482	0.97364616	Cz12g13020	NA	NA
Cz03g13070.t1	0.000503489	0.999617723	Cz03g13070	FBA1	Fructose-Bisphosphate Aldolase
Cz03g13070.t1	0.000503489	0.999617723	Cz03g13070	FBA1	Fructose-Bisphosphate Aldolase
Cz08g09130.t1	0.000718913	0.960293194	Cz08g09130	NA	NA
Cz06g33150.t1	0.000806658	0.965971419	Cz06g33150	NA	NA
Cz03g11020.t1	0.001306984	0.970555678	Cz03g11020	NA	NA
Cz05g17180.t1	0.001375845	0.987992878	Cz05g17180	ECT1	CTP:Phosphoethanolamine Cytidylyltransferase
Cz13g17090.t1	0.001484535	0.948141775	Cz13g17090	NA	NA
Cz10g04030.t1	0.001949713	0.961066382	Cz10g04030	NA	NA
Cz07g11140.t1	0.002206611	0.989936621	Cz07g11140	NA	NA
Cz16g20030.t1	0.00361535	0.89070777	Cz16g20030	NA	NA
Cz05g03050.t1	0.003818571	0.952576749	Cz05g03050	NA	NA
Cz11g18260.t1	0.003869418	0.937318676	Cz11g18260	NA	NA
Cz09g23260.t1	0.004707796	0.931734605	Cz09g23260	NA	NA
Cz08g08060.t1	0.006130228	0.871397338	Cz08g08060	NA	NA
UNPLg00211.t1	0.006290991	0.849778118	UNPLg00211	NA	NA
Cz16g02120.t1	0.006297777	0.914366185	Cz16g02120	NA	NA
Cz06g15090.t1	0.006555163	0.967745145	Cz06g15090	NA	NA
Cz10g27255.t1	0.006592202	0.89822199	Cz10g27255	NA	NA
UNPLg00059.t1	0.007435049	0.570270304	UNPLg00059	NA	NA
Cz14g11180.t1	0.007811069	0.914650976	Cz14g11180	NA	NA
Cz13g16170.t1	0.008256598	0.856396652	Cz13g16170	NA	NA
Cz09g01170.t1	0.008585939	0.834541355	Cz09g01170	NA	NA
Cz11g25220.t1	0.009240747	0.883015062	Cz11g25220	NA	NA
Cz12g15030.t1	0.010174075	0.804441229	Cz12g15030	NA	NA
Cz18g06070.t1	0.010263539	0.860875975	Cz18g06070	NA	NA
Cz09g23340.t1	0.011233105	0.866877508	Cz09g23340	NA	NA
Cz07g11130.t1	0.011818308	0.828724916	Cz07g11130	NA	NA
Cz10g22040.t1	0.012297301	0.821164311	Cz10g22040	NA	NA
Cz01g08220.t1	0.012363119	0.540173453	Cz01g08220	NA	NA
Cz12g15220.t1	0.012742957	0.928046682	Cz12g15220	NA	NA
Cz03g36230.t1	0.013792112	0.849613802	Cz03g36230	NA	NA
Cz07g01200.t1	0.014565992	0.564198458	Cz07g01200	NA	NA
Cz12g21090.t1	0.015112414	0.731056324	Cz12g21090	NA	NA
Cz04g38260.t1	0.015863315	0.841550392	Cz04g38260	NA	NA
Cz05g22140.t1	0.016685034	0.597614827	Cz05g22140	NA	NA
Cz05g29130.t1	0.016799755	0.801666469	Cz05g29130	NA	NA
Cz08g22020.t1	0.016821496	0.801705396	Cz08g22020	NA	NA
Cz01g15170.t1	0.017538479	0.794091482	Cz01g15170	NA	NA
Cz05g02020.t1	0.018105583	0.631757872	Cz05g02020	NA	NA
Cz11g15030.t1	0.018148632	0.705592034	Cz11g15030	ETK1	Ethanolamine Kinase
Cz01g05020.t1	0.018166161	0.801127657	Cz01g05020	NA	NA
Cz09g24090.t1	0.019082667	0.808360711	Cz09g24090	NA	NA
Cz01g00140.t1	0.019875215	0.823777792	Cz01g00140	NA	NA
Cz12g06100.t1	0.020179909	0.820970078	Cz12g06100	NA	NA
Cz08g20210.t1	0.020515594	0.672261859	Cz08g20210	NA	NA
Cz08g23070.t1	0.021895385	0.823657169	Cz08g23070	NA	NA
Cz15g22160.t1	0.022235918	0.673918894	Cz15g22160	NA	NA
Cz01g01020.t1	0.022537608	0.591327083	Cz01g01020	NA	NA
Cz07g13090.t1	0.022811025	0.03289449	Cz07g13090	NA	NA
Cz11g09080.t1	0.023070162	0.704925812	Cz11g09080	NA	NA
Cz01g10120.t1	0.023780695	0.683407536	Cz01g10120	NA	NA
Cz11g20160.t1	0.024589471	0.717285567	Cz11g20160	NA	NA
UNPLg00117.t1	0.024622678	0.764120242	UNPLg00117	NA	NA
Cz05g23110.t1	0.024890031	0.774040333	Cz05g23110	NA	NA
UNPLg00216.t1	0.025034775	0.703685749	UNPLg00216	NA	NA
Cz02g42030.t1	0.025071001	0.587914537	Cz02g42030	NA	NA
Cz08g03040.t1	0.025249564	0.638904088	Cz08g03040	NA	NA
Cz14g10020.t1	0.025292342	0.688659212	Cz14g10020	NA	NA
Cz01g09160.t1	0.025377208	0.724299907	Cz01g09160	HAD1	Beta-Hydroxyacyl ACP Dehydrase/Dehydratase
Cz02g06075.t1	0.02541319	0.947224775	Cz02g06075	NA	NA
Cz05g14080.t1	0.025648877	0.551016023	Cz05g14080	NA	NA
Cz10g10020.t1	0.026010631	0.494203988	Cz10g10020	NA	NA
Cz02g09080.t1	0.027883253	0.742475211	Cz02g09080	NA	NA
Cz07g13080.t1	0.028535402	0.731864263	Cz07g13080	NA	NA
Cz11g17250.t1	0.029347104	0.45367044	Cz11g17250	NA	NA
Cz01g18120.t1	0.029529509	0.347182056	Cz01g18120	NA	NA
Cz11g23080.t1	0.029849614	0.418115503	Cz11g23080	NA	NA
Cz13g17270.t1	0.030054561	0.737837664	Cz13g17270	NA	NA
Cz09g05280.t1	0.030794662	0.711565847	Cz09g05280	NA	NA
Cz03g14030.t1	0.031935204	0.451827021	Cz03g14030	NA	NA
Cz13g02240.t1	0.032933431	0.713005136	Cz13g02240	NA	NA
Cz01g10010.t1	0.033867272	0.258315514	Cz01g10010	NA	NA
Cz02g09250.t1	0.034267648	0.961577799	Cz02g09250	NA	NA
Cz04g03210.t1	0.03441548	0.585669899	Cz04g03210	NA	NA
Cz18g04260.t1	0.034795255	0.693696374	Cz18g04260	NA	NA
Cz01g37260.t1	0.03598876	0.330704337	Cz01g37260	NA	NA
Cz03g31200.t1	0.036412184	0.439828575	Cz03g31200	SCL2	Succinyl-CoA Synthetase/Ligase; beta
Cz14g23140.t1	0.03727469	0.538823516	Cz14g23140	NA	NA
Cz12g27040.t1	0.037517866	0.543639792	Cz12g27040	NA	NA
Cz10g04020.t1	0.03790131	0.449836787	Cz10g04020	NA	NA
Cz06g36270.t1	0.038134762	0.657573033	Cz06g36270	ATO1	Acetyl-CoA Acyltransferase Thiolase
Cz18g04055.t1	0.039100295	0.91613343	Cz18g04055	NA	NA
Cz14g01230.t1	0.03927123	0.662160589	Cz14g01230	NA	NA
Cz11g07030.t1	0.039643295	0.320000398	Cz11g07030	NA	NA
UNPLg00323.t1	0.039905004	0.754466913	UNPLg00323	TATA	SRP-Independent Translocase Complex
Cz14g08290.t1	0.040039072	0.537528503	Cz14g08290	NA	NA
UNPLg00390.t1	0.04082564	0.402086879	UNPLg00390	NA	NA
Cz18g08110.t1	0.041242489	0.246577832	Cz18g08110	NA	NA
Cz08g03210.t1	0.043171857	0.419552155	Cz08g03210	NA	NA
Cz09g08260.t1	0.043795854	0.391713928	Cz09g08260	NA	NA
Cz04g39110.t1	0.043915317	0.297495714	Cz04g39110	NA	NA
Cz02g30180.t1	0.044100369	0.205627077	Cz02g30180	NA	NA
Cz01g29180.t1	0.044525614	0.206490733	Cz01g29180	NA	NA
Cz07g12040.t1	0.044599678	0.846736262	Cz07g12040	NA	NA
Cz05g30035.t1	0.045552906	0.797794404	Cz05g30035	NA	NA
Cz11g16290.t1	0.046146179	0.739931114	Cz11g16290	NA	NA
Cz07g14150.t1	0.046203793	0.363709872	Cz07g14150	NA	NA
Cz17g16040.t1	0.046636244	0.498303875	Cz17g16040	NA	NA
Cz16g19080.t1	0.046765479	0.218432337	Cz16g19080	NA	NA
Cz14g25110.t1	0.047010564	0.266444081	Cz14g25110	TRX1	thioredoxin
Cz02g33200.t1	0.047302134	0.52597288	Cz02g33200	NA	NA
Cz05g03160.t1	0.047634081	0.322930181	Cz05g03160	NA	NA
Cz01g46050.t1	0.048102752	0.268741597	Cz01g46050	NA	NA
Cz03g03030.t1	0.048977313	0.678075432	Cz03g03030	NA	NA
Cz01g19220.t1	0.049617218	0.21894213	Cz01g19220	NA	NA
Cz01g19190.t1	0.049788066	0.540005241	Cz01g19190	NA	NA
Cz14g01160.t2	0.050026748	0.514291247	Cz14g01160	NA	NA
Cz06g06120.t1	0.050900367	0.531256124	Cz06g06120	NA	NA
Cz11g10220.t1	0.05115602	0.09888238	Cz11g10220	NA	NA
Cz12g20290.t1	0.051585215	0.613350792	Cz12g20290	NA	NA
Cz19g07170.t1	0.051750756	0.421245123	Cz19g07170	NA	NA
Cz04g24010.t1	0.052430675	0.223258497	Cz04g24010	NA	NA
Cz11g22240.t1	0.052896742	0.100676874	Cz11g22240	NA	NA
UNPLg00612.t1	0.05306974	0.605507896	UNPLg00612	NA	NA
Cz19g08210.t1	0.054387006	0.140829343	Cz19g08210	NA	NA
Cz17g14010.t1	0.055034346	0.47955185	Cz17g14010	NA	NA
Cz06g15150.t1	0.055587788	0.252107281	Cz06g15150	PPH4	N/A
Cz06g32070.t1	0.055754914	0.607608214	Cz06g32070	NA	NA
Cz06g02180.t1	0.056994915	0.027301271	Cz06g02180	NA	NA
Cz12g19100.t1	0.05731023	0.396889128	Cz12g19100	NA	NA
Cz01g16163.t1	0.057382528	0.505585506	Cz01g16163	NA	NA
Cz03g20025.t1	0.058623538	0.422622856	Cz03g20025	NA	NA
Cz02g23080.t1	0.058688641	0.131314591	Cz02g23080	NA	NA
Cz12g23160.t1	0.059030652	0.160747904	Cz12g23160	NA	NA
Cz07g10020.t1	0.059315851	0.803290113	Cz07g10020	NA	NA
Cz07g14110.t1	0.059350545	0.047540369	Cz07g14110	NA	NA
Cz07g28175.t1	0.059507604	0.713755487	Cz07g28175	NA	NA
UNPLg00254.t1	0.059725094	0.520117539	UNPLg00254	NA	NA
Cz04g34020.t1	0.05993805	0.430581724	Cz04g34020	NA	NA
Cz02g01050.t1	0.060242017	0.427426332	Cz02g01050	NA	NA
Cz04g33180.t1	0.060716197	0.317015848	Cz04g33180	NA	NA
Cz08g17080.t1	0.060868088	0.128279262	Cz08g17080	NA	NA
Cz08g05060.t1	0.061011689	0.059952626	Cz08g05060	NA	NA
Cz16g21260.t1	0.061074524	0.516369776	Cz16g21260	FC1	Ferrochelatse
Cz11g04080.t1	0.061097893	0.100442466	Cz11g04080	NA	NA
Cz08g09060.t1	0.062158279	0.362488887	Cz08g09060	NA	NA
Cz02g23073.t1	0.063059278	0.406159855	Cz02g23073	NA	NA
Cz04g16010.t1	0.063305825	0.457263792	Cz04g16010	NA	NA
Cz06g10130.t1	0.064145767	0.199346664	Cz06g10130	NA	NA
Cz13g03140.t1	0.06424556	0.11126512	Cz13g03140	NA	NA
Cz15g06050.t1	0.064434995	0.41074498	Cz15g06050	NA	NA
Cz12g14257.t1	0.064440296	0.549334869	Cz12g14257	NA	NA
Cz12g23120.t1	0.064591264	0.40315853	Cz12g23120	NA	NA
Cz02g33190.t1	0.065123991	0.305229413	Cz02g33190	NA	NA
UNPLg00121.t1	0.065181484	0.402281424	UNPLg00121	NA	NA
Cz14g13210.t1	0.065469075	0.420021178	Cz14g13210	NA	NA
Cz06g00210.t1	0.065523974	0.55617536	Cz06g00210	ABKC	serine threonine kinase
Cz03g04180.t1	0.065970905	0.37737092	Cz03g04180	NA	NA
Cz12g23250.t1	0.066242295	0.018099268	Cz12g23250	NA	NA
UNPLg00098.t1	0.066655636	0.145750137	UNPLg00098	NA	NA
UNPLg00078.t1	0.066763706	0.356091816	UNPLg00078	NA	NA
UNPLg00021.t1	0.067236196	0.705069937	UNPLg00021	NA	NA
Cz02g27260.t1	0.067262664	0.469889318	Cz02g27260	NA	NA
Cz01g39060.t1	0.068983926	0.038224503	Cz01g39060	NA	NA
Cz02g23030.t1	0.06899286	0.562220399	Cz02g23030	NA	NA
Cz07g31100.t1	0.069296171	0.243887036	Cz07g31100	NA	NA
Cz14g08220.t1	0.069472564	0.28682703	Cz14g08220	NA	NA
Cz03g14010.t1	0.069925964	0.425213701	Cz03g14010	NA	NA
Cz04g06250.t1	0.069956838	0.066315288	Cz04g06250	NA	NA
Cz05g08130.t1	0.070286731	0.097145592	Cz05g08130	PGP3	N/A
Cz07g27010.t1	0.071731245	0.477055297	Cz07g27010	NA	NA
Cz08g11050.t1	0.071779951	0.424116796	Cz08g11050	NA	NA
Cz10g29020.t1	0.071847986	0.258747452	Cz10g29020	NA	NA
Cz03g12010.t1	0.072460185	0.197021799	Cz03g12010	NA	NA
Cz16g10020.t1	0.07259183	0.587567423	Cz16g10020	NA	NA
Cz11g20070.t1	0.072916245	0.246416176	Cz11g20070	NA	NA
Cz03g18210.t1	0.073424241	0.439788165	Cz03g18210	NA	NA
Cz09g01100.t1	0.074019254	0.445693323	Cz09g01100	NA	NA
Cz11g07190.t1	0.074023404	0.545536978	Cz11g07190	NA	NA
Cz05g12020.t1	0.074694704	0.016413904	Cz05g12020	NA	NA
Cz14g23240.t1	0.075140986	0.192111501	Cz14g23240	NA	NA
Cz14g08070.t1	0.075159539	0.235316211	Cz14g08070	NA	NA
Cz10g29010.t1	0.075598973	0.350940419	Cz10g29010	NA	NA
Cz11g20120.t1	0.075976335	0.039473049	Cz11g20120	LACS2	Long Chain Acyl-CoA Synthetase
Cz06g17260.t1	0.077169544	0.258308081	Cz06g17260	NA	NA
UNPLg00579.t1	0.07720837	0.450626914	UNPLg00579	NA	NA
Cz05g18280.t1	0.077303229	0.24134132	Cz05g18280	NA	NA
Cz08g07030.t1	0.077591162	0.1283208	Cz08g07030	NA	NA
Cz03g28260.t1	0.077808252	0.225315793	Cz03g28260	NA	NA
Cz01g06250.t1	0.077817665	0.014787399	Cz01g06250	NA	NA
Cz10g01050.t1	0.078636312	0.28174893	Cz10g01050	NA	NA
Cz01g14240.t1	0.078682584	0.05057826	Cz01g14240	NA	NA
Cz01g22050.t1	0.078881555	0.089851244	Cz01g22050	NA	NA
Cz19g01040.t1	0.079096435	0.738308812	Cz19g01040	NA	NA
Cz01g26160.t2	0.079428329	0.088110231	Cz01g26160	NA	NA
Cz03g22130.t1	0.080028976	0.223519746	Cz03g22130	NA	NA
Cz11g23130.t1	0.080455148	0.068492686	Cz11g23130	NA	NA
Cz12g12150.t1	0.081221364	0.249620435	Cz12g12150	NA	NA
Cz03g07035.t1	0.081417739	0.491240637	Cz03g07035	NA	NA
Cz15g09020.t1	0.081719811	0.314770541	Cz15g09020	NA	NA
Cz05g18150.t1	0.082335982	0.080140989	Cz05g18150	NA	NA
Cz02g24190.t1	0.082713434	0.181739068	Cz02g24190	NA	NA
Cz04g39170.t1	0.082897994	0.365013024	Cz04g39170	NA	NA
Cz09g15130.t1	0.083156141	0.017375129	Cz09g15130	NA	NA
Cz03g25100.t1	0.083251016	0.29334146	Cz03g25100	NA	NA
Cz07g13120.t1	0.083621619	0.142759259	Cz07g13120	PFK2	Phosphofructokinase
Cz03g16280.t1	0.084234834	0.064236365	Cz03g16280	NA	NA
Cz14g14010.t1	0.084484329	0.079084585	Cz14g14010	NA	NA
Cz01g29220.t1	0.085029147	0.015510116	Cz01g29220	NA	NA
Cz01g33200.t1	0.08550765	0.072844306	Cz01g33200	NA	NA
UNPLg00527.t2	0.085596143	0.354991762	UNPLg00527	NA	NA
Cz08g30290.t1	0.08604833	0.237978073	Cz08g30290	NA	NA
Cz03g28270.t1	0.086672737	0.217741381	Cz03g28270	BCC1	N/A
Cz04g22140.t1	0.086959957	0.009389389	Cz04g22140	NA	NA
Cz04g26170.t1	0.088282469	0.154511063	Cz04g26170	NA	NA
Cz18g06030.t1	0.088747017	0.302813003	Cz18g06030	NA	NA
Cz11g27070.t1	0.08881149	0.111040451	Cz11g27070	NA	NA
Cz15g04120.t1	0.089490508	0.039337084	Cz15g04120	NA	NA
Cz18g09050.t1	0.089950311	0.223504271	Cz18g09050	NA	NA
Cz11G03200.t1	0.090762634	0.154658779	Cz11G03200	NA	NA
Cz03g22150.t1	0.091115901	0.18761155	Cz03g22150	NA	NA
Cz04g31240.t1	0.091123064	0.132846471	Cz04g31240	NA	NA
Cz06g00160.t1	0.091295423	0.149710355	Cz06g00160	NA	NA
Cz04g29200.t1	0.091453838	0.504780453	Cz04g29200	NA	NA
Cz05g23140.t1	0.092045993	0.107048823	Cz05g23140	NA	NA
Cz16g00220.t1	0.093212055	0.337018241	Cz16g00220	NA	NA
Cz02g12050.t1	0.093214468	0.100244642	Cz02g12050	NA	NA
Cz14g05250.t1	0.094442995	0.211858279	Cz14g05250	NA	NA
Cz13g02110.t1	0.094694002	0.205253537	Cz13g02110	EF3	elongation factor abc-type
Cz07g09190.t1	0.095826886	0.100052539	Cz07g09190	NA	NA
Cz19g02010.t1	0.095919434	0.579977744	Cz19g02010	NA	NA
Cz12g26210.t1	0.096223245	0.189445548	Cz12g26210	NA	NA
UNPLg00318.t1	0.096424059	0.224683541	UNPLg00318	NA	NA
Cz14g05170.t1	0.09984725	0.609899281	Cz14g05170	NA	NA
Cz10g18130.t1	0.1009703	0.211795827	Cz10g18130	NA	NA
Cz15g03070.t1	0.101342739	0.10813338	Cz15g03070	NA	NA
Cz07g29090.t1	0.102654601	0.040794535	Cz07g29090	NA	NA
Cz14g20250.t1	0.102911013	0.13238977	Cz14g20250	NA	NA
Cz17g07190.t1	0.103122847	0.074996002	Cz17g07190	NA	NA
Cz11g07170.t1	0.103987558	0.346163555	Cz11g07170	NA	NA
Cz15g07065.t1	0.105646327	0.696024888	Cz15g07065	NA	NA
Cz01g43200.t1	0.106528928	0.075835511	Cz01g43200	NA	NA
Cz16g07200.t1	0.106776435	0.240624366	Cz16g07200	NA	NA
Cz05g28270.t1	0.107101596	0.548664992	Cz05g28270	NA	NA
Cz01g17250.t1	0.10740202	0.059283808	Cz01g17250	NA	NA
Cz09g16080.t1	0.107460429	0.261026588	Cz09g16080	NA	NA
Cz02g39120.t1	0.108674851	0.220374276	Cz02g39120	NA	NA
Cz02g28160.t1	0.108687677	0.016384999	Cz02g28160	NA	NA
Cz08g17030.t1	0.108759618	0.033961322	Cz08g17030	NA	NA
Cz11g16140.t1	0.108878594	0.148379556	Cz11g16140	NA	NA
Cz10g03030.t1	0.109503213	0.094411288	Cz10g03030	NA	NA
Cz15g18140.t1	0.110352953	0.11598943	Cz15g18140	MME2	NADP-Malic Enzyme
Cz03g19050.t1	0.110516333	0.119983659	Cz03g19050	NA	NA
Cz05g17190.t1	0.110572074	0.165316595	Cz05g17190	NA	NA
Cz02g13240.t1	0.111245495	0.528434176	Cz02g13240	NA	NA
Cz10g29105.t1	0.111517905	0.163087084	Cz10g29105	NA	NA
Cz12g11030.t1	0.112050639	0.034345379	Cz12g11030	NA	NA
Cz15g04040.t1	0.112050774	0.126348971	Cz15g04040	NA	NA
Cz06g08050.t1	0.11205605	0.249171829	Cz06g08050	NA	NA
Cz19g01010.t1	0.11207583	0.008634346	Cz19g01010	NA	NA
UNPLg00512.t1	0.112087807	0.026129662	UNPLg00512	NA	NA
UNPLg00737.t1	0.11305966	0.299563625	UNPLg00737	NA	NA
Cz12g00160.t1	0.113113178	0.134810315	Cz12g00160	NA	NA
Cz05g23220.t1	0.113293718	0.021363248	Cz05g23220	NA	NA
Cz17g14263.t1	0.113674488	0.528748339	Cz17g14263	NA	NA
Cz17g10100.t1	0.114112854	0.091650113	Cz17g10100	NA	NA
Cz13g06120.t1	0.116267699	0.141814667	Cz13g06120	NA	NA
Cz16g11170.t2	0.117232597	0.397247598	Cz16g11170	NA	NA
Cz04g34170.t1	0.117843491	0.081840214	Cz04g34170	NA	NA
Cz16g02090.t1	0.118498555	0.127607056	Cz16g02090	LPAAT1	N/A
Cz05g21010.t1	0.119176739	0.371227432	Cz05g21010	UPM2	Uroporphyrin III C-Methyltransferase
Cz13g18120.t1	0.119740452	0.379443736	Cz13g18120	NA	NA
Cz08g04040.t1	0.12002359	0.378365384	Cz08g04040	NA	NA
Cz04g11180.t1	0.120282532	0.221703717	Cz04g11180	NA	NA
Cz04g18180.t1	0.120286998	0.087506019	Cz04g18180	NA	NA
Cz11g09220.t1	0.121289815	0.08688657	Cz11g09220	NA	NA
Cz13g14220.t1	0.121413832	0.024744656	Cz13g14220	NA	NA
Cz10g15140.t1	0.122259436	0.127159466	Cz10g15140	NA	NA
Cz11g02250.t1	0.122677864	0.203821076	Cz11g02250	NA	NA
Cz09g15240.t1	0.125368884	0.197804682	Cz09g15240	NA	NA
Cz01g05165.t1	0.125411511	0.518233011	Cz01g05165	NA	NA
Cz02g41220.t1	0.126005816	0.05744906	Cz02g41220	NA	NA
Cz16g14120.t1	0.126971575	0.144528097	Cz16g14120	NA	NA
Cz05g19010.t1	0.127653058	0.271712741	Cz05g19010	NA	NA
Cz12g05030.t1	0.127911815	0.083366886	Cz12g05030	NA	NA
Cz09g21150.t1	0.128174725	0.531964845	Cz09g21150	NA	NA
Cz07g11210.t1	0.128654571	0.072632832	Cz07g11210	NA	NA
Cz02g03050.t1	0.128710882	0.037375088	Cz02g03050	NA	NA
Cz05g10270.t1	0.128783276	0.002020479	Cz05g10270	NA	NA
Cz03g37100.t1	0.129302512	0.018927379	Cz03g37100	NA	NA
Cz19g07010.t1	0.129603732	0.035085985	Cz19g07010	NA	NA
Cz08g21080.t1	0.129805343	0.371774795	Cz08g21080	NA	NA
Cz10g08040.t1	0.129969983	0.037849978	Cz10g08040	NA	NA
Cz03g37060.t1	0.13118411	0.007626445	Cz03g37060	SBP2	chloroplastic; Sedoheptulose 1
Cz07g18215.t1	0.131832397	0.187305206	Cz07g18215	NA	NA
Cz07g00050.t1	0.13342511	0.064346271	Cz07g00050	NA	NA
Cz09g13190.t1	0.133925504	0.14234345	Cz09g13190	NA	NA
Cz13g12090.t1	0.134072222	0.068500587	Cz13g12090	NA	NA
Cz12g10200.t1	0.134462387	0.032735161	Cz12g10200	NA	NA
Cz04g23230.t1	0.134924197	0.021442326	Cz04g23230	NA	NA
Cz16g13145.t1	0.135329252	0.148072153	Cz16g13145	NA	NA
Cz02g17230.t1	0.135442824	0.079491429	Cz02g17230	NA	NA
Cz01g39230.t1	0.135592402	0.260507784	Cz01g39230	NA	NA
UNPLg00366.t1	0.136231332	0.146046235	UNPLg00366	NA	NA
Cz11g14090.t1	0.136338185	0.020792738	Cz11g14090	NA	NA
Cz16g12205.t1	0.136454677	0.04133742	Cz16g12205	NA	NA
Cz02g07010.t1	0.13648907	0.202523611	Cz02g07010	NA	NA
Cz03g13040.t1	0.136492993	0.002384012	Cz03g13040	NA	NA
Cz10g26180.t1	0.136776543	0.025636951	Cz10g26180	NA	NA
Cz06g01130.t1	0.137069956	0.017781757	Cz06g01130	NA	NA
Cz10g03130.t1	0.138882105	0.416757214	Cz10g03130	NA	NA
Cz06g13070.t1	0.138922192	0.006716162	Cz06g13070	NA	NA
Cz14g18180.t1	0.139098508	0.046414745	Cz14g18180	NA	NA
Cz06g36300.t1	0.139766369	0.096718633	Cz06g36300	NA	NA
Cz02g11120.t1	0.139813716	0.028427596	Cz02g11120	NA	NA
Cz08g14210.t1	0.141182406	0.021445713	Cz08g14210	NA	NA
Cz06g20220.t1	0.141439211	0.00426345	Cz06g20220	NA	NA
Cz17g16180.t1	0.142128258	0.005819891	Cz17g16180	NA	NA
Cz03g33280.t1	0.142655867	0.056571051	Cz03g33280	NA	NA
Cz05g36020.t1	0.142822937	0.245563521	Cz05g36020	NA	NA
Cz06g14055.t1	0.143731489	0.251384494	Cz06g14055	NA	NA
Cz03g40060.t1	0.143770003	0.033889434	Cz03g40060	NA	NA
Cz06g29060.t1	0.143945685	0.008463483	Cz06g29060	NA	NA
Cz06g37030.t1	0.144589741	0.236770394	Cz06g37030	NA	NA
Cz08g19100.t1	0.145219022	0.049028224	Cz08g19100	NA	NA
Cz07g03020.t1	0.145355105	0.374219744	Cz07g03020	NA	NA
Cz01g17040.t1	0.14600626	0.144364451	Cz01g17040	NA	NA
Cz12g21080.t1	0.146341885	0.01193998	Cz12g21080	NA	NA
Cz07g28060.t1	0.146436316	0.384764893	Cz07g28060	NA	NA
Cz09g27090.t1	0.147043635	0.021179686	Cz09g27090	NA	NA
Cz02g36205.t1	0.148282911	0.062181215	Cz02g36205	NA	NA
Cz16g04140.t1	0.148432302	0.04150795	Cz16g04140	NA	NA
Cz11g11050.t1	0.148595151	0.05462067	Cz11g11050	NA	NA
Cz17g13240.t1	0.150333999	0.113814146	Cz17g13240	PIS1	CDP-DAG:Inositol Phosphatidyltransferase
Cz02g34150.t1	0.150351671	0.022945881	Cz02g34150	NA	NA
Cz11g24060.t1	0.152652513	0.071523753	Cz11g24060	NA	NA
Cz04g05140.t1	0.152810226	0.006455915	Cz04g05140	NA	NA
Cz10g27180.t1	0.153268258	0.162791536	Cz10g27180	NA	NA
Cz01g02060.t1	0.154157326	0.046298995	Cz01g02060	NA	NA
Cz05g37150.t1	0.154650347	0.056708781	Cz05g37150	NA	NA
Cz06g10030.t1	0.154799607	0.310008135	Cz06g10030	NA	NA
Cz10g11195.t1	0.154842122	0.082485477	Cz10g11195	NA	NA
Cz11g16090.t1	0.155539061	0.101600165	Cz11g16090	NA	NA
Cz12g07010.t1	0.15622081	0.225690843	Cz12g07010	NA	NA
Cz06g28210.t1	0.156339456	0.168990221	Cz06g28210	NA	NA
Cz03g10090.t1	0.156468467	0.058015938	Cz03g10090	NA	NA
Cz06g05050.t1	0.156849281	0.014466925	Cz06g05050	NA	NA
Cz05g28070.t1	0.157463174	0.354962003	Cz05g28070	NA	NA
Cz12g09170.t1	0.157808106	0.025929247	Cz12g09170	NA	NA
Cz04g03150.t1	0.158261116	0.045879727	Cz04g03150	GPM1	Phosphoglucomutase
UNPLg00194.t1	0.158363655	0.064599454	UNPLg00194	NA	NA
Cz01g21030.t1	0.158930241	0.124401179	Cz01g21030	NA	NA
Cz09g29140.t1	0.160786307	0.241316963	Cz09g29140	NA	NA
Cz10g22190.t1	0.160808548	0.024608465	Cz10g22190	NA	NA
Cz06g16090.t1	0.160980886	0.02353753	Cz06g16090	NA	NA
Cz02g01100.t1	0.161838233	0.954162433	Cz02g01100	NA	NA
Cz17g01030.t1	0.161866083	0.006686745	Cz17g01030	NA	NA
Cz14g19050.t1	0.162227316	0.049793927	Cz14g19050	NA	NA
Cz05g33180.t1	0.164431091	0.025790734	Cz05g33180	NA	NA
Cz07g27110.t1	0.164662072	0.029723943	Cz07g27110	NA	NA
Cz03g17150.t1	0.165269468	0.084876829	Cz03g17150	NA	NA
Cz12g12050.t1	0.165433094	0.109651225	Cz12g12050	NA	NA
Cz06g13100.t1	0.16550693	0.078806759	Cz06g13100	NA	NA
CzCPg01140.t1.v5.2.3	0.166261028	0.187642163	CzCPg01140	rpl36	Ribosomal protein L36
Cz06g08190.t1	0.166262518	0.247878097	Cz06g08190	NA	NA
Cz04g17120.t1	0.166632905	0.246923331	Cz04g17120	NA	NA
Cz02g07210.t1	0.166795708	0.274430611	Cz02g07210	NA	NA
Cz10g17050.t1	0.16707003	0.002566663	Cz10g17050	NA	NA
Cz05g37130.t1	0.16761781	0.335444574	Cz05g37130	NA	NA
Cz16g09260.t1	0.16778032	0.035687083	Cz16g09260	NA	NA
Cz19g05170.t1	0.168706895	0.058480475	Cz19g05170	NA	NA
Cz14g02140.t1	0.168707191	0.024802122	Cz14g02140	NA	NA
Cz05g11230.t1	0.16878815	0.256533527	Cz05g11230	NA	NA
Cz08g25220.t1	0.169086989	0.012811655	Cz08g25220	NA	NA
Cz01g09150.t1	0.17075589	0.025424989	Cz01g09150	OxaA2	Membrane Insertion Protein
Cz10g21090.t1	0.170797206	0.01676302	Cz10g21090	NA	NA
Cz05g28130.t1	0.171268141	0.082633047	Cz05g28130	DLA2	N/A
Cz09g18100.t1	0.171620329	0.122264208	Cz09g18100	NA	NA
Cz02g35280.t1	0.171941966	0.034306577	Cz02g35280	NA	NA
Cz06g12290.t1	0.173054409	0.277497776	Cz06g12290	NA	NA
Cz07g26220.t1	0.1736171	0.001750301	Cz07g26220	NA	NA
Cz01g35260.t1	0.175770482	0.073526729	Cz01g35260	NA	NA
Cz04g04140.t1	0.177421598	0.005845392	Cz04g04140	NA	NA
Cz06g34330.t1	0.177774934	0.098769897	Cz06g34330	NA	NA
Cz03g23080.t1	0.178456066	0.011206736	Cz03g23080	NA	NA
Cz04g25010.t1	0.178700113	0.153378643	Cz04g25010	NA	NA
Cz02g29080.t1	0.179636953	0.070957045	Cz02g29080	NA	NA
Cz05g13080.t1	0.180392059	0.052606182	Cz05g13080	NA	NA
Cz06g19200.t1	0.180867159	0.104510513	Cz06g19200	NA	NA
Cz03g26200.t1	0.182211594	0.033250027	Cz03g26200	NA	NA
Cz09g06020.t1	0.182451258	0.008627493	Cz09g06020	NA	NA
Cz08g30040.t1	0.182885821	0.181176906	Cz08g30040	MGD1	Monogalactosyldiacylglycerol Synthase
Cz01g25110.t1	0.183114534	0.007850599	Cz01g25110	NA	NA
Cz03g02030.t1	0.183351111	0.025313112	Cz03g02030	NA	NA
Cz04g17160.t1	0.183493379	0.101196402	Cz04g17160	NA	NA
Cz09g19290.t1	0.183571937	0.161748008	Cz09g19290	NA	NA
Cz02g03220.t1	0.184619511	0.006550509	Cz02g03220	NA	NA
Cz19g00250.t1	0.185341793	0.041148925	Cz19g00250	NA	NA
Cz03g39220.t1	0.186028219	0.23018071	Cz03g39220	NA	NA
Cz02g22020.t1	0.18891084	0.267765372	Cz02g22020	NA	NA
Cz06g27070.t1	0.189096352	0.005596404	Cz06g27070	NA	NA
Cz09g26220.t1	0.189303144	0.033336993	Cz09g26220	NA	NA
Cz08g22030.t1	0.189575889	0.008685917	Cz08g22030	NA	NA
UNPLg00755.t1	0.189686151	0.0863489	UNPLg00755	NA	NA
Cz03g10080.t1	0.189754561	0.153137928	Cz03g10080	NA	NA
Cz13g17100.t1	0.189824326	0.002317631	Cz13g17100	NA	NA
Cz11g17060.t1	0.19087724	0.061318158	Cz11g17060	NA	NA
Cz12g20300.t1	0.19102642	0.170709544	Cz12g20300	NA	NA
Cz10g21050.t1	0.191257369	0.018006406	Cz10g21050	NA	NA
Cz14g22030.t1	0.191318157	0.076642552	Cz14g22030	NA	NA
Cz11g28220.t1	0.19160026	0.014427271	Cz11g28220	NA	NA
Cz05g13270.t1	0.192603598	0.165078894	Cz05g13270	NA	NA
Cz04g20270.t1	0.19477411	0.198669912	Cz04g20270	NA	NA
Cz12g28180.t1	0.19587312	0.033176934	Cz12g28180	NA	NA
Cz06g35160.t1	0.196094929	0.082330755	Cz06g35160	NA	NA
Cz16g17030.t1	0.196854972	0.010123029	Cz16g17030	NA	NA
Cz15g07240.t1	0.196888499	0.025877722	Cz15g07240	NA	NA
Cz07g03040.t1	0.197118479	0.171375125	Cz07g03040	NA	NA
Cz03g02080.t1	0.197830455	0.021500366	Cz03g02080	NA	NA
Cz13g09020.t1	0.200163637	0.004633883	Cz13g09020	NA	NA
Cz14g03130.t1	0.200173913	0.033178486	Cz14g03130	NA	NA
Cz11g05170.t1	0.200342101	0.013355598	Cz11g05170	NA	NA
Cz04g25120.t1	0.201821117	0.08111998	Cz04g25120	NA	NA
Cz04g11310.t1	0.20315564	0.008995127	Cz04g11310	TOC75B	Chloroplast Outer Membrane Translocase
Cz19g04220.t1	0.204774188	0.018371321	Cz19g04220	NA	NA
Cz06g05010.t1	0.206054564	0.008973805	Cz06g05010	DGAT1	Diacylglycerol Acyltransferase Type 1
Cz14g17120.t1	0.206994055	0.265504149	Cz14g17120	NA	NA
Cz05g12090.t1	0.20744896	0.052062935	Cz05g12090	NA	NA
Cz02g31050.t1	0.207720637	0.001949373	Cz02g31050	NA	NA
Cz05g02200.t1	0.208446604	0.049897588	Cz05g02200	NA	NA
Cz02g24280.t1	0.208482692	0.000571966	Cz02g24280	NA	NA
Cz06g12020.t1	0.209718385	0.043333432	Cz06g12020	NA	NA
Cz03g16060.t1	0.209972213	0.121556901	Cz03g16060	NA	NA
Cz10g11240.t1	0.210296212	0.075110057	Cz10g11240	NA	NA
Cz02g18070.t1	0.210326327	0.003710864	Cz02g18070	NA	NA
Cz10g28270.t1	0.210479077	0.100369091	Cz10g28270	CAO1	Chlorophyllide a Oxygenase
Cz04g25150.t1	0.213149453	0.102754888	Cz04g25150	NA	NA
Cz05g17120.t1	0.214343091	0.223985084	Cz05g17120	NA	NA
Cz02g26060.t1	0.214430222	0.008153143	Cz02g26060	NA	NA
Cz08g04030.t1	0.21488053	0.011178132	Cz08g04030	NA	NA
Cz07g06130.t1	0.215795185	0.022531844	Cz07g06130	NA	NA
Cz04g35150.t1	0.216023474	0.003976932	Cz04g35150	NA	NA
Cz06g09080.t1	0.216525297	0.004656022	Cz06g09080	NA	NA
UNPLg00180.t1	0.216768873	0.012381087	UNPLg00180	MDH3	Malate Dehydrogenase
Cz14g18050.t1	0.21748357	0.036080847	Cz14g18050	NA	NA
Cz02g05220.t1	0.217851991	0.015636397	Cz02g05220	NA	NA
UNPLg00103.t1	0.21832672	0.05267901	UNPLg00103	NA	NA
Cz03g26025.t1	0.219475596	0.02418921	Cz03g26025	NA	NA
Cz16g18170.t1	0.219497574	0.220358665	Cz16g18170	NA	NA
Cz07g27100.t1	0.221488274	0.009684368	Cz07g27100	NA	NA
Cz13g17070.t1	0.222610029	0.130595948	Cz13g17070	NA	NA
Cz10g15130.t1	0.222727027	0.030551364	Cz10g15130	NA	NA
Cz09g32030.t1	0.223141453	0.02932913	Cz09g32030	NA	NA
Cz07g25280.t1	0.224641868	0.006155616	Cz07g25280	NA	NA
UNPLg00020.t1	0.224885336	0.016284227	UNPLg00020	NA	NA
Cz08g16050.t1	0.225368459	0.001845939	Cz08g16050	NA	NA
Cz02g31260.t1	0.22557664	0.011216834	Cz02g31260	NA	NA
Cz04g10210.t1	0.226156067	0.017980791	Cz04g10210	NA	NA
Cz06g35100.t1	0.226335745	0.031798228	Cz06g35100	NA	NA
Cz04g30140.t1	0.226462818	0.029518734	Cz04g30140	NA	NA
Cz15g07050.t1	0.22665136	0.012428772	Cz15g07050	NA	NA
Cz06g32215.t1	0.22676851	0.076584397	Cz06g32215	NA	NA
UNPLg00398.t1	0.226848844	0.074043073	UNPLg00398	NA	NA
UNPLg00201.t1	0.226855047	0.008948343	UNPLg00201	NA	NA
Cz11g13070.t1	0.227936093	0.042210611	Cz11g13070	NA	NA
Cz18g08180.t1	0.228232902	0.005617816	Cz18g08180	NA	NA
Cz09g02070.t1	0.228275889	0.014784146	Cz09g02070	NA	NA
Cz10g14310.t1	0.229761357	0.023120846	Cz10g14310	NA	NA
Cz02g24220.t1	0.230445789	0.022498213	Cz02g24220	NA	NA
Cz09g11120.t1	0.23054721	0.180688388	Cz09g11120	NA	NA
Cz08g08040.t1	0.23106516	0.011659314	Cz08g08040	NA	NA
Cz05g07090.t1	0.231785435	0.038744646	Cz05g07090	NA	NA
Cz04g00185.t1	0.232066134	0.038083397	Cz04g00185	NA	NA
Cz19g08110.t1	0.233184859	0.004188484	Cz19g08110	NA	NA
Cz16g01170.t1	0.233478364	0.042032812	Cz16g01170	NA	NA
Cz16g05140.t1	0.233567098	0.250800317	Cz16g05140	NA	NA
Cz06g35190.t1	0.234177789	0.008247299	Cz06g35190	NA	NA
Cz12g00043.t1	0.234843432	0.012376584	Cz12g00043	NA	NA
Cz05g06160.t1	0.236089528	0.07915698	Cz05g06160	GND	6-Phosphogluconate Dehydrogenase
Cz09g20020.t1	0.237603936	0.087259301	Cz09g20020	NA	NA
Cz02g29110.t1	0.238348278	0.093830025	Cz02g29110	NA	NA
Cz03g21030.t1	0.238501633	0.042153874	Cz03g21030	NA	NA
Cz12g21150.t1	0.239155825	0.019276596	Cz12g21150	NA	NA
Cz14g00020.t1	0.240304416	0.295146428	Cz14g00020	NA	NA
Cz09g01050.t1	0.241159955	0.072904341	Cz09g01050	NA	NA
Cz05g03220.t1	0.241210521	0.01183047	Cz05g03220	OGD	2-Oxoglutarate Dehydrogenase; E1 Subunit
Cz09g27250.t1	0.241427494	0.178734288	Cz09g27250	NA	NA
Cz13g06140.t1	0.241867504	0.002715035	Cz13g06140	NA	NA
Cz05g06087.t1	0.243137145	0.039172645	Cz05g06087	NA	NA
Cz12g26020.t1	0.243505899	0.083721045	Cz12g26020	NA	NA
Cz09g19090.t1	0.243738349	0.106112579	Cz09g19090	NA	NA
Cz01g16020.t1	0.244109537	0.003618862	Cz01g16020	NA	NA
Cz15g15185.t1	0.244752287	0.003224845	Cz15g15185	NA	NA
Cz06g06080.t1	0.247124774	0.030348143	Cz06g06080	NA	NA
Cz13g05190.t1	0.248203379	0.006936573	Cz13g05190	NA	NA
Cz05g11110.t1	0.248366031	0.21466427	Cz05g11110	NA	NA
Cz06g13180.t1	0.248375908	0.008914528	Cz06g13180	NA	NA
Cz10g09040.t1	0.248489981	0.011451977	Cz10g09040	NA	NA
Cz12g21070.t1	0.248669138	0.0020904	Cz12g21070	NA	NA
Cz05g15010.t1	0.250502965	0.044182495	Cz05g15010	NA	NA
Cz16g08110.t1	0.250961329	0.030536044	Cz16g08110	NA	NA
Cz07g09130.t1	0.252420264	0.024434602	Cz07g09130	NA	NA
Cz02g29160.t1	0.254083129	0.005446323	Cz02g29160	NA	NA
Cz15g19100.t1	0.254392896	0.104955382	Cz15g19100	NA	NA
Cz06g03020.t1	0.255034348	0.072120638	Cz06g03020	NA	NA
Cz15g00110.t1	0.255822231	0.00406306	Cz15g00110	NA	NA
Cz03g07225.t1	0.25586437	0.028032674	Cz03g07225	NA	NA
Cz09g12120.t1	0.255972382	0.130232421	Cz09g12120	NA	NA
Cz01g13260.t1	0.256125663	0.035501368	Cz01g13260	BTA1	Betaine Lipid Synthase
Cz08g06070.t1	0.257562494	0.013302999	Cz08g06070	NA	NA
Cz16g19030.t1	0.257799814	0.017164995	Cz16g19030	NA	NA
Cz07g25040.t1	0.258203583	0.007121615	Cz07g25040	NA	NA
Cz02g16130.t1	0.260629724	0.04011354	Cz02g16130	NA	NA
UNPLg00358.t1	0.261200564	0.063917447	UNPLg00358	NA	NA
Cz04g17130.t1	0.261952391	0.085326752	Cz04g17130	NA	NA
Cz19g00280.t1	0.262590622	0.104789009	Cz19g00280	NA	NA
Cz03g00310.t1	0.264203078	0.035699061	Cz03g00310	NA	NA
Cz10g10230.t1	0.265403448	0.030740418	Cz10g10230	NA	NA
Cz01g12200.t1	0.265590072	0.005348747	Cz01g12200	NA	NA
Cz08g29040.t1	0.265767672	0.155168198	Cz08g29040	NA	NA
Cz13g18280.t1	0.266661264	0.012089652	Cz13g18280	NA	NA
Cz02g41260.t1	0.266806466	0.001123122	Cz02g41260	NA	NA
Cz07g04130.t1	0.268370119	0.102292535	Cz07g04130	NA	NA
Cz16g06110.t1	0.269120638	0.001758766	Cz16g06110	NA	NA
Cz12g23220.t1	0.269402595	0.163045805	Cz12g23220	NA	NA
Cz11g18090.t1	0.269815555	0.012753213	Cz11g18090	NA	NA
Cz09g28205.t1	0.270377793	0.010971846	Cz09g28205	NA	NA
Cz06g19040.t1	0.270672483	0.065028394	Cz06g19040	NA	NA
Cz06g22020.t1	0.270885067	0.019700741	Cz06g22020	NA	NA
Cz05g24160.t1	0.271433837	0.122783242	Cz05g24160	NA	NA
Cz01g14160.t1	0.271591812	0.00867343	Cz01g14160	NA	NA
Cz09g08220.t1	0.271719387	0.065919474	Cz09g08220	NA	NA
Cz14g02080.t1	0.271950846	0.267644271	Cz14g02080	NA	NA
Cz18g13250.t1	0.272811228	0.028179778	Cz18g13250	NA	NA
Cz13g11110.t1	0.273769971	0.035760535	Cz13g11110	NA	NA
Cz10g29070.t1	0.274584968	0.023773957	Cz10g29070	NA	NA
Cz02g01150.t1	0.274982374	0.008698809	Cz02g01150	NA	NA
Cz15g08140.t1	0.275507652	0.007218377	Cz15g08140	NA	NA
Cz05g29300.t1	0.275932285	0.030791134	Cz05g29300	NA	NA
Cz15g00060.t1	0.277614531	0.010613576	Cz15g00060	NA	NA
Cz04g15100.t1	0.277833405	0.004826865	Cz04g15100	NA	NA
Cz01g28150.t1	0.278200738	0.022521727	Cz01g28150	NA	NA
Cz02g26150.t1	0.27896803	0.003250048	Cz02g26150	NA	NA
Cz02g12020.t1	0.279243969	0.05559775	Cz02g12020	NA	NA
Cz12g14160.t1	0.280096192	0.015084917	Cz12g14160	NA	NA
Cz07g25030.t1	0.28014212	0.083009686	Cz07g25030	NA	NA
Cz09g30180.t1	0.280658	0.006181334	Cz09g30180	NA	NA
Cz15g21100.t1	0.281070778	0.102663451	Cz15g21100	GPM2	Phosphoglucomutase
Cz14g25180.t1	0.281238021	0.057639983	Cz14g25180	NA	NA
Cz06g10170.t1	0.281432099	0.019989278	Cz06g10170	NA	NA
Cz17g15200.t1	0.281777561	0.248921664	Cz17g15200	NA	NA
Cz06g06150.t1	0.281829871	0.164745839	Cz06g06150	NA	NA
Cz10g29180.t1	0.282291023	0.00209138	Cz10g29180	GPD1	Glycerol-3-Phosphate Dehydrogenase
Cz12g25220.t1	0.282518242	0.020926681	Cz12g25220	NA	NA
Cz13g10010.t1	0.28348353	0.030713178	Cz13g10010	NA	NA
Cz03g25050.t1	0.284050733	0.042184392	Cz03g25050	NA	NA
Cz06g20080.t1	0.285818666	0.061810782	Cz06g20080	TIC20A	Chloroplast Inner Membrane Translocase
Cz02g16100.t1	0.286977527	0.008500799	Cz02g16100	NA	NA
Cz10g02100.t1	0.287225387	0.000142659	Cz10g02100	NA	NA
Cz02g12210.t1	0.287502113	0.026746101	Cz02g12210	NA	NA
Cz11g27130.t1	0.288316615	0.00552039	Cz11g27130	NA	NA
Cz11g03210.t1	0.28835459	0.014316992	Cz11g03210	NA	NA
Cz01g28200.t1	0.289238164	0.061838412	Cz01g28200	NA	NA
Cz07g17230.t2	0.290444036	0.145827557	Cz07g17230	NA	NA
Cz09g19130.t1	0.29063397	0.002807828	Cz09g19130	NA	NA
Cz09g30170.t1	0.291339941	0.016044956	Cz09g30170	NA	NA
Cz13g16010.t1	0.291682001	0.004261839	Cz13g16010	NA	NA
Cz06g02155.t1	0.292307929	0.069434194	Cz06g02155	NA	NA
Cz07g19080.t1	0.293177282	0.002325394	Cz07g19080	NA	NA
Cz03g32070.t1	0.293219316	0.013886544	Cz03g32070	NA	NA
UNPLg00641.t1	0.293578545	0.006058057	UNPLg00641	UGP	UDP-Glucose Pyrophosphorylase
Cz07g04260.t1	0.293750252	0.004270359	Cz07g04260	NA	NA
Cz13g07150.t1	0.293981295	0.020302349	Cz13g07150	NA	NA
Cz07g16100.t1	0.29421931	0.138798135	Cz07g16100	NA	NA
Cz07g06145.t1	0.295591999	0.19817652	Cz07g06145	NA	NA
Cz07g31060.t1	0.297380936	0.003948054	Cz07g31060	NA	NA
Cz04g22010.t1	0.297809245	0.107390629	Cz04g22010	NA	NA
Cz02g21330.t1	0.297920949	0.006506356	Cz02g21330	NA	NA
Cz11g06170.t1	0.297957273	0.002663364	Cz11g06170	NA	NA
Cz12g15250.t1	0.298046902	0.002284273	Cz12g15250	NA	NA
Cz09g05200.t1	0.298224932	0.010238558	Cz09g05200	NA	NA
Cz13g12170.t1	0.298492167	0.001256833	Cz13g12170	NA	NA
Cz04g12085.t1	0.299993041	0.11337773	Cz04g12085	NA	NA
Cz11g05140.t1	0.300361161	0.064496621	Cz11g05140	NA	NA
Cz14g15010.t1	0.301067004	0.039623586	Cz14g15010	NA	NA
Cz08g21050.t1	0.301538903	0.001609603	Cz08g21050	NA	NA
Cz15g10090.t1	0.30270739	0.235440461	Cz15g10090	NA	NA
Cz03g10160.t1	0.302976095	0.012545599	Cz03g10160	NA	NA
Cz17g10140.t1	0.303522807	0.004386425	Cz17g10140	NA	NA
Cz12g10250.t1	0.303914283	0.032521268	Cz12g10250	NA	NA
Cz06g25090.t1	0.304100855	0.010050581	Cz06g25090	NA	NA
Cz02g30260.t2	0.304475082	0.003820802	Cz02g30260	NA	NA
Cz07g20150.t1	0.306040392	0.015297282	Cz07g20150	NA	NA
Cz14g13030.t1	0.307059083	0.001632297	Cz14g13030	NA	NA
Cz19g04093.t1	0.307393031	0.008400032	Cz19g04093	NA	NA
Cz12g09090.t1	0.308344955	0.008050784	Cz12g09090	NA	NA
UNPLg00094.t1	0.308914982	0.017121403	UNPLg00094	NA	NA
Cz05g20200.t1	0.31003467	0.017718685	Cz05g20200	NA	NA
Cz02g01280.t1	0.310864838	0.003036406	Cz02g01280	NA	NA
Cz07g28220.t1	0.310977508	0.012610761	Cz07g28220	NA	NA
Cz09g31180.t1	0.311176918	0.023294782	Cz09g31180	NA	NA
Cz01g37150.t1	0.311505727	0.004028993	Cz01g37150	NA	NA
Cz07g00150.t1	0.31218121	0.052074447	Cz07g00150	NA	NA
Cz16g21120.t1	0.312287672	0.189250356	Cz16g21120	NA	NA
Cz10g27140.t1	0.313112463	0.002988477	Cz10g27140	NA	NA
Cz04g04030.t1	0.314282329	0.006361656	Cz04g04030	NA	NA
Cz03g11030.t1	0.314417166	0.029651202	Cz03g11030	NA	NA
Cz01g10230.t1	0.314728708	0.004149675	Cz01g10230	NA	NA
Cz06g12180.t1	0.315021525	0.004583845	Cz06g12180	NA	NA
Cz07g32200.t1	0.316253693	0.038422828	Cz07g32200	NA	NA
Cz12g22055.t1	0.316883945	0.000864975	Cz12g22055	NA	NA
Cz02g26180.t1	0.317060288	0.000533431	Cz02g26180	NA	NA
Cz03g19110.t1	0.318529696	0.001386206	Cz03g19110	NA	NA
UNPLg00215.t1	0.318530319	0.003660495	UNPLg00215	NA	NA
Cz02g37200.t1	0.320117752	0.004918209	Cz02g37200	NA	NA
Cz05g35123.t1	0.320251841	0.028108355	Cz05g35123	NA	NA
Cz11g06080.t1	0.320472385	0.014946144	Cz11g06080	NA	NA
Cz08g14130.t1	0.321906901	0.000417127	Cz08g14130	NA	NA
Cz01g39150.t1	0.322263675	0.005150192	Cz01g39150	NA	NA
Cz07g15030.t1	0.322291898	0.003671457	Cz07g15030	NA	NA
Cz02g13230.t1	0.323468829	0.032715795	Cz02g13230	NA	NA
Cz16g15170.t1	0.32466423	0.008068924	Cz16g15170	NA	NA
Cz03g29210.t1	0.325015697	0.098020618	Cz03g29210	NA	NA
Cz12g08130.t1	0.326708453	0.045305979	Cz12g08130	NA	NA
Cz10g26130.t1	0.326780075	0.005914675	Cz10g26130	NA	NA
Cz16g08010.t1	0.326973048	0.044817619	Cz16g08010	NA	NA
Cz09g09295.t1	0.327238822	0.003835784	Cz09g09295	NA	NA
Cz04g05220.t1	0.327326131	0.004508441	Cz04g05220	NA	NA
Cz10g23260.t1	0.329348716	0.003588565	Cz10g23260	NA	NA
Cz01g22140.t1	0.33189921	0.017154434	Cz01g22140	NA	NA
Cz08g16080.t1	0.333029142	0.330156717	Cz08g16080	NA	NA
Cz10g00090.t1	0.333472659	0.006220108	Cz10g00090	NA	NA
Cz08g25200.t1	0.334159059	0.019678245	Cz08g25200	NA	NA
Cz08g16170.t1	0.335919941	0.070936936	Cz08g16170	NA	NA
Cz10g17230.t1	0.336042239	0.002969781	Cz10g17230	NA	NA
Cz07g03200.t1	0.336924005	0.000618507	Cz07g03200	NA	NA
Cz15g08040.t1	0.338341288	0.021492908	Cz15g08040	NA	NA
Cz03g18040.t1	0.339136602	0.003714869	Cz03g18040	CLP1	clp protease
Cz06g20040.t1	0.339313898	0.01740922	Cz06g20040	BCC2	N/A
Cz09g08230.t1	0.339649109	0.002042536	Cz09g08230	NA	NA
Cz08g24260.t1	0.340761257	0.033401621	Cz08g24260	NA	NA
Cz16g15040.t1	0.340831453	0.044749173	Cz16g15040	NA	NA
Cz01g18090.t1	0.342547676	0.000636404	Cz01g18090	NA	NA
Cz10g10030.t1	0.342640091	0.000763626	Cz10g10030	NA	NA
Cz10g02170.t1	0.344341342	0.099555636	Cz10g02170	NA	NA
UNPLg00305.t1	0.345134604	0.036772064	UNPLg00305	NA	NA
Cz04g29070.t1	0.345391081	0.011191617	Cz04g29070	NA	NA
Cz06g09070.t1	0.345887628	0.01068102	Cz06g09070	NA	NA
Cz18g03075.t1	0.346808038	0.030139581	Cz18g03075	NA	NA
Cz07g20080.t1	0.349563686	0.013894948	Cz07g20080	NA	NA
Cz11G16180.t1	0.352129841	0.038452847	Cz11G16180	NA	NA
Cz06g03220.t1	0.35320384	0.00308959	Cz06g03220	NA	NA
Cz07g28070.t1	0.354928291	0.006363115	Cz07g28070	NA	NA
Cz03g40080.t1	0.355082147	0.008314856	Cz03g40080	NA	NA
Cz06g02100.t1	0.355156537	0.043983786	Cz06g02100	NA	NA
Cz15g12220.t1	0.355378491	0.102516843	Cz15g12220	NA	NA
Cz12g15190.t1	0.356570737	0.004483129	Cz12g15190	NA	NA
Cz03g17140.t1	0.358162978	0.012134768	Cz03g17140	NA	NA
Cz06g13230.t1	0.358395879	0.042195044	Cz06g13230	NA	NA
Cz04g01240.t1	0.359781577	0.001601633	Cz04g01240	NA	NA
Cz05g25150.t1	0.360155033	0.005533631	Cz05g25150	NA	NA
Cz04g04210.t1	0.360331621	0.001441618	Cz04g04210	NA	NA
Cz03g38230.t1	0.36258362	0.001437115	Cz03g38230	NA	NA
Cz01g37200.t1	0.363156209	0.046201759	Cz01g37200	NA	NA
Cz09g21200.t1	0.36362803	0.167995235	Cz09g21200	NA	NA
Cz15g08070.t1	0.364310264	0.001603924	Cz15g08070	NA	NA
Cz08g22220.t1	0.364506552	0.030501186	Cz08g22220	NA	NA
Cz05g25260.t1	0.36696024	0.001504887	Cz05g25260	NA	NA
Cz19g10100.t1	0.367882973	0.013653259	Cz19g10100	NA	NA
Cz15g06100.t1	0.368504344	0.005009758	Cz15g06100	NA	NA
Cz05g25010.t1	0.369505147	0.00166117	Cz05g25010	NA	NA
Cz07g01130.t1	0.36997244	0.000240106	Cz07g01130	NA	NA
Cz15g08030.t1	0.370338628	0.019365294	Cz15g08030	NA	NA
Cz06g06030.t1	0.371481712	0.072706909	Cz06g06030	NA	NA
Cz05g12070.t1	0.37380109	0.012233772	Cz05g12070	NA	NA
Cz02g39110.t1	0.374056082	0.004419065	Cz02g39110	NA	NA
Cz04g19030.t1	0.374246896	0.010280865	Cz04g19030	NA	NA
Cz02g13180.t1	0.377655822	0.008896068	Cz02g13180	NA	NA
Cz08g29060.t1	0.377791966	0.001843037	Cz08g29060	NA	NA
Cz05g36190.t1	0.378076607	0.032734029	Cz05g36190	NA	NA
Cz14g10240.t1	0.378323759	0.000802294	Cz14g10240	NA	NA
Cz09g02050.t1	0.378859257	0.001894203	Cz09g02050	NA	NA
Cz04g03220.t1	0.379198123	0.000758334	Cz04g03220	NA	NA
Cz08g23050.t1	0.379250277	0.003237033	Cz08g23050	NA	NA
Cz07g29070.t1	0.379900442	0.026041964	Cz07g29070	NA	NA
Cz11g28165.t1	0.380047559	0.00037711	Cz11g28165	NA	NA
Cz09g21240.t1	0.380395198	0.029838333	Cz09g21240	NA	NA
Cz12g14060.t1	0.380829008	0.021917012	Cz12g14060	NA	NA
Cz02g20200.t1	0.381771795	0.003257445	Cz02g20200	NA	NA
Cz02g22080.t1	0.381908157	0.065953962	Cz02g22080	NA	NA
Cz12g04120.t1	0.382251601	0.043600861	Cz12g04120	NA	NA
Cz01g08230.t1	0.382600882	0.003306721	Cz01g08230	NA	NA
Cz02g02190.t1	0.383150425	0.069015318	Cz02g02190	NA	NA
Cz01g00270.t1	0.384157319	0.10318902	Cz01g00270	NA	NA
Cz11g10240.t1	0.384462611	0.006646673	Cz11g10240	NA	NA
Cz03g09110.t1	0.384742953	0.009279936	Cz03g09110	NA	NA
Cz13g15030.t1	0.386286786	0.002620343	Cz13g15030	CVDE1	Chlorophycean Violaxanthin De-Epoxidase
Cz08g15310.t1	0.38647858	0.016788447	Cz08g15310	NA	NA
Cz08g00020.t1	0.386609049	0.00180453	Cz08g00020	NA	NA
Cz13g10260.t1	0.38750577	0.004660008	Cz13g10260	NA	NA
Cz02g34220.t1	0.389579442	0.009383841	Cz02g34220	NA	NA
UNPLg00518.t1	0.389933136	0.000590064	UNPLg00518	NA	NA
Cz06g18200.t1	0.393470454	0.000678858	Cz06g18200	NA	NA
Cz14g22090.t1	0.395214714	0.014494542	Cz14g22090	NA	NA
Cz16g20310.t1	0.397257603	0.015149723	Cz16g20310	NA	NA
Cz12g15140.t1	0.39737239	0.004604858	Cz12g15140	NA	NA
Cz16g09240.t1	0.397777785	0.011085087	Cz16g09240	NA	NA
Cz16g20020.t1	0.397827996	0.053874925	Cz16g20020	NA	NA
Cz18g08120.t1	0.398171414	1.62E-05	Cz18g08120	NA	NA
Cz13g09200.t1	0.39820402	0.00496247	Cz13g09200	NA	NA
Cz12g21200.t1	0.398676055	0.000251082	Cz12g21200	NA	NA
Cz03g21120.t1	0.399996648	0.003029767	Cz03g21120	NA	NA
Cz04g24150.t1	0.40003772	0.053559631	Cz04g24150	NA	NA
Cz08g14200.t1	0.400197801	0.030861049	Cz08g14200	NA	NA
Cz03g11180.t1	0.400679559	0.00743293	Cz03g11180	NA	NA
Cz01g22190.t1	0.401552666	0.024233047	Cz01g22190	NA	NA
Cz04g27050.t1	0.401900574	0.00181347	Cz04g27050	NA	NA
Cz10g24270.t1	0.402097722	0.005215822	Cz10g24270	NA	NA
Cz16g08220.t1	0.402899965	0.009275336	Cz16g08220	NA	NA
Cz12g26220.t1	0.405180657	0.086505861	Cz12g26220	NA	NA
Cz13g08010.t1	0.405276887	0.006892264	Cz13g08010	NA	NA
Cz15g12210.t1	0.406182616	0.061799349	Cz15g12210	NA	NA
Cz08g25190.t1	0.407500965	0.000149148	Cz08g25190	NA	NA
Cz02g06180.t1	0.409191239	0.001276539	Cz02g06180	NA	NA
Cz05g18060.t1	0.410062683	0.005926647	Cz05g18060	NA	NA
Cz07g32030.t1	0.410338691	0.014345939	Cz07g32030	NA	NA
Cz12g14210.t1	0.410359008	0.06284447	Cz12g14210	NA	NA
Cz02g12230.t1	0.410509353	0.001766438	Cz02g12230	NA	NA
Cz13g04010.t1	0.411170688	0.074355224	Cz13g04010	NA	NA
Cz06g11070.t1	0.411317385	0.002232924	Cz06g11070	NA	NA
Cz14g17100.t1	0.411657423	0.006254836	Cz14g17100	NA	NA
Cz07g17090.t1	0.41260658	0.048075669	Cz07g17090	NA	NA
Cz07g11060.t1	0.41526714	0.007526718	Cz07g11060	NA	NA
Cz04g10020.t1	0.415745868	0.002554263	Cz04g10020	NA	NA
Cz03g36290.t1	0.416093443	0.058288612	Cz03g36290	NA	NA
Cz13g17060.t1	0.41674398	0.000837117	Cz13g17060	NA	NA
Cz12g02160.t1	0.417137549	0.002072434	Cz12g02160	NA	NA
Cz02g09110.t1	0.417979402	0.035971699	Cz02g09110	NA	NA
Cz02g09140.t2	0.41853999	0.062220764	Cz02g09140	NA	NA
Cz07g20170.t1	0.418842309	0.00160619	Cz07g20170	NA	NA
Cz14g11020.t1	0.419313334	0.014480583	Cz14g11020	NA	NA
Cz01g35010.t1	0.419410989	0.061800583	Cz01g35010	NA	NA
Cz06g36030.t1	0.419746432	0.03504981	Cz06g36030	NA	NA
Cz04g07380.t1	0.421587674	0.043564718	Cz04g07380	NA	NA
Cz04g07200.t1	0.421736583	0.001349055	Cz04g07200	NA	NA
Cz04g19250.t1	0.422246441	0.003889436	Cz04g19250	NA	NA
Cz06g18050.t1	0.422426842	0.00119214	Cz06g18050	NA	NA
Cz11g03300.t1	0.425218037	0.244711073	Cz11g03300	NA	NA
Cz01g32250.t1	0.425232987	0.023713811	Cz01g32250	NA	NA
Cz12g20110.t1	0.426896528	0.006420533	Cz12g20110	NA	NA
Cz15g11130.t1	0.426970075	0.000444607	Cz15g11130	NA	NA
Cz14g22170.t1	0.427474403	0.005837031	Cz14g22170	NA	NA
Cz04g38030.t1	0.427644901	0.058637084	Cz04g38030	NA	NA
Cz13g01190.t1	0.427656871	0.003017008	Cz13g01190	NA	NA
Cz17g15010.t1	0.428179273	0.022778522	Cz17g15010	NA	NA
UNPLg00264.t1	0.428446145	0.008043707	UNPLg00264	NA	NA
Cz01g27180.t1	0.430503594	0.001325845	Cz01g27180	NA	NA
Cz09g31170.t1	0.4313622	0.003436036	Cz09g31170	NA	NA
Cz01g08110.t1	0.434092219	0.03458991	Cz01g08110	NA	NA
Cz02g32145.t1	0.436487038	0.004903215	Cz02g32145	NA	NA
Cz03g36040.t1	0.437681113	0.022606755	Cz03g36040	NA	NA
Cz02g14210.t2	0.437808147	0.006226698	Cz02g14210	NA	NA
Cz01g29120.t1	0.438622319	0.005179701	Cz01g29120	NA	NA
Cz01g10240.t1	0.438789598	0.008841991	Cz01g10240	NA	NA
Cz03g05110.t1	0.438799748	0.000893786	Cz03g05110	NA	NA
Cz05g19220.t1	0.439190183	0.000213455	Cz05g19220	NA	NA
Cz17g14150.t1	0.44120785	0.000214362	Cz17g14150	ACOX4	N/A
Cz02g36320.t1	0.441309163	3.77E-05	Cz02g36320	NA	NA
Cz06g27180.t1	0.442140741	0.001857739	Cz06g27180	CLPN	chloroplastic
Cz04g12210.t1	0.44248252	0.019530142	Cz04g12210	NA	NA
Cz11g21070.t1	0.44318983	0.004589046	Cz11g21070	NA	NA
Cz10g20100.t1	0.444637077	0.037506466	Cz10g20100	NA	NA
Cz01g30010.t1	0.446601548	0.020829832	Cz01g30010	NA	NA
Cz15g16150.t1	0.450105073	0.024743611	Cz15g16150	NA	NA
Cz06g31300.t1	0.451239897	0.001108873	Cz06g31300	NA	NA
Cz18g13110.t1	0.451242295	0.012886662	Cz18g13110	NA	NA
Cz11g08010.t1	0.451798878	0.008724068	Cz11g08010	NA	NA
Cz05g36210.t1	0.452491972	0.023271391	Cz05g36210	NA	NA
Cz01g09010.t1	0.452899196	0.01228654	Cz01g09010	NA	NA
Cz03g16190.t1	0.454531485	0.001579912	Cz03g16190	NA	NA
UNPLg00039.t1	0.454697809	0.010152477	UNPLg00039	NA	NA
Cz04g03250.t1	0.455166367	0.006063617	Cz04g03250	NA	NA
Cz11g29120.t1	0.456877752	0.019177958	Cz11g29120	NA	NA
Cz08g10070.t1	0.457875446	0.00359938	Cz08g10070	NA	NA
Cz09g06110.t1	0.458093446	0.067866744	Cz09g06110	NA	NA
Cz08g19260.t1	0.458358141	0.000291784	Cz08g19260	NA	NA
Cz06g36280.t1	0.462033323	0.006605974	Cz06g36280	LCKAS1	Long-Chain Beta-Ketoacyl Synthase
Cz01g02050.t1	0.463561999	0.006948817	Cz01g02050	NA	NA
Cz17g16220.t1	0.465264996	0.0097906	Cz17g16220	NA	NA
Cz02g34060.t1	0.466432411	0.010151767	Cz02g34060	NA	NA
Cz02g06020.t1	0.467064546	0.017829747	Cz02g06020	NA	NA
Cz12g16300.t1	0.469790377	0.005742768	Cz12g16300	NA	NA
Cz08g13140.t1	0.469869375	0.039465483	Cz08g13140	NA	NA
Cz01g33190.t1	0.470833226	0.005127672	Cz01g33190	NA	NA
Cz01g23260.t1	0.472368169	0.000173395	Cz01g23260	NA	NA
Cz06g05090.t1	0.47246261	0.027283184	Cz06g05090	NA	NA
Cz02g21320.t1	0.474150143	0.030097603	Cz02g21320	NA	NA
Cz04g23050.t1	0.474373875	0.013864855	Cz04g23050	NA	NA
Cz03g32170.t1	0.474716485	0.001535474	Cz03g32170	NA	NA
Cz11g26090.t1	0.47783417	0.047144906	Cz11g26090	NA	NA
Cz03g10210.t1	0.478476145	0.000184839	Cz03g10210	NA	NA
Cz06g20190.t1	0.479043433	0.010004456	Cz06g20190	NA	NA
Cz16g06210.t1	0.480090286	0.003154013	Cz16g06210	NA	NA
Cz04g37100.t1	0.480210366	0.002915251	Cz04g37100	NA	NA
Cz01g38180.t1	0.480466249	0.107805819	Cz01g38180	NA	NA
Cz01g24090.t1	0.483049448	0.029816204	Cz01g24090	NA	NA
Cz08g25180.t1	0.483741682	0.016614773	Cz08g25180	NA	NA
Cz03g30045.t2	0.48474564	0.008459525	Cz03g30045	NA	NA
Cz09g26270.t1	0.485871566	0.000862127	Cz09g26270	NA	NA
Cz05g33050.t1	0.487570083	0.008858169	Cz05g33050	NA	NA
Cz03g34120.t1	0.488750853	0.015190246	Cz03g34120	NA	NA
Cz11g03290.t2	0.489120458	0.002276034	Cz11g03290	NA	NA
Cz16g19070.t1	0.490081642	0.004505394	Cz16g19070	NA	NA
Cz04g26210.t1	0.490209178	0.003610816	Cz04g26210	NA	NA
Cz03g26220.t1	0.490563125	0.018109848	Cz03g26220	NA	NA
Cz08g14250.t1	0.4908934	0.000877113	Cz08g14250	NA	NA
Cz08g15270.t1	0.492427717	0.023543589	Cz08g15270	NA	NA
Cz04g09240.t1	0.492488528	0.001970642	Cz04g09240	NA	NA
Cz10g26220.t1	0.492567782	0.027255254	Cz10g26220	NA	NA
Cz10g16230.t1	0.493339423	0.005140814	Cz10g16230	NA	NA
Cz02g28150.t1	0.493436499	0.139689002	Cz02g28150	NA	NA
Cz15g22080.t1	0.493737081	0.001268749	Cz15g22080	NA	NA
Cz15g12130.t1	0.493876439	0.000505739	Cz15g12130	NA	NA
Cz11g22230.t1	0.494609873	0.002062029	Cz11g22230	NA	NA
Cz13g04240.t1	0.495156401	0.001504122	Cz13g04240	NA	NA
Cz15g20230.t1	0.495346627	0.040814976	Cz15g20230	NA	NA
Cz09g20035.t1	0.4959865	0.004617019	Cz09g20035	NA	NA
Cz11g24140.t1	0.497320265	0.034625673	Cz11g24140	NA	NA
Cz06g15250.t1	0.498644696	0.000874049	Cz06g15250	NA	NA
Cz12g03030.t1	0.498825586	0.01944011	Cz12g03030	NA	NA
Cz13g18300.t1	0.500879998	0.001172952	Cz13g18300	NA	NA
Cz10g05220.t1	0.50115777	0.004449775	Cz10g05220	NA	NA
Cz10g29200.t1	0.502748969	0.003832806	Cz10g29200	NA	NA
Cz11g28030.t1	0.502788722	0.001286245	Cz11g28030	NA	NA
Cz10g00010.t1	0.50294961	0.046812214	Cz10g00010	NA	NA
Cz13g17180.t1	0.503483405	0.001193487	Cz13g17180	NA	NA
Cz04g24200.t1	0.503534862	0.02925602	Cz04g24200	NA	NA
Cz02g34070.t1	0.50459042	0.002070707	Cz02g34070	NA	NA
Cz15g23030.t1	0.507954159	0.01142282	Cz15g23030	NA	NA
Cz16g21110.t1	0.508603624	0.031456354	Cz16g21110	NA	NA
Cz05g30120.t1	0.510233193	0.016091289	Cz05g30120	NA	NA
Cz07g14070.t1	0.510666225	0.043054438	Cz07g14070	NA	NA
Cz07g21230.t1	0.510742691	0.008216865	Cz07g21230	NA	NA
Cz02g19060.t1	0.511024246	0.004025512	Cz02g19060	NA	NA
Cz08g13210.t1	0.512053206	0.007114442	Cz08g13210	NA	NA
Cz03g08090.t1	0.514669699	0.0025544	Cz03g08090	PDC2	N/A
Cz04g02250.t1	0.515087576	0.009005405	Cz04g02250	NA	NA
Cz01g04260.t1	0.518500224	0.080542413	Cz01g04260	NA	NA
Cz05g01020.t1	0.519751965	0.036186353	Cz05g01020	NA	NA
Cz07g06190.t1	0.520474799	0.000699968	Cz07g06190	NA	NA
Cz03g20130.t1	0.520665629	0.001457513	Cz03g20130	NA	NA
Cz01g37070.t1	0.521430309	0.00251933	Cz01g37070	NA	NA
Cz06g01150.t1	0.521635603	0.004966016	Cz06g01150	NA	NA
Cz13g11200.t1	0.521977748	0.013165994	Cz13g11200	NA	NA
Cz06g20060.t1	0.522552671	0.008465389	Cz06g20060	NA	NA
Cz14g09190.t1	0.523759555	0.004944487	Cz14g09190	NA	NA
Cz01g03230.t1	0.524140056	0.000359193	Cz01g03230	NA	NA
Cz09g24110.t1	0.524909003	0.009540142	Cz09g24110	NA	NA
Cz04g10090.t1	0.525012382	0.003633947	Cz04g10090	NA	NA
Cz18g12110.t1	0.5263911	0.002524	Cz18g12110	NA	NA
Cz16g06220.t1	0.528277431	0.017846656	Cz16g06220	NA	NA
Cz14g01160.t1	0.528350562	0.004803177	Cz14g01160	NA	NA
Cz07g08030.t1	0.52856859	0.013715903	Cz07g08030	NA	NA
Cz10g03150.t1	0.529047175	0.002012216	Cz10g03150	NA	NA
Cz15g04030.t1	0.530551979	0.02528191	Cz15g04030	NA	NA
Cz02g36030.t1	0.531466579	0.00098362	Cz02g36030	NA	NA
Cz12g23170.t1	0.536189522	0.044010252	Cz12g23170	NA	NA
Cz07g13110.t1	0.536907178	0.008211194	Cz07g13110	NA	NA
Cz01g15250.t1	0.53773518	0.011745595	Cz01g15250	NA	NA
Cz07g10130.t1	0.538291553	0.039510009	Cz07g10130	NA	NA
Cz11g01160.t1	0.538326979	0.032679174	Cz11g01160	NA	NA
Cz09g27280.t1	0.539611676	0.008854418	Cz09g27280	NA	NA
Cz05g02130.t1	0.541312613	0.183526367	Cz05g02130	NA	NA
Cz04g22130.t1	0.543415559	0.191684691	Cz04g22130	NA	NA
Cz06g36230.t1	0.547136957	0.000536063	Cz06g36230	NA	NA
UNPLg00017.t1	0.547360953	0.020262698	UNPLg00017	NA	NA
Cz05g14130.t1	0.5490178	0.004858205	Cz05g14130	NA	NA
Cz12g26140.t1	0.549144623	0.010439684	Cz12g26140	NA	NA
Cz12g13040.t1	0.549156388	0.000246312	Cz12g13040	NA	NA
Cz04g35010.t1	0.550575739	0.003038666	Cz04g35010	NA	NA
Cz07g18020.t1	0.550821708	0.005935329	Cz07g18020	NA	NA
Cz07g31200.t1	0.552569151	0.00129456	Cz07g31200	NA	NA
Cz05g17030.t1	0.553197395	0.000219607	Cz05g17030	NA	NA
Cz04g23180.t1	0.553753731	0.008976129	Cz04g23180	NA	NA
Cz07g05180.t1	0.554319415	0.080096954	Cz07g05180	NA	NA
Cz03g24270.t1	0.554873118	0.031757751	Cz03g24270	NA	NA
Cz09g03280.t1	0.555154367	0.00276891	Cz09g03280	NA	NA
Cz04g04150.t1	0.55798676	0.001634285	Cz04g04150	NA	NA
Cz14g09130.t1	0.558598541	0.004759929	Cz14g09130	LIP1	N/A
Cz09g07140.t1	0.558654853	0.000951033	Cz09g07140	NA	NA
Cz01g11230.t1	0.559601086	0.016655967	Cz01g11230	NA	NA
Cz01g08290.t1	0.560454311	0.011140094	Cz01g08290	NA	NA
Cz17g13040.t1	0.56102002	0.000199404	Cz17g13040	NA	NA
Cz01g44100.t1	0.562958008	0.000895104	Cz01g44100	NA	NA
Cz09g00170.t1	0.563699409	0.007897676	Cz09g00170	NA	NA
Cz05g12050.t1	0.564433172	0.000258372	Cz05g12050	NA	NA
Cz07g22230.t1	0.567646989	0.007317907	Cz07g22230	LACS1	Long Chain Acyl-CoA Synthetase
Cz10g23130.t1	0.568490315	0.01533596	Cz10g23130	NA	NA
Cz13g11330.t1	0.573021911	0.00824462	Cz13g11330	NA	NA
Cz18g11210.t1	0.573183883	0.00211346	Cz18g11210	NA	NA
Cz04g31120.t1	0.574079426	0.015480265	Cz04g31120	NA	NA
Cz14g26085.t1	0.574774677	0.021028713	Cz14g26085	NA	NA
Cz07g17060.t1	0.575034943	0.006643679	Cz07g17060	NA	NA
Cz06g31180.t1	0.576147431	0.000502404	Cz06g31180	NA	NA
Cz07g28160.t1	0.576194973	0.000178293	Cz07g28160	NA	NA
Cz06g30010.t1	0.57876637	0.003570432	Cz06g30010	NA	NA
Cz19g10080.t1	0.58023392	0.000514285	Cz19g10080	NA	NA
Cz05g10040.t1	0.580756905	0.079048188	Cz05g10040	NA	NA
Cz10g16080.t1	0.581642483	0.007365967	Cz10g16080	NA	NA
Cz16g18030.t1	0.581925158	0.010373123	Cz16g18030	NA	NA
Cz10g14200.t1	0.582046734	0.002729906	Cz10g14200	NA	NA
Cz02g19080.t1	0.582873017	0.015891021	Cz02g19080	NA	NA
Cz04g20050.t1	0.583287109	0.000361382	Cz04g20050	NA	NA
Cz11g26040.t1	0.583989093	0.000217555	Cz11g26040	NA	NA
Cz12g06040.t1	0.584901739	6.54E-05	Cz12g06040	NA	NA
Cz07g10170.t1	0.586024931	6.64E-05	Cz07g10170	NA	NA
Cz03g34240.t1	0.586233496	0.009377026	Cz03g34240	NA	NA
Cz15g12050.t1	0.586888745	0.001896214	Cz15g12050	NA	NA
Cz11g15170.t1	0.587430092	0.012020887	Cz11g15170	NA	NA
Cz12g20090.t1	0.588484459	0.017078257	Cz12g20090	NA	NA
Cz11g06190.t1	0.589861698	0.000267987	Cz11g06190	NA	NA
Cz12g03140.t1	0.592463757	0.000722847	Cz12g03140	NA	NA
Cz01g19160.t1	0.593854068	0.006731849	Cz01g19160	NA	NA
Cz07g22100.t1	0.594100023	0.038626724	Cz07g22100	NA	NA
Cz04g22160.t1	0.595296685	0.001203223	Cz04g22160	NA	NA
Cz04g23150.t1	0.595689212	0.029528243	Cz04g23150	NA	NA
Cz11g28040.t1	0.597824073	0.003664485	Cz11g28040	NOL2	N/A
Cz06g18130.t1	0.599556977	0.002594892	Cz06g18130	NA	NA
Cz06g31170.t1	0.599812935	0.000166817	Cz06g31170	NA	NA
Cz05g29165.t1	0.601390402	0.002870978	Cz05g29165	NA	NA
Cz03g13090.t1	0.602252426	0.001324551	Cz03g13090	NA	NA
Cz12g03080.t1	0.602400834	0.025986429	Cz12g03080	NA	NA
Cz11g16310.t1	0.613652989	0.000655373	Cz11g16310	NA	NA
Cz13g05030.t1	0.614128404	0.000211098	Cz13g05030	NA	NA
Cz14g24030.t1	0.623274701	0.006831439	Cz14g24030	NA	NA
Cz08g08190.t1	0.623541735	0.00536652	Cz08g08190	NA	NA
Cz15g21260.t1	0.624185342	0.008554505	Cz15g21260	NA	NA
Cz11g15140.t1	0.627529777	0.003292587	Cz11g15140	NA	NA
Cz09g15230.t1	0.62836173	0.000467882	Cz09g15230	NA	NA
Cz03g12130.t1	0.63091319	0.031750465	Cz03g12130	EF3	elongation factor abc-type
Cz04g34150.t1	0.63237474	0.01308203	Cz04g34150	NA	NA
Cz04g24225.t1	0.632540959	0.068104479	Cz04g24225	NA	NA
Cz03g38220.t1	0.637396914	0.001585837	Cz03g38220	NA	NA
Cz08g13100.t1	0.639782292	0.002053633	Cz08g13100	NA	NA
Cz18g05080.t1	0.63979185	0.039375945	Cz18g05080	NA	NA
Cz18g08040.t1	0.640080542	0.004408141	Cz18g08040	NA	NA
Cz03g31180.t1	0.645374706	0.001787921	Cz03g31180	NA	NA
Cz06g04120.t1	0.648252511	0.107019931	Cz06g04120	NA	NA
Cz14g07140.t1	0.651538101	0.002208456	Cz14g07140	NA	NA
Cz03g30030.t1	0.651987711	0.000174398	Cz03g30030	NA	NA
Cz12g14050.t1	0.653849924	0.000109736	Cz12g14050	NA	NA
Cz19g06270.t1	0.65393025	0.006292085	Cz19g06270	NA	NA
Cz09g30160.t1	0.657713751	0.011218857	Cz09g30160	NA	NA
Cz07g26210.t1	0.65933314	0.016050633	Cz07g26210	NA	NA
Cz15g07160.t1	0.659898978	0.008530148	Cz15g07160	NA	NA
Cz02g09030.t1	0.660033465	0.001680989	Cz02g09030	NA	NA
Cz18g09170.t1	0.661220903	0.007072102	Cz18g09170	NA	NA
Cz05g29160.t1	0.662537331	0.00562995	Cz05g29160	NA	NA
Cz06g29140.t1	0.6630233	0.216625478	Cz06g29140	NA	NA
Cz09g31270.t1	0.663159183	0.000314692	Cz09g31270	NA	NA
Cz04g01060.t1	0.668697727	0.001391502	Cz04g01060	NA	NA
Cz02g41130.t1	0.66879837	0.006135646	Cz02g41130	NA	NA
Cz04g13050.t1	0.669578579	0.001346111	Cz04g13050	NA	NA
Cz04g13160.t1	0.674262761	0.043359171	Cz04g13160	NA	NA
Cz08g30180.t1	0.674497507	0.000108515	Cz08g30180	NA	NA
Cz01g25200.t1	0.676325535	0.00053205	Cz01g25200	NA	NA
Cz04g10140.t1	0.676849555	0.006859182	Cz04g10140	NA	NA
Cz10g09240.t1	0.677678155	0.002721882	Cz10g09240	NA	NA
Cz03g38140.t1	0.678653213	0.029990287	Cz03g38140	NA	NA
Cz06g03080.t1	0.681388445	0.001658481	Cz06g03080	NA	NA
Cz04g17310.t1	0.684177654	0.004170068	Cz04g17310	NA	NA
Cz11g24280.t1	0.685989374	0.004770003	Cz11g24280	NA	NA
Cz05g34160.t1	0.690184965	0.001377866	Cz05g34160	GAP1	Glyceraldehyde-3-Phosphate Dehydrogenase
Cz06g08170.t1	0.692778718	0.028191291	Cz06g08170	NA	NA
Cz13g06230.t1	0.694266441	0.00036676	Cz13g06230	NA	NA
Cz08g03030.t1	0.696506221	0.038690724	Cz08g03030	NA	NA
Cz02g27110.t1	0.69780838	0.012909132	Cz02g27110	NA	NA
Cz19g00270.t1	0.698006837	0.00092939	Cz19g00270	NA	NA
Cz02g00250.t1	0.700085283	0.001830405	Cz02g00250	NA	NA
Cz04g08080.t1	0.705425858	0.000159219	Cz04g08080	NA	NA
Cz12g19200.t1	0.706270498	0.007923957	Cz12g19200	NA	NA
Cz10g07150.t1	0.70684584	0.017068738	Cz10g07150	NA	NA
Cz04g10230.t1	0.719985898	0.001921418	Cz04g10230	NA	NA
Cz15g12170.t1	0.723020778	0.010427579	Cz15g12170	NA	NA
Cz03g36270.t1	0.723067926	4.89E-05	Cz03g36270	NA	NA
Cz08g05010.t1	0.72396666	0.00425104	Cz08g05010	ATPC2	CF1 Gamma Subunit
Cz07g25130.t1	0.725667072	0.000360473	Cz07g25130	NA	NA
Cz07g11020.t1	0.727852977	0.008874972	Cz07g11020	NA	NA
Cz02g32150.t1	0.728594981	0.013392911	Cz02g32150	NA	NA
Cz01g07120.t1	0.728687847	0.01265994	Cz01g07120	NA	NA
Cz16g20290.t1	0.73053655	0.006294127	Cz16g20290	NA	NA
Cz16g00230.t1	0.730842507	0.012529215	Cz16g00230	NA	NA
Cz09g23320.t1	0.736945209	0.000313589	Cz09g23320	NA	NA
Cz16g20060.t1	0.738166647	0.017477507	Cz16g20060	NA	NA
Cz15g07080.t1	0.738696194	0.004356918	Cz15g07080	NA	NA
Cz12g04060.t1	0.739506008	0.000116908	Cz12g04060	NA	NA
Cz04g22080.t1	0.744017971	0.017476589	Cz04g22080	NA	NA
Cz07g07130.t1	0.750104806	0.089205161	Cz07g07130	NA	NA
Cz09g11130.t1	0.751250383	0.043164401	Cz09g11130	NA	NA
Cz14g24090.t1	0.759994698	0.006787848	Cz14g24090	NA	NA
Cz16g12220.t1	0.763157381	0.001740025	Cz16g12220	NA	NA
Cz06g25120.t1	0.764583785	0.027381262	Cz06g25120	NA	NA
Cz17g07070.t1	0.766690377	0.003602577	Cz17g07070	NA	NA
Cz16g07010.t1	0.7674553	0.000470603	Cz16g07010	NA	NA
Cz07g10030.t1	0.767679413	0.002969195	Cz07g10030	NA	NA
Cz03g06120.t1	0.768644382	0.001696499	Cz03g06120	NA	NA
Cz09g05190.t1	0.76880784	0.000169029	Cz09g05190	NA	NA
Cz07g15070.t1	0.770986379	0.00011969	Cz07g15070	NA	NA
Cz16g17100.t1	0.773602903	0.000311887	Cz16g17100	NA	NA
Cz12g20260.t1	0.773741699	0.000725126	Cz12g20260	NA	NA
Cz07g24200.t1	0.776381028	0.008562799	Cz07g24200	NA	NA
Cz08g10110.t1	0.77763304	0.000150974	Cz08g10110	NA	NA
Cz03g31040.t1	0.780110318	0.009697361	Cz03g31040	NA	NA
Cz19g09030.t1	0.781005077	0.011795276	Cz19g09030	NA	NA
Cz13g12030.t1	0.781231641	0.005244763	Cz13g12030	NA	NA
Cz04g26110.t1	0.781708199	0.001285266	Cz04g26110	NA	NA
Cz03g15070.t1	0.782352707	0.007546231	Cz03g15070	NA	NA
UNPLg00388.t2	0.786372513	0.010676561	UNPLg00388	NA	NA
Cz02g17070.t1	0.786631811	0.013619264	Cz02g17070	NA	NA
Cz13g07235.t1	0.791452061	0.000673963	Cz13g07235	NA	NA
Cz10g01010.t1	0.792445999	0.06168457	Cz10g01010	NA	NA
Cz03g22070.t1	0.794244183	0.026764481	Cz03g22070	NA	NA
Cz01g08270.t1	0.794566445	0.006702819	Cz01g08270	NA	NA
Cz07g13160.t1	0.795642124	0.049436631	Cz07g13160	NA	NA
Cz12g06020.t1	0.799334024	0.000191381	Cz12g06020	MDH4	Malate Dehydrogenase
Cz10g08110.t1	0.799512847	0.000425484	Cz10g08110	NA	NA
Cz09g22160.t1	0.800507252	0.037164059	Cz09g22160	NA	NA
Cz08g20190.t1	0.805806021	0.009099136	Cz08g20190	NA	NA
Cz14g24100.t1	0.81311252	0.000562219	Cz14g24100	NA	NA
Cz04g31230.t1	0.818954588	0.001054642	Cz04g31230	RPE2	Ribulose-5-Phosphate-3-Epimerase
Cz12g18110.t1	0.82017247	0.000111365	Cz12g18110	NA	NA
Cz06g36070.t1	0.821630815	0.000652117	Cz06g36070	NA	NA
Cz11g11060.t1	0.822154889	0.000180428	Cz11g11060	NA	NA
Cz16g21300.t1	0.825125483	0.009004609	Cz16g21300	NA	NA
Cz04g34180.t1	0.827408348	0.000991018	Cz04g34180	NA	NA
Cz08g12060.t1	0.828702496	0.003372745	Cz08g12060	NA	NA
Cz13g03190.t1	0.830214411	0.000147062	Cz13g03190	NA	NA
Cz11g01140.t1	0.831450362	0.005946887	Cz11g01140	NA	NA
Cz05g03190.t1	0.835087192	0.000816888	Cz05g03190	NA	NA
Cz14g05190.t1	0.844919698	0.001360601	Cz14g05190	NA	NA
UNPLg00157.t1	0.848577064	0.000208439	UNPLg00157	NA	NA
Cz16g16060.t1	0.8491941	0.002251084	Cz16g16060	NA	NA
Cz08g08030.t1	0.8535747	0.006943178	Cz08g08030	NA	NA
Cz04g32180.t1	0.854658709	0.008078031	Cz04g32180	NA	NA
Cz05g29210.t1	0.854748154	0.001248301	Cz05g29210	NA	NA
Cz05g05050.t1	0.861688314	0.001170863	Cz05g05050	NA	NA
Cz01g35160.t1	0.867100467	0.005060219	Cz01g35160	NA	NA
Cz15g05040.t1	0.869268519	0.024869237	Cz15g05040	NA	NA
Cz11g29130.t1	0.873076884	0.019718664	Cz11g29130	NA	NA
Cz02g32100.t1	0.876079414	0.002988178	Cz02g32100	NA	NA
Cz03g33230.t1	0.885046635	0.000105302	Cz03g33230	NA	NA
Cz04g30020.t1	0.885103008	0.000279564	Cz04g30020	NA	NA
Cz01g14250.t1	0.892668243	0.00454444	Cz01g14250	NA	NA
Cz18g12070.t1	0.892678966	0.002600906	Cz18g12070	NA	NA
Cz13g20030.t1	0.896328959	0.001644733	Cz13g20030	NA	NA
Cz02g09100.t1	0.901768837	0.005946773	Cz02g09100	NA	NA
Cz04g00040.t1	0.903108381	0.004934239	Cz04g00040	NA	NA
Cz14g10030.t1	0.913708865	0.004728357	Cz14g10030	NA	NA
Cz10g25230.t1	0.914228663	0.003855071	Cz10g25230	NA	NA
Cz07g18240.t1	0.914737261	0.000145788	Cz07g18240	NA	NA
Cz07g30160.t1	0.922818109	0.01925706	Cz07g30160	NA	NA
Cz12g18130.t1	0.931194782	0.004951038	Cz12g18130	NA	NA
Cz07g25220.t1	0.932061926	0.007953182	Cz07g25220	NA	NA
Cz10g26150.t1	0.935618395	0.104873999	Cz10g26150	NA	NA
Cz07g01120.t1	0.938907494	0.001591988	Cz07g01120	NA	NA
Cz17g07220.t1	0.942607434	2.36E-05	Cz17g07220	NA	NA
Cz08g07150.t1	0.942704325	0.001261613	Cz08g07150	NA	NA
Cz05g32065.t1	0.943596447	0.001396501	Cz05g32065	NA	NA
Cz07g09250.t1	0.950655357	0.022092207	Cz07g09250	NA	NA
Cz09g14080.t1	0.952882992	0.004972962	Cz09g14080	NA	NA
Cz14g08160.t1	0.953523781	0.056993928	Cz14g08160	NA	NA
Cz15g16090.t1	0.966892146	0.000997305	Cz15g16090	NA	NA
Cz03g15150.t1	0.969434613	0.107029088	Cz03g15150	NA	NA
Cz06g12080.t1	0.972147006	0.0276147	Cz06g12080	GPDH2	Glucose-6-Phosphate Dehydrogenase
Cz06g37070.t1	0.972785825	0.002284055	Cz06g37070	NA	NA
Cz10g23170.t1	0.973519606	0.00095236	Cz10g23170	NA	NA
Cz08g21010.t1	0.974719695	0.00096588	Cz08g21010	NA	NA
Cz06g29220.t1	0.976486762	0.021510605	Cz06g29220	NA	NA
Cz05g12170.t1	0.983615922	0.004306641	Cz05g12170	NA	NA
Cz10g10140.t1	0.995957697	0.001285921	Cz10g10140	NA	NA
Cz15g06150.t1	0.99599669	0.000283771	Cz15g06150	NA	NA
Cz04g39120.t1	0.997284329	0.00011166	Cz04g39120	NA	NA
Cz01g00090.t1	1.010505049	0.001322222	Cz01g00090	NA	NA
Cz14g24250.t1	1.011659144	0.00091245	Cz14g24250	NA	NA
Cz01g20300.t1	1.018118182	0.646323438	Cz01g20300	NA	NA
Cz01g41140.t1	1.018137599	0.012356248	Cz01g41140	NA	NA
Cz01g09230.t1	1.031988835	0.012536821	Cz01g09230	NA	NA
Cz08g13080.t1	1.033040048	0.00021287	Cz08g13080	NA	NA
Cz13g19050.t1	1.034926891	4.82E-05	Cz13g19050	NA	NA
Cz07g10030.t2	1.038835291	0.001159328	Cz07g10030	NA	NA
Cz09g12130.t1	1.039921605	0.001224025	Cz09g12130	NA	NA
Cz05g17230.t1	1.043261671	3.11E-05	Cz05g17230	NA	NA
Cz01g17030.t1	1.043434812	0.019497893	Cz01g17030	NA	NA
Cz05g10200.t1	1.04348491	0.007390439	Cz05g10200	NA	NA
Cz08g18090.t1	1.046377896	0.052673843	Cz08g18090	NA	NA
Cz04g10240.t1	1.054244671	0.003716309	Cz04g10240	NA	NA
Cz17g00080.t1	1.058993975	0.026088005	Cz17g00080	NA	NA
Cz09g05140.t1	1.064567772	0.040219398	Cz09g05140	NA	NA
Cz07g16050.t1	1.072530575	0.001572877	Cz07g16050	NA	NA
Cz10g01095.t1	1.079824448	0.047764937	Cz10g01095	NA	NA
Cz09g00050.t1	1.080912287	0.00798283	Cz09g00050	NA	NA
Cz09g30090.t1	1.09099965	0.019008697	Cz09g30090	NA	NA
Cz16g02110.t1	1.099087626	0.00182439	Cz16g02110	NA	NA
Cz03g36240.t1	1.100478595	0.003430098	Cz03g36240	NA	NA
Cz08g24130.t1	1.104358526	0.001190016	Cz08g24130	NA	NA
Cz02g05080.t1	1.105041605	5.19E-05	Cz02g05080	NA	NA
Cz04g20110.t1	1.105904885	0.003568767	Cz04g20110	NA	NA
Cz07g10110.t1	1.107095225	0.04264163	Cz07g10110	NA	NA
Cz08g21190.t1	1.119126771	0.02426756	Cz08g21190	NA	NA
UNPLg00042.t1	1.119571575	0.031975485	UNPLg00042	NA	NA
Cz03g13150.t1	1.137340027	0.007664088	Cz03g13150	NA	NA
Cz01g46160.t1	1.140879598	0.004906842	Cz01g46160	NA	NA
Cz07g32160.t1	1.150463604	0.000569013	Cz07g32160	NA	NA
Cz19g01340.t1	1.162596959	0.040205097	Cz19g01340	NA	NA
Cz07g07230.t1	1.168073598	0.003513923	Cz07g07230	NA	NA
Cz10g16090.t1	1.173205534	0.000935381	Cz10g16090	NA	NA
Cz11g08230.t1	1.186969999	0.000104785	Cz11g08230	NA	NA
Cz13g11170.t1	1.188995478	0.008749971	Cz13g11170	NA	NA
Cz10g03135.t1	1.192309906	0.002070581	Cz10g03135	NA	NA
Cz08g25280.t1	1.207249072	0.000870112	Cz08g25280	NA	NA
Cz01g03110.t1	1.212225591	0.001105349	Cz01g03110	NA	NA
Cz14g01090.t1	1.219272092	0.008031528	Cz14g01090	NA	NA
Cz07g29210.t1	1.234807429	0.000720817	Cz07g29210	NA	NA
Cz01g30180.t1	1.239845607	0.020914283	Cz01g30180	NA	NA
Cz13g06240.t1	1.257482623	0.035678697	Cz13g06240	NA	NA
UNPLg00578.t1	1.277306984	0.000189889	UNPLg00578	NA	NA
Cz12g09220.t1	1.288339732	0.021248692	Cz12g09220	NA	NA
Cz11g06150.t1	1.299295794	0.000600207	Cz11g06150	NA	NA
Cz03g14130.t1	1.300905679	0.000618908	Cz03g14130	NA	NA
Cz08g18100.t1	1.311714061	0.03232358	Cz08g18100	NA	NA
Cz14g19030.t1	1.339333052	0.016072532	Cz14g19030	PAO5	Pheophorbide a Oxygenase
Cz10g17170.t1	1.340510779	0.003442081	Cz10g17170	NA	NA
Cz10g14020.t1	1.357379884	0.002121528	Cz10g14020	NA	NA
Cz13g02060.t1	1.37757646	0.127515791	Cz13g02060	NA	NA
UNPLg00114.t1	1.393824567	0.000207278	UNPLg00114	NA	NA
Cz14g12230.t1	1.400329141	0.000789997	Cz14g12230	NA	NA
Cz02g09140.t1	1.411856726	0.00176383	Cz02g09140	NA	NA
Cz13g00130.t1	1.414274261	0.001062072	Cz13g00130	NA	NA
Cz03g29050.t1	1.450052784	0.001827952	Cz03g29050	NA	NA
Cz02g07270.t1	1.470224789	0.00192399	Cz02g07270	NA	NA
Cz04g31180.t1	1.481277301	0.007306594	Cz04g31180	FAD7A	Fatty Acid-Desaturase; omega-3
Cz06g22220.t1	1.519362257	0.000231505	Cz06g22220	NA	NA
Cz11g24160.t1	1.623070536	0.012301744	Cz11g24160	NA	NA
Cz03g32060.t1	1.642186611	0.000679339	Cz03g32060	NA	NA
Cz13g06250.t1	1.784381354	0.021311799	Cz13g06250	NA	NA
Cz12g08230.t1	1.850160735	0.004899936	Cz12g08230	NA	NA
Cz05g18210.t1	1.925999364	0.004883639	Cz05g18210	NA	NA
Cz13g18150.t1	1.973950257	0.000298462	Cz13g18150	NA	NA
[truncated: 6 more rows]
