# Supplementary material for: Iron rescues glucose-mediated photosynthesis repression during lipid accumulation in the green alga Chromochloris zofingiensis
Source: Nat Commun. 2024 Jul 18;15:6046. doi: 10.1038/s41467-024-50170-x (PMC11258321; doi:10.1038/s41467-024-50170-x)
Supplement: Supplementary file 14 — Source Data [file 41467_2024_50170_MOESM14_ESM.zip › SourceData_Jeffers2024/Fig4bcd_sourcedata.csv]

#Source Data Fig. 4 b,c, & d. Oxygen concentration change rate measured by Oxygraph system and normalized by volumetric biomass
strain	Fe	Glc	Sample	Experiment	Oxygen.Rate.in.Dark	Oxygen.Rate.in.Light	O2Evolve..Light.Dark.
WT	'-Fe'	'-Glc'	W01	SecondBatch	-4.29	7.92	12.21
WT	'-Fe'	'-Glc'	W02	SecondBatch	-3.39	3.69	7.08
WT	'-Fe'	'-Glc'	W03	SecondBatch	-5.01	4.92	9.93
WT	'-Fe'	'-Glc'	WT17	Third Batch	-3.46	7.81	11.27
WT	'-Fe'	'-Glc'	WT18	Third Batch	-4.29	6.2	10.49
WT	'-Fe'	'-Glc'	WT19	Third Batch	-2.11	7.81	9.92
WT	'-Fe'	'-Glc'	WT20	Third Batch	-3.74	4.72	8.46
WT	'-Fe'	'+Glc'	W05	SecondBatch	-2.64	-2.16	0.48
WT	'-Fe'	'+Glc'	W06	SecondBatch	-2.32	-1.29	1.03
WT	'-Fe'	'+Glc'	W07	SecondBatch	-2.58	-1.77	0.81
WT	'-Fe'	'+Glc'	W08	SecondBatch	-2.22	-0.8	1.41
WT	'-Fe'	'+Glc'	WT21	Third Batch	-2.12	-1.58	0.54
WT	'-Fe'	'+Glc'	WT22	Third Batch	-2.33	-2.09	0.24
WT	'-Fe'	'+Glc'	WT23	Third Batch	-2.36	-1.86	0.5
WT	'-Fe'	'+Glc'	WT24	Third Batch	-2.32	-2.34	-0.01
WT	'-Fe'	'+Glc'	WT24p2	Third Batch	-2.53	-2.4	0.13
WT	'+Fe'	'-Glc'	W09	SecondBatch	-3.02	4.84	7.86
WT	'+Fe'	'-Glc'	W10	SecondBatch	-3.27	5.21	8.49
WT	'+Fe'	'-Glc'	W11	SecondBatch	-4.07	8.13	12.2
WT	'+Fe'	'-Glc'	WT25	Third Batch	-4.18	6.68	10.86
WT	'+Fe'	'-Glc'	WT26	Third Batch	-4.24	10.51	14.75
WT	'+Fe'	'-Glc'	WT27	Third Batch	-3.61	13.11	16.72
WT	'+Fe'	'-Glc'	WT28	Third Batch	-3.54	8.52	12.07
WT	'+Fe'	'+Glc'	W13	SecondBatch	-5.99	1.57	7.56
WT	'+Fe'	'+Glc'	W14	SecondBatch	-4.25	3.15	7.4
WT	'+Fe'	'+Glc'	W15	SecondBatch	-5.5	3.28	8.78
WT	'+Fe'	'+Glc'	W16	SecondBatch	-5.46	0.76	6.23
WT	'+Fe'	'+Glc'	WT29	Third Batch	-4.72	0.36	5.08
WT	'+Fe'	'+Glc'	WT30	Third Batch	-4.41	0.35	4.76
WT	'+Fe'	'+Glc'	WT31	Third Batch	-4.9	1.01	5.91
WT	'+Fe'	'+Glc'	WT32	Third Batch	-4.1	0.71	4.81
hxk1-1	'-Fe'	'-Glc'	D633	SecondBatch	-1.31	7.72	9.03
hxk1-1	'-Fe'	'-Glc'	D634	SecondBatch	-1.26	10.14	11.4
hxk1-1	'-Fe'	'-Glc'	D635	SecondBatch	-1.43	9.54	10.97
hxk1-1	'-Fe'	'-Glc'	d633	Third Batch	-2.41	10.44	12.86
hxk1-1	'-Fe'	'-Glc'	d634	Third Batch	-1.25	5.44	6.69
hxk1-1	'-Fe'	'-Glc'	d635	Third Batch	-1.29	4.45	5.74
hxk1-1	'-Fe'	'-Glc'	d636	Third Batch	-1.84	5.44	7.28
hxk1-1	'-Fe'	'+Glc'	D638	SecondBatch	-1.36	5.05	6.41
hxk1-1	'-Fe'	'+Glc'	D639	SecondBatch	-0.76	3.85	4.61
hxk1-1	'-Fe'	'+Glc'	D640	SecondBatch	-1.26	3.18	4.44
hxk1-1	'-Fe'	'+Glc'	d638	Third Batch	-1.68	8.19	9.87
hxk1-1	'-Fe'	'+Glc'	d639	Third Batch	-1.52	4.71	6.23
hxk1-1	'-Fe'	'+Glc'	d640	Third Batch	-1.22	3.02	4.25
hxk1-1	'+Fe'	'-Glc'	D641	SecondBatch	-1.08	8.69	9.77
hxk1-1	'+Fe'	'-Glc'	D642	SecondBatch	-1.44	8.05	9.48
hxk1-1	'+Fe'	'-Glc'	D643	SecondBatch	-1.62	8.12	9.75
hxk1-1	'+Fe'	'-Glc'	d641	Third Batch	-1.59	9.81	11.4
hxk1-1	'+Fe'	'-Glc'	d642	Third Batch	-1.51	5.92	7.43
hxk1-1	'+Fe'	'-Glc'	d643	Third Batch	-1.41	8.29	9.71
hxk1-1	'+Fe'	'+Glc'	D645	SecondBatch	-1.32	4.5	5.82
hxk1-1	'+Fe'	'+Glc'	D646	SecondBatch	-1.19	7.15	8.34
hxk1-1	'+Fe'	'+Glc'	D647	SecondBatch	-1.48	5.5	6.98
hxk1-1	'+Fe'	'+Glc'	D648	SecondBatch	-1.81	5.68	7.5
hxk1-1	'+Fe'	'+Glc'	d645	Third Batch	-1.69	1.61	3.29
hxk1-1	'+Fe'	'+Glc'	d646	Third Batch	-1.37	3.4	4.77
hxk1-1	'+Fe'	'+Glc'	d647	Third Batch	-1.75	1.55	3.3
hxk1-1	'+Fe'	'+Glc'	d648	Third Batch	-1.12	2.45	3.57
hxk1-2	'-Fe'	'-Glc'	D918	SecondBatch	-0.94	4.78	5.73
hxk1-2	'-Fe'	'-Glc'	D919	SecondBatch	-0.72	5.99	6.71
hxk1-2	'-Fe'	'-Glc'	D920	SecondBatch	-1.36	9.27	10.62
hxk1-2	'-Fe'	'-Glc'	D901	Third Batch	-0.53	4.82	5.35
hxk1-2	'-Fe'	'-Glc'	D902	Third Batch	-0.9	4.7	5.61
hxk1-2	'-Fe'	'+Glc'	D921	SecondBatch	-1.15	2.88	4.03
hxk1-2	'-Fe'	'+Glc'	D922	SecondBatch	-1.26	3.61	4.86
hxk1-2	'-Fe'	'+Glc'	D924	SecondBatch	-0.85	3.53	4.38
hxk1-2	'-Fe'	'+Glc'	D905	Third Batch	-1.07	3.05	4.12
hxk1-2	'-Fe'	'+Glc'	D906	Third Batch	-1.08	2.56	3.64
hxk1-2	'-Fe'	'+Glc'	D907	Third Batch	-1.1	3.61	4.71
hxk1-2	'+Fe'	'-Glc'	D925	SecondBatch	-0.7	5.68	6.37
hxk1-2	'+Fe'	'-Glc'	D927	SecondBatch	-1.46	6.17	7.63
hxk1-2	'+Fe'	'-Glc'	D928	SecondBatch	-0.77	7.93	8.7
hxk1-2	'+Fe'	'-Glc'	D909	Third Batch	-1.13	7.78	8.91
hxk1-2	'+Fe'	'-Glc'	D910	Third Batch	-0.57	4.57	5.14
hxk1-2	'+Fe'	'+Glc'	D929	SecondBatch	-1.38	3.11	4.48
hxk1-2	'+Fe'	'+Glc'	D930	SecondBatch	-1.36	3.65	5.01
hxk1-2	'+Fe'	'+Glc'	D931	SecondBatch	-1.03	5.47	6.5
hxk1-2	'+Fe'	'+Glc'	D932	SecondBatch	-1.02	5.66	6.67
hxk1-2	'+Fe'	'+Glc'	D913	Third Batch	-0.93	6.22	7.14
hxk1-2	'+Fe'	'+Glc'	D914	Third Batch	-0.78	3.13	3.92
