# Supplementary material for: Iron rescues glucose-mediated photosynthesis repression during lipid accumulation in the green alga Chromochloris zofingiensis
Source: Nat Commun. 2024 Jul 18;15:6046. doi: 10.1038/s41467-024-50170-x (PMC11258321; doi:10.1038/s41467-024-50170-x)
Supplement: Supplementary file 14 — Source Data [file 41467_2024_50170_MOESM14_ESM.zip › SourceData_Jeffers2024/Suppl_Fig8bc_sourcedata.csv]

#Source Data Supplementary Fig. 8b & c. Protein abundance patterns of stringent lowest-in-heterotrophy proteins assigned the subgroup <d2>-strain +Fe -Glc -strain:Glc<d3> (Sup Fig. 8b) or <d2>+Fe -Glc +Fe:Glc" (Supp Fig. 8c) . Mean normalized abundance scores (NormalizedAbundance) are used to plot corresponding boxplot (See code: TrophicState_Proteomic_Modeling.Rmd in https://osf.io/r8dbe/. )
Protein	strain	Fe	Glc	Rep	ID	abundance	Subgroup	NormalizedAbundance
Cz01g11010.t1	WT	'-Fe'	'-Glc'	R1	1	19.80864005	'+Fe -Glc +Fe:Glc'	0.991580517
Cz01g11010.t1	WT	'-Fe'	'-Glc'	R2	2	19.53820617	'+Fe -Glc +Fe:Glc'	0.721146643
Cz01g11010.t1	WT	'-Fe'	'-Glc'	R3	3	19.75292139	'+Fe -Glc +Fe:Glc'	0.935861855
Cz01g11010.t1	WT	'-Fe'	'-Glc'	R4	4	19.87109086	'+Fe -Glc +Fe:Glc'	1.054031331
Cz01g11010.t1	hxk1-2	'-Fe'	'-Glc'	R1	17	20.26204203	'+Fe -Glc +Fe:Glc'	1.444982496
Cz01g11010.t1	hxk1-2	'-Fe'	'-Glc'	R2	18	20.24100859	'+Fe -Glc +Fe:Glc'	1.423949054
Cz01g11010.t1	hxk1-2	'-Fe'	'-Glc'	R4	20	20.41131478	'+Fe -Glc +Fe:Glc'	1.594255246
Cz01g11010.t1	hxk1-1	'-Fe'	'-Glc'	R1	33	20.53927758	'+Fe -Glc +Fe:Glc'	1.722218047
Cz01g11010.t1	hxk1-1	'-Fe'	'-Glc'	R2	34	20.56225917	'+Fe -Glc +Fe:Glc'	1.74519964
Cz01g11010.t1	hxk1-1	'-Fe'	'-Glc'	R3	35	20.79783045	'+Fe -Glc +Fe:Glc'	1.98077092
Cz01g11010.t1	hxk1-1	'-Fe'	'-Glc'	R4	36	20.3179504	'+Fe -Glc +Fe:Glc'	1.500890867
Cz01g11010.t1	WT	'-Fe'	'+Glc'	R1	5	15.11417198	'+Fe -Glc +Fe:Glc'	-3.702887552
Cz01g11010.t1	WT	'-Fe'	'+Glc'	R2	6	14.5638605	'+Fe -Glc +Fe:Glc'	-4.253199027
Cz01g11010.t1	WT	'-Fe'	'+Glc'	R3	7	14.66061892	'+Fe -Glc +Fe:Glc'	-4.156440611
Cz01g11010.t1	WT	'-Fe'	'+Glc'	R4	8	14.82120394	'+Fe -Glc +Fe:Glc'	-3.995855594
Cz01g11010.t1	hxk1-2	'-Fe'	'+Glc'	R1	21	16.3182696	'+Fe -Glc +Fe:Glc'	-2.498789935
Cz01g11010.t1	hxk1-2	'-Fe'	'+Glc'	R2	22	16.27583571	'+Fe -Glc +Fe:Glc'	-2.541223818
Cz01g11010.t1	hxk1-2	'-Fe'	'+Glc'	R4	24	16.23644857	'+Fe -Glc +Fe:Glc'	-2.580610958
Cz01g11010.t1	hxk1-1	'-Fe'	'+Glc'	R2	38	17.93773574	'+Fe -Glc +Fe:Glc'	-0.879323788
Cz01g11010.t1	hxk1-1	'-Fe'	'+Glc'	R3	39	18.06351864	'+Fe -Glc +Fe:Glc'	-0.753540889
Cz01g11010.t1	WT	'+Fe'	'-Glc'	R1	9	20.52307405	'+Fe -Glc +Fe:Glc'	1.706014519
Cz01g11010.t1	WT	'+Fe'	'-Glc'	R2	10	20.59513685	'+Fe -Glc +Fe:Glc'	1.778077323
Cz01g11010.t1	WT	'+Fe'	'-Glc'	R4	12	20.59068292	'+Fe -Glc +Fe:Glc'	1.773623393
Cz01g11010.t1	hxk1-2	'+Fe'	'-Glc'	R1	25	20.44398581	'+Fe -Glc +Fe:Glc'	1.62692628
Cz01g11010.t1	hxk1-2	'+Fe'	'-Glc'	R2	26	20.47257026	'+Fe -Glc +Fe:Glc'	1.65551073
Cz01g11010.t1	hxk1-2	'+Fe'	'-Glc'	R3	27	20.33227998	'+Fe -Glc +Fe:Glc'	1.515220445
Cz01g11010.t1	hxk1-2	'+Fe'	'-Glc'	R4	28	20.37473519	'+Fe -Glc +Fe:Glc'	1.557675663
Cz01g11010.t1	hxk1-1	'+Fe'	'-Glc'	R1	41	20.24427228	'+Fe -Glc +Fe:Glc'	1.427212753
Cz01g11010.t1	hxk1-1	'+Fe'	'-Glc'	R2	42	20.27430243	'+Fe -Glc +Fe:Glc'	1.457242894
Cz01g11010.t1	hxk1-1	'+Fe'	'-Glc'	R3	43	20.14784293	'+Fe -Glc +Fe:Glc'	1.3307834
Cz01g11010.t1	hxk1-1	'+Fe'	'-Glc'	R4	44	20.20636389	'+Fe -Glc +Fe:Glc'	1.389304361
Cz01g11010.t1	WT	'+Fe'	'+Glc'	R1	13	18.94143494	'+Fe -Glc +Fe:Glc'	0.124375408
Cz01g11010.t1	WT	'+Fe'	'+Glc'	R2	14	18.98174359	'+Fe -Glc +Fe:Glc'	0.164684059
Cz01g11010.t1	WT	'+Fe'	'+Glc'	R3	15	18.83524846	'+Fe -Glc +Fe:Glc'	0.01818893
Cz01g11010.t1	WT	'+Fe'	'+Glc'	R4	16	18.86018324	'+Fe -Glc +Fe:Glc'	0.043123704
Cz01g11010.t1	hxk1-2	'+Fe'	'+Glc'	R1	29	18.65647382	'+Fe -Glc +Fe:Glc'	-0.160585715
Cz01g11010.t1	hxk1-2	'+Fe'	'+Glc'	R2	30	18.76619559	'+Fe -Glc +Fe:Glc'	-0.050863943
Cz01g11010.t1	hxk1-2	'+Fe'	'+Glc'	R3	31	18.52450643	'+Fe -Glc +Fe:Glc'	-0.292553105
Cz01g11010.t1	hxk1-2	'+Fe'	'+Glc'	R4	32	18.790349	'+Fe -Glc +Fe:Glc'	-0.026710535
Cz01g11010.t1	hxk1-1	'+Fe'	'+Glc'	R1	45	17.15882694	'+Fe -Glc +Fe:Glc'	-1.658232591
Cz01g11010.t1	hxk1-1	'+Fe'	'+Glc'	R2	46	17.14589271	'+Fe -Glc +Fe:Glc'	-1.67116682
Cz01g11010.t1	hxk1-1	'+Fe'	'+Glc'	R3	47	17.16862865	'+Fe -Glc +Fe:Glc'	-1.648430876
Cz01g11010.t1	hxk1-1	'+Fe'	'+Glc'	R4	48	17.00462481	'+Fe -Glc +Fe:Glc'	-1.812434722
Cz01g14230.t1	WT	'-Fe'	'-Glc'	R1	1	20.08660373	'+Fe -Glc +Fe:Glc'	1.842098181
Cz01g14230.t1	WT	'-Fe'	'-Glc'	R2	2	20.04857221	'+Fe -Glc +Fe:Glc'	1.804066664
Cz01g14230.t1	WT	'-Fe'	'-Glc'	R3	3	19.91364819	'+Fe -Glc +Fe:Glc'	1.66914265
Cz01g14230.t1	WT	'-Fe'	'-Glc'	R4	4	20.03931908	'+Fe -Glc +Fe:Glc'	1.794813537
Cz01g14230.t1	hxk1-2	'-Fe'	'-Glc'	R1	17	19.78758244	'+Fe -Glc +Fe:Glc'	1.543076893
Cz01g14230.t1	hxk1-2	'-Fe'	'-Glc'	R2	18	19.98053195	'+Fe -Glc +Fe:Glc'	1.736026407
Cz01g14230.t1	hxk1-2	'-Fe'	'-Glc'	R4	20	19.65958343	'+Fe -Glc +Fe:Glc'	1.415077885
Cz01g14230.t1	hxk1-1	'-Fe'	'-Glc'	R1	33	17.1721611	'+Fe -Glc +Fe:Glc'	-1.072344441
Cz01g14230.t1	hxk1-1	'-Fe'	'-Glc'	R2	34	17.08597715	'+Fe -Glc +Fe:Glc'	-1.158528391
Cz01g14230.t1	hxk1-1	'-Fe'	'-Glc'	R3	35	17.26940265	'+Fe -Glc +Fe:Glc'	-0.975102898
Cz01g14230.t1	hxk1-1	'-Fe'	'-Glc'	R4	36	17.4707924	'+Fe -Glc +Fe:Glc'	-0.773713143
Cz01g14230.t1	WT	'-Fe'	'+Glc'	R1	5	13.46826012	'+Fe -Glc +Fe:Glc'	-4.776245423
Cz01g14230.t1	WT	'-Fe'	'+Glc'	R2	6	12.68923073	'+Fe -Glc +Fe:Glc'	-5.555274813
Cz01g14230.t1	WT	'-Fe'	'+Glc'	R3	7	13.23083288	'+Fe -Glc +Fe:Glc'	-5.013672667
Cz01g14230.t1	WT	'-Fe'	'+Glc'	R4	8	13.06574258	'+Fe -Glc +Fe:Glc'	-5.178762967
Cz01g14230.t1	hxk1-2	'-Fe'	'+Glc'	R1	21	15.3368907	'+Fe -Glc +Fe:Glc'	-2.907614846
Cz01g14230.t1	hxk1-2	'-Fe'	'+Glc'	R2	22	15.25039092	'+Fe -Glc +Fe:Glc'	-2.99411463
Cz01g14230.t1	hxk1-2	'-Fe'	'+Glc'	R4	24	14.99710157	'+Fe -Glc +Fe:Glc'	-3.247403973
Cz01g14230.t1	hxk1-1	'-Fe'	'+Glc'	R2	38	18.44625449	'+Fe -Glc +Fe:Glc'	0.20174895
Cz01g14230.t1	hxk1-1	'-Fe'	'+Glc'	R3	39	18.61113965	'+Fe -Glc +Fe:Glc'	0.366634102
Cz01g14230.t1	WT	'+Fe'	'-Glc'	R1	9	19.24099703	'+Fe -Glc +Fe:Glc'	0.996491489
Cz01g14230.t1	WT	'+Fe'	'-Glc'	R2	10	19.09211472	'+Fe -Glc +Fe:Glc'	0.847609178
Cz01g14230.t1	WT	'+Fe'	'-Glc'	R4	12	19.97783579	'+Fe -Glc +Fe:Glc'	1.733330244
Cz01g14230.t1	hxk1-2	'+Fe'	'-Glc'	R1	25	19.76570581	'+Fe -Glc +Fe:Glc'	1.521200262
Cz01g14230.t1	hxk1-2	'+Fe'	'-Glc'	R2	26	19.71770754	'+Fe -Glc +Fe:Glc'	1.473201999
Cz01g14230.t1	hxk1-2	'+Fe'	'-Glc'	R3	27	19.71981971	'+Fe -Glc +Fe:Glc'	1.475314163
Cz01g14230.t1	hxk1-2	'+Fe'	'-Glc'	R4	28	19.72164595	'+Fe -Glc +Fe:Glc'	1.4771404
Cz01g14230.t1	hxk1-1	'+Fe'	'-Glc'	R1	41	19.27711323	'+Fe -Glc +Fe:Glc'	1.032607682
Cz01g14230.t1	hxk1-1	'+Fe'	'-Glc'	R2	42	19.35022713	'+Fe -Glc +Fe:Glc'	1.105721583
Cz01g14230.t1	hxk1-1	'+Fe'	'-Glc'	R3	43	18.97524109	'+Fe -Glc +Fe:Glc'	0.730735545
Cz01g14230.t1	hxk1-1	'+Fe'	'-Glc'	R4	44	18.99200249	'+Fe -Glc +Fe:Glc'	0.747496949
Cz01g14230.t1	WT	'+Fe'	'+Glc'	R1	13	18.7963297	'+Fe -Glc +Fe:Glc'	0.551824152
Cz01g14230.t1	WT	'+Fe'	'+Glc'	R2	14	18.86246011	'+Fe -Glc +Fe:Glc'	0.617954562
Cz01g14230.t1	WT	'+Fe'	'+Glc'	R3	15	18.79504848	'+Fe -Glc +Fe:Glc'	0.550542939
Cz01g14230.t1	WT	'+Fe'	'+Glc'	R4	16	18.86480954	'+Fe -Glc +Fe:Glc'	0.620303997
Cz01g14230.t1	hxk1-2	'+Fe'	'+Glc'	R1	29	19.11225984	'+Fe -Glc +Fe:Glc'	0.867754298
Cz01g14230.t1	hxk1-2	'+Fe'	'+Glc'	R2	30	19.24817445	'+Fe -Glc +Fe:Glc'	1.003668902
Cz01g14230.t1	hxk1-2	'+Fe'	'+Glc'	R3	31	19.06321026	'+Fe -Glc +Fe:Glc'	0.818704718
Cz01g14230.t1	hxk1-2	'+Fe'	'+Glc'	R4	32	19.165113	'+Fe -Glc +Fe:Glc'	0.920607459
Cz01g14230.t1	hxk1-1	'+Fe'	'+Glc'	R1	45	18.75310462	'+Fe -Glc +Fe:Glc'	0.508599079
Cz01g14230.t1	hxk1-1	'+Fe'	'+Glc'	R2	46	18.79662971	'+Fe -Glc +Fe:Glc'	0.552124162
Cz01g14230.t1	hxk1-1	'+Fe'	'+Glc'	R3	47	18.74466367	'+Fe -Glc +Fe:Glc'	0.500158127
Cz01g14230.t1	hxk1-1	'+Fe'	'+Glc'	R4	48	18.87150658	'+Fe -Glc +Fe:Glc'	0.627001035
Cz01g28160.t1	WT	'-Fe'	'-Glc'	R1	1	23.49521428	'+Fe -Glc +Fe:Glc'	0.501984707
Cz01g28160.t1	WT	'-Fe'	'-Glc'	R2	2	23.57406667	'+Fe -Glc +Fe:Glc'	0.580837092
Cz01g28160.t1	WT	'-Fe'	'-Glc'	R3	3	23.63199258	'+Fe -Glc +Fe:Glc'	0.638763006
Cz01g28160.t1	WT	'-Fe'	'-Glc'	R4	4	23.61659008	'+Fe -Glc +Fe:Glc'	0.623360501
Cz01g28160.t1	hxk1-2	'-Fe'	'-Glc'	R1	17	23.67241919	'+Fe -Glc +Fe:Glc'	0.679189615
Cz01g28160.t1	hxk1-2	'-Fe'	'-Glc'	R2	18	23.76445483	'+Fe -Glc +Fe:Glc'	0.771225261
Cz01g28160.t1	hxk1-2	'-Fe'	'-Glc'	R4	20	23.52654431	'+Fe -Glc +Fe:Glc'	0.533314734
Cz01g28160.t1	hxk1-1	'-Fe'	'-Glc'	R1	33	21.99354053	'+Fe -Glc +Fe:Glc'	-0.999689046
Cz01g28160.t1	hxk1-1	'-Fe'	'-Glc'	R2	34	21.97016164	'+Fe -Glc +Fe:Glc'	-1.023067938
Cz01g28160.t1	hxk1-1	'-Fe'	'-Glc'	R3	35	22.0182859	'+Fe -Glc +Fe:Glc'	-0.97494367
Cz01g28160.t1	hxk1-1	'-Fe'	'-Glc'	R4	36	21.60003107	'+Fe -Glc +Fe:Glc'	-1.393198499
Cz01g28160.t1	WT	'-Fe'	'+Glc'	R1	5	21.25732526	'+Fe -Glc +Fe:Glc'	-1.735904312
Cz01g28160.t1	WT	'-Fe'	'+Glc'	R2	6	21.32152205	'+Fe -Glc +Fe:Glc'	-1.671707521
Cz01g28160.t1	WT	'-Fe'	'+Glc'	R3	7	21.28393126	'+Fe -Glc +Fe:Glc'	-1.709298316
Cz01g28160.t1	WT	'-Fe'	'+Glc'	R4	8	21.18252621	'+Fe -Glc +Fe:Glc'	-1.810703362
Cz01g28160.t1	hxk1-2	'-Fe'	'+Glc'	R1	21	22.54182351	'+Fe -Glc +Fe:Glc'	-0.451406063
Cz01g28160.t1	hxk1-2	'-Fe'	'+Glc'	R2	22	22.76764147	'+Fe -Glc +Fe:Glc'	-0.225588108
Cz01g28160.t1	hxk1-2	'-Fe'	'+Glc'	R4	24	22.53442371	'+Fe -Glc +Fe:Glc'	-0.458805866
Cz01g28160.t1	hxk1-1	'-Fe'	'+Glc'	R2	38	22.98612419	'+Fe -Glc +Fe:Glc'	-0.007105382
Cz01g28160.t1	hxk1-1	'-Fe'	'+Glc'	R3	39	23.0211215	'+Fe -Glc +Fe:Glc'	0.027891927
Cz01g28160.t1	WT	'+Fe'	'-Glc'	R1	9	23.46906506	'+Fe -Glc +Fe:Glc'	0.475835488
Cz01g28160.t1	WT	'+Fe'	'-Glc'	R2	10	23.43232651	'+Fe -Glc +Fe:Glc'	0.439096934
Cz01g28160.t1	WT	'+Fe'	'-Glc'	R4	12	23.51014865	'+Fe -Glc +Fe:Glc'	0.516919076
Cz01g28160.t1	hxk1-2	'+Fe'	'-Glc'	R1	25	23.35791902	'+Fe -Glc +Fe:Glc'	0.364689446
Cz01g28160.t1	hxk1-2	'+Fe'	'-Glc'	R2	26	23.2205413	'+Fe -Glc +Fe:Glc'	0.227311724
Cz01g28160.t1	hxk1-2	'+Fe'	'-Glc'	R3	27	23.36497998	'+Fe -Glc +Fe:Glc'	0.37175041
Cz01g28160.t1	hxk1-2	'+Fe'	'-Glc'	R4	28	23.34930139	'+Fe -Glc +Fe:Glc'	0.356071818
Cz01g28160.t1	hxk1-1	'+Fe'	'-Glc'	R1	41	23.32879411	'+Fe -Glc +Fe:Glc'	0.33556454
Cz01g28160.t1	hxk1-1	'+Fe'	'-Glc'	R2	42	23.34246207	'+Fe -Glc +Fe:Glc'	0.349232494
Cz01g28160.t1	hxk1-1	'+Fe'	'-Glc'	R3	43	23.29213357	'+Fe -Glc +Fe:Glc'	0.298903997
Cz01g28160.t1	hxk1-1	'+Fe'	'-Glc'	R4	44	23.33579305	'+Fe -Glc +Fe:Glc'	0.342563474
Cz01g28160.t1	WT	'+Fe'	'+Glc'	R1	13	23.70833608	'+Fe -Glc +Fe:Glc'	0.715106507
Cz01g28160.t1	WT	'+Fe'	'+Glc'	R2	14	23.96328562	'+Fe -Glc +Fe:Glc'	0.970056046
Cz01g28160.t1	WT	'+Fe'	'+Glc'	R3	15	23.75978413	'+Fe -Glc +Fe:Glc'	0.766554554
Cz01g28160.t1	WT	'+Fe'	'+Glc'	R4	16	23.5758944	'+Fe -Glc +Fe:Glc'	0.582664822
Cz01g28160.t1	hxk1-2	'+Fe'	'+Glc'	R1	29	23.52619344	'+Fe -Glc +Fe:Glc'	0.532963868
Cz01g28160.t1	hxk1-2	'+Fe'	'+Glc'	R2	30	23.55509979	'+Fe -Glc +Fe:Glc'	0.561870212
Cz01g28160.t1	hxk1-2	'+Fe'	'+Glc'	R3	31	23.34611247	'+Fe -Glc +Fe:Glc'	0.3528829
Cz01g28160.t1	hxk1-2	'+Fe'	'+Glc'	R4	32	23.57323669	'+Fe -Glc +Fe:Glc'	0.580007121
Cz01g28160.t1	hxk1-1	'+Fe'	'+Glc'	R1	45	22.74229115	'+Fe -Glc +Fe:Glc'	-0.250938421
Cz01g28160.t1	hxk1-1	'+Fe'	'+Glc'	R2	46	22.72240118	'+Fe -Glc +Fe:Glc'	-0.270828393
Cz01g28160.t1	hxk1-1	'+Fe'	'+Glc'	R3	47	22.71350989	'+Fe -Glc +Fe:Glc'	-0.27971968
Cz01g28160.t1	hxk1-1	'+Fe'	'+Glc'	R4	48	22.75952188	'+Fe -Glc +Fe:Glc'	-0.233707698
Cz01g33010.t1	WT	'-Fe'	'-Glc'	R1	1	19.6335892	'+Fe -Glc +Fe:Glc'	0.201551803
Cz01g33010.t1	WT	'-Fe'	'-Glc'	R2	2	19.41306682	'+Fe -Glc +Fe:Glc'	-0.018970572
Cz01g33010.t1	WT	'-Fe'	'-Glc'	R3	3	19.62671392	'+Fe -Glc +Fe:Glc'	0.194676529
Cz01g33010.t1	WT	'-Fe'	'-Glc'	R4	4	19.6107097	'+Fe -Glc +Fe:Glc'	0.178672309
Cz01g33010.t1	hxk1-2	'-Fe'	'-Glc'	R1	17	20.84991205	'+Fe -Glc +Fe:Glc'	1.417874656
Cz01g33010.t1	hxk1-2	'-Fe'	'-Glc'	R2	18	20.93712558	'+Fe -Glc +Fe:Glc'	1.505088186
Cz01g33010.t1	hxk1-2	'-Fe'	'-Glc'	R4	20	20.87339437	'+Fe -Glc +Fe:Glc'	1.44135698
Cz01g33010.t1	hxk1-1	'-Fe'	'-Glc'	R1	33	21.02746605	'+Fe -Glc +Fe:Glc'	1.595428654
Cz01g33010.t1	hxk1-1	'-Fe'	'-Glc'	R2	34	21.00639334	'+Fe -Glc +Fe:Glc'	1.574355951
Cz01g33010.t1	hxk1-1	'-Fe'	'-Glc'	R3	35	20.96137231	'+Fe -Glc +Fe:Glc'	1.529334919
Cz01g33010.t1	hxk1-1	'-Fe'	'-Glc'	R4	36	21.18089358	'+Fe -Glc +Fe:Glc'	1.748856188
Cz01g33010.t1	WT	'-Fe'	'+Glc'	R1	5	15.99683857	'+Fe -Glc +Fe:Glc'	-3.435198826
Cz01g33010.t1	WT	'-Fe'	'+Glc'	R2	6	15.67219418	'+Fe -Glc +Fe:Glc'	-3.759843215
Cz01g33010.t1	WT	'-Fe'	'+Glc'	R3	7	15.70102813	'+Fe -Glc +Fe:Glc'	-3.731009265
Cz01g33010.t1	WT	'-Fe'	'+Glc'	R4	8	15.7202176	'+Fe -Glc +Fe:Glc'	-3.711819794
Cz01g33010.t1	hxk1-2	'-Fe'	'+Glc'	R1	21	17.75778629	'+Fe -Glc +Fe:Glc'	-1.674251101
Cz01g33010.t1	hxk1-2	'-Fe'	'+Glc'	R2	22	17.90258957	'+Fe -Glc +Fe:Glc'	-1.529447824
Cz01g33010.t1	hxk1-2	'-Fe'	'+Glc'	R4	24	17.61095322	'+Fe -Glc +Fe:Glc'	-1.821084172
Cz01g33010.t1	hxk1-1	'-Fe'	'+Glc'	R2	38	19.06274576	'+Fe -Glc +Fe:Glc'	-0.369291638
Cz01g33010.t1	hxk1-1	'-Fe'	'+Glc'	R3	39	18.94038184	'+Fe -Glc +Fe:Glc'	-0.49165555
Cz01g33010.t1	WT	'+Fe'	'-Glc'	R1	9	18.26060962	'+Fe -Glc +Fe:Glc'	-1.17142777
Cz01g33010.t1	WT	'+Fe'	'-Glc'	R2	10	18.36371505	'+Fe -Glc +Fe:Glc'	-1.068322348
Cz01g33010.t1	WT	'+Fe'	'-Glc'	R4	12	18.35504682	'+Fe -Glc +Fe:Glc'	-1.076990575
Cz01g33010.t1	hxk1-2	'+Fe'	'-Glc'	R1	25	18.50783418	'+Fe -Glc +Fe:Glc'	-0.924203216
Cz01g33010.t1	hxk1-2	'+Fe'	'-Glc'	R2	26	18.761619	'+Fe -Glc +Fe:Glc'	-0.670418398
Cz01g33010.t1	hxk1-2	'+Fe'	'-Glc'	R3	27	18.52161947	'+Fe -Glc +Fe:Glc'	-0.910417927
Cz01g33010.t1	hxk1-2	'+Fe'	'-Glc'	R4	28	18.56829179	'+Fe -Glc +Fe:Glc'	-0.863745601
Cz01g33010.t1	hxk1-1	'+Fe'	'-Glc'	R1	41	20.45597717	'+Fe -Glc +Fe:Glc'	1.023939781
Cz01g33010.t1	hxk1-1	'+Fe'	'-Glc'	R2	42	20.49760026	'+Fe -Glc +Fe:Glc'	1.065562868
Cz01g33010.t1	hxk1-1	'+Fe'	'-Glc'	R3	43	20.43792273	'+Fe -Glc +Fe:Glc'	1.005885335
Cz01g33010.t1	hxk1-1	'+Fe'	'-Glc'	R4	44	20.48799579	'+Fe -Glc +Fe:Glc'	1.055958395
Cz01g33010.t1	WT	'+Fe'	'+Glc'	R1	13	20.54039113	'+Fe -Glc +Fe:Glc'	1.108353734
Cz01g33010.t1	WT	'+Fe'	'+Glc'	R2	14	20.18004201	'+Fe -Glc +Fe:Glc'	0.748004617
Cz01g33010.t1	WT	'+Fe'	'+Glc'	R3	15	20.24380062	'+Fe -Glc +Fe:Glc'	0.811763227
Cz01g33010.t1	WT	'+Fe'	'+Glc'	R4	16	20.35862868	'+Fe -Glc +Fe:Glc'	0.926591286
Cz01g33010.t1	hxk1-2	'+Fe'	'+Glc'	R1	29	20.88028699	'+Fe -Glc +Fe:Glc'	1.448249593
Cz01g33010.t1	hxk1-2	'+Fe'	'+Glc'	R2	30	20.8774754	'+Fe -Glc +Fe:Glc'	1.445438007
Cz01g33010.t1	hxk1-2	'+Fe'	'+Glc'	R3	31	20.84029312	'+Fe -Glc +Fe:Glc'	1.40825573
Cz01g33010.t1	hxk1-2	'+Fe'	'+Glc'	R4	32	20.92328726	'+Fe -Glc +Fe:Glc'	1.49124987
Cz01g33010.t1	hxk1-1	'+Fe'	'+Glc'	R1	45	19.98537088	'+Fe -Glc +Fe:Glc'	0.553333481
Cz01g33010.t1	hxk1-1	'+Fe'	'+Glc'	R2	46	20.04210726	'+Fe -Glc +Fe:Glc'	0.610069863
Cz01g33010.t1	hxk1-1	'+Fe'	'+Glc'	R3	47	19.94014612	'+Fe -Glc +Fe:Glc'	0.508108731
Cz01g33010.t1	hxk1-1	'+Fe'	'+Glc'	R4	48	20.0621745	'+Fe -Glc +Fe:Glc'	0.630137103
Cz01g34380.t1	WT	'-Fe'	'-Glc'	R1	1	19.61979879	'+Fe -Glc +Fe:Glc'	0.638818311
Cz01g34380.t1	WT	'-Fe'	'-Glc'	R2	2	19.56752798	'+Fe -Glc +Fe:Glc'	0.586547498
Cz01g34380.t1	WT	'-Fe'	'-Glc'	R3	3	19.65230956	'+Fe -Glc +Fe:Glc'	0.671329082
Cz01g34380.t1	WT	'-Fe'	'-Glc'	R4	4	19.70137921	'+Fe -Glc +Fe:Glc'	0.720398725
Cz01g34380.t1	hxk1-2	'-Fe'	'-Glc'	R1	17	19.83207917	'+Fe -Glc +Fe:Glc'	0.851098691
Cz01g34380.t1	hxk1-2	'-Fe'	'-Glc'	R2	18	19.82299916	'+Fe -Glc +Fe:Glc'	0.842018677
Cz01g34380.t1	hxk1-2	'-Fe'	'-Glc'	R4	20	19.88560326	'+Fe -Glc +Fe:Glc'	0.904622779
Cz01g34380.t1	hxk1-1	'-Fe'	'-Glc'	R1	33	20.27147524	'+Fe -Glc +Fe:Glc'	1.290494762
Cz01g34380.t1	hxk1-1	'-Fe'	'-Glc'	R2	34	20.19027361	'+Fe -Glc +Fe:Glc'	1.209293129
Cz01g34380.t1	hxk1-1	'-Fe'	'-Glc'	R3	35	19.95658987	'+Fe -Glc +Fe:Glc'	0.975609388
Cz01g34380.t1	hxk1-1	'-Fe'	'-Glc'	R4	36	20.12249071	'+Fe -Glc +Fe:Glc'	1.141510231
Cz01g34380.t1	WT	'-Fe'	'+Glc'	R1	5	13.27437589	'+Fe -Glc +Fe:Glc'	-5.706604591
Cz01g34380.t1	WT	'-Fe'	'+Glc'	R2	6	12.55667546	'+Fe -Glc +Fe:Glc'	-6.424305019
Cz01g34380.t1	WT	'-Fe'	'+Glc'	R3	7	12.39389301	'+Fe -Glc +Fe:Glc'	-6.587087469
Cz01g34380.t1	WT	'-Fe'	'+Glc'	R4	8	12.92007225	'+Fe -Glc +Fe:Glc'	-6.06090823
Cz01g34380.t1	hxk1-2	'-Fe'	'+Glc'	R1	21	13.72844605	'+Fe -Glc +Fe:Glc'	-5.252534433
Cz01g34380.t1	hxk1-2	'-Fe'	'+Glc'	R2	22	13.68460252	'+Fe -Glc +Fe:Glc'	-5.296377957
Cz01g34380.t1	hxk1-2	'-Fe'	'+Glc'	R4	24	13.37672121	'+Fe -Glc +Fe:Glc'	-5.604259265
Cz01g34380.t1	hxk1-1	'-Fe'	'+Glc'	R2	38	18.61686907	'+Fe -Glc +Fe:Glc'	-0.36411141
Cz01g34380.t1	hxk1-1	'-Fe'	'+Glc'	R3	39	18.7992859	'+Fe -Glc +Fe:Glc'	-0.181694579
Cz01g34380.t1	WT	'+Fe'	'-Glc'	R1	9	19.93200315	'+Fe -Glc +Fe:Glc'	0.951022666
Cz01g34380.t1	WT	'+Fe'	'-Glc'	R2	10	20.09993492	'+Fe -Glc +Fe:Glc'	1.118954445
Cz01g34380.t1	WT	'+Fe'	'-Glc'	R4	12	19.88989154	'+Fe -Glc +Fe:Glc'	0.908911058
Cz01g34380.t1	hxk1-2	'+Fe'	'-Glc'	R1	25	19.93446864	'+Fe -Glc +Fe:Glc'	0.953488156
Cz01g34380.t1	hxk1-2	'+Fe'	'-Glc'	R2	26	20.07782043	'+Fe -Glc +Fe:Glc'	1.096839948
Cz01g34380.t1	hxk1-2	'+Fe'	'-Glc'	R3	27	20.0274864	'+Fe -Glc +Fe:Glc'	1.046505923
Cz01g34380.t1	hxk1-2	'+Fe'	'-Glc'	R4	28	19.95858176	'+Fe -Glc +Fe:Glc'	0.977601281
Cz01g34380.t1	hxk1-1	'+Fe'	'-Glc'	R1	41	19.90084736	'+Fe -Glc +Fe:Glc'	0.919866876
Cz01g34380.t1	hxk1-1	'+Fe'	'-Glc'	R2	42	19.92265636	'+Fe -Glc +Fe:Glc'	0.941675876
Cz01g34380.t1	hxk1-1	'+Fe'	'-Glc'	R3	43	19.92901828	'+Fe -Glc +Fe:Glc'	0.948037798
Cz01g34380.t1	hxk1-1	'+Fe'	'-Glc'	R4	44	19.82164971	'+Fe -Glc +Fe:Glc'	0.840669234
Cz01g34380.t1	WT	'+Fe'	'+Glc'	R1	13	20.13200982	'+Fe -Glc +Fe:Glc'	1.151029339
Cz01g34380.t1	WT	'+Fe'	'+Glc'	R2	14	20.03503576	'+Fe -Glc +Fe:Glc'	1.054055279
Cz01g34380.t1	WT	'+Fe'	'+Glc'	R3	15	19.90663144	'+Fe -Glc +Fe:Glc'	0.925650961
Cz01g34380.t1	WT	'+Fe'	'+Glc'	R4	16	20.05861237	'+Fe -Glc +Fe:Glc'	1.077631891
Cz01g34380.t1	hxk1-2	'+Fe'	'+Glc'	R1	29	20.68121518	'+Fe -Glc +Fe:Glc'	1.700234696
Cz01g34380.t1	hxk1-2	'+Fe'	'+Glc'	R2	30	20.60846219	'+Fe -Glc +Fe:Glc'	1.627481709
Cz01g34380.t1	hxk1-2	'+Fe'	'+Glc'	R3	31	20.9061516	'+Fe -Glc +Fe:Glc'	1.925171118
Cz01g34380.t1	hxk1-2	'+Fe'	'+Glc'	R4	32	20.80220561	'+Fe -Glc +Fe:Glc'	1.821225132
Cz01g34380.t1	hxk1-1	'+Fe'	'+Glc'	R1	45	21.46299817	'+Fe -Glc +Fe:Glc'	2.482017686
Cz01g34380.t1	hxk1-1	'+Fe'	'+Glc'	R2	46	21.43144709	'+Fe -Glc +Fe:Glc'	2.450466614
Cz01g34380.t1	hxk1-1	'+Fe'	'+Glc'	R3	47	21.36739786	'+Fe -Glc +Fe:Glc'	2.386417381
Cz01g34380.t1	hxk1-1	'+Fe'	'+Glc'	R4	48	21.3221671	'+Fe -Glc +Fe:Glc'	2.341186618
Cz02g09220.t1	WT	'-Fe'	'-Glc'	R1	1	20.98939673	'+Fe -Glc +Fe:Glc'	0.941832427
Cz02g09220.t1	WT	'-Fe'	'-Glc'	R2	2	21.08554668	'+Fe -Glc +Fe:Glc'	1.037982379
Cz02g09220.t1	WT	'-Fe'	'-Glc'	R3	3	20.98622494	'+Fe -Glc +Fe:Glc'	0.938660644
Cz02g09220.t1	WT	'-Fe'	'-Glc'	R4	4	20.92625552	'+Fe -Glc +Fe:Glc'	0.878691225
Cz02g09220.t1	hxk1-2	'-Fe'	'-Glc'	R1	17	20.96715598	'+Fe -Glc +Fe:Glc'	0.919591683
Cz02g09220.t1	hxk1-2	'-Fe'	'-Glc'	R2	18	21.11355998	'+Fe -Glc +Fe:Glc'	1.06599568
Cz02g09220.t1	hxk1-2	'-Fe'	'-Glc'	R4	20	21.13114304	'+Fe -Glc +Fe:Glc'	1.083578745
Cz02g09220.t1	hxk1-1	'-Fe'	'-Glc'	R1	33	20.97229753	'+Fe -Glc +Fe:Glc'	0.924733228
Cz02g09220.t1	hxk1-1	'-Fe'	'-Glc'	R2	34	21.05861651	'+Fe -Glc +Fe:Glc'	1.01105221
Cz02g09220.t1	hxk1-1	'-Fe'	'-Glc'	R3	35	20.99961797	'+Fe -Glc +Fe:Glc'	0.952053668
Cz02g09220.t1	hxk1-1	'-Fe'	'-Glc'	R4	36	20.81854892	'+Fe -Glc +Fe:Glc'	0.770984621
Cz02g09220.t1	WT	'-Fe'	'+Glc'	R1	5	17.73410244	'+Fe -Glc +Fe:Glc'	-2.313461855
Cz02g09220.t1	WT	'-Fe'	'+Glc'	R2	6	17.33383864	'+Fe -Glc +Fe:Glc'	-2.713725655
Cz02g09220.t1	WT	'-Fe'	'+Glc'	R3	7	17.46261595	'+Fe -Glc +Fe:Glc'	-2.584948344
Cz02g09220.t1	WT	'-Fe'	'+Glc'	R4	8	17.52415038	'+Fe -Glc +Fe:Glc'	-2.523413914
Cz02g09220.t1	hxk1-2	'-Fe'	'+Glc'	R1	21	18.83795099	'+Fe -Glc +Fe:Glc'	-1.209613306
Cz02g09220.t1	hxk1-2	'-Fe'	'+Glc'	R2	22	18.75930075	'+Fe -Glc +Fe:Glc'	-1.288263547
Cz02g09220.t1	hxk1-2	'-Fe'	'+Glc'	R4	24	18.88992388	'+Fe -Glc +Fe:Glc'	-1.157640422
Cz02g09220.t1	hxk1-1	'-Fe'	'+Glc'	R2	38	20.50731147	'+Fe -Glc +Fe:Glc'	0.459747169
Cz02g09220.t1	hxk1-1	'-Fe'	'+Glc'	R3	39	20.40844264	'+Fe -Glc +Fe:Glc'	0.360878338
Cz02g09220.t1	WT	'+Fe'	'-Glc'	R1	9	20.6458721	'+Fe -Glc +Fe:Glc'	0.598307804
Cz02g09220.t1	WT	'+Fe'	'-Glc'	R2	10	20.7476737	'+Fe -Glc +Fe:Glc'	0.700109407
Cz02g09220.t1	WT	'+Fe'	'-Glc'	R4	12	20.63456445	'+Fe -Glc +Fe:Glc'	0.58700015
Cz02g09220.t1	hxk1-2	'+Fe'	'-Glc'	R1	25	20.78288724	'+Fe -Glc +Fe:Glc'	0.735322947
Cz02g09220.t1	hxk1-2	'+Fe'	'-Glc'	R2	26	20.79978374	'+Fe -Glc +Fe:Glc'	0.752219443
Cz02g09220.t1	hxk1-2	'+Fe'	'-Glc'	R3	27	20.88798346	'+Fe -Glc +Fe:Glc'	0.840419166
Cz02g09220.t1	hxk1-2	'+Fe'	'-Glc'	R4	28	20.87834494	'+Fe -Glc +Fe:Glc'	0.830780641
Cz02g09220.t1	hxk1-1	'+Fe'	'-Glc'	R1	41	19.83393623	'+Fe -Glc +Fe:Glc'	-0.213628068
Cz02g09220.t1	hxk1-1	'+Fe'	'-Glc'	R2	42	19.74911246	'+Fe -Glc +Fe:Glc'	-0.29845184
Cz02g09220.t1	hxk1-1	'+Fe'	'-Glc'	R3	43	19.79867732	'+Fe -Glc +Fe:Glc'	-0.248886982
Cz02g09220.t1	hxk1-1	'+Fe'	'-Glc'	R4	44	19.89184227	'+Fe -Glc +Fe:Glc'	-0.155722023
Cz02g09220.t1	WT	'+Fe'	'+Glc'	R1	13	19.8780215	'+Fe -Glc +Fe:Glc'	-0.1695428
Cz02g09220.t1	WT	'+Fe'	'+Glc'	R2	14	19.48596341	'+Fe -Glc +Fe:Glc'	-0.56160089
Cz02g09220.t1	WT	'+Fe'	'+Glc'	R3	15	19.46067433	'+Fe -Glc +Fe:Glc'	-0.586889965
Cz02g09220.t1	WT	'+Fe'	'+Glc'	R4	16	19.4917824	'+Fe -Glc +Fe:Glc'	-0.555781893
Cz02g09220.t1	hxk1-2	'+Fe'	'+Glc'	R1	29	20.11004943	'+Fe -Glc +Fe:Glc'	0.062485133
Cz02g09220.t1	hxk1-2	'+Fe'	'+Glc'	R2	30	19.92663091	'+Fe -Glc +Fe:Glc'	-0.120933383
Cz02g09220.t1	hxk1-2	'+Fe'	'+Glc'	R3	31	20.01246196	'+Fe -Glc +Fe:Glc'	-0.035102335
Cz02g09220.t1	hxk1-2	'+Fe'	'+Glc'	R4	32	19.80643811	'+Fe -Glc +Fe:Glc'	-0.241126192
Cz02g09220.t1	hxk1-1	'+Fe'	'+Glc'	R1	45	20.19381417	'+Fe -Glc +Fe:Glc'	0.146249875
Cz02g09220.t1	hxk1-1	'+Fe'	'+Glc'	R2	46	20.21225114	'+Fe -Glc +Fe:Glc'	0.164686839
Cz02g09220.t1	hxk1-1	'+Fe'	'+Glc'	R3	47	20.19605916	'+Fe -Glc +Fe:Glc'	0.148494865
Cz02g09220.t1	hxk1-1	'+Fe'	'+Glc'	R4	48	20.11443942	'+Fe -Glc +Fe:Glc'	0.066875126
Cz02g26200.t1	WT	'-Fe'	'-Glc'	R1	1	19.78695281	'+Fe -Glc +Fe:Glc'	1.049032986
Cz02g26200.t1	WT	'-Fe'	'-Glc'	R2	2	20.36131707	'+Fe -Glc +Fe:Glc'	1.623397252
Cz02g26200.t1	WT	'-Fe'	'-Glc'	R3	3	20.20536071	'+Fe -Glc +Fe:Glc'	1.467440885
Cz02g26200.t1	WT	'-Fe'	'-Glc'	R4	4	20.51895334	'+Fe -Glc +Fe:Glc'	1.781033519
Cz02g26200.t1	hxk1-2	'-Fe'	'-Glc'	R1	17	20.41581028	'+Fe -Glc +Fe:Glc'	1.677890462
Cz02g26200.t1	hxk1-2	'-Fe'	'-Glc'	R2	18	20.74000465	'+Fe -Glc +Fe:Glc'	2.002084832
Cz02g26200.t1	hxk1-2	'-Fe'	'-Glc'	R4	20	20.71060627	'+Fe -Glc +Fe:Glc'	1.972686446
Cz02g26200.t1	hxk1-1	'-Fe'	'-Glc'	R1	33	20.23365743	'+Fe -Glc +Fe:Glc'	1.495737609
Cz02g26200.t1	hxk1-1	'-Fe'	'-Glc'	R2	34	20.1799296	'+Fe -Glc +Fe:Glc'	1.442009779
Cz02g26200.t1	hxk1-1	'-Fe'	'-Glc'	R3	35	20.12819244	'+Fe -Glc +Fe:Glc'	1.39027262
Cz02g26200.t1	hxk1-1	'-Fe'	'-Glc'	R4	36	19.69740122	'+Fe -Glc +Fe:Glc'	0.9594814
Cz02g26200.t1	WT	'-Fe'	'+Glc'	R1	5	15.15516563	'+Fe -Glc +Fe:Glc'	-3.582754194
Cz02g26200.t1	WT	'-Fe'	'+Glc'	R2	6	14.94606308	'+Fe -Glc +Fe:Glc'	-3.791856741
Cz02g26200.t1	WT	'-Fe'	'+Glc'	R3	7	15.01254227	'+Fe -Glc +Fe:Glc'	-3.72537755
Cz02g26200.t1	WT	'-Fe'	'+Glc'	R4	8	14.93728364	'+Fe -Glc +Fe:Glc'	-3.80063618
Cz02g26200.t1	hxk1-2	'-Fe'	'+Glc'	R1	21	16.07543187	'+Fe -Glc +Fe:Glc'	-2.662487952
Cz02g26200.t1	hxk1-2	'-Fe'	'+Glc'	R2	22	15.93095758	'+Fe -Glc +Fe:Glc'	-2.806962245
Cz02g26200.t1	hxk1-2	'-Fe'	'+Glc'	R4	24	15.63838573	'+Fe -Glc +Fe:Glc'	-3.099534089
Cz02g26200.t1	hxk1-1	'-Fe'	'+Glc'	R2	38	19.68561537	'+Fe -Glc +Fe:Glc'	0.947695543
Cz02g26200.t1	hxk1-1	'-Fe'	'+Glc'	R3	39	19.99295002	'+Fe -Glc +Fe:Glc'	1.2550302
Cz02g26200.t1	WT	'+Fe'	'-Glc'	R1	9	18.6346593	'+Fe -Glc +Fe:Glc'	-0.103260523
Cz02g26200.t1	WT	'+Fe'	'-Glc'	R2	10	18.74958351	'+Fe -Glc +Fe:Glc'	0.011663686
Cz02g26200.t1	WT	'+Fe'	'-Glc'	R4	12	18.62832692	'+Fe -Glc +Fe:Glc'	-0.109592898
Cz02g26200.t1	hxk1-2	'+Fe'	'-Glc'	R1	25	18.7443095	'+Fe -Glc +Fe:Glc'	0.006389683
Cz02g26200.t1	hxk1-2	'+Fe'	'-Glc'	R2	26	19.02743329	'+Fe -Glc +Fe:Glc'	0.289513467
Cz02g26200.t1	hxk1-2	'+Fe'	'-Glc'	R3	27	18.91555829	'+Fe -Glc +Fe:Glc'	0.177638466
Cz02g26200.t1	hxk1-2	'+Fe'	'-Glc'	R4	28	18.976828	'+Fe -Glc +Fe:Glc'	0.238908182
Cz02g26200.t1	hxk1-1	'+Fe'	'-Glc'	R1	41	17.24993591	'+Fe -Glc +Fe:Glc'	-1.487983912
Cz02g26200.t1	hxk1-1	'+Fe'	'-Glc'	R2	42	17.38807616	'+Fe -Glc +Fe:Glc'	-1.349843659
Cz02g26200.t1	hxk1-1	'+Fe'	'-Glc'	R3	43	17.50155022	'+Fe -Glc +Fe:Glc'	-1.236369605
Cz02g26200.t1	hxk1-1	'+Fe'	'-Glc'	R4	44	17.46505799	'+Fe -Glc +Fe:Glc'	-1.272861828
Cz02g26200.t1	WT	'+Fe'	'+Glc'	R1	13	19.70134456	'+Fe -Glc +Fe:Glc'	0.963424737
Cz02g26200.t1	WT	'+Fe'	'+Glc'	R2	14	19.47476535	'+Fe -Glc +Fe:Glc'	0.736845529
Cz02g26200.t1	WT	'+Fe'	'+Glc'	R3	15	19.9297985	'+Fe -Glc +Fe:Glc'	1.191878676
Cz02g26200.t1	WT	'+Fe'	'+Glc'	R4	16	19.99212036	'+Fe -Glc +Fe:Glc'	1.254200541
Cz02g26200.t1	hxk1-2	'+Fe'	'+Glc'	R1	29	20.0448874	'+Fe -Glc +Fe:Glc'	1.306967578
Cz02g26200.t1	hxk1-2	'+Fe'	'+Glc'	R2	30	19.93595403	'+Fe -Glc +Fe:Glc'	1.198034206
Cz02g26200.t1	hxk1-2	'+Fe'	'+Glc'	R3	31	20.02195165	'+Fe -Glc +Fe:Glc'	1.284031823
Cz02g26200.t1	hxk1-2	'+Fe'	'+Glc'	R4	32	19.83277168	'+Fe -Glc +Fe:Glc'	1.09485186
Cz02g26200.t1	hxk1-1	'+Fe'	'+Glc'	R1	45	18.84705327	'+Fe -Glc +Fe:Glc'	0.109133447
Cz02g26200.t1	hxk1-1	'+Fe'	'+Glc'	R2	46	18.83880413	'+Fe -Glc +Fe:Glc'	0.100884303
Cz02g26200.t1	hxk1-1	'+Fe'	'+Glc'	R3	47	18.75124463	'+Fe -Glc +Fe:Glc'	0.013324809
Cz02g26200.t1	hxk1-1	'+Fe'	'+Glc'	R4	48	18.72595667	'+Fe -Glc +Fe:Glc'	-0.01196315
Cz02g28200.t1	WT	'-Fe'	'-Glc'	R1	1	17.91315112	'+Fe -Glc +Fe:Glc'	-0.348549003
Cz02g28200.t1	WT	'-Fe'	'-Glc'	R2	2	17.69686833	'+Fe -Glc +Fe:Glc'	-0.564831797
Cz02g28200.t1	WT	'-Fe'	'-Glc'	R3	3	17.99218383	'+Fe -Glc +Fe:Glc'	-0.269516294
Cz02g28200.t1	WT	'-Fe'	'-Glc'	R4	4	18.13099968	'+Fe -Glc +Fe:Glc'	-0.130700446
Cz02g28200.t1	hxk1-2	'-Fe'	'-Glc'	R1	17	17.89037362	'+Fe -Glc +Fe:Glc'	-0.371326505
Cz02g28200.t1	hxk1-2	'-Fe'	'-Glc'	R2	18	18.11503797	'+Fe -Glc +Fe:Glc'	-0.14666215
Cz02g28200.t1	hxk1-2	'-Fe'	'-Glc'	R4	20	18.0397086	'+Fe -Glc +Fe:Glc'	-0.221991523
Cz02g28200.t1	hxk1-1	'-Fe'	'-Glc'	R1	33	19.60076779	'+Fe -Glc +Fe:Glc'	1.339067667
Cz02g28200.t1	hxk1-1	'-Fe'	'-Glc'	R2	34	19.73414431	'+Fe -Glc +Fe:Glc'	1.472444189
Cz02g28200.t1	hxk1-1	'-Fe'	'-Glc'	R3	35	19.65135022	'+Fe -Glc +Fe:Glc'	1.389650099
Cz02g28200.t1	hxk1-1	'-Fe'	'-Glc'	R4	36	20.00838103	'+Fe -Glc +Fe:Glc'	1.746680908
Cz02g28200.t1	WT	'-Fe'	'+Glc'	R1	5	13.13955494	'+Fe -Glc +Fe:Glc'	-5.122145184
Cz02g28200.t1	WT	'-Fe'	'+Glc'	R2	6	13.7088376	'+Fe -Glc +Fe:Glc'	-4.552862524
Cz02g28200.t1	WT	'-Fe'	'+Glc'	R3	7	13.01151378	'+Fe -Glc +Fe:Glc'	-5.250186348
Cz02g28200.t1	WT	'-Fe'	'+Glc'	R4	8	13.8763826	'+Fe -Glc +Fe:Glc'	-4.385317524
Cz02g28200.t1	hxk1-2	'-Fe'	'+Glc'	R1	21	14.98072755	'+Fe -Glc +Fe:Glc'	-3.280972575
Cz02g28200.t1	hxk1-2	'-Fe'	'+Glc'	R2	22	14.76417216	'+Fe -Glc +Fe:Glc'	-3.497527966
Cz02g28200.t1	hxk1-2	'-Fe'	'+Glc'	R4	24	15.36087582	'+Fe -Glc +Fe:Glc'	-2.900824303
Cz02g28200.t1	hxk1-1	'-Fe'	'+Glc'	R2	38	20.07232841	'+Fe -Glc +Fe:Glc'	1.810628289
Cz02g28200.t1	hxk1-1	'-Fe'	'+Glc'	R3	39	20.12949143	'+Fe -Glc +Fe:Glc'	1.867791311
Cz02g28200.t1	WT	'+Fe'	'-Glc'	R1	9	17.81568199	'+Fe -Glc +Fe:Glc'	-0.446018128
Cz02g28200.t1	WT	'+Fe'	'-Glc'	R2	10	17.93479873	'+Fe -Glc +Fe:Glc'	-0.326901389
Cz02g28200.t1	WT	'+Fe'	'-Glc'	R4	12	17.92526981	'+Fe -Glc +Fe:Glc'	-0.336430318
Cz02g28200.t1	hxk1-2	'+Fe'	'-Glc'	R1	25	18.34007216	'+Fe -Glc +Fe:Glc'	0.078372038
Cz02g28200.t1	hxk1-2	'+Fe'	'-Glc'	R2	26	18.2677433	'+Fe -Glc +Fe:Glc'	0.006043181
Cz02g28200.t1	hxk1-2	'+Fe'	'-Glc'	R3	27	18.13505042	'+Fe -Glc +Fe:Glc'	-0.126649702
Cz02g28200.t1	hxk1-2	'+Fe'	'-Glc'	R4	28	18.2403665	'+Fe -Glc +Fe:Glc'	-0.021333622
Cz02g28200.t1	hxk1-1	'+Fe'	'-Glc'	R1	41	19.52982952	'+Fe -Glc +Fe:Glc'	1.268129393
Cz02g28200.t1	hxk1-1	'+Fe'	'-Glc'	R2	42	19.39353151	'+Fe -Glc +Fe:Glc'	1.131831385
Cz02g28200.t1	hxk1-1	'+Fe'	'-Glc'	R3	43	19.42624539	'+Fe -Glc +Fe:Glc'	1.164545269
Cz02g28200.t1	hxk1-1	'+Fe'	'-Glc'	R4	44	19.45334205	'+Fe -Glc +Fe:Glc'	1.191641924
Cz02g28200.t1	WT	'+Fe'	'+Glc'	R1	13	19.4983743	'+Fe -Glc +Fe:Glc'	1.236674177
Cz02g28200.t1	WT	'+Fe'	'+Glc'	R2	14	19.44390202	'+Fe -Glc +Fe:Glc'	1.182201892
Cz02g28200.t1	WT	'+Fe'	'+Glc'	R3	15	19.53210312	'+Fe -Glc +Fe:Glc'	1.270402995
Cz02g28200.t1	WT	'+Fe'	'+Glc'	R4	16	19.55457786	'+Fe -Glc +Fe:Glc'	1.292877737
Cz02g28200.t1	hxk1-2	'+Fe'	'+Glc'	R1	29	19.72407589	'+Fe -Glc +Fe:Glc'	1.462375763
Cz02g28200.t1	hxk1-2	'+Fe'	'+Glc'	R2	30	19.58153466	'+Fe -Glc +Fe:Glc'	1.319834535
Cz02g28200.t1	hxk1-2	'+Fe'	'+Glc'	R3	31	19.86006129	'+Fe -Glc +Fe:Glc'	1.598361171
Cz02g28200.t1	hxk1-2	'+Fe'	'+Glc'	R4	32	19.73577702	'+Fe -Glc +Fe:Glc'	1.474076899
Cz02g28200.t1	hxk1-1	'+Fe'	'+Glc'	R1	45	19.99361676	'+Fe -Glc +Fe:Glc'	1.73191664
Cz02g28200.t1	hxk1-1	'+Fe'	'+Glc'	R2	46	20.00063761	'+Fe -Glc +Fe:Glc'	1.73893749
Cz02g28200.t1	hxk1-1	'+Fe'	'+Glc'	R3	47	20.01550379	'+Fe -Glc +Fe:Glc'	1.753803668
Cz02g28200.t1	hxk1-1	'+Fe'	'+Glc'	R4	48	20.03415881	'+Fe -Glc +Fe:Glc'	1.772458682
Cz02g37110.t1	WT	'-Fe'	'-Glc'	R1	1	19.34465365	'+Fe -Glc +Fe:Glc'	-0.049251396
Cz02g37110.t1	WT	'-Fe'	'-Glc'	R2	2	19.17500855	'+Fe -Glc +Fe:Glc'	-0.218896489
Cz02g37110.t1	WT	'-Fe'	'-Glc'	R3	3	19.19370721	'+Fe -Glc +Fe:Glc'	-0.200197836
Cz02g37110.t1	WT	'-Fe'	'-Glc'	R4	4	19.2735531	'+Fe -Glc +Fe:Glc'	-0.120351942
Cz02g37110.t1	hxk1-2	'-Fe'	'-Glc'	R1	17	19.51561398	'+Fe -Glc +Fe:Glc'	0.121708943
Cz02g37110.t1	hxk1-2	'-Fe'	'-Glc'	R2	18	19.69152941	'+Fe -Glc +Fe:Glc'	0.297624373
Cz02g37110.t1	hxk1-2	'-Fe'	'-Glc'	R4	20	19.77609364	'+Fe -Glc +Fe:Glc'	0.382188601
Cz02g37110.t1	hxk1-1	'-Fe'	'-Glc'	R1	33	20.01444222	'+Fe -Glc +Fe:Glc'	0.620537181
Cz02g37110.t1	hxk1-1	'-Fe'	'-Glc'	R2	34	20.02200603	'+Fe -Glc +Fe:Glc'	0.628100984
Cz02g37110.t1	hxk1-1	'-Fe'	'-Glc'	R3	35	20.07483279	'+Fe -Glc +Fe:Glc'	0.680927752
Cz02g37110.t1	hxk1-1	'-Fe'	'-Glc'	R4	36	20.46166279	'+Fe -Glc +Fe:Glc'	1.067757746
Cz02g37110.t1	WT	'-Fe'	'+Glc'	R1	5	16.81361171	'+Fe -Glc +Fe:Glc'	-2.580293331
Cz02g37110.t1	WT	'-Fe'	'+Glc'	R2	6	16.51173809	'+Fe -Glc +Fe:Glc'	-2.88216695
Cz02g37110.t1	WT	'-Fe'	'+Glc'	R3	7	16.3419077	'+Fe -Glc +Fe:Glc'	-3.051997343
Cz02g37110.t1	WT	'-Fe'	'+Glc'	R4	8	16.93674249	'+Fe -Glc +Fe:Glc'	-2.457162551
Cz02g37110.t1	hxk1-2	'-Fe'	'+Glc'	R1	21	17.80832289	'+Fe -Glc +Fe:Glc'	-1.585582151
Cz02g37110.t1	hxk1-2	'-Fe'	'+Glc'	R2	22	17.86584131	'+Fe -Glc +Fe:Glc'	-1.528063728
Cz02g37110.t1	hxk1-2	'-Fe'	'+Glc'	R4	24	17.87174233	'+Fe -Glc +Fe:Glc'	-1.522162708
Cz02g37110.t1	hxk1-1	'-Fe'	'+Glc'	R2	38	18.56172401	'+Fe -Glc +Fe:Glc'	-0.832181028
Cz02g37110.t1	hxk1-1	'-Fe'	'+Glc'	R3	39	18.58264205	'+Fe -Glc +Fe:Glc'	-0.811262991
Cz02g37110.t1	WT	'+Fe'	'-Glc'	R1	9	19.11889636	'+Fe -Glc +Fe:Glc'	-0.275008684
Cz02g37110.t1	WT	'+Fe'	'-Glc'	R2	10	19.32076832	'+Fe -Glc +Fe:Glc'	-0.073136721
Cz02g37110.t1	WT	'+Fe'	'-Glc'	R4	12	19.19011347	'+Fe -Glc +Fe:Glc'	-0.203791572
Cz02g37110.t1	hxk1-2	'+Fe'	'-Glc'	R1	25	19.62698054	'+Fe -Glc +Fe:Glc'	0.233075497
Cz02g37110.t1	hxk1-2	'+Fe'	'-Glc'	R2	26	19.85122946	'+Fe -Glc +Fe:Glc'	0.457324418
Cz02g37110.t1	hxk1-2	'+Fe'	'-Glc'	R3	27	19.6597552	'+Fe -Glc +Fe:Glc'	0.265850154
Cz02g37110.t1	hxk1-2	'+Fe'	'-Glc'	R4	28	19.68881579	'+Fe -Glc +Fe:Glc'	0.29491075
Cz02g37110.t1	hxk1-1	'+Fe'	'-Glc'	R1	41	20.39181517	'+Fe -Glc +Fe:Glc'	0.997910133
Cz02g37110.t1	hxk1-1	'+Fe'	'-Glc'	R2	42	20.67195438	'+Fe -Glc +Fe:Glc'	1.27804934
Cz02g37110.t1	hxk1-1	'+Fe'	'-Glc'	R3	43	20.6212637	'+Fe -Glc +Fe:Glc'	1.227358662
Cz02g37110.t1	hxk1-1	'+Fe'	'-Glc'	R4	44	20.60955008	'+Fe -Glc +Fe:Glc'	1.215645038
Cz02g37110.t1	WT	'+Fe'	'+Glc'	R1	13	19.73179604	'+Fe -Glc +Fe:Glc'	0.337891001
Cz02g37110.t1	WT	'+Fe'	'+Glc'	R2	14	19.62867378	'+Fe -Glc +Fe:Glc'	0.234768741
Cz02g37110.t1	WT	'+Fe'	'+Glc'	R3	15	19.91203674	'+Fe -Glc +Fe:Glc'	0.518131698
Cz02g37110.t1	WT	'+Fe'	'+Glc'	R4	16	20.3129094	'+Fe -Glc +Fe:Glc'	0.919004359
Cz02g37110.t1	hxk1-2	'+Fe'	'+Glc'	R1	29	19.90659685	'+Fe -Glc +Fe:Glc'	0.512691806
Cz02g37110.t1	hxk1-2	'+Fe'	'+Glc'	R2	30	19.83280942	'+Fe -Glc +Fe:Glc'	0.43890438
Cz02g37110.t1	hxk1-2	'+Fe'	'+Glc'	R3	31	19.95786075	'+Fe -Glc +Fe:Glc'	0.563955711
Cz02g37110.t1	hxk1-2	'+Fe'	'+Glc'	R4	32	19.7974238	'+Fe -Glc +Fe:Glc'	0.403518763
Cz02g37110.t1	hxk1-1	'+Fe'	'+Glc'	R1	45	20.55978614	'+Fe -Glc +Fe:Glc'	1.165881099
Cz02g37110.t1	hxk1-1	'+Fe'	'+Glc'	R2	46	20.56872961	'+Fe -Glc +Fe:Glc'	1.174824566
Cz02g37110.t1	hxk1-1	'+Fe'	'+Glc'	R3	47	20.56840844	'+Fe -Glc +Fe:Glc'	1.174503403
Cz02g37110.t1	hxk1-1	'+Fe'	'+Glc'	R4	48	20.57236736	'+Fe -Glc +Fe:Glc'	1.178462323
Cz03g05225.t1	WT	'-Fe'	'-Glc'	R1	1	20.2055073	'+Fe -Glc +Fe:Glc'	0.480833302
Cz03g05225.t1	WT	'-Fe'	'-Glc'	R2	2	20.35297467	'+Fe -Glc +Fe:Glc'	0.628300669
Cz03g05225.t1	WT	'-Fe'	'-Glc'	R3	3	20.33253432	'+Fe -Glc +Fe:Glc'	0.607860318
Cz03g05225.t1	WT	'-Fe'	'-Glc'	R4	4	20.28473127	'+Fe -Glc +Fe:Glc'	0.560057271
Cz03g05225.t1	hxk1-2	'-Fe'	'-Glc'	R1	17	20.44028429	'+Fe -Glc +Fe:Glc'	0.715610288
Cz03g05225.t1	hxk1-2	'-Fe'	'-Glc'	R2	18	20.55585095	'+Fe -Glc +Fe:Glc'	0.83117695
Cz03g05225.t1	hxk1-2	'-Fe'	'-Glc'	R4	20	20.46333789	'+Fe -Glc +Fe:Glc'	0.738663893
Cz03g05225.t1	hxk1-1	'-Fe'	'-Glc'	R1	33	20.54359264	'+Fe -Glc +Fe:Glc'	0.818918643
Cz03g05225.t1	hxk1-1	'-Fe'	'-Glc'	R2	34	20.57766735	'+Fe -Glc +Fe:Glc'	0.852993351
Cz03g05225.t1	hxk1-1	'-Fe'	'-Glc'	R3	35	20.37455039	'+Fe -Glc +Fe:Glc'	0.649876389
Cz03g05225.t1	hxk1-1	'-Fe'	'-Glc'	R4	36	20.25205	'+Fe -Glc +Fe:Glc'	0.527375998
Cz03g05225.t1	WT	'-Fe'	'+Glc'	R1	5	17.37702536	'+Fe -Glc +Fe:Glc'	-2.347648642
Cz03g05225.t1	WT	'-Fe'	'+Glc'	R2	6	16.77556199	'+Fe -Glc +Fe:Glc'	-2.949112008
Cz03g05225.t1	WT	'-Fe'	'+Glc'	R3	7	16.936308	'+Fe -Glc +Fe:Glc'	-2.788366003
Cz03g05225.t1	WT	'-Fe'	'+Glc'	R4	8	17.05969557	'+Fe -Glc +Fe:Glc'	-2.664978426
Cz03g05225.t1	hxk1-2	'-Fe'	'+Glc'	R1	21	18.96815766	'+Fe -Glc +Fe:Glc'	-0.756516343
Cz03g05225.t1	hxk1-2	'-Fe'	'+Glc'	R2	22	18.9216889	'+Fe -Glc +Fe:Glc'	-0.802985102
Cz03g05225.t1	hxk1-2	'-Fe'	'+Glc'	R4	24	18.9472673	'+Fe -Glc +Fe:Glc'	-0.777406698
Cz03g05225.t1	hxk1-1	'-Fe'	'+Glc'	R2	38	19.68326903	'+Fe -Glc +Fe:Glc'	-0.041404972
Cz03g05225.t1	hxk1-1	'-Fe'	'+Glc'	R3	39	19.68436928	'+Fe -Glc +Fe:Glc'	-0.040304718
Cz03g05225.t1	WT	'+Fe'	'-Glc'	R1	9	20.28822169	'+Fe -Glc +Fe:Glc'	0.563547694
Cz03g05225.t1	WT	'+Fe'	'-Glc'	R2	10	20.06379837	'+Fe -Glc +Fe:Glc'	0.339124369
Cz03g05225.t1	WT	'+Fe'	'-Glc'	R4	12	20.35859409	'+Fe -Glc +Fe:Glc'	0.633920091
Cz03g05225.t1	hxk1-2	'+Fe'	'-Glc'	R1	25	20.35996122	'+Fe -Glc +Fe:Glc'	0.635287223
Cz03g05225.t1	hxk1-2	'+Fe'	'-Glc'	R2	26	20.21992045	'+Fe -Glc +Fe:Glc'	0.495246454
Cz03g05225.t1	hxk1-2	'+Fe'	'-Glc'	R3	27	20.31075778	'+Fe -Glc +Fe:Glc'	0.58608378
Cz03g05225.t1	hxk1-2	'+Fe'	'-Glc'	R4	28	20.49679384	'+Fe -Glc +Fe:Glc'	0.772119844
Cz03g05225.t1	hxk1-1	'+Fe'	'-Glc'	R1	41	20.13474728	'+Fe -Glc +Fe:Glc'	0.410073281
Cz03g05225.t1	hxk1-1	'+Fe'	'-Glc'	R2	42	19.97843323	'+Fe -Glc +Fe:Glc'	0.253759227
Cz03g05225.t1	hxk1-1	'+Fe'	'-Glc'	R3	43	19.94108019	'+Fe -Glc +Fe:Glc'	0.216406195
Cz03g05225.t1	hxk1-1	'+Fe'	'-Glc'	R4	44	19.96589473	'+Fe -Glc +Fe:Glc'	0.241220731
Cz03g05225.t1	WT	'+Fe'	'+Glc'	R1	13	19.3652841	'+Fe -Glc +Fe:Glc'	-0.359389896
Cz03g05225.t1	WT	'+Fe'	'+Glc'	R2	14	19.40150928	'+Fe -Glc +Fe:Glc'	-0.323164714
Cz03g05225.t1	WT	'+Fe'	'+Glc'	R3	15	19.54908239	'+Fe -Glc +Fe:Glc'	-0.175591612
Cz03g05225.t1	WT	'+Fe'	'+Glc'	R4	16	19.48226072	'+Fe -Glc +Fe:Glc'	-0.242413276
Cz03g05225.t1	hxk1-2	'+Fe'	'+Glc'	R1	29	19.7078158	'+Fe -Glc +Fe:Glc'	-0.016858193
Cz03g05225.t1	hxk1-2	'+Fe'	'+Glc'	R2	30	19.75869561	'+Fe -Glc +Fe:Glc'	0.034021616
Cz03g05225.t1	hxk1-2	'+Fe'	'+Glc'	R3	31	19.79601777	'+Fe -Glc +Fe:Glc'	0.071343775
Cz03g05225.t1	hxk1-2	'+Fe'	'+Glc'	R4	32	19.93653715	'+Fe -Glc +Fe:Glc'	0.211863153
Cz03g05225.t1	hxk1-1	'+Fe'	'+Glc'	R1	45	20.09147129	'+Fe -Glc +Fe:Glc'	0.366797293
Cz03g05225.t1	hxk1-1	'+Fe'	'+Glc'	R2	46	20.05238674	'+Fe -Glc +Fe:Glc'	0.327712739
Cz03g05225.t1	hxk1-1	'+Fe'	'+Glc'	R3	47	20.04884339	'+Fe -Glc +Fe:Glc'	0.324169389
Cz03g05225.t1	hxk1-1	'+Fe'	'+Glc'	R4	48	20.11645067	'+Fe -Glc +Fe:Glc'	0.391776677
Cz03g39040.t1	WT	'-Fe'	'-Glc'	R1	1	20.03965106	'+Fe -Glc +Fe:Glc'	0.761260654
Cz03g39040.t1	WT	'-Fe'	'-Glc'	R2	2	20.35291656	'+Fe -Glc +Fe:Glc'	1.074526158
Cz03g39040.t1	WT	'-Fe'	'-Glc'	R3	3	20.12753845	'+Fe -Glc +Fe:Glc'	0.849148043
Cz03g39040.t1	WT	'-Fe'	'-Glc'	R4	4	20.13262885	'+Fe -Glc +Fe:Glc'	0.854238447
Cz03g39040.t1	hxk1-2	'-Fe'	'-Glc'	R1	17	19.87039443	'+Fe -Glc +Fe:Glc'	0.592004031
Cz03g39040.t1	hxk1-2	'-Fe'	'-Glc'	R2	18	20.07091075	'+Fe -Glc +Fe:Glc'	0.792520347
Cz03g39040.t1	hxk1-2	'-Fe'	'-Glc'	R4	20	19.99673184	'+Fe -Glc +Fe:Glc'	0.718341442
Cz03g39040.t1	hxk1-1	'-Fe'	'-Glc'	R1	33	18.61079417	'+Fe -Glc +Fe:Glc'	-0.667596231
Cz03g39040.t1	hxk1-1	'-Fe'	'-Glc'	R2	34	18.65394351	'+Fe -Glc +Fe:Glc'	-0.624446894
Cz03g39040.t1	hxk1-1	'-Fe'	'-Glc'	R3	35	18.60647839	'+Fe -Glc +Fe:Glc'	-0.67191201
Cz03g39040.t1	hxk1-1	'-Fe'	'-Glc'	R4	36	18.86222688	'+Fe -Glc +Fe:Glc'	-0.416163519
Cz03g39040.t1	WT	'-Fe'	'+Glc'	R1	5	15.55223243	'+Fe -Glc +Fe:Glc'	-3.726157969
Cz03g39040.t1	WT	'-Fe'	'+Glc'	R2	6	16.01148093	'+Fe -Glc +Fe:Glc'	-3.266909471
Cz03g39040.t1	WT	'-Fe'	'+Glc'	R3	7	15.97050599	'+Fe -Glc +Fe:Glc'	-3.307884417
Cz03g39040.t1	WT	'-Fe'	'+Glc'	R4	8	15.96335997	'+Fe -Glc +Fe:Glc'	-3.315030428
Cz03g39040.t1	hxk1-2	'-Fe'	'+Glc'	R1	21	16.83269785	'+Fe -Glc +Fe:Glc'	-2.445692548
Cz03g39040.t1	hxk1-2	'-Fe'	'+Glc'	R2	22	16.75274984	'+Fe -Glc +Fe:Glc'	-2.525640566
Cz03g39040.t1	hxk1-2	'-Fe'	'+Glc'	R4	24	16.70819326	'+Fe -Glc +Fe:Glc'	-2.570197138
Cz03g39040.t1	hxk1-1	'-Fe'	'+Glc'	R2	38	19.93908027	'+Fe -Glc +Fe:Glc'	0.66068987
Cz03g39040.t1	hxk1-1	'-Fe'	'+Glc'	R3	39	19.7262596	'+Fe -Glc +Fe:Glc'	0.447869195
Cz03g39040.t1	WT	'+Fe'	'-Glc'	R1	9	18.97182711	'+Fe -Glc +Fe:Glc'	-0.306563288
Cz03g39040.t1	WT	'+Fe'	'-Glc'	R2	10	19.01263051	'+Fe -Glc +Fe:Glc'	-0.26575989
Cz03g39040.t1	WT	'+Fe'	'-Glc'	R4	12	19.27036492	'+Fe -Glc +Fe:Glc'	-0.008025484
Cz03g39040.t1	hxk1-2	'+Fe'	'-Glc'	R1	25	18.96858792	'+Fe -Glc +Fe:Glc'	-0.309802484
Cz03g39040.t1	hxk1-2	'+Fe'	'-Glc'	R2	26	19.0009843	'+Fe -Glc +Fe:Glc'	-0.277406105
Cz03g39040.t1	hxk1-2	'+Fe'	'-Glc'	R3	27	18.89808472	'+Fe -Glc +Fe:Glc'	-0.380305681
Cz03g39040.t1	hxk1-2	'+Fe'	'-Glc'	R4	28	18.81393254	'+Fe -Glc +Fe:Glc'	-0.46445786
Cz03g39040.t1	hxk1-1	'+Fe'	'-Glc'	R1	41	20.11917618	'+Fe -Glc +Fe:Glc'	0.840785776
Cz03g39040.t1	hxk1-1	'+Fe'	'-Glc'	R2	42	20.31975011	'+Fe -Glc +Fe:Glc'	1.041359711
Cz03g39040.t1	hxk1-1	'+Fe'	'-Glc'	R3	43	20.35165553	'+Fe -Glc +Fe:Glc'	1.073265126
Cz03g39040.t1	hxk1-1	'+Fe'	'-Glc'	R4	44	20.29339154	'+Fe -Glc +Fe:Glc'	1.01500114
Cz03g39040.t1	WT	'+Fe'	'+Glc'	R1	13	20.98066535	'+Fe -Glc +Fe:Glc'	1.702274944
Cz03g39040.t1	WT	'+Fe'	'+Glc'	R2	14	21.60183598	'+Fe -Glc +Fe:Glc'	2.323445576
Cz03g39040.t1	WT	'+Fe'	'+Glc'	R3	15	21.12891595	'+Fe -Glc +Fe:Glc'	1.850525551
Cz03g39040.t1	WT	'+Fe'	'+Glc'	R4	16	20.92376478	'+Fe -Glc +Fe:Glc'	1.64537438
Cz03g39040.t1	hxk1-2	'+Fe'	'+Glc'	R1	29	21.06732757	'+Fe -Glc +Fe:Glc'	1.788937171
Cz03g39040.t1	hxk1-2	'+Fe'	'+Glc'	R2	30	21.03027015	'+Fe -Glc +Fe:Glc'	1.751879751
Cz03g39040.t1	hxk1-2	'+Fe'	'+Glc'	R3	31	20.98849178	'+Fe -Glc +Fe:Glc'	1.710101377
Cz03g39040.t1	hxk1-2	'+Fe'	'+Glc'	R4	32	20.89447393	'+Fe -Glc +Fe:Glc'	1.616083531
Cz03g39040.t1	hxk1-1	'+Fe'	'+Glc'	R1	45	19.38873317	'+Fe -Glc +Fe:Glc'	0.110342768
Cz03g39040.t1	hxk1-1	'+Fe'	'+Glc'	R2	46	19.41577216	'+Fe -Glc +Fe:Glc'	0.137381759
Cz03g39040.t1	hxk1-1	'+Fe'	'+Glc'	R3	47	19.35935358	'+Fe -Glc +Fe:Glc'	0.08096318
Cz03g39040.t1	hxk1-1	'+Fe'	'+Glc'	R4	48	19.39002245	'+Fe -Glc +Fe:Glc'	0.111632052
Cz04g12170.t1	WT	'-Fe'	'-Glc'	R1	1	22.39152894	'+Fe -Glc +Fe:Glc'	-0.189125389
Cz04g12170.t1	WT	'-Fe'	'-Glc'	R2	2	22.51471649	'+Fe -Glc +Fe:Glc'	-0.065937837
Cz04g12170.t1	WT	'-Fe'	'-Glc'	R3	3	22.5737913	'+Fe -Glc +Fe:Glc'	-0.00686303
Cz04g12170.t1	WT	'-Fe'	'-Glc'	R4	4	22.66871728	'+Fe -Glc +Fe:Glc'	0.088062946
Cz04g12170.t1	hxk1-2	'-Fe'	'-Glc'	R1	17	22.65270577	'+Fe -Glc +Fe:Glc'	0.072051438
Cz04g12170.t1	hxk1-2	'-Fe'	'-Glc'	R2	18	22.78572764	'+Fe -Glc +Fe:Glc'	0.205073308
Cz04g12170.t1	hxk1-2	'-Fe'	'-Glc'	R4	20	22.84114673	'+Fe -Glc +Fe:Glc'	0.260492403
Cz04g12170.t1	hxk1-1	'-Fe'	'-Glc'	R1	33	22.92259299	'+Fe -Glc +Fe:Glc'	0.341938656
Cz04g12170.t1	hxk1-1	'-Fe'	'-Glc'	R2	34	22.89553006	'+Fe -Glc +Fe:Glc'	0.314875727
Cz04g12170.t1	hxk1-1	'-Fe'	'-Glc'	R3	35	22.85154396	'+Fe -Glc +Fe:Glc'	0.270889626
Cz04g12170.t1	hxk1-1	'-Fe'	'-Glc'	R4	36	22.62489049	'+Fe -Glc +Fe:Glc'	0.044236159
Cz04g12170.t1	WT	'-Fe'	'+Glc'	R1	5	21.05380604	'+Fe -Glc +Fe:Glc'	-1.526848287
Cz04g12170.t1	WT	'-Fe'	'+Glc'	R2	6	21.14005551	'+Fe -Glc +Fe:Glc'	-1.440598823
Cz04g12170.t1	WT	'-Fe'	'+Glc'	R3	7	21.26254041	'+Fe -Glc +Fe:Glc'	-1.318113924
Cz04g12170.t1	WT	'-Fe'	'+Glc'	R4	8	21.05572774	'+Fe -Glc +Fe:Glc'	-1.524926586
Cz04g12170.t1	hxk1-2	'-Fe'	'+Glc'	R1	21	21.66340035	'+Fe -Glc +Fe:Glc'	-0.917253975
Cz04g12170.t1	hxk1-2	'-Fe'	'+Glc'	R2	22	21.74118382	'+Fe -Glc +Fe:Glc'	-0.839470509
Cz04g12170.t1	hxk1-2	'-Fe'	'+Glc'	R4	24	21.81204873	'+Fe -Glc +Fe:Glc'	-0.768605603
Cz04g12170.t1	hxk1-1	'-Fe'	'+Glc'	R2	38	22.29602961	'+Fe -Glc +Fe:Glc'	-0.284624722
Cz04g12170.t1	hxk1-1	'-Fe'	'+Glc'	R3	39	22.28221889	'+Fe -Glc +Fe:Glc'	-0.298435442
Cz04g12170.t1	WT	'+Fe'	'-Glc'	R1	9	23.17734317	'+Fe -Glc +Fe:Glc'	0.596688841
Cz04g12170.t1	WT	'+Fe'	'-Glc'	R2	10	23.16099505	'+Fe -Glc +Fe:Glc'	0.580340725
Cz04g12170.t1	WT	'+Fe'	'-Glc'	R4	12	23.14048746	'+Fe -Glc +Fe:Glc'	0.559833135
Cz04g12170.t1	hxk1-2	'+Fe'	'-Glc'	R1	25	22.7430558	'+Fe -Glc +Fe:Glc'	0.162401475
Cz04g12170.t1	hxk1-2	'+Fe'	'-Glc'	R2	26	22.76115362	'+Fe -Glc +Fe:Glc'	0.18049929
Cz04g12170.t1	hxk1-2	'+Fe'	'-Glc'	R3	27	22.76968098	'+Fe -Glc +Fe:Glc'	0.189026647
Cz04g12170.t1	hxk1-2	'+Fe'	'-Glc'	R4	28	22.78319972	'+Fe -Glc +Fe:Glc'	0.202545395
Cz04g12170.t1	hxk1-1	'+Fe'	'-Glc'	R1	41	23.02201638	'+Fe -Glc +Fe:Glc'	0.441362047
Cz04g12170.t1	hxk1-1	'+Fe'	'-Glc'	R2	42	23.10055852	'+Fe -Glc +Fe:Glc'	0.519904193
Cz04g12170.t1	hxk1-1	'+Fe'	'-Glc'	R3	43	23.06325491	'+Fe -Glc +Fe:Glc'	0.482600581
Cz04g12170.t1	hxk1-1	'+Fe'	'-Glc'	R4	44	23.08817727	'+Fe -Glc +Fe:Glc'	0.507522946
Cz04g12170.t1	WT	'+Fe'	'+Glc'	R1	13	22.51939149	'+Fe -Glc +Fe:Glc'	-0.061262839
Cz04g12170.t1	WT	'+Fe'	'+Glc'	R2	14	22.45743765	'+Fe -Glc +Fe:Glc'	-0.123216682
Cz04g12170.t1	WT	'+Fe'	'+Glc'	R3	15	22.48716721	'+Fe -Glc +Fe:Glc'	-0.093487119
Cz04g12170.t1	WT	'+Fe'	'+Glc'	R4	16	22.42327165	'+Fe -Glc +Fe:Glc'	-0.157382681
Cz04g12170.t1	hxk1-2	'+Fe'	'+Glc'	R1	29	23.34233355	'+Fe -Glc +Fe:Glc'	0.761679223
Cz04g12170.t1	hxk1-2	'+Fe'	'+Glc'	R2	30	23.22612837	'+Fe -Glc +Fe:Glc'	0.645474041
Cz04g12170.t1	hxk1-2	'+Fe'	'+Glc'	R3	31	23.54609691	'+Fe -Glc +Fe:Glc'	0.965442577
Cz04g12170.t1	hxk1-2	'+Fe'	'+Glc'	R4	32	23.36267915	'+Fe -Glc +Fe:Glc'	0.782024823
Cz04g12170.t1	hxk1-1	'+Fe'	'+Glc'	R1	45	22.68549312	'+Fe -Glc +Fe:Glc'	0.104838786
Cz04g12170.t1	hxk1-1	'+Fe'	'+Glc'	R2	46	22.59672214	'+Fe -Glc +Fe:Glc'	0.016067814
Cz04g12170.t1	hxk1-1	'+Fe'	'+Glc'	R3	47	22.78609299	'+Fe -Glc +Fe:Glc'	0.205438662
Cz04g12170.t1	hxk1-1	'+Fe'	'+Glc'	R4	48	22.69549632	'+Fe -Glc +Fe:Glc'	0.11484199
Cz04g18090.t1	WT	'-Fe'	'-Glc'	R1	1	20.75607341	'+Fe -Glc +Fe:Glc'	0.877178156
Cz04g18090.t1	WT	'-Fe'	'-Glc'	R2	2	20.42528736	'+Fe -Glc +Fe:Glc'	0.546392102
Cz04g18090.t1	WT	'-Fe'	'-Glc'	R3	3	20.67038033	'+Fe -Glc +Fe:Glc'	0.791485076
Cz04g18090.t1	WT	'-Fe'	'-Glc'	R4	4	20.68181128	'+Fe -Glc +Fe:Glc'	0.802916019
Cz04g18090.t1	hxk1-2	'-Fe'	'-Glc'	R1	17	20.73610094	'+Fe -Glc +Fe:Glc'	0.857205678
Cz04g18090.t1	hxk1-2	'-Fe'	'-Glc'	R2	18	20.76088029	'+Fe -Glc +Fe:Glc'	0.881985037
Cz04g18090.t1	hxk1-2	'-Fe'	'-Glc'	R4	20	20.70634481	'+Fe -Glc +Fe:Glc'	0.82744955
Cz04g18090.t1	hxk1-1	'-Fe'	'-Glc'	R1	33	20.7607074	'+Fe -Glc +Fe:Glc'	0.881812148
Cz04g18090.t1	hxk1-1	'-Fe'	'-Glc'	R2	34	20.76106887	'+Fe -Glc +Fe:Glc'	0.882173612
Cz04g18090.t1	hxk1-1	'-Fe'	'-Glc'	R3	35	20.74721096	'+Fe -Glc +Fe:Glc'	0.868315708
Cz04g18090.t1	hxk1-1	'-Fe'	'-Glc'	R4	36	21.02493186	'+Fe -Glc +Fe:Glc'	1.146036607
Cz04g18090.t1	WT	'-Fe'	'+Glc'	R1	5	16.62822967	'+Fe -Glc +Fe:Glc'	-3.250665587
Cz04g18090.t1	WT	'-Fe'	'+Glc'	R2	6	16.53850816	'+Fe -Glc +Fe:Glc'	-3.340387099
Cz04g18090.t1	WT	'-Fe'	'+Glc'	R3	7	16.65014373	'+Fe -Glc +Fe:Glc'	-3.228751522
Cz04g18090.t1	WT	'-Fe'	'+Glc'	R4	8	16.57356193	'+Fe -Glc +Fe:Glc'	-3.305333323
Cz04g18090.t1	hxk1-2	'-Fe'	'+Glc'	R1	21	17.87077207	'+Fe -Glc +Fe:Glc'	-2.008123192
Cz04g18090.t1	hxk1-2	'-Fe'	'+Glc'	R2	22	17.84586512	'+Fe -Glc +Fe:Glc'	-2.033030133
Cz04g18090.t1	hxk1-2	'-Fe'	'+Glc'	R4	24	17.84600449	'+Fe -Glc +Fe:Glc'	-2.032890766
Cz04g18090.t1	hxk1-1	'-Fe'	'+Glc'	R2	38	19.44337481	'+Fe -Glc +Fe:Glc'	-0.435520443
Cz04g18090.t1	hxk1-1	'-Fe'	'+Glc'	R3	39	19.50751371	'+Fe -Glc +Fe:Glc'	-0.371381552
Cz04g18090.t1	WT	'+Fe'	'-Glc'	R1	9	19.80022451	'+Fe -Glc +Fe:Glc'	-0.078670744
Cz04g18090.t1	WT	'+Fe'	'-Glc'	R2	10	19.78132752	'+Fe -Glc +Fe:Glc'	-0.097567734
Cz04g18090.t1	WT	'+Fe'	'-Glc'	R4	12	19.81045526	'+Fe -Glc +Fe:Glc'	-0.068440001
Cz04g18090.t1	hxk1-2	'+Fe'	'-Glc'	R1	25	20.16761774	'+Fe -Glc +Fe:Glc'	0.288722486
Cz04g18090.t1	hxk1-2	'+Fe'	'-Glc'	R2	26	20.36376919	'+Fe -Glc +Fe:Glc'	0.484873935
Cz04g18090.t1	hxk1-2	'+Fe'	'-Glc'	R3	27	19.97672059	'+Fe -Glc +Fe:Glc'	0.097825335
Cz04g18090.t1	hxk1-2	'+Fe'	'-Glc'	R4	28	20.05666955	'+Fe -Glc +Fe:Glc'	0.177774291
Cz04g18090.t1	hxk1-1	'+Fe'	'-Glc'	R1	41	19.45060689	'+Fe -Glc +Fe:Glc'	-0.42828837
Cz04g18090.t1	hxk1-1	'+Fe'	'-Glc'	R2	42	19.43760056	'+Fe -Glc +Fe:Glc'	-0.441294702
Cz04g18090.t1	hxk1-1	'+Fe'	'-Glc'	R3	43	19.3337995	'+Fe -Glc +Fe:Glc'	-0.545095757
Cz04g18090.t1	hxk1-1	'+Fe'	'-Glc'	R4	44	19.34305449	'+Fe -Glc +Fe:Glc'	-0.535840768
Cz04g18090.t1	WT	'+Fe'	'+Glc'	R1	13	20.69330952	'+Fe -Glc +Fe:Glc'	0.814414264
Cz04g18090.t1	WT	'+Fe'	'+Glc'	R2	14	21.00253156	'+Fe -Glc +Fe:Glc'	1.123636308
Cz04g18090.t1	WT	'+Fe'	'+Glc'	R3	15	21.02689127	'+Fe -Glc +Fe:Glc'	1.147996016
Cz04g18090.t1	WT	'+Fe'	'+Glc'	R4	16	21.06138831	'+Fe -Glc +Fe:Glc'	1.182493056
Cz04g18090.t1	hxk1-2	'+Fe'	'+Glc'	R1	29	20.9979829	'+Fe -Glc +Fe:Glc'	1.11908764
Cz04g18090.t1	hxk1-2	'+Fe'	'+Glc'	R2	30	20.89104236	'+Fe -Glc +Fe:Glc'	1.012147103
Cz04g18090.t1	hxk1-2	'+Fe'	'+Glc'	R3	31	21.02380226	'+Fe -Glc +Fe:Glc'	1.144907002
Cz04g18090.t1	hxk1-2	'+Fe'	'+Glc'	R4	32	20.94087781	'+Fe -Glc +Fe:Glc'	1.061982553
Cz04g18090.t1	hxk1-1	'+Fe'	'+Glc'	R1	45	20.74810252	'+Fe -Glc +Fe:Glc'	0.869207259
Cz04g18090.t1	hxk1-1	'+Fe'	'+Glc'	R2	46	20.72560755	'+Fe -Glc +Fe:Glc'	0.846712292
Cz04g18090.t1	hxk1-1	'+Fe'	'+Glc'	R3	47	20.62232246	'+Fe -Glc +Fe:Glc'	0.743427208
Cz04g18090.t1	hxk1-1	'+Fe'	'+Glc'	R4	48	20.60202051	'+Fe -Glc +Fe:Glc'	0.72312525
Cz04g30210.t1	WT	'-Fe'	'-Glc'	R1	1	19.62703142	'+Fe -Glc +Fe:Glc'	0.336277949
Cz04g30210.t1	WT	'-Fe'	'-Glc'	R2	2	19.62012554	'+Fe -Glc +Fe:Glc'	0.329372066
Cz04g30210.t1	WT	'-Fe'	'-Glc'	R3	3	19.68446981	'+Fe -Glc +Fe:Glc'	0.39371634
Cz04g30210.t1	WT	'-Fe'	'-Glc'	R4	4	19.59557399	'+Fe -Glc +Fe:Glc'	0.304820514
Cz04g30210.t1	hxk1-2	'-Fe'	'-Glc'	R1	17	19.28881302	'+Fe -Glc +Fe:Glc'	-0.001940455
Cz04g30210.t1	hxk1-2	'-Fe'	'-Glc'	R2	18	19.32691773	'+Fe -Glc +Fe:Glc'	0.036164256
Cz04g30210.t1	hxk1-2	'-Fe'	'-Glc'	R4	20	19.29690058	'+Fe -Glc +Fe:Glc'	0.006147104
Cz04g30210.t1	hxk1-1	'-Fe'	'-Glc'	R1	33	18.73267771	'+Fe -Glc +Fe:Glc'	-0.558075761
Cz04g30210.t1	hxk1-1	'-Fe'	'-Glc'	R2	34	18.7655676	'+Fe -Glc +Fe:Glc'	-0.52518587
Cz04g30210.t1	hxk1-1	'-Fe'	'-Glc'	R3	35	18.6625858	'+Fe -Glc +Fe:Glc'	-0.628167673
Cz04g30210.t1	hxk1-1	'-Fe'	'-Glc'	R4	36	19.16920356	'+Fe -Glc +Fe:Glc'	-0.121549916
Cz04g30210.t1	WT	'-Fe'	'+Glc'	R1	5	17.22329759	'+Fe -Glc +Fe:Glc'	-2.06745588
Cz04g30210.t1	WT	'-Fe'	'+Glc'	R2	6	17.41406716	'+Fe -Glc +Fe:Glc'	-1.876686311
Cz04g30210.t1	WT	'-Fe'	'+Glc'	R3	7	17.42141626	'+Fe -Glc +Fe:Glc'	-1.869337216
Cz04g30210.t1	WT	'-Fe'	'+Glc'	R4	8	17.39393523	'+Fe -Glc +Fe:Glc'	-1.896818239
Cz04g30210.t1	hxk1-2	'-Fe'	'+Glc'	R1	21	17.88303313	'+Fe -Glc +Fe:Glc'	-1.407720346
Cz04g30210.t1	hxk1-2	'-Fe'	'+Glc'	R2	22	18.22993189	'+Fe -Glc +Fe:Glc'	-1.06082158
Cz04g30210.t1	hxk1-2	'-Fe'	'+Glc'	R4	24	17.92871687	'+Fe -Glc +Fe:Glc'	-1.362036605
Cz04g30210.t1	hxk1-1	'-Fe'	'+Glc'	R2	38	19.22671329	'+Fe -Glc +Fe:Glc'	-0.064040188
Cz04g30210.t1	hxk1-1	'-Fe'	'+Glc'	R3	39	18.98244286	'+Fe -Glc +Fe:Glc'	-0.308310612
Cz04g30210.t1	WT	'+Fe'	'-Glc'	R1	9	19.69116841	'+Fe -Glc +Fe:Glc'	0.400414933
Cz04g30210.t1	WT	'+Fe'	'-Glc'	R2	10	19.74080625	'+Fe -Glc +Fe:Glc'	0.450052779
Cz04g30210.t1	WT	'+Fe'	'-Glc'	R4	12	19.71462737	'+Fe -Glc +Fe:Glc'	0.423873899
Cz04g30210.t1	hxk1-2	'+Fe'	'-Glc'	R1	25	19.76392543	'+Fe -Glc +Fe:Glc'	0.473171955
Cz04g30210.t1	hxk1-2	'+Fe'	'-Glc'	R2	26	19.80710367	'+Fe -Glc +Fe:Glc'	0.516350193
Cz04g30210.t1	hxk1-2	'+Fe'	'-Glc'	R3	27	19.654863	'+Fe -Glc +Fe:Glc'	0.364109531
Cz04g30210.t1	hxk1-2	'+Fe'	'-Glc'	R4	28	19.67994932	'+Fe -Glc +Fe:Glc'	0.389195844
Cz04g30210.t1	hxk1-1	'+Fe'	'-Glc'	R1	41	19.45763716	'+Fe -Glc +Fe:Glc'	0.166883687
Cz04g30210.t1	hxk1-1	'+Fe'	'-Glc'	R2	42	19.60168049	'+Fe -Glc +Fe:Glc'	0.310927014
Cz04g30210.t1	hxk1-1	'+Fe'	'-Glc'	R3	43	19.54516	'+Fe -Glc +Fe:Glc'	0.254406524
Cz04g30210.t1	hxk1-1	'+Fe'	'-Glc'	R4	44	19.62886576	'+Fe -Glc +Fe:Glc'	0.338112285
Cz04g30210.t1	WT	'+Fe'	'+Glc'	R1	13	20.4624484	'+Fe -Glc +Fe:Glc'	1.17169493
Cz04g30210.t1	WT	'+Fe'	'+Glc'	R2	14	20.34342188	'+Fe -Glc +Fe:Glc'	1.052668405
Cz04g30210.t1	WT	'+Fe'	'+Glc'	R3	15	20.52582907	'+Fe -Glc +Fe:Glc'	1.235075596
Cz04g30210.t1	WT	'+Fe'	'+Glc'	R4	16	20.57486556	'+Fe -Glc +Fe:Glc'	1.284112084
Cz04g30210.t1	hxk1-2	'+Fe'	'+Glc'	R1	29	20.42792766	'+Fe -Glc +Fe:Glc'	1.137174187
Cz04g30210.t1	hxk1-2	'+Fe'	'+Glc'	R2	30	20.34194354	'+Fe -Glc +Fe:Glc'	1.051190068
Cz04g30210.t1	hxk1-2	'+Fe'	'+Glc'	R3	31	20.39654372	'+Fe -Glc +Fe:Glc'	1.105790242
Cz04g30210.t1	hxk1-2	'+Fe'	'+Glc'	R4	32	20.17529956	'+Fe -Glc +Fe:Glc'	0.884546084
Cz04g30210.t1	hxk1-1	'+Fe'	'+Glc'	R1	45	19.07040485	'+Fe -Glc +Fe:Glc'	-0.220348628
Cz04g30210.t1	hxk1-1	'+Fe'	'+Glc'	R2	46	19.06879412	'+Fe -Glc +Fe:Glc'	-0.221959358
Cz04g30210.t1	hxk1-1	'+Fe'	'+Glc'	R3	47	19.22276837	'+Fe -Glc +Fe:Glc'	-0.067985101
Cz04g30210.t1	hxk1-1	'+Fe'	'+Glc'	R4	48	19.13294474	'+Fe -Glc +Fe:Glc'	-0.15780873
Cz05g01280.t1	WT	'-Fe'	'-Glc'	R1	1	20.89269179	'+Fe -Glc +Fe:Glc'	0.608231228
Cz05g01280.t1	WT	'-Fe'	'-Glc'	R2	2	20.7509807	'+Fe -Glc +Fe:Glc'	0.466520133
Cz05g01280.t1	WT	'-Fe'	'-Glc'	R3	3	20.79160988	'+Fe -Glc +Fe:Glc'	0.507149317
Cz05g01280.t1	WT	'-Fe'	'-Glc'	R4	4	20.77968166	'+Fe -Glc +Fe:Glc'	0.4952211
Cz05g01280.t1	hxk1-2	'-Fe'	'-Glc'	R1	17	20.97449592	'+Fe -Glc +Fe:Glc'	0.690035357
Cz05g01280.t1	hxk1-2	'-Fe'	'-Glc'	R2	18	20.8929303	'+Fe -Glc +Fe:Glc'	0.608469732
Cz05g01280.t1	hxk1-2	'-Fe'	'-Glc'	R4	20	21.0751763	'+Fe -Glc +Fe:Glc'	0.790715737
Cz05g01280.t1	hxk1-1	'-Fe'	'-Glc'	R1	33	18.83773	'+Fe -Glc +Fe:Glc'	-1.446730567
Cz05g01280.t1	hxk1-1	'-Fe'	'-Glc'	R2	34	18.91324895	'+Fe -Glc +Fe:Glc'	-1.371211611
Cz05g01280.t1	hxk1-1	'-Fe'	'-Glc'	R3	35	18.67392241	'+Fe -Glc +Fe:Glc'	-1.610538158
Cz05g01280.t1	hxk1-1	'-Fe'	'-Glc'	R4	36	19.31357489	'+Fe -Glc +Fe:Glc'	-0.970885673
Cz05g01280.t1	WT	'-Fe'	'+Glc'	R1	5	17.22563173	'+Fe -Glc +Fe:Glc'	-3.05882884
Cz05g01280.t1	WT	'-Fe'	'+Glc'	R2	6	17.29249824	'+Fe -Glc +Fe:Glc'	-2.991962329
Cz05g01280.t1	WT	'-Fe'	'+Glc'	R3	7	17.16397729	'+Fe -Glc +Fe:Glc'	-3.120483277
Cz05g01280.t1	WT	'-Fe'	'+Glc'	R4	8	17.33584885	'+Fe -Glc +Fe:Glc'	-2.948611714
Cz05g01280.t1	hxk1-2	'-Fe'	'+Glc'	R1	21	19.19945883	'+Fe -Glc +Fe:Glc'	-1.085001735
Cz05g01280.t1	hxk1-2	'-Fe'	'+Glc'	R2	22	18.83848511	'+Fe -Glc +Fe:Glc'	-1.445975455
Cz05g01280.t1	hxk1-2	'-Fe'	'+Glc'	R4	24	19.14240677	'+Fe -Glc +Fe:Glc'	-1.142053795
Cz05g01280.t1	hxk1-1	'-Fe'	'+Glc'	R2	38	21.59223465	'+Fe -Glc +Fe:Glc'	1.307774089
Cz05g01280.t1	hxk1-1	'-Fe'	'+Glc'	R3	39	21.53505432	'+Fe -Glc +Fe:Glc'	1.250593758
Cz05g01280.t1	WT	'+Fe'	'-Glc'	R1	9	21.12474975	'+Fe -Glc +Fe:Glc'	0.840289188
Cz05g01280.t1	WT	'+Fe'	'-Glc'	R2	10	21.1270782	'+Fe -Glc +Fe:Glc'	0.842617635
Cz05g01280.t1	WT	'+Fe'	'-Glc'	R4	12	21.06179357	'+Fe -Glc +Fe:Glc'	0.777333005
Cz05g01280.t1	hxk1-2	'+Fe'	'-Glc'	R1	25	20.9848805	'+Fe -Glc +Fe:Glc'	0.700419931
Cz05g01280.t1	hxk1-2	'+Fe'	'-Glc'	R2	26	20.86644253	'+Fe -Glc +Fe:Glc'	0.581981961
Cz05g01280.t1	hxk1-2	'+Fe'	'-Glc'	R3	27	21.04800849	'+Fe -Glc +Fe:Glc'	0.763547921
Cz05g01280.t1	hxk1-2	'+Fe'	'-Glc'	R4	28	21.00846902	'+Fe -Glc +Fe:Glc'	0.724008459
Cz05g01280.t1	hxk1-1	'+Fe'	'-Glc'	R1	41	20.0246317	'+Fe -Glc +Fe:Glc'	-0.259828869
Cz05g01280.t1	hxk1-1	'+Fe'	'-Glc'	R2	42	19.95404274	'+Fe -Glc +Fe:Glc'	-0.330417822
Cz05g01280.t1	hxk1-1	'+Fe'	'-Glc'	R3	43	20.00849845	'+Fe -Glc +Fe:Glc'	-0.275962112
Cz05g01280.t1	hxk1-1	'+Fe'	'-Glc'	R4	44	19.90686661	'+Fe -Glc +Fe:Glc'	-0.377593956
Cz05g01280.t1	WT	'+Fe'	'+Glc'	R1	13	20.85654379	'+Fe -Glc +Fe:Glc'	0.572083223
Cz05g01280.t1	WT	'+Fe'	'+Glc'	R2	14	20.73462829	'+Fe -Glc +Fe:Glc'	0.450167728
Cz05g01280.t1	WT	'+Fe'	'+Glc'	R3	15	20.96543507	'+Fe -Glc +Fe:Glc'	0.680974506
Cz05g01280.t1	WT	'+Fe'	'+Glc'	R4	16	21.07116553	'+Fe -Glc +Fe:Glc'	0.786704969
Cz05g01280.t1	hxk1-2	'+Fe'	'+Glc'	R1	29	20.70153257	'+Fe -Glc +Fe:Glc'	0.417072009
Cz05g01280.t1	hxk1-2	'+Fe'	'+Glc'	R2	30	20.54022491	'+Fe -Glc +Fe:Glc'	0.255764344
Cz05g01280.t1	hxk1-2	'+Fe'	'+Glc'	R3	31	20.74822119	'+Fe -Glc +Fe:Glc'	0.463760627
Cz05g01280.t1	hxk1-2	'+Fe'	'+Glc'	R4	32	20.7756192	'+Fe -Glc +Fe:Glc'	0.491158634
Cz05g01280.t1	hxk1-1	'+Fe'	'+Glc'	R1	45	21.86444813	'+Fe -Glc +Fe:Glc'	1.579987564
Cz05g01280.t1	hxk1-1	'+Fe'	'+Glc'	R2	46	21.83335242	'+Fe -Glc +Fe:Glc'	1.548891853
Cz05g01280.t1	hxk1-1	'+Fe'	'+Glc'	R3	47	21.93719184	'+Fe -Glc +Fe:Glc'	1.652731278
Cz05g01280.t1	hxk1-1	'+Fe'	'+Glc'	R4	48	21.86634119	'+Fe -Glc +Fe:Glc'	1.581880626
Cz05g08110.t1	WT	'-Fe'	'-Glc'	R1	1	20.14925705	'+Fe -Glc +Fe:Glc'	-0.142524131
Cz05g08110.t1	WT	'-Fe'	'-Glc'	R2	2	19.98758334	'+Fe -Glc +Fe:Glc'	-0.304197842
Cz05g08110.t1	WT	'-Fe'	'-Glc'	R3	3	20.18600814	'+Fe -Glc +Fe:Glc'	-0.105773047
Cz05g08110.t1	WT	'-Fe'	'-Glc'	R4	4	20.24021075	'+Fe -Glc +Fe:Glc'	-0.051570433
Cz05g08110.t1	hxk1-2	'-Fe'	'-Glc'	R1	17	20.07094246	'+Fe -Glc +Fe:Glc'	-0.22083872
Cz05g08110.t1	hxk1-2	'-Fe'	'-Glc'	R2	18	20.09386626	'+Fe -Glc +Fe:Glc'	-0.197914927
Cz05g08110.t1	hxk1-2	'-Fe'	'-Glc'	R4	20	20.34961722	'+Fe -Glc +Fe:Glc'	0.057836039
Cz05g08110.t1	hxk1-1	'-Fe'	'-Glc'	R1	33	19.78314595	'+Fe -Glc +Fe:Glc'	-0.508635237
Cz05g08110.t1	hxk1-1	'-Fe'	'-Glc'	R2	34	19.7870062	'+Fe -Glc +Fe:Glc'	-0.504774983
Cz05g08110.t1	hxk1-1	'-Fe'	'-Glc'	R3	35	19.70585882	'+Fe -Glc +Fe:Glc'	-0.585922365
Cz05g08110.t1	hxk1-1	'-Fe'	'-Glc'	R4	36	19.79479186	'+Fe -Glc +Fe:Glc'	-0.496989328
Cz05g08110.t1	WT	'-Fe'	'+Glc'	R1	5	17.93341198	'+Fe -Glc +Fe:Glc'	-2.358369202
Cz05g08110.t1	WT	'-Fe'	'+Glc'	R2	6	17.81435957	'+Fe -Glc +Fe:Glc'	-2.477421612
Cz05g08110.t1	WT	'-Fe'	'+Glc'	R3	7	17.88885689	'+Fe -Glc +Fe:Glc'	-2.40292429
Cz05g08110.t1	WT	'-Fe'	'+Glc'	R4	8	17.87782242	'+Fe -Glc +Fe:Glc'	-2.413958769
Cz05g08110.t1	hxk1-2	'-Fe'	'+Glc'	R1	21	18.82542542	'+Fe -Glc +Fe:Glc'	-1.466355762
Cz05g08110.t1	hxk1-2	'-Fe'	'+Glc'	R2	22	18.81054491	'+Fe -Glc +Fe:Glc'	-1.481236276
Cz05g08110.t1	hxk1-2	'-Fe'	'+Glc'	R4	24	18.99472639	'+Fe -Glc +Fe:Glc'	-1.297054796
Cz05g08110.t1	hxk1-1	'-Fe'	'+Glc'	R2	38	21.36778373	'+Fe -Glc +Fe:Glc'	1.076002545
Cz05g08110.t1	hxk1-1	'-Fe'	'+Glc'	R3	39	21.41030943	'+Fe -Glc +Fe:Glc'	1.118528245
Cz05g08110.t1	WT	'+Fe'	'-Glc'	R1	9	19.9522406	'+Fe -Glc +Fe:Glc'	-0.339540587
Cz05g08110.t1	WT	'+Fe'	'-Glc'	R2	10	19.9316287	'+Fe -Glc +Fe:Glc'	-0.360152481
Cz05g08110.t1	WT	'+Fe'	'-Glc'	R4	12	20.00129844	'+Fe -Glc +Fe:Glc'	-0.290482747
Cz05g08110.t1	hxk1-2	'+Fe'	'-Glc'	R1	25	20.87431128	'+Fe -Glc +Fe:Glc'	0.582530099
Cz05g08110.t1	hxk1-2	'+Fe'	'-Glc'	R2	26	20.81807088	'+Fe -Glc +Fe:Glc'	0.526289692
Cz05g08110.t1	hxk1-2	'+Fe'	'-Glc'	R3	27	20.666314	'+Fe -Glc +Fe:Glc'	0.374532819
Cz05g08110.t1	hxk1-2	'+Fe'	'-Glc'	R4	28	20.60177979	'+Fe -Glc +Fe:Glc'	0.309998606
Cz05g08110.t1	hxk1-1	'+Fe'	'-Glc'	R1	41	21.55294148	'+Fe -Glc +Fe:Glc'	1.261160293
Cz05g08110.t1	hxk1-1	'+Fe'	'-Glc'	R2	42	21.4197599	'+Fe -Glc +Fe:Glc'	1.12797872
Cz05g08110.t1	hxk1-1	'+Fe'	'-Glc'	R3	43	21.36566925	'+Fe -Glc +Fe:Glc'	1.073888066
Cz05g08110.t1	hxk1-1	'+Fe'	'-Glc'	R4	44	21.24708457	'+Fe -Glc +Fe:Glc'	0.955303387
Cz05g08110.t1	WT	'+Fe'	'+Glc'	R1	13	20.82550383	'+Fe -Glc +Fe:Glc'	0.53372265
Cz05g08110.t1	WT	'+Fe'	'+Glc'	R2	14	20.74367871	'+Fe -Glc +Fe:Glc'	0.451897523
Cz05g08110.t1	WT	'+Fe'	'+Glc'	R3	15	20.55185397	'+Fe -Glc +Fe:Glc'	0.260072787
Cz05g08110.t1	WT	'+Fe'	'+Glc'	R4	16	20.68236835	'+Fe -Glc +Fe:Glc'	0.390587162
Cz05g08110.t1	hxk1-2	'+Fe'	'+Glc'	R1	29	21.26558451	'+Fe -Glc +Fe:Glc'	0.97380333
Cz05g08110.t1	hxk1-2	'+Fe'	'+Glc'	R2	30	21.2518857	'+Fe -Glc +Fe:Glc'	0.960104518
Cz05g08110.t1	hxk1-2	'+Fe'	'+Glc'	R3	31	21.40965802	'+Fe -Glc +Fe:Glc'	1.11787684
Cz05g08110.t1	hxk1-2	'+Fe'	'+Glc'	R4	32	21.36168144	'+Fe -Glc +Fe:Glc'	1.06990026
Cz05g08110.t1	hxk1-1	'+Fe'	'+Glc'	R1	45	21.08369873	'+Fe -Glc +Fe:Glc'	0.791917541
Cz05g08110.t1	hxk1-1	'+Fe'	'+Glc'	R2	46	21.2955108	'+Fe -Glc +Fe:Glc'	1.003729617
Cz05g08110.t1	hxk1-1	'+Fe'	'+Glc'	R3	47	21.34433833	'+Fe -Glc +Fe:Glc'	1.052557145
Cz05g08110.t1	hxk1-1	'+Fe'	'+Glc'	R4	48	21.22820083	'+Fe -Glc +Fe:Glc'	0.93641965
Cz05g10330.t1	WT	'-Fe'	'-Glc'	R1	1	21.84536006	'+Fe -Glc +Fe:Glc'	0.850815943
Cz05g10330.t1	WT	'-Fe'	'-Glc'	R2	2	21.95823859	'+Fe -Glc +Fe:Glc'	0.963694472
Cz05g10330.t1	WT	'-Fe'	'-Glc'	R3	3	21.83486573	'+Fe -Glc +Fe:Glc'	0.840321608
Cz05g10330.t1	WT	'-Fe'	'-Glc'	R4	4	21.71749207	'+Fe -Glc +Fe:Glc'	0.722947951
Cz05g10330.t1	hxk1-2	'-Fe'	'-Glc'	R1	17	21.37030488	'+Fe -Glc +Fe:Glc'	0.375760764
Cz05g10330.t1	hxk1-2	'-Fe'	'-Glc'	R2	18	21.45726494	'+Fe -Glc +Fe:Glc'	0.462720821
Cz05g10330.t1	hxk1-2	'-Fe'	'-Glc'	R4	20	21.41882342	'+Fe -Glc +Fe:Glc'	0.424279298
Cz05g10330.t1	hxk1-1	'-Fe'	'-Glc'	R1	33	20.34474102	'+Fe -Glc +Fe:Glc'	-0.649803103
Cz05g10330.t1	hxk1-1	'-Fe'	'-Glc'	R2	34	20.30510826	'+Fe -Glc +Fe:Glc'	-0.689435857
Cz05g10330.t1	hxk1-1	'-Fe'	'-Glc'	R3	35	20.4389306	'+Fe -Glc +Fe:Glc'	-0.55561352
Cz05g10330.t1	hxk1-1	'-Fe'	'-Glc'	R4	36	20.34372028	'+Fe -Glc +Fe:Glc'	-0.650823841
Cz05g10330.t1	WT	'-Fe'	'+Glc'	R1	5	16.50047631	'+Fe -Glc +Fe:Glc'	-4.494067808
Cz05g10330.t1	WT	'-Fe'	'+Glc'	R2	6	16.31368912	'+Fe -Glc +Fe:Glc'	-4.680854999
Cz05g10330.t1	WT	'-Fe'	'+Glc'	R3	7	16.55625498	'+Fe -Glc +Fe:Glc'	-4.438289141
Cz05g10330.t1	WT	'-Fe'	'+Glc'	R4	8	16.59145273	'+Fe -Glc +Fe:Glc'	-4.403091385
Cz05g10330.t1	hxk1-2	'-Fe'	'+Glc'	R1	21	19.28679	'+Fe -Glc +Fe:Glc'	-1.707754119
Cz05g10330.t1	hxk1-2	'-Fe'	'+Glc'	R2	22	19.01043799	'+Fe -Glc +Fe:Glc'	-1.984106133
Cz05g10330.t1	hxk1-2	'-Fe'	'+Glc'	R4	24	19.30399993	'+Fe -Glc +Fe:Glc'	-1.69054419
Cz05g10330.t1	hxk1-1	'-Fe'	'+Glc'	R2	38	21.38062013	'+Fe -Glc +Fe:Glc'	0.386076006
Cz05g10330.t1	hxk1-1	'-Fe'	'+Glc'	R3	39	21.38820187	'+Fe -Glc +Fe:Glc'	0.393657748
Cz05g10330.t1	WT	'+Fe'	'-Glc'	R1	9	21.94349945	'+Fe -Glc +Fe:Glc'	0.94895533
Cz05g10330.t1	WT	'+Fe'	'-Glc'	R2	10	21.97529845	'+Fe -Glc +Fe:Glc'	0.980754335
Cz05g10330.t1	WT	'+Fe'	'-Glc'	R4	12	22.05876421	'+Fe -Glc +Fe:Glc'	1.064220088
Cz05g10330.t1	hxk1-2	'+Fe'	'-Glc'	R1	25	21.83295286	'+Fe -Glc +Fe:Glc'	0.83840874
Cz05g10330.t1	hxk1-2	'+Fe'	'-Glc'	R2	26	21.75793614	'+Fe -Glc +Fe:Glc'	0.763392022
Cz05g10330.t1	hxk1-2	'+Fe'	'-Glc'	R3	27	21.89077075	'+Fe -Glc +Fe:Glc'	0.896226633
Cz05g10330.t1	hxk1-2	'+Fe'	'-Glc'	R4	28	21.80518232	'+Fe -Glc +Fe:Glc'	0.8106382
Cz05g10330.t1	hxk1-1	'+Fe'	'-Glc'	R1	41	21.80042574	'+Fe -Glc +Fe:Glc'	0.805881619
Cz05g10330.t1	hxk1-1	'+Fe'	'-Glc'	R2	42	21.71517397	'+Fe -Glc +Fe:Glc'	0.720629856
Cz05g10330.t1	hxk1-1	'+Fe'	'-Glc'	R3	43	21.72031404	'+Fe -Glc +Fe:Glc'	0.725769921
Cz05g10330.t1	hxk1-1	'+Fe'	'-Glc'	R4	44	21.74666406	'+Fe -Glc +Fe:Glc'	0.752119944
Cz05g10330.t1	WT	'+Fe'	'+Glc'	R1	13	21.54665208	'+Fe -Glc +Fe:Glc'	0.552107957
Cz05g10330.t1	WT	'+Fe'	'+Glc'	R2	14	21.5199081	'+Fe -Glc +Fe:Glc'	0.525363976
Cz05g10330.t1	WT	'+Fe'	'+Glc'	R3	15	21.53658836	'+Fe -Glc +Fe:Glc'	0.542044242
Cz05g10330.t1	WT	'+Fe'	'+Glc'	R4	16	21.48766149	'+Fe -Glc +Fe:Glc'	0.49311737
Cz05g10330.t1	hxk1-2	'+Fe'	'+Glc'	R1	29	21.83836656	'+Fe -Glc +Fe:Glc'	0.843822441
Cz05g10330.t1	hxk1-2	'+Fe'	'+Glc'	R2	30	21.83825235	'+Fe -Glc +Fe:Glc'	0.843708228
Cz05g10330.t1	hxk1-2	'+Fe'	'+Glc'	R3	31	21.73145682	'+Fe -Glc +Fe:Glc'	0.736912701
Cz05g10330.t1	hxk1-2	'+Fe'	'+Glc'	R4	32	21.71661521	'+Fe -Glc +Fe:Glc'	0.722071095
Cz05g10330.t1	hxk1-1	'+Fe'	'+Glc'	R1	45	22.51125997	'+Fe -Glc +Fe:Glc'	1.516715849
Cz05g10330.t1	hxk1-1	'+Fe'	'+Glc'	R2	46	22.52325582	'+Fe -Glc +Fe:Glc'	1.5287117
Cz05g10330.t1	hxk1-1	'+Fe'	'+Glc'	R3	47	22.43701168	'+Fe -Glc +Fe:Glc'	1.44246756
Cz05g10330.t1	hxk1-1	'+Fe'	'+Glc'	R4	48	22.4646138	'+Fe -Glc +Fe:Glc'	1.470069678
Cz05g27210.t1	WT	'-Fe'	'-Glc'	R1	1	19.61739149	'+Fe -Glc +Fe:Glc'	0.057176348
Cz05g27210.t1	WT	'-Fe'	'-Glc'	R2	2	19.64014448	'+Fe -Glc +Fe:Glc'	0.079929335
Cz05g27210.t1	WT	'-Fe'	'-Glc'	R3	3	19.69575805	'+Fe -Glc +Fe:Glc'	0.135542904
Cz05g27210.t1	WT	'-Fe'	'-Glc'	R4	4	19.78660222	'+Fe -Glc +Fe:Glc'	0.226387075
Cz05g27210.t1	hxk1-2	'-Fe'	'-Glc'	R1	17	20.20414153	'+Fe -Glc +Fe:Glc'	0.643926383
Cz05g27210.t1	hxk1-2	'-Fe'	'-Glc'	R2	18	20.45262602	'+Fe -Glc +Fe:Glc'	0.892410876
Cz05g27210.t1	hxk1-2	'-Fe'	'-Glc'	R4	20	20.22551666	'+Fe -Glc +Fe:Glc'	0.665301514
Cz05g27210.t1	hxk1-1	'-Fe'	'-Glc'	R1	33	18.52260578	'+Fe -Glc +Fe:Glc'	-1.037609362
Cz05g27210.t1	hxk1-1	'-Fe'	'-Glc'	R2	34	18.61553122	'+Fe -Glc +Fe:Glc'	-0.944683918
Cz05g27210.t1	hxk1-1	'-Fe'	'-Glc'	R3	35	18.2974032	'+Fe -Glc +Fe:Glc'	-1.262811947
Cz05g27210.t1	hxk1-1	'-Fe'	'-Glc'	R4	36	17.93960504	'+Fe -Glc +Fe:Glc'	-1.620610099
Cz05g27210.t1	WT	'-Fe'	'+Glc'	R1	5	15.996274	'+Fe -Glc +Fe:Glc'	-3.563941146
Cz05g27210.t1	WT	'-Fe'	'+Glc'	R2	6	16.29636963	'+Fe -Glc +Fe:Glc'	-3.263845516
Cz05g27210.t1	WT	'-Fe'	'+Glc'	R3	7	16.10052554	'+Fe -Glc +Fe:Glc'	-3.459689604
Cz05g27210.t1	WT	'-Fe'	'+Glc'	R4	8	16.11424482	'+Fe -Glc +Fe:Glc'	-3.445970325
Cz05g27210.t1	hxk1-2	'-Fe'	'+Glc'	R1	21	17.01915388	'+Fe -Glc +Fe:Glc'	-2.541061268
Cz05g27210.t1	hxk1-2	'-Fe'	'+Glc'	R2	22	17.22273514	'+Fe -Glc +Fe:Glc'	-2.337479999
Cz05g27210.t1	hxk1-2	'-Fe'	'+Glc'	R4	24	16.98629375	'+Fe -Glc +Fe:Glc'	-2.573921391
Cz05g27210.t1	hxk1-1	'-Fe'	'+Glc'	R2	38	19.73086907	'+Fe -Glc +Fe:Glc'	0.170653923
Cz05g27210.t1	hxk1-1	'-Fe'	'+Glc'	R3	39	19.72462242	'+Fe -Glc +Fe:Glc'	0.164407275
Cz05g27210.t1	WT	'+Fe'	'-Glc'	R1	9	20.96289347	'+Fe -Glc +Fe:Glc'	1.402678324
Cz05g27210.t1	WT	'+Fe'	'-Glc'	R2	10	20.953987	'+Fe -Glc +Fe:Glc'	1.393771858
Cz05g27210.t1	WT	'+Fe'	'-Glc'	R4	12	21.15321143	'+Fe -Glc +Fe:Glc'	1.592996288
Cz05g27210.t1	hxk1-2	'+Fe'	'-Glc'	R1	25	21.20661723	'+Fe -Glc +Fe:Glc'	1.646402082
Cz05g27210.t1	hxk1-2	'+Fe'	'-Glc'	R2	26	20.99353822	'+Fe -Glc +Fe:Glc'	1.433323075
Cz05g27210.t1	hxk1-2	'+Fe'	'-Glc'	R3	27	21.29296534	'+Fe -Glc +Fe:Glc'	1.732750194
Cz05g27210.t1	hxk1-2	'+Fe'	'-Glc'	R4	28	21.26453279	'+Fe -Glc +Fe:Glc'	1.704317645
Cz05g27210.t1	hxk1-1	'+Fe'	'-Glc'	R1	41	20.7100026	'+Fe -Glc +Fe:Glc'	1.149787459
Cz05g27210.t1	hxk1-1	'+Fe'	'-Glc'	R2	42	20.59288008	'+Fe -Glc +Fe:Glc'	1.032664941
Cz05g27210.t1	hxk1-1	'+Fe'	'-Glc'	R3	43	20.57355976	'+Fe -Glc +Fe:Glc'	1.013344615
Cz05g27210.t1	hxk1-1	'+Fe'	'-Glc'	R4	44	20.67917885	'+Fe -Glc +Fe:Glc'	1.118963709
Cz05g27210.t1	WT	'+Fe'	'+Glc'	R1	13	19.40855444	'+Fe -Glc +Fe:Glc'	-0.1516607
Cz05g27210.t1	WT	'+Fe'	'+Glc'	R2	14	19.4950232	'+Fe -Glc +Fe:Glc'	-0.065191947
Cz05g27210.t1	WT	'+Fe'	'+Glc'	R3	15	19.43219394	'+Fe -Glc +Fe:Glc'	-0.128021204
Cz05g27210.t1	WT	'+Fe'	'+Glc'	R4	16	19.43725672	'+Fe -Glc +Fe:Glc'	-0.12295842
Cz05g27210.t1	hxk1-2	'+Fe'	'+Glc'	R1	29	19.99394664	'+Fe -Glc +Fe:Glc'	0.433731499
Cz05g27210.t1	hxk1-2	'+Fe'	'+Glc'	R2	30	20.06785855	'+Fe -Glc +Fe:Glc'	0.507643405
Cz05g27210.t1	hxk1-2	'+Fe'	'+Glc'	R3	31	19.93753443	'+Fe -Glc +Fe:Glc'	0.377319289
Cz05g27210.t1	hxk1-2	'+Fe'	'+Glc'	R4	32	19.89429295	'+Fe -Glc +Fe:Glc'	0.334077805
Cz05g27210.t1	hxk1-1	'+Fe'	'+Glc'	R1	45	21.25033859	'+Fe -Glc +Fe:Glc'	1.690123444
Cz05g27210.t1	hxk1-1	'+Fe'	'+Glc'	R2	46	21.10747303	'+Fe -Glc +Fe:Glc'	1.547257882
Cz05g27210.t1	hxk1-1	'+Fe'	'+Glc'	R3	47	21.17467305	'+Fe -Glc +Fe:Glc'	1.614457904
Cz05g27210.t1	hxk1-1	'+Fe'	'+Glc'	R4	48	21.31832494	'+Fe -Glc +Fe:Glc'	1.758109795
Cz05g29220.t1	WT	'-Fe'	'-Glc'	R1	1	21.82726931	'+Fe -Glc +Fe:Glc'	0.401008583
Cz05g29220.t1	WT	'-Fe'	'-Glc'	R2	2	21.45556452	'+Fe -Glc +Fe:Glc'	0.029303796
Cz05g29220.t1	WT	'-Fe'	'-Glc'	R3	3	21.95014002	'+Fe -Glc +Fe:Glc'	0.523879296
Cz05g29220.t1	WT	'-Fe'	'-Glc'	R4	4	22.26535455	'+Fe -Glc +Fe:Glc'	0.839093825
Cz05g29220.t1	hxk1-2	'-Fe'	'-Glc'	R1	17	23.15271645	'+Fe -Glc +Fe:Glc'	1.726455723
Cz05g29220.t1	hxk1-2	'-Fe'	'-Glc'	R2	18	23.00569724	'+Fe -Glc +Fe:Glc'	1.57943651
Cz05g29220.t1	hxk1-2	'-Fe'	'-Glc'	R4	20	22.8527435	'+Fe -Glc +Fe:Glc'	1.426482769
Cz05g29220.t1	hxk1-1	'-Fe'	'-Glc'	R1	33	19.53474506	'+Fe -Glc +Fe:Glc'	-1.891515665
Cz05g29220.t1	hxk1-1	'-Fe'	'-Glc'	R2	34	19.55594531	'+Fe -Glc +Fe:Glc'	-1.870315422
Cz05g29220.t1	hxk1-1	'-Fe'	'-Glc'	R3	35	19.31013665	'+Fe -Glc +Fe:Glc'	-2.116124076
Cz05g29220.t1	hxk1-1	'-Fe'	'-Glc'	R4	36	18.48382301	'+Fe -Glc +Fe:Glc'	-2.942437716
Cz05g29220.t1	WT	'-Fe'	'+Glc'	R1	5	17.99472383	'+Fe -Glc +Fe:Glc'	-3.431536898
Cz05g29220.t1	WT	'-Fe'	'+Glc'	R2	6	18.17537443	'+Fe -Glc +Fe:Glc'	-3.250886294
Cz05g29220.t1	WT	'-Fe'	'+Glc'	R3	7	18.15403899	'+Fe -Glc +Fe:Glc'	-3.272221739
Cz05g29220.t1	WT	'-Fe'	'+Glc'	R4	8	18.33922328	'+Fe -Glc +Fe:Glc'	-3.087037452
Cz05g29220.t1	hxk1-2	'-Fe'	'+Glc'	R1	21	19.83158586	'+Fe -Glc +Fe:Glc'	-1.594674863
Cz05g29220.t1	hxk1-2	'-Fe'	'+Glc'	R2	22	19.6127782	'+Fe -Glc +Fe:Glc'	-1.813482528
Cz05g29220.t1	hxk1-2	'-Fe'	'+Glc'	R4	24	19.67617781	'+Fe -Glc +Fe:Glc'	-1.750082919
Cz05g29220.t1	hxk1-1	'-Fe'	'+Glc'	R2	38	21.31446573	'+Fe -Glc +Fe:Glc'	-0.111794993
Cz05g29220.t1	hxk1-1	'-Fe'	'+Glc'	R3	39	21.45877128	'+Fe -Glc +Fe:Glc'	0.032510555
Cz05g29220.t1	WT	'+Fe'	'-Glc'	R1	9	22.50305511	'+Fe -Glc +Fe:Glc'	1.076794381
Cz05g29220.t1	WT	'+Fe'	'-Glc'	R2	10	22.32235555	'+Fe -Glc +Fe:Glc'	0.89609482
Cz05g29220.t1	WT	'+Fe'	'-Glc'	R4	12	21.44748013	'+Fe -Glc +Fe:Glc'	0.021219405
Cz05g29220.t1	hxk1-2	'+Fe'	'-Glc'	R1	25	22.80442517	'+Fe -Glc +Fe:Glc'	1.378164445
Cz05g29220.t1	hxk1-2	'+Fe'	'-Glc'	R2	26	22.51749326	'+Fe -Glc +Fe:Glc'	1.091232535
Cz05g29220.t1	hxk1-2	'+Fe'	'-Glc'	R3	27	22.80316043	'+Fe -Glc +Fe:Glc'	1.376899703
Cz05g29220.t1	hxk1-2	'+Fe'	'-Glc'	R4	28	22.7161357	'+Fe -Glc +Fe:Glc'	1.289874977
Cz05g29220.t1	hxk1-1	'+Fe'	'-Glc'	R1	41	23.61167432	'+Fe -Glc +Fe:Glc'	2.185413589
Cz05g29220.t1	hxk1-1	'+Fe'	'-Glc'	R2	42	23.09170945	'+Fe -Glc +Fe:Glc'	1.665448725
Cz05g29220.t1	hxk1-1	'+Fe'	'-Glc'	R3	43	23.34037062	'+Fe -Glc +Fe:Glc'	1.914109892
Cz05g29220.t1	hxk1-1	'+Fe'	'-Glc'	R4	44	23.06687895	'+Fe -Glc +Fe:Glc'	1.640618221
Cz05g29220.t1	WT	'+Fe'	'+Glc'	R1	13	21.36832638	'+Fe -Glc +Fe:Glc'	-0.057934351
Cz05g29220.t1	WT	'+Fe'	'+Glc'	R2	14	20.91219321	'+Fe -Glc +Fe:Glc'	-0.514067513
Cz05g29220.t1	WT	'+Fe'	'+Glc'	R3	15	20.43543477	'+Fe -Glc +Fe:Glc'	-0.990825958
Cz05g29220.t1	WT	'+Fe'	'+Glc'	R4	16	20.48166711	'+Fe -Glc +Fe:Glc'	-0.944593613
Cz05g29220.t1	hxk1-2	'+Fe'	'+Glc'	R1	29	22.70219249	'+Fe -Glc +Fe:Glc'	1.275931759
Cz05g29220.t1	hxk1-2	'+Fe'	'+Glc'	R2	30	22.52418021	'+Fe -Glc +Fe:Glc'	1.097919487
Cz05g29220.t1	hxk1-2	'+Fe'	'+Glc'	R3	31	22.37331208	'+Fe -Glc +Fe:Glc'	0.947051353
Cz05g29220.t1	hxk1-2	'+Fe'	'+Glc'	R4	32	22.58762038	'+Fe -Glc +Fe:Glc'	1.161359653
Cz05g29220.t1	hxk1-1	'+Fe'	'+Glc'	R1	45	22.36708598	'+Fe -Glc +Fe:Glc'	0.940825251
Cz05g29220.t1	hxk1-1	'+Fe'	'+Glc'	R2	46	22.37206233	'+Fe -Glc +Fe:Glc'	0.945801599
Cz05g29220.t1	hxk1-1	'+Fe'	'+Glc'	R3	47	22.52539952	'+Fe -Glc +Fe:Glc'	1.099138789
Cz05g29220.t1	hxk1-1	'+Fe'	'+Glc'	R4	48	22.50372309	'+Fe -Glc +Fe:Glc'	1.07746236
Cz06g09180.t1	WT	'-Fe'	'-Glc'	R1	1	23.68448524	'+Fe -Glc +Fe:Glc'	0.438219802
Cz06g09180.t1	WT	'-Fe'	'-Glc'	R2	2	23.64869811	'+Fe -Glc +Fe:Glc'	0.402432668
Cz06g09180.t1	WT	'-Fe'	'-Glc'	R3	3	23.70943052	'+Fe -Glc +Fe:Glc'	0.463165083
Cz06g09180.t1	WT	'-Fe'	'-Glc'	R4	4	23.68159515	'+Fe -Glc +Fe:Glc'	0.435329712
Cz06g09180.t1	hxk1-2	'-Fe'	'-Glc'	R1	17	24.3035121	'+Fe -Glc +Fe:Glc'	1.05724666
Cz06g09180.t1	hxk1-2	'-Fe'	'-Glc'	R2	18	24.33827867	'+Fe -Glc +Fe:Glc'	1.092013225
Cz06g09180.t1	hxk1-2	'-Fe'	'-Glc'	R4	20	24.1584703	'+Fe -Glc +Fe:Glc'	0.912204858
Cz06g09180.t1	hxk1-1	'-Fe'	'-Glc'	R1	33	24.31646903	'+Fe -Glc +Fe:Glc'	1.070203588
Cz06g09180.t1	hxk1-1	'-Fe'	'-Glc'	R2	34	24.26655971	'+Fe -Glc +Fe:Glc'	1.020294265
Cz06g09180.t1	hxk1-1	'-Fe'	'-Glc'	R3	35	24.13388475	'+Fe -Glc +Fe:Glc'	0.88761931
Cz06g09180.t1	hxk1-1	'-Fe'	'-Glc'	R4	36	24.02943776	'+Fe -Glc +Fe:Glc'	0.783172323
Cz06g09180.t1	WT	'-Fe'	'+Glc'	R1	5	21.38123332	'+Fe -Glc +Fe:Glc'	-1.86503212
Cz06g09180.t1	WT	'-Fe'	'+Glc'	R2	6	21.53084733	'+Fe -Glc +Fe:Glc'	-1.715418113
Cz06g09180.t1	WT	'-Fe'	'+Glc'	R3	7	21.54554477	'+Fe -Glc +Fe:Glc'	-1.700720676
Cz06g09180.t1	WT	'-Fe'	'+Glc'	R4	8	21.56936016	'+Fe -Glc +Fe:Glc'	-1.676905285
Cz06g09180.t1	hxk1-2	'-Fe'	'+Glc'	R1	21	22.1570519	'+Fe -Glc +Fe:Glc'	-1.089213545
Cz06g09180.t1	hxk1-2	'-Fe'	'+Glc'	R2	22	22.18051005	'+Fe -Glc +Fe:Glc'	-1.065755391
Cz06g09180.t1	hxk1-2	'-Fe'	'+Glc'	R4	24	22.21674995	'+Fe -Glc +Fe:Glc'	-1.029515488
Cz06g09180.t1	hxk1-1	'-Fe'	'+Glc'	R2	38	22.52258724	'+Fe -Glc +Fe:Glc'	-0.723678206
Cz06g09180.t1	hxk1-1	'-Fe'	'+Glc'	R3	39	22.50091066	'+Fe -Glc +Fe:Glc'	-0.745354777
Cz06g09180.t1	WT	'+Fe'	'-Glc'	R1	9	22.8843969	'+Fe -Glc +Fe:Glc'	-0.361868544
Cz06g09180.t1	WT	'+Fe'	'-Glc'	R2	10	22.98228807	'+Fe -Glc +Fe:Glc'	-0.263977372
Cz06g09180.t1	WT	'+Fe'	'-Glc'	R4	12	22.70901137	'+Fe -Glc +Fe:Glc'	-0.537254074
Cz06g09180.t1	hxk1-2	'+Fe'	'-Glc'	R1	25	25.05386244	'+Fe -Glc +Fe:Glc'	1.807597002
Cz06g09180.t1	hxk1-2	'+Fe'	'-Glc'	R2	26	24.94649802	'+Fe -Glc +Fe:Glc'	1.700232577
Cz06g09180.t1	hxk1-2	'+Fe'	'-Glc'	R3	27	24.90425919	'+Fe -Glc +Fe:Glc'	1.657993753
Cz06g09180.t1	hxk1-2	'+Fe'	'-Glc'	R4	28	24.91319273	'+Fe -Glc +Fe:Glc'	1.666927289
Cz06g09180.t1	hxk1-1	'+Fe'	'-Glc'	R1	41	23.28296047	'+Fe -Glc +Fe:Glc'	0.036695032
Cz06g09180.t1	hxk1-1	'+Fe'	'-Glc'	R2	42	23.16584183	'+Fe -Glc +Fe:Glc'	-0.080423609
Cz06g09180.t1	hxk1-1	'+Fe'	'-Glc'	R3	43	23.11117465	'+Fe -Glc +Fe:Glc'	-0.135090793
Cz06g09180.t1	hxk1-1	'+Fe'	'-Glc'	R4	44	23.12836432	'+Fe -Glc +Fe:Glc'	-0.117901124
Cz06g09180.t1	WT	'+Fe'	'+Glc'	R1	13	22.98768799	'+Fe -Glc +Fe:Glc'	-0.258577451
Cz06g09180.t1	WT	'+Fe'	'+Glc'	R2	14	23.03278545	'+Fe -Glc +Fe:Glc'	-0.213479996
Cz06g09180.t1	WT	'+Fe'	'+Glc'	R3	15	22.96197531	'+Fe -Glc +Fe:Glc'	-0.284290134
Cz06g09180.t1	WT	'+Fe'	'+Glc'	R4	16	22.85279353	'+Fe -Glc +Fe:Glc'	-0.393471907
Cz06g09180.t1	hxk1-2	'+Fe'	'+Glc'	R1	29	23.22273022	'+Fe -Glc +Fe:Glc'	-0.023535223
Cz06g09180.t1	hxk1-2	'+Fe'	'+Glc'	R2	30	23.258806	'+Fe -Glc +Fe:Glc'	0.012540555
Cz06g09180.t1	hxk1-2	'+Fe'	'+Glc'	R3	31	23.17620154	'+Fe -Glc +Fe:Glc'	-0.070063897
Cz06g09180.t1	hxk1-2	'+Fe'	'+Glc'	R4	32	23.40371034	'+Fe -Glc +Fe:Glc'	0.1574449
Cz06g09180.t1	hxk1-1	'+Fe'	'+Glc'	R1	45	22.98937054	'+Fe -Glc +Fe:Glc'	-0.256894898
Cz06g09180.t1	hxk1-1	'+Fe'	'+Glc'	R2	46	22.92673819	'+Fe -Glc +Fe:Glc'	-0.319527255
Cz06g09180.t1	hxk1-1	'+Fe'	'+Glc'	R3	47	22.88590109	'+Fe -Glc +Fe:Glc'	-0.360364354
Cz06g09180.t1	hxk1-1	'+Fe'	'+Glc'	R4	48	22.93324707	'+Fe -Glc +Fe:Glc'	-0.313018368
Cz06g13130.t1	WT	'-Fe'	'-Glc'	R1	1	20.24308581	'+Fe -Glc +Fe:Glc'	-0.26441067
Cz06g13130.t1	WT	'-Fe'	'-Glc'	R2	2	20.3236997	'+Fe -Glc +Fe:Glc'	-0.183796786
Cz06g13130.t1	WT	'-Fe'	'-Glc'	R3	3	20.39609844	'+Fe -Glc +Fe:Glc'	-0.111398044
Cz06g13130.t1	WT	'-Fe'	'-Glc'	R4	4	20.36158298	'+Fe -Glc +Fe:Glc'	-0.145913502
Cz06g13130.t1	hxk1-2	'-Fe'	'-Glc'	R1	17	20.10945365	'+Fe -Glc +Fe:Glc'	-0.398042832
Cz06g13130.t1	hxk1-2	'-Fe'	'-Glc'	R2	18	20.01151978	'+Fe -Glc +Fe:Glc'	-0.495976702
Cz06g13130.t1	hxk1-2	'-Fe'	'-Glc'	R4	20	20.04151933	'+Fe -Glc +Fe:Glc'	-0.465977152
Cz06g13130.t1	hxk1-1	'-Fe'	'-Glc'	R1	33	21.59749397	'+Fe -Glc +Fe:Glc'	1.089997483
Cz06g13130.t1	hxk1-1	'-Fe'	'-Glc'	R2	34	21.8510987	'+Fe -Glc +Fe:Glc'	1.343602213
Cz06g13130.t1	hxk1-1	'-Fe'	'-Glc'	R3	35	22.09586925	'+Fe -Glc +Fe:Glc'	1.588372763
Cz06g13130.t1	hxk1-1	'-Fe'	'-Glc'	R4	36	21.83623147	'+Fe -Glc +Fe:Glc'	1.328734985
Cz06g13130.t1	WT	'-Fe'	'+Glc'	R1	5	16.93396507	'+Fe -Glc +Fe:Glc'	-3.573531411
Cz06g13130.t1	WT	'-Fe'	'+Glc'	R2	6	16.8183566	'+Fe -Glc +Fe:Glc'	-3.689139888
Cz06g13130.t1	WT	'-Fe'	'+Glc'	R3	7	17.02802334	'+Fe -Glc +Fe:Glc'	-3.479473141
Cz06g13130.t1	WT	'-Fe'	'+Glc'	R4	8	17.03113074	'+Fe -Glc +Fe:Glc'	-3.476365742
Cz06g13130.t1	hxk1-2	'-Fe'	'+Glc'	R1	21	17.61173526	'+Fe -Glc +Fe:Glc'	-2.895761229
Cz06g13130.t1	hxk1-2	'-Fe'	'+Glc'	R2	22	17.24922007	'+Fe -Glc +Fe:Glc'	-3.258276414
Cz06g13130.t1	hxk1-2	'-Fe'	'+Glc'	R4	24	17.48597754	'+Fe -Glc +Fe:Glc'	-3.021518945
Cz06g13130.t1	hxk1-1	'-Fe'	'+Glc'	R2	38	21.41704177	'+Fe -Glc +Fe:Glc'	0.909545289
Cz06g13130.t1	hxk1-1	'-Fe'	'+Glc'	R3	39	21.4708252	'+Fe -Glc +Fe:Glc'	0.963328713
Cz06g13130.t1	WT	'+Fe'	'-Glc'	R1	9	20.65112221	'+Fe -Glc +Fe:Glc'	0.143625726
Cz06g13130.t1	WT	'+Fe'	'-Glc'	R2	10	20.58177343	'+Fe -Glc +Fe:Glc'	0.074276943
Cz06g13130.t1	WT	'+Fe'	'-Glc'	R4	12	20.90528864	'+Fe -Glc +Fe:Glc'	0.397792151
Cz06g13130.t1	hxk1-2	'+Fe'	'-Glc'	R1	25	20.41340615	'+Fe -Glc +Fe:Glc'	-0.09409033
Cz06g13130.t1	hxk1-2	'+Fe'	'-Glc'	R2	26	20.37400913	'+Fe -Glc +Fe:Glc'	-0.133487353
Cz06g13130.t1	hxk1-2	'+Fe'	'-Glc'	R3	27	20.33251534	'+Fe -Glc +Fe:Glc'	-0.174981143
Cz06g13130.t1	hxk1-2	'+Fe'	'-Glc'	R4	28	20.42979289	'+Fe -Glc +Fe:Glc'	-0.077703597
Cz06g13130.t1	hxk1-1	'+Fe'	'-Glc'	R1	41	20.29802306	'+Fe -Glc +Fe:Glc'	-0.209473429
Cz06g13130.t1	hxk1-1	'+Fe'	'-Glc'	R2	42	20.42387693	'+Fe -Glc +Fe:Glc'	-0.08361955
Cz06g13130.t1	hxk1-1	'+Fe'	'-Glc'	R3	43	20.31687447	'+Fe -Glc +Fe:Glc'	-0.190622015
Cz06g13130.t1	hxk1-1	'+Fe'	'-Glc'	R4	44	20.47280115	'+Fe -Glc +Fe:Glc'	-0.03469533
Cz06g13130.t1	WT	'+Fe'	'+Glc'	R1	13	21.89314122	'+Fe -Glc +Fe:Glc'	1.385644737
Cz06g13130.t1	WT	'+Fe'	'+Glc'	R2	14	22.26320349	'+Fe -Glc +Fe:Glc'	1.755707006
Cz06g13130.t1	WT	'+Fe'	'+Glc'	R3	15	22.18425455	'+Fe -Glc +Fe:Glc'	1.67675807
Cz06g13130.t1	WT	'+Fe'	'+Glc'	R4	16	22.12426014	'+Fe -Glc +Fe:Glc'	1.616763659
Cz06g13130.t1	hxk1-2	'+Fe'	'+Glc'	R1	29	21.80191596	'+Fe -Glc +Fe:Glc'	1.294419478
Cz06g13130.t1	hxk1-2	'+Fe'	'+Glc'	R2	30	21.71501009	'+Fe -Glc +Fe:Glc'	1.207513608
Cz06g13130.t1	hxk1-2	'+Fe'	'+Glc'	R3	31	21.85259154	'+Fe -Glc +Fe:Glc'	1.345095061
Cz06g13130.t1	hxk1-2	'+Fe'	'+Glc'	R4	32	21.6680873	'+Fe -Glc +Fe:Glc'	1.160590812
Cz06g13130.t1	hxk1-1	'+Fe'	'+Glc'	R1	45	22.26598041	'+Fe -Glc +Fe:Glc'	1.758483926
Cz06g13130.t1	hxk1-1	'+Fe'	'+Glc'	R2	46	22.28745514	'+Fe -Glc +Fe:Glc'	1.779958658
Cz06g13130.t1	hxk1-1	'+Fe'	'+Glc'	R3	47	22.29151127	'+Fe -Glc +Fe:Glc'	1.78401479
Cz06g13130.t1	hxk1-1	'+Fe'	'+Glc'	R4	48	22.36152562	'+Fe -Glc +Fe:Glc'	1.854029132
Cz06g13310.t1	WT	'-Fe'	'-Glc'	R1	1	18.00039778	'+Fe -Glc +Fe:Glc'	1.294313554
Cz06g13310.t1	WT	'-Fe'	'-Glc'	R2	2	18.17200044	'+Fe -Glc +Fe:Glc'	1.465916219
Cz06g13310.t1	WT	'-Fe'	'-Glc'	R3	3	18.15929616	'+Fe -Glc +Fe:Glc'	1.453211939
Cz06g13310.t1	WT	'-Fe'	'-Glc'	R4	4	17.9676845	'+Fe -Glc +Fe:Glc'	1.261600279
Cz06g13310.t1	hxk1-2	'-Fe'	'-Glc'	R1	17	18.09297815	'+Fe -Glc +Fe:Glc'	1.386893925
Cz06g13310.t1	hxk1-2	'-Fe'	'-Glc'	R2	18	18.290498	'+Fe -Glc +Fe:Glc'	1.584413775
Cz06g13310.t1	hxk1-2	'-Fe'	'-Glc'	R4	20	18.14060534	'+Fe -Glc +Fe:Glc'	1.434521112
Cz06g13310.t1	hxk1-1	'-Fe'	'-Glc'	R1	33	18.0090569	'+Fe -Glc +Fe:Glc'	1.302972676
Cz06g13310.t1	hxk1-1	'-Fe'	'-Glc'	R2	34	18.10980561	'+Fe -Glc +Fe:Glc'	1.403721385
Cz06g13310.t1	hxk1-1	'-Fe'	'-Glc'	R3	35	17.79112925	'+Fe -Glc +Fe:Glc'	1.08504502
Cz06g13310.t1	hxk1-1	'-Fe'	'-Glc'	R4	36	18.14387385	'+Fe -Glc +Fe:Glc'	1.437789622
Cz06g13310.t1	WT	'-Fe'	'+Glc'	R1	5	12.33970278	'+Fe -Glc +Fe:Glc'	-4.366381448
Cz06g13310.t1	WT	'-Fe'	'+Glc'	R2	6	12.06157425	'+Fe -Glc +Fe:Glc'	-4.64450998
Cz06g13310.t1	WT	'-Fe'	'+Glc'	R3	7	11.99292288	'+Fe -Glc +Fe:Glc'	-4.713161341
Cz06g13310.t1	WT	'-Fe'	'+Glc'	R4	8	12.15951641	'+Fe -Glc +Fe:Glc'	-4.546567814
Cz06g13310.t1	hxk1-2	'-Fe'	'+Glc'	R1	21	15.76569837	'+Fe -Glc +Fe:Glc'	-0.940385851
Cz06g13310.t1	hxk1-2	'-Fe'	'+Glc'	R2	22	15.18281275	'+Fe -Glc +Fe:Glc'	-1.52327148
Cz06g13310.t1	hxk1-2	'-Fe'	'+Glc'	R4	24	15.66028764	'+Fe -Glc +Fe:Glc'	-1.045796588
Cz06g13310.t1	hxk1-1	'-Fe'	'+Glc'	R2	38	15.31817206	'+Fe -Glc +Fe:Glc'	-1.387912165
Cz06g13310.t1	hxk1-1	'-Fe'	'+Glc'	R3	39	15.00365669	'+Fe -Glc +Fe:Glc'	-1.702427534
Cz06g13310.t1	WT	'+Fe'	'-Glc'	R1	9	18.23673877	'+Fe -Glc +Fe:Glc'	1.530654545
Cz06g13310.t1	WT	'+Fe'	'-Glc'	R2	10	18.19491066	'+Fe -Glc +Fe:Glc'	1.488826435
Cz06g13310.t1	WT	'+Fe'	'-Glc'	R4	12	18.4027385	'+Fe -Glc +Fe:Glc'	1.696654273
Cz06g13310.t1	hxk1-2	'+Fe'	'-Glc'	R1	25	18.20970242	'+Fe -Glc +Fe:Glc'	1.503618195
Cz06g13310.t1	hxk1-2	'+Fe'	'-Glc'	R2	26	18.07127011	'+Fe -Glc +Fe:Glc'	1.365185883
Cz06g13310.t1	hxk1-2	'+Fe'	'-Glc'	R3	27	18.01883511	'+Fe -Glc +Fe:Glc'	1.312750886
Cz06g13310.t1	hxk1-2	'+Fe'	'-Glc'	R4	28	18.08355257	'+Fe -Glc +Fe:Glc'	1.377468343
Cz06g13310.t1	hxk1-1	'+Fe'	'-Glc'	R1	41	14.08156084	'+Fe -Glc +Fe:Glc'	-2.624523385
Cz06g13310.t1	hxk1-1	'+Fe'	'-Glc'	R2	42	14.71199723	'+Fe -Glc +Fe:Glc'	-1.994086995
Cz06g13310.t1	hxk1-1	'+Fe'	'-Glc'	R3	43	14.61134791	'+Fe -Glc +Fe:Glc'	-2.094736316
Cz06g13310.t1	hxk1-1	'+Fe'	'-Glc'	R4	44	14.68336898	'+Fe -Glc +Fe:Glc'	-2.022715244
Cz06g13310.t1	WT	'+Fe'	'+Glc'	R1	13	18.29353943	'+Fe -Glc +Fe:Glc'	1.5874552
Cz06g13310.t1	WT	'+Fe'	'+Glc'	R2	14	18.65490362	'+Fe -Glc +Fe:Glc'	1.948819392
Cz06g13310.t1	WT	'+Fe'	'+Glc'	R3	15	18.53449673	'+Fe -Glc +Fe:Glc'	1.828412507
Cz06g13310.t1	WT	'+Fe'	'+Glc'	R4	16	18.64818165	'+Fe -Glc +Fe:Glc'	1.942097429
Cz06g13310.t1	hxk1-2	'+Fe'	'+Glc'	R1	29	18.12438065	'+Fe -Glc +Fe:Glc'	1.418296428
Cz06g13310.t1	hxk1-2	'+Fe'	'+Glc'	R2	30	18.26108664	'+Fe -Glc +Fe:Glc'	1.555002418
Cz06g13310.t1	hxk1-2	'+Fe'	'+Glc'	R3	31	18.36132762	'+Fe -Glc +Fe:Glc'	1.655243396
Cz06g13310.t1	hxk1-2	'+Fe'	'+Glc'	R4	32	19.2721384	'+Fe -Glc +Fe:Glc'	2.566054172
Cz06g13310.t1	hxk1-1	'+Fe'	'+Glc'	R1	45	15.2347501	'+Fe -Glc +Fe:Glc'	-1.47133413
Cz06g13310.t1	hxk1-1	'+Fe'	'+Glc'	R2	46	14.9883201	'+Fe -Glc +Fe:Glc'	-1.717764129
Cz06g13310.t1	hxk1-1	'+Fe'	'+Glc'	R3	47	14.89393019	'+Fe -Glc +Fe:Glc'	-1.812154035
Cz06g13310.t1	hxk1-1	'+Fe'	'+Glc'	R4	48	15.42687365	'+Fe -Glc +Fe:Glc'	-1.279210576
Cz06g14190.t1	WT	'-Fe'	'-Glc'	R1	1	20.8353351	'+Fe -Glc +Fe:Glc'	-0.113035721
Cz06g14190.t1	WT	'-Fe'	'-Glc'	R2	2	21.00231304	'+Fe -Glc +Fe:Glc'	0.053942218
Cz06g14190.t1	WT	'-Fe'	'-Glc'	R3	3	20.97498775	'+Fe -Glc +Fe:Glc'	0.026616927
Cz06g14190.t1	WT	'-Fe'	'-Glc'	R4	4	20.788671	'+Fe -Glc +Fe:Glc'	-0.159699821
Cz06g14190.t1	hxk1-2	'-Fe'	'-Glc'	R1	17	20.49990658	'+Fe -Glc +Fe:Glc'	-0.448464236
Cz06g14190.t1	hxk1-2	'-Fe'	'-Glc'	R2	18	20.54606714	'+Fe -Glc +Fe:Glc'	-0.402303676
Cz06g14190.t1	hxk1-2	'-Fe'	'-Glc'	R4	20	20.36733173	'+Fe -Glc +Fe:Glc'	-0.581039092
Cz06g14190.t1	hxk1-1	'-Fe'	'-Glc'	R1	33	21.16340554	'+Fe -Glc +Fe:Glc'	0.215034718
Cz06g14190.t1	hxk1-1	'-Fe'	'-Glc'	R2	34	21.15985392	'+Fe -Glc +Fe:Glc'	0.211483097
Cz06g14190.t1	hxk1-1	'-Fe'	'-Glc'	R3	35	21.12297803	'+Fe -Glc +Fe:Glc'	0.174607212
Cz06g14190.t1	hxk1-1	'-Fe'	'-Glc'	R4	36	21.61574756	'+Fe -Glc +Fe:Glc'	0.667376737
Cz06g14190.t1	WT	'-Fe'	'+Glc'	R1	5	18.46975229	'+Fe -Glc +Fe:Glc'	-2.478618524
Cz06g14190.t1	WT	'-Fe'	'+Glc'	R2	6	18.62209953	'+Fe -Glc +Fe:Glc'	-2.326271284
Cz06g14190.t1	WT	'-Fe'	'+Glc'	R3	7	18.51223525	'+Fe -Glc +Fe:Glc'	-2.436135565
Cz06g14190.t1	WT	'-Fe'	'+Glc'	R4	8	18.57960782	'+Fe -Glc +Fe:Glc'	-2.368763001
Cz06g14190.t1	hxk1-2	'-Fe'	'+Glc'	R1	21	19.37217488	'+Fe -Glc +Fe:Glc'	-1.576195935
Cz06g14190.t1	hxk1-2	'-Fe'	'+Glc'	R2	22	19.61037024	'+Fe -Glc +Fe:Glc'	-1.338000575
Cz06g14190.t1	hxk1-2	'-Fe'	'+Glc'	R4	24	19.37192115	'+Fe -Glc +Fe:Glc'	-1.576449674
Cz06g14190.t1	hxk1-1	'-Fe'	'+Glc'	R2	38	20.41884516	'+Fe -Glc +Fe:Glc'	-0.529525658
Cz06g14190.t1	hxk1-1	'-Fe'	'+Glc'	R3	39	20.43214194	'+Fe -Glc +Fe:Glc'	-0.516228879
Cz06g14190.t1	WT	'+Fe'	'-Glc'	R1	9	21.634954	'+Fe -Glc +Fe:Glc'	0.686583185
Cz06g14190.t1	WT	'+Fe'	'-Glc'	R2	10	21.72451674	'+Fe -Glc +Fe:Glc'	0.77614592
Cz06g14190.t1	WT	'+Fe'	'-Glc'	R4	12	21.68576093	'+Fe -Glc +Fe:Glc'	0.737390114
Cz06g14190.t1	hxk1-2	'+Fe'	'-Glc'	R1	25	21.44456024	'+Fe -Glc +Fe:Glc'	0.496189426
Cz06g14190.t1	hxk1-2	'+Fe'	'-Glc'	R2	26	21.56568017	'+Fe -Glc +Fe:Glc'	0.617309352
Cz06g14190.t1	hxk1-2	'+Fe'	'-Glc'	R3	27	21.51090161	'+Fe -Glc +Fe:Glc'	0.562530794
Cz06g14190.t1	hxk1-2	'+Fe'	'-Glc'	R4	28	21.46106634	'+Fe -Glc +Fe:Glc'	0.512695523
Cz06g14190.t1	hxk1-1	'+Fe'	'-Glc'	R1	41	21.18768219	'+Fe -Glc +Fe:Glc'	0.23931137
Cz06g14190.t1	hxk1-1	'+Fe'	'-Glc'	R2	42	21.36655157	'+Fe -Glc +Fe:Glc'	0.418180753
Cz06g14190.t1	hxk1-1	'+Fe'	'-Glc'	R3	43	21.38143675	'+Fe -Glc +Fe:Glc'	0.433065936
Cz06g14190.t1	hxk1-1	'+Fe'	'-Glc'	R4	44	21.29618389	'+Fe -Glc +Fe:Glc'	0.34781307
Cz06g14190.t1	WT	'+Fe'	'+Glc'	R1	13	22.15153149	'+Fe -Glc +Fe:Glc'	1.203160667
Cz06g14190.t1	WT	'+Fe'	'+Glc'	R2	14	21.91507565	'+Fe -Glc +Fe:Glc'	0.966704835
Cz06g14190.t1	WT	'+Fe'	'+Glc'	R3	15	22.217648	'+Fe -Glc +Fe:Glc'	1.269277182
Cz06g14190.t1	WT	'+Fe'	'+Glc'	R4	16	22.36915868	'+Fe -Glc +Fe:Glc'	1.420787866
Cz06g14190.t1	hxk1-2	'+Fe'	'+Glc'	R1	29	21.90480419	'+Fe -Glc +Fe:Glc'	0.95643337
Cz06g14190.t1	hxk1-2	'+Fe'	'+Glc'	R2	30	21.81778567	'+Fe -Glc +Fe:Glc'	0.869414853
Cz06g14190.t1	hxk1-2	'+Fe'	'+Glc'	R3	31	22.12498335	'+Fe -Glc +Fe:Glc'	1.17661253
Cz06g14190.t1	hxk1-2	'+Fe'	'+Glc'	R4	32	21.63362195	'+Fe -Glc +Fe:Glc'	0.68525113
Cz06g14190.t1	hxk1-1	'+Fe'	'+Glc'	R1	45	21.17545038	'+Fe -Glc +Fe:Glc'	0.227079557
Cz06g14190.t1	hxk1-1	'+Fe'	'+Glc'	R2	46	21.20956543	'+Fe -Glc +Fe:Glc'	0.261194612
Cz06g14190.t1	hxk1-1	'+Fe'	'+Glc'	R3	47	21.3382346	'+Fe -Glc +Fe:Glc'	0.389863778
Cz06g14190.t1	hxk1-1	'+Fe'	'+Glc'	R4	48	21.19704573	'+Fe -Glc +Fe:Glc'	0.24867491
Cz06g17110.t1	WT	'-Fe'	'-Glc'	R1	1	18.69960429	'+Fe -Glc +Fe:Glc'	NA
Cz06g17110.t1	WT	'-Fe'	'-Glc'	R2	2	18.69047529	'+Fe -Glc +Fe:Glc'	NA
Cz06g17110.t1	WT	'-Fe'	'-Glc'	R3	3	18.55107241	'+Fe -Glc +Fe:Glc'	NA
Cz06g17110.t1	WT	'-Fe'	'-Glc'	R4	4	18.81954615	'+Fe -Glc +Fe:Glc'	NA
Cz06g17110.t1	hxk1-2	'-Fe'	'-Glc'	R1	17	19.18384421	'+Fe -Glc +Fe:Glc'	NA
Cz06g17110.t1	hxk1-2	'-Fe'	'-Glc'	R2	18	19.12481062	'+Fe -Glc +Fe:Glc'	NA
Cz06g17110.t1	hxk1-2	'-Fe'	'-Glc'	R4	20	19.21334537	'+Fe -Glc +Fe:Glc'	NA
Cz06g17110.t1	hxk1-1	'-Fe'	'-Glc'	R1	33	20.40807624	'+Fe -Glc +Fe:Glc'	NA
Cz06g17110.t1	hxk1-1	'-Fe'	'-Glc'	R2	34	20.37810159	'+Fe -Glc +Fe:Glc'	NA
Cz06g17110.t1	hxk1-1	'-Fe'	'-Glc'	R3	35	20.32698368	'+Fe -Glc +Fe:Glc'	NA
Cz06g17110.t1	hxk1-1	'-Fe'	'-Glc'	R4	36	20.14486117	'+Fe -Glc +Fe:Glc'	NA
Cz06g17110.t1	WT	'-Fe'	'+Glc'	R1	5	12.06194082	'+Fe -Glc +Fe:Glc'	NA
Cz06g17110.t1	WT	'-Fe'	'+Glc'	R2	6	11.5355005	'+Fe -Glc +Fe:Glc'	NA
Cz06g17110.t1	WT	'-Fe'	'+Glc'	R3	7	NA	'+Fe -Glc +Fe:Glc'	NA
Cz06g17110.t1	WT	'-Fe'	'+Glc'	R4	8	NA	'+Fe -Glc +Fe:Glc'	NA
Cz06g17110.t1	hxk1-2	'-Fe'	'+Glc'	R1	21	13.16292217	'+Fe -Glc +Fe:Glc'	NA
Cz06g17110.t1	hxk1-2	'-Fe'	'+Glc'	R2	22	13.64249268	'+Fe -Glc +Fe:Glc'	NA
Cz06g17110.t1	hxk1-2	'-Fe'	'+Glc'	R4	24	13.72067438	'+Fe -Glc +Fe:Glc'	NA
Cz06g17110.t1	hxk1-1	'-Fe'	'+Glc'	R2	38	17.38853965	'+Fe -Glc +Fe:Glc'	NA
Cz06g17110.t1	hxk1-1	'-Fe'	'+Glc'	R3	39	17.55095534	'+Fe -Glc +Fe:Glc'	NA
Cz06g17110.t1	WT	'+Fe'	'-Glc'	R1	9	18.91738662	'+Fe -Glc +Fe:Glc'	NA
Cz06g17110.t1	WT	'+Fe'	'-Glc'	R2	10	19.31816201	'+Fe -Glc +Fe:Glc'	NA
Cz06g17110.t1	WT	'+Fe'	'-Glc'	R4	12	18.59541767	'+Fe -Glc +Fe:Glc'	NA
Cz06g17110.t1	hxk1-2	'+Fe'	'-Glc'	R1	25	19.1219118	'+Fe -Glc +Fe:Glc'	NA
Cz06g17110.t1	hxk1-2	'+Fe'	'-Glc'	R2	26	19.20317132	'+Fe -Glc +Fe:Glc'	NA
Cz06g17110.t1	hxk1-2	'+Fe'	'-Glc'	R3	27	19.11981419	'+Fe -Glc +Fe:Glc'	NA
Cz06g17110.t1	hxk1-2	'+Fe'	'-Glc'	R4	28	19.1472142	'+Fe -Glc +Fe:Glc'	NA
Cz06g17110.t1	hxk1-1	'+Fe'	'-Glc'	R1	41	20.48551889	'+Fe -Glc +Fe:Glc'	NA
Cz06g17110.t1	hxk1-1	'+Fe'	'-Glc'	R2	42	20.26198739	'+Fe -Glc +Fe:Glc'	NA
Cz06g17110.t1	hxk1-1	'+Fe'	'-Glc'	R3	43	20.26695034	'+Fe -Glc +Fe:Glc'	NA
Cz06g17110.t1	hxk1-1	'+Fe'	'-Glc'	R4	44	20.26665335	'+Fe -Glc +Fe:Glc'	NA
Cz06g17110.t1	WT	'+Fe'	'+Glc'	R1	13	19.11214465	'+Fe -Glc +Fe:Glc'	NA
Cz06g17110.t1	WT	'+Fe'	'+Glc'	R2	14	19.17836271	'+Fe -Glc +Fe:Glc'	NA
Cz06g17110.t1	WT	'+Fe'	'+Glc'	R3	15	18.9157834	'+Fe -Glc +Fe:Glc'	NA
Cz06g17110.t1	WT	'+Fe'	'+Glc'	R4	16	19.17735713	'+Fe -Glc +Fe:Glc'	NA
Cz06g17110.t1	hxk1-2	'+Fe'	'+Glc'	R1	29	19.62117671	'+Fe -Glc +Fe:Glc'	NA
Cz06g17110.t1	hxk1-2	'+Fe'	'+Glc'	R2	30	19.53949645	'+Fe -Glc +Fe:Glc'	NA
Cz06g17110.t1	hxk1-2	'+Fe'	'+Glc'	R3	31	19.58736036	'+Fe -Glc +Fe:Glc'	NA
Cz06g17110.t1	hxk1-2	'+Fe'	'+Glc'	R4	32	19.76093125	'+Fe -Glc +Fe:Glc'	NA
Cz06g17110.t1	hxk1-1	'+Fe'	'+Glc'	R1	45	20.01208427	'+Fe -Glc +Fe:Glc'	NA
Cz06g17110.t1	hxk1-1	'+Fe'	'+Glc'	R2	46	20.04491827	'+Fe -Glc +Fe:Glc'	NA
Cz06g17110.t1	hxk1-1	'+Fe'	'+Glc'	R3	47	20.07487931	'+Fe -Glc +Fe:Glc'	NA
Cz06g17110.t1	hxk1-1	'+Fe'	'+Glc'	R4	48	19.93541631	'+Fe -Glc +Fe:Glc'	NA
Cz06g23100.t1	WT	'-Fe'	'-Glc'	R1	1	19.32870125	'+Fe -Glc +Fe:Glc'	0.246826501
Cz06g23100.t1	WT	'-Fe'	'-Glc'	R2	2	19.51500762	'+Fe -Glc +Fe:Glc'	0.433132869
Cz06g23100.t1	WT	'-Fe'	'-Glc'	R3	3	19.35192882	'+Fe -Glc +Fe:Glc'	0.270054068
Cz06g23100.t1	WT	'-Fe'	'-Glc'	R4	4	19.21054982	'+Fe -Glc +Fe:Glc'	0.128675072
Cz06g23100.t1	hxk1-2	'-Fe'	'-Glc'	R1	17	19.01254948	'+Fe -Glc +Fe:Glc'	-0.069325268
Cz06g23100.t1	hxk1-2	'-Fe'	'-Glc'	R2	18	18.96221169	'+Fe -Glc +Fe:Glc'	-0.119663063
Cz06g23100.t1	hxk1-2	'-Fe'	'-Glc'	R4	20	19.05541425	'+Fe -Glc +Fe:Glc'	-0.026460496
Cz06g23100.t1	hxk1-1	'-Fe'	'-Glc'	R1	33	18.89883118	'+Fe -Glc +Fe:Glc'	-0.183043571
Cz06g23100.t1	hxk1-1	'-Fe'	'-Glc'	R2	34	18.81935846	'+Fe -Glc +Fe:Glc'	-0.262516288
Cz06g23100.t1	hxk1-1	'-Fe'	'-Glc'	R3	35	18.97107265	'+Fe -Glc +Fe:Glc'	-0.110802104
Cz06g23100.t1	hxk1-1	'-Fe'	'-Glc'	R4	36	18.93313861	'+Fe -Glc +Fe:Glc'	-0.148736138
Cz06g23100.t1	WT	'-Fe'	'+Glc'	R1	5	14.99765013	'+Fe -Glc +Fe:Glc'	-4.084224617
Cz06g23100.t1	WT	'-Fe'	'+Glc'	R2	6	14.69580316	'+Fe -Glc +Fe:Glc'	-4.386071586
Cz06g23100.t1	WT	'-Fe'	'+Glc'	R3	7	14.55966727	'+Fe -Glc +Fe:Glc'	-4.522207483
Cz06g23100.t1	WT	'-Fe'	'+Glc'	R4	8	14.60918024	'+Fe -Glc +Fe:Glc'	-4.472694508
Cz06g23100.t1	hxk1-2	'-Fe'	'+Glc'	R1	21	15.83462219	'+Fe -Glc +Fe:Glc'	-3.247252558
Cz06g23100.t1	hxk1-2	'-Fe'	'+Glc'	R2	22	15.39903985	'+Fe -Glc +Fe:Glc'	-3.682834899
Cz06g23100.t1	hxk1-2	'-Fe'	'+Glc'	R4	24	15.3313399	'+Fe -Glc +Fe:Glc'	-3.750534848
Cz06g23100.t1	hxk1-1	'-Fe'	'+Glc'	R2	38	20.58703746	'+Fe -Glc +Fe:Glc'	1.505162706
Cz06g23100.t1	hxk1-1	'-Fe'	'+Glc'	R3	39	20.61746235	'+Fe -Glc +Fe:Glc'	1.535587601
Cz06g23100.t1	WT	'+Fe'	'-Glc'	R1	9	21.25359753	'+Fe -Glc +Fe:Glc'	2.171722781
Cz06g23100.t1	WT	'+Fe'	'-Glc'	R2	10	21.15987203	'+Fe -Glc +Fe:Glc'	2.077997276
Cz06g23100.t1	WT	'+Fe'	'-Glc'	R4	12	21.16876875	'+Fe -Glc +Fe:Glc'	2.086893996
Cz06g23100.t1	hxk1-2	'+Fe'	'-Glc'	R1	25	20.89155048	'+Fe -Glc +Fe:Glc'	1.809675732
Cz06g23100.t1	hxk1-2	'+Fe'	'-Glc'	R2	26	20.86831678	'+Fe -Glc +Fe:Glc'	1.786442027
Cz06g23100.t1	hxk1-2	'+Fe'	'-Glc'	R3	27	20.86047384	'+Fe -Glc +Fe:Glc'	1.778599086
Cz06g23100.t1	hxk1-2	'+Fe'	'-Glc'	R4	28	20.90097116	'+Fe -Glc +Fe:Glc'	1.819096405
Cz06g23100.t1	hxk1-1	'+Fe'	'-Glc'	R1	41	19.48458431	'+Fe -Glc +Fe:Glc'	0.402709564
Cz06g23100.t1	hxk1-1	'+Fe'	'-Glc'	R2	42	19.51765505	'+Fe -Glc +Fe:Glc'	0.435780303
Cz06g23100.t1	hxk1-1	'+Fe'	'-Glc'	R3	43	19.46420919	'+Fe -Glc +Fe:Glc'	0.38233444
Cz06g23100.t1	hxk1-1	'+Fe'	'-Glc'	R4	44	19.33190467	'+Fe -Glc +Fe:Glc'	0.25002992
Cz06g23100.t1	WT	'+Fe'	'+Glc'	R1	13	20.17976168	'+Fe -Glc +Fe:Glc'	1.097886933
Cz06g23100.t1	WT	'+Fe'	'+Glc'	R2	14	20.3045933	'+Fe -Glc +Fe:Glc'	1.22271855
Cz06g23100.t1	WT	'+Fe'	'+Glc'	R3	15	20.28257326	'+Fe -Glc +Fe:Glc'	1.200698513
Cz06g23100.t1	WT	'+Fe'	'+Glc'	R4	16	19.98238344	'+Fe -Glc +Fe:Glc'	0.900508689
Cz06g23100.t1	hxk1-2	'+Fe'	'+Glc'	R1	29	20.69789701	'+Fe -Glc +Fe:Glc'	1.616022262
Cz06g23100.t1	hxk1-2	'+Fe'	'+Glc'	R2	30	20.66450749	'+Fe -Glc +Fe:Glc'	1.582632741
Cz06g23100.t1	hxk1-2	'+Fe'	'+Glc'	R3	31	20.75142259	'+Fe -Glc +Fe:Glc'	1.669547844
Cz06g23100.t1	hxk1-2	'+Fe'	'+Glc'	R4	32	20.62397129	'+Fe -Glc +Fe:Glc'	1.542096539
Cz06g23100.t1	hxk1-1	'+Fe'	'+Glc'	R1	45	18.77775262	'+Fe -Glc +Fe:Glc'	-0.304122127
Cz06g23100.t1	hxk1-1	'+Fe'	'+Glc'	R2	46	18.91757689	'+Fe -Glc +Fe:Glc'	-0.164297864
Cz06g23100.t1	hxk1-1	'+Fe'	'+Glc'	R3	47	18.84866929	'+Fe -Glc +Fe:Glc'	-0.233205465
Cz06g23100.t1	hxk1-1	'+Fe'	'+Glc'	R4	48	18.89703522	'+Fe -Glc +Fe:Glc'	-0.184839535
Cz06g26220.t1	WT	'-Fe'	'-Glc'	R1	1	20.01201199	'+Fe -Glc +Fe:Glc'	0.143923177
Cz06g26220.t1	WT	'-Fe'	'-Glc'	R2	2	19.79044582	'+Fe -Glc +Fe:Glc'	-0.077642995
Cz06g26220.t1	WT	'-Fe'	'-Glc'	R3	3	19.87068926	'+Fe -Glc +Fe:Glc'	0.002600446
Cz06g26220.t1	WT	'-Fe'	'-Glc'	R4	4	20.02524064	'+Fe -Glc +Fe:Glc'	0.157151833
Cz06g26220.t1	hxk1-2	'-Fe'	'-Glc'	R1	17	19.84459477	'+Fe -Glc +Fe:Glc'	-0.02349404
Cz06g26220.t1	hxk1-2	'-Fe'	'-Glc'	R2	18	20.00284768	'+Fe -Glc +Fe:Glc'	0.134758864
Cz06g26220.t1	hxk1-2	'-Fe'	'-Glc'	R4	20	19.94907158	'+Fe -Glc +Fe:Glc'	0.080982769
Cz06g26220.t1	hxk1-1	'-Fe'	'-Glc'	R1	33	19.87263808	'+Fe -Glc +Fe:Glc'	0.004549274
Cz06g26220.t1	hxk1-1	'-Fe'	'-Glc'	R2	34	19.80326133	'+Fe -Glc +Fe:Glc'	-0.064827479
Cz06g26220.t1	hxk1-1	'-Fe'	'-Glc'	R3	35	19.8826194	'+Fe -Glc +Fe:Glc'	0.014530587
Cz06g26220.t1	hxk1-1	'-Fe'	'-Glc'	R4	36	19.95902129	'+Fe -Glc +Fe:Glc'	0.090932475
Cz06g26220.t1	WT	'-Fe'	'+Glc'	R1	5	16.17372063	'+Fe -Glc +Fe:Glc'	-3.694368176
Cz06g26220.t1	WT	'-Fe'	'+Glc'	R2	6	16.23741841	'+Fe -Glc +Fe:Glc'	-3.630670396
Cz06g26220.t1	WT	'-Fe'	'+Glc'	R3	7	16.44617335	'+Fe -Glc +Fe:Glc'	-3.421915465
Cz06g26220.t1	WT	'-Fe'	'+Glc'	R4	8	16.15550033	'+Fe -Glc +Fe:Glc'	-3.712588483
Cz06g26220.t1	hxk1-2	'-Fe'	'+Glc'	R1	21	17.26226973	'+Fe -Glc +Fe:Glc'	-2.605819086
Cz06g26220.t1	hxk1-2	'-Fe'	'+Glc'	R2	22	17.38388003	'+Fe -Glc +Fe:Glc'	-2.484208779
Cz06g26220.t1	hxk1-2	'-Fe'	'+Glc'	R4	24	17.21882403	'+Fe -Glc +Fe:Glc'	-2.649264786
Cz06g26220.t1	hxk1-1	'-Fe'	'+Glc'	R2	38	19.97372611	'+Fe -Glc +Fe:Glc'	0.1056373
Cz06g26220.t1	hxk1-1	'-Fe'	'+Glc'	R3	39	19.98055521	'+Fe -Glc +Fe:Glc'	0.112466395
Cz06g26220.t1	WT	'+Fe'	'-Glc'	R1	9	20.87491342	'+Fe -Glc +Fe:Glc'	1.006824606
Cz06g26220.t1	WT	'+Fe'	'-Glc'	R2	10	20.71076399	'+Fe -Glc +Fe:Glc'	0.842675182
Cz06g26220.t1	WT	'+Fe'	'-Glc'	R4	12	20.96615858	'+Fe -Glc +Fe:Glc'	1.098069768
Cz06g26220.t1	hxk1-2	'+Fe'	'-Glc'	R1	25	20.81199752	'+Fe -Glc +Fe:Glc'	0.943908704
Cz06g26220.t1	hxk1-2	'+Fe'	'-Glc'	R2	26	20.78777116	'+Fe -Glc +Fe:Glc'	0.919682349
Cz06g26220.t1	hxk1-2	'+Fe'	'-Glc'	R3	27	20.82864066	'+Fe -Glc +Fe:Glc'	0.960551848
Cz06g26220.t1	hxk1-2	'+Fe'	'-Glc'	R4	28	20.78627666	'+Fe -Glc +Fe:Glc'	0.918187846
Cz06g26220.t1	hxk1-1	'+Fe'	'-Glc'	R1	41	20.41402737	'+Fe -Glc +Fe:Glc'	0.545938558
Cz06g26220.t1	hxk1-1	'+Fe'	'-Glc'	R2	42	20.41402032	'+Fe -Glc +Fe:Glc'	0.545931507
Cz06g26220.t1	hxk1-1	'+Fe'	'-Glc'	R3	43	20.34059713	'+Fe -Glc +Fe:Glc'	0.472508316
Cz06g26220.t1	hxk1-1	'+Fe'	'-Glc'	R4	44	20.40908401	'+Fe -Glc +Fe:Glc'	0.540995196
Cz06g26220.t1	WT	'+Fe'	'+Glc'	R1	13	20.73979441	'+Fe -Glc +Fe:Glc'	0.871705598
Cz06g26220.t1	WT	'+Fe'	'+Glc'	R2	14	21.28817327	'+Fe -Glc +Fe:Glc'	1.420084461
Cz06g26220.t1	WT	'+Fe'	'+Glc'	R3	15	20.96033549	'+Fe -Glc +Fe:Glc'	1.092246682
Cz06g26220.t1	WT	'+Fe'	'+Glc'	R4	16	20.87209634	'+Fe -Glc +Fe:Glc'	1.004007527
Cz06g26220.t1	hxk1-2	'+Fe'	'+Glc'	R1	29	20.38018049	'+Fe -Glc +Fe:Glc'	0.512091678
Cz06g26220.t1	hxk1-2	'+Fe'	'+Glc'	R2	30	20.49378932	'+Fe -Glc +Fe:Glc'	0.625700509
Cz06g26220.t1	hxk1-2	'+Fe'	'+Glc'	R3	31	20.31429497	'+Fe -Glc +Fe:Glc'	0.446206154
Cz06g26220.t1	hxk1-2	'+Fe'	'+Glc'	R4	32	20.48065262	'+Fe -Glc +Fe:Glc'	0.61256381
Cz06g26220.t1	hxk1-1	'+Fe'	'+Glc'	R1	45	21.41385228	'+Fe -Glc +Fe:Glc'	1.545763465
Cz06g26220.t1	hxk1-1	'+Fe'	'+Glc'	R2	46	21.46702928	'+Fe -Glc +Fe:Glc'	1.59894047
Cz06g26220.t1	hxk1-1	'+Fe'	'+Glc'	R3	47	21.35927213	'+Fe -Glc +Fe:Glc'	1.491183324
Cz06g26220.t1	hxk1-1	'+Fe'	'+Glc'	R4	48	21.36958782	'+Fe -Glc +Fe:Glc'	1.501499007
Cz07g02130.t2	WT	'-Fe'	'-Glc'	R1	1	21.18292593	'+Fe -Glc +Fe:Glc'	0.775784936
Cz07g02130.t2	WT	'-Fe'	'-Glc'	R2	2	20.81623411	'+Fe -Glc +Fe:Glc'	0.409093111
Cz07g02130.t2	WT	'-Fe'	'-Glc'	R3	3	21.08351215	'+Fe -Glc +Fe:Glc'	0.676371152
Cz07g02130.t2	WT	'-Fe'	'-Glc'	R4	4	21.00951273	'+Fe -Glc +Fe:Glc'	0.602371735
Cz07g02130.t2	hxk1-2	'-Fe'	'-Glc'	R1	17	22.12269308	'+Fe -Glc +Fe:Glc'	1.715552081
Cz07g02130.t2	hxk1-2	'-Fe'	'-Glc'	R2	18	21.83726915	'+Fe -Glc +Fe:Glc'	1.430128152
Cz07g02130.t2	hxk1-2	'-Fe'	'-Glc'	R4	20	21.83637365	'+Fe -Glc +Fe:Glc'	1.429232648
Cz07g02130.t2	hxk1-1	'-Fe'	'-Glc'	R1	33	19.20909913	'+Fe -Glc +Fe:Glc'	-1.198041866
Cz07g02130.t2	hxk1-1	'-Fe'	'-Glc'	R2	34	18.94640804	'+Fe -Glc +Fe:Glc'	-1.460732961
Cz07g02130.t2	hxk1-1	'-Fe'	'-Glc'	R3	35	18.81348436	'+Fe -Glc +Fe:Glc'	-1.593656639
Cz07g02130.t2	hxk1-1	'-Fe'	'-Glc'	R4	36	18.96439141	'+Fe -Glc +Fe:Glc'	-1.442749584
Cz07g02130.t2	WT	'-Fe'	'+Glc'	R1	5	17.635164	'+Fe -Glc +Fe:Glc'	-2.771977001
Cz07g02130.t2	WT	'-Fe'	'+Glc'	R2	6	17.621694	'+Fe -Glc +Fe:Glc'	-2.785447002
Cz07g02130.t2	WT	'-Fe'	'+Glc'	R3	7	17.80082038	'+Fe -Glc +Fe:Glc'	-2.606320617
Cz07g02130.t2	WT	'-Fe'	'+Glc'	R4	8	17.73010422	'+Fe -Glc +Fe:Glc'	-2.677036778
Cz07g02130.t2	hxk1-2	'-Fe'	'+Glc'	R1	21	18.51343008	'+Fe -Glc +Fe:Glc'	-1.893710913
Cz07g02130.t2	hxk1-2	'-Fe'	'+Glc'	R2	22	18.53631007	'+Fe -Glc +Fe:Glc'	-1.87083093
Cz07g02130.t2	hxk1-2	'-Fe'	'+Glc'	R4	24	18.4876028	'+Fe -Glc +Fe:Glc'	-1.919538193
Cz07g02130.t2	hxk1-1	'-Fe'	'+Glc'	R2	38	19.69675488	'+Fe -Glc +Fe:Glc'	-0.710386121
Cz07g02130.t2	hxk1-1	'-Fe'	'+Glc'	R3	39	19.56428401	'+Fe -Glc +Fe:Glc'	-0.842856983
Cz07g02130.t2	WT	'+Fe'	'-Glc'	R1	9	21.43456203	'+Fe -Glc +Fe:Glc'	1.02742103
Cz07g02130.t2	WT	'+Fe'	'-Glc'	R2	10	21.61912917	'+Fe -Glc +Fe:Glc'	1.211988176
Cz07g02130.t2	WT	'+Fe'	'-Glc'	R4	12	21.31547766	'+Fe -Glc +Fe:Glc'	0.908336666
Cz07g02130.t2	hxk1-2	'+Fe'	'-Glc'	R1	25	21.75768902	'+Fe -Glc +Fe:Glc'	1.350548021
Cz07g02130.t2	hxk1-2	'+Fe'	'-Glc'	R2	26	21.6967352	'+Fe -Glc +Fe:Glc'	1.289594203
Cz07g02130.t2	hxk1-2	'+Fe'	'-Glc'	R3	27	21.76329682	'+Fe -Glc +Fe:Glc'	1.356155819
Cz07g02130.t2	hxk1-2	'+Fe'	'-Glc'	R4	28	21.56132127	'+Fe -Glc +Fe:Glc'	1.154180277
Cz07g02130.t2	hxk1-1	'+Fe'	'-Glc'	R1	41	19.79716604	'+Fe -Glc +Fe:Glc'	-0.609974957
Cz07g02130.t2	hxk1-1	'+Fe'	'-Glc'	R2	42	19.93077412	'+Fe -Glc +Fe:Glc'	-0.47636688
Cz07g02130.t2	hxk1-1	'+Fe'	'-Glc'	R3	43	19.90723407	'+Fe -Glc +Fe:Glc'	-0.49990693
Cz07g02130.t2	hxk1-1	'+Fe'	'-Glc'	R4	44	19.86119306	'+Fe -Glc +Fe:Glc'	-0.545947942
Cz07g02130.t2	WT	'+Fe'	'+Glc'	R1	13	21.22605111	'+Fe -Glc +Fe:Glc'	0.818910114
Cz07g02130.t2	WT	'+Fe'	'+Glc'	R2	14	20.99548698	'+Fe -Glc +Fe:Glc'	0.588345986
Cz07g02130.t2	WT	'+Fe'	'+Glc'	R3	15	20.7590568	'+Fe -Glc +Fe:Glc'	0.351915807
Cz07g02130.t2	WT	'+Fe'	'+Glc'	R4	16	20.66333033	'+Fe -Glc +Fe:Glc'	0.256189333
Cz07g02130.t2	hxk1-2	'+Fe'	'+Glc'	R1	29	22.71522044	'+Fe -Glc +Fe:Glc'	2.30807944
Cz07g02130.t2	hxk1-2	'+Fe'	'+Glc'	R2	30	22.68246049	'+Fe -Glc +Fe:Glc'	2.27531949
Cz07g02130.t2	hxk1-2	'+Fe'	'+Glc'	R3	31	22.71410746	'+Fe -Glc +Fe:Glc'	2.306966458
Cz07g02130.t2	hxk1-2	'+Fe'	'+Glc'	R4	32	22.5961015	'+Fe -Glc +Fe:Glc'	2.1889605
Cz07g02130.t2	hxk1-1	'+Fe'	'+Glc'	R1	45	20.30136141	'+Fe -Glc +Fe:Glc'	-0.105779584
Cz07g02130.t2	hxk1-1	'+Fe'	'+Glc'	R2	46	20.23250282	'+Fe -Glc +Fe:Glc'	-0.174638175
Cz07g02130.t2	hxk1-1	'+Fe'	'+Glc'	R3	47	20.26289583	'+Fe -Glc +Fe:Glc'	-0.144245172
Cz07g02130.t2	hxk1-1	'+Fe'	'+Glc'	R4	48	20.30584109	'+Fe -Glc +Fe:Glc'	-0.101299907
Cz07g08040.t1	WT	'-Fe'	'-Glc'	R1	1	19.33073877	'+Fe -Glc +Fe:Glc'	-0.184351598
Cz07g08040.t1	WT	'-Fe'	'-Glc'	R2	2	19.436261	'+Fe -Glc +Fe:Glc'	-0.078829365
Cz07g08040.t1	WT	'-Fe'	'-Glc'	R3	3	19.35111874	'+Fe -Glc +Fe:Glc'	-0.163971626
Cz07g08040.t1	WT	'-Fe'	'-Glc'	R4	4	19.39360022	'+Fe -Glc +Fe:Glc'	-0.121490141
Cz07g08040.t1	hxk1-2	'-Fe'	'-Glc'	R1	17	19.09757393	'+Fe -Glc +Fe:Glc'	-0.417516432
Cz07g08040.t1	hxk1-2	'-Fe'	'-Glc'	R2	18	19.11714523	'+Fe -Glc +Fe:Glc'	-0.397945137
Cz07g08040.t1	hxk1-2	'-Fe'	'-Glc'	R4	20	18.98735714	'+Fe -Glc +Fe:Glc'	-0.527733229
Cz07g08040.t1	hxk1-1	'-Fe'	'-Glc'	R1	33	20.43102907	'+Fe -Glc +Fe:Glc'	0.915938708
Cz07g08040.t1	hxk1-1	'-Fe'	'-Glc'	R2	34	20.49239898	'+Fe -Glc +Fe:Glc'	0.977308617
Cz07g08040.t1	hxk1-1	'-Fe'	'-Glc'	R3	35	20.46475438	'+Fe -Glc +Fe:Glc'	0.94966401
Cz07g08040.t1	hxk1-1	'-Fe'	'-Glc'	R4	36	20.77561519	'+Fe -Glc +Fe:Glc'	1.260524827
Cz07g08040.t1	WT	'-Fe'	'+Glc'	R1	5	17.11509827	'+Fe -Glc +Fe:Glc'	-2.399992098
Cz07g08040.t1	WT	'-Fe'	'+Glc'	R2	6	16.71299534	'+Fe -Glc +Fe:Glc'	-2.80209503
Cz07g08040.t1	WT	'-Fe'	'+Glc'	R3	7	16.8109259	'+Fe -Glc +Fe:Glc'	-2.704164465
Cz07g08040.t1	WT	'-Fe'	'+Glc'	R4	8	16.87123156	'+Fe -Glc +Fe:Glc'	-2.64385881
Cz07g08040.t1	hxk1-2	'-Fe'	'+Glc'	R1	21	17.45724956	'+Fe -Glc +Fe:Glc'	-2.057840806
Cz07g08040.t1	hxk1-2	'-Fe'	'+Glc'	R2	22	17.37937892	'+Fe -Glc +Fe:Glc'	-2.135711442
Cz07g08040.t1	hxk1-2	'-Fe'	'+Glc'	R4	24	17.35728157	'+Fe -Glc +Fe:Glc'	-2.157808793
Cz07g08040.t1	hxk1-1	'-Fe'	'+Glc'	R2	38	18.29407878	'+Fe -Glc +Fe:Glc'	-1.221011587
Cz07g08040.t1	hxk1-1	'-Fe'	'+Glc'	R3	39	18.31334763	'+Fe -Glc +Fe:Glc'	-1.20174274
Cz07g08040.t1	WT	'+Fe'	'-Glc'	R1	9	20.55683826	'+Fe -Glc +Fe:Glc'	1.041747893
Cz07g08040.t1	WT	'+Fe'	'-Glc'	R2	10	20.61746663	'+Fe -Glc +Fe:Glc'	1.102376263
Cz07g08040.t1	WT	'+Fe'	'-Glc'	R4	12	20.86113872	'+Fe -Glc +Fe:Glc'	1.346048356
Cz07g08040.t1	hxk1-2	'+Fe'	'-Glc'	R1	25	20.23756015	'+Fe -Glc +Fe:Glc'	0.722469783
Cz07g08040.t1	hxk1-2	'+Fe'	'-Glc'	R2	26	20.21269121	'+Fe -Glc +Fe:Glc'	0.697600842
Cz07g08040.t1	hxk1-2	'+Fe'	'-Glc'	R3	27	20.38959537	'+Fe -Glc +Fe:Glc'	0.874505004
Cz07g08040.t1	hxk1-2	'+Fe'	'-Glc'	R4	28	20.3764192	'+Fe -Glc +Fe:Glc'	0.861328838
Cz07g08040.t1	hxk1-1	'+Fe'	'-Glc'	R1	41	19.88962724	'+Fe -Glc +Fe:Glc'	0.374536873
Cz07g08040.t1	hxk1-1	'+Fe'	'-Glc'	R2	42	19.80784549	'+Fe -Glc +Fe:Glc'	0.292755125
Cz07g08040.t1	hxk1-1	'+Fe'	'-Glc'	R3	43	19.82517601	'+Fe -Glc +Fe:Glc'	0.310085646
Cz07g08040.t1	hxk1-1	'+Fe'	'-Glc'	R4	44	19.74458563	'+Fe -Glc +Fe:Glc'	0.229495267
Cz07g08040.t1	WT	'+Fe'	'+Glc'	R1	13	20.56622437	'+Fe -Glc +Fe:Glc'	1.051134003
Cz07g08040.t1	WT	'+Fe'	'+Glc'	R2	14	20.94401238	'+Fe -Glc +Fe:Glc'	1.428922016
Cz07g08040.t1	WT	'+Fe'	'+Glc'	R3	15	20.54798048	'+Fe -Glc +Fe:Glc'	1.032890119
Cz07g08040.t1	WT	'+Fe'	'+Glc'	R4	16	20.76009578	'+Fe -Glc +Fe:Glc'	1.245005416
Cz07g08040.t1	hxk1-2	'+Fe'	'+Glc'	R1	29	20.20224836	'+Fe -Glc +Fe:Glc'	0.687157997
Cz07g08040.t1	hxk1-2	'+Fe'	'+Glc'	R2	30	20.14425995	'+Fe -Glc +Fe:Glc'	0.629169584
Cz07g08040.t1	hxk1-2	'+Fe'	'+Glc'	R3	31	20.16172105	'+Fe -Glc +Fe:Glc'	0.646630684
Cz07g08040.t1	hxk1-2	'+Fe'	'+Glc'	R4	32	20.23401752	'+Fe -Glc +Fe:Glc'	0.718927158
Cz07g08040.t1	hxk1-1	'+Fe'	'+Glc'	R1	45	19.96856058	'+Fe -Glc +Fe:Glc'	0.453470212
Cz07g08040.t1	hxk1-1	'+Fe'	'+Glc'	R2	46	20.01426722	'+Fe -Glc +Fe:Glc'	0.499176852
Cz07g08040.t1	hxk1-1	'+Fe'	'+Glc'	R3	47	19.90999548	'+Fe -Glc +Fe:Glc'	0.394905112
Cz07g08040.t1	hxk1-1	'+Fe'	'+Glc'	R4	48	19.98737846	'+Fe -Glc +Fe:Glc'	0.472288095
Cz07g08130.t1	WT	'-Fe'	'-Glc'	R1	1	18.40664823	'+Fe -Glc +Fe:Glc'	-1.039055425
Cz07g08130.t1	WT	'-Fe'	'-Glc'	R2	2	18.63948378	'+Fe -Glc +Fe:Glc'	-0.806219877
Cz07g08130.t1	WT	'-Fe'	'-Glc'	R3	3	18.37460009	'+Fe -Glc +Fe:Glc'	-1.071103566
Cz07g08130.t1	WT	'-Fe'	'-Glc'	R4	4	18.5038214	'+Fe -Glc +Fe:Glc'	-0.941882253
Cz07g08130.t1	hxk1-2	'-Fe'	'-Glc'	R1	17	18.44768238	'+Fe -Glc +Fe:Glc'	-0.998021272
Cz07g08130.t1	hxk1-2	'-Fe'	'-Glc'	R2	18	18.4852217	'+Fe -Glc +Fe:Glc'	-0.96048195
Cz07g08130.t1	hxk1-2	'-Fe'	'-Glc'	R4	20	18.47705863	'+Fe -Glc +Fe:Glc'	-0.968645023
Cz07g08130.t1	hxk1-1	'-Fe'	'-Glc'	R1	33	20.59561911	'+Fe -Glc +Fe:Glc'	1.149915452
Cz07g08130.t1	hxk1-1	'-Fe'	'-Glc'	R2	34	20.61066142	'+Fe -Glc +Fe:Glc'	1.164957762
Cz07g08130.t1	hxk1-1	'-Fe'	'-Glc'	R3	35	20.7247438	'+Fe -Glc +Fe:Glc'	1.279040147
Cz07g08130.t1	hxk1-1	'-Fe'	'-Glc'	R4	36	20.62851875	'+Fe -Glc +Fe:Glc'	1.182815092
Cz07g08130.t1	WT	'-Fe'	'+Glc'	R1	5	16.01540401	'+Fe -Glc +Fe:Glc'	-3.430299641
Cz07g08130.t1	WT	'-Fe'	'+Glc'	R2	6	15.49599796	'+Fe -Glc +Fe:Glc'	-3.949705698
Cz07g08130.t1	WT	'-Fe'	'+Glc'	R3	7	15.5164839	'+Fe -Glc +Fe:Glc'	-3.929219752
Cz07g08130.t1	WT	'-Fe'	'+Glc'	R4	8	15.71755189	'+Fe -Glc +Fe:Glc'	-3.728151767
Cz07g08130.t1	hxk1-2	'-Fe'	'+Glc'	R1	21	17.12402016	'+Fe -Glc +Fe:Glc'	-2.321683499
Cz07g08130.t1	hxk1-2	'-Fe'	'+Glc'	R2	22	16.64671539	'+Fe -Glc +Fe:Glc'	-2.79898826
Cz07g08130.t1	hxk1-2	'-Fe'	'+Glc'	R4	24	16.79428955	'+Fe -Glc +Fe:Glc'	-2.651414103
Cz07g08130.t1	hxk1-1	'-Fe'	'+Glc'	R2	38	19.57387224	'+Fe -Glc +Fe:Glc'	0.128168584
Cz07g08130.t1	hxk1-1	'-Fe'	'+Glc'	R3	39	19.58770302	'+Fe -Glc +Fe:Glc'	0.141999362
Cz07g08130.t1	WT	'+Fe'	'-Glc'	R1	9	20.52142673	'+Fe -Glc +Fe:Glc'	1.075723073
Cz07g08130.t1	WT	'+Fe'	'-Glc'	R2	10	20.44528935	'+Fe -Glc +Fe:Glc'	0.999585691
Cz07g08130.t1	WT	'+Fe'	'-Glc'	R4	12	20.31904565	'+Fe -Glc +Fe:Glc'	0.873341996
Cz07g08130.t1	hxk1-2	'+Fe'	'-Glc'	R1	25	20.03111275	'+Fe -Glc +Fe:Glc'	0.585409097
Cz07g08130.t1	hxk1-2	'+Fe'	'-Glc'	R2	26	19.93546717	'+Fe -Glc +Fe:Glc'	0.489763519
Cz07g08130.t1	hxk1-2	'+Fe'	'-Glc'	R3	27	20.08608586	'+Fe -Glc +Fe:Glc'	0.640382209
Cz07g08130.t1	hxk1-2	'+Fe'	'-Glc'	R4	28	20.04860421	'+Fe -Glc +Fe:Glc'	0.602900558
Cz07g08130.t1	hxk1-1	'+Fe'	'-Glc'	R1	41	20.11433954	'+Fe -Glc +Fe:Glc'	0.668635882
Cz07g08130.t1	hxk1-1	'+Fe'	'-Glc'	R2	42	20.14004126	'+Fe -Glc +Fe:Glc'	0.694337606
Cz07g08130.t1	hxk1-1	'+Fe'	'-Glc'	R3	43	20.08729473	'+Fe -Glc +Fe:Glc'	0.641591079
Cz07g08130.t1	hxk1-1	'+Fe'	'-Glc'	R4	44	20.06150724	'+Fe -Glc +Fe:Glc'	0.615803586
Cz07g08130.t1	WT	'+Fe'	'+Glc'	R1	13	20.76189873	'+Fe -Glc +Fe:Glc'	1.316195079
Cz07g08130.t1	WT	'+Fe'	'+Glc'	R2	14	20.55282186	'+Fe -Glc +Fe:Glc'	1.107118205
Cz07g08130.t1	WT	'+Fe'	'+Glc'	R3	15	20.65266954	'+Fe -Glc +Fe:Glc'	1.206965884
Cz07g08130.t1	WT	'+Fe'	'+Glc'	R4	16	20.76308847	'+Fe -Glc +Fe:Glc'	1.317384811
Cz07g08130.t1	hxk1-2	'+Fe'	'+Glc'	R1	29	20.67661665	'+Fe -Glc +Fe:Glc'	1.230912999
Cz07g08130.t1	hxk1-2	'+Fe'	'+Glc'	R2	30	20.65219537	'+Fe -Glc +Fe:Glc'	1.206491711
Cz07g08130.t1	hxk1-2	'+Fe'	'+Glc'	R3	31	20.65924913	'+Fe -Glc +Fe:Glc'	1.213545479
Cz07g08130.t1	hxk1-2	'+Fe'	'+Glc'	R4	32	20.74245781	'+Fe -Glc +Fe:Glc'	1.296754156
Cz07g08130.t1	hxk1-1	'+Fe'	'+Glc'	R1	45	21.09377286	'+Fe -Glc +Fe:Glc'	1.648069206
Cz07g08130.t1	hxk1-1	'+Fe'	'+Glc'	R2	46	21.19002505	'+Fe -Glc +Fe:Glc'	1.744321397
Cz07g08130.t1	hxk1-1	'+Fe'	'+Glc'	R3	47	21.10506384	'+Fe -Glc +Fe:Glc'	1.65936019
Cz07g08130.t1	hxk1-1	'+Fe'	'+Glc'	R4	48	21.15908593	'+Fe -Glc +Fe:Glc'	1.713382275
Cz07g14095.t1	WT	'-Fe'	'-Glc'	R1	1	21.36243284	'+Fe -Glc +Fe:Glc'	1.061722919
Cz07g14095.t1	WT	'-Fe'	'-Glc'	R2	2	21.31837234	'+Fe -Glc +Fe:Glc'	1.017662418
Cz07g14095.t1	WT	'-Fe'	'-Glc'	R3	3	21.49578787	'+Fe -Glc +Fe:Glc'	1.195077947
Cz07g14095.t1	WT	'-Fe'	'-Glc'	R4	4	21.26071768	'+Fe -Glc +Fe:Glc'	0.960007761
Cz07g14095.t1	hxk1-2	'-Fe'	'-Glc'	R1	17	20.71869645	'+Fe -Glc +Fe:Glc'	0.417986529
Cz07g14095.t1	hxk1-2	'-Fe'	'-Glc'	R2	18	20.72076352	'+Fe -Glc +Fe:Glc'	0.420053593
Cz07g14095.t1	hxk1-2	'-Fe'	'-Glc'	R4	20	20.74112358	'+Fe -Glc +Fe:Glc'	0.440413656
Cz07g14095.t1	hxk1-1	'-Fe'	'-Glc'	R1	33	19.28586021	'+Fe -Glc +Fe:Glc'	-1.014849715
Cz07g14095.t1	hxk1-1	'-Fe'	'-Glc'	R2	34	19.26361175	'+Fe -Glc +Fe:Glc'	-1.037098172
Cz07g14095.t1	hxk1-1	'-Fe'	'-Glc'	R3	35	19.20074474	'+Fe -Glc +Fe:Glc'	-1.099965187
Cz07g14095.t1	hxk1-1	'-Fe'	'-Glc'	R4	36	19.28898131	'+Fe -Glc +Fe:Glc'	-1.011728615
Cz07g14095.t1	WT	'-Fe'	'+Glc'	R1	5	17.42791667	'+Fe -Glc +Fe:Glc'	-2.872793256
Cz07g14095.t1	WT	'-Fe'	'+Glc'	R2	6	17.5269027	'+Fe -Glc +Fe:Glc'	-2.773807219
Cz07g14095.t1	WT	'-Fe'	'+Glc'	R3	7	17.14423481	'+Fe -Glc +Fe:Glc'	-3.156475112
Cz07g14095.t1	WT	'-Fe'	'+Glc'	R4	8	17.48424239	'+Fe -Glc +Fe:Glc'	-2.816467532
Cz07g14095.t1	hxk1-2	'-Fe'	'+Glc'	R1	21	17.96774021	'+Fe -Glc +Fe:Glc'	-2.33296971
Cz07g14095.t1	hxk1-2	'-Fe'	'+Glc'	R2	22	18.15376945	'+Fe -Glc +Fe:Glc'	-2.14694047
Cz07g14095.t1	hxk1-2	'-Fe'	'+Glc'	R4	24	17.90895888	'+Fe -Glc +Fe:Glc'	-2.391751039
Cz07g14095.t1	hxk1-1	'-Fe'	'+Glc'	R2	38	21.09493249	'+Fe -Glc +Fe:Glc'	0.794222569
Cz07g14095.t1	hxk1-1	'-Fe'	'+Glc'	R3	39	21.05789641	'+Fe -Glc +Fe:Glc'	0.757186488
Cz07g14095.t1	WT	'+Fe'	'-Glc'	R1	9	19.74168922	'+Fe -Glc +Fe:Glc'	-0.5590207
Cz07g14095.t1	WT	'+Fe'	'-Glc'	R2	10	19.69718894	'+Fe -Glc +Fe:Glc'	-0.60352098
Cz07g14095.t1	WT	'+Fe'	'-Glc'	R4	12	19.79998777	'+Fe -Glc +Fe:Glc'	-0.500722151
Cz07g14095.t1	hxk1-2	'+Fe'	'-Glc'	R1	25	20.06650977	'+Fe -Glc +Fe:Glc'	-0.234200152
Cz07g14095.t1	hxk1-2	'+Fe'	'-Glc'	R2	26	20.21965153	'+Fe -Glc +Fe:Glc'	-0.081058391
Cz07g14095.t1	hxk1-2	'+Fe'	'-Glc'	R3	27	19.93716134	'+Fe -Glc +Fe:Glc'	-0.363548581
Cz07g14095.t1	hxk1-2	'+Fe'	'-Glc'	R4	28	19.94475846	'+Fe -Glc +Fe:Glc'	-0.355951463
Cz07g14095.t1	hxk1-1	'+Fe'	'-Glc'	R1	41	21.52832141	'+Fe -Glc +Fe:Glc'	1.22761149
Cz07g14095.t1	hxk1-1	'+Fe'	'-Glc'	R2	42	21.33899171	'+Fe -Glc +Fe:Glc'	1.038281784
Cz07g14095.t1	hxk1-1	'+Fe'	'-Glc'	R3	43	21.38098708	'+Fe -Glc +Fe:Glc'	1.080277155
Cz07g14095.t1	hxk1-1	'+Fe'	'-Glc'	R4	44	21.15280465	'+Fe -Glc +Fe:Glc'	0.852094725
Cz07g14095.t1	WT	'+Fe'	'+Glc'	R1	13	20.72048518	'+Fe -Glc +Fe:Glc'	0.41977526
Cz07g14095.t1	WT	'+Fe'	'+Glc'	R2	14	21.06268936	'+Fe -Glc +Fe:Glc'	0.761979434
Cz07g14095.t1	WT	'+Fe'	'+Glc'	R3	15	20.49145045	'+Fe -Glc +Fe:Glc'	0.190740531
Cz07g14095.t1	WT	'+Fe'	'+Glc'	R4	16	20.48982286	'+Fe -Glc +Fe:Glc'	0.189112937
Cz07g14095.t1	hxk1-2	'+Fe'	'+Glc'	R1	29	21.57113696	'+Fe -Glc +Fe:Glc'	1.270427036
Cz07g14095.t1	hxk1-2	'+Fe'	'+Glc'	R2	30	21.41441528	'+Fe -Glc +Fe:Glc'	1.113705353
Cz07g14095.t1	hxk1-2	'+Fe'	'+Glc'	R3	31	21.41438833	'+Fe -Glc +Fe:Glc'	1.113678409
Cz07g14095.t1	hxk1-2	'+Fe'	'+Glc'	R4	32	21.55404825	'+Fe -Glc +Fe:Glc'	1.253338328
Cz07g14095.t1	hxk1-1	'+Fe'	'+Glc'	R1	45	22.27076396	'+Fe -Glc +Fe:Glc'	1.970054036
Cz07g14095.t1	hxk1-1	'+Fe'	'+Glc'	R2	46	22.29658758	'+Fe -Glc +Fe:Glc'	1.995877658
Cz07g14095.t1	hxk1-1	'+Fe'	'+Glc'	R3	47	22.27406133	'+Fe -Glc +Fe:Glc'	1.973351406
Cz07g14095.t1	hxk1-1	'+Fe'	'+Glc'	R4	48	22.13893895	'+Fe -Glc +Fe:Glc'	1.838229024
Cz07g26110.t1	WT	'-Fe'	'-Glc'	R1	1	19.78074833	'+Fe -Glc +Fe:Glc'	0.018511251
Cz07g26110.t1	WT	'-Fe'	'-Glc'	R2	2	19.67711197	'+Fe -Glc +Fe:Glc'	-0.085125115
Cz07g26110.t1	WT	'-Fe'	'-Glc'	R3	3	19.60292754	'+Fe -Glc +Fe:Glc'	-0.159309542
Cz07g26110.t1	WT	'-Fe'	'-Glc'	R4	4	19.67414793	'+Fe -Glc +Fe:Glc'	-0.088089156
Cz07g26110.t1	hxk1-2	'-Fe'	'-Glc'	R1	17	20.01905703	'+Fe -Glc +Fe:Glc'	0.256819946
Cz07g26110.t1	hxk1-2	'-Fe'	'-Glc'	R2	18	20.05482164	'+Fe -Glc +Fe:Glc'	0.292584555
Cz07g26110.t1	hxk1-2	'-Fe'	'-Glc'	R4	20	19.98794687	'+Fe -Glc +Fe:Glc'	0.225709786
Cz07g26110.t1	hxk1-1	'-Fe'	'-Glc'	R1	33	19.20427178	'+Fe -Glc +Fe:Glc'	-0.557965303
Cz07g26110.t1	hxk1-1	'-Fe'	'-Glc'	R2	34	19.16679417	'+Fe -Glc +Fe:Glc'	-0.595442915
Cz07g26110.t1	hxk1-1	'-Fe'	'-Glc'	R3	35	19.09825922	'+Fe -Glc +Fe:Glc'	-0.663977864
Cz07g26110.t1	hxk1-1	'-Fe'	'-Glc'	R4	36	19.27975644	'+Fe -Glc +Fe:Glc'	-0.482480642
Cz07g26110.t1	WT	'-Fe'	'+Glc'	R1	5	17.64177814	'+Fe -Glc +Fe:Glc'	-2.120458942
Cz07g26110.t1	WT	'-Fe'	'+Glc'	R2	6	17.43065438	'+Fe -Glc +Fe:Glc'	-2.331582703
Cz07g26110.t1	WT	'-Fe'	'+Glc'	R3	7	17.35355406	'+Fe -Glc +Fe:Glc'	-2.408683024
Cz07g26110.t1	WT	'-Fe'	'+Glc'	R4	8	17.63567538	'+Fe -Glc +Fe:Glc'	-2.126561704
Cz07g26110.t1	hxk1-2	'-Fe'	'+Glc'	R1	21	18.53557828	'+Fe -Glc +Fe:Glc'	-1.226658805
Cz07g26110.t1	hxk1-2	'-Fe'	'+Glc'	R2	22	18.61230121	'+Fe -Glc +Fe:Glc'	-1.14993587
Cz07g26110.t1	hxk1-2	'-Fe'	'+Glc'	R4	24	18.5589587	'+Fe -Glc +Fe:Glc'	-1.203278386
Cz07g26110.t1	hxk1-1	'-Fe'	'+Glc'	R2	38	18.19085966	'+Fe -Glc +Fe:Glc'	-1.571377418
Cz07g26110.t1	hxk1-1	'-Fe'	'+Glc'	R3	39	18.34934794	'+Fe -Glc +Fe:Glc'	-1.412889144
Cz07g26110.t1	WT	'+Fe'	'-Glc'	R1	9	20.84134917	'+Fe -Glc +Fe:Glc'	1.07911209
Cz07g26110.t1	WT	'+Fe'	'-Glc'	R2	10	20.86784969	'+Fe -Glc +Fe:Glc'	1.105612605
Cz07g26110.t1	WT	'+Fe'	'-Glc'	R4	12	20.91054634	'+Fe -Glc +Fe:Glc'	1.148309261
Cz07g26110.t1	hxk1-2	'+Fe'	'-Glc'	R1	25	20.95085631	'+Fe -Glc +Fe:Glc'	1.188619226
Cz07g26110.t1	hxk1-2	'+Fe'	'-Glc'	R2	26	20.82429725	'+Fe -Glc +Fe:Glc'	1.062060166
Cz07g26110.t1	hxk1-2	'+Fe'	'-Glc'	R3	27	20.89565772	'+Fe -Glc +Fe:Glc'	1.133420642
Cz07g26110.t1	hxk1-2	'+Fe'	'-Glc'	R4	28	20.88886705	'+Fe -Glc +Fe:Glc'	1.126629966
Cz07g26110.t1	hxk1-1	'+Fe'	'-Glc'	R1	41	20.72898985	'+Fe -Glc +Fe:Glc'	0.966752765
Cz07g26110.t1	hxk1-1	'+Fe'	'-Glc'	R2	42	20.80562331	'+Fe -Glc +Fe:Glc'	1.043386227
Cz07g26110.t1	hxk1-1	'+Fe'	'-Glc'	R3	43	20.64800141	'+Fe -Glc +Fe:Glc'	0.885764331
Cz07g26110.t1	hxk1-1	'+Fe'	'-Glc'	R4	44	20.65215492	'+Fe -Glc +Fe:Glc'	0.889917835
Cz07g26110.t1	WT	'+Fe'	'+Glc'	R1	13	19.82701989	'+Fe -Glc +Fe:Glc'	0.064782803
Cz07g26110.t1	WT	'+Fe'	'+Glc'	R2	14	20.33171216	'+Fe -Glc +Fe:Glc'	0.569475077
Cz07g26110.t1	WT	'+Fe'	'+Glc'	R3	15	19.99601541	'+Fe -Glc +Fe:Glc'	0.23377833
Cz07g26110.t1	WT	'+Fe'	'+Glc'	R4	16	19.91518803	'+Fe -Glc +Fe:Glc'	0.152950945
Cz07g26110.t1	hxk1-2	'+Fe'	'+Glc'	R1	29	20.37750629	'+Fe -Glc +Fe:Glc'	0.615269207
Cz07g26110.t1	hxk1-2	'+Fe'	'+Glc'	R2	30	20.37499526	'+Fe -Glc +Fe:Glc'	0.612758173
Cz07g26110.t1	hxk1-2	'+Fe'	'+Glc'	R3	31	20.36907307	'+Fe -Glc +Fe:Glc'	0.60683599
Cz07g26110.t1	hxk1-2	'+Fe'	'+Glc'	R4	32	20.52419062	'+Fe -Glc +Fe:Glc'	0.761953538
Cz07g26110.t1	hxk1-1	'+Fe'	'+Glc'	R1	45	20.2791002	'+Fe -Glc +Fe:Glc'	0.516863113
Cz07g26110.t1	hxk1-1	'+Fe'	'+Glc'	R2	46	20.26683571	'+Fe -Glc +Fe:Glc'	0.504598624
Cz07g26110.t1	hxk1-1	'+Fe'	'+Glc'	R3	47	20.33239068	'+Fe -Glc +Fe:Glc'	0.5701536
Cz07g26110.t1	hxk1-1	'+Fe'	'+Glc'	R4	48	20.31342356	'+Fe -Glc +Fe:Glc'	0.55118648
Cz08g00140.t1	WT	'-Fe'	'-Glc'	R1	1	22.79294437	'+Fe -Glc +Fe:Glc'	0.192383853
Cz08g00140.t1	WT	'-Fe'	'-Glc'	R2	2	22.71504594	'+Fe -Glc +Fe:Glc'	0.114485421
Cz08g00140.t1	WT	'-Fe'	'-Glc'	R3	3	22.81231351	'+Fe -Glc +Fe:Glc'	0.211752995
Cz08g00140.t1	WT	'-Fe'	'-Glc'	R4	4	22.83110623	'+Fe -Glc +Fe:Glc'	0.230545718
Cz08g00140.t1	hxk1-2	'-Fe'	'-Glc'	R1	17	22.82527987	'+Fe -Glc +Fe:Glc'	0.224719355
Cz08g00140.t1	hxk1-2	'-Fe'	'-Glc'	R2	18	22.80620947	'+Fe -Glc +Fe:Glc'	0.205648955
Cz08g00140.t1	hxk1-2	'-Fe'	'-Glc'	R4	20	22.79207922	'+Fe -Glc +Fe:Glc'	0.191518704
Cz08g00140.t1	hxk1-1	'-Fe'	'-Glc'	R1	33	23.05457398	'+Fe -Glc +Fe:Glc'	0.454013464
Cz08g00140.t1	hxk1-1	'-Fe'	'-Glc'	R2	34	22.96374534	'+Fe -Glc +Fe:Glc'	0.363184825
Cz08g00140.t1	hxk1-1	'-Fe'	'-Glc'	R3	35	22.8254106	'+Fe -Glc +Fe:Glc'	0.224850085
Cz08g00140.t1	hxk1-1	'-Fe'	'-Glc'	R4	36	22.87286012	'+Fe -Glc +Fe:Glc'	0.272299601
Cz08g00140.t1	WT	'-Fe'	'+Glc'	R1	5	20.92364342	'+Fe -Glc +Fe:Glc'	-1.676917097
Cz08g00140.t1	WT	'-Fe'	'+Glc'	R2	6	21.07307518	'+Fe -Glc +Fe:Glc'	-1.527485329
Cz08g00140.t1	WT	'-Fe'	'+Glc'	R3	7	21.02436246	'+Fe -Glc +Fe:Glc'	-1.57619805
Cz08g00140.t1	WT	'-Fe'	'+Glc'	R4	8	20.94508202	'+Fe -Glc +Fe:Glc'	-1.655478494
Cz08g00140.t1	hxk1-2	'-Fe'	'+Glc'	R1	21	21.91697568	'+Fe -Glc +Fe:Glc'	-0.683584839
Cz08g00140.t1	hxk1-2	'-Fe'	'+Glc'	R2	22	21.79944664	'+Fe -Glc +Fe:Glc'	-0.801113877
Cz08g00140.t1	hxk1-2	'-Fe'	'+Glc'	R4	24	21.62069989	'+Fe -Glc +Fe:Glc'	-0.979860625
Cz08g00140.t1	hxk1-1	'-Fe'	'+Glc'	R2	38	22.27526244	'+Fe -Glc +Fe:Glc'	-0.325298073
Cz08g00140.t1	hxk1-1	'-Fe'	'+Glc'	R3	39	22.27898032	'+Fe -Glc +Fe:Glc'	-0.321580195
Cz08g00140.t1	WT	'+Fe'	'-Glc'	R1	9	22.34303318	'+Fe -Glc +Fe:Glc'	-0.257527335
Cz08g00140.t1	WT	'+Fe'	'-Glc'	R2	10	22.27207299	'+Fe -Glc +Fe:Glc'	-0.328487523
Cz08g00140.t1	WT	'+Fe'	'-Glc'	R4	12	22.24338157	'+Fe -Glc +Fe:Glc'	-0.357178945
Cz08g00140.t1	hxk1-2	'+Fe'	'-Glc'	R1	25	22.89076801	'+Fe -Glc +Fe:Glc'	0.290207491
Cz08g00140.t1	hxk1-2	'+Fe'	'-Glc'	R2	26	22.70069246	'+Fe -Glc +Fe:Glc'	0.100131946
Cz08g00140.t1	hxk1-2	'+Fe'	'-Glc'	R3	27	22.83515559	'+Fe -Glc +Fe:Glc'	0.234595079
Cz08g00140.t1	hxk1-2	'+Fe'	'-Glc'	R4	28	22.7463199	'+Fe -Glc +Fe:Glc'	0.145759388
Cz08g00140.t1	hxk1-1	'+Fe'	'-Glc'	R1	41	23.32189152	'+Fe -Glc +Fe:Glc'	0.721331003
Cz08g00140.t1	hxk1-1	'+Fe'	'-Glc'	R2	42	23.21090022	'+Fe -Glc +Fe:Glc'	0.610339707
Cz08g00140.t1	hxk1-1	'+Fe'	'-Glc'	R3	43	23.18330456	'+Fe -Glc +Fe:Glc'	0.582744046
Cz08g00140.t1	hxk1-1	'+Fe'	'-Glc'	R4	44	23.09970746	'+Fe -Glc +Fe:Glc'	0.499146945
Cz08g00140.t1	WT	'+Fe'	'+Glc'	R1	13	22.40144538	'+Fe -Glc +Fe:Glc'	-0.199115138
Cz08g00140.t1	WT	'+Fe'	'+Glc'	R2	14	22.6019428	'+Fe -Glc +Fe:Glc'	0.001382282
Cz08g00140.t1	WT	'+Fe'	'+Glc'	R3	15	22.41014296	'+Fe -Glc +Fe:Glc'	-0.190417551
Cz08g00140.t1	WT	'+Fe'	'+Glc'	R4	16	22.33423372	'+Fe -Glc +Fe:Glc'	-0.26632679
Cz08g00140.t1	hxk1-2	'+Fe'	'+Glc'	R1	29	23.36303761	'+Fe -Glc +Fe:Glc'	0.762477097
Cz08g00140.t1	hxk1-2	'+Fe'	'+Glc'	R2	30	23.35332616	'+Fe -Glc +Fe:Glc'	0.752765642
Cz08g00140.t1	hxk1-2	'+Fe'	'+Glc'	R3	31	23.22374089	'+Fe -Glc +Fe:Glc'	0.623180378
Cz08g00140.t1	hxk1-2	'+Fe'	'+Glc'	R4	32	23.33317028	'+Fe -Glc +Fe:Glc'	0.732609767
Cz08g00140.t1	hxk1-1	'+Fe'	'+Glc'	R1	45	23.19588689	'+Fe -Glc +Fe:Glc'	0.595326376
Cz08g00140.t1	hxk1-1	'+Fe'	'+Glc'	R2	46	23.23657772	'+Fe -Glc +Fe:Glc'	0.636017207
Cz08g00140.t1	hxk1-1	'+Fe'	'+Glc'	R3	47	23.24535436	'+Fe -Glc +Fe:Glc'	0.644793845
Cz08g00140.t1	hxk1-1	'+Fe'	'+Glc'	R4	48	23.1289192	'+Fe -Glc +Fe:Glc'	0.528358687
Cz08g14060.t1	WT	'-Fe'	'-Glc'	R1	1	19.46660237	'+Fe -Glc +Fe:Glc'	0.081452736
Cz08g14060.t1	WT	'-Fe'	'-Glc'	R2	2	19.39550428	'+Fe -Glc +Fe:Glc'	0.01035465
Cz08g14060.t1	WT	'-Fe'	'-Glc'	R3	3	19.37236454	'+Fe -Glc +Fe:Glc'	-0.01278509
Cz08g14060.t1	WT	'-Fe'	'-Glc'	R4	4	19.41354862	'+Fe -Glc +Fe:Glc'	0.028398992
Cz08g14060.t1	hxk1-2	'-Fe'	'-Glc'	R1	17	19.93469314	'+Fe -Glc +Fe:Glc'	0.549543506
Cz08g14060.t1	hxk1-2	'-Fe'	'-Glc'	R2	18	19.85630652	'+Fe -Glc +Fe:Glc'	0.471156892
Cz08g14060.t1	hxk1-2	'-Fe'	'-Glc'	R4	20	19.95125313	'+Fe -Glc +Fe:Glc'	0.566103502
Cz08g14060.t1	hxk1-1	'-Fe'	'-Glc'	R1	33	20.8261196	'+Fe -Glc +Fe:Glc'	1.440969964
Cz08g14060.t1	hxk1-1	'-Fe'	'-Glc'	R2	34	20.8239292	'+Fe -Glc +Fe:Glc'	1.438779564
Cz08g14060.t1	hxk1-1	'-Fe'	'-Glc'	R3	35	20.84031027	'+Fe -Glc +Fe:Glc'	1.455160636
Cz08g14060.t1	hxk1-1	'-Fe'	'-Glc'	R4	36	20.96659243	'+Fe -Glc +Fe:Glc'	1.581442797
Cz08g14060.t1	WT	'-Fe'	'+Glc'	R1	5	14.67927434	'+Fe -Glc +Fe:Glc'	-4.705875296
Cz08g14060.t1	WT	'-Fe'	'+Glc'	R2	6	13.87607049	'+Fe -Glc +Fe:Glc'	-5.509079145
Cz08g14060.t1	WT	'-Fe'	'+Glc'	R3	7	13.99277996	'+Fe -Glc +Fe:Glc'	-5.39236967
Cz08g14060.t1	WT	'-Fe'	'+Glc'	R4	8	13.43959844	'+Fe -Glc +Fe:Glc'	-5.945551191
Cz08g14060.t1	hxk1-2	'-Fe'	'+Glc'	R1	21	16.0070326	'+Fe -Glc +Fe:Glc'	-3.37811703
Cz08g14060.t1	hxk1-2	'-Fe'	'+Glc'	R2	22	16.00139025	'+Fe -Glc +Fe:Glc'	-3.383759379
Cz08g14060.t1	hxk1-2	'-Fe'	'+Glc'	R4	24	16.03234133	'+Fe -Glc +Fe:Glc'	-3.352808301
Cz08g14060.t1	hxk1-1	'-Fe'	'+Glc'	R2	38	17.54692186	'+Fe -Glc +Fe:Glc'	-1.838227775
Cz08g14060.t1	hxk1-1	'-Fe'	'+Glc'	R3	39	17.64649984	'+Fe -Glc +Fe:Glc'	-1.738649789
Cz08g14060.t1	WT	'+Fe'	'-Glc'	R1	9	20.38356454	'+Fe -Glc +Fe:Glc'	0.998414909
Cz08g14060.t1	WT	'+Fe'	'-Glc'	R2	10	20.21435023	'+Fe -Glc +Fe:Glc'	0.829200601
Cz08g14060.t1	WT	'+Fe'	'-Glc'	R4	12	20.26269492	'+Fe -Glc +Fe:Glc'	0.877545288
Cz08g14060.t1	hxk1-2	'+Fe'	'-Glc'	R1	25	20.45249278	'+Fe -Glc +Fe:Glc'	1.067343145
Cz08g14060.t1	hxk1-2	'+Fe'	'-Glc'	R2	26	20.52376077	'+Fe -Glc +Fe:Glc'	1.138611141
Cz08g14060.t1	hxk1-2	'+Fe'	'-Glc'	R3	27	20.48082688	'+Fe -Glc +Fe:Glc'	1.095677251
Cz08g14060.t1	hxk1-2	'+Fe'	'-Glc'	R4	28	20.39666859	'+Fe -Glc +Fe:Glc'	1.011518955
Cz08g14060.t1	hxk1-1	'+Fe'	'-Glc'	R1	41	21.58674862	'+Fe -Glc +Fe:Glc'	2.201598991
Cz08g14060.t1	hxk1-1	'+Fe'	'-Glc'	R2	42	21.44997841	'+Fe -Glc +Fe:Glc'	2.064828778
Cz08g14060.t1	hxk1-1	'+Fe'	'-Glc'	R3	43	21.46038713	'+Fe -Glc +Fe:Glc'	2.075237496
Cz08g14060.t1	hxk1-1	'+Fe'	'-Glc'	R4	44	21.34305391	'+Fe -Glc +Fe:Glc'	1.95790428
Cz08g14060.t1	WT	'+Fe'	'+Glc'	R1	13	20.63216834	'+Fe -Glc +Fe:Glc'	1.247018704
Cz08g14060.t1	WT	'+Fe'	'+Glc'	R2	14	20.42135587	'+Fe -Glc +Fe:Glc'	1.036206239
Cz08g14060.t1	WT	'+Fe'	'+Glc'	R3	15	20.51584765	'+Fe -Glc +Fe:Glc'	1.13069802
Cz08g14060.t1	WT	'+Fe'	'+Glc'	R4	16	20.56901729	'+Fe -Glc +Fe:Glc'	1.183867659
Cz08g14060.t1	hxk1-2	'+Fe'	'+Glc'	R1	29	20.30043589	'+Fe -Glc +Fe:Glc'	0.915286257
Cz08g14060.t1	hxk1-2	'+Fe'	'+Glc'	R2	30	20.30180192	'+Fe -Glc +Fe:Glc'	0.916652287
Cz08g14060.t1	hxk1-2	'+Fe'	'+Glc'	R3	31	20.51458025	'+Fe -Glc +Fe:Glc'	1.129430616
Cz08g14060.t1	hxk1-2	'+Fe'	'+Glc'	R4	32	20.25530089	'+Fe -Glc +Fe:Glc'	0.870151263
Cz08g14060.t1	hxk1-1	'+Fe'	'+Glc'	R1	45	20.29874391	'+Fe -Glc +Fe:Glc'	0.913594276
Cz08g14060.t1	hxk1-1	'+Fe'	'+Glc'	R2	46	20.46274017	'+Fe -Glc +Fe:Glc'	1.077590544
Cz08g14060.t1	hxk1-1	'+Fe'	'+Glc'	R3	47	20.33643677	'+Fe -Glc +Fe:Glc'	0.951287137
Cz08g14060.t1	hxk1-1	'+Fe'	'+Glc'	R4	48	20.32934522	'+Fe -Glc +Fe:Glc'	0.944195589
Cz08g18010.t1	WT	'-Fe'	'-Glc'	R1	1	24.78821444	'+Fe -Glc +Fe:Glc'	0.138907683
Cz08g18010.t1	WT	'-Fe'	'-Glc'	R2	2	24.43279892	'+Fe -Glc +Fe:Glc'	-0.216507832
Cz08g18010.t1	WT	'-Fe'	'-Glc'	R3	3	24.48782886	'+Fe -Glc +Fe:Glc'	-0.161477893
Cz08g18010.t1	WT	'-Fe'	'-Glc'	R4	4	24.65318725	'+Fe -Glc +Fe:Glc'	0.003880498
Cz08g18010.t1	hxk1-2	'-Fe'	'-Glc'	R1	17	25.19601185	'+Fe -Glc +Fe:Glc'	0.546705097
Cz08g18010.t1	hxk1-2	'-Fe'	'-Glc'	R2	18	25.26416567	'+Fe -Glc +Fe:Glc'	0.614858914
Cz08g18010.t1	hxk1-2	'-Fe'	'-Glc'	R4	20	25.23110009	'+Fe -Glc +Fe:Glc'	0.581793337
Cz08g18010.t1	hxk1-1	'-Fe'	'-Glc'	R1	33	24.0365312	'+Fe -Glc +Fe:Glc'	-0.612775559
Cz08g18010.t1	hxk1-1	'-Fe'	'-Glc'	R2	34	24.11850088	'+Fe -Glc +Fe:Glc'	-0.530805872
Cz08g18010.t1	hxk1-1	'-Fe'	'-Glc'	R3	35	23.88997547	'+Fe -Glc +Fe:Glc'	-0.759331283
Cz08g18010.t1	hxk1-1	'-Fe'	'-Glc'	R4	36	23.9500361	'+Fe -Glc +Fe:Glc'	-0.699270657
Cz08g18010.t1	WT	'-Fe'	'+Glc'	R1	5	23.2332412	'+Fe -Glc +Fe:Glc'	-1.416065553
Cz08g18010.t1	WT	'-Fe'	'+Glc'	R2	6	22.9668464	'+Fe -Glc +Fe:Glc'	-1.682460354
Cz08g18010.t1	WT	'-Fe'	'+Glc'	R3	7	22.91559272	'+Fe -Glc +Fe:Glc'	-1.733714037
Cz08g18010.t1	WT	'-Fe'	'+Glc'	R4	8	23.06138734	'+Fe -Glc +Fe:Glc'	-1.587919414
Cz08g18010.t1	hxk1-2	'-Fe'	'+Glc'	R1	21	24.14927922	'+Fe -Glc +Fe:Glc'	-0.500027532
Cz08g18010.t1	hxk1-2	'-Fe'	'+Glc'	R2	22	24.07626028	'+Fe -Glc +Fe:Glc'	-0.573046479
Cz08g18010.t1	hxk1-2	'-Fe'	'+Glc'	R4	24	24.10689802	'+Fe -Glc +Fe:Glc'	-0.542408735
Cz08g18010.t1	hxk1-1	'-Fe'	'+Glc'	R2	38	24.1473703	'+Fe -Glc +Fe:Glc'	-0.501936456
Cz08g18010.t1	hxk1-1	'-Fe'	'+Glc'	R3	39	24.35039026	'+Fe -Glc +Fe:Glc'	-0.298916494
Cz08g18010.t1	WT	'+Fe'	'-Glc'	R1	9	25.0925157	'+Fe -Glc +Fe:Glc'	0.443208948
Cz08g18010.t1	WT	'+Fe'	'-Glc'	R2	10	25.03549289	'+Fe -Glc +Fe:Glc'	0.386186134
Cz08g18010.t1	WT	'+Fe'	'-Glc'	R4	12	24.74210599	'+Fe -Glc +Fe:Glc'	0.092799239
Cz08g18010.t1	hxk1-2	'+Fe'	'-Glc'	R1	25	25.27707261	'+Fe -Glc +Fe:Glc'	0.62776586
Cz08g18010.t1	hxk1-2	'+Fe'	'-Glc'	R2	26	25.08421002	'+Fe -Glc +Fe:Glc'	0.434903261
Cz08g18010.t1	hxk1-2	'+Fe'	'-Glc'	R3	27	25.2695843	'+Fe -Glc +Fe:Glc'	0.62027755
Cz08g18010.t1	hxk1-2	'+Fe'	'-Glc'	R4	28	25.16220743	'+Fe -Glc +Fe:Glc'	0.51290067
Cz08g18010.t1	hxk1-1	'+Fe'	'-Glc'	R1	41	25.39346423	'+Fe -Glc +Fe:Glc'	0.744157472
Cz08g18010.t1	hxk1-1	'+Fe'	'-Glc'	R2	42	25.3998629	'+Fe -Glc +Fe:Glc'	0.750556146
Cz08g18010.t1	hxk1-1	'+Fe'	'-Glc'	R3	43	25.46451903	'+Fe -Glc +Fe:Glc'	0.815212276
Cz08g18010.t1	hxk1-1	'+Fe'	'-Glc'	R4	44	25.48182937	'+Fe -Glc +Fe:Glc'	0.832522615
Cz08g18010.t1	WT	'+Fe'	'+Glc'	R1	13	24.06419622	'+Fe -Glc +Fe:Glc'	-0.585110537
Cz08g18010.t1	WT	'+Fe'	'+Glc'	R2	14	24.2030417	'+Fe -Glc +Fe:Glc'	-0.446265055
Cz08g18010.t1	WT	'+Fe'	'+Glc'	R3	15	23.95246128	'+Fe -Glc +Fe:Glc'	-0.696845471
Cz08g18010.t1	WT	'+Fe'	'+Glc'	R4	16	23.92019699	'+Fe -Glc +Fe:Glc'	-0.729109764
Cz08g18010.t1	hxk1-2	'+Fe'	'+Glc'	R1	29	25.72328097	'+Fe -Glc +Fe:Glc'	1.073974213
Cz08g18010.t1	hxk1-2	'+Fe'	'+Glc'	R2	30	25.78023337	'+Fe -Glc +Fe:Glc'	1.130926616
Cz08g18010.t1	hxk1-2	'+Fe'	'+Glc'	R3	31	25.69844534	'+Fe -Glc +Fe:Glc'	1.04913858
Cz08g18010.t1	hxk1-2	'+Fe'	'+Glc'	R4	32	25.7816792	'+Fe -Glc +Fe:Glc'	1.132372442
Cz08g18010.t1	hxk1-1	'+Fe'	'+Glc'	R1	45	25.09625878	'+Fe -Glc +Fe:Glc'	0.446952028
Cz08g18010.t1	hxk1-1	'+Fe'	'+Glc'	R2	46	25.14195972	'+Fe -Glc +Fe:Glc'	0.492652968
Cz08g18010.t1	hxk1-1	'+Fe'	'+Glc'	R3	47	25.04419299	'+Fe -Glc +Fe:Glc'	0.394886234
Cz08g18010.t1	hxk1-1	'+Fe'	'+Glc'	R4	48	25.05576295	'+Fe -Glc +Fe:Glc'	0.406456197
Cz08g19140.t1	WT	'-Fe'	'-Glc'	R1	1	24.00729359	'+Fe -Glc +Fe:Glc'	2.684035034
Cz08g19140.t1	WT	'-Fe'	'-Glc'	R2	2	23.96559232	'+Fe -Glc +Fe:Glc'	2.642333771
Cz08g19140.t1	WT	'-Fe'	'-Glc'	R3	3	22.96437412	'+Fe -Glc +Fe:Glc'	1.641115572
Cz08g19140.t1	WT	'-Fe'	'-Glc'	R4	4	22.30560805	'+Fe -Glc +Fe:Glc'	0.982349503
Cz08g19140.t1	hxk1-2	'-Fe'	'-Glc'	R1	17	22.56065431	'+Fe -Glc +Fe:Glc'	1.23739576
Cz08g19140.t1	hxk1-2	'-Fe'	'-Glc'	R2	18	22.31272503	'+Fe -Glc +Fe:Glc'	0.989466484
Cz08g19140.t1	hxk1-2	'-Fe'	'-Glc'	R4	20	21.43751869	'+Fe -Glc +Fe:Glc'	0.114260142
Cz08g19140.t1	hxk1-1	'-Fe'	'-Glc'	R1	33	21.24969871	'+Fe -Glc +Fe:Glc'	-0.073559839
Cz08g19140.t1	hxk1-1	'-Fe'	'-Glc'	R2	34	21.21528622	'+Fe -Glc +Fe:Glc'	-0.107972331
Cz08g19140.t1	hxk1-1	'-Fe'	'-Glc'	R3	35	21.16348972	'+Fe -Glc +Fe:Glc'	-0.159768828
Cz08g19140.t1	hxk1-1	'-Fe'	'-Glc'	R4	36	22.49108697	'+Fe -Glc +Fe:Glc'	1.167828423
Cz08g19140.t1	WT	'-Fe'	'+Glc'	R1	5	17.59266354	'+Fe -Glc +Fe:Glc'	-3.730595008
Cz08g19140.t1	WT	'-Fe'	'+Glc'	R2	6	17.00032397	'+Fe -Glc +Fe:Glc'	-4.322934579
Cz08g19140.t1	WT	'-Fe'	'+Glc'	R3	7	17.2194145	'+Fe -Glc +Fe:Glc'	-4.103844048
Cz08g19140.t1	WT	'-Fe'	'+Glc'	R4	8	17.42044726	'+Fe -Glc +Fe:Glc'	-3.90281129
Cz08g19140.t1	hxk1-2	'-Fe'	'+Glc'	R1	21	19.64212465	'+Fe -Glc +Fe:Glc'	-1.681133898
Cz08g19140.t1	hxk1-2	'-Fe'	'+Glc'	R2	22	19.67279705	'+Fe -Glc +Fe:Glc'	-1.650461506
Cz08g19140.t1	hxk1-2	'-Fe'	'+Glc'	R4	24	19.66865248	'+Fe -Glc +Fe:Glc'	-1.654606072
Cz08g19140.t1	hxk1-1	'-Fe'	'+Glc'	R2	38	21.77811992	'+Fe -Glc +Fe:Glc'	0.454861373
Cz08g19140.t1	hxk1-1	'-Fe'	'+Glc'	R3	39	21.47939311	'+Fe -Glc +Fe:Glc'	0.156134558
Cz08g19140.t1	WT	'+Fe'	'-Glc'	R1	9	22.03449499	'+Fe -Glc +Fe:Glc'	0.711236441
Cz08g19140.t1	WT	'+Fe'	'-Glc'	R2	10	22.15999769	'+Fe -Glc +Fe:Glc'	0.836739136
Cz08g19140.t1	WT	'+Fe'	'-Glc'	R4	12	22.14145591	'+Fe -Glc +Fe:Glc'	0.818197357
Cz08g19140.t1	hxk1-2	'+Fe'	'-Glc'	R1	25	22.80861561	'+Fe -Glc +Fe:Glc'	1.485357058
Cz08g19140.t1	hxk1-2	'+Fe'	'-Glc'	R2	26	22.96586935	'+Fe -Glc +Fe:Glc'	1.642610795
Cz08g19140.t1	hxk1-2	'+Fe'	'-Glc'	R3	27	22.79054135	'+Fe -Glc +Fe:Glc'	1.467282802
Cz08g19140.t1	hxk1-2	'+Fe'	'-Glc'	R4	28	22.86501262	'+Fe -Glc +Fe:Glc'	1.541754064
Cz08g19140.t1	hxk1-1	'+Fe'	'-Glc'	R1	41	21.38646188	'+Fe -Glc +Fe:Glc'	0.063203329
Cz08g19140.t1	hxk1-1	'+Fe'	'-Glc'	R2	42	21.17919835	'+Fe -Glc +Fe:Glc'	-0.144060199
Cz08g19140.t1	hxk1-1	'+Fe'	'-Glc'	R3	43	21.18465519	'+Fe -Glc +Fe:Glc'	-0.138603362
Cz08g19140.t1	hxk1-1	'+Fe'	'-Glc'	R4	44	21.37159999	'+Fe -Glc +Fe:Glc'	0.048341438
Cz08g19140.t1	WT	'+Fe'	'+Glc'	R1	13	20.37492221	'+Fe -Glc +Fe:Glc'	-0.94833634
Cz08g19140.t1	WT	'+Fe'	'+Glc'	R2	14	20.39406481	'+Fe -Glc +Fe:Glc'	-0.929193745
Cz08g19140.t1	WT	'+Fe'	'+Glc'	R3	15	20.2696873	'+Fe -Glc +Fe:Glc'	-1.053571255
Cz08g19140.t1	WT	'+Fe'	'+Glc'	R4	16	20.40827447	'+Fe -Glc +Fe:Glc'	-0.914984084
Cz08g19140.t1	hxk1-2	'+Fe'	'+Glc'	R1	29	21.85150082	'+Fe -Glc +Fe:Glc'	0.528242265
Cz08g19140.t1	hxk1-2	'+Fe'	'+Glc'	R2	30	21.90263806	'+Fe -Glc +Fe:Glc'	0.579379513
Cz08g19140.t1	hxk1-2	'+Fe'	'+Glc'	R3	31	21.86094876	'+Fe -Glc +Fe:Glc'	0.537690211
Cz08g19140.t1	hxk1-2	'+Fe'	'+Glc'	R4	32	21.86995044	'+Fe -Glc +Fe:Glc'	0.546691892
Cz08g19140.t1	hxk1-1	'+Fe'	'+Glc'	R1	45	22.01720917	'+Fe -Glc +Fe:Glc'	0.693950617
Cz08g19140.t1	hxk1-1	'+Fe'	'+Glc'	R2	46	21.87993183	'+Fe -Glc +Fe:Glc'	0.556673277
Cz08g19140.t1	hxk1-1	'+Fe'	'+Glc'	R3	47	22.0003087	'+Fe -Glc +Fe:Glc'	0.67705015
Cz08g19140.t1	hxk1-1	'+Fe'	'+Glc'	R4	48	22.03551397	'+Fe -Glc +Fe:Glc'	0.712255419
Cz09g08050.t1	WT	'-Fe'	'-Glc'	R1	1	18.96668894	'+Fe -Glc +Fe:Glc'	0.253099839
Cz09g08050.t1	WT	'-Fe'	'-Glc'	R2	2	18.6039754	'+Fe -Glc +Fe:Glc'	-0.109613692
Cz09g08050.t1	WT	'-Fe'	'-Glc'	R3	3	18.62882031	'+Fe -Glc +Fe:Glc'	-0.084768788
Cz09g08050.t1	WT	'-Fe'	'-Glc'	R4	4	18.86786961	'+Fe -Glc +Fe:Glc'	0.154280515
Cz09g08050.t1	hxk1-2	'-Fe'	'-Glc'	R1	17	19.51975481	'+Fe -Glc +Fe:Glc'	0.806165716
Cz09g08050.t1	hxk1-2	'-Fe'	'-Glc'	R2	18	19.32729464	'+Fe -Glc +Fe:Glc'	0.613705542
Cz09g08050.t1	hxk1-2	'-Fe'	'-Glc'	R4	20	19.43951517	'+Fe -Glc +Fe:Glc'	0.725926076
Cz09g08050.t1	hxk1-1	'-Fe'	'-Glc'	R1	33	19.1773862	'+Fe -Glc +Fe:Glc'	0.463797104
Cz09g08050.t1	hxk1-1	'-Fe'	'-Glc'	R2	34	19.19245312	'+Fe -Glc +Fe:Glc'	0.478864027
Cz09g08050.t1	hxk1-1	'-Fe'	'-Glc'	R3	35	19.24980119	'+Fe -Glc +Fe:Glc'	0.536212098
Cz09g08050.t1	hxk1-1	'-Fe'	'-Glc'	R4	36	19.54076214	'+Fe -Glc +Fe:Glc'	0.827173044
Cz09g08050.t1	WT	'-Fe'	'+Glc'	R1	5	14.98708926	'+Fe -Glc +Fe:Glc'	-3.726499837
Cz09g08050.t1	WT	'-Fe'	'+Glc'	R2	6	14.38279903	'+Fe -Glc +Fe:Glc'	-4.330790062
Cz09g08050.t1	WT	'-Fe'	'+Glc'	R3	7	14.49075227	'+Fe -Glc +Fe:Glc'	-4.222836827
Cz09g08050.t1	WT	'-Fe'	'+Glc'	R4	8	14.52013068	'+Fe -Glc +Fe:Glc'	-4.193458417
Cz09g08050.t1	hxk1-2	'-Fe'	'+Glc'	R1	21	17.97510737	'+Fe -Glc +Fe:Glc'	-0.738481724
Cz09g08050.t1	hxk1-2	'-Fe'	'+Glc'	R2	22	18.0814934	'+Fe -Glc +Fe:Glc'	-0.6320957
Cz09g08050.t1	hxk1-2	'-Fe'	'+Glc'	R4	24	18.01051829	'+Fe -Glc +Fe:Glc'	-0.703070804
Cz09g08050.t1	hxk1-1	'-Fe'	'+Glc'	R2	38	16.76063594	'+Fe -Glc +Fe:Glc'	-1.952953153
Cz09g08050.t1	hxk1-1	'-Fe'	'+Glc'	R3	39	17.04835409	'+Fe -Glc +Fe:Glc'	-1.66523501
Cz09g08050.t1	WT	'+Fe'	'-Glc'	R1	9	18.32067809	'+Fe -Glc +Fe:Glc'	-0.39291101
Cz09g08050.t1	WT	'+Fe'	'-Glc'	R2	10	18.54459508	'+Fe -Glc +Fe:Glc'	-0.168994012
Cz09g08050.t1	WT	'+Fe'	'-Glc'	R4	12	18.66290128	'+Fe -Glc +Fe:Glc'	-0.050687815
Cz09g08050.t1	hxk1-2	'+Fe'	'-Glc'	R1	25	19.10580032	'+Fe -Glc +Fe:Glc'	0.392211225
Cz09g08050.t1	hxk1-2	'+Fe'	'-Glc'	R2	26	19.20335276	'+Fe -Glc +Fe:Glc'	0.489763668
Cz09g08050.t1	hxk1-2	'+Fe'	'-Glc'	R3	27	19.12188509	'+Fe -Glc +Fe:Glc'	0.408295995
Cz09g08050.t1	hxk1-2	'+Fe'	'-Glc'	R4	28	19.46241973	'+Fe -Glc +Fe:Glc'	0.748830636
Cz09g08050.t1	hxk1-1	'+Fe'	'-Glc'	R1	41	20.52108737	'+Fe -Glc +Fe:Glc'	1.807498279
Cz09g08050.t1	hxk1-1	'+Fe'	'-Glc'	R2	42	20.40585191	'+Fe -Glc +Fe:Glc'	1.692262816
Cz09g08050.t1	hxk1-1	'+Fe'	'-Glc'	R3	43	20.46100759	'+Fe -Glc +Fe:Glc'	1.747418491
Cz09g08050.t1	hxk1-1	'+Fe'	'-Glc'	R4	44	20.47037508	'+Fe -Glc +Fe:Glc'	1.756785988
Cz09g08050.t1	WT	'+Fe'	'+Glc'	R1	13	19.56716799	'+Fe -Glc +Fe:Glc'	0.853578889
Cz09g08050.t1	WT	'+Fe'	'+Glc'	R2	14	19.62916604	'+Fe -Glc +Fe:Glc'	0.915576944
Cz09g08050.t1	WT	'+Fe'	'+Glc'	R3	15	19.53445968	'+Fe -Glc +Fe:Glc'	0.820870587
Cz09g08050.t1	WT	'+Fe'	'+Glc'	R4	16	19.74893616	'+Fe -Glc +Fe:Glc'	1.035347061
Cz09g08050.t1	hxk1-2	'+Fe'	'+Glc'	R1	29	20.09335855	'+Fe -Glc +Fe:Glc'	1.379769454
Cz09g08050.t1	hxk1-2	'+Fe'	'+Glc'	R2	30	20.30336722	'+Fe -Glc +Fe:Glc'	1.589778124
Cz09g08050.t1	hxk1-2	'+Fe'	'+Glc'	R3	31	20.17263587	'+Fe -Glc +Fe:Glc'	1.459046775
Cz09g08050.t1	hxk1-2	'+Fe'	'+Glc'	R4	32	20.0528493	'+Fe -Glc +Fe:Glc'	1.339260202
Cz09g08050.t1	hxk1-1	'+Fe'	'+Glc'	R1	45	18.70632319	'+Fe -Glc +Fe:Glc'	-0.007265906
Cz09g08050.t1	hxk1-1	'+Fe'	'+Glc'	R2	46	18.53196833	'+Fe -Glc +Fe:Glc'	-0.181620767
Cz09g08050.t1	hxk1-1	'+Fe'	'+Glc'	R3	47	18.69306407	'+Fe -Glc +Fe:Glc'	-0.020525023
Cz09g08050.t1	hxk1-1	'+Fe'	'+Glc'	R4	48	18.59987855	'+Fe -Glc +Fe:Glc'	-0.113710546
Cz09g16090.t1	WT	'-Fe'	'-Glc'	R1	1	20.04729127	'+Fe -Glc +Fe:Glc'	NA
Cz09g16090.t1	WT	'-Fe'	'-Glc'	R2	2	19.9392225	'+Fe -Glc +Fe:Glc'	NA
Cz09g16090.t1	WT	'-Fe'	'-Glc'	R3	3	20.0221203	'+Fe -Glc +Fe:Glc'	NA
Cz09g16090.t1	WT	'-Fe'	'-Glc'	R4	4	20.10627407	'+Fe -Glc +Fe:Glc'	NA
Cz09g16090.t1	hxk1-2	'-Fe'	'-Glc'	R1	17	19.70212683	'+Fe -Glc +Fe:Glc'	NA
Cz09g16090.t1	hxk1-2	'-Fe'	'-Glc'	R2	18	19.79477112	'+Fe -Glc +Fe:Glc'	NA
Cz09g16090.t1	hxk1-2	'-Fe'	'-Glc'	R4	20	19.92761808	'+Fe -Glc +Fe:Glc'	NA
Cz09g16090.t1	hxk1-1	'-Fe'	'-Glc'	R1	33	20.90348736	'+Fe -Glc +Fe:Glc'	NA
Cz09g16090.t1	hxk1-1	'-Fe'	'-Glc'	R2	34	20.90004301	'+Fe -Glc +Fe:Glc'	NA
Cz09g16090.t1	hxk1-1	'-Fe'	'-Glc'	R3	35	20.74685872	'+Fe -Glc +Fe:Glc'	NA
Cz09g16090.t1	hxk1-1	'-Fe'	'-Glc'	R4	36	20.83099707	'+Fe -Glc +Fe:Glc'	NA
Cz09g16090.t1	WT	'-Fe'	'+Glc'	R1	5	13.20600792	'+Fe -Glc +Fe:Glc'	NA
Cz09g16090.t1	WT	'-Fe'	'+Glc'	R2	6	12.37486015	'+Fe -Glc +Fe:Glc'	NA
Cz09g16090.t1	WT	'-Fe'	'+Glc'	R3	7	11.64024587	'+Fe -Glc +Fe:Glc'	NA
Cz09g16090.t1	WT	'-Fe'	'+Glc'	R4	8	NA	'+Fe -Glc +Fe:Glc'	NA
Cz09g16090.t1	hxk1-2	'-Fe'	'+Glc'	R1	21	14.53306002	'+Fe -Glc +Fe:Glc'	NA
Cz09g16090.t1	hxk1-2	'-Fe'	'+Glc'	R2	22	14.18225523	'+Fe -Glc +Fe:Glc'	NA
Cz09g16090.t1	hxk1-2	'-Fe'	'+Glc'	R4	24	14.46633709	'+Fe -Glc +Fe:Glc'	NA
Cz09g16090.t1	hxk1-1	'-Fe'	'+Glc'	R2	38	18.05406951	'+Fe -Glc +Fe:Glc'	NA
Cz09g16090.t1	hxk1-1	'-Fe'	'+Glc'	R3	39	17.94735234	'+Fe -Glc +Fe:Glc'	NA
Cz09g16090.t1	WT	'+Fe'	'-Glc'	R1	9	20.84644672	'+Fe -Glc +Fe:Glc'	NA
Cz09g16090.t1	WT	'+Fe'	'-Glc'	R2	10	20.92849099	'+Fe -Glc +Fe:Glc'	NA
Cz09g16090.t1	WT	'+Fe'	'-Glc'	R4	12	20.95211702	'+Fe -Glc +Fe:Glc'	NA
Cz09g16090.t1	hxk1-2	'+Fe'	'-Glc'	R1	25	21.08324674	'+Fe -Glc +Fe:Glc'	NA
Cz09g16090.t1	hxk1-2	'+Fe'	'-Glc'	R2	26	20.89274318	'+Fe -Glc +Fe:Glc'	NA
Cz09g16090.t1	hxk1-2	'+Fe'	'-Glc'	R3	27	20.9862383	'+Fe -Glc +Fe:Glc'	NA
Cz09g16090.t1	hxk1-2	'+Fe'	'-Glc'	R4	28	21.0068894	'+Fe -Glc +Fe:Glc'	NA
Cz09g16090.t1	hxk1-1	'+Fe'	'-Glc'	R1	41	20.20805695	'+Fe -Glc +Fe:Glc'	NA
Cz09g16090.t1	hxk1-1	'+Fe'	'-Glc'	R2	42	20.26577471	'+Fe -Glc +Fe:Glc'	NA
Cz09g16090.t1	hxk1-1	'+Fe'	'-Glc'	R3	43	20.21371375	'+Fe -Glc +Fe:Glc'	NA
Cz09g16090.t1	hxk1-1	'+Fe'	'-Glc'	R4	44	20.14199144	'+Fe -Glc +Fe:Glc'	NA
Cz09g16090.t1	WT	'+Fe'	'+Glc'	R1	13	18.81202964	'+Fe -Glc +Fe:Glc'	NA
Cz09g16090.t1	WT	'+Fe'	'+Glc'	R2	14	19.01780259	'+Fe -Glc +Fe:Glc'	NA
Cz09g16090.t1	WT	'+Fe'	'+Glc'	R3	15	18.89171974	'+Fe -Glc +Fe:Glc'	NA
Cz09g16090.t1	WT	'+Fe'	'+Glc'	R4	16	18.90661782	'+Fe -Glc +Fe:Glc'	NA
Cz09g16090.t1	hxk1-2	'+Fe'	'+Glc'	R1	29	19.13982663	'+Fe -Glc +Fe:Glc'	NA
Cz09g16090.t1	hxk1-2	'+Fe'	'+Glc'	R2	30	19.07635554	'+Fe -Glc +Fe:Glc'	NA
Cz09g16090.t1	hxk1-2	'+Fe'	'+Glc'	R3	31	19.29249583	'+Fe -Glc +Fe:Glc'	NA
Cz09g16090.t1	hxk1-2	'+Fe'	'+Glc'	R4	32	19.03092772	'+Fe -Glc +Fe:Glc'	NA
Cz09g16090.t1	hxk1-1	'+Fe'	'+Glc'	R1	45	21.12141464	'+Fe -Glc +Fe:Glc'	NA
Cz09g16090.t1	hxk1-1	'+Fe'	'+Glc'	R2	46	21.13133685	'+Fe -Glc +Fe:Glc'	NA
Cz09g16090.t1	hxk1-1	'+Fe'	'+Glc'	R3	47	21.13559672	'+Fe -Glc +Fe:Glc'	NA
Cz09g16090.t1	hxk1-1	'+Fe'	'+Glc'	R4	48	21.16673084	'+Fe -Glc +Fe:Glc'	NA
Cz09g28140.t1	WT	'-Fe'	'-Glc'	R1	1	19.21346057	'+Fe -Glc +Fe:Glc'	-0.766985263
Cz09g28140.t1	WT	'-Fe'	'-Glc'	R2	2	19.1030187	'+Fe -Glc +Fe:Glc'	-0.87742713
Cz09g28140.t1	WT	'-Fe'	'-Glc'	R3	3	19.21572257	'+Fe -Glc +Fe:Glc'	-0.764723266
Cz09g28140.t1	WT	'-Fe'	'-Glc'	R4	4	19.29634895	'+Fe -Glc +Fe:Glc'	-0.684096881
Cz09g28140.t1	hxk1-2	'-Fe'	'-Glc'	R1	17	19.44511695	'+Fe -Glc +Fe:Glc'	-0.535328885
Cz09g28140.t1	hxk1-2	'-Fe'	'-Glc'	R2	18	19.2298193	'+Fe -Glc +Fe:Glc'	-0.750626534
Cz09g28140.t1	hxk1-2	'-Fe'	'-Glc'	R4	20	19.22702712	'+Fe -Glc +Fe:Glc'	-0.753418714
Cz09g28140.t1	hxk1-1	'-Fe'	'-Glc'	R1	33	20.37876545	'+Fe -Glc +Fe:Glc'	0.398319619
Cz09g28140.t1	hxk1-1	'-Fe'	'-Glc'	R2	34	20.35377579	'+Fe -Glc +Fe:Glc'	0.373329957
Cz09g28140.t1	hxk1-1	'-Fe'	'-Glc'	R3	35	20.20595595	'+Fe -Glc +Fe:Glc'	0.225510112
Cz09g28140.t1	hxk1-1	'-Fe'	'-Glc'	R4	36	20.47309482	'+Fe -Glc +Fe:Glc'	0.492648988
Cz09g28140.t1	WT	'-Fe'	'+Glc'	R1	5	17.44585073	'+Fe -Glc +Fe:Glc'	-2.534595105
Cz09g28140.t1	WT	'-Fe'	'+Glc'	R2	6	17.16106568	'+Fe -Glc +Fe:Glc'	-2.819380149
Cz09g28140.t1	WT	'-Fe'	'+Glc'	R3	7	17.1476779	'+Fe -Glc +Fe:Glc'	-2.83276793
Cz09g28140.t1	WT	'-Fe'	'+Glc'	R4	8	17.03799581	'+Fe -Glc +Fe:Glc'	-2.942450022
Cz09g28140.t1	hxk1-2	'-Fe'	'+Glc'	R1	21	18.53183694	'+Fe -Glc +Fe:Glc'	-1.448608889
Cz09g28140.t1	hxk1-2	'-Fe'	'+Glc'	R2	22	18.35276469	'+Fe -Glc +Fe:Glc'	-1.627681143
Cz09g28140.t1	hxk1-2	'-Fe'	'+Glc'	R4	24	18.38480438	'+Fe -Glc +Fe:Glc'	-1.595641455
Cz09g28140.t1	hxk1-1	'-Fe'	'+Glc'	R2	38	18.89315681	'+Fe -Glc +Fe:Glc'	-1.087289024
Cz09g28140.t1	hxk1-1	'-Fe'	'+Glc'	R3	39	19.04076497	'+Fe -Glc +Fe:Glc'	-0.93968086
Cz09g28140.t1	WT	'+Fe'	'-Glc'	R1	9	20.40249297	'+Fe -Glc +Fe:Glc'	0.422047141
Cz09g28140.t1	WT	'+Fe'	'-Glc'	R2	10	20.58421083	'+Fe -Glc +Fe:Glc'	0.603764996
Cz09g28140.t1	WT	'+Fe'	'-Glc'	R4	12	20.75413016	'+Fe -Glc +Fe:Glc'	0.773684331
Cz09g28140.t1	hxk1-2	'+Fe'	'-Glc'	R1	25	20.82461433	'+Fe -Glc +Fe:Glc'	0.844168499
Cz09g28140.t1	hxk1-2	'+Fe'	'-Glc'	R2	26	21.09834423	'+Fe -Glc +Fe:Glc'	1.117898397
Cz09g28140.t1	hxk1-2	'+Fe'	'-Glc'	R3	27	20.73528877	'+Fe -Glc +Fe:Glc'	0.754842938
Cz09g28140.t1	hxk1-2	'+Fe'	'-Glc'	R4	28	20.81830899	'+Fe -Glc +Fe:Glc'	0.837863157
Cz09g28140.t1	hxk1-1	'+Fe'	'-Glc'	R1	41	21.07891611	'+Fe -Glc +Fe:Glc'	1.098470275
Cz09g28140.t1	hxk1-1	'+Fe'	'-Glc'	R2	42	21.03251913	'+Fe -Glc +Fe:Glc'	1.0520733
Cz09g28140.t1	hxk1-1	'+Fe'	'-Glc'	R3	43	20.97198302	'+Fe -Glc +Fe:Glc'	0.991537187
Cz09g28140.t1	hxk1-1	'+Fe'	'-Glc'	R4	44	20.99210056	'+Fe -Glc +Fe:Glc'	1.011654728
Cz09g28140.t1	WT	'+Fe'	'+Glc'	R1	13	20.63991988	'+Fe -Glc +Fe:Glc'	0.659474048
Cz09g28140.t1	WT	'+Fe'	'+Glc'	R2	14	21.04350094	'+Fe -Glc +Fe:Glc'	1.063055108
Cz09g28140.t1	WT	'+Fe'	'+Glc'	R3	15	20.67535207	'+Fe -Glc +Fe:Glc'	0.694906242
Cz09g28140.t1	WT	'+Fe'	'+Glc'	R4	16	20.75337747	'+Fe -Glc +Fe:Glc'	0.772931639
Cz09g28140.t1	hxk1-2	'+Fe'	'+Glc'	R1	29	20.74260999	'+Fe -Glc +Fe:Glc'	0.762164154
Cz09g28140.t1	hxk1-2	'+Fe'	'+Glc'	R2	30	20.5410426	'+Fe -Glc +Fe:Glc'	0.560596769
Cz09g28140.t1	hxk1-2	'+Fe'	'+Glc'	R3	31	20.87913874	'+Fe -Glc +Fe:Glc'	0.898692906
Cz09g28140.t1	hxk1-2	'+Fe'	'+Glc'	R4	32	20.78597514	'+Fe -Glc +Fe:Glc'	0.80552931
Cz09g28140.t1	hxk1-1	'+Fe'	'+Glc'	R1	45	21.3435236	'+Fe -Glc +Fe:Glc'	1.363077765
Cz09g28140.t1	hxk1-1	'+Fe'	'+Glc'	R2	46	21.42032231	'+Fe -Glc +Fe:Glc'	1.439876475
Cz09g28140.t1	hxk1-1	'+Fe'	'+Glc'	R3	47	21.50089905	'+Fe -Glc +Fe:Glc'	1.520453215
Cz09g28140.t1	hxk1-1	'+Fe'	'+Glc'	R4	48	21.40257583	'+Fe -Glc +Fe:Glc'	1.422129992
Cz10g03160.t1	WT	'-Fe'	'-Glc'	R1	1	17.89829982	'+Fe -Glc +Fe:Glc'	-0.183698675
Cz10g03160.t1	WT	'-Fe'	'-Glc'	R2	2	17.79980143	'+Fe -Glc +Fe:Glc'	-0.282197068
Cz10g03160.t1	WT	'-Fe'	'-Glc'	R3	3	17.97642254	'+Fe -Glc +Fe:Glc'	-0.105575953
Cz10g03160.t1	WT	'-Fe'	'-Glc'	R4	4	17.84402697	'+Fe -Glc +Fe:Glc'	-0.237971528
Cz10g03160.t1	hxk1-2	'-Fe'	'-Glc'	R1	17	17.93377011	'+Fe -Glc +Fe:Glc'	-0.148228385
Cz10g03160.t1	hxk1-2	'-Fe'	'-Glc'	R2	18	17.85879281	'+Fe -Glc +Fe:Glc'	-0.223205682
Cz10g03160.t1	hxk1-2	'-Fe'	'-Glc'	R4	20	17.99781463	'+Fe -Glc +Fe:Glc'	-0.084183864
Cz10g03160.t1	hxk1-1	'-Fe'	'-Glc'	R1	33	18.35863877	'+Fe -Glc +Fe:Glc'	0.276640276
Cz10g03160.t1	hxk1-1	'-Fe'	'-Glc'	R2	34	18.42112482	'+Fe -Glc +Fe:Glc'	0.339126324
Cz10g03160.t1	hxk1-1	'-Fe'	'-Glc'	R3	35	18.39026455	'+Fe -Glc +Fe:Glc'	0.308266052
Cz10g03160.t1	hxk1-1	'-Fe'	'-Glc'	R4	36	18.72925424	'+Fe -Glc +Fe:Glc'	0.647255745
Cz10g03160.t1	WT	'-Fe'	'+Glc'	R1	5	15.19471367	'+Fe -Glc +Fe:Glc'	-2.887284826
Cz10g03160.t1	WT	'-Fe'	'+Glc'	R2	6	14.59691048	'+Fe -Glc +Fe:Glc'	-3.48508801
Cz10g03160.t1	WT	'-Fe'	'+Glc'	R3	7	14.96292922	'+Fe -Glc +Fe:Glc'	-3.119069271
Cz10g03160.t1	WT	'-Fe'	'+Glc'	R4	8	14.47717758	'+Fe -Glc +Fe:Glc'	-3.604820914
Cz10g03160.t1	hxk1-2	'-Fe'	'+Glc'	R1	21	15.96325991	'+Fe -Glc +Fe:Glc'	-2.118738582
Cz10g03160.t1	hxk1-2	'-Fe'	'+Glc'	R2	22	15.76247981	'+Fe -Glc +Fe:Glc'	-2.319518684
Cz10g03160.t1	hxk1-2	'-Fe'	'+Glc'	R4	24	16.14357247	'+Fe -Glc +Fe:Glc'	-1.938426025
Cz10g03160.t1	hxk1-1	'-Fe'	'+Glc'	R2	38	15.8722441	'+Fe -Glc +Fe:Glc'	-2.209754395
Cz10g03160.t1	hxk1-1	'-Fe'	'+Glc'	R3	39	15.68751356	'+Fe -Glc +Fe:Glc'	-2.394484931
Cz10g03160.t1	WT	'+Fe'	'-Glc'	R1	9	19.7517036	'+Fe -Glc +Fe:Glc'	1.669705103
Cz10g03160.t1	WT	'+Fe'	'-Glc'	R2	10	19.80119596	'+Fe -Glc +Fe:Glc'	1.719197466
Cz10g03160.t1	WT	'+Fe'	'-Glc'	R4	12	19.64969268	'+Fe -Glc +Fe:Glc'	1.567694189
Cz10g03160.t1	hxk1-2	'+Fe'	'-Glc'	R1	25	19.54907232	'+Fe -Glc +Fe:Glc'	1.467073825
Cz10g03160.t1	hxk1-2	'+Fe'	'-Glc'	R2	26	19.59591342	'+Fe -Glc +Fe:Glc'	1.513914929
Cz10g03160.t1	hxk1-2	'+Fe'	'-Glc'	R3	27	19.54857309	'+Fe -Glc +Fe:Glc'	1.466574596
Cz10g03160.t1	hxk1-2	'+Fe'	'-Glc'	R4	28	19.53204213	'+Fe -Glc +Fe:Glc'	1.450043633
Cz10g03160.t1	hxk1-1	'+Fe'	'-Glc'	R1	41	18.69043123	'+Fe -Glc +Fe:Glc'	0.608432737
Cz10g03160.t1	hxk1-1	'+Fe'	'-Glc'	R2	42	18.8727207	'+Fe -Glc +Fe:Glc'	0.790722208
Cz10g03160.t1	hxk1-1	'+Fe'	'-Glc'	R3	43	18.95637733	'+Fe -Glc +Fe:Glc'	0.874378839
Cz10g03160.t1	hxk1-1	'+Fe'	'-Glc'	R4	44	18.86790442	'+Fe -Glc +Fe:Glc'	0.785905927
Cz10g03160.t1	WT	'+Fe'	'+Glc'	R1	13	18.09489869	'+Fe -Glc +Fe:Glc'	0.012900195
Cz10g03160.t1	WT	'+Fe'	'+Glc'	R2	14	17.97193604	'+Fe -Glc +Fe:Glc'	-0.110062455
Cz10g03160.t1	WT	'+Fe'	'+Glc'	R3	15	17.76084146	'+Fe -Glc +Fe:Glc'	-0.321157037
Cz10g03160.t1	WT	'+Fe'	'+Glc'	R4	16	17.80784128	'+Fe -Glc +Fe:Glc'	-0.274157211
Cz10g03160.t1	hxk1-2	'+Fe'	'+Glc'	R1	29	18.48201069	'+Fe -Glc +Fe:Glc'	0.400012197
Cz10g03160.t1	hxk1-2	'+Fe'	'+Glc'	R2	30	18.42231112	'+Fe -Glc +Fe:Glc'	0.340312624
Cz10g03160.t1	hxk1-2	'+Fe'	'+Glc'	R3	31	18.52314865	'+Fe -Glc +Fe:Glc'	0.441150159
Cz10g03160.t1	hxk1-2	'+Fe'	'+Glc'	R4	32	18.76609971	'+Fe -Glc +Fe:Glc'	0.684101213
Cz10g03160.t1	hxk1-1	'+Fe'	'+Glc'	R1	45	20.25186333	'+Fe -Glc +Fe:Glc'	2.169864837
Cz10g03160.t1	hxk1-1	'+Fe'	'+Glc'	R2	46	20.28205302	'+Fe -Glc +Fe:Glc'	2.200054524
Cz10g03160.t1	hxk1-1	'+Fe'	'+Glc'	R3	47	20.22997105	'+Fe -Glc +Fe:Glc'	2.147972559
Cz10g03160.t1	hxk1-1	'+Fe'	'+Glc'	R4	48	20.24832183	'+Fe -Glc +Fe:Glc'	2.16632334
Cz10g09110.t1	WT	'-Fe'	'-Glc'	R1	1	17.29845555	'+Fe -Glc +Fe:Glc'	0.995635249
Cz10g09110.t1	WT	'-Fe'	'-Glc'	R2	2	17.28530692	'+Fe -Glc +Fe:Glc'	0.982486618
Cz10g09110.t1	WT	'-Fe'	'-Glc'	R3	3	17.25719585	'+Fe -Glc +Fe:Glc'	0.954375542
Cz10g09110.t1	WT	'-Fe'	'-Glc'	R4	4	17.26933571	'+Fe -Glc +Fe:Glc'	0.966515408
Cz10g09110.t1	hxk1-2	'-Fe'	'-Glc'	R1	17	17.30118604	'+Fe -Glc +Fe:Glc'	0.998365735
Cz10g09110.t1	hxk1-2	'-Fe'	'-Glc'	R2	18	17.44360228	'+Fe -Glc +Fe:Glc'	1.140781982
Cz10g09110.t1	hxk1-2	'-Fe'	'-Glc'	R4	20	17.37201509	'+Fe -Glc +Fe:Glc'	1.069194784
Cz10g09110.t1	hxk1-1	'-Fe'	'-Glc'	R1	33	17.55241013	'+Fe -Glc +Fe:Glc'	1.24958983
Cz10g09110.t1	hxk1-1	'-Fe'	'-Glc'	R2	34	17.43521484	'+Fe -Glc +Fe:Glc'	1.13239454
Cz10g09110.t1	hxk1-1	'-Fe'	'-Glc'	R3	35	17.32961319	'+Fe -Glc +Fe:Glc'	1.026792886
Cz10g09110.t1	hxk1-1	'-Fe'	'-Glc'	R4	36	17.82356313	'+Fe -Glc +Fe:Glc'	1.520742829
Cz10g09110.t1	WT	'-Fe'	'+Glc'	R1	5	12.61480982	'+Fe -Glc +Fe:Glc'	-3.688010484
Cz10g09110.t1	WT	'-Fe'	'+Glc'	R2	6	12.59144121	'+Fe -Glc +Fe:Glc'	-3.71137909
Cz10g09110.t1	WT	'-Fe'	'+Glc'	R3	7	12.70123733	'+Fe -Glc +Fe:Glc'	-3.601582975
Cz10g09110.t1	WT	'-Fe'	'+Glc'	R4	8	11.22245469	'+Fe -Glc +Fe:Glc'	-5.080365608
Cz10g09110.t1	hxk1-2	'-Fe'	'+Glc'	R1	21	14.78259194	'+Fe -Glc +Fe:Glc'	-1.520228365
Cz10g09110.t1	hxk1-2	'-Fe'	'+Glc'	R2	22	14.10434932	'+Fe -Glc +Fe:Glc'	-2.198470986
Cz10g09110.t1	hxk1-2	'-Fe'	'+Glc'	R4	24	14.66379876	'+Fe -Glc +Fe:Glc'	-1.639021539
Cz10g09110.t1	hxk1-1	'-Fe'	'+Glc'	R2	38	18.11730133	'+Fe -Glc +Fe:Glc'	1.814481023
Cz10g09110.t1	hxk1-1	'-Fe'	'+Glc'	R3	39	18.00322433	'+Fe -Glc +Fe:Glc'	1.700404029
Cz10g09110.t1	WT	'+Fe'	'-Glc'	R1	9	16.65728268	'+Fe -Glc +Fe:Glc'	0.354462377
Cz10g09110.t1	WT	'+Fe'	'-Glc'	R2	10	16.57261975	'+Fe -Glc +Fe:Glc'	0.269799451
Cz10g09110.t1	WT	'+Fe'	'-Glc'	R4	12	16.7699473	'+Fe -Glc +Fe:Glc'	0.467126994
Cz10g09110.t1	hxk1-2	'+Fe'	'-Glc'	R1	25	16.93310161	'+Fe -Glc +Fe:Glc'	0.630281302
Cz10g09110.t1	hxk1-2	'+Fe'	'-Glc'	R2	26	17.15467793	'+Fe -Glc +Fe:Glc'	0.851857632
Cz10g09110.t1	hxk1-2	'+Fe'	'-Glc'	R3	27	16.83905267	'+Fe -Glc +Fe:Glc'	0.536232364
Cz10g09110.t1	hxk1-2	'+Fe'	'-Glc'	R4	28	16.82719764	'+Fe -Glc +Fe:Glc'	0.524377342
Cz10g09110.t1	hxk1-1	'+Fe'	'-Glc'	R1	41	16.35602299	'+Fe -Glc +Fe:Glc'	0.053202684
Cz10g09110.t1	hxk1-1	'+Fe'	'-Glc'	R2	42	16.01116663	'+Fe -Glc +Fe:Glc'	-0.29165367
Cz10g09110.t1	hxk1-1	'+Fe'	'-Glc'	R3	43	16.29435445	'+Fe -Glc +Fe:Glc'	-0.008465848
Cz10g09110.t1	hxk1-1	'+Fe'	'-Glc'	R4	44	16.06345106	'+Fe -Glc +Fe:Glc'	-0.239369238
Cz10g09110.t1	WT	'+Fe'	'+Glc'	R1	13	16.31256011	'+Fe -Glc +Fe:Glc'	0.009739808
Cz10g09110.t1	WT	'+Fe'	'+Glc'	R2	14	16.52376416	'+Fe -Glc +Fe:Glc'	0.220943857
Cz10g09110.t1	WT	'+Fe'	'+Glc'	R3	15	16.64387545	'+Fe -Glc +Fe:Glc'	0.341055152
Cz10g09110.t1	WT	'+Fe'	'+Glc'	R4	16	16.42809525	'+Fe -Glc +Fe:Glc'	0.125274952
Cz10g09110.t1	hxk1-2	'+Fe'	'+Glc'	R1	29	16.42692183	'+Fe -Glc +Fe:Glc'	0.124101529
Cz10g09110.t1	hxk1-2	'+Fe'	'+Glc'	R2	30	16.447435	'+Fe -Glc +Fe:Glc'	0.144614699
Cz10g09110.t1	hxk1-2	'+Fe'	'+Glc'	R3	31	16.4798981	'+Fe -Glc +Fe:Glc'	0.177077802
Cz10g09110.t1	hxk1-2	'+Fe'	'+Glc'	R4	32	16.52646202	'+Fe -Glc +Fe:Glc'	0.22364172
Cz10g09110.t1	hxk1-1	'+Fe'	'+Glc'	R1	45	16.71781823	'+Fe -Glc +Fe:Glc'	0.414997926
Cz10g09110.t1	hxk1-1	'+Fe'	'+Glc'	R2	46	16.52402915	'+Fe -Glc +Fe:Glc'	0.221208848
Cz10g09110.t1	hxk1-1	'+Fe'	'+Glc'	R3	47	16.65665082	'+Fe -Glc +Fe:Glc'	0.353830513
Cz10g09110.t1	hxk1-1	'+Fe'	'+Glc'	R4	48	16.6857807	'+Fe -Glc +Fe:Glc'	0.382960399
Cz10g14070.t1	WT	'-Fe'	'-Glc'	R1	1	19.14656095	'+Fe -Glc +Fe:Glc'	-0.025329035
Cz10g14070.t1	WT	'-Fe'	'-Glc'	R2	2	19.14333138	'+Fe -Glc +Fe:Glc'	-0.028558609
Cz10g14070.t1	WT	'-Fe'	'-Glc'	R3	3	19.17315071	'+Fe -Glc +Fe:Glc'	0.00126072
Cz10g14070.t1	WT	'-Fe'	'-Glc'	R4	4	19.21437344	'+Fe -Glc +Fe:Glc'	0.042483455
Cz10g14070.t1	hxk1-2	'-Fe'	'-Glc'	R1	17	19.23501794	'+Fe -Glc +Fe:Glc'	0.063127951
Cz10g14070.t1	hxk1-2	'-Fe'	'-Glc'	R2	18	19.13762712	'+Fe -Glc +Fe:Glc'	-0.034262863
Cz10g14070.t1	hxk1-2	'-Fe'	'-Glc'	R4	20	19.21484622	'+Fe -Glc +Fe:Glc'	0.042956231
Cz10g14070.t1	hxk1-1	'-Fe'	'-Glc'	R1	33	19.79439263	'+Fe -Glc +Fe:Glc'	0.622502646
Cz10g14070.t1	hxk1-1	'-Fe'	'-Glc'	R2	34	19.86174454	'+Fe -Glc +Fe:Glc'	0.689854551
Cz10g14070.t1	hxk1-1	'-Fe'	'-Glc'	R3	35	19.92827472	'+Fe -Glc +Fe:Glc'	0.756384731
Cz10g14070.t1	hxk1-1	'-Fe'	'-Glc'	R4	36	20.01684698	'+Fe -Glc +Fe:Glc'	0.844956995
Cz10g14070.t1	WT	'-Fe'	'+Glc'	R1	5	16.7902721	'+Fe -Glc +Fe:Glc'	-2.381617889
Cz10g14070.t1	WT	'-Fe'	'+Glc'	R2	6	16.43179383	'+Fe -Glc +Fe:Glc'	-2.740096152
Cz10g14070.t1	WT	'-Fe'	'+Glc'	R3	7	16.55926738	'+Fe -Glc +Fe:Glc'	-2.612622608
Cz10g14070.t1	WT	'-Fe'	'+Glc'	R4	8	16.3916319	'+Fe -Glc +Fe:Glc'	-2.780258085
Cz10g14070.t1	hxk1-2	'-Fe'	'+Glc'	R1	21	17.16357629	'+Fe -Glc +Fe:Glc'	-2.008313696
Cz10g14070.t1	hxk1-2	'-Fe'	'+Glc'	R2	22	17.17884972	'+Fe -Glc +Fe:Glc'	-1.993040263
Cz10g14070.t1	hxk1-2	'-Fe'	'+Glc'	R4	24	16.79828861	'+Fe -Glc +Fe:Glc'	-2.37360138
Cz10g14070.t1	hxk1-1	'-Fe'	'+Glc'	R2	38	21.0149068	'+Fe -Glc +Fe:Glc'	1.84301681
Cz10g14070.t1	hxk1-1	'-Fe'	'+Glc'	R3	39	21.02539822	'+Fe -Glc +Fe:Glc'	1.853508237
Cz10g14070.t1	WT	'+Fe'	'-Glc'	R1	9	20.00529662	'+Fe -Glc +Fe:Glc'	0.833406636
Cz10g14070.t1	WT	'+Fe'	'-Glc'	R2	10	20.03615806	'+Fe -Glc +Fe:Glc'	0.864268073
Cz10g14070.t1	WT	'+Fe'	'-Glc'	R4	12	20.12876869	'+Fe -Glc +Fe:Glc'	0.956878699
Cz10g14070.t1	hxk1-2	'+Fe'	'-Glc'	R1	25	20.18054371	'+Fe -Glc +Fe:Glc'	1.00865372
Cz10g14070.t1	hxk1-2	'+Fe'	'-Glc'	R2	26	20.24490198	'+Fe -Glc +Fe:Glc'	1.07301199
Cz10g14070.t1	hxk1-2	'+Fe'	'-Glc'	R3	27	20.110164	'+Fe -Glc +Fe:Glc'	0.938274015
Cz10g14070.t1	hxk1-2	'+Fe'	'-Glc'	R4	28	20.24217693	'+Fe -Glc +Fe:Glc'	1.070286942
Cz10g14070.t1	hxk1-1	'+Fe'	'-Glc'	R1	41	20.00668384	'+Fe -Glc +Fe:Glc'	0.83479385
Cz10g14070.t1	hxk1-1	'+Fe'	'-Glc'	R2	42	19.97849004	'+Fe -Glc +Fe:Glc'	0.806600052
Cz10g14070.t1	hxk1-1	'+Fe'	'-Glc'	R3	43	20.02271054	'+Fe -Glc +Fe:Glc'	0.850820556
Cz10g14070.t1	hxk1-1	'+Fe'	'-Glc'	R4	44	19.95703011	'+Fe -Glc +Fe:Glc'	0.78514012
Cz10g14070.t1	WT	'+Fe'	'+Glc'	R1	13	18.79610548	'+Fe -Glc +Fe:Glc'	-0.375784504
Cz10g14070.t1	WT	'+Fe'	'+Glc'	R2	14	18.47386095	'+Fe -Glc +Fe:Glc'	-0.698029034
Cz10g14070.t1	WT	'+Fe'	'+Glc'	R3	15	18.9377546	'+Fe -Glc +Fe:Glc'	-0.234135382
Cz10g14070.t1	WT	'+Fe'	'+Glc'	R4	16	19.40413437	'+Fe -Glc +Fe:Glc'	0.232244385
Cz10g14070.t1	hxk1-2	'+Fe'	'+Glc'	R1	29	18.8737466	'+Fe -Glc +Fe:Glc'	-0.298143382
Cz10g14070.t1	hxk1-2	'+Fe'	'+Glc'	R2	30	18.85949281	'+Fe -Glc +Fe:Glc'	-0.312397178
Cz10g14070.t1	hxk1-2	'+Fe'	'+Glc'	R3	31	19.47894313	'+Fe -Glc +Fe:Glc'	0.307053148
Cz10g14070.t1	hxk1-2	'+Fe'	'+Glc'	R4	32	18.82114967	'+Fe -Glc +Fe:Glc'	-0.350740315
Cz10g14070.t1	hxk1-1	'+Fe'	'+Glc'	R1	45	19.61576611	'+Fe -Glc +Fe:Glc'	0.443876125
Cz10g14070.t1	hxk1-1	'+Fe'	'+Glc'	R2	46	19.68364528	'+Fe -Glc +Fe:Glc'	0.511755293
Cz10g14070.t1	hxk1-1	'+Fe'	'+Glc'	R3	47	19.7250426	'+Fe -Glc +Fe:Glc'	0.553152611
Cz10g14070.t1	hxk1-1	'+Fe'	'+Glc'	R4	48	19.58855182	'+Fe -Glc +Fe:Glc'	0.416661832
Cz10g14180.t1	WT	'-Fe'	'-Glc'	R1	1	20.75359464	'+Fe -Glc +Fe:Glc'	0.483598869
Cz10g14180.t1	WT	'-Fe'	'-Glc'	R2	2	20.70323894	'+Fe -Glc +Fe:Glc'	0.433243168
Cz10g14180.t1	WT	'-Fe'	'-Glc'	R3	3	20.72069424	'+Fe -Glc +Fe:Glc'	0.450698471
Cz10g14180.t1	WT	'-Fe'	'-Glc'	R4	4	20.77186192	'+Fe -Glc +Fe:Glc'	0.50186615
Cz10g14180.t1	hxk1-2	'-Fe'	'-Glc'	R1	17	20.9171276	'+Fe -Glc +Fe:Glc'	0.647131826
Cz10g14180.t1	hxk1-2	'-Fe'	'-Glc'	R2	18	20.94362221	'+Fe -Glc +Fe:Glc'	0.673626439
Cz10g14180.t1	hxk1-2	'-Fe'	'-Glc'	R4	20	20.93634614	'+Fe -Glc +Fe:Glc'	0.66635037
Cz10g14180.t1	hxk1-1	'-Fe'	'-Glc'	R1	33	19.01497137	'+Fe -Glc +Fe:Glc'	-1.255024398
Cz10g14180.t1	hxk1-1	'-Fe'	'-Glc'	R2	34	19.04251349	'+Fe -Glc +Fe:Glc'	-1.22748228
Cz10g14180.t1	hxk1-1	'-Fe'	'-Glc'	R3	35	19.00868715	'+Fe -Glc +Fe:Glc'	-1.261308619
Cz10g14180.t1	hxk1-1	'-Fe'	'-Glc'	R4	36	18.63625525	'+Fe -Glc +Fe:Glc'	-1.633740522
Cz10g14180.t1	WT	'-Fe'	'+Glc'	R1	5	17.7199548	'+Fe -Glc +Fe:Glc'	-2.550040971
Cz10g14180.t1	WT	'-Fe'	'+Glc'	R2	6	17.94442759	'+Fe -Glc +Fe:Glc'	-2.325568178
Cz10g14180.t1	WT	'-Fe'	'+Glc'	R3	7	18.14392566	'+Fe -Glc +Fe:Glc'	-2.126070113
Cz10g14180.t1	WT	'-Fe'	'+Glc'	R4	8	17.97348062	'+Fe -Glc +Fe:Glc'	-2.296515152
Cz10g14180.t1	hxk1-2	'-Fe'	'+Glc'	R1	21	18.68653709	'+Fe -Glc +Fe:Glc'	-1.583458682
Cz10g14180.t1	hxk1-2	'-Fe'	'+Glc'	R2	22	18.49046381	'+Fe -Glc +Fe:Glc'	-1.779531959
Cz10g14180.t1	hxk1-2	'-Fe'	'+Glc'	R4	24	18.55490893	'+Fe -Glc +Fe:Glc'	-1.715086842
Cz10g14180.t1	hxk1-1	'-Fe'	'+Glc'	R2	38	18.76482969	'+Fe -Glc +Fe:Glc'	-1.505166083
Cz10g14180.t1	hxk1-1	'-Fe'	'+Glc'	R3	39	18.9987865	'+Fe -Glc +Fe:Glc'	-1.27120927
Cz10g14180.t1	WT	'+Fe'	'-Glc'	R1	9	20.61409068	'+Fe -Glc +Fe:Glc'	0.34409491
Cz10g14180.t1	WT	'+Fe'	'-Glc'	R2	10	20.59589973	'+Fe -Glc +Fe:Glc'	0.325903955
Cz10g14180.t1	WT	'+Fe'	'-Glc'	R4	12	20.54358924	'+Fe -Glc +Fe:Glc'	0.273593466
Cz10g14180.t1	hxk1-2	'+Fe'	'-Glc'	R1	25	20.7297987	'+Fe -Glc +Fe:Glc'	0.459802926
Cz10g14180.t1	hxk1-2	'+Fe'	'-Glc'	R2	26	20.56241071	'+Fe -Glc +Fe:Glc'	0.292414939
Cz10g14180.t1	hxk1-2	'+Fe'	'-Glc'	R3	27	20.77148994	'+Fe -Glc +Fe:Glc'	0.501494169
Cz10g14180.t1	hxk1-2	'+Fe'	'-Glc'	R4	28	20.67780448	'+Fe -Glc +Fe:Glc'	0.407808705
Cz10g14180.t1	hxk1-1	'+Fe'	'-Glc'	R1	41	21.11128086	'+Fe -Glc +Fe:Glc'	0.841285084
Cz10g14180.t1	hxk1-1	'+Fe'	'-Glc'	R2	42	20.9818233	'+Fe -Glc +Fe:Glc'	0.711827533
Cz10g14180.t1	hxk1-1	'+Fe'	'-Glc'	R3	43	20.943695	'+Fe -Glc +Fe:Glc'	0.673699231
Cz10g14180.t1	hxk1-1	'+Fe'	'-Glc'	R4	44	21.04893868	'+Fe -Glc +Fe:Glc'	0.778942911
Cz10g14180.t1	WT	'+Fe'	'+Glc'	R1	13	21.4770678	'+Fe -Glc +Fe:Glc'	1.207072029
Cz10g14180.t1	WT	'+Fe'	'+Glc'	R2	14	21.44258606	'+Fe -Glc +Fe:Glc'	1.172590293
Cz10g14180.t1	WT	'+Fe'	'+Glc'	R3	15	21.35880288	'+Fe -Glc +Fe:Glc'	1.088807104
Cz10g14180.t1	WT	'+Fe'	'+Glc'	R4	16	21.2878841	'+Fe -Glc +Fe:Glc'	1.017888328
Cz10g14180.t1	hxk1-2	'+Fe'	'+Glc'	R1	29	21.95992398	'+Fe -Glc +Fe:Glc'	1.68992821
Cz10g14180.t1	hxk1-2	'+Fe'	'+Glc'	R2	30	21.8620581	'+Fe -Glc +Fe:Glc'	1.592062327
Cz10g14180.t1	hxk1-2	'+Fe'	'+Glc'	R3	31	21.84947859	'+Fe -Glc +Fe:Glc'	1.57948282
Cz10g14180.t1	hxk1-2	'+Fe'	'+Glc'	R4	32	21.96474666	'+Fe -Glc +Fe:Glc'	1.69475089
Cz10g14180.t1	hxk1-1	'+Fe'	'+Glc'	R1	45	20.81275003	'+Fe -Glc +Fe:Glc'	0.542754263
Cz10g14180.t1	hxk1-1	'+Fe'	'+Glc'	R2	46	20.83022587	'+Fe -Glc +Fe:Glc'	0.560230102
Cz10g14180.t1	hxk1-1	'+Fe'	'+Glc'	R3	47	20.69232728	'+Fe -Glc +Fe:Glc'	0.422331511
Cz10g14180.t1	hxk1-1	'+Fe'	'+Glc'	R4	48	20.76491784	'+Fe -Glc +Fe:Glc'	0.494922068
Cz10g14300.t1	WT	'-Fe'	'-Glc'	R1	1	20.61392965	'+Fe -Glc +Fe:Glc'	-0.065247138
Cz10g14300.t1	WT	'-Fe'	'-Glc'	R2	2	20.47490701	'+Fe -Glc +Fe:Glc'	-0.204269776
Cz10g14300.t1	WT	'-Fe'	'-Glc'	R3	3	20.43176672	'+Fe -Glc +Fe:Glc'	-0.247410061
Cz10g14300.t1	WT	'-Fe'	'-Glc'	R4	4	20.46682789	'+Fe -Glc +Fe:Glc'	-0.212348896
Cz10g14300.t1	hxk1-2	'-Fe'	'-Glc'	R1	17	20.65224069	'+Fe -Glc +Fe:Glc'	-0.026936091
Cz10g14300.t1	hxk1-2	'-Fe'	'-Glc'	R2	18	20.7016987	'+Fe -Glc +Fe:Glc'	0.022521917
Cz10g14300.t1	hxk1-2	'-Fe'	'-Glc'	R4	20	20.67399411	'+Fe -Glc +Fe:Glc'	-0.005182679
Cz10g14300.t1	hxk1-1	'-Fe'	'-Glc'	R1	33	21.05294953	'+Fe -Glc +Fe:Glc'	0.373772746
Cz10g14300.t1	hxk1-1	'-Fe'	'-Glc'	R2	34	21.07299381	'+Fe -Glc +Fe:Glc'	0.393817028
Cz10g14300.t1	hxk1-1	'-Fe'	'-Glc'	R3	35	21.05628975	'+Fe -Glc +Fe:Glc'	0.377112967
Cz10g14300.t1	hxk1-1	'-Fe'	'-Glc'	R4	36	20.89380594	'+Fe -Glc +Fe:Glc'	0.214629152
Cz10g14300.t1	WT	'-Fe'	'+Glc'	R1	5	17.1647454	'+Fe -Glc +Fe:Glc'	-3.514431389
Cz10g14300.t1	WT	'-Fe'	'+Glc'	R2	6	17.32541302	'+Fe -Glc +Fe:Glc'	-3.353763763
Cz10g14300.t1	WT	'-Fe'	'+Glc'	R3	7	17.45284874	'+Fe -Glc +Fe:Glc'	-3.226328044
Cz10g14300.t1	WT	'-Fe'	'+Glc'	R4	8	17.31192613	'+Fe -Glc +Fe:Glc'	-3.367250658
Cz10g14300.t1	hxk1-2	'-Fe'	'+Glc'	R1	21	18.0663737	'+Fe -Glc +Fe:Glc'	-2.612803087
Cz10g14300.t1	hxk1-2	'-Fe'	'+Glc'	R2	22	18.18624322	'+Fe -Glc +Fe:Glc'	-2.492933563
Cz10g14300.t1	hxk1-2	'-Fe'	'+Glc'	R4	24	18.13190723	'+Fe -Glc +Fe:Glc'	-2.547269551
Cz10g14300.t1	hxk1-1	'-Fe'	'+Glc'	R2	38	19.88798526	'+Fe -Glc +Fe:Glc'	-0.791191523
Cz10g14300.t1	hxk1-1	'-Fe'	'+Glc'	R3	39	20.01975445	'+Fe -Glc +Fe:Glc'	-0.659422339
Cz10g14300.t1	WT	'+Fe'	'-Glc'	R1	9	20.85422438	'+Fe -Glc +Fe:Glc'	0.175047591
Cz10g14300.t1	WT	'+Fe'	'-Glc'	R2	10	20.85445311	'+Fe -Glc +Fe:Glc'	0.175276328
Cz10g14300.t1	WT	'+Fe'	'-Glc'	R4	12	20.89553922	'+Fe -Glc +Fe:Glc'	0.216362438
Cz10g14300.t1	hxk1-2	'+Fe'	'-Glc'	R1	25	21.81962725	'+Fe -Glc +Fe:Glc'	1.140450467
Cz10g14300.t1	hxk1-2	'+Fe'	'-Glc'	R2	26	21.64197976	'+Fe -Glc +Fe:Glc'	0.962802976
Cz10g14300.t1	hxk1-2	'+Fe'	'-Glc'	R3	27	21.73149672	'+Fe -Glc +Fe:Glc'	1.05231994
Cz10g14300.t1	hxk1-2	'+Fe'	'-Glc'	R4	28	21.86805203	'+Fe -Glc +Fe:Glc'	1.188875247
Cz10g14300.t1	hxk1-1	'+Fe'	'-Glc'	R1	41	21.22259185	'+Fe -Glc +Fe:Glc'	0.543415061
Cz10g14300.t1	hxk1-1	'+Fe'	'-Glc'	R2	42	21.3610717	'+Fe -Glc +Fe:Glc'	0.681894916
Cz10g14300.t1	hxk1-1	'+Fe'	'-Glc'	R3	43	21.41467846	'+Fe -Glc +Fe:Glc'	0.735501672
Cz10g14300.t1	hxk1-1	'+Fe'	'-Glc'	R4	44	21.3752867	'+Fe -Glc +Fe:Glc'	0.696109917
Cz10g14300.t1	WT	'+Fe'	'+Glc'	R1	13	21.59448324	'+Fe -Glc +Fe:Glc'	0.915306453
Cz10g14300.t1	WT	'+Fe'	'+Glc'	R2	14	21.68851729	'+Fe -Glc +Fe:Glc'	1.009340503
Cz10g14300.t1	WT	'+Fe'	'+Glc'	R3	15	21.57127539	'+Fe -Glc +Fe:Glc'	0.892098606
Cz10g14300.t1	WT	'+Fe'	'+Glc'	R4	16	21.41777377	'+Fe -Glc +Fe:Glc'	0.738596989
Cz10g14300.t1	hxk1-2	'+Fe'	'+Glc'	R1	29	22.17215292	'+Fe -Glc +Fe:Glc'	1.49297613
Cz10g14300.t1	hxk1-2	'+Fe'	'+Glc'	R2	30	22.13020123	'+Fe -Glc +Fe:Glc'	1.451024445
Cz10g14300.t1	hxk1-2	'+Fe'	'+Glc'	R3	31	22.04275514	'+Fe -Glc +Fe:Glc'	1.363578358
Cz10g14300.t1	hxk1-2	'+Fe'	'+Glc'	R4	32	22.04731601	'+Fe -Glc +Fe:Glc'	1.368139223
Cz10g14300.t1	hxk1-1	'+Fe'	'+Glc'	R1	45	21.96451652	'+Fe -Glc +Fe:Glc'	1.285339733
Cz10g14300.t1	hxk1-1	'+Fe'	'+Glc'	R2	46	21.92036171	'+Fe -Glc +Fe:Glc'	1.241184927
Cz10g14300.t1	hxk1-1	'+Fe'	'+Glc'	R3	47	21.95956667	'+Fe -Glc +Fe:Glc'	1.280389887
Cz10g14300.t1	hxk1-1	'+Fe'	'+Glc'	R4	48	22.01807973	'+Fe -Glc +Fe:Glc'	1.338902942
Cz11g17150.t1	WT	'-Fe'	'-Glc'	R1	1	18.70171084	'+Fe -Glc +Fe:Glc'	0.305575418
Cz11g17150.t1	WT	'-Fe'	'-Glc'	R2	2	18.58956708	'+Fe -Glc +Fe:Glc'	0.19343166
Cz11g17150.t1	WT	'-Fe'	'-Glc'	R3	3	18.8460337	'+Fe -Glc +Fe:Glc'	0.449898281
Cz11g17150.t1	WT	'-Fe'	'-Glc'	R4	4	18.85588493	'+Fe -Glc +Fe:Glc'	0.459749517
Cz11g17150.t1	hxk1-2	'-Fe'	'-Glc'	R1	17	18.89315108	'+Fe -Glc +Fe:Glc'	0.49701566
Cz11g17150.t1	hxk1-2	'-Fe'	'-Glc'	R2	18	18.86637079	'+Fe -Glc +Fe:Glc'	0.470235376
Cz11g17150.t1	hxk1-2	'-Fe'	'-Glc'	R4	20	18.67230273	'+Fe -Glc +Fe:Glc'	0.276167316
Cz11g17150.t1	hxk1-1	'-Fe'	'-Glc'	R1	33	19.32883665	'+Fe -Glc +Fe:Glc'	0.932701232
Cz11g17150.t1	hxk1-1	'-Fe'	'-Glc'	R2	34	19.40903618	'+Fe -Glc +Fe:Glc'	1.012900763
Cz11g17150.t1	hxk1-1	'-Fe'	'-Glc'	R3	35	19.43112983	'+Fe -Glc +Fe:Glc'	1.034994412
Cz11g17150.t1	hxk1-1	'-Fe'	'-Glc'	R4	36	19.22643964	'+Fe -Glc +Fe:Glc'	0.830304224
Cz11g17150.t1	WT	'-Fe'	'+Glc'	R1	5	15.24459297	'+Fe -Glc +Fe:Glc'	-3.151542451
Cz11g17150.t1	WT	'-Fe'	'+Glc'	R2	6	15.52593562	'+Fe -Glc +Fe:Glc'	-2.870199793
Cz11g17150.t1	WT	'-Fe'	'+Glc'	R3	7	15.34519663	'+Fe -Glc +Fe:Glc'	-3.050938788
Cz11g17150.t1	WT	'-Fe'	'+Glc'	R4	8	15.5199014	'+Fe -Glc +Fe:Glc'	-2.876234017
Cz11g17150.t1	hxk1-2	'-Fe'	'+Glc'	R1	21	17.0882414	'+Fe -Glc +Fe:Glc'	-1.307894019
Cz11g17150.t1	hxk1-2	'-Fe'	'+Glc'	R2	22	16.66952597	'+Fe -Glc +Fe:Glc'	-1.726609444
Cz11g17150.t1	hxk1-2	'-Fe'	'+Glc'	R4	24	16.82875198	'+Fe -Glc +Fe:Glc'	-1.567383442
Cz11g17150.t1	hxk1-1	'-Fe'	'+Glc'	R2	38	19.37277314	'+Fe -Glc +Fe:Glc'	0.976637721
Cz11g17150.t1	hxk1-1	'-Fe'	'+Glc'	R3	39	19.62225978	'+Fe -Glc +Fe:Glc'	1.226124362
Cz11g17150.t1	WT	'+Fe'	'-Glc'	R1	9	18.24434963	'+Fe -Glc +Fe:Glc'	-0.151785791
Cz11g17150.t1	WT	'+Fe'	'-Glc'	R2	10	18.5367414	'+Fe -Glc +Fe:Glc'	0.140605981
Cz11g17150.t1	WT	'+Fe'	'-Glc'	R4	12	18.41471503	'+Fe -Glc +Fe:Glc'	0.018579613
Cz11g17150.t1	hxk1-2	'+Fe'	'-Glc'	R1	25	18.82430688	'+Fe -Glc +Fe:Glc'	0.428171463
Cz11g17150.t1	hxk1-2	'+Fe'	'-Glc'	R2	26	19.09471124	'+Fe -Glc +Fe:Glc'	0.69857582
Cz11g17150.t1	hxk1-2	'+Fe'	'-Glc'	R3	27	18.86138166	'+Fe -Glc +Fe:Glc'	0.465246244
Cz11g17150.t1	hxk1-2	'+Fe'	'-Glc'	R4	28	19.00599542	'+Fe -Glc +Fe:Glc'	0.609860006
Cz11g17150.t1	hxk1-1	'+Fe'	'-Glc'	R1	41	18.24262624	'+Fe -Glc +Fe:Glc'	-0.15350918
Cz11g17150.t1	hxk1-1	'+Fe'	'-Glc'	R2	42	18.38946716	'+Fe -Glc +Fe:Glc'	-0.006668261
Cz11g17150.t1	hxk1-1	'+Fe'	'-Glc'	R3	43	18.10570361	'+Fe -Glc +Fe:Glc'	-0.290431809
Cz11g17150.t1	hxk1-1	'+Fe'	'-Glc'	R4	44	18.20205842	'+Fe -Glc +Fe:Glc'	-0.194076994
Cz11g17150.t1	WT	'+Fe'	'+Glc'	R1	13	19.38166986	'+Fe -Glc +Fe:Glc'	0.98553444
Cz11g17150.t1	WT	'+Fe'	'+Glc'	R2	14	18.85037196	'+Fe -Glc +Fe:Glc'	0.454236545
Cz11g17150.t1	WT	'+Fe'	'+Glc'	R3	15	18.98752893	'+Fe -Glc +Fe:Glc'	0.591393513
Cz11g17150.t1	WT	'+Fe'	'+Glc'	R4	16	19.21611141	'+Fe -Glc +Fe:Glc'	0.819975989
Cz11g17150.t1	hxk1-2	'+Fe'	'+Glc'	R1	29	19.39939209	'+Fe -Glc +Fe:Glc'	1.003256671
Cz11g17150.t1	hxk1-2	'+Fe'	'+Glc'	R2	30	19.21525762	'+Fe -Glc +Fe:Glc'	0.819122199
Cz11g17150.t1	hxk1-2	'+Fe'	'+Glc'	R3	31	19.15809579	'+Fe -Glc +Fe:Glc'	0.761960371
Cz11g17150.t1	hxk1-2	'+Fe'	'+Glc'	R4	32	19.12047613	'+Fe -Glc +Fe:Glc'	0.724340713
Cz11g17150.t1	hxk1-1	'+Fe'	'+Glc'	R1	45	18.40023363	'+Fe -Glc +Fe:Glc'	0.004098213
Cz11g17150.t1	hxk1-1	'+Fe'	'+Glc'	R2	46	18.4977947	'+Fe -Glc +Fe:Glc'	0.101659284
Cz11g17150.t1	hxk1-1	'+Fe'	'+Glc'	R3	47	18.49438281	'+Fe -Glc +Fe:Glc'	0.098247395
Cz11g17150.t1	hxk1-1	'+Fe'	'+Glc'	R4	48	18.352809	'+Fe -Glc +Fe:Glc'	-0.043326414
Cz11g24230.t1	WT	'-Fe'	'-Glc'	R1	1	19.31422735	'+Fe -Glc +Fe:Glc'	2.138071909
Cz11g24230.t1	WT	'-Fe'	'-Glc'	R2	2	19.12900518	'+Fe -Glc +Fe:Glc'	1.952849734
Cz11g24230.t1	WT	'-Fe'	'-Glc'	R3	3	19.58627148	'+Fe -Glc +Fe:Glc'	2.410116035
Cz11g24230.t1	WT	'-Fe'	'-Glc'	R4	4	19.63868249	'+Fe -Glc +Fe:Glc'	2.462527047
Cz11g24230.t1	hxk1-2	'-Fe'	'-Glc'	R1	17	19.52965115	'+Fe -Glc +Fe:Glc'	2.353495707
Cz11g24230.t1	hxk1-2	'-Fe'	'-Glc'	R2	18	19.41613184	'+Fe -Glc +Fe:Glc'	2.239976399
Cz11g24230.t1	hxk1-2	'-Fe'	'-Glc'	R4	20	19.63266595	'+Fe -Glc +Fe:Glc'	2.456510508
Cz11g24230.t1	hxk1-1	'-Fe'	'-Glc'	R1	33	14.24176762	'+Fe -Glc +Fe:Glc'	-2.934387818
Cz11g24230.t1	hxk1-1	'-Fe'	'-Glc'	R2	34	14.63841195	'+Fe -Glc +Fe:Glc'	-2.537743489
Cz11g24230.t1	hxk1-1	'-Fe'	'-Glc'	R3	35	15.86344854	'+Fe -Glc +Fe:Glc'	-1.312706905
Cz11g24230.t1	hxk1-1	'-Fe'	'-Glc'	R4	36	16.83961465	'+Fe -Glc +Fe:Glc'	-0.336540796
Cz11g24230.t1	WT	'-Fe'	'+Glc'	R1	5	12.52669171	'+Fe -Glc +Fe:Glc'	-4.649463728
Cz11g24230.t1	WT	'-Fe'	'+Glc'	R2	6	11.95810489	'+Fe -Glc +Fe:Glc'	-5.218050555
Cz11g24230.t1	WT	'-Fe'	'+Glc'	R3	7	12.05454116	'+Fe -Glc +Fe:Glc'	-5.121614285
Cz11g24230.t1	WT	'-Fe'	'+Glc'	R4	8	12.02332043	'+Fe -Glc +Fe:Glc'	-5.152835013
Cz11g24230.t1	hxk1-2	'-Fe'	'+Glc'	R1	21	14.01396841	'+Fe -Glc +Fe:Glc'	-3.162187027
Cz11g24230.t1	hxk1-2	'-Fe'	'+Glc'	R2	22	13.90950101	'+Fe -Glc +Fe:Glc'	-3.266654435
Cz11g24230.t1	hxk1-2	'-Fe'	'+Glc'	R4	24	14.21142744	'+Fe -Glc +Fe:Glc'	-2.964728001
Cz11g24230.t1	hxk1-1	'-Fe'	'+Glc'	R2	38	17.34075442	'+Fe -Glc +Fe:Glc'	0.164598974
Cz11g24230.t1	hxk1-1	'-Fe'	'+Glc'	R3	39	17.27009446	'+Fe -Glc +Fe:Glc'	0.09393902
Cz11g24230.t1	WT	'+Fe'	'-Glc'	R1	9	15.34996558	'+Fe -Glc +Fe:Glc'	-1.826189862
Cz11g24230.t1	WT	'+Fe'	'-Glc'	R2	10	15.39603524	'+Fe -Glc +Fe:Glc'	-1.780120197
Cz11g24230.t1	WT	'+Fe'	'-Glc'	R4	12	15.56101971	'+Fe -Glc +Fe:Glc'	-1.615135727
Cz11g24230.t1	hxk1-2	'+Fe'	'-Glc'	R1	25	15.73511792	'+Fe -Glc +Fe:Glc'	-1.44103752
Cz11g24230.t1	hxk1-2	'+Fe'	'-Glc'	R2	26	15.87962492	'+Fe -Glc +Fe:Glc'	-1.296530518
Cz11g24230.t1	hxk1-2	'+Fe'	'-Glc'	R3	27	16.0490082	'+Fe -Glc +Fe:Glc'	-1.12714724
Cz11g24230.t1	hxk1-2	'+Fe'	'-Glc'	R4	28	15.77541955	'+Fe -Glc +Fe:Glc'	-1.400735896
Cz11g24230.t1	hxk1-1	'+Fe'	'-Glc'	R1	41	19.04403086	'+Fe -Glc +Fe:Glc'	1.867875422
Cz11g24230.t1	hxk1-1	'+Fe'	'-Glc'	R2	42	19.07326356	'+Fe -Glc +Fe:Glc'	1.897108121
Cz11g24230.t1	hxk1-1	'+Fe'	'-Glc'	R3	43	19.04829619	'+Fe -Glc +Fe:Glc'	1.872140746
Cz11g24230.t1	hxk1-1	'+Fe'	'-Glc'	R4	44	18.87770215	'+Fe -Glc +Fe:Glc'	1.701546704
Cz11g24230.t1	WT	'+Fe'	'+Glc'	R1	13	19.19340209	'+Fe -Glc +Fe:Glc'	2.017246647
Cz11g24230.t1	WT	'+Fe'	'+Glc'	R2	14	19.21349975	'+Fe -Glc +Fe:Glc'	2.03734431
Cz11g24230.t1	WT	'+Fe'	'+Glc'	R3	15	19.29092961	'+Fe -Glc +Fe:Glc'	2.114774171
Cz11g24230.t1	WT	'+Fe'	'+Glc'	R4	16	19.15509872	'+Fe -Glc +Fe:Glc'	1.978943277
Cz11g24230.t1	hxk1-2	'+Fe'	'+Glc'	R1	29	19.76396114	'+Fe -Glc +Fe:Glc'	2.587805697
Cz11g24230.t1	hxk1-2	'+Fe'	'+Glc'	R2	30	19.48446384	'+Fe -Glc +Fe:Glc'	2.308308402
Cz11g24230.t1	hxk1-2	'+Fe'	'+Glc'	R3	31	19.9814983	'+Fe -Glc +Fe:Glc'	2.80534286
Cz11g24230.t1	hxk1-2	'+Fe'	'+Glc'	R4	32	19.79345651	'+Fe -Glc +Fe:Glc'	2.617301065
Cz11g24230.t1	hxk1-1	'+Fe'	'+Glc'	R1	45	18.36071492	'+Fe -Glc +Fe:Glc'	1.184559478
Cz11g24230.t1	hxk1-1	'+Fe'	'+Glc'	R2	46	18.5806565	'+Fe -Glc +Fe:Glc'	1.404501062
Cz11g24230.t1	hxk1-1	'+Fe'	'+Glc'	R3	47	18.45126538	'+Fe -Glc +Fe:Glc'	1.275109941
Cz11g24230.t1	hxk1-1	'+Fe'	'+Glc'	R4	48	18.37797122	'+Fe -Glc +Fe:Glc'	1.201815776
Cz12g02290.t1	WT	'-Fe'	'-Glc'	R1	1	20.72871853	'+Fe -Glc +Fe:Glc'	0.282134208
Cz12g02290.t1	WT	'-Fe'	'-Glc'	R2	2	20.83827092	'+Fe -Glc +Fe:Glc'	0.391686591
Cz12g02290.t1	WT	'-Fe'	'-Glc'	R3	3	20.87160578	'+Fe -Glc +Fe:Glc'	0.425021449
Cz12g02290.t1	WT	'-Fe'	'-Glc'	R4	4	20.9200163	'+Fe -Glc +Fe:Glc'	0.473431973
Cz12g02290.t1	hxk1-2	'-Fe'	'-Glc'	R1	17	21.08629148	'+Fe -Glc +Fe:Glc'	0.639707157
Cz12g02290.t1	hxk1-2	'-Fe'	'-Glc'	R2	18	21.13684758	'+Fe -Glc +Fe:Glc'	0.690263252
Cz12g02290.t1	hxk1-2	'-Fe'	'-Glc'	R4	20	21.15785447	'+Fe -Glc +Fe:Glc'	0.711270141
Cz12g02290.t1	hxk1-1	'-Fe'	'-Glc'	R1	33	20.49906273	'+Fe -Glc +Fe:Glc'	0.052478401
Cz12g02290.t1	hxk1-1	'-Fe'	'-Glc'	R2	34	20.4501408	'+Fe -Glc +Fe:Glc'	0.003556469
Cz12g02290.t1	hxk1-1	'-Fe'	'-Glc'	R3	35	20.19339583	'+Fe -Glc +Fe:Glc'	-0.253188494
Cz12g02290.t1	hxk1-1	'-Fe'	'-Glc'	R4	36	20.24503596	'+Fe -Glc +Fe:Glc'	-0.201548368
Cz12g02290.t1	WT	'-Fe'	'+Glc'	R1	5	18.53540458	'+Fe -Glc +Fe:Glc'	-1.911179747
Cz12g02290.t1	WT	'-Fe'	'+Glc'	R2	6	18.69268718	'+Fe -Glc +Fe:Glc'	-1.753897143
Cz12g02290.t1	WT	'-Fe'	'+Glc'	R3	7	18.60965354	'+Fe -Glc +Fe:Glc'	-1.836930785
Cz12g02290.t1	WT	'-Fe'	'+Glc'	R4	8	18.61976798	'+Fe -Glc +Fe:Glc'	-1.826816342
Cz12g02290.t1	hxk1-2	'-Fe'	'+Glc'	R1	21	19.39587101	'+Fe -Glc +Fe:Glc'	-1.050713317
Cz12g02290.t1	hxk1-2	'-Fe'	'+Glc'	R2	22	19.47032251	'+Fe -Glc +Fe:Glc'	-0.976261814
Cz12g02290.t1	hxk1-2	'-Fe'	'+Glc'	R4	24	19.3019586	'+Fe -Glc +Fe:Glc'	-1.144625724
Cz12g02290.t1	hxk1-1	'-Fe'	'+Glc'	R2	38	19.5743177	'+Fe -Glc +Fe:Glc'	-0.872266624
Cz12g02290.t1	hxk1-1	'-Fe'	'+Glc'	R3	39	19.77836872	'+Fe -Glc +Fe:Glc'	-0.668215607
Cz12g02290.t1	WT	'+Fe'	'-Glc'	R1	9	21.17042593	'+Fe -Glc +Fe:Glc'	0.723841604
Cz12g02290.t1	WT	'+Fe'	'-Glc'	R2	10	21.15837595	'+Fe -Glc +Fe:Glc'	0.71179162
Cz12g02290.t1	WT	'+Fe'	'-Glc'	R4	12	21.16473161	'+Fe -Glc +Fe:Glc'	0.718147279
Cz12g02290.t1	hxk1-2	'+Fe'	'-Glc'	R1	25	21.11348106	'+Fe -Glc +Fe:Glc'	0.666896733
Cz12g02290.t1	hxk1-2	'+Fe'	'-Glc'	R2	26	21.12954983	'+Fe -Glc +Fe:Glc'	0.682965506
Cz12g02290.t1	hxk1-2	'+Fe'	'-Glc'	R3	27	21.11856847	'+Fe -Glc +Fe:Glc'	0.671984146
Cz12g02290.t1	hxk1-2	'+Fe'	'-Glc'	R4	28	21.10457568	'+Fe -Glc +Fe:Glc'	0.657991356
Cz12g02290.t1	hxk1-1	'+Fe'	'-Glc'	R1	41	20.32695583	'+Fe -Glc +Fe:Glc'	-0.119628499
Cz12g02290.t1	hxk1-1	'+Fe'	'-Glc'	R2	42	20.31799656	'+Fe -Glc +Fe:Glc'	-0.128587768
Cz12g02290.t1	hxk1-1	'+Fe'	'-Glc'	R3	43	20.34096439	'+Fe -Glc +Fe:Glc'	-0.105619936
Cz12g02290.t1	hxk1-1	'+Fe'	'-Glc'	R4	44	20.35416793	'+Fe -Glc +Fe:Glc'	-0.092416392
Cz12g02290.t1	WT	'+Fe'	'+Glc'	R1	13	20.52800252	'+Fe -Glc +Fe:Glc'	0.081418194
Cz12g02290.t1	WT	'+Fe'	'+Glc'	R2	14	20.51716348	'+Fe -Glc +Fe:Glc'	0.07057915
Cz12g02290.t1	WT	'+Fe'	'+Glc'	R3	15	20.53731526	'+Fe -Glc +Fe:Glc'	0.090730935
Cz12g02290.t1	WT	'+Fe'	'+Glc'	R4	16	20.57713746	'+Fe -Glc +Fe:Glc'	0.130553132
Cz12g02290.t1	hxk1-2	'+Fe'	'+Glc'	R1	29	21.1008445	'+Fe -Glc +Fe:Glc'	0.654260171
Cz12g02290.t1	hxk1-2	'+Fe'	'+Glc'	R2	30	21.05554706	'+Fe -Glc +Fe:Glc'	0.608962733
Cz12g02290.t1	hxk1-2	'+Fe'	'+Glc'	R3	31	21.26962673	'+Fe -Glc +Fe:Glc'	0.823042405
Cz12g02290.t1	hxk1-2	'+Fe'	'+Glc'	R4	32	21.23727327	'+Fe -Glc +Fe:Glc'	0.790688948
Cz12g02290.t1	hxk1-1	'+Fe'	'+Glc'	R1	45	20.75445509	'+Fe -Glc +Fe:Glc'	0.307870766
Cz12g02290.t1	hxk1-1	'+Fe'	'+Glc'	R2	46	20.62450074	'+Fe -Glc +Fe:Glc'	0.177916409
Cz12g02290.t1	hxk1-1	'+Fe'	'+Glc'	R3	47	20.78350953	'+Fe -Glc +Fe:Glc'	0.336925202
Cz12g02290.t1	hxk1-1	'+Fe'	'+Glc'	R4	48	20.81236496	'+Fe -Glc +Fe:Glc'	0.365780631
Cz12g10080.t1	WT	'-Fe'	'-Glc'	R1	1	19.31419317	'+Fe -Glc +Fe:Glc'	-0.481677676
Cz12g10080.t1	WT	'-Fe'	'-Glc'	R2	2	19.31386516	'+Fe -Glc +Fe:Glc'	-0.482005684
Cz12g10080.t1	WT	'-Fe'	'-Glc'	R3	3	19.4439279	'+Fe -Glc +Fe:Glc'	-0.351942953
Cz12g10080.t1	WT	'-Fe'	'-Glc'	R4	4	19.70635982	'+Fe -Glc +Fe:Glc'	-0.089511024
Cz12g10080.t1	hxk1-2	'-Fe'	'-Glc'	R1	17	19.91550673	'+Fe -Glc +Fe:Glc'	0.119635878
Cz12g10080.t1	hxk1-2	'-Fe'	'-Glc'	R2	18	20.04649872	'+Fe -Glc +Fe:Glc'	0.250627873
Cz12g10080.t1	hxk1-2	'-Fe'	'-Glc'	R4	20	20.1243027	'+Fe -Glc +Fe:Glc'	0.328431851
Cz12g10080.t1	hxk1-1	'-Fe'	'-Glc'	R1	33	19.88245886	'+Fe -Glc +Fe:Glc'	0.08658801
Cz12g10080.t1	hxk1-1	'-Fe'	'-Glc'	R2	34	19.93826277	'+Fe -Glc +Fe:Glc'	0.142391917
Cz12g10080.t1	hxk1-1	'-Fe'	'-Glc'	R3	35	19.93954108	'+Fe -Glc +Fe:Glc'	0.143670234
Cz12g10080.t1	hxk1-1	'-Fe'	'-Glc'	R4	36	20.14568041	'+Fe -Glc +Fe:Glc'	0.349809565
Cz12g10080.t1	WT	'-Fe'	'+Glc'	R1	5	17.94455352	'+Fe -Glc +Fe:Glc'	-1.851317324
Cz12g10080.t1	WT	'-Fe'	'+Glc'	R2	6	17.86515595	'+Fe -Glc +Fe:Glc'	-1.930714902
Cz12g10080.t1	WT	'-Fe'	'+Glc'	R3	7	17.91816859	'+Fe -Glc +Fe:Glc'	-1.877702261
Cz12g10080.t1	WT	'-Fe'	'+Glc'	R4	8	17.84947496	'+Fe -Glc +Fe:Glc'	-1.946395885
Cz12g10080.t1	hxk1-2	'-Fe'	'+Glc'	R1	21	18.72712252	'+Fe -Glc +Fe:Glc'	-1.068748326
Cz12g10080.t1	hxk1-2	'-Fe'	'+Glc'	R2	22	18.60756008	'+Fe -Glc +Fe:Glc'	-1.188310771
Cz12g10080.t1	hxk1-2	'-Fe'	'+Glc'	R4	24	18.69920782	'+Fe -Glc +Fe:Glc'	-1.096663026
Cz12g10080.t1	hxk1-1	'-Fe'	'+Glc'	R2	38	19.88272016	'+Fe -Glc +Fe:Glc'	0.086849315
Cz12g10080.t1	hxk1-1	'-Fe'	'+Glc'	R3	39	19.89289008	'+Fe -Glc +Fe:Glc'	0.097019233
[truncated: 3,678 more rows]
