# Supplementary material for: Iron rescues glucose-mediated photosynthesis repression during lipid accumulation in the green alga Chromochloris zofingiensis
Source: Nat Commun. 2024 Jul 18;15:6046. doi: 10.1038/s41467-024-50170-x (PMC11258321; doi:10.1038/s41467-024-50170-x)
Supplement: Supplementary file 14 — Source Data [file 41467_2024_50170_MOESM14_ESM.zip › SourceData_Jeffers2024/Suppl_Fig5bcd_sourcedata.csv]

#Source Data Supplementary Fig. 5b-d. log2 peptide abundance (log2_pep_abund) of each peptide aligned to the HXK1 protein, across all conditions. The alignment start and end of the protein on the HXK1 is included. See the script "Peptide_Alignment_Visualization.Rmd" in https://osf.io/r8dbe/ to visualize the peptides against the sequence
SampleID	strain	Fe	Glc	Aligned_Peptide	log2_pep_abundance	Protein	Residue.Start	Residue.End
1	WT	'-Fe'	'-Glc'	MKLDADTQR	19.41620155	Cz13g07170.t1	1	9
1	WT	'-Fe'	'-Glc'	MKLDADTQR	20.48247554	Cz13g07170.t1	1	9
1	WT	'-Fe'	'-Glc'	ASLFGPKPPLK	22.90673142	Cz13g07170.t1	345	355
1	WT	'-Fe'	'-Glc'	ELLKEYEQMLLPPR	NA	Cz13g07170.t1	43	56
1	WT	'-Fe'	'-Glc'	GFTAEGVVGNDVVK	18.43966352	Cz13g07170.t1	202	215
1	WT	'-Fe'	'-Glc'	ELLKEYEQMLLPPR	NA	Cz13g07170.t1	43	56
1	WT	'-Fe'	'-Glc'	DFIDKHQASK	21.23782418	Cz13g07170.t1	157	166
1	WT	'-Fe'	'-Glc'	EYEQMLLPPR	19.41816053	Cz13g07170.t1	47	56
1	WT	'-Fe'	'-Glc'	EYEQMLLPPR	18.23488116	Cz13g07170.t1	47	56
1	WT	'-Fe'	'-Glc'	QQGWMENPR	16.73572612	Cz13g07170.t1	429	437
1	WT	'-Fe'	'-Glc'	QQGWMENPRR	15.45877015	Cz13g07170.t1	429	438
1	WT	'-Fe'	'-Glc'	QQGWMENPR	17.20508035	Cz13g07170.t1	429	437
1	WT	'-Fe'	'-Glc'	QQGWMENPRR	NA	Cz13g07170.t1	429	438
1	WT	'-Fe'	'-Glc'	FGKWQPDHIPKDTLTAVNTEWGAYSSPLLPR	17.40021315	Cz13g07170.t1	272	302
1	WT	'-Fe'	'-Glc'	RILVTFAK	19.85207319	Cz13g07170.t1	336	343
1	WT	'-Fe'	'-Glc'	DTLTAVNTEWGAY	NA	Cz13g07170.t1	283	295
1	WT	'-Fe'	'-Glc'	VAAALLVATLRQQGWMENPRR	NA	Cz13g07170.t1	418	438
1	WT	'-Fe'	'-Glc'	DTLTAVNTEWGAYSSPLLPR	16.58136674	Cz13g07170.t1	283	302
1	WT	'-Fe'	'-Glc'	VAAALLVATLR	NA	Cz13g07170.t1	418	428
1	WT	'-Fe'	'-Glc'	SSQQEEPVIGF	NA	Cz13g07170.t1	170	180
1	WT	'-Fe'	'-Glc'	VLALINDTVGVLTASR	16.36248957	Cz13g07170.t1	230	245
1	WT	'-Fe'	'-Glc'	HSEVDEIEMEQVAIPIDK	NA	Cz13g07170.t1	122	139
1	WT	'-Fe'	'-Glc'	YVDPATEIGVIFGTGTNAAIVEK	20.2327096	Cz13g07170.t1	246	268
1	WT	'-Fe'	'-Glc'	AYGYGQVSK	NA	Cz13g07170.t1	25	33
1	WT	'-Fe'	'-Glc'	KLEDDILKQMNDGLAK	NA	Cz13g07170.t1	61	76
1	WT	'-Fe'	'-Glc'	HSEVDEIEMEQVAIPIDK	NA	Cz13g07170.t1	122	139
1	WT	'-Fe'	'-Glc'	HSEVDEIEMEQVAIPIDKYTGR	17.16903815	Cz13g07170.t1	122	143
1	WT	'-Fe'	'-Glc'	HSEVDEIEMEQVAIPIDKYTGR	NA	Cz13g07170.t1	122	143
1	WT	'-Fe'	'-Glc'	LDADTQR	NA	Cz13g07170.t1	3	9
1	WT	'-Fe'	'-Glc'	KASLFGPKPPLK	NA	Cz13g07170.t1	344	355
1	WT	'-Fe'	'-Glc'	LSDKHSEVDEIEMEQVAIPIDKYTGR	20.16428143	Cz13g07170.t1	118	143
1	WT	'-Fe'	'-Glc'	LSEVGSFTTANLADIETDHSPLRT	NA	Cz13g07170.t1	356	379
1	WT	'-Fe'	'-Glc'	QGGSTIMMLPTYVLQLPTGDEK	NA	Cz13g07170.t1	77	98
1	WT	'-Fe'	'-Glc'	MLSDALVR	NA	Cz13g07170.t1	216	223
1	WT	'-Fe'	'-Glc'	LVGWTK	NA	Cz13g07170.t1	196	201
1	WT	'-Fe'	'-Glc'	LSDKHSEVDEIEMEQVAIPIDK	NA	Cz13g07170.t1	118	139
1	WT	'-Fe'	'-Glc'	QMNDGLAK	17.34285414	Cz13g07170.t1	69	76
1	WT	'-Fe'	'-Glc'	QGGSTIMMLPTYVLQLPTGDEK	18.49261865	Cz13g07170.t1	77	98
1	WT	'-Fe'	'-Glc'	KLEDDILKQMNDGLAK	NA	Cz13g07170.t1	61	76
1	WT	'-Fe'	'-Glc'	LEDDILK	NA	Cz13g07170.t1	62	68
1	WT	'-Fe'	'-Glc'	KASLFGPKPPLKLSEVGSFTTANLADIETDHSPLR	NA	Cz13g07170.t1	344	378
1	WT	'-Fe'	'-Glc'	LSEVGSFTTAN	NA	Cz13g07170.t1	356	366
1	WT	'-Fe'	'-Glc'	LSEVGSFTTANLADIETDHSPLR	18.80349311	Cz13g07170.t1	356	378
1	WT	'-Fe'	'-Glc'	KLEDDILK	18.96888715	Cz13g07170.t1	61	68
1	WT	'-Fe'	'-Glc'	LSDKHSEVDEIEMEQVAIPIDK	NA	Cz13g07170.t1	118	139
1	WT	'-Fe'	'-Glc'	LSDKHSEVDEIEMEQVAI	NA	Cz13g07170.t1	118	135
1	WT	'-Fe'	'-Glc'	LSDKHSEVDEIEMEQVAIPIDKYTGR	20.04260383	Cz13g07170.t1	118	143
1	WT	'-Fe'	'-Glc'	MMSGMYLGEVTRR	NA	Cz13g07170.t1	324	336
1	WT	'-Fe'	'-Glc'	MMSGMYLGEVTRR	NA	Cz13g07170.t1	324	336
1	WT	'-Fe'	'-Glc'	MMSGMYLGEVTRR	NA	Cz13g07170.t1	324	336
1	WT	'-Fe'	'-Glc'	QGGSTIMMLPTYVLQLPTGDEK	19.50434706	Cz13g07170.t1	77	98
1	WT	'-Fe'	'-Glc'	QGGSTIMMLPTYVLQLPTGDEK	NA	Cz13g07170.t1	77	98
1	WT	'-Fe'	'-Glc'	MMSGMYLGEVTRR	NA	Cz13g07170.t1	324	336
1	WT	'-Fe'	'-Glc'	MLSDALVR	20.44023104	Cz13g07170.t1	216	223
1	WT	'-Fe'	'-Glc'	MMSGMYLGEVTR	NA	Cz13g07170.t1	324	335
1	WT	'-Fe'	'-Glc'	MMSGMYLGEVTR	NA	Cz13g07170.t1	324	335
1	WT	'-Fe'	'-Glc'	MMSGMYLGEVTR	NA	Cz13g07170.t1	324	335
1	WT	'-Fe'	'-Glc'	MMSGMYLGEVTR	NA	Cz13g07170.t1	324	335
1	WT	'-Fe'	'-Glc'	RLPNYR	18.16352121	Cz13g07170.t1	34	39
1	WT	'-Fe'	'-Glc'	MLPTYVLQLPTGDEK	NA	Cz13g07170.t1	84	98
1	WT	'-Fe'	'-Glc'	RLPNYRK	NA	Cz13g07170.t1	34	40
1	WT	'-Fe'	'-Glc'	WQPDHIPK	19.44539775	Cz13g07170.t1	275	282
1	WT	'-Fe'	'-Glc'	WQPDHIPKDTLTAVNTEWGAYSSPLLPR	NA	Cz13g07170.t1	275	302
1	WT	'-Fe'	'-Glc'	DGSSVGAAVVAAAAAQDPLPSTTA	17.16240815	Cz13g07170.t1	484	507
1	WT	'-Fe'	'-Glc'	AGELFPLIDFK	NA	Cz13g07170.t1	470	480
1	WT	'-Fe'	'-Glc'	AQEDMDLDNASVNAGQQQIEK	18.7312187	Cz13g07170.t1	303	323
1	WT	'-Fe'	'-Glc'	AGELFPLIDFKPVR	21.39310966	Cz13g07170.t1	470	483
1	WT	'-Fe'	'-Glc'	AQEDMDLDNASVNAGQQQIEK	18.2404728	Cz13g07170.t1	303	323
1	WT	'-Fe'	'-Glc'	HFIDEYMK	18.71379237	Cz13g07170.t1	456	463
1	WT	'-Fe'	'-Glc'	GTELFDFLAQNVK	19.10569966	Cz13g07170.t1	144	156
1	WT	'-Fe'	'-Glc'	GTELFDFLAQNVKDFIDKHQASK	17.9296725	Cz13g07170.t1	144	166
1	WT	'-Fe'	'-Glc'	HFIDEYMK	18.82024319	Cz13g07170.t1	456	463
1	WT	'-Fe'	'-Glc'	HFIDEYMKELLGDR	NA	Cz13g07170.t1	456	469
1	WT	'-Fe'	'-Glc'	GTELFDFLAQ	NA	Cz13g07170.t1	144	153
1	WT	'-Fe'	'-Glc'	GTELFDFLAQNVKDFIDK	NA	Cz13g07170.t1	144	161
1	WT	'-Fe'	'-Glc'	GTELFDFLAQNVKDFIDKHQASKNGR	NA	Cz13g07170.t1	144	169
1	WT	'-Fe'	'-Glc'	HFIDEYMKELLGDR	NA	Cz13g07170.t1	456	469
1	WT	'-Fe'	'-Glc'	ILVTFAK	NA	Cz13g07170.t1	337	343
1	WT	'-Fe'	'-Glc'	ILVTFAKK	NA	Cz13g07170.t1	337	344
2	WT	'-Fe'	'-Glc'	MKLDADTQR	17.90088884	Cz13g07170.t1	1	9
2	WT	'-Fe'	'-Glc'	MKLDADTQR	19.07167123	Cz13g07170.t1	1	9
2	WT	'-Fe'	'-Glc'	ASLFGPKPPLK	22.99273691	Cz13g07170.t1	345	355
2	WT	'-Fe'	'-Glc'	ELLKEYEQMLLPPR	NA	Cz13g07170.t1	43	56
2	WT	'-Fe'	'-Glc'	GFTAEGVVGNDVVK	18.29655137	Cz13g07170.t1	202	215
2	WT	'-Fe'	'-Glc'	ELLKEYEQMLLPPR	NA	Cz13g07170.t1	43	56
2	WT	'-Fe'	'-Glc'	DFIDKHQASK	19.60275539	Cz13g07170.t1	157	166
2	WT	'-Fe'	'-Glc'	EYEQMLLPPR	19.38483239	Cz13g07170.t1	47	56
2	WT	'-Fe'	'-Glc'	EYEQMLLPPR	18.2073283	Cz13g07170.t1	47	56
2	WT	'-Fe'	'-Glc'	QQGWMENPR	16.42191429	Cz13g07170.t1	429	437
2	WT	'-Fe'	'-Glc'	QQGWMENPRR	15.47463899	Cz13g07170.t1	429	438
2	WT	'-Fe'	'-Glc'	QQGWMENPR	17.23906006	Cz13g07170.t1	429	437
2	WT	'-Fe'	'-Glc'	QQGWMENPRR	NA	Cz13g07170.t1	429	438
2	WT	'-Fe'	'-Glc'	FGKWQPDHIPKDTLTAVNTEWGAYSSPLLPR	17.68248031	Cz13g07170.t1	272	302
2	WT	'-Fe'	'-Glc'	RILVTFAK	20.09184198	Cz13g07170.t1	336	343
2	WT	'-Fe'	'-Glc'	DTLTAVNTEWGAY	NA	Cz13g07170.t1	283	295
2	WT	'-Fe'	'-Glc'	VAAALLVATLRQQGWMENPRR	NA	Cz13g07170.t1	418	438
2	WT	'-Fe'	'-Glc'	DTLTAVNTEWGAYSSPLLPR	16.85090734	Cz13g07170.t1	283	302
2	WT	'-Fe'	'-Glc'	VAAALLVATLR	NA	Cz13g07170.t1	418	428
2	WT	'-Fe'	'-Glc'	SSQQEEPVIGF	NA	Cz13g07170.t1	170	180
2	WT	'-Fe'	'-Glc'	VLALINDTVGVLTASR	16.48796008	Cz13g07170.t1	230	245
2	WT	'-Fe'	'-Glc'	HSEVDEIEMEQVAIPIDK	NA	Cz13g07170.t1	122	139
2	WT	'-Fe'	'-Glc'	YVDPATEIGVIFGTGTNAAIVEK	19.89307258	Cz13g07170.t1	246	268
2	WT	'-Fe'	'-Glc'	AYGYGQVSK	NA	Cz13g07170.t1	25	33
2	WT	'-Fe'	'-Glc'	KLEDDILKQMNDGLAK	NA	Cz13g07170.t1	61	76
2	WT	'-Fe'	'-Glc'	HSEVDEIEMEQVAIPIDK	NA	Cz13g07170.t1	122	139
2	WT	'-Fe'	'-Glc'	HSEVDEIEMEQVAIPIDKYTGR	17.49023292	Cz13g07170.t1	122	143
2	WT	'-Fe'	'-Glc'	HSEVDEIEMEQVAIPIDKYTGR	NA	Cz13g07170.t1	122	143
2	WT	'-Fe'	'-Glc'	LDADTQR	NA	Cz13g07170.t1	3	9
2	WT	'-Fe'	'-Glc'	KASLFGPKPPLK	NA	Cz13g07170.t1	344	355
2	WT	'-Fe'	'-Glc'	LSDKHSEVDEIEMEQVAIPIDKYTGR	19.8505434	Cz13g07170.t1	118	143
2	WT	'-Fe'	'-Glc'	LSEVGSFTTANLADIETDHSPLRT	NA	Cz13g07170.t1	356	379
2	WT	'-Fe'	'-Glc'	QGGSTIMMLPTYVLQLPTGDEK	NA	Cz13g07170.t1	77	98
2	WT	'-Fe'	'-Glc'	MLSDALVR	NA	Cz13g07170.t1	216	223
2	WT	'-Fe'	'-Glc'	LVGWTK	NA	Cz13g07170.t1	196	201
2	WT	'-Fe'	'-Glc'	LSDKHSEVDEIEMEQVAIPIDK	NA	Cz13g07170.t1	118	139
2	WT	'-Fe'	'-Glc'	QMNDGLAK	16.28551322	Cz13g07170.t1	69	76
2	WT	'-Fe'	'-Glc'	QGGSTIMMLPTYVLQLPTGDEK	18.38551289	Cz13g07170.t1	77	98
2	WT	'-Fe'	'-Glc'	KLEDDILKQMNDGLAK	NA	Cz13g07170.t1	61	76
2	WT	'-Fe'	'-Glc'	LEDDILK	NA	Cz13g07170.t1	62	68
2	WT	'-Fe'	'-Glc'	KASLFGPKPPLKLSEVGSFTTANLADIETDHSPLR	NA	Cz13g07170.t1	344	378
2	WT	'-Fe'	'-Glc'	LSEVGSFTTAN	NA	Cz13g07170.t1	356	366
2	WT	'-Fe'	'-Glc'	LSEVGSFTTANLADIETDHSPLR	18.42458465	Cz13g07170.t1	356	378
2	WT	'-Fe'	'-Glc'	KLEDDILK	18.73529411	Cz13g07170.t1	61	68
2	WT	'-Fe'	'-Glc'	LSDKHSEVDEIEMEQVAIPIDK	NA	Cz13g07170.t1	118	139
2	WT	'-Fe'	'-Glc'	LSDKHSEVDEIEMEQVAI	NA	Cz13g07170.t1	118	135
2	WT	'-Fe'	'-Glc'	LSDKHSEVDEIEMEQVAIPIDKYTGR	19.76362676	Cz13g07170.t1	118	143
2	WT	'-Fe'	'-Glc'	MMSGMYLGEVTRR	NA	Cz13g07170.t1	324	336
2	WT	'-Fe'	'-Glc'	MMSGMYLGEVTRR	NA	Cz13g07170.t1	324	336
2	WT	'-Fe'	'-Glc'	MMSGMYLGEVTRR	NA	Cz13g07170.t1	324	336
2	WT	'-Fe'	'-Glc'	QGGSTIMMLPTYVLQLPTGDEK	19.50250191	Cz13g07170.t1	77	98
2	WT	'-Fe'	'-Glc'	QGGSTIMMLPTYVLQLPTGDEK	NA	Cz13g07170.t1	77	98
2	WT	'-Fe'	'-Glc'	MMSGMYLGEVTRR	NA	Cz13g07170.t1	324	336
2	WT	'-Fe'	'-Glc'	MLSDALVR	20.48716607	Cz13g07170.t1	216	223
2	WT	'-Fe'	'-Glc'	MMSGMYLGEVTR	NA	Cz13g07170.t1	324	335
2	WT	'-Fe'	'-Glc'	MMSGMYLGEVTR	NA	Cz13g07170.t1	324	335
2	WT	'-Fe'	'-Glc'	MMSGMYLGEVTR	NA	Cz13g07170.t1	324	335
2	WT	'-Fe'	'-Glc'	MMSGMYLGEVTR	NA	Cz13g07170.t1	324	335
2	WT	'-Fe'	'-Glc'	RLPNYR	17.40193781	Cz13g07170.t1	34	39
2	WT	'-Fe'	'-Glc'	MLPTYVLQLPTGDEK	NA	Cz13g07170.t1	84	98
2	WT	'-Fe'	'-Glc'	RLPNYRK	NA	Cz13g07170.t1	34	40
2	WT	'-Fe'	'-Glc'	WQPDHIPK	19.60647094	Cz13g07170.t1	275	282
2	WT	'-Fe'	'-Glc'	WQPDHIPKDTLTAVNTEWGAYSSPLLPR	NA	Cz13g07170.t1	275	302
2	WT	'-Fe'	'-Glc'	DGSSVGAAVVAAAAAQDPLPSTTA	17.24413068	Cz13g07170.t1	484	507
2	WT	'-Fe'	'-Glc'	AGELFPLIDFK	NA	Cz13g07170.t1	470	480
2	WT	'-Fe'	'-Glc'	AQEDMDLDNASVNAGQQQIEK	18.56699244	Cz13g07170.t1	303	323
2	WT	'-Fe'	'-Glc'	AGELFPLIDFKPVR	21.53278868	Cz13g07170.t1	470	483
2	WT	'-Fe'	'-Glc'	AQEDMDLDNASVNAGQQQIEK	18.3048392	Cz13g07170.t1	303	323
2	WT	'-Fe'	'-Glc'	HFIDEYMK	18.38636903	Cz13g07170.t1	456	463
2	WT	'-Fe'	'-Glc'	GTELFDFLAQNVK	18.99014343	Cz13g07170.t1	144	156
2	WT	'-Fe'	'-Glc'	GTELFDFLAQNVKDFIDKHQASK	17.85384446	Cz13g07170.t1	144	166
2	WT	'-Fe'	'-Glc'	HFIDEYMK	18.76791477	Cz13g07170.t1	456	463
2	WT	'-Fe'	'-Glc'	HFIDEYMKELLGDR	NA	Cz13g07170.t1	456	469
2	WT	'-Fe'	'-Glc'	GTELFDFLAQ	NA	Cz13g07170.t1	144	153
2	WT	'-Fe'	'-Glc'	GTELFDFLAQNVKDFIDK	NA	Cz13g07170.t1	144	161
2	WT	'-Fe'	'-Glc'	GTELFDFLAQNVKDFIDKHQASKNGR	NA	Cz13g07170.t1	144	169
2	WT	'-Fe'	'-Glc'	HFIDEYMKELLGDR	NA	Cz13g07170.t1	456	469
2	WT	'-Fe'	'-Glc'	ILVTFAK	NA	Cz13g07170.t1	337	343
2	WT	'-Fe'	'-Glc'	ILVTFAKK	NA	Cz13g07170.t1	337	344
3	WT	'-Fe'	'-Glc'	MKLDADTQR	18.71363378	Cz13g07170.t1	1	9
3	WT	'-Fe'	'-Glc'	MKLDADTQR	19.51747937	Cz13g07170.t1	1	9
3	WT	'-Fe'	'-Glc'	ASLFGPKPPLK	23.16491566	Cz13g07170.t1	345	355
3	WT	'-Fe'	'-Glc'	ELLKEYEQMLLPPR	NA	Cz13g07170.t1	43	56
3	WT	'-Fe'	'-Glc'	GFTAEGVVGNDVVK	18.28970026	Cz13g07170.t1	202	215
3	WT	'-Fe'	'-Glc'	ELLKEYEQMLLPPR	NA	Cz13g07170.t1	43	56
3	WT	'-Fe'	'-Glc'	DFIDKHQASK	20.94450407	Cz13g07170.t1	157	166
3	WT	'-Fe'	'-Glc'	EYEQMLLPPR	19.62749742	Cz13g07170.t1	47	56
3	WT	'-Fe'	'-Glc'	EYEQMLLPPR	18.32515826	Cz13g07170.t1	47	56
3	WT	'-Fe'	'-Glc'	QQGWMENPR	16.79251363	Cz13g07170.t1	429	437
3	WT	'-Fe'	'-Glc'	QQGWMENPRR	15.52058298	Cz13g07170.t1	429	438
3	WT	'-Fe'	'-Glc'	QQGWMENPR	17.52504571	Cz13g07170.t1	429	437
3	WT	'-Fe'	'-Glc'	QQGWMENPRR	NA	Cz13g07170.t1	429	438
3	WT	'-Fe'	'-Glc'	FGKWQPDHIPKDTLTAVNTEWGAYSSPLLPR	17.60289344	Cz13g07170.t1	272	302
3	WT	'-Fe'	'-Glc'	RILVTFAK	20.02197445	Cz13g07170.t1	336	343
3	WT	'-Fe'	'-Glc'	DTLTAVNTEWGAY	NA	Cz13g07170.t1	283	295
3	WT	'-Fe'	'-Glc'	VAAALLVATLRQQGWMENPRR	NA	Cz13g07170.t1	418	438
3	WT	'-Fe'	'-Glc'	DTLTAVNTEWGAYSSPLLPR	16.6713994	Cz13g07170.t1	283	302
3	WT	'-Fe'	'-Glc'	VAAALLVATLR	NA	Cz13g07170.t1	418	428
3	WT	'-Fe'	'-Glc'	SSQQEEPVIGF	NA	Cz13g07170.t1	170	180
3	WT	'-Fe'	'-Glc'	VLALINDTVGVLTASR	16.43171137	Cz13g07170.t1	230	245
3	WT	'-Fe'	'-Glc'	HSEVDEIEMEQVAIPIDK	NA	Cz13g07170.t1	122	139
3	WT	'-Fe'	'-Glc'	YVDPATEIGVIFGTGTNAAIVEK	20.14099553	Cz13g07170.t1	246	268
3	WT	'-Fe'	'-Glc'	AYGYGQVSK	NA	Cz13g07170.t1	25	33
3	WT	'-Fe'	'-Glc'	KLEDDILKQMNDGLAK	NA	Cz13g07170.t1	61	76
3	WT	'-Fe'	'-Glc'	HSEVDEIEMEQVAIPIDK	NA	Cz13g07170.t1	122	139
3	WT	'-Fe'	'-Glc'	HSEVDEIEMEQVAIPIDKYTGR	17.4631119	Cz13g07170.t1	122	143
3	WT	'-Fe'	'-Glc'	HSEVDEIEMEQVAIPIDKYTGR	NA	Cz13g07170.t1	122	143
3	WT	'-Fe'	'-Glc'	LDADTQR	NA	Cz13g07170.t1	3	9
3	WT	'-Fe'	'-Glc'	KASLFGPKPPLK	NA	Cz13g07170.t1	344	355
3	WT	'-Fe'	'-Glc'	LSDKHSEVDEIEMEQVAIPIDKYTGR	20.00749847	Cz13g07170.t1	118	143
3	WT	'-Fe'	'-Glc'	LSEVGSFTTANLADIETDHSPLRT	NA	Cz13g07170.t1	356	379
3	WT	'-Fe'	'-Glc'	QGGSTIMMLPTYVLQLPTGDEK	NA	Cz13g07170.t1	77	98
3	WT	'-Fe'	'-Glc'	MLSDALVR	NA	Cz13g07170.t1	216	223
3	WT	'-Fe'	'-Glc'	LVGWTK	NA	Cz13g07170.t1	196	201
3	WT	'-Fe'	'-Glc'	LSDKHSEVDEIEMEQVAIPIDK	NA	Cz13g07170.t1	118	139
3	WT	'-Fe'	'-Glc'	QMNDGLAK	17.40832045	Cz13g07170.t1	69	76
3	WT	'-Fe'	'-Glc'	QGGSTIMMLPTYVLQLPTGDEK	18.48183657	Cz13g07170.t1	77	98
3	WT	'-Fe'	'-Glc'	KLEDDILKQMNDGLAK	NA	Cz13g07170.t1	61	76
3	WT	'-Fe'	'-Glc'	LEDDILK	NA	Cz13g07170.t1	62	68
3	WT	'-Fe'	'-Glc'	KASLFGPKPPLKLSEVGSFTTANLADIETDHSPLR	NA	Cz13g07170.t1	344	378
3	WT	'-Fe'	'-Glc'	LSEVGSFTTAN	NA	Cz13g07170.t1	356	366
3	WT	'-Fe'	'-Glc'	LSEVGSFTTANLADIETDHSPLR	18.87967919	Cz13g07170.t1	356	378
3	WT	'-Fe'	'-Glc'	KLEDDILK	19.09295688	Cz13g07170.t1	61	68
3	WT	'-Fe'	'-Glc'	LSDKHSEVDEIEMEQVAIPIDK	NA	Cz13g07170.t1	118	139
3	WT	'-Fe'	'-Glc'	LSDKHSEVDEIEMEQVAI	NA	Cz13g07170.t1	118	135
3	WT	'-Fe'	'-Glc'	LSDKHSEVDEIEMEQVAIPIDKYTGR	20.00200958	Cz13g07170.t1	118	143
3	WT	'-Fe'	'-Glc'	MMSGMYLGEVTRR	NA	Cz13g07170.t1	324	336
3	WT	'-Fe'	'-Glc'	MMSGMYLGEVTRR	NA	Cz13g07170.t1	324	336
3	WT	'-Fe'	'-Glc'	MMSGMYLGEVTRR	NA	Cz13g07170.t1	324	336
3	WT	'-Fe'	'-Glc'	QGGSTIMMLPTYVLQLPTGDEK	19.53492949	Cz13g07170.t1	77	98
3	WT	'-Fe'	'-Glc'	QGGSTIMMLPTYVLQLPTGDEK	NA	Cz13g07170.t1	77	98
3	WT	'-Fe'	'-Glc'	MMSGMYLGEVTRR	NA	Cz13g07170.t1	324	336
3	WT	'-Fe'	'-Glc'	MLSDALVR	20.45257123	Cz13g07170.t1	216	223
3	WT	'-Fe'	'-Glc'	MMSGMYLGEVTR	NA	Cz13g07170.t1	324	335
3	WT	'-Fe'	'-Glc'	MMSGMYLGEVTR	NA	Cz13g07170.t1	324	335
3	WT	'-Fe'	'-Glc'	MMSGMYLGEVTR	NA	Cz13g07170.t1	324	335
3	WT	'-Fe'	'-Glc'	MMSGMYLGEVTR	NA	Cz13g07170.t1	324	335
3	WT	'-Fe'	'-Glc'	RLPNYR	17.82892613	Cz13g07170.t1	34	39
3	WT	'-Fe'	'-Glc'	MLPTYVLQLPTGDEK	NA	Cz13g07170.t1	84	98
3	WT	'-Fe'	'-Glc'	RLPNYRK	NA	Cz13g07170.t1	34	40
3	WT	'-Fe'	'-Glc'	WQPDHIPK	20.04898152	Cz13g07170.t1	275	282
3	WT	'-Fe'	'-Glc'	WQPDHIPKDTLTAVNTEWGAYSSPLLPR	NA	Cz13g07170.t1	275	302
3	WT	'-Fe'	'-Glc'	DGSSVGAAVVAAAAAQDPLPSTTA	17.0574007	Cz13g07170.t1	484	507
3	WT	'-Fe'	'-Glc'	AGELFPLIDFK	NA	Cz13g07170.t1	470	480
3	WT	'-Fe'	'-Glc'	AQEDMDLDNASVNAGQQQIEK	18.78067663	Cz13g07170.t1	303	323
3	WT	'-Fe'	'-Glc'	AGELFPLIDFKPVR	21.7051242	Cz13g07170.t1	470	483
3	WT	'-Fe'	'-Glc'	AQEDMDLDNASVNAGQQQIEK	18.56322037	Cz13g07170.t1	303	323
3	WT	'-Fe'	'-Glc'	HFIDEYMK	19.09747088	Cz13g07170.t1	456	463
3	WT	'-Fe'	'-Glc'	GTELFDFLAQNVK	19.48906283	Cz13g07170.t1	144	156
3	WT	'-Fe'	'-Glc'	GTELFDFLAQNVKDFIDKHQASK	17.72161032	Cz13g07170.t1	144	166
3	WT	'-Fe'	'-Glc'	HFIDEYMK	19.02348907	Cz13g07170.t1	456	463
3	WT	'-Fe'	'-Glc'	HFIDEYMKELLGDR	NA	Cz13g07170.t1	456	469
3	WT	'-Fe'	'-Glc'	GTELFDFLAQ	NA	Cz13g07170.t1	144	153
3	WT	'-Fe'	'-Glc'	GTELFDFLAQNVKDFIDK	NA	Cz13g07170.t1	144	161
3	WT	'-Fe'	'-Glc'	GTELFDFLAQNVKDFIDKHQASKNGR	NA	Cz13g07170.t1	144	169
3	WT	'-Fe'	'-Glc'	HFIDEYMKELLGDR	NA	Cz13g07170.t1	456	469
3	WT	'-Fe'	'-Glc'	ILVTFAK	NA	Cz13g07170.t1	337	343
3	WT	'-Fe'	'-Glc'	ILVTFAKK	NA	Cz13g07170.t1	337	344
4	WT	'-Fe'	'-Glc'	MKLDADTQR	19.18340834	Cz13g07170.t1	1	9
4	WT	'-Fe'	'-Glc'	MKLDADTQR	20.20680011	Cz13g07170.t1	1	9
4	WT	'-Fe'	'-Glc'	ASLFGPKPPLK	22.99143788	Cz13g07170.t1	345	355
4	WT	'-Fe'	'-Glc'	ELLKEYEQMLLPPR	NA	Cz13g07170.t1	43	56
4	WT	'-Fe'	'-Glc'	GFTAEGVVGNDVVK	18.16352078	Cz13g07170.t1	202	215
4	WT	'-Fe'	'-Glc'	ELLKEYEQMLLPPR	NA	Cz13g07170.t1	43	56
4	WT	'-Fe'	'-Glc'	DFIDKHQASK	21.62114749	Cz13g07170.t1	157	166
4	WT	'-Fe'	'-Glc'	EYEQMLLPPR	19.66533183	Cz13g07170.t1	47	56
4	WT	'-Fe'	'-Glc'	EYEQMLLPPR	18.41190782	Cz13g07170.t1	47	56
4	WT	'-Fe'	'-Glc'	QQGWMENPR	17.04305023	Cz13g07170.t1	429	437
4	WT	'-Fe'	'-Glc'	QQGWMENPRR	15.6005618	Cz13g07170.t1	429	438
4	WT	'-Fe'	'-Glc'	QQGWMENPR	17.73754332	Cz13g07170.t1	429	437
4	WT	'-Fe'	'-Glc'	QQGWMENPRR	NA	Cz13g07170.t1	429	438
4	WT	'-Fe'	'-Glc'	FGKWQPDHIPKDTLTAVNTEWGAYSSPLLPR	17.34279704	Cz13g07170.t1	272	302
4	WT	'-Fe'	'-Glc'	RILVTFAK	19.90777608	Cz13g07170.t1	336	343
4	WT	'-Fe'	'-Glc'	DTLTAVNTEWGAY	NA	Cz13g07170.t1	283	295
4	WT	'-Fe'	'-Glc'	VAAALLVATLRQQGWMENPRR	NA	Cz13g07170.t1	418	438
4	WT	'-Fe'	'-Glc'	DTLTAVNTEWGAYSSPLLPR	16.68239341	Cz13g07170.t1	283	302
4	WT	'-Fe'	'-Glc'	VAAALLVATLR	NA	Cz13g07170.t1	418	428
4	WT	'-Fe'	'-Glc'	SSQQEEPVIGF	NA	Cz13g07170.t1	170	180
4	WT	'-Fe'	'-Glc'	VLALINDTVGVLTASR	16.38999745	Cz13g07170.t1	230	245
4	WT	'-Fe'	'-Glc'	HSEVDEIEMEQVAIPIDK	NA	Cz13g07170.t1	122	139
4	WT	'-Fe'	'-Glc'	YVDPATEIGVIFGTGTNAAIVEK	20.26486433	Cz13g07170.t1	246	268
4	WT	'-Fe'	'-Glc'	AYGYGQVSK	NA	Cz13g07170.t1	25	33
4	WT	'-Fe'	'-Glc'	KLEDDILKQMNDGLAK	NA	Cz13g07170.t1	61	76
4	WT	'-Fe'	'-Glc'	HSEVDEIEMEQVAIPIDK	NA	Cz13g07170.t1	122	139
4	WT	'-Fe'	'-Glc'	HSEVDEIEMEQVAIPIDKYTGR	17.62512292	Cz13g07170.t1	122	143
4	WT	'-Fe'	'-Glc'	HSEVDEIEMEQVAIPIDKYTGR	NA	Cz13g07170.t1	122	143
4	WT	'-Fe'	'-Glc'	LDADTQR	NA	Cz13g07170.t1	3	9
4	WT	'-Fe'	'-Glc'	KASLFGPKPPLK	NA	Cz13g07170.t1	344	355
4	WT	'-Fe'	'-Glc'	LSDKHSEVDEIEMEQVAIPIDKYTGR	19.98711464	Cz13g07170.t1	118	143
4	WT	'-Fe'	'-Glc'	LSEVGSFTTANLADIETDHSPLRT	NA	Cz13g07170.t1	356	379
4	WT	'-Fe'	'-Glc'	QGGSTIMMLPTYVLQLPTGDEK	NA	Cz13g07170.t1	77	98
4	WT	'-Fe'	'-Glc'	MLSDALVR	NA	Cz13g07170.t1	216	223
4	WT	'-Fe'	'-Glc'	LVGWTK	NA	Cz13g07170.t1	196	201
4	WT	'-Fe'	'-Glc'	LSDKHSEVDEIEMEQVAIPIDK	NA	Cz13g07170.t1	118	139
4	WT	'-Fe'	'-Glc'	QMNDGLAK	17.21546416	Cz13g07170.t1	69	76
4	WT	'-Fe'	'-Glc'	QGGSTIMMLPTYVLQLPTGDEK	18.57104688	Cz13g07170.t1	77	98
4	WT	'-Fe'	'-Glc'	KLEDDILKQMNDGLAK	NA	Cz13g07170.t1	61	76
4	WT	'-Fe'	'-Glc'	LEDDILK	NA	Cz13g07170.t1	62	68
4	WT	'-Fe'	'-Glc'	KASLFGPKPPLKLSEVGSFTTANLADIETDHSPLR	NA	Cz13g07170.t1	344	378
4	WT	'-Fe'	'-Glc'	LSEVGSFTTAN	NA	Cz13g07170.t1	356	366
4	WT	'-Fe'	'-Glc'	LSEVGSFTTANLADIETDHSPLR	19.02765677	Cz13g07170.t1	356	378
4	WT	'-Fe'	'-Glc'	KLEDDILK	19.0166616	Cz13g07170.t1	61	68
4	WT	'-Fe'	'-Glc'	LSDKHSEVDEIEMEQVAIPIDK	NA	Cz13g07170.t1	118	139
4	WT	'-Fe'	'-Glc'	LSDKHSEVDEIEMEQVAI	NA	Cz13g07170.t1	118	135
4	WT	'-Fe'	'-Glc'	LSDKHSEVDEIEMEQVAIPIDKYTGR	19.81590667	Cz13g07170.t1	118	143
4	WT	'-Fe'	'-Glc'	MMSGMYLGEVTRR	NA	Cz13g07170.t1	324	336
4	WT	'-Fe'	'-Glc'	MMSGMYLGEVTRR	NA	Cz13g07170.t1	324	336
4	WT	'-Fe'	'-Glc'	MMSGMYLGEVTRR	NA	Cz13g07170.t1	324	336
4	WT	'-Fe'	'-Glc'	QGGSTIMMLPTYVLQLPTGDEK	19.59655024	Cz13g07170.t1	77	98
4	WT	'-Fe'	'-Glc'	QGGSTIMMLPTYVLQLPTGDEK	NA	Cz13g07170.t1	77	98
4	WT	'-Fe'	'-Glc'	MMSGMYLGEVTRR	NA	Cz13g07170.t1	324	336
4	WT	'-Fe'	'-Glc'	MLSDALVR	20.41834495	Cz13g07170.t1	216	223
4	WT	'-Fe'	'-Glc'	MMSGMYLGEVTR	NA	Cz13g07170.t1	324	335
4	WT	'-Fe'	'-Glc'	MMSGMYLGEVTR	NA	Cz13g07170.t1	324	335
4	WT	'-Fe'	'-Glc'	MMSGMYLGEVTR	NA	Cz13g07170.t1	324	335
4	WT	'-Fe'	'-Glc'	MMSGMYLGEVTR	NA	Cz13g07170.t1	324	335
4	WT	'-Fe'	'-Glc'	RLPNYR	18.25535875	Cz13g07170.t1	34	39
4	WT	'-Fe'	'-Glc'	MLPTYVLQLPTGDEK	NA	Cz13g07170.t1	84	98
4	WT	'-Fe'	'-Glc'	RLPNYRK	NA	Cz13g07170.t1	34	40
4	WT	'-Fe'	'-Glc'	WQPDHIPK	20.27371441	Cz13g07170.t1	275	282
4	WT	'-Fe'	'-Glc'	WQPDHIPKDTLTAVNTEWGAYSSPLLPR	NA	Cz13g07170.t1	275	302
4	WT	'-Fe'	'-Glc'	DGSSVGAAVVAAAAAQDPLPSTTA	17.15448363	Cz13g07170.t1	484	507
4	WT	'-Fe'	'-Glc'	AGELFPLIDFK	NA	Cz13g07170.t1	470	480
4	WT	'-Fe'	'-Glc'	AQEDMDLDNASVNAGQQQIEK	18.76585943	Cz13g07170.t1	303	323
4	WT	'-Fe'	'-Glc'	AGELFPLIDFKPVR	21.55807063	Cz13g07170.t1	470	483
4	WT	'-Fe'	'-Glc'	AQEDMDLDNASVNAGQQQIEK	18.47121331	Cz13g07170.t1	303	323
4	WT	'-Fe'	'-Glc'	HFIDEYMK	19.07023562	Cz13g07170.t1	456	463
4	WT	'-Fe'	'-Glc'	GTELFDFLAQNVK	19.76312283	Cz13g07170.t1	144	156
4	WT	'-Fe'	'-Glc'	GTELFDFLAQNVKDFIDKHQASK	16.96125335	Cz13g07170.t1	144	166
4	WT	'-Fe'	'-Glc'	HFIDEYMK	19.41374549	Cz13g07170.t1	456	463
4	WT	'-Fe'	'-Glc'	HFIDEYMKELLGDR	NA	Cz13g07170.t1	456	469
4	WT	'-Fe'	'-Glc'	GTELFDFLAQ	NA	Cz13g07170.t1	144	153
4	WT	'-Fe'	'-Glc'	GTELFDFLAQNVKDFIDK	NA	Cz13g07170.t1	144	161
4	WT	'-Fe'	'-Glc'	GTELFDFLAQNVKDFIDKHQASKNGR	NA	Cz13g07170.t1	144	169
4	WT	'-Fe'	'-Glc'	HFIDEYMKELLGDR	NA	Cz13g07170.t1	456	469
4	WT	'-Fe'	'-Glc'	ILVTFAK	NA	Cz13g07170.t1	337	343
4	WT	'-Fe'	'-Glc'	ILVTFAKK	NA	Cz13g07170.t1	337	344
17	hxk1-2	'-Fe'	'-Glc'	MKLDADTQR	16.33626686	Cz13g07170.t1	1	9
17	hxk1-2	'-Fe'	'-Glc'	MKLDADTQR	17.8323858	Cz13g07170.t1	1	9
17	hxk1-2	'-Fe'	'-Glc'	ASLFGPKPPLK	19.43158801	Cz13g07170.t1	345	355
17	hxk1-2	'-Fe'	'-Glc'	ELLKEYEQMLLPPR	NA	Cz13g07170.t1	43	56
17	hxk1-2	'-Fe'	'-Glc'	GFTAEGVVGNDVVK	16.82280478	Cz13g07170.t1	202	215
17	hxk1-2	'-Fe'	'-Glc'	ELLKEYEQMLLPPR	NA	Cz13g07170.t1	43	56
17	hxk1-2	'-Fe'	'-Glc'	DFIDKHQASK	18.65571299	Cz13g07170.t1	157	166
17	hxk1-2	'-Fe'	'-Glc'	EYEQMLLPPR	17.69178485	Cz13g07170.t1	47	56
17	hxk1-2	'-Fe'	'-Glc'	EYEQMLLPPR	16.89191029	Cz13g07170.t1	47	56
17	hxk1-2	'-Fe'	'-Glc'	QQGWMENPR	15.14903754	Cz13g07170.t1	429	437
17	hxk1-2	'-Fe'	'-Glc'	QQGWMENPRR	14.55005052	Cz13g07170.t1	429	438
17	hxk1-2	'-Fe'	'-Glc'	QQGWMENPR	16.99638945	Cz13g07170.t1	429	437
17	hxk1-2	'-Fe'	'-Glc'	QQGWMENPRR	NA	Cz13g07170.t1	429	438
17	hxk1-2	'-Fe'	'-Glc'	FGKWQPDHIPKDTLTAVNTEWGAYSSPLLPR	16.50973054	Cz13g07170.t1	272	302
17	hxk1-2	'-Fe'	'-Glc'	RILVTFAK	15.69515439	Cz13g07170.t1	336	343
17	hxk1-2	'-Fe'	'-Glc'	DTLTAVNTEWGAY	NA	Cz13g07170.t1	283	295
17	hxk1-2	'-Fe'	'-Glc'	VAAALLVATLRQQGWMENPRR	NA	Cz13g07170.t1	418	438
17	hxk1-2	'-Fe'	'-Glc'	DTLTAVNTEWGAYSSPLLPR	16.21287319	Cz13g07170.t1	283	302
17	hxk1-2	'-Fe'	'-Glc'	VAAALLVATLR	NA	Cz13g07170.t1	418	428
17	hxk1-2	'-Fe'	'-Glc'	SSQQEEPVIGF	NA	Cz13g07170.t1	170	180
17	hxk1-2	'-Fe'	'-Glc'	VLALINDTVGVLTASR	12.57595745	Cz13g07170.t1	230	245
17	hxk1-2	'-Fe'	'-Glc'	HSEVDEIEMEQVAIPIDK	NA	Cz13g07170.t1	122	139
17	hxk1-2	'-Fe'	'-Glc'	YVDPATEIGVIFGTGTNAAIVEK	15.76613126	Cz13g07170.t1	246	268
17	hxk1-2	'-Fe'	'-Glc'	AYGYGQVSK	NA	Cz13g07170.t1	25	33
17	hxk1-2	'-Fe'	'-Glc'	KLEDDILKQMNDGLAK	NA	Cz13g07170.t1	61	76
17	hxk1-2	'-Fe'	'-Glc'	HSEVDEIEMEQVAIPIDK	NA	Cz13g07170.t1	122	139
17	hxk1-2	'-Fe'	'-Glc'	HSEVDEIEMEQVAIPIDKYTGR	16.58418862	Cz13g07170.t1	122	143
17	hxk1-2	'-Fe'	'-Glc'	HSEVDEIEMEQVAIPIDKYTGR	NA	Cz13g07170.t1	122	143
17	hxk1-2	'-Fe'	'-Glc'	LDADTQR	NA	Cz13g07170.t1	3	9
17	hxk1-2	'-Fe'	'-Glc'	KASLFGPKPPLK	NA	Cz13g07170.t1	344	355
17	hxk1-2	'-Fe'	'-Glc'	LSDKHSEVDEIEMEQVAIPIDKYTGR	17.83303992	Cz13g07170.t1	118	143
17	hxk1-2	'-Fe'	'-Glc'	LSEVGSFTTANLADIETDHSPLRT	NA	Cz13g07170.t1	356	379
17	hxk1-2	'-Fe'	'-Glc'	QGGSTIMMLPTYVLQLPTGDEK	NA	Cz13g07170.t1	77	98
17	hxk1-2	'-Fe'	'-Glc'	MLSDALVR	NA	Cz13g07170.t1	216	223
17	hxk1-2	'-Fe'	'-Glc'	LVGWTK	NA	Cz13g07170.t1	196	201
17	hxk1-2	'-Fe'	'-Glc'	LSDKHSEVDEIEMEQVAIPIDK	NA	Cz13g07170.t1	118	139
17	hxk1-2	'-Fe'	'-Glc'	QMNDGLAK	15.48946725	Cz13g07170.t1	69	76
17	hxk1-2	'-Fe'	'-Glc'	QGGSTIMMLPTYVLQLPTGDEK	17.75329371	Cz13g07170.t1	77	98
17	hxk1-2	'-Fe'	'-Glc'	KLEDDILKQMNDGLAK	NA	Cz13g07170.t1	61	76
17	hxk1-2	'-Fe'	'-Glc'	LEDDILK	NA	Cz13g07170.t1	62	68
17	hxk1-2	'-Fe'	'-Glc'	KASLFGPKPPLKLSEVGSFTTANLADIETDHSPLR	NA	Cz13g07170.t1	344	378
17	hxk1-2	'-Fe'	'-Glc'	LSEVGSFTTAN	NA	Cz13g07170.t1	356	366
17	hxk1-2	'-Fe'	'-Glc'	LSEVGSFTTANLADIETDHSPLR	16.49516773	Cz13g07170.t1	356	378
17	hxk1-2	'-Fe'	'-Glc'	KLEDDILK	15.88788072	Cz13g07170.t1	61	68
17	hxk1-2	'-Fe'	'-Glc'	LSDKHSEVDEIEMEQVAIPIDK	NA	Cz13g07170.t1	118	139
17	hxk1-2	'-Fe'	'-Glc'	LSDKHSEVDEIEMEQVAI	NA	Cz13g07170.t1	118	135
17	hxk1-2	'-Fe'	'-Glc'	LSDKHSEVDEIEMEQVAIPIDKYTGR	18.09573557	Cz13g07170.t1	118	143
17	hxk1-2	'-Fe'	'-Glc'	MMSGMYLGEVTRR	NA	Cz13g07170.t1	324	336
17	hxk1-2	'-Fe'	'-Glc'	MMSGMYLGEVTRR	NA	Cz13g07170.t1	324	336
17	hxk1-2	'-Fe'	'-Glc'	MMSGMYLGEVTRR	NA	Cz13g07170.t1	324	336
17	hxk1-2	'-Fe'	'-Glc'	QGGSTIMMLPTYVLQLPTGDEK	18.73707114	Cz13g07170.t1	77	98
17	hxk1-2	'-Fe'	'-Glc'	QGGSTIMMLPTYVLQLPTGDEK	NA	Cz13g07170.t1	77	98
17	hxk1-2	'-Fe'	'-Glc'	MMSGMYLGEVTRR	NA	Cz13g07170.t1	324	336
17	hxk1-2	'-Fe'	'-Glc'	MLSDALVR	17.80779884	Cz13g07170.t1	216	223
17	hxk1-2	'-Fe'	'-Glc'	MMSGMYLGEVTR	NA	Cz13g07170.t1	324	335
17	hxk1-2	'-Fe'	'-Glc'	MMSGMYLGEVTR	NA	Cz13g07170.t1	324	335
17	hxk1-2	'-Fe'	'-Glc'	MMSGMYLGEVTR	NA	Cz13g07170.t1	324	335
17	hxk1-2	'-Fe'	'-Glc'	MMSGMYLGEVTR	NA	Cz13g07170.t1	324	335
17	hxk1-2	'-Fe'	'-Glc'	RLPNYR	16.77721322	Cz13g07170.t1	34	39
17	hxk1-2	'-Fe'	'-Glc'	MLPTYVLQLPTGDEK	NA	Cz13g07170.t1	84	98
17	hxk1-2	'-Fe'	'-Glc'	RLPNYRK	NA	Cz13g07170.t1	34	40
17	hxk1-2	'-Fe'	'-Glc'	WQPDHIPK	17.37304546	Cz13g07170.t1	275	282
17	hxk1-2	'-Fe'	'-Glc'	WQPDHIPKDTLTAVNTEWGAYSSPLLPR	NA	Cz13g07170.t1	275	302
17	hxk1-2	'-Fe'	'-Glc'	DGSSVGAAVVAAAAAQDPLPSTTA	16.6434925	Cz13g07170.t1	484	507
17	hxk1-2	'-Fe'	'-Glc'	AGELFPLIDFK	NA	Cz13g07170.t1	470	480
17	hxk1-2	'-Fe'	'-Glc'	AQEDMDLDNASVNAGQQQIEK	16.58463676	Cz13g07170.t1	303	323
17	hxk1-2	'-Fe'	'-Glc'	AGELFPLIDFKPVR	17.69843527	Cz13g07170.t1	470	483
17	hxk1-2	'-Fe'	'-Glc'	AQEDMDLDNASVNAGQQQIEK	17.40427032	Cz13g07170.t1	303	323
17	hxk1-2	'-Fe'	'-Glc'	HFIDEYMK	16.58631798	Cz13g07170.t1	456	463
17	hxk1-2	'-Fe'	'-Glc'	GTELFDFLAQNVK	18.96873695	Cz13g07170.t1	144	156
17	hxk1-2	'-Fe'	'-Glc'	GTELFDFLAQNVKDFIDKHQASK	12.08353367	Cz13g07170.t1	144	166
17	hxk1-2	'-Fe'	'-Glc'	HFIDEYMK	17.02428296	Cz13g07170.t1	456	463
17	hxk1-2	'-Fe'	'-Glc'	HFIDEYMKELLGDR	NA	Cz13g07170.t1	456	469
17	hxk1-2	'-Fe'	'-Glc'	GTELFDFLAQ	NA	Cz13g07170.t1	144	153
17	hxk1-2	'-Fe'	'-Glc'	GTELFDFLAQNVKDFIDK	NA	Cz13g07170.t1	144	161
17	hxk1-2	'-Fe'	'-Glc'	GTELFDFLAQNVKDFIDKHQASKNGR	NA	Cz13g07170.t1	144	169
17	hxk1-2	'-Fe'	'-Glc'	HFIDEYMKELLGDR	NA	Cz13g07170.t1	456	469
17	hxk1-2	'-Fe'	'-Glc'	ILVTFAK	NA	Cz13g07170.t1	337	343
17	hxk1-2	'-Fe'	'-Glc'	ILVTFAKK	NA	Cz13g07170.t1	337	344
18	hxk1-2	'-Fe'	'-Glc'	MKLDADTQR	15.96768316	Cz13g07170.t1	1	9
18	hxk1-2	'-Fe'	'-Glc'	MKLDADTQR	17.45715897	Cz13g07170.t1	1	9
18	hxk1-2	'-Fe'	'-Glc'	ASLFGPKPPLK	19.4557469	Cz13g07170.t1	345	355
18	hxk1-2	'-Fe'	'-Glc'	ELLKEYEQMLLPPR	NA	Cz13g07170.t1	43	56
18	hxk1-2	'-Fe'	'-Glc'	GFTAEGVVGNDVVK	16.8081905	Cz13g07170.t1	202	215
18	hxk1-2	'-Fe'	'-Glc'	ELLKEYEQMLLPPR	NA	Cz13g07170.t1	43	56
18	hxk1-2	'-Fe'	'-Glc'	DFIDKHQASK	18.03529106	Cz13g07170.t1	157	166
18	hxk1-2	'-Fe'	'-Glc'	EYEQMLLPPR	17.95580801	Cz13g07170.t1	47	56
18	hxk1-2	'-Fe'	'-Glc'	EYEQMLLPPR	17.09598257	Cz13g07170.t1	47	56
18	hxk1-2	'-Fe'	'-Glc'	QQGWMENPR	15.2837381	Cz13g07170.t1	429	437
18	hxk1-2	'-Fe'	'-Glc'	QQGWMENPRR	13.7039849	Cz13g07170.t1	429	438
18	hxk1-2	'-Fe'	'-Glc'	QQGWMENPR	17.08504265	Cz13g07170.t1	429	437
18	hxk1-2	'-Fe'	'-Glc'	QQGWMENPRR	NA	Cz13g07170.t1	429	438
18	hxk1-2	'-Fe'	'-Glc'	FGKWQPDHIPKDTLTAVNTEWGAYSSPLLPR	16.69680766	Cz13g07170.t1	272	302
18	hxk1-2	'-Fe'	'-Glc'	RILVTFAK	16.08235938	Cz13g07170.t1	336	343
18	hxk1-2	'-Fe'	'-Glc'	DTLTAVNTEWGAY	NA	Cz13g07170.t1	283	295
18	hxk1-2	'-Fe'	'-Glc'	VAAALLVATLRQQGWMENPRR	NA	Cz13g07170.t1	418	438
18	hxk1-2	'-Fe'	'-Glc'	DTLTAVNTEWGAYSSPLLPR	16.40429835	Cz13g07170.t1	283	302
18	hxk1-2	'-Fe'	'-Glc'	VAAALLVATLR	NA	Cz13g07170.t1	418	428
18	hxk1-2	'-Fe'	'-Glc'	SSQQEEPVIGF	NA	Cz13g07170.t1	170	180
18	hxk1-2	'-Fe'	'-Glc'	VLALINDTVGVLTASR	11.40019849	Cz13g07170.t1	230	245
18	hxk1-2	'-Fe'	'-Glc'	HSEVDEIEMEQVAIPIDK	NA	Cz13g07170.t1	122	139
18	hxk1-2	'-Fe'	'-Glc'	YVDPATEIGVIFGTGTNAAIVEK	16.9462283	Cz13g07170.t1	246	268
18	hxk1-2	'-Fe'	'-Glc'	AYGYGQVSK	NA	Cz13g07170.t1	25	33
18	hxk1-2	'-Fe'	'-Glc'	KLEDDILKQMNDGLAK	NA	Cz13g07170.t1	61	76
18	hxk1-2	'-Fe'	'-Glc'	HSEVDEIEMEQVAIPIDK	NA	Cz13g07170.t1	122	139
18	hxk1-2	'-Fe'	'-Glc'	HSEVDEIEMEQVAIPIDKYTGR	16.8742856	Cz13g07170.t1	122	143
18	hxk1-2	'-Fe'	'-Glc'	HSEVDEIEMEQVAIPIDKYTGR	NA	Cz13g07170.t1	122	143
18	hxk1-2	'-Fe'	'-Glc'	LDADTQR	NA	Cz13g07170.t1	3	9
18	hxk1-2	'-Fe'	'-Glc'	KASLFGPKPPLK	NA	Cz13g07170.t1	344	355
18	hxk1-2	'-Fe'	'-Glc'	LSDKHSEVDEIEMEQVAIPIDKYTGR	17.84678103	Cz13g07170.t1	118	143
18	hxk1-2	'-Fe'	'-Glc'	LSEVGSFTTANLADIETDHSPLRT	NA	Cz13g07170.t1	356	379
18	hxk1-2	'-Fe'	'-Glc'	QGGSTIMMLPTYVLQLPTGDEK	NA	Cz13g07170.t1	77	98
18	hxk1-2	'-Fe'	'-Glc'	MLSDALVR	NA	Cz13g07170.t1	216	223
18	hxk1-2	'-Fe'	'-Glc'	LVGWTK	NA	Cz13g07170.t1	196	201
18	hxk1-2	'-Fe'	'-Glc'	LSDKHSEVDEIEMEQVAIPIDK	NA	Cz13g07170.t1	118	139
18	hxk1-2	'-Fe'	'-Glc'	QMNDGLAK	14.99147334	Cz13g07170.t1	69	76
18	hxk1-2	'-Fe'	'-Glc'	QGGSTIMMLPTYVLQLPTGDEK	17.72820087	Cz13g07170.t1	77	98
18	hxk1-2	'-Fe'	'-Glc'	KLEDDILKQMNDGLAK	NA	Cz13g07170.t1	61	76
18	hxk1-2	'-Fe'	'-Glc'	LEDDILK	NA	Cz13g07170.t1	62	68
18	hxk1-2	'-Fe'	'-Glc'	KASLFGPKPPLKLSEVGSFTTANLADIETDHSPLR	NA	Cz13g07170.t1	344	378
18	hxk1-2	'-Fe'	'-Glc'	LSEVGSFTTAN	NA	Cz13g07170.t1	356	366
18	hxk1-2	'-Fe'	'-Glc'	LSEVGSFTTANLADIETDHSPLR	15.87242953	Cz13g07170.t1	356	378
18	hxk1-2	'-Fe'	'-Glc'	KLEDDILK	15.77263509	Cz13g07170.t1	61	68
18	hxk1-2	'-Fe'	'-Glc'	LSDKHSEVDEIEMEQVAIPIDK	NA	Cz13g07170.t1	118	139
18	hxk1-2	'-Fe'	'-Glc'	LSDKHSEVDEIEMEQVAI	NA	Cz13g07170.t1	118	135
18	hxk1-2	'-Fe'	'-Glc'	LSDKHSEVDEIEMEQVAIPIDKYTGR	18.33903829	Cz13g07170.t1	118	143
18	hxk1-2	'-Fe'	'-Glc'	MMSGMYLGEVTRR	NA	Cz13g07170.t1	324	336
18	hxk1-2	'-Fe'	'-Glc'	MMSGMYLGEVTRR	NA	Cz13g07170.t1	324	336
18	hxk1-2	'-Fe'	'-Glc'	MMSGMYLGEVTRR	NA	Cz13g07170.t1	324	336
18	hxk1-2	'-Fe'	'-Glc'	QGGSTIMMLPTYVLQLPTGDEK	18.83490294	Cz13g07170.t1	77	98
18	hxk1-2	'-Fe'	'-Glc'	QGGSTIMMLPTYVLQLPTGDEK	NA	Cz13g07170.t1	77	98
18	hxk1-2	'-Fe'	'-Glc'	MMSGMYLGEVTRR	NA	Cz13g07170.t1	324	336
18	hxk1-2	'-Fe'	'-Glc'	MLSDALVR	17.96600475	Cz13g07170.t1	216	223
18	hxk1-2	'-Fe'	'-Glc'	MMSGMYLGEVTR	NA	Cz13g07170.t1	324	335
18	hxk1-2	'-Fe'	'-Glc'	MMSGMYLGEVTR	NA	Cz13g07170.t1	324	335
18	hxk1-2	'-Fe'	'-Glc'	MMSGMYLGEVTR	NA	Cz13g07170.t1	324	335
18	hxk1-2	'-Fe'	'-Glc'	MMSGMYLGEVTR	NA	Cz13g07170.t1	324	335
18	hxk1-2	'-Fe'	'-Glc'	RLPNYR	16.9300771	Cz13g07170.t1	34	39
18	hxk1-2	'-Fe'	'-Glc'	MLPTYVLQLPTGDEK	NA	Cz13g07170.t1	84	98
18	hxk1-2	'-Fe'	'-Glc'	RLPNYRK	NA	Cz13g07170.t1	34	40
18	hxk1-2	'-Fe'	'-Glc'	WQPDHIPK	17.31847016	Cz13g07170.t1	275	282
18	hxk1-2	'-Fe'	'-Glc'	WQPDHIPKDTLTAVNTEWGAYSSPLLPR	NA	Cz13g07170.t1	275	302
18	hxk1-2	'-Fe'	'-Glc'	DGSSVGAAVVAAAAAQDPLPSTTA	16.67081095	Cz13g07170.t1	484	507
18	hxk1-2	'-Fe'	'-Glc'	AGELFPLIDFK	NA	Cz13g07170.t1	470	480
18	hxk1-2	'-Fe'	'-Glc'	AQEDMDLDNASVNAGQQQIEK	16.23626571	Cz13g07170.t1	303	323
18	hxk1-2	'-Fe'	'-Glc'	AGELFPLIDFKPVR	17.89337652	Cz13g07170.t1	470	483
18	hxk1-2	'-Fe'	'-Glc'	AQEDMDLDNASVNAGQQQIEK	17.45067016	Cz13g07170.t1	303	323
18	hxk1-2	'-Fe'	'-Glc'	HFIDEYMK	16.4975299	Cz13g07170.t1	456	463
18	hxk1-2	'-Fe'	'-Glc'	GTELFDFLAQNVK	18.78193375	Cz13g07170.t1	144	156
18	hxk1-2	'-Fe'	'-Glc'	GTELFDFLAQNVKDFIDKHQASK	13.11124828	Cz13g07170.t1	144	166
18	hxk1-2	'-Fe'	'-Glc'	HFIDEYMK	16.88446658	Cz13g07170.t1	456	463
18	hxk1-2	'-Fe'	'-Glc'	HFIDEYMKELLGDR	NA	Cz13g07170.t1	456	469
18	hxk1-2	'-Fe'	'-Glc'	GTELFDFLAQ	NA	Cz13g07170.t1	144	153
18	hxk1-2	'-Fe'	'-Glc'	GTELFDFLAQNVKDFIDK	NA	Cz13g07170.t1	144	161
18	hxk1-2	'-Fe'	'-Glc'	GTELFDFLAQNVKDFIDKHQASKNGR	NA	Cz13g07170.t1	144	169
18	hxk1-2	'-Fe'	'-Glc'	HFIDEYMKELLGDR	NA	Cz13g07170.t1	456	469
18	hxk1-2	'-Fe'	'-Glc'	ILVTFAK	NA	Cz13g07170.t1	337	343
18	hxk1-2	'-Fe'	'-Glc'	ILVTFAKK	NA	Cz13g07170.t1	337	344
20	hxk1-2	'-Fe'	'-Glc'	MKLDADTQR	16.53588931	Cz13g07170.t1	1	9
20	hxk1-2	'-Fe'	'-Glc'	MKLDADTQR	17.84940798	Cz13g07170.t1	1	9
20	hxk1-2	'-Fe'	'-Glc'	ASLFGPKPPLK	19.0578688	Cz13g07170.t1	345	355
20	hxk1-2	'-Fe'	'-Glc'	ELLKEYEQMLLPPR	NA	Cz13g07170.t1	43	56
20	hxk1-2	'-Fe'	'-Glc'	GFTAEGVVGNDVVK	16.67884189	Cz13g07170.t1	202	215
20	hxk1-2	'-Fe'	'-Glc'	ELLKEYEQMLLPPR	NA	Cz13g07170.t1	43	56
20	hxk1-2	'-Fe'	'-Glc'	DFIDKHQASK	17.83585063	Cz13g07170.t1	157	166
20	hxk1-2	'-Fe'	'-Glc'	EYEQMLLPPR	17.95556383	Cz13g07170.t1	47	56
20	hxk1-2	'-Fe'	'-Glc'	EYEQMLLPPR	16.57595258	Cz13g07170.t1	47	56
20	hxk1-2	'-Fe'	'-Glc'	QQGWMENPR	15.32313691	Cz13g07170.t1	429	437
20	hxk1-2	'-Fe'	'-Glc'	QQGWMENPRR	14.56737301	Cz13g07170.t1	429	438
20	hxk1-2	'-Fe'	'-Glc'	QQGWMENPR	16.79025813	Cz13g07170.t1	429	437
20	hxk1-2	'-Fe'	'-Glc'	QQGWMENPRR	NA	Cz13g07170.t1	429	438
20	hxk1-2	'-Fe'	'-Glc'	FGKWQPDHIPKDTLTAVNTEWGAYSSPLLPR	16.67575357	Cz13g07170.t1	272	302
20	hxk1-2	'-Fe'	'-Glc'	RILVTFAK	16.14933423	Cz13g07170.t1	336	343
20	hxk1-2	'-Fe'	'-Glc'	DTLTAVNTEWGAY	NA	Cz13g07170.t1	283	295
20	hxk1-2	'-Fe'	'-Glc'	VAAALLVATLRQQGWMENPRR	NA	Cz13g07170.t1	418	438
20	hxk1-2	'-Fe'	'-Glc'	DTLTAVNTEWGAYSSPLLPR	16.39681203	Cz13g07170.t1	283	302
20	hxk1-2	'-Fe'	'-Glc'	VAAALLVATLR	NA	Cz13g07170.t1	418	428
20	hxk1-2	'-Fe'	'-Glc'	SSQQEEPVIGF	NA	Cz13g07170.t1	170	180
20	hxk1-2	'-Fe'	'-Glc'	VLALINDTVGVLTASR	12.29512124	Cz13g07170.t1	230	245
20	hxk1-2	'-Fe'	'-Glc'	HSEVDEIEMEQVAIPIDK	NA	Cz13g07170.t1	122	139
20	hxk1-2	'-Fe'	'-Glc'	YVDPATEIGVIFGTGTNAAIVEK	16.23002406	Cz13g07170.t1	246	268
20	hxk1-2	'-Fe'	'-Glc'	AYGYGQVSK	NA	Cz13g07170.t1	25	33
20	hxk1-2	'-Fe'	'-Glc'	KLEDDILKQMNDGLAK	NA	Cz13g07170.t1	61	76
20	hxk1-2	'-Fe'	'-Glc'	HSEVDEIEMEQVAIPIDK	NA	Cz13g07170.t1	122	139
20	hxk1-2	'-Fe'	'-Glc'	HSEVDEIEMEQVAIPIDKYTGR	16.5713788	Cz13g07170.t1	122	143
20	hxk1-2	'-Fe'	'-Glc'	HSEVDEIEMEQVAIPIDKYTGR	NA	Cz13g07170.t1	122	143
20	hxk1-2	'-Fe'	'-Glc'	LDADTQR	NA	Cz13g07170.t1	3	9
20	hxk1-2	'-Fe'	'-Glc'	KASLFGPKPPLK	NA	Cz13g07170.t1	344	355
20	hxk1-2	'-Fe'	'-Glc'	LSDKHSEVDEIEMEQVAIPIDKYTGR	17.73444395	Cz13g07170.t1	118	143
20	hxk1-2	'-Fe'	'-Glc'	LSEVGSFTTANLADIETDHSPLRT	NA	Cz13g07170.t1	356	379
20	hxk1-2	'-Fe'	'-Glc'	QGGSTIMMLPTYVLQLPTGDEK	NA	Cz13g07170.t1	77	98
20	hxk1-2	'-Fe'	'-Glc'	MLSDALVR	NA	Cz13g07170.t1	216	223
20	hxk1-2	'-Fe'	'-Glc'	LVGWTK	NA	Cz13g07170.t1	196	201
20	hxk1-2	'-Fe'	'-Glc'	LSDKHSEVDEIEMEQVAIPIDK	NA	Cz13g07170.t1	118	139
20	hxk1-2	'-Fe'	'-Glc'	QMNDGLAK	14.69123793	Cz13g07170.t1	69	76
20	hxk1-2	'-Fe'	'-Glc'	QGGSTIMMLPTYVLQLPTGDEK	18.01106232	Cz13g07170.t1	77	98
20	hxk1-2	'-Fe'	'-Glc'	KLEDDILKQMNDGLAK	NA	Cz13g07170.t1	61	76
20	hxk1-2	'-Fe'	'-Glc'	LEDDILK	NA	Cz13g07170.t1	62	68
20	hxk1-2	'-Fe'	'-Glc'	KASLFGPKPPLKLSEVGSFTTANLADIETDHSPLR	NA	Cz13g07170.t1	344	378
20	hxk1-2	'-Fe'	'-Glc'	LSEVGSFTTAN	NA	Cz13g07170.t1	356	366
20	hxk1-2	'-Fe'	'-Glc'	LSEVGSFTTANLADIETDHSPLR	16.14618948	Cz13g07170.t1	356	378
20	hxk1-2	'-Fe'	'-Glc'	KLEDDILK	15.82307973	Cz13g07170.t1	61	68
20	hxk1-2	'-Fe'	'-Glc'	LSDKHSEVDEIEMEQVAIPIDK	NA	Cz13g07170.t1	118	139
20	hxk1-2	'-Fe'	'-Glc'	LSDKHSEVDEIEMEQVAI	NA	Cz13g07170.t1	118	135
20	hxk1-2	'-Fe'	'-Glc'	LSDKHSEVDEIEMEQVAIPIDKYTGR	17.79264938	Cz13g07170.t1	118	143
20	hxk1-2	'-Fe'	'-Glc'	MMSGMYLGEVTRR	NA	Cz13g07170.t1	324	336
20	hxk1-2	'-Fe'	'-Glc'	MMSGMYLGEVTRR	NA	Cz13g07170.t1	324	336
20	hxk1-2	'-Fe'	'-Glc'	MMSGMYLGEVTRR	NA	Cz13g07170.t1	324	336
20	hxk1-2	'-Fe'	'-Glc'	QGGSTIMMLPTYVLQLPTGDEK	18.86188048	Cz13g07170.t1	77	98
20	hxk1-2	'-Fe'	'-Glc'	QGGSTIMMLPTYVLQLPTGDEK	NA	Cz13g07170.t1	77	98
20	hxk1-2	'-Fe'	'-Glc'	MMSGMYLGEVTRR	NA	Cz13g07170.t1	324	336
20	hxk1-2	'-Fe'	'-Glc'	MLSDALVR	18.00830869	Cz13g07170.t1	216	223
20	hxk1-2	'-Fe'	'-Glc'	MMSGMYLGEVTR	NA	Cz13g07170.t1	324	335
20	hxk1-2	'-Fe'	'-Glc'	MMSGMYLGEVTR	NA	Cz13g07170.t1	324	335
20	hxk1-2	'-Fe'	'-Glc'	MMSGMYLGEVTR	NA	Cz13g07170.t1	324	335
20	hxk1-2	'-Fe'	'-Glc'	MMSGMYLGEVTR	NA	Cz13g07170.t1	324	335
20	hxk1-2	'-Fe'	'-Glc'	RLPNYR	16.94043739	Cz13g07170.t1	34	39
20	hxk1-2	'-Fe'	'-Glc'	MLPTYVLQLPTGDEK	NA	Cz13g07170.t1	84	98
20	hxk1-2	'-Fe'	'-Glc'	RLPNYRK	NA	Cz13g07170.t1	34	40
20	hxk1-2	'-Fe'	'-Glc'	WQPDHIPK	17.6202763	Cz13g07170.t1	275	282
20	hxk1-2	'-Fe'	'-Glc'	WQPDHIPKDTLTAVNTEWGAYSSPLLPR	NA	Cz13g07170.t1	275	302
20	hxk1-2	'-Fe'	'-Glc'	DGSSVGAAVVAAAAAQDPLPSTTA	16.85667972	Cz13g07170.t1	484	507
20	hxk1-2	'-Fe'	'-Glc'	AGELFPLIDFK	NA	Cz13g07170.t1	470	480
20	hxk1-2	'-Fe'	'-Glc'	AQEDMDLDNASVNAGQQQIEK	16.37498397	Cz13g07170.t1	303	323
20	hxk1-2	'-Fe'	'-Glc'	AGELFPLIDFKPVR	17.64673356	Cz13g07170.t1	470	483
20	hxk1-2	'-Fe'	'-Glc'	AQEDMDLDNASVNAGQQQIEK	17.26958176	Cz13g07170.t1	303	323
20	hxk1-2	'-Fe'	'-Glc'	HFIDEYMK	16.50011551	Cz13g07170.t1	456	463
20	hxk1-2	'-Fe'	'-Glc'	GTELFDFLAQNVK	19.33487552	Cz13g07170.t1	144	156
20	hxk1-2	'-Fe'	'-Glc'	GTELFDFLAQNVKDFIDKHQASK	12.19816324	Cz13g07170.t1	144	166
20	hxk1-2	'-Fe'	'-Glc'	HFIDEYMK	17.13550241	Cz13g07170.t1	456	463
20	hxk1-2	'-Fe'	'-Glc'	HFIDEYMKELLGDR	NA	Cz13g07170.t1	456	469
20	hxk1-2	'-Fe'	'-Glc'	GTELFDFLAQ	NA	Cz13g07170.t1	144	153
20	hxk1-2	'-Fe'	'-Glc'	GTELFDFLAQNVKDFIDK	NA	Cz13g07170.t1	144	161
20	hxk1-2	'-Fe'	'-Glc'	GTELFDFLAQNVKDFIDKHQASKNGR	NA	Cz13g07170.t1	144	169
20	hxk1-2	'-Fe'	'-Glc'	HFIDEYMKELLGDR	NA	Cz13g07170.t1	456	469
20	hxk1-2	'-Fe'	'-Glc'	ILVTFAK	NA	Cz13g07170.t1	337	343
20	hxk1-2	'-Fe'	'-Glc'	ILVTFAKK	NA	Cz13g07170.t1	337	344
33	hxk1-1	'-Fe'	'-Glc'	MKLDADTQR	15.9501913	Cz13g07170.t1	1	9
33	hxk1-1	'-Fe'	'-Glc'	MKLDADTQR	NA	Cz13g07170.t1	1	9
33	hxk1-1	'-Fe'	'-Glc'	ASLFGPKPPLK	NA	Cz13g07170.t1	345	355
33	hxk1-1	'-Fe'	'-Glc'	ELLKEYEQMLLPPR	17.78540564	Cz13g07170.t1	43	56
33	hxk1-1	'-Fe'	'-Glc'	GFTAEGVVGNDVVK	16.71404979	Cz13g07170.t1	202	215
33	hxk1-1	'-Fe'	'-Glc'	ELLKEYEQMLLPPR	NA	Cz13g07170.t1	43	56
33	hxk1-1	'-Fe'	'-Glc'	DFIDKHQASK	NA	Cz13g07170.t1	157	166
33	hxk1-1	'-Fe'	'-Glc'	EYEQMLLPPR	18.97720609	Cz13g07170.t1	47	56
33	hxk1-1	'-Fe'	'-Glc'	EYEQMLLPPR	NA	Cz13g07170.t1	47	56
33	hxk1-1	'-Fe'	'-Glc'	QQGWMENPR	15.36930015	Cz13g07170.t1	429	437
33	hxk1-1	'-Fe'	'-Glc'	QQGWMENPRR	16.33992397	Cz13g07170.t1	429	438
33	hxk1-1	'-Fe'	'-Glc'	QQGWMENPR	NA	Cz13g07170.t1	429	437
33	hxk1-1	'-Fe'	'-Glc'	QQGWMENPRR	NA	Cz13g07170.t1	429	438
33	hxk1-1	'-Fe'	'-Glc'	FGKWQPDHIPKDTLTAVNTEWGAYSSPLLPR	16.72098328	Cz13g07170.t1	272	302
33	hxk1-1	'-Fe'	'-Glc'	RILVTFAK	15.76995058	Cz13g07170.t1	336	343
33	hxk1-1	'-Fe'	'-Glc'	DTLTAVNTEWGAY	NA	Cz13g07170.t1	283	295
33	hxk1-1	'-Fe'	'-Glc'	VAAALLVATLRQQGWMENPRR	NA	Cz13g07170.t1	418	438
33	hxk1-1	'-Fe'	'-Glc'	DTLTAVNTEWGAYSSPLLPR	16.00194197	Cz13g07170.t1	283	302
33	hxk1-1	'-Fe'	'-Glc'	VAAALLVATLR	NA	Cz13g07170.t1	418	428
33	hxk1-1	'-Fe'	'-Glc'	SSQQEEPVIGF	NA	Cz13g07170.t1	170	180
33	hxk1-1	'-Fe'	'-Glc'	VLALINDTVGVLTASR	12.07547	Cz13g07170.t1	230	245
33	hxk1-1	'-Fe'	'-Glc'	HSEVDEIEMEQVAIPIDK	NA	Cz13g07170.t1	122	139
33	hxk1-1	'-Fe'	'-Glc'	YVDPATEIGVIFGTGTNAAIVEK	15.3776556	Cz13g07170.t1	246	268
33	hxk1-1	'-Fe'	'-Glc'	AYGYGQVSK	NA	Cz13g07170.t1	25	33
33	hxk1-1	'-Fe'	'-Glc'	KLEDDILKQMNDGLAK	NA	Cz13g07170.t1	61	76
33	hxk1-1	'-Fe'	'-Glc'	HSEVDEIEMEQVAIPIDK	NA	Cz13g07170.t1	122	139
33	hxk1-1	'-Fe'	'-Glc'	HSEVDEIEMEQVAIPIDKYTGR	NA	Cz13g07170.t1	122	143
33	hxk1-1	'-Fe'	'-Glc'	HSEVDEIEMEQVAIPIDKYTGR	NA	Cz13g07170.t1	122	143
33	hxk1-1	'-Fe'	'-Glc'	LDADTQR	NA	Cz13g07170.t1	3	9
33	hxk1-1	'-Fe'	'-Glc'	KASLFGPKPPLK	NA	Cz13g07170.t1	344	355
33	hxk1-1	'-Fe'	'-Glc'	LSDKHSEVDEIEMEQVAIPIDKYTGR	16.69002916	Cz13g07170.t1	118	143
33	hxk1-1	'-Fe'	'-Glc'	LSEVGSFTTANLADIETDHSPLRT	NA	Cz13g07170.t1	356	379
33	hxk1-1	'-Fe'	'-Glc'	QGGSTIMMLPTYVLQLPTGDEK	16.28460921	Cz13g07170.t1	77	98
33	hxk1-1	'-Fe'	'-Glc'	MLSDALVR	NA	Cz13g07170.t1	216	223
33	hxk1-1	'-Fe'	'-Glc'	LVGWTK	NA	Cz13g07170.t1	196	201
33	hxk1-1	'-Fe'	'-Glc'	LSDKHSEVDEIEMEQVAIPIDK	NA	Cz13g07170.t1	118	139
33	hxk1-1	'-Fe'	'-Glc'	QMNDGLAK	15.51450932	Cz13g07170.t1	69	76
33	hxk1-1	'-Fe'	'-Glc'	QGGSTIMMLPTYVLQLPTGDEK	16.94923166	Cz13g07170.t1	77	98
33	hxk1-1	'-Fe'	'-Glc'	KLEDDILKQMNDGLAK	NA	Cz13g07170.t1	61	76
33	hxk1-1	'-Fe'	'-Glc'	LEDDILK	NA	Cz13g07170.t1	62	68
33	hxk1-1	'-Fe'	'-Glc'	KASLFGPKPPLKLSEVGSFTTANLADIETDHSPLR	NA	Cz13g07170.t1	344	378
33	hxk1-1	'-Fe'	'-Glc'	LSEVGSFTTAN	NA	Cz13g07170.t1	356	366
33	hxk1-1	'-Fe'	'-Glc'	LSEVGSFTTANLADIETDHSPLR	17.45505928	Cz13g07170.t1	356	378
33	hxk1-1	'-Fe'	'-Glc'	KLEDDILK	16.79164415	Cz13g07170.t1	61	68
33	hxk1-1	'-Fe'	'-Glc'	LSDKHSEVDEIEMEQVAIPIDK	NA	Cz13g07170.t1	118	139
33	hxk1-1	'-Fe'	'-Glc'	LSDKHSEVDEIEMEQVAI	NA	Cz13g07170.t1	118	135
33	hxk1-1	'-Fe'	'-Glc'	LSDKHSEVDEIEMEQVAIPIDKYTGR	NA	Cz13g07170.t1	118	143
33	hxk1-1	'-Fe'	'-Glc'	MMSGMYLGEVTRR	NA	Cz13g07170.t1	324	336
33	hxk1-1	'-Fe'	'-Glc'	MMSGMYLGEVTRR	NA	Cz13g07170.t1	324	336
33	hxk1-1	'-Fe'	'-Glc'	MMSGMYLGEVTRR	NA	Cz13g07170.t1	324	336
33	hxk1-1	'-Fe'	'-Glc'	QGGSTIMMLPTYVLQLPTGDEK	18.90892104	Cz13g07170.t1	77	98
33	hxk1-1	'-Fe'	'-Glc'	QGGSTIMMLPTYVLQLPTGDEK	NA	Cz13g07170.t1	77	98
33	hxk1-1	'-Fe'	'-Glc'	MMSGMYLGEVTRR	NA	Cz13g07170.t1	324	336
33	hxk1-1	'-Fe'	'-Glc'	MLSDALVR	16.62719182	Cz13g07170.t1	216	223
33	hxk1-1	'-Fe'	'-Glc'	MMSGMYLGEVTR	NA	Cz13g07170.t1	324	335
33	hxk1-1	'-Fe'	'-Glc'	MMSGMYLGEVTR	NA	Cz13g07170.t1	324	335
33	hxk1-1	'-Fe'	'-Glc'	MMSGMYLGEVTR	NA	Cz13g07170.t1	324	335
33	hxk1-1	'-Fe'	'-Glc'	MMSGMYLGEVTR	NA	Cz13g07170.t1	324	335
33	hxk1-1	'-Fe'	'-Glc'	RLPNYR	13.78672758	Cz13g07170.t1	34	39
33	hxk1-1	'-Fe'	'-Glc'	MLPTYVLQLPTGDEK	NA	Cz13g07170.t1	84	98
33	hxk1-1	'-Fe'	'-Glc'	RLPNYRK	NA	Cz13g07170.t1	34	40
33	hxk1-1	'-Fe'	'-Glc'	WQPDHIPK	NA	Cz13g07170.t1	275	282
33	hxk1-1	'-Fe'	'-Glc'	WQPDHIPKDTLTAVNTEWGAYSSPLLPR	14.59949247	Cz13g07170.t1	275	302
33	hxk1-1	'-Fe'	'-Glc'	DGSSVGAAVVAAAAAQDPLPSTTA	18.75229852	Cz13g07170.t1	484	507
33	hxk1-1	'-Fe'	'-Glc'	AGELFPLIDFK	NA	Cz13g07170.t1	470	480
33	hxk1-1	'-Fe'	'-Glc'	AQEDMDLDNASVNAGQQQIEK	16.39384148	Cz13g07170.t1	303	323
33	hxk1-1	'-Fe'	'-Glc'	AGELFPLIDFKPVR	NA	Cz13g07170.t1	470	483
33	hxk1-1	'-Fe'	'-Glc'	AQEDMDLDNASVNAGQQQIEK	15.41335691	Cz13g07170.t1	303	323
33	hxk1-1	'-Fe'	'-Glc'	HFIDEYMK	NA	Cz13g07170.t1	456	463
33	hxk1-1	'-Fe'	'-Glc'	GTELFDFLAQNVK	19.9884178	Cz13g07170.t1	144	156
33	hxk1-1	'-Fe'	'-Glc'	GTELFDFLAQNVKDFIDKHQASK	12.84648027	Cz13g07170.t1	144	166
33	hxk1-1	'-Fe'	'-Glc'	HFIDEYMK	18.74818918	Cz13g07170.t1	456	463
33	hxk1-1	'-Fe'	'-Glc'	HFIDEYMKELLGDR	NA	Cz13g07170.t1	456	469
33	hxk1-1	'-Fe'	'-Glc'	GTELFDFLAQ	NA	Cz13g07170.t1	144	153
33	hxk1-1	'-Fe'	'-Glc'	GTELFDFLAQNVKDFIDK	NA	Cz13g07170.t1	144	161
33	hxk1-1	'-Fe'	'-Glc'	GTELFDFLAQNVKDFIDKHQASKNGR	NA	Cz13g07170.t1	144	169
33	hxk1-1	'-Fe'	'-Glc'	HFIDEYMKELLGDR	NA	Cz13g07170.t1	456	469
33	hxk1-1	'-Fe'	'-Glc'	ILVTFAK	NA	Cz13g07170.t1	337	343
33	hxk1-1	'-Fe'	'-Glc'	ILVTFAKK	15.06845661	Cz13g07170.t1	337	344
34	hxk1-1	'-Fe'	'-Glc'	MKLDADTQR	16.36904936	Cz13g07170.t1	1	9
34	hxk1-1	'-Fe'	'-Glc'	MKLDADTQR	NA	Cz13g07170.t1	1	9
34	hxk1-1	'-Fe'	'-Glc'	ASLFGPKPPLK	NA	Cz13g07170.t1	345	355
34	hxk1-1	'-Fe'	'-Glc'	ELLKEYEQMLLPPR	17.24823931	Cz13g07170.t1	43	56
34	hxk1-1	'-Fe'	'-Glc'	GFTAEGVVGNDVVK	16.96239484	Cz13g07170.t1	202	215
34	hxk1-1	'-Fe'	'-Glc'	ELLKEYEQMLLPPR	NA	Cz13g07170.t1	43	56
34	hxk1-1	'-Fe'	'-Glc'	DFIDKHQASK	NA	Cz13g07170.t1	157	166
34	hxk1-1	'-Fe'	'-Glc'	EYEQMLLPPR	18.92772169	Cz13g07170.t1	47	56
34	hxk1-1	'-Fe'	'-Glc'	EYEQMLLPPR	NA	Cz13g07170.t1	47	56
34	hxk1-1	'-Fe'	'-Glc'	QQGWMENPR	15.25853974	Cz13g07170.t1	429	437
34	hxk1-1	'-Fe'	'-Glc'	QQGWMENPRR	16.4812224	Cz13g07170.t1	429	438
34	hxk1-1	'-Fe'	'-Glc'	QQGWMENPR	NA	Cz13g07170.t1	429	437
34	hxk1-1	'-Fe'	'-Glc'	QQGWMENPRR	NA	Cz13g07170.t1	429	438
34	hxk1-1	'-Fe'	'-Glc'	FGKWQPDHIPKDTLTAVNTEWGAYSSPLLPR	16.67994187	Cz13g07170.t1	272	302
34	hxk1-1	'-Fe'	'-Glc'	RILVTFAK	15.55675529	Cz13g07170.t1	336	343
34	hxk1-1	'-Fe'	'-Glc'	DTLTAVNTEWGAY	NA	Cz13g07170.t1	283	295
34	hxk1-1	'-Fe'	'-Glc'	VAAALLVATLRQQGWMENPRR	NA	Cz13g07170.t1	418	438
34	hxk1-1	'-Fe'	'-Glc'	DTLTAVNTEWGAYSSPLLPR	15.9882015	Cz13g07170.t1	283	302
34	hxk1-1	'-Fe'	'-Glc'	VAAALLVATLR	NA	Cz13g07170.t1	418	428
34	hxk1-1	'-Fe'	'-Glc'	SSQQEEPVIGF	NA	Cz13g07170.t1	170	180
34	hxk1-1	'-Fe'	'-Glc'	VLALINDTVGVLTASR	NA	Cz13g07170.t1	230	245
34	hxk1-1	'-Fe'	'-Glc'	HSEVDEIEMEQVAIPIDK	NA	Cz13g07170.t1	122	139
34	hxk1-1	'-Fe'	'-Glc'	YVDPATEIGVIFGTGTNAAIVEK	16.28260536	Cz13g07170.t1	246	268
34	hxk1-1	'-Fe'	'-Glc'	AYGYGQVSK	NA	Cz13g07170.t1	25	33
34	hxk1-1	'-Fe'	'-Glc'	KLEDDILKQMNDGLAK	NA	Cz13g07170.t1	61	76
34	hxk1-1	'-Fe'	'-Glc'	HSEVDEIEMEQVAIPIDK	NA	Cz13g07170.t1	122	139
34	hxk1-1	'-Fe'	'-Glc'	HSEVDEIEMEQVAIPIDKYTGR	NA	Cz13g07170.t1	122	143
34	hxk1-1	'-Fe'	'-Glc'	HSEVDEIEMEQVAIPIDKYTGR	NA	Cz13g07170.t1	122	143
34	hxk1-1	'-Fe'	'-Glc'	LDADTQR	NA	Cz13g07170.t1	3	9
34	hxk1-1	'-Fe'	'-Glc'	KASLFGPKPPLK	NA	Cz13g07170.t1	344	355
34	hxk1-1	'-Fe'	'-Glc'	LSDKHSEVDEIEMEQVAIPIDKYTGR	16.78618159	Cz13g07170.t1	118	143
34	hxk1-1	'-Fe'	'-Glc'	LSEVGSFTTANLADIETDHSPLRT	NA	Cz13g07170.t1	356	379
34	hxk1-1	'-Fe'	'-Glc'	QGGSTIMMLPTYVLQLPTGDEK	16.30508389	Cz13g07170.t1	77	98
34	hxk1-1	'-Fe'	'-Glc'	MLSDALVR	NA	Cz13g07170.t1	216	223
34	hxk1-1	'-Fe'	'-Glc'	LVGWTK	NA	Cz13g07170.t1	196	201
34	hxk1-1	'-Fe'	'-Glc'	LSDKHSEVDEIEMEQVAIPIDK	NA	Cz13g07170.t1	118	139
34	hxk1-1	'-Fe'	'-Glc'	QMNDGLAK	15.60796021	Cz13g07170.t1	69	76
34	hxk1-1	'-Fe'	'-Glc'	QGGSTIMMLPTYVLQLPTGDEK	16.88508254	Cz13g07170.t1	77	98
34	hxk1-1	'-Fe'	'-Glc'	KLEDDILKQMNDGLAK	NA	Cz13g07170.t1	61	76
34	hxk1-1	'-Fe'	'-Glc'	LEDDILK	NA	Cz13g07170.t1	62	68
34	hxk1-1	'-Fe'	'-Glc'	KASLFGPKPPLKLSEVGSFTTANLADIETDHSPLR	NA	Cz13g07170.t1	344	378
34	hxk1-1	'-Fe'	'-Glc'	LSEVGSFTTAN	NA	Cz13g07170.t1	356	366
34	hxk1-1	'-Fe'	'-Glc'	LSEVGSFTTANLADIETDHSPLR	17.71893014	Cz13g07170.t1	356	378
34	hxk1-1	'-Fe'	'-Glc'	KLEDDILK	17.08710823	Cz13g07170.t1	61	68
34	hxk1-1	'-Fe'	'-Glc'	LSDKHSEVDEIEMEQVAIPIDK	NA	Cz13g07170.t1	118	139
34	hxk1-1	'-Fe'	'-Glc'	LSDKHSEVDEIEMEQVAI	NA	Cz13g07170.t1	118	135
34	hxk1-1	'-Fe'	'-Glc'	LSDKHSEVDEIEMEQVAIPIDKYTGR	NA	Cz13g07170.t1	118	143
34	hxk1-1	'-Fe'	'-Glc'	MMSGMYLGEVTRR	NA	Cz13g07170.t1	324	336
34	hxk1-1	'-Fe'	'-Glc'	MMSGMYLGEVTRR	NA	Cz13g07170.t1	324	336
34	hxk1-1	'-Fe'	'-Glc'	MMSGMYLGEVTRR	NA	Cz13g07170.t1	324	336
34	hxk1-1	'-Fe'	'-Glc'	QGGSTIMMLPTYVLQLPTGDEK	18.90492042	Cz13g07170.t1	77	98
34	hxk1-1	'-Fe'	'-Glc'	QGGSTIMMLPTYVLQLPTGDEK	NA	Cz13g07170.t1	77	98
34	hxk1-1	'-Fe'	'-Glc'	MMSGMYLGEVTRR	NA	Cz13g07170.t1	324	336
34	hxk1-1	'-Fe'	'-Glc'	MLSDALVR	16.5020556	Cz13g07170.t1	216	223
34	hxk1-1	'-Fe'	'-Glc'	MMSGMYLGEVTR	NA	Cz13g07170.t1	324	335
34	hxk1-1	'-Fe'	'-Glc'	MMSGMYLGEVTR	NA	Cz13g07170.t1	324	335
34	hxk1-1	'-Fe'	'-Glc'	MMSGMYLGEVTR	NA	Cz13g07170.t1	324	335
34	hxk1-1	'-Fe'	'-Glc'	MMSGMYLGEVTR	NA	Cz13g07170.t1	324	335
34	hxk1-1	'-Fe'	'-Glc'	RLPNYR	13.94305485	Cz13g07170.t1	34	39
34	hxk1-1	'-Fe'	'-Glc'	MLPTYVLQLPTGDEK	NA	Cz13g07170.t1	84	98
34	hxk1-1	'-Fe'	'-Glc'	RLPNYRK	NA	Cz13g07170.t1	34	40
34	hxk1-1	'-Fe'	'-Glc'	WQPDHIPK	NA	Cz13g07170.t1	275	282
34	hxk1-1	'-Fe'	'-Glc'	WQPDHIPKDTLTAVNTEWGAYSSPLLPR	14.48827352	Cz13g07170.t1	275	302
34	hxk1-1	'-Fe'	'-Glc'	DGSSVGAAVVAAAAAQDPLPSTTA	18.60562447	Cz13g07170.t1	484	507
34	hxk1-1	'-Fe'	'-Glc'	AGELFPLIDFK	NA	Cz13g07170.t1	470	480
34	hxk1-1	'-Fe'	'-Glc'	AQEDMDLDNASVNAGQQQIEK	16.27497515	Cz13g07170.t1	303	323
34	hxk1-1	'-Fe'	'-Glc'	AGELFPLIDFKPVR	NA	Cz13g07170.t1	470	483
34	hxk1-1	'-Fe'	'-Glc'	AQEDMDLDNASVNAGQQQIEK	15.06606384	Cz13g07170.t1	303	323
34	hxk1-1	'-Fe'	'-Glc'	HFIDEYMK	NA	Cz13g07170.t1	456	463
34	hxk1-1	'-Fe'	'-Glc'	GTELFDFLAQNVK	19.93720075	Cz13g07170.t1	144	156
34	hxk1-1	'-Fe'	'-Glc'	GTELFDFLAQNVKDFIDKHQASK	14.02186422	Cz13g07170.t1	144	166
34	hxk1-1	'-Fe'	'-Glc'	HFIDEYMK	18.81041575	Cz13g07170.t1	456	463
34	hxk1-1	'-Fe'	'-Glc'	HFIDEYMKELLGDR	NA	Cz13g07170.t1	456	469
34	hxk1-1	'-Fe'	'-Glc'	GTELFDFLAQ	NA	Cz13g07170.t1	144	153
34	hxk1-1	'-Fe'	'-Glc'	GTELFDFLAQNVKDFIDK	NA	Cz13g07170.t1	144	161
34	hxk1-1	'-Fe'	'-Glc'	GTELFDFLAQNVKDFIDKHQASKNGR	NA	Cz13g07170.t1	144	169
34	hxk1-1	'-Fe'	'-Glc'	HFIDEYMKELLGDR	NA	Cz13g07170.t1	456	469
34	hxk1-1	'-Fe'	'-Glc'	ILVTFAK	NA	Cz13g07170.t1	337	343
34	hxk1-1	'-Fe'	'-Glc'	ILVTFAKK	15.48716745	Cz13g07170.t1	337	344
35	hxk1-1	'-Fe'	'-Glc'	MKLDADTQR	16.13870941	Cz13g07170.t1	1	9
35	hxk1-1	'-Fe'	'-Glc'	MKLDADTQR	NA	Cz13g07170.t1	1	9
35	hxk1-1	'-Fe'	'-Glc'	ASLFGPKPPLK	NA	Cz13g07170.t1	345	355
35	hxk1-1	'-Fe'	'-Glc'	ELLKEYEQMLLPPR	17.38316744	Cz13g07170.t1	43	56
35	hxk1-1	'-Fe'	'-Glc'	GFTAEGVVGNDVVK	17.0463635	Cz13g07170.t1	202	215
35	hxk1-1	'-Fe'	'-Glc'	ELLKEYEQMLLPPR	NA	Cz13g07170.t1	43	56
35	hxk1-1	'-Fe'	'-Glc'	DFIDKHQASK	NA	Cz13g07170.t1	157	166
35	hxk1-1	'-Fe'	'-Glc'	EYEQMLLPPR	18.90889077	Cz13g07170.t1	47	56
35	hxk1-1	'-Fe'	'-Glc'	EYEQMLLPPR	NA	Cz13g07170.t1	47	56
35	hxk1-1	'-Fe'	'-Glc'	QQGWMENPR	15.58056261	Cz13g07170.t1	429	437
35	hxk1-1	'-Fe'	'-Glc'	QQGWMENPRR	16.59103246	Cz13g07170.t1	429	438
35	hxk1-1	'-Fe'	'-Glc'	QQGWMENPR	NA	Cz13g07170.t1	429	437
35	hxk1-1	'-Fe'	'-Glc'	QQGWMENPRR	NA	Cz13g07170.t1	429	438
35	hxk1-1	'-Fe'	'-Glc'	FGKWQPDHIPKDTLTAVNTEWGAYSSPLLPR	16.59399382	Cz13g07170.t1	272	302
35	hxk1-1	'-Fe'	'-Glc'	RILVTFAK	15.31688346	Cz13g07170.t1	336	343
35	hxk1-1	'-Fe'	'-Glc'	DTLTAVNTEWGAY	NA	Cz13g07170.t1	283	295
35	hxk1-1	'-Fe'	'-Glc'	VAAALLVATLRQQGWMENPRR	NA	Cz13g07170.t1	418	438
35	hxk1-1	'-Fe'	'-Glc'	DTLTAVNTEWGAYSSPLLPR	16.18450883	Cz13g07170.t1	283	302
35	hxk1-1	'-Fe'	'-Glc'	VAAALLVATLR	NA	Cz13g07170.t1	418	428
35	hxk1-1	'-Fe'	'-Glc'	SSQQEEPVIGF	NA	Cz13g07170.t1	170	180
35	hxk1-1	'-Fe'	'-Glc'	VLALINDTVGVLTASR	NA	Cz13g07170.t1	230	245
35	hxk1-1	'-Fe'	'-Glc'	HSEVDEIEMEQVAIPIDK	NA	Cz13g07170.t1	122	139
35	hxk1-1	'-Fe'	'-Glc'	YVDPATEIGVIFGTGTNAAIVEK	16.73860066	Cz13g07170.t1	246	268
35	hxk1-1	'-Fe'	'-Glc'	AYGYGQVSK	NA	Cz13g07170.t1	25	33
35	hxk1-1	'-Fe'	'-Glc'	KLEDDILKQMNDGLAK	NA	Cz13g07170.t1	61	76
35	hxk1-1	'-Fe'	'-Glc'	HSEVDEIEMEQVAIPIDK	NA	Cz13g07170.t1	122	139
35	hxk1-1	'-Fe'	'-Glc'	HSEVDEIEMEQVAIPIDKYTGR	NA	Cz13g07170.t1	122	143
35	hxk1-1	'-Fe'	'-Glc'	HSEVDEIEMEQVAIPIDKYTGR	NA	Cz13g07170.t1	122	143
35	hxk1-1	'-Fe'	'-Glc'	LDADTQR	NA	Cz13g07170.t1	3	9
35	hxk1-1	'-Fe'	'-Glc'	KASLFGPKPPLK	NA	Cz13g07170.t1	344	355
35	hxk1-1	'-Fe'	'-Glc'	LSDKHSEVDEIEMEQVAIPIDKYTGR	16.70570301	Cz13g07170.t1	118	143
35	hxk1-1	'-Fe'	'-Glc'	LSEVGSFTTANLADIETDHSPLRT	NA	Cz13g07170.t1	356	379
35	hxk1-1	'-Fe'	'-Glc'	QGGSTIMMLPTYVLQLPTGDEK	16.25203715	Cz13g07170.t1	77	98
35	hxk1-1	'-Fe'	'-Glc'	MLSDALVR	NA	Cz13g07170.t1	216	223
35	hxk1-1	'-Fe'	'-Glc'	LVGWTK	NA	Cz13g07170.t1	196	201
35	hxk1-1	'-Fe'	'-Glc'	LSDKHSEVDEIEMEQVAIPIDK	NA	Cz13g07170.t1	118	139
35	hxk1-1	'-Fe'	'-Glc'	QMNDGLAK	15.73757946	Cz13g07170.t1	69	76
35	hxk1-1	'-Fe'	'-Glc'	QGGSTIMMLPTYVLQLPTGDEK	16.8801263	Cz13g07170.t1	77	98
35	hxk1-1	'-Fe'	'-Glc'	KLEDDILKQMNDGLAK	NA	Cz13g07170.t1	61	76
35	hxk1-1	'-Fe'	'-Glc'	LEDDILK	NA	Cz13g07170.t1	62	68
35	hxk1-1	'-Fe'	'-Glc'	KASLFGPKPPLKLSEVGSFTTANLADIETDHSPLR	NA	Cz13g07170.t1	344	378
35	hxk1-1	'-Fe'	'-Glc'	LSEVGSFTTAN	NA	Cz13g07170.t1	356	366
35	hxk1-1	'-Fe'	'-Glc'	LSEVGSFTTANLADIETDHSPLR	17.91883935	Cz13g07170.t1	356	378
35	hxk1-1	'-Fe'	'-Glc'	KLEDDILK	17.38081189	Cz13g07170.t1	61	68
35	hxk1-1	'-Fe'	'-Glc'	LSDKHSEVDEIEMEQVAIPIDK	NA	Cz13g07170.t1	118	139
35	hxk1-1	'-Fe'	'-Glc'	LSDKHSEVDEIEMEQVAI	NA	Cz13g07170.t1	118	135
35	hxk1-1	'-Fe'	'-Glc'	LSDKHSEVDEIEMEQVAIPIDKYTGR	NA	Cz13g07170.t1	118	143
35	hxk1-1	'-Fe'	'-Glc'	MMSGMYLGEVTRR	NA	Cz13g07170.t1	324	336
35	hxk1-1	'-Fe'	'-Glc'	MMSGMYLGEVTRR	NA	Cz13g07170.t1	324	336
35	hxk1-1	'-Fe'	'-Glc'	MMSGMYLGEVTRR	NA	Cz13g07170.t1	324	336
35	hxk1-1	'-Fe'	'-Glc'	QGGSTIMMLPTYVLQLPTGDEK	18.8072292	Cz13g07170.t1	77	98
35	hxk1-1	'-Fe'	'-Glc'	QGGSTIMMLPTYVLQLPTGDEK	NA	Cz13g07170.t1	77	98
35	hxk1-1	'-Fe'	'-Glc'	MMSGMYLGEVTRR	NA	Cz13g07170.t1	324	336
35	hxk1-1	'-Fe'	'-Glc'	MLSDALVR	16.61006452	Cz13g07170.t1	216	223
35	hxk1-1	'-Fe'	'-Glc'	MMSGMYLGEVTR	NA	Cz13g07170.t1	324	335
35	hxk1-1	'-Fe'	'-Glc'	MMSGMYLGEVTR	NA	Cz13g07170.t1	324	335
35	hxk1-1	'-Fe'	'-Glc'	MMSGMYLGEVTR	NA	Cz13g07170.t1	324	335
35	hxk1-1	'-Fe'	'-Glc'	MMSGMYLGEVTR	NA	Cz13g07170.t1	324	335
35	hxk1-1	'-Fe'	'-Glc'	RLPNYR	13.33843245	Cz13g07170.t1	34	39
35	hxk1-1	'-Fe'	'-Glc'	MLPTYVLQLPTGDEK	NA	Cz13g07170.t1	84	98
35	hxk1-1	'-Fe'	'-Glc'	RLPNYRK	NA	Cz13g07170.t1	34	40
35	hxk1-1	'-Fe'	'-Glc'	WQPDHIPK	NA	Cz13g07170.t1	275	282
35	hxk1-1	'-Fe'	'-Glc'	WQPDHIPKDTLTAVNTEWGAYSSPLLPR	14.39451433	Cz13g07170.t1	275	302
35	hxk1-1	'-Fe'	'-Glc'	DGSSVGAAVVAAAAAQDPLPSTTA	18.62249964	Cz13g07170.t1	484	507
35	hxk1-1	'-Fe'	'-Glc'	AGELFPLIDFK	NA	Cz13g07170.t1	470	480
35	hxk1-1	'-Fe'	'-Glc'	AQEDMDLDNASVNAGQQQIEK	16.68051061	Cz13g07170.t1	303	323
35	hxk1-1	'-Fe'	'-Glc'	AGELFPLIDFKPVR	NA	Cz13g07170.t1	470	483
35	hxk1-1	'-Fe'	'-Glc'	AQEDMDLDNASVNAGQQQIEK	15.33811065	Cz13g07170.t1	303	323
35	hxk1-1	'-Fe'	'-Glc'	HFIDEYMK	NA	Cz13g07170.t1	456	463
35	hxk1-1	'-Fe'	'-Glc'	GTELFDFLAQNVK	19.93484142	Cz13g07170.t1	144	156
35	hxk1-1	'-Fe'	'-Glc'	GTELFDFLAQNVKDFIDKHQASK	12.988243	Cz13g07170.t1	144	166
35	hxk1-1	'-Fe'	'-Glc'	HFIDEYMK	18.59569675	Cz13g07170.t1	456	463
35	hxk1-1	'-Fe'	'-Glc'	HFIDEYMKELLGDR	NA	Cz13g07170.t1	456	469
35	hxk1-1	'-Fe'	'-Glc'	GTELFDFLAQ	NA	Cz13g07170.t1	144	153
35	hxk1-1	'-Fe'	'-Glc'	GTELFDFLAQNVKDFIDK	NA	Cz13g07170.t1	144	161
35	hxk1-1	'-Fe'	'-Glc'	GTELFDFLAQNVKDFIDKHQASKNGR	NA	Cz13g07170.t1	144	169
35	hxk1-1	'-Fe'	'-Glc'	HFIDEYMKELLGDR	NA	Cz13g07170.t1	456	469
35	hxk1-1	'-Fe'	'-Glc'	ILVTFAK	NA	Cz13g07170.t1	337	343
35	hxk1-1	'-Fe'	'-Glc'	ILVTFAKK	15.46268447	Cz13g07170.t1	337	344
36	hxk1-1	'-Fe'	'-Glc'	MKLDADTQR	15.8657692	Cz13g07170.t1	1	9
36	hxk1-1	'-Fe'	'-Glc'	MKLDADTQR	NA	Cz13g07170.t1	1	9
36	hxk1-1	'-Fe'	'-Glc'	ASLFGPKPPLK	NA	Cz13g07170.t1	345	355
36	hxk1-1	'-Fe'	'-Glc'	ELLKEYEQMLLPPR	17.49758355	Cz13g07170.t1	43	56
36	hxk1-1	'-Fe'	'-Glc'	GFTAEGVVGNDVVK	16.87968434	Cz13g07170.t1	202	215
36	hxk1-1	'-Fe'	'-Glc'	ELLKEYEQMLLPPR	NA	Cz13g07170.t1	43	56
36	hxk1-1	'-Fe'	'-Glc'	DFIDKHQASK	NA	Cz13g07170.t1	157	166
36	hxk1-1	'-Fe'	'-Glc'	EYEQMLLPPR	19.29701455	Cz13g07170.t1	47	56
36	hxk1-1	'-Fe'	'-Glc'	EYEQMLLPPR	NA	Cz13g07170.t1	47	56
36	hxk1-1	'-Fe'	'-Glc'	QQGWMENPR	16.41898708	Cz13g07170.t1	429	437
36	hxk1-1	'-Fe'	'-Glc'	QQGWMENPRR	16.30354155	Cz13g07170.t1	429	438
36	hxk1-1	'-Fe'	'-Glc'	QQGWMENPR	NA	Cz13g07170.t1	429	437
36	hxk1-1	'-Fe'	'-Glc'	QQGWMENPRR	NA	Cz13g07170.t1	429	438
36	hxk1-1	'-Fe'	'-Glc'	FGKWQPDHIPKDTLTAVNTEWGAYSSPLLPR	16.53602419	Cz13g07170.t1	272	302
36	hxk1-1	'-Fe'	'-Glc'	RILVTFAK	14.8949702	Cz13g07170.t1	336	343
36	hxk1-1	'-Fe'	'-Glc'	DTLTAVNTEWGAY	NA	Cz13g07170.t1	283	295
36	hxk1-1	'-Fe'	'-Glc'	VAAALLVATLRQQGWMENPRR	NA	Cz13g07170.t1	418	438
36	hxk1-1	'-Fe'	'-Glc'	DTLTAVNTEWGAYSSPLLPR	16.19869553	Cz13g07170.t1	283	302
36	hxk1-1	'-Fe'	'-Glc'	VAAALLVATLR	NA	Cz13g07170.t1	418	428
36	hxk1-1	'-Fe'	'-Glc'	SSQQEEPVIGF	NA	Cz13g07170.t1	170	180
36	hxk1-1	'-Fe'	'-Glc'	VLALINDTVGVLTASR	12.1489935	Cz13g07170.t1	230	245
36	hxk1-1	'-Fe'	'-Glc'	HSEVDEIEMEQVAIPIDK	NA	Cz13g07170.t1	122	139
36	hxk1-1	'-Fe'	'-Glc'	YVDPATEIGVIFGTGTNAAIVEK	16.94754775	Cz13g07170.t1	246	268
36	hxk1-1	'-Fe'	'-Glc'	AYGYGQVSK	NA	Cz13g07170.t1	25	33
36	hxk1-1	'-Fe'	'-Glc'	KLEDDILKQMNDGLAK	NA	Cz13g07170.t1	61	76
36	hxk1-1	'-Fe'	'-Glc'	HSEVDEIEMEQVAIPIDK	NA	Cz13g07170.t1	122	139
36	hxk1-1	'-Fe'	'-Glc'	HSEVDEIEMEQVAIPIDKYTGR	NA	Cz13g07170.t1	122	143
36	hxk1-1	'-Fe'	'-Glc'	HSEVDEIEMEQVAIPIDKYTGR	NA	Cz13g07170.t1	122	143
36	hxk1-1	'-Fe'	'-Glc'	LDADTQR	NA	Cz13g07170.t1	3	9
36	hxk1-1	'-Fe'	'-Glc'	KASLFGPKPPLK	NA	Cz13g07170.t1	344	355
36	hxk1-1	'-Fe'	'-Glc'	LSDKHSEVDEIEMEQVAIPIDKYTGR	16.73589232	Cz13g07170.t1	118	143
36	hxk1-1	'-Fe'	'-Glc'	LSEVGSFTTANLADIETDHSPLRT	NA	Cz13g07170.t1	356	379
36	hxk1-1	'-Fe'	'-Glc'	QGGSTIMMLPTYVLQLPTGDEK	16.23000532	Cz13g07170.t1	77	98
36	hxk1-1	'-Fe'	'-Glc'	MLSDALVR	NA	Cz13g07170.t1	216	223
36	hxk1-1	'-Fe'	'-Glc'	LVGWTK	NA	Cz13g07170.t1	196	201
36	hxk1-1	'-Fe'	'-Glc'	LSDKHSEVDEIEMEQVAIPIDK	NA	Cz13g07170.t1	118	139
36	hxk1-1	'-Fe'	'-Glc'	QMNDGLAK	16.18255057	Cz13g07170.t1	69	76
36	hxk1-1	'-Fe'	'-Glc'	QGGSTIMMLPTYVLQLPTGDEK	16.79806119	Cz13g07170.t1	77	98
36	hxk1-1	'-Fe'	'-Glc'	KLEDDILKQMNDGLAK	NA	Cz13g07170.t1	61	76
36	hxk1-1	'-Fe'	'-Glc'	LEDDILK	NA	Cz13g07170.t1	62	68
36	hxk1-1	'-Fe'	'-Glc'	KASLFGPKPPLKLSEVGSFTTANLADIETDHSPLR	NA	Cz13g07170.t1	344	378
36	hxk1-1	'-Fe'	'-Glc'	LSEVGSFTTAN	NA	Cz13g07170.t1	356	366
36	hxk1-1	'-Fe'	'-Glc'	LSEVGSFTTANLADIETDHSPLR	17.85818856	Cz13g07170.t1	356	378
36	hxk1-1	'-Fe'	'-Glc'	KLEDDILK	18.25337879	Cz13g07170.t1	61	68
36	hxk1-1	'-Fe'	'-Glc'	LSDKHSEVDEIEMEQVAIPIDK	NA	Cz13g07170.t1	118	139
36	hxk1-1	'-Fe'	'-Glc'	LSDKHSEVDEIEMEQVAI	NA	Cz13g07170.t1	118	135
36	hxk1-1	'-Fe'	'-Glc'	LSDKHSEVDEIEMEQVAIPIDKYTGR	NA	Cz13g07170.t1	118	143
36	hxk1-1	'-Fe'	'-Glc'	MMSGMYLGEVTRR	NA	Cz13g07170.t1	324	336
36	hxk1-1	'-Fe'	'-Glc'	MMSGMYLGEVTRR	NA	Cz13g07170.t1	324	336
36	hxk1-1	'-Fe'	'-Glc'	MMSGMYLGEVTRR	NA	Cz13g07170.t1	324	336
36	hxk1-1	'-Fe'	'-Glc'	QGGSTIMMLPTYVLQLPTGDEK	18.80094035	Cz13g07170.t1	77	98
36	hxk1-1	'-Fe'	'-Glc'	QGGSTIMMLPTYVLQLPTGDEK	NA	Cz13g07170.t1	77	98
36	hxk1-1	'-Fe'	'-Glc'	MMSGMYLGEVTRR	NA	Cz13g07170.t1	324	336
36	hxk1-1	'-Fe'	'-Glc'	MLSDALVR	16.55661123	Cz13g07170.t1	216	223
36	hxk1-1	'-Fe'	'-Glc'	MMSGMYLGEVTR	NA	Cz13g07170.t1	324	335
36	hxk1-1	'-Fe'	'-Glc'	MMSGMYLGEVTR	NA	Cz13g07170.t1	324	335
36	hxk1-1	'-Fe'	'-Glc'	MMSGMYLGEVTR	NA	Cz13g07170.t1	324	335
36	hxk1-1	'-Fe'	'-Glc'	MMSGMYLGEVTR	NA	Cz13g07170.t1	324	335
36	hxk1-1	'-Fe'	'-Glc'	RLPNYR	14.71350774	Cz13g07170.t1	34	39
36	hxk1-1	'-Fe'	'-Glc'	MLPTYVLQLPTGDEK	NA	Cz13g07170.t1	84	98
36	hxk1-1	'-Fe'	'-Glc'	RLPNYRK	NA	Cz13g07170.t1	34	40
36	hxk1-1	'-Fe'	'-Glc'	WQPDHIPK	NA	Cz13g07170.t1	275	282
36	hxk1-1	'-Fe'	'-Glc'	WQPDHIPKDTLTAVNTEWGAYSSPLLPR	14.41270088	Cz13g07170.t1	275	302
36	hxk1-1	'-Fe'	'-Glc'	DGSSVGAAVVAAAAAQDPLPSTTA	18.47905505	Cz13g07170.t1	484	507
36	hxk1-1	'-Fe'	'-Glc'	AGELFPLIDFK	NA	Cz13g07170.t1	470	480
36	hxk1-1	'-Fe'	'-Glc'	AQEDMDLDNASVNAGQQQIEK	16.30080575	Cz13g07170.t1	303	323
36	hxk1-1	'-Fe'	'-Glc'	AGELFPLIDFKPVR	NA	Cz13g07170.t1	470	483
36	hxk1-1	'-Fe'	'-Glc'	AQEDMDLDNASVNAGQQQIEK	18.47896949	Cz13g07170.t1	303	323
36	hxk1-1	'-Fe'	'-Glc'	HFIDEYMK	NA	Cz13g07170.t1	456	463
36	hxk1-1	'-Fe'	'-Glc'	GTELFDFLAQNVK	18.91406168	Cz13g07170.t1	144	156
36	hxk1-1	'-Fe'	'-Glc'	GTELFDFLAQNVKDFIDKHQASK	12.50801021	Cz13g07170.t1	144	166
36	hxk1-1	'-Fe'	'-Glc'	HFIDEYMK	18.27591579	Cz13g07170.t1	456	463
36	hxk1-1	'-Fe'	'-Glc'	HFIDEYMKELLGDR	NA	Cz13g07170.t1	456	469
36	hxk1-1	'-Fe'	'-Glc'	GTELFDFLAQ	NA	Cz13g07170.t1	144	153
36	hxk1-1	'-Fe'	'-Glc'	GTELFDFLAQNVKDFIDK	NA	Cz13g07170.t1	144	161
36	hxk1-1	'-Fe'	'-Glc'	GTELFDFLAQNVKDFIDKHQASKNGR	NA	Cz13g07170.t1	144	169
36	hxk1-1	'-Fe'	'-Glc'	HFIDEYMKELLGDR	NA	Cz13g07170.t1	456	469
36	hxk1-1	'-Fe'	'-Glc'	ILVTFAK	NA	Cz13g07170.t1	337	343
36	hxk1-1	'-Fe'	'-Glc'	ILVTFAKK	15.07618315	Cz13g07170.t1	337	344
5	WT	'-Fe'	'+Glc'	MKLDADTQR	18.98792957	Cz13g07170.t1	1	9
5	WT	'-Fe'	'+Glc'	MKLDADTQR	NA	Cz13g07170.t1	1	9
5	WT	'-Fe'	'+Glc'	ASLFGPKPPLK	18.44538306	Cz13g07170.t1	345	355
5	WT	'-Fe'	'+Glc'	ELLKEYEQMLLPPR	21.020376	Cz13g07170.t1	43	56
5	WT	'-Fe'	'+Glc'	GFTAEGVVGNDVVK	18.16155281	Cz13g07170.t1	202	215
5	WT	'-Fe'	'+Glc'	ELLKEYEQMLLPPR	19.20627942	Cz13g07170.t1	43	56
5	WT	'-Fe'	'+Glc'	DFIDKHQASK	NA	Cz13g07170.t1	157	166
5	WT	'-Fe'	'+Glc'	EYEQMLLPPR	19.31655863	Cz13g07170.t1	47	56
5	WT	'-Fe'	'+Glc'	EYEQMLLPPR	NA	Cz13g07170.t1	47	56
5	WT	'-Fe'	'+Glc'	QQGWMENPR	NA	Cz13g07170.t1	429	437
5	WT	'-Fe'	'+Glc'	QQGWMENPRR	NA	Cz13g07170.t1	429	438
5	WT	'-Fe'	'+Glc'	QQGWMENPR	NA	Cz13g07170.t1	429	437
5	WT	'-Fe'	'+Glc'	QQGWMENPRR	NA	Cz13g07170.t1	429	438
5	WT	'-Fe'	'+Glc'	FGKWQPDHIPKDTLTAVNTEWGAYSSPLLPR	19.51868577	Cz13g07170.t1	272	302
5	WT	'-Fe'	'+Glc'	RILVTFAK	19.84728279	Cz13g07170.t1	336	343
5	WT	'-Fe'	'+Glc'	DTLTAVNTEWGAY	NA	Cz13g07170.t1	283	295
5	WT	'-Fe'	'+Glc'	VAAALLVATLRQQGWMENPRR	NA	Cz13g07170.t1	418	438
5	WT	'-Fe'	'+Glc'	DTLTAVNTEWGAYSSPLLPR	NA	Cz13g07170.t1	283	302
5	WT	'-Fe'	'+Glc'	VAAALLVATLR	15.64422361	Cz13g07170.t1	418	428
5	WT	'-Fe'	'+Glc'	SSQQEEPVIGF	NA	Cz13g07170.t1	170	180
5	WT	'-Fe'	'+Glc'	VLALINDTVGVLTASR	16.42443099	Cz13g07170.t1	230	245
5	WT	'-Fe'	'+Glc'	HSEVDEIEMEQVAIPIDK	NA	Cz13g07170.t1	122	139
5	WT	'-Fe'	'+Glc'	YVDPATEIGVIFGTGTNAAIVEK	NA	Cz13g07170.t1	246	268
5	WT	'-Fe'	'+Glc'	AYGYGQVSK	NA	Cz13g07170.t1	25	33
5	WT	'-Fe'	'+Glc'	KLEDDILKQMNDGLAK	NA	Cz13g07170.t1	61	76
5	WT	'-Fe'	'+Glc'	HSEVDEIEMEQVAIPIDK	NA	Cz13g07170.t1	122	139
5	WT	'-Fe'	'+Glc'	HSEVDEIEMEQVAIPIDKYTGR	NA	Cz13g07170.t1	122	143
5	WT	'-Fe'	'+Glc'	HSEVDEIEMEQVAIPIDKYTGR	17.46317612	Cz13g07170.t1	122	143
5	WT	'-Fe'	'+Glc'	LDADTQR	NA	Cz13g07170.t1	3	9
5	WT	'-Fe'	'+Glc'	KASLFGPKPPLK	19.41099904	Cz13g07170.t1	344	355
5	WT	'-Fe'	'+Glc'	LSDKHSEVDEIEMEQVAIPIDKYTGR	18.30932865	Cz13g07170.t1	118	143
5	WT	'-Fe'	'+Glc'	LSEVGSFTTANLADIETDHSPLRT	NA	Cz13g07170.t1	356	379
5	WT	'-Fe'	'+Glc'	QGGSTIMMLPTYVLQLPTGDEK	16.05223605	Cz13g07170.t1	77	98
5	WT	'-Fe'	'+Glc'	MLSDALVR	19.61731195	Cz13g07170.t1	216	223
5	WT	'-Fe'	'+Glc'	LVGWTK	NA	Cz13g07170.t1	196	201
5	WT	'-Fe'	'+Glc'	LSDKHSEVDEIEMEQVAIPIDK	NA	Cz13g07170.t1	118	139
5	WT	'-Fe'	'+Glc'	QMNDGLAK	NA	Cz13g07170.t1	69	76
5	WT	'-Fe'	'+Glc'	QGGSTIMMLPTYVLQLPTGDEK	NA	Cz13g07170.t1	77	98
5	WT	'-Fe'	'+Glc'	KLEDDILKQMNDGLAK	21.94163366	Cz13g07170.t1	61	76
5	WT	'-Fe'	'+Glc'	LEDDILK	18.55691653	Cz13g07170.t1	62	68
5	WT	'-Fe'	'+Glc'	KASLFGPKPPLKLSEVGSFTTANLADIETDHSPLR	18.64280783	Cz13g07170.t1	344	378
5	WT	'-Fe'	'+Glc'	LSEVGSFTTAN	17.06227395	Cz13g07170.t1	356	366
5	WT	'-Fe'	'+Glc'	LSEVGSFTTANLADIETDHSPLR	19.31364323	Cz13g07170.t1	356	378
5	WT	'-Fe'	'+Glc'	KLEDDILK	19.81422632	Cz13g07170.t1	61	68
5	WT	'-Fe'	'+Glc'	LSDKHSEVDEIEMEQVAIPIDK	NA	Cz13g07170.t1	118	139
5	WT	'-Fe'	'+Glc'	LSDKHSEVDEIEMEQVAI	14.97414756	Cz13g07170.t1	118	135
5	WT	'-Fe'	'+Glc'	LSDKHSEVDEIEMEQVAIPIDKYTGR	NA	Cz13g07170.t1	118	143
5	WT	'-Fe'	'+Glc'	MMSGMYLGEVTRR	18.55982194	Cz13g07170.t1	324	336
5	WT	'-Fe'	'+Glc'	MMSGMYLGEVTRR	NA	Cz13g07170.t1	324	336
5	WT	'-Fe'	'+Glc'	MMSGMYLGEVTRR	NA	Cz13g07170.t1	324	336
5	WT	'-Fe'	'+Glc'	QGGSTIMMLPTYVLQLPTGDEK	17.83773974	Cz13g07170.t1	77	98
5	WT	'-Fe'	'+Glc'	QGGSTIMMLPTYVLQLPTGDEK	18.96451177	Cz13g07170.t1	77	98
5	WT	'-Fe'	'+Glc'	MMSGMYLGEVTRR	18.27885875	Cz13g07170.t1	324	336
5	WT	'-Fe'	'+Glc'	MLSDALVR	20.41086195	Cz13g07170.t1	216	223
5	WT	'-Fe'	'+Glc'	MMSGMYLGEVTR	NA	Cz13g07170.t1	324	335
5	WT	'-Fe'	'+Glc'	MMSGMYLGEVTR	NA	Cz13g07170.t1	324	335
5	WT	'-Fe'	'+Glc'	MMSGMYLGEVTR	NA	Cz13g07170.t1	324	335
5	WT	'-Fe'	'+Glc'	MMSGMYLGEVTR	NA	Cz13g07170.t1	324	335
5	WT	'-Fe'	'+Glc'	RLPNYR	20.16143725	Cz13g07170.t1	34	39
5	WT	'-Fe'	'+Glc'	MLPTYVLQLPTGDEK	NA	Cz13g07170.t1	84	98
5	WT	'-Fe'	'+Glc'	RLPNYRK	NA	Cz13g07170.t1	34	40
5	WT	'-Fe'	'+Glc'	WQPDHIPK	NA	Cz13g07170.t1	275	282
5	WT	'-Fe'	'+Glc'	WQPDHIPKDTLTAVNTEWGAYSSPLLPR	NA	Cz13g07170.t1	275	302
5	WT	'-Fe'	'+Glc'	DGSSVGAAVVAAAAAQDPLPSTTA	14.71989271	Cz13g07170.t1	484	507
5	WT	'-Fe'	'+Glc'	AGELFPLIDFK	NA	Cz13g07170.t1	470	480
5	WT	'-Fe'	'+Glc'	AQEDMDLDNASVNAGQQQIEK	18.14216792	Cz13g07170.t1	303	323
5	WT	'-Fe'	'+Glc'	AGELFPLIDFKPVR	21.06653452	Cz13g07170.t1	470	483
5	WT	'-Fe'	'+Glc'	AQEDMDLDNASVNAGQQQIEK	NA	Cz13g07170.t1	303	323
5	WT	'-Fe'	'+Glc'	HFIDEYMK	NA	Cz13g07170.t1	456	463
5	WT	'-Fe'	'+Glc'	GTELFDFLAQNVK	17.79237798	Cz13g07170.t1	144	156
5	WT	'-Fe'	'+Glc'	GTELFDFLAQNVKDFIDKHQASK	19.34416961	Cz13g07170.t1	144	166
5	WT	'-Fe'	'+Glc'	HFIDEYMK	18.79123091	Cz13g07170.t1	456	463
5	WT	'-Fe'	'+Glc'	HFIDEYMKELLGDR	18.39940674	Cz13g07170.t1	456	469
5	WT	'-Fe'	'+Glc'	GTELFDFLAQ	NA	Cz13g07170.t1	144	153
5	WT	'-Fe'	'+Glc'	GTELFDFLAQNVKDFIDK	18.7381924	Cz13g07170.t1	144	161
5	WT	'-Fe'	'+Glc'	GTELFDFLAQNVKDFIDKHQASKNGR	18.29055397	Cz13g07170.t1	144	169
5	WT	'-Fe'	'+Glc'	HFIDEYMKELLGDR	19.31564157	Cz13g07170.t1	456	469
5	WT	'-Fe'	'+Glc'	ILVTFAK	NA	Cz13g07170.t1	337	343
5	WT	'-Fe'	'+Glc'	ILVTFAKK	18.21210858	Cz13g07170.t1	337	344
6	WT	'-Fe'	'+Glc'	MKLDADTQR	18.24922859	Cz13g07170.t1	1	9
6	WT	'-Fe'	'+Glc'	MKLDADTQR	NA	Cz13g07170.t1	1	9
6	WT	'-Fe'	'+Glc'	ASLFGPKPPLK	18.63880205	Cz13g07170.t1	345	355
6	WT	'-Fe'	'+Glc'	ELLKEYEQMLLPPR	21.02474678	Cz13g07170.t1	43	56
6	WT	'-Fe'	'+Glc'	GFTAEGVVGNDVVK	18.26500617	Cz13g07170.t1	202	215
6	WT	'-Fe'	'+Glc'	ELLKEYEQMLLPPR	19.37528105	Cz13g07170.t1	43	56
6	WT	'-Fe'	'+Glc'	DFIDKHQASK	NA	Cz13g07170.t1	157	166
6	WT	'-Fe'	'+Glc'	EYEQMLLPPR	19.57373357	Cz13g07170.t1	47	56
6	WT	'-Fe'	'+Glc'	EYEQMLLPPR	NA	Cz13g07170.t1	47	56
6	WT	'-Fe'	'+Glc'	QQGWMENPR	NA	Cz13g07170.t1	429	437
6	WT	'-Fe'	'+Glc'	QQGWMENPRR	NA	Cz13g07170.t1	429	438
6	WT	'-Fe'	'+Glc'	QQGWMENPR	NA	Cz13g07170.t1	429	437
6	WT	'-Fe'	'+Glc'	QQGWMENPRR	NA	Cz13g07170.t1	429	438
6	WT	'-Fe'	'+Glc'	FGKWQPDHIPKDTLTAVNTEWGAYSSPLLPR	19.63233376	Cz13g07170.t1	272	302
6	WT	'-Fe'	'+Glc'	RILVTFAK	20.2130773	Cz13g07170.t1	336	343
6	WT	'-Fe'	'+Glc'	DTLTAVNTEWGAY	NA	Cz13g07170.t1	283	295
6	WT	'-Fe'	'+Glc'	VAAALLVATLRQQGWMENPRR	NA	Cz13g07170.t1	418	438
6	WT	'-Fe'	'+Glc'	DTLTAVNTEWGAYSSPLLPR	NA	Cz13g07170.t1	283	302
6	WT	'-Fe'	'+Glc'	VAAALLVATLR	16.14798015	Cz13g07170.t1	418	428
6	WT	'-Fe'	'+Glc'	SSQQEEPVIGF	NA	Cz13g07170.t1	170	180
6	WT	'-Fe'	'+Glc'	VLALINDTVGVLTASR	16.41398818	Cz13g07170.t1	230	245
6	WT	'-Fe'	'+Glc'	HSEVDEIEMEQVAIPIDK	NA	Cz13g07170.t1	122	139
6	WT	'-Fe'	'+Glc'	YVDPATEIGVIFGTGTNAAIVEK	NA	Cz13g07170.t1	246	268
6	WT	'-Fe'	'+Glc'	AYGYGQVSK	NA	Cz13g07170.t1	25	33
6	WT	'-Fe'	'+Glc'	KLEDDILKQMNDGLAK	NA	Cz13g07170.t1	61	76
6	WT	'-Fe'	'+Glc'	HSEVDEIEMEQVAIPIDK	NA	Cz13g07170.t1	122	139
6	WT	'-Fe'	'+Glc'	HSEVDEIEMEQVAIPIDKYTGR	NA	Cz13g07170.t1	122	143
6	WT	'-Fe'	'+Glc'	HSEVDEIEMEQVAIPIDKYTGR	17.35328232	Cz13g07170.t1	122	143
6	WT	'-Fe'	'+Glc'	LDADTQR	NA	Cz13g07170.t1	3	9
6	WT	'-Fe'	'+Glc'	KASLFGPKPPLK	19.41048119	Cz13g07170.t1	344	355
6	WT	'-Fe'	'+Glc'	LSDKHSEVDEIEMEQVAIPIDKYTGR	18.36984514	Cz13g07170.t1	118	143
6	WT	'-Fe'	'+Glc'	LSEVGSFTTANLADIETDHSPLRT	NA	Cz13g07170.t1	356	379
6	WT	'-Fe'	'+Glc'	QGGSTIMMLPTYVLQLPTGDEK	16.48734951	Cz13g07170.t1	77	98
6	WT	'-Fe'	'+Glc'	MLSDALVR	19.53879733	Cz13g07170.t1	216	223
6	WT	'-Fe'	'+Glc'	LVGWTK	NA	Cz13g07170.t1	196	201
6	WT	'-Fe'	'+Glc'	LSDKHSEVDEIEMEQVAIPIDK	NA	Cz13g07170.t1	118	139
6	WT	'-Fe'	'+Glc'	QMNDGLAK	NA	Cz13g07170.t1	69	76
6	WT	'-Fe'	'+Glc'	QGGSTIMMLPTYVLQLPTGDEK	NA	Cz13g07170.t1	77	98
6	WT	'-Fe'	'+Glc'	KLEDDILKQMNDGLAK	21.03865912	Cz13g07170.t1	61	76
6	WT	'-Fe'	'+Glc'	LEDDILK	18.74270675	Cz13g07170.t1	62	68
6	WT	'-Fe'	'+Glc'	KASLFGPKPPLKLSEVGSFTTANLADIETDHSPLR	18.23942259	Cz13g07170.t1	344	378
6	WT	'-Fe'	'+Glc'	LSEVGSFTTAN	17.22829435	Cz13g07170.t1	356	366
6	WT	'-Fe'	'+Glc'	LSEVGSFTTANLADIETDHSPLR	19.36642899	Cz13g07170.t1	356	378
6	WT	'-Fe'	'+Glc'	KLEDDILK	19.83257583	Cz13g07170.t1	61	68
6	WT	'-Fe'	'+Glc'	LSDKHSEVDEIEMEQVAIPIDK	NA	Cz13g07170.t1	118	139
6	WT	'-Fe'	'+Glc'	LSDKHSEVDEIEMEQVAI	15.15375595	Cz13g07170.t1	118	135
6	WT	'-Fe'	'+Glc'	LSDKHSEVDEIEMEQVAIPIDKYTGR	NA	Cz13g07170.t1	118	143
6	WT	'-Fe'	'+Glc'	MMSGMYLGEVTRR	18.29620834	Cz13g07170.t1	324	336
6	WT	'-Fe'	'+Glc'	MMSGMYLGEVTRR	NA	Cz13g07170.t1	324	336
6	WT	'-Fe'	'+Glc'	MMSGMYLGEVTRR	NA	Cz13g07170.t1	324	336
6	WT	'-Fe'	'+Glc'	QGGSTIMMLPTYVLQLPTGDEK	17.46268283	Cz13g07170.t1	77	98
6	WT	'-Fe'	'+Glc'	QGGSTIMMLPTYVLQLPTGDEK	18.87173879	Cz13g07170.t1	77	98
6	WT	'-Fe'	'+Glc'	MMSGMYLGEVTRR	18.34168196	Cz13g07170.t1	324	336
6	WT	'-Fe'	'+Glc'	MLSDALVR	20.61052961	Cz13g07170.t1	216	223
6	WT	'-Fe'	'+Glc'	MMSGMYLGEVTR	NA	Cz13g07170.t1	324	335
6	WT	'-Fe'	'+Glc'	MMSGMYLGEVTR	NA	Cz13g07170.t1	324	335
6	WT	'-Fe'	'+Glc'	MMSGMYLGEVTR	NA	Cz13g07170.t1	324	335
6	WT	'-Fe'	'+Glc'	MMSGMYLGEVTR	NA	Cz13g07170.t1	324	335
6	WT	'-Fe'	'+Glc'	RLPNYR	19.88083756	Cz13g07170.t1	34	39
6	WT	'-Fe'	'+Glc'	MLPTYVLQLPTGDEK	NA	Cz13g07170.t1	84	98
6	WT	'-Fe'	'+Glc'	RLPNYRK	NA	Cz13g07170.t1	34	40
6	WT	'-Fe'	'+Glc'	WQPDHIPK	NA	Cz13g07170.t1	275	282
6	WT	'-Fe'	'+Glc'	WQPDHIPKDTLTAVNTEWGAYSSPLLPR	NA	Cz13g07170.t1	275	302
6	WT	'-Fe'	'+Glc'	DGSSVGAAVVAAAAAQDPLPSTTA	15.09270901	Cz13g07170.t1	484	507
6	WT	'-Fe'	'+Glc'	AGELFPLIDFK	NA	Cz13g07170.t1	470	480
6	WT	'-Fe'	'+Glc'	AQEDMDLDNASVNAGQQQIEK	18.20904139	Cz13g07170.t1	303	323
6	WT	'-Fe'	'+Glc'	AGELFPLIDFKPVR	21.42833793	Cz13g07170.t1	470	483
6	WT	'-Fe'	'+Glc'	AQEDMDLDNASVNAGQQQIEK	NA	Cz13g07170.t1	303	323
6	WT	'-Fe'	'+Glc'	HFIDEYMK	NA	Cz13g07170.t1	456	463
6	WT	'-Fe'	'+Glc'	GTELFDFLAQNVK	18.37187606	Cz13g07170.t1	144	156
6	WT	'-Fe'	'+Glc'	GTELFDFLAQNVKDFIDKHQASK	19.12365332	Cz13g07170.t1	144	166
6	WT	'-Fe'	'+Glc'	HFIDEYMK	19.00927214	Cz13g07170.t1	456	463
6	WT	'-Fe'	'+Glc'	HFIDEYMKELLGDR	18.55564381	Cz13g07170.t1	456	469
6	WT	'-Fe'	'+Glc'	GTELFDFLAQ	NA	Cz13g07170.t1	144	153
6	WT	'-Fe'	'+Glc'	GTELFDFLAQNVKDFIDK	19.49532378	Cz13g07170.t1	144	161
6	WT	'-Fe'	'+Glc'	GTELFDFLAQNVKDFIDKHQASKNGR	17.95105801	Cz13g07170.t1	144	169
6	WT	'-Fe'	'+Glc'	HFIDEYMKELLGDR	19.62837443	Cz13g07170.t1	456	469
6	WT	'-Fe'	'+Glc'	ILVTFAK	NA	Cz13g07170.t1	337	343
6	WT	'-Fe'	'+Glc'	ILVTFAKK	17.82828508	Cz13g07170.t1	337	344
7	WT	'-Fe'	'+Glc'	MKLDADTQR	18.52449278	Cz13g07170.t1	1	9
7	WT	'-Fe'	'+Glc'	MKLDADTQR	NA	Cz13g07170.t1	1	9
7	WT	'-Fe'	'+Glc'	ASLFGPKPPLK	18.66399561	Cz13g07170.t1	345	355
7	WT	'-Fe'	'+Glc'	ELLKEYEQMLLPPR	21.16470574	Cz13g07170.t1	43	56
7	WT	'-Fe'	'+Glc'	GFTAEGVVGNDVVK	18.49610808	Cz13g07170.t1	202	215
7	WT	'-Fe'	'+Glc'	ELLKEYEQMLLPPR	19.53683158	Cz13g07170.t1	43	56
7	WT	'-Fe'	'+Glc'	DFIDKHQASK	NA	Cz13g07170.t1	157	166
7	WT	'-Fe'	'+Glc'	EYEQMLLPPR	19.57303312	Cz13g07170.t1	47	56
7	WT	'-Fe'	'+Glc'	EYEQMLLPPR	NA	Cz13g07170.t1	47	56
7	WT	'-Fe'	'+Glc'	QQGWMENPR	NA	Cz13g07170.t1	429	437
7	WT	'-Fe'	'+Glc'	QQGWMENPRR	NA	Cz13g07170.t1	429	438
7	WT	'-Fe'	'+Glc'	QQGWMENPR	NA	Cz13g07170.t1	429	437
7	WT	'-Fe'	'+Glc'	QQGWMENPRR	NA	Cz13g07170.t1	429	438
7	WT	'-Fe'	'+Glc'	FGKWQPDHIPKDTLTAVNTEWGAYSSPLLPR	19.54251197	Cz13g07170.t1	272	302
7	WT	'-Fe'	'+Glc'	RILVTFAK	19.91141425	Cz13g07170.t1	336	343
7	WT	'-Fe'	'+Glc'	DTLTAVNTEWGAY	NA	Cz13g07170.t1	283	295
7	WT	'-Fe'	'+Glc'	VAAALLVATLRQQGWMENPRR	NA	Cz13g07170.t1	418	438
7	WT	'-Fe'	'+Glc'	DTLTAVNTEWGAYSSPLLPR	NA	Cz13g07170.t1	283	302
7	WT	'-Fe'	'+Glc'	VAAALLVATLR	16.08360584	Cz13g07170.t1	418	428
7	WT	'-Fe'	'+Glc'	SSQQEEPVIGF	NA	Cz13g07170.t1	170	180
7	WT	'-Fe'	'+Glc'	VLALINDTVGVLTASR	16.7243662	Cz13g07170.t1	230	245
7	WT	'-Fe'	'+Glc'	HSEVDEIEMEQVAIPIDK	NA	Cz13g07170.t1	122	139
7	WT	'-Fe'	'+Glc'	YVDPATEIGVIFGTGTNAAIVEK	NA	Cz13g07170.t1	246	268
7	WT	'-Fe'	'+Glc'	AYGYGQVSK	NA	Cz13g07170.t1	25	33
7	WT	'-Fe'	'+Glc'	KLEDDILKQMNDGLAK	NA	Cz13g07170.t1	61	76
7	WT	'-Fe'	'+Glc'	HSEVDEIEMEQVAIPIDK	NA	Cz13g07170.t1	122	139
7	WT	'-Fe'	'+Glc'	HSEVDEIEMEQVAIPIDKYTGR	NA	Cz13g07170.t1	122	143
7	WT	'-Fe'	'+Glc'	HSEVDEIEMEQVAIPIDKYTGR	17.12872376	Cz13g07170.t1	122	143
7	WT	'-Fe'	'+Glc'	LDADTQR	NA	Cz13g07170.t1	3	9
7	WT	'-Fe'	'+Glc'	KASLFGPKPPLK	19.4483505	Cz13g07170.t1	344	355
7	WT	'-Fe'	'+Glc'	LSDKHSEVDEIEMEQVAIPIDKYTGR	18.51627277	Cz13g07170.t1	118	143
7	WT	'-Fe'	'+Glc'	LSEVGSFTTANLADIETDHSPLRT	NA	Cz13g07170.t1	356	379
7	WT	'-Fe'	'+Glc'	QGGSTIMMLPTYVLQLPTGDEK	16.47812599	Cz13g07170.t1	77	98
7	WT	'-Fe'	'+Glc'	MLSDALVR	19.63522141	Cz13g07170.t1	216	223
7	WT	'-Fe'	'+Glc'	LVGWTK	NA	Cz13g07170.t1	196	201
7	WT	'-Fe'	'+Glc'	LSDKHSEVDEIEMEQVAIPIDK	NA	Cz13g07170.t1	118	139
7	WT	'-Fe'	'+Glc'	QMNDGLAK	NA	Cz13g07170.t1	69	76
7	WT	'-Fe'	'+Glc'	QGGSTIMMLPTYVLQLPTGDEK	NA	Cz13g07170.t1	77	98
7	WT	'-Fe'	'+Glc'	KLEDDILKQMNDGLAK	21.5208735	Cz13g07170.t1	61	76
7	WT	'-Fe'	'+Glc'	LEDDILK	19.06348253	Cz13g07170.t1	62	68
7	WT	'-Fe'	'+Glc'	KASLFGPKPPLKLSEVGSFTTANLADIETDHSPLR	18.36179076	Cz13g07170.t1	344	378
7	WT	'-Fe'	'+Glc'	LSEVGSFTTAN	17.14214572	Cz13g07170.t1	356	366
7	WT	'-Fe'	'+Glc'	LSEVGSFTTANLADIETDHSPLR	19.4517552	Cz13g07170.t1	356	378
7	WT	'-Fe'	'+Glc'	KLEDDILK	20.21215295	Cz13g07170.t1	61	68
7	WT	'-Fe'	'+Glc'	LSDKHSEVDEIEMEQVAIPIDK	NA	Cz13g07170.t1	118	139
7	WT	'-Fe'	'+Glc'	LSDKHSEVDEIEMEQVAI	15.279938	Cz13g07170.t1	118	135
7	WT	'-Fe'	'+Glc'	LSDKHSEVDEIEMEQVAIPIDKYTGR	NA	Cz13g07170.t1	118	143
7	WT	'-Fe'	'+Glc'	MMSGMYLGEVTRR	18.21957798	Cz13g07170.t1	324	336
7	WT	'-Fe'	'+Glc'	MMSGMYLGEVTRR	NA	Cz13g07170.t1	324	336
7	WT	'-Fe'	'+Glc'	MMSGMYLGEVTRR	NA	Cz13g07170.t1	324	336
7	WT	'-Fe'	'+Glc'	QGGSTIMMLPTYVLQLPTGDEK	17.65810136	Cz13g07170.t1	77	98
7	WT	'-Fe'	'+Glc'	QGGSTIMMLPTYVLQLPTGDEK	18.98288005	Cz13g07170.t1	77	98
7	WT	'-Fe'	'+Glc'	MMSGMYLGEVTRR	18.29644673	Cz13g07170.t1	324	336
7	WT	'-Fe'	'+Glc'	MLSDALVR	20.62108964	Cz13g07170.t1	216	223
7	WT	'-Fe'	'+Glc'	MMSGMYLGEVTR	NA	Cz13g07170.t1	324	335
7	WT	'-Fe'	'+Glc'	MMSGMYLGEVTR	NA	Cz13g07170.t1	324	335
7	WT	'-Fe'	'+Glc'	MMSGMYLGEVTR	NA	Cz13g07170.t1	324	335
7	WT	'-Fe'	'+Glc'	MMSGMYLGEVTR	NA	Cz13g07170.t1	324	335
7	WT	'-Fe'	'+Glc'	RLPNYR	19.65239585	Cz13g07170.t1	34	39
7	WT	'-Fe'	'+Glc'	MLPTYVLQLPTGDEK	NA	Cz13g07170.t1	84	98
7	WT	'-Fe'	'+Glc'	RLPNYRK	NA	Cz13g07170.t1	34	40
7	WT	'-Fe'	'+Glc'	WQPDHIPK	NA	Cz13g07170.t1	275	282
7	WT	'-Fe'	'+Glc'	WQPDHIPKDTLTAVNTEWGAYSSPLLPR	NA	Cz13g07170.t1	275	302
7	WT	'-Fe'	'+Glc'	DGSSVGAAVVAAAAAQDPLPSTTA	15.12978835	Cz13g07170.t1	484	507
7	WT	'-Fe'	'+Glc'	AGELFPLIDFK	NA	Cz13g07170.t1	470	480
7	WT	'-Fe'	'+Glc'	AQEDMDLDNASVNAGQQQIEK	18.62664209	Cz13g07170.t1	303	323
7	WT	'-Fe'	'+Glc'	AGELFPLIDFKPVR	21.40991279	Cz13g07170.t1	470	483
7	WT	'-Fe'	'+Glc'	AQEDMDLDNASVNAGQQQIEK	NA	Cz13g07170.t1	303	323
7	WT	'-Fe'	'+Glc'	HFIDEYMK	NA	Cz13g07170.t1	456	463
7	WT	'-Fe'	'+Glc'	GTELFDFLAQNVK	18.35498494	Cz13g07170.t1	144	156
7	WT	'-Fe'	'+Glc'	GTELFDFLAQNVKDFIDKHQASK	19.41463125	Cz13g07170.t1	144	166
7	WT	'-Fe'	'+Glc'	HFIDEYMK	18.97831449	Cz13g07170.t1	456	463
7	WT	'-Fe'	'+Glc'	HFIDEYMKELLGDR	18.46561881	Cz13g07170.t1	456	469
7	WT	'-Fe'	'+Glc'	GTELFDFLAQ	NA	Cz13g07170.t1	144	153
7	WT	'-Fe'	'+Glc'	GTELFDFLAQNVKDFIDK	19.3254235	Cz13g07170.t1	144	161
7	WT	'-Fe'	'+Glc'	GTELFDFLAQNVKDFIDKHQASKNGR	18.16219107	Cz13g07170.t1	144	169
7	WT	'-Fe'	'+Glc'	HFIDEYMKELLGDR	19.69679631	Cz13g07170.t1	456	469
7	WT	'-Fe'	'+Glc'	ILVTFAK	NA	Cz13g07170.t1	337	343
7	WT	'-Fe'	'+Glc'	ILVTFAKK	18.11409713	Cz13g07170.t1	337	344
8	WT	'-Fe'	'+Glc'	MKLDADTQR	18.88512875	Cz13g07170.t1	1	9
8	WT	'-Fe'	'+Glc'	MKLDADTQR	NA	Cz13g07170.t1	1	9
8	WT	'-Fe'	'+Glc'	ASLFGPKPPLK	18.44216549	Cz13g07170.t1	345	355
8	WT	'-Fe'	'+Glc'	ELLKEYEQMLLPPR	21.15044217	Cz13g07170.t1	43	56
8	WT	'-Fe'	'+Glc'	GFTAEGVVGNDVVK	18.24435993	Cz13g07170.t1	202	215
8	WT	'-Fe'	'+Glc'	ELLKEYEQMLLPPR	19.493538	Cz13g07170.t1	43	56
8	WT	'-Fe'	'+Glc'	DFIDKHQASK	NA	Cz13g07170.t1	157	166
8	WT	'-Fe'	'+Glc'	EYEQMLLPPR	19.58330033	Cz13g07170.t1	47	56
8	WT	'-Fe'	'+Glc'	EYEQMLLPPR	NA	Cz13g07170.t1	47	56
8	WT	'-Fe'	'+Glc'	QQGWMENPR	NA	Cz13g07170.t1	429	437
8	WT	'-Fe'	'+Glc'	QQGWMENPRR	NA	Cz13g07170.t1	429	438
8	WT	'-Fe'	'+Glc'	QQGWMENPR	NA	Cz13g07170.t1	429	437
8	WT	'-Fe'	'+Glc'	QQGWMENPRR	NA	Cz13g07170.t1	429	438
8	WT	'-Fe'	'+Glc'	FGKWQPDHIPKDTLTAVNTEWGAYSSPLLPR	19.54009394	Cz13g07170.t1	272	302
8	WT	'-Fe'	'+Glc'	RILVTFAK	19.79093548	Cz13g07170.t1	336	343
8	WT	'-Fe'	'+Glc'	DTLTAVNTEWGAY	NA	Cz13g07170.t1	283	295
8	WT	'-Fe'	'+Glc'	VAAALLVATLRQQGWMENPRR	NA	Cz13g07170.t1	418	438
8	WT	'-Fe'	'+Glc'	DTLTAVNTEWGAYSSPLLPR	NA	Cz13g07170.t1	283	302
8	WT	'-Fe'	'+Glc'	VAAALLVATLR	15.85699201	Cz13g07170.t1	418	428
8	WT	'-Fe'	'+Glc'	SSQQEEPVIGF	NA	Cz13g07170.t1	170	180
8	WT	'-Fe'	'+Glc'	VLALINDTVGVLTASR	16.5104865	Cz13g07170.t1	230	245
8	WT	'-Fe'	'+Glc'	HSEVDEIEMEQVAIPIDK	NA	Cz13g07170.t1	122	139
8	WT	'-Fe'	'+Glc'	YVDPATEIGVIFGTGTNAAIVEK	NA	Cz13g07170.t1	246	268
8	WT	'-Fe'	'+Glc'	AYGYGQVSK	NA	Cz13g07170.t1	25	33
8	WT	'-Fe'	'+Glc'	KLEDDILKQMNDGLAK	NA	Cz13g07170.t1	61	76
8	WT	'-Fe'	'+Glc'	HSEVDEIEMEQVAIPIDK	NA	Cz13g07170.t1	122	139
8	WT	'-Fe'	'+Glc'	HSEVDEIEMEQVAIPIDKYTGR	NA	Cz13g07170.t1	122	143
8	WT	'-Fe'	'+Glc'	HSEVDEIEMEQVAIPIDKYTGR	17.29732587	Cz13g07170.t1	122	143
8	WT	'-Fe'	'+Glc'	LDADTQR	NA	Cz13g07170.t1	3	9
8	WT	'-Fe'	'+Glc'	KASLFGPKPPLK	19.30861498	Cz13g07170.t1	344	355
8	WT	'-Fe'	'+Glc'	LSDKHSEVDEIEMEQVAIPIDKYTGR	18.47599809	Cz13g07170.t1	118	143
8	WT	'-Fe'	'+Glc'	LSEVGSFTTANLADIETDHSPLRT	NA	Cz13g07170.t1	356	379
8	WT	'-Fe'	'+Glc'	QGGSTIMMLPTYVLQLPTGDEK	16.48808694	Cz13g07170.t1	77	98
8	WT	'-Fe'	'+Glc'	MLSDALVR	19.58239631	Cz13g07170.t1	216	223
8	WT	'-Fe'	'+Glc'	LVGWTK	NA	Cz13g07170.t1	196	201
8	WT	'-Fe'	'+Glc'	LSDKHSEVDEIEMEQVAIPIDK	NA	Cz13g07170.t1	118	139
8	WT	'-Fe'	'+Glc'	QMNDGLAK	NA	Cz13g07170.t1	69	76
8	WT	'-Fe'	'+Glc'	QGGSTIMMLPTYVLQLPTGDEK	NA	Cz13g07170.t1	77	98
8	WT	'-Fe'	'+Glc'	KLEDDILKQMNDGLAK	21.77610462	Cz13g07170.t1	61	76
8	WT	'-Fe'	'+Glc'	LEDDILK	18.56485201	Cz13g07170.t1	62	68
8	WT	'-Fe'	'+Glc'	KASLFGPKPPLKLSEVGSFTTANLADIETDHSPLR	18.29251289	Cz13g07170.t1	344	378
8	WT	'-Fe'	'+Glc'	LSEVGSFTTAN	17.11175667	Cz13g07170.t1	356	366
8	WT	'-Fe'	'+Glc'	LSEVGSFTTANLADIETDHSPLR	19.51113846	Cz13g07170.t1	356	378
8	WT	'-Fe'	'+Glc'	KLEDDILK	19.7175173	Cz13g07170.t1	61	68
8	WT	'-Fe'	'+Glc'	LSDKHSEVDEIEMEQVAIPIDK	NA	Cz13g07170.t1	118	139
8	WT	'-Fe'	'+Glc'	LSDKHSEVDEIEMEQVAI	14.99733608	Cz13g07170.t1	118	135
8	WT	'-Fe'	'+Glc'	LSDKHSEVDEIEMEQVAIPIDKYTGR	NA	Cz13g07170.t1	118	143
8	WT	'-Fe'	'+Glc'	MMSGMYLGEVTRR	18.33826523	Cz13g07170.t1	324	336
8	WT	'-Fe'	'+Glc'	MMSGMYLGEVTRR	NA	Cz13g07170.t1	324	336
8	WT	'-Fe'	'+Glc'	MMSGMYLGEVTRR	NA	Cz13g07170.t1	324	336
8	WT	'-Fe'	'+Glc'	QGGSTIMMLPTYVLQLPTGDEK	17.56233754	Cz13g07170.t1	77	98
8	WT	'-Fe'	'+Glc'	QGGSTIMMLPTYVLQLPTGDEK	18.99469879	Cz13g07170.t1	77	98
8	WT	'-Fe'	'+Glc'	MMSGMYLGEVTRR	18.38660456	Cz13g07170.t1	324	336
8	WT	'-Fe'	'+Glc'	MLSDALVR	20.51884717	Cz13g07170.t1	216	223
8	WT	'-Fe'	'+Glc'	MMSGMYLGEVTR	NA	Cz13g07170.t1	324	335
8	WT	'-Fe'	'+Glc'	MMSGMYLGEVTR	NA	Cz13g07170.t1	324	335
8	WT	'-Fe'	'+Glc'	MMSGMYLGEVTR	NA	Cz13g07170.t1	324	335
8	WT	'-Fe'	'+Glc'	MMSGMYLGEVTR	NA	Cz13g07170.t1	324	335
8	WT	'-Fe'	'+Glc'	RLPNYR	20.25501426	Cz13g07170.t1	34	39
8	WT	'-Fe'	'+Glc'	MLPTYVLQLPTGDEK	NA	Cz13g07170.t1	84	98
8	WT	'-Fe'	'+Glc'	RLPNYRK	NA	Cz13g07170.t1	34	40
8	WT	'-Fe'	'+Glc'	WQPDHIPK	NA	Cz13g07170.t1	275	282
8	WT	'-Fe'	'+Glc'	WQPDHIPKDTLTAVNTEWGAYSSPLLPR	NA	Cz13g07170.t1	275	302
8	WT	'-Fe'	'+Glc'	DGSSVGAAVVAAAAAQDPLPSTTA	15.15858721	Cz13g07170.t1	484	507
8	WT	'-Fe'	'+Glc'	AGELFPLIDFK	NA	Cz13g07170.t1	470	480
8	WT	'-Fe'	'+Glc'	AQEDMDLDNASVNAGQQQIEK	18.24884971	Cz13g07170.t1	303	323
8	WT	'-Fe'	'+Glc'	AGELFPLIDFKPVR	21.23711537	Cz13g07170.t1	470	483
8	WT	'-Fe'	'+Glc'	AQEDMDLDNASVNAGQQQIEK	NA	Cz13g07170.t1	303	323
8	WT	'-Fe'	'+Glc'	HFIDEYMK	NA	Cz13g07170.t1	456	463
8	WT	'-Fe'	'+Glc'	GTELFDFLAQNVK	17.92301968	Cz13g07170.t1	144	156
8	WT	'-Fe'	'+Glc'	GTELFDFLAQNVKDFIDKHQASK	19.29053968	Cz13g07170.t1	144	166
8	WT	'-Fe'	'+Glc'	HFIDEYMK	18.97628285	Cz13g07170.t1	456	463
8	WT	'-Fe'	'+Glc'	HFIDEYMKELLGDR	18.53684461	Cz13g07170.t1	456	469
8	WT	'-Fe'	'+Glc'	GTELFDFLAQ	NA	Cz13g07170.t1	144	153
8	WT	'-Fe'	'+Glc'	GTELFDFLAQNVKDFIDK	19.17425292	Cz13g07170.t1	144	161
8	WT	'-Fe'	'+Glc'	GTELFDFLAQNVKDFIDKHQASKNGR	17.82622186	Cz13g07170.t1	144	169
8	WT	'-Fe'	'+Glc'	HFIDEYMKELLGDR	19.7365352	Cz13g07170.t1	456	469
8	WT	'-Fe'	'+Glc'	ILVTFAK	NA	Cz13g07170.t1	337	343
8	WT	'-Fe'	'+Glc'	ILVTFAKK	18.06837371	Cz13g07170.t1	337	344
21	hxk1-2	'-Fe'	'+Glc'	MKLDADTQR	16.00365033	Cz13g07170.t1	1	9
21	hxk1-2	'-Fe'	'+Glc'	MKLDADTQR	NA	Cz13g07170.t1	1	9
21	hxk1-2	'-Fe'	'+Glc'	ASLFGPKPPLK	16.32367152	Cz13g07170.t1	345	355
21	hxk1-2	'-Fe'	'+Glc'	ELLKEYEQMLLPPR	18.97026168	Cz13g07170.t1	43	56
21	hxk1-2	'-Fe'	'+Glc'	GFTAEGVVGNDVVK	15.20555455	Cz13g07170.t1	202	215
21	hxk1-2	'-Fe'	'+Glc'	ELLKEYEQMLLPPR	17.3756776	Cz13g07170.t1	43	56
21	hxk1-2	'-Fe'	'+Glc'	DFIDKHQASK	NA	Cz13g07170.t1	157	166
21	hxk1-2	'-Fe'	'+Glc'	EYEQMLLPPR	19.00750464	Cz13g07170.t1	47	56
21	hxk1-2	'-Fe'	'+Glc'	EYEQMLLPPR	NA	Cz13g07170.t1	47	56
21	hxk1-2	'-Fe'	'+Glc'	QQGWMENPR	NA	Cz13g07170.t1	429	437
21	hxk1-2	'-Fe'	'+Glc'	QQGWMENPRR	NA	Cz13g07170.t1	429	438
21	hxk1-2	'-Fe'	'+Glc'	QQGWMENPR	NA	Cz13g07170.t1	429	437
21	hxk1-2	'-Fe'	'+Glc'	QQGWMENPRR	NA	Cz13g07170.t1	429	438
21	hxk1-2	'-Fe'	'+Glc'	FGKWQPDHIPKDTLTAVNTEWGAYSSPLLPR	19.00369597	Cz13g07170.t1	272	302
21	hxk1-2	'-Fe'	'+Glc'	RILVTFAK	17.45102209	Cz13g07170.t1	336	343
21	hxk1-2	'-Fe'	'+Glc'	DTLTAVNTEWGAY	NA	Cz13g07170.t1	283	295
21	hxk1-2	'-Fe'	'+Glc'	VAAALLVATLRQQGWMENPRR	NA	Cz13g07170.t1	418	438
21	hxk1-2	'-Fe'	'+Glc'	DTLTAVNTEWGAYSSPLLPR	NA	Cz13g07170.t1	283	302
21	hxk1-2	'-Fe'	'+Glc'	VAAALLVATLR	14.0989637	Cz13g07170.t1	418	428
21	hxk1-2	'-Fe'	'+Glc'	SSQQEEPVIGF	NA	Cz13g07170.t1	170	180
21	hxk1-2	'-Fe'	'+Glc'	VLALINDTVGVLTASR	13.864663	Cz13g07170.t1	230	245
21	hxk1-2	'-Fe'	'+Glc'	HSEVDEIEMEQVAIPIDK	NA	Cz13g07170.t1	122	139
21	hxk1-2	'-Fe'	'+Glc'	YVDPATEIGVIFGTGTNAAIVEK	NA	Cz13g07170.t1	246	268
21	hxk1-2	'-Fe'	'+Glc'	AYGYGQVSK	NA	Cz13g07170.t1	25	33
21	hxk1-2	'-Fe'	'+Glc'	KLEDDILKQMNDGLAK	NA	Cz13g07170.t1	61	76
21	hxk1-2	'-Fe'	'+Glc'	HSEVDEIEMEQVAIPIDK	NA	Cz13g07170.t1	122	139
21	hxk1-2	'-Fe'	'+Glc'	HSEVDEIEMEQVAIPIDKYTGR	NA	Cz13g07170.t1	122	143
21	hxk1-2	'-Fe'	'+Glc'	HSEVDEIEMEQVAIPIDKYTGR	16.93542444	Cz13g07170.t1	122	143
21	hxk1-2	'-Fe'	'+Glc'	LDADTQR	NA	Cz13g07170.t1	3	9
21	hxk1-2	'-Fe'	'+Glc'	KASLFGPKPPLK	15.77407183	Cz13g07170.t1	344	355
21	hxk1-2	'-Fe'	'+Glc'	LSDKHSEVDEIEMEQVAIPIDKYTGR	16.8348778	Cz13g07170.t1	118	143
21	hxk1-2	'-Fe'	'+Glc'	LSEVGSFTTANLADIETDHSPLRT	NA	Cz13g07170.t1	356	379
21	hxk1-2	'-Fe'	'+Glc'	QGGSTIMMLPTYVLQLPTGDEK	15.24836457	Cz13g07170.t1	77	98
21	hxk1-2	'-Fe'	'+Glc'	MLSDALVR	17.04894244	Cz13g07170.t1	216	223
21	hxk1-2	'-Fe'	'+Glc'	LVGWTK	NA	Cz13g07170.t1	196	201
21	hxk1-2	'-Fe'	'+Glc'	LSDKHSEVDEIEMEQVAIPIDK	NA	Cz13g07170.t1	118	139
21	hxk1-2	'-Fe'	'+Glc'	QMNDGLAK	NA	Cz13g07170.t1	69	76
21	hxk1-2	'-Fe'	'+Glc'	QGGSTIMMLPTYVLQLPTGDEK	NA	Cz13g07170.t1	77	98
21	hxk1-2	'-Fe'	'+Glc'	KLEDDILKQMNDGLAK	18.21201045	Cz13g07170.t1	61	76
21	hxk1-2	'-Fe'	'+Glc'	LEDDILK	17.41852431	Cz13g07170.t1	62	68
21	hxk1-2	'-Fe'	'+Glc'	KASLFGPKPPLKLSEVGSFTTANLADIETDHSPLR	17.74297111	Cz13g07170.t1	344	378
21	hxk1-2	'-Fe'	'+Glc'	LSEVGSFTTAN	17.04468117	Cz13g07170.t1	356	366
21	hxk1-2	'-Fe'	'+Glc'	LSEVGSFTTANLADIETDHSPLR	17.30459227	Cz13g07170.t1	356	378
21	hxk1-2	'-Fe'	'+Glc'	KLEDDILK	16.68810003	Cz13g07170.t1	61	68
21	hxk1-2	'-Fe'	'+Glc'	LSDKHSEVDEIEMEQVAIPIDK	NA	Cz13g07170.t1	118	139
21	hxk1-2	'-Fe'	'+Glc'	LSDKHSEVDEIEMEQVAI	14.41771583	Cz13g07170.t1	118	135
21	hxk1-2	'-Fe'	'+Glc'	LSDKHSEVDEIEMEQVAIPIDKYTGR	NA	Cz13g07170.t1	118	143
21	hxk1-2	'-Fe'	'+Glc'	MMSGMYLGEVTRR	17.76375931	Cz13g07170.t1	324	336
21	hxk1-2	'-Fe'	'+Glc'	MMSGMYLGEVTRR	NA	Cz13g07170.t1	324	336
21	hxk1-2	'-Fe'	'+Glc'	MMSGMYLGEVTRR	NA	Cz13g07170.t1	324	336
21	hxk1-2	'-Fe'	'+Glc'	QGGSTIMMLPTYVLQLPTGDEK	16.6505781	Cz13g07170.t1	77	98
21	hxk1-2	'-Fe'	'+Glc'	QGGSTIMMLPTYVLQLPTGDEK	17.87350317	Cz13g07170.t1	77	98
21	hxk1-2	'-Fe'	'+Glc'	MMSGMYLGEVTRR	17.90964977	Cz13g07170.t1	324	336
21	hxk1-2	'-Fe'	'+Glc'	MLSDALVR	18.85908188	Cz13g07170.t1	216	223
21	hxk1-2	'-Fe'	'+Glc'	MMSGMYLGEVTR	NA	Cz13g07170.t1	324	335
21	hxk1-2	'-Fe'	'+Glc'	MMSGMYLGEVTR	NA	Cz13g07170.t1	324	335
21	hxk1-2	'-Fe'	'+Glc'	MMSGMYLGEVTR	NA	Cz13g07170.t1	324	335
21	hxk1-2	'-Fe'	'+Glc'	MMSGMYLGEVTR	NA	Cz13g07170.t1	324	335
21	hxk1-2	'-Fe'	'+Glc'	RLPNYR	19.22395943	Cz13g07170.t1	34	39
21	hxk1-2	'-Fe'	'+Glc'	MLPTYVLQLPTGDEK	NA	Cz13g07170.t1	84	98
21	hxk1-2	'-Fe'	'+Glc'	RLPNYRK	NA	Cz13g07170.t1	34	40
21	hxk1-2	'-Fe'	'+Glc'	WQPDHIPK	NA	Cz13g07170.t1	275	282
21	hxk1-2	'-Fe'	'+Glc'	WQPDHIPKDTLTAVNTEWGAYSSPLLPR	NA	Cz13g07170.t1	275	302
21	hxk1-2	'-Fe'	'+Glc'	DGSSVGAAVVAAAAAQDPLPSTTA	13.85019947	Cz13g07170.t1	484	507
21	hxk1-2	'-Fe'	'+Glc'	AGELFPLIDFK	NA	Cz13g07170.t1	470	480
21	hxk1-2	'-Fe'	'+Glc'	AQEDMDLDNASVNAGQQQIEK	16.79179321	Cz13g07170.t1	303	323
21	hxk1-2	'-Fe'	'+Glc'	AGELFPLIDFKPVR	18.95337637	Cz13g07170.t1	470	483
21	hxk1-2	'-Fe'	'+Glc'	AQEDMDLDNASVNAGQQQIEK	NA	Cz13g07170.t1	303	323
21	hxk1-2	'-Fe'	'+Glc'	HFIDEYMK	NA	Cz13g07170.t1	456	463
21	hxk1-2	'-Fe'	'+Glc'	GTELFDFLAQNVK	18.82468541	Cz13g07170.t1	144	156
21	hxk1-2	'-Fe'	'+Glc'	GTELFDFLAQNVKDFIDKHQASK	14.41845862	Cz13g07170.t1	144	166
21	hxk1-2	'-Fe'	'+Glc'	HFIDEYMK	17.79407117	Cz13g07170.t1	456	463
21	hxk1-2	'-Fe'	'+Glc'	HFIDEYMKELLGDR	17.4625478	Cz13g07170.t1	456	469
21	hxk1-2	'-Fe'	'+Glc'	GTELFDFLAQ	NA	Cz13g07170.t1	144	153
21	hxk1-2	'-Fe'	'+Glc'	GTELFDFLAQNVKDFIDK	15.87721847	Cz13g07170.t1	144	161
21	hxk1-2	'-Fe'	'+Glc'	GTELFDFLAQNVKDFIDKHQASKNGR	14.84379594	Cz13g07170.t1	144	169
21	hxk1-2	'-Fe'	'+Glc'	HFIDEYMKELLGDR	17.5690728	Cz13g07170.t1	456	469
21	hxk1-2	'-Fe'	'+Glc'	ILVTFAK	NA	Cz13g07170.t1	337	343
21	hxk1-2	'-Fe'	'+Glc'	ILVTFAKK	15.0586921	Cz13g07170.t1	337	344
22	hxk1-2	'-Fe'	'+Glc'	MKLDADTQR	15.23174519	Cz13g07170.t1	1	9
22	hxk1-2	'-Fe'	'+Glc'	MKLDADTQR	NA	Cz13g07170.t1	1	9
22	hxk1-2	'-Fe'	'+Glc'	ASLFGPKPPLK	15.91514281	Cz13g07170.t1	345	355
22	hxk1-2	'-Fe'	'+Glc'	ELLKEYEQMLLPPR	19.06450216	Cz13g07170.t1	43	56
22	hxk1-2	'-Fe'	'+Glc'	GFTAEGVVGNDVVK	15.72283769	Cz13g07170.t1	202	215
22	hxk1-2	'-Fe'	'+Glc'	ELLKEYEQMLLPPR	17.07388003	Cz13g07170.t1	43	56
22	hxk1-2	'-Fe'	'+Glc'	DFIDKHQASK	NA	Cz13g07170.t1	157	166
22	hxk1-2	'-Fe'	'+Glc'	EYEQMLLPPR	19.0798921	Cz13g07170.t1	47	56
22	hxk1-2	'-Fe'	'+Glc'	EYEQMLLPPR	NA	Cz13g07170.t1	47	56
22	hxk1-2	'-Fe'	'+Glc'	QQGWMENPR	NA	Cz13g07170.t1	429	437
22	hxk1-2	'-Fe'	'+Glc'	QQGWMENPRR	NA	Cz13g07170.t1	429	438
22	hxk1-2	'-Fe'	'+Glc'	QQGWMENPR	NA	Cz13g07170.t1	429	437
22	hxk1-2	'-Fe'	'+Glc'	QQGWMENPRR	NA	Cz13g07170.t1	429	438
22	hxk1-2	'-Fe'	'+Glc'	FGKWQPDHIPKDTLTAVNTEWGAYSSPLLPR	18.95800496	Cz13g07170.t1	272	302
22	hxk1-2	'-Fe'	'+Glc'	RILVTFAK	16.89794392	Cz13g07170.t1	336	343
22	hxk1-2	'-Fe'	'+Glc'	DTLTAVNTEWGAY	NA	Cz13g07170.t1	283	295
22	hxk1-2	'-Fe'	'+Glc'	VAAALLVATLRQQGWMENPRR	NA	Cz13g07170.t1	418	438
22	hxk1-2	'-Fe'	'+Glc'	DTLTAVNTEWGAYSSPLLPR	NA	Cz13g07170.t1	283	302
22	hxk1-2	'-Fe'	'+Glc'	VAAALLVATLR	14.76940687	Cz13g07170.t1	418	428
22	hxk1-2	'-Fe'	'+Glc'	SSQQEEPVIGF	NA	Cz13g07170.t1	170	180
22	hxk1-2	'-Fe'	'+Glc'	VLALINDTVGVLTASR	14.16028294	Cz13g07170.t1	230	245
22	hxk1-2	'-Fe'	'+Glc'	HSEVDEIEMEQVAIPIDK	NA	Cz13g07170.t1	122	139
22	hxk1-2	'-Fe'	'+Glc'	YVDPATEIGVIFGTGTNAAIVEK	NA	Cz13g07170.t1	246	268
22	hxk1-2	'-Fe'	'+Glc'	AYGYGQVSK	NA	Cz13g07170.t1	25	33
22	hxk1-2	'-Fe'	'+Glc'	KLEDDILKQMNDGLAK	NA	Cz13g07170.t1	61	76
22	hxk1-2	'-Fe'	'+Glc'	HSEVDEIEMEQVAIPIDK	NA	Cz13g07170.t1	122	139
22	hxk1-2	'-Fe'	'+Glc'	HSEVDEIEMEQVAIPIDKYTGR	NA	Cz13g07170.t1	122	143
22	hxk1-2	'-Fe'	'+Glc'	HSEVDEIEMEQVAIPIDKYTGR	16.76168533	Cz13g07170.t1	122	143
22	hxk1-2	'-Fe'	'+Glc'	LDADTQR	NA	Cz13g07170.t1	3	9
22	hxk1-2	'-Fe'	'+Glc'	KASLFGPKPPLK	16.43446633	Cz13g07170.t1	344	355
22	hxk1-2	'-Fe'	'+Glc'	LSDKHSEVDEIEMEQVAIPIDKYTGR	16.93375294	Cz13g07170.t1	118	143
22	hxk1-2	'-Fe'	'+Glc'	LSEVGSFTTANLADIETDHSPLRT	NA	Cz13g07170.t1	356	379
22	hxk1-2	'-Fe'	'+Glc'	QGGSTIMMLPTYVLQLPTGDEK	15.21306034	Cz13g07170.t1	77	98
22	hxk1-2	'-Fe'	'+Glc'	MLSDALVR	17.08411243	Cz13g07170.t1	216	223
22	hxk1-2	'-Fe'	'+Glc'	LVGWTK	NA	Cz13g07170.t1	196	201
22	hxk1-2	'-Fe'	'+Glc'	LSDKHSEVDEIEMEQVAIPIDK	NA	Cz13g07170.t1	118	139
22	hxk1-2	'-Fe'	'+Glc'	QMNDGLAK	NA	Cz13g07170.t1	69	76
22	hxk1-2	'-Fe'	'+Glc'	QGGSTIMMLPTYVLQLPTGDEK	NA	Cz13g07170.t1	77	98
22	hxk1-2	'-Fe'	'+Glc'	KLEDDILKQMNDGLAK	18.29809091	Cz13g07170.t1	61	76
22	hxk1-2	'-Fe'	'+Glc'	LEDDILK	17.39352903	Cz13g07170.t1	62	68
22	hxk1-2	'-Fe'	'+Glc'	KASLFGPKPPLKLSEVGSFTTANLADIETDHSPLR	17.91661768	Cz13g07170.t1	344	378
22	hxk1-2	'-Fe'	'+Glc'	LSEVGSFTTAN	17.04072882	Cz13g07170.t1	356	366
22	hxk1-2	'-Fe'	'+Glc'	LSEVGSFTTANLADIETDHSPLR	17.08036367	Cz13g07170.t1	356	378
22	hxk1-2	'-Fe'	'+Glc'	KLEDDILK	16.6260119	Cz13g07170.t1	61	68
22	hxk1-2	'-Fe'	'+Glc'	LSDKHSEVDEIEMEQVAIPIDK	NA	Cz13g07170.t1	118	139
22	hxk1-2	'-Fe'	'+Glc'	LSDKHSEVDEIEMEQVAI	14.52943504	Cz13g07170.t1	118	135
22	hxk1-2	'-Fe'	'+Glc'	LSDKHSEVDEIEMEQVAIPIDKYTGR	NA	Cz13g07170.t1	118	143
22	hxk1-2	'-Fe'	'+Glc'	MMSGMYLGEVTRR	17.81286818	Cz13g07170.t1	324	336
22	hxk1-2	'-Fe'	'+Glc'	MMSGMYLGEVTRR	NA	Cz13g07170.t1	324	336
22	hxk1-2	'-Fe'	'+Glc'	MMSGMYLGEVTRR	NA	Cz13g07170.t1	324	336
22	hxk1-2	'-Fe'	'+Glc'	QGGSTIMMLPTYVLQLPTGDEK	16.55237205	Cz13g07170.t1	77	98
22	hxk1-2	'-Fe'	'+Glc'	QGGSTIMMLPTYVLQLPTGDEK	17.69392727	Cz13g07170.t1	77	98
22	hxk1-2	'-Fe'	'+Glc'	MMSGMYLGEVTRR	18.03834779	Cz13g07170.t1	324	336
22	hxk1-2	'-Fe'	'+Glc'	MLSDALVR	18.6902842	Cz13g07170.t1	216	223
22	hxk1-2	'-Fe'	'+Glc'	MMSGMYLGEVTR	NA	Cz13g07170.t1	324	335
22	hxk1-2	'-Fe'	'+Glc'	MMSGMYLGEVTR	NA	Cz13g07170.t1	324	335
22	hxk1-2	'-Fe'	'+Glc'	MMSGMYLGEVTR	NA	Cz13g07170.t1	324	335
22	hxk1-2	'-Fe'	'+Glc'	MMSGMYLGEVTR	NA	Cz13g07170.t1	324	335
22	hxk1-2	'-Fe'	'+Glc'	RLPNYR	19.05599249	Cz13g07170.t1	34	39
22	hxk1-2	'-Fe'	'+Glc'	MLPTYVLQLPTGDEK	NA	Cz13g07170.t1	84	98
22	hxk1-2	'-Fe'	'+Glc'	RLPNYRK	NA	Cz13g07170.t1	34	40
22	hxk1-2	'-Fe'	'+Glc'	WQPDHIPK	NA	Cz13g07170.t1	275	282
22	hxk1-2	'-Fe'	'+Glc'	WQPDHIPKDTLTAVNTEWGAYSSPLLPR	NA	Cz13g07170.t1	275	302
22	hxk1-2	'-Fe'	'+Glc'	DGSSVGAAVVAAAAAQDPLPSTTA	14.03674657	Cz13g07170.t1	484	507
22	hxk1-2	'-Fe'	'+Glc'	AGELFPLIDFK	NA	Cz13g07170.t1	470	480
22	hxk1-2	'-Fe'	'+Glc'	AQEDMDLDNASVNAGQQQIEK	16.66341778	Cz13g07170.t1	303	323
22	hxk1-2	'-Fe'	'+Glc'	AGELFPLIDFKPVR	18.71837746	Cz13g07170.t1	470	483
22	hxk1-2	'-Fe'	'+Glc'	AQEDMDLDNASVNAGQQQIEK	NA	Cz13g07170.t1	303	323
22	hxk1-2	'-Fe'	'+Glc'	HFIDEYMK	NA	Cz13g07170.t1	456	463
22	hxk1-2	'-Fe'	'+Glc'	GTELFDFLAQNVK	18.92443337	Cz13g07170.t1	144	156
22	hxk1-2	'-Fe'	'+Glc'	GTELFDFLAQNVKDFIDKHQASK	14.6843139	Cz13g07170.t1	144	166
22	hxk1-2	'-Fe'	'+Glc'	HFIDEYMK	18.02871673	Cz13g07170.t1	456	463
22	hxk1-2	'-Fe'	'+Glc'	HFIDEYMKELLGDR	17.54149174	Cz13g07170.t1	456	469
22	hxk1-2	'-Fe'	'+Glc'	GTELFDFLAQ	NA	Cz13g07170.t1	144	153
22	hxk1-2	'-Fe'	'+Glc'	GTELFDFLAQNVKDFIDK	15.99785719	Cz13g07170.t1	144	161
22	hxk1-2	'-Fe'	'+Glc'	GTELFDFLAQNVKDFIDKHQASKNGR	15.44732396	Cz13g07170.t1	144	169
22	hxk1-2	'-Fe'	'+Glc'	HFIDEYMKELLGDR	17.30241096	Cz13g07170.t1	456	469
22	hxk1-2	'-Fe'	'+Glc'	ILVTFAK	NA	Cz13g07170.t1	337	343
22	hxk1-2	'-Fe'	'+Glc'	ILVTFAKK	15.13088886	Cz13g07170.t1	337	344
24	hxk1-2	'-Fe'	'+Glc'	MKLDADTQR	15.81244414	Cz13g07170.t1	1	9
24	hxk1-2	'-Fe'	'+Glc'	MKLDADTQR	NA	Cz13g07170.t1	1	9
24	hxk1-2	'-Fe'	'+Glc'	ASLFGPKPPLK	16.11067818	Cz13g07170.t1	345	355
24	hxk1-2	'-Fe'	'+Glc'	ELLKEYEQMLLPPR	19.04293285	Cz13g07170.t1	43	56
24	hxk1-2	'-Fe'	'+Glc'	GFTAEGVVGNDVVK	15.53841881	Cz13g07170.t1	202	215
24	hxk1-2	'-Fe'	'+Glc'	ELLKEYEQMLLPPR	17.23136989	Cz13g07170.t1	43	56
24	hxk1-2	'-Fe'	'+Glc'	DFIDKHQASK	NA	Cz13g07170.t1	157	166
24	hxk1-2	'-Fe'	'+Glc'	EYEQMLLPPR	19.00558242	Cz13g07170.t1	47	56
24	hxk1-2	'-Fe'	'+Glc'	EYEQMLLPPR	NA	Cz13g07170.t1	47	56
24	hxk1-2	'-Fe'	'+Glc'	QQGWMENPR	NA	Cz13g07170.t1	429	437
24	hxk1-2	'-Fe'	'+Glc'	QQGWMENPRR	NA	Cz13g07170.t1	429	438
24	hxk1-2	'-Fe'	'+Glc'	QQGWMENPR	NA	Cz13g07170.t1	429	437
24	hxk1-2	'-Fe'	'+Glc'	QQGWMENPRR	NA	Cz13g07170.t1	429	438
24	hxk1-2	'-Fe'	'+Glc'	FGKWQPDHIPKDTLTAVNTEWGAYSSPLLPR	18.90428201	Cz13g07170.t1	272	302
24	hxk1-2	'-Fe'	'+Glc'	RILVTFAK	16.97018822	Cz13g07170.t1	336	343
24	hxk1-2	'-Fe'	'+Glc'	DTLTAVNTEWGAY	NA	Cz13g07170.t1	283	295
24	hxk1-2	'-Fe'	'+Glc'	VAAALLVATLRQQGWMENPRR	NA	Cz13g07170.t1	418	438
24	hxk1-2	'-Fe'	'+Glc'	DTLTAVNTEWGAYSSPLLPR	NA	Cz13g07170.t1	283	302
24	hxk1-2	'-Fe'	'+Glc'	VAAALLVATLR	14.35398537	Cz13g07170.t1	418	428
24	hxk1-2	'-Fe'	'+Glc'	SSQQEEPVIGF	NA	Cz13g07170.t1	170	180
24	hxk1-2	'-Fe'	'+Glc'	VLALINDTVGVLTASR	13.65239544	Cz13g07170.t1	230	245
24	hxk1-2	'-Fe'	'+Glc'	HSEVDEIEMEQVAIPIDK	NA	Cz13g07170.t1	122	139
24	hxk1-2	'-Fe'	'+Glc'	YVDPATEIGVIFGTGTNAAIVEK	NA	Cz13g07170.t1	246	268
24	hxk1-2	'-Fe'	'+Glc'	AYGYGQVSK	NA	Cz13g07170.t1	25	33
24	hxk1-2	'-Fe'	'+Glc'	KLEDDILKQMNDGLAK	NA	Cz13g07170.t1	61	76
24	hxk1-2	'-Fe'	'+Glc'	HSEVDEIEMEQVAIPIDK	NA	Cz13g07170.t1	122	139
24	hxk1-2	'-Fe'	'+Glc'	HSEVDEIEMEQVAIPIDKYTGR	NA	Cz13g07170.t1	122	143
24	hxk1-2	'-Fe'	'+Glc'	HSEVDEIEMEQVAIPIDKYTGR	16.62043408	Cz13g07170.t1	122	143
24	hxk1-2	'-Fe'	'+Glc'	LDADTQR	NA	Cz13g07170.t1	3	9
24	hxk1-2	'-Fe'	'+Glc'	KASLFGPKPPLK	16.39247329	Cz13g07170.t1	344	355
24	hxk1-2	'-Fe'	'+Glc'	LSDKHSEVDEIEMEQVAIPIDKYTGR	16.77479813	Cz13g07170.t1	118	143
24	hxk1-2	'-Fe'	'+Glc'	LSEVGSFTTANLADIETDHSPLRT	NA	Cz13g07170.t1	356	379
24	hxk1-2	'-Fe'	'+Glc'	QGGSTIMMLPTYVLQLPTGDEK	15.22242527	Cz13g07170.t1	77	98
24	hxk1-2	'-Fe'	'+Glc'	MLSDALVR	17.10729387	Cz13g07170.t1	216	223
24	hxk1-2	'-Fe'	'+Glc'	LVGWTK	NA	Cz13g07170.t1	196	201
24	hxk1-2	'-Fe'	'+Glc'	LSDKHSEVDEIEMEQVAIPIDK	NA	Cz13g07170.t1	118	139
24	hxk1-2	'-Fe'	'+Glc'	QMNDGLAK	NA	Cz13g07170.t1	69	76
24	hxk1-2	'-Fe'	'+Glc'	QGGSTIMMLPTYVLQLPTGDEK	NA	Cz13g07170.t1	77	98
24	hxk1-2	'-Fe'	'+Glc'	KLEDDILKQMNDGLAK	18.38240482	Cz13g07170.t1	61	76
24	hxk1-2	'-Fe'	'+Glc'	LEDDILK	17.3279624	Cz13g07170.t1	62	68
24	hxk1-2	'-Fe'	'+Glc'	KASLFGPKPPLKLSEVGSFTTANLADIETDHSPLR	17.62178118	Cz13g07170.t1	344	378
24	hxk1-2	'-Fe'	'+Glc'	LSEVGSFTTAN	16.88047098	Cz13g07170.t1	356	366
24	hxk1-2	'-Fe'	'+Glc'	LSEVGSFTTANLADIETDHSPLR	17.44858716	Cz13g07170.t1	356	378
24	hxk1-2	'-Fe'	'+Glc'	KLEDDILK	16.36060761	Cz13g07170.t1	61	68
24	hxk1-2	'-Fe'	'+Glc'	LSDKHSEVDEIEMEQVAIPIDK	NA	Cz13g07170.t1	118	139
24	hxk1-2	'-Fe'	'+Glc'	LSDKHSEVDEIEMEQVAI	14.6256929	Cz13g07170.t1	118	135
24	hxk1-2	'-Fe'	'+Glc'	LSDKHSEVDEIEMEQVAIPIDKYTGR	NA	Cz13g07170.t1	118	143
24	hxk1-2	'-Fe'	'+Glc'	MMSGMYLGEVTRR	17.92087701	Cz13g07170.t1	324	336
24	hxk1-2	'-Fe'	'+Glc'	MMSGMYLGEVTRR	NA	Cz13g07170.t1	324	336
24	hxk1-2	'-Fe'	'+Glc'	MMSGMYLGEVTRR	NA	Cz13g07170.t1	324	336
24	hxk1-2	'-Fe'	'+Glc'	QGGSTIMMLPTYVLQLPTGDEK	16.71058224	Cz13g07170.t1	77	98
24	hxk1-2	'-Fe'	'+Glc'	QGGSTIMMLPTYVLQLPTGDEK	17.5522238	Cz13g07170.t1	77	98
24	hxk1-2	'-Fe'	'+Glc'	MMSGMYLGEVTRR	18.06159453	Cz13g07170.t1	324	336
24	hxk1-2	'-Fe'	'+Glc'	MLSDALVR	18.95855466	Cz13g07170.t1	216	223
24	hxk1-2	'-Fe'	'+Glc'	MMSGMYLGEVTR	NA	Cz13g07170.t1	324	335
24	hxk1-2	'-Fe'	'+Glc'	MMSGMYLGEVTR	NA	Cz13g07170.t1	324	335
24	hxk1-2	'-Fe'	'+Glc'	MMSGMYLGEVTR	NA	Cz13g07170.t1	324	335
24	hxk1-2	'-Fe'	'+Glc'	MMSGMYLGEVTR	NA	Cz13g07170.t1	324	335
24	hxk1-2	'-Fe'	'+Glc'	RLPNYR	19.29705357	Cz13g07170.t1	34	39
24	hxk1-2	'-Fe'	'+Glc'	MLPTYVLQLPTGDEK	NA	Cz13g07170.t1	84	98
24	hxk1-2	'-Fe'	'+Glc'	RLPNYRK	NA	Cz13g07170.t1	34	40
24	hxk1-2	'-Fe'	'+Glc'	WQPDHIPK	NA	Cz13g07170.t1	275	282
24	hxk1-2	'-Fe'	'+Glc'	WQPDHIPKDTLTAVNTEWGAYSSPLLPR	NA	Cz13g07170.t1	275	302
24	hxk1-2	'-Fe'	'+Glc'	DGSSVGAAVVAAAAAQDPLPSTTA	13.12272812	Cz13g07170.t1	484	507
24	hxk1-2	'-Fe'	'+Glc'	AGELFPLIDFK	NA	Cz13g07170.t1	470	480
24	hxk1-2	'-Fe'	'+Glc'	AQEDMDLDNASVNAGQQQIEK	16.82543809	Cz13g07170.t1	303	323
24	hxk1-2	'-Fe'	'+Glc'	AGELFPLIDFKPVR	18.69874303	Cz13g07170.t1	470	483
24	hxk1-2	'-Fe'	'+Glc'	AQEDMDLDNASVNAGQQQIEK	NA	Cz13g07170.t1	303	323
24	hxk1-2	'-Fe'	'+Glc'	HFIDEYMK	NA	Cz13g07170.t1	456	463
24	hxk1-2	'-Fe'	'+Glc'	GTELFDFLAQNVK	18.83773244	Cz13g07170.t1	144	156
24	hxk1-2	'-Fe'	'+Glc'	GTELFDFLAQNVKDFIDKHQASK	14.17840302	Cz13g07170.t1	144	166
24	hxk1-2	'-Fe'	'+Glc'	HFIDEYMK	17.80610291	Cz13g07170.t1	456	463
24	hxk1-2	'-Fe'	'+Glc'	HFIDEYMKELLGDR	17.24729583	Cz13g07170.t1	456	469
24	hxk1-2	'-Fe'	'+Glc'	GTELFDFLAQ	NA	Cz13g07170.t1	144	153
24	hxk1-2	'-Fe'	'+Glc'	GTELFDFLAQNVKDFIDK	16.02618776	Cz13g07170.t1	144	161
24	hxk1-2	'-Fe'	'+Glc'	GTELFDFLAQNVKDFIDKHQASKNGR	15.02123563	Cz13g07170.t1	144	169
24	hxk1-2	'-Fe'	'+Glc'	HFIDEYMKELLGDR	17.38105775	Cz13g07170.t1	456	469
24	hxk1-2	'-Fe'	'+Glc'	ILVTFAK	NA	Cz13g07170.t1	337	343
24	hxk1-2	'-Fe'	'+Glc'	ILVTFAKK	14.74662904	Cz13g07170.t1	337	344
37	hxk1-1	'-Fe'	'+Glc'	MKLDADTQR	15.48073913	Cz13g07170.t1	1	9
37	hxk1-1	'-Fe'	'+Glc'	MKLDADTQR	NA	Cz13g07170.t1	1	9
37	hxk1-1	'-Fe'	'+Glc'	ASLFGPKPPLK	NA	Cz13g07170.t1	345	355
37	hxk1-1	'-Fe'	'+Glc'	ELLKEYEQMLLPPR	19.3859384	Cz13g07170.t1	43	56
37	hxk1-1	'-Fe'	'+Glc'	GFTAEGVVGNDVVK	NA	Cz13g07170.t1	202	215
37	hxk1-1	'-Fe'	'+Glc'	ELLKEYEQMLLPPR	14.3394571	Cz13g07170.t1	43	56
37	hxk1-1	'-Fe'	'+Glc'	DFIDKHQASK	NA	Cz13g07170.t1	157	166
37	hxk1-1	'-Fe'	'+Glc'	EYEQMLLPPR	18.12042313	Cz13g07170.t1	47	56
37	hxk1-1	'-Fe'	'+Glc'	EYEQMLLPPR	NA	Cz13g07170.t1	47	56
37	hxk1-1	'-Fe'	'+Glc'	QQGWMENPR	12.33960537	Cz13g07170.t1	429	437
37	hxk1-1	'-Fe'	'+Glc'	QQGWMENPRR	16.95975656	Cz13g07170.t1	429	438
37	hxk1-1	'-Fe'	'+Glc'	QQGWMENPR	18.3487972	Cz13g07170.t1	429	437
37	hxk1-1	'-Fe'	'+Glc'	QQGWMENPRR	NA	Cz13g07170.t1	429	438
37	hxk1-1	'-Fe'	'+Glc'	FGKWQPDHIPKDTLTAVNTEWGAYSSPLLPR	17.89821813	Cz13g07170.t1	272	302
37	hxk1-1	'-Fe'	'+Glc'	RILVTFAK	NA	Cz13g07170.t1	336	343
37	hxk1-1	'-Fe'	'+Glc'	DTLTAVNTEWGAY	NA	Cz13g07170.t1	283	295
37	hxk1-1	'-Fe'	'+Glc'	VAAALLVATLRQQGWMENPRR	17.91675756	Cz13g07170.t1	418	438
37	hxk1-1	'-Fe'	'+Glc'	DTLTAVNTEWGAYSSPLLPR	18.80613188	Cz13g07170.t1	283	302
37	hxk1-1	'-Fe'	'+Glc'	VAAALLVATLR	NA	Cz13g07170.t1	418	428
37	hxk1-1	'-Fe'	'+Glc'	SSQQEEPVIGF	NA	Cz13g07170.t1	170	180
37	hxk1-1	'-Fe'	'+Glc'	VLALINDTVGVLTASR	16.89720166	Cz13g07170.t1	230	245
37	hxk1-1	'-Fe'	'+Glc'	HSEVDEIEMEQVAIPIDK	NA	Cz13g07170.t1	122	139
37	hxk1-1	'-Fe'	'+Glc'	YVDPATEIGVIFGTGTNAAIVEK	17.3768575	Cz13g07170.t1	246	268
37	hxk1-1	'-Fe'	'+Glc'	AYGYGQVSK	NA	Cz13g07170.t1	25	33
37	hxk1-1	'-Fe'	'+Glc'	KLEDDILKQMNDGLAK	18.2084228	Cz13g07170.t1	61	76
37	hxk1-1	'-Fe'	'+Glc'	HSEVDEIEMEQVAIPIDK	NA	Cz13g07170.t1	122	139
37	hxk1-1	'-Fe'	'+Glc'	HSEVDEIEMEQVAIPIDKYTGR	NA	Cz13g07170.t1	122	143
37	hxk1-1	'-Fe'	'+Glc'	HSEVDEIEMEQVAIPIDKYTGR	NA	Cz13g07170.t1	122	143
37	hxk1-1	'-Fe'	'+Glc'	LDADTQR	NA	Cz13g07170.t1	3	9
37	hxk1-1	'-Fe'	'+Glc'	KASLFGPKPPLK	NA	Cz13g07170.t1	344	355
37	hxk1-1	'-Fe'	'+Glc'	LSDKHSEVDEIEMEQVAIPIDKYTGR	17.4213909	Cz13g07170.t1	118	143
37	hxk1-1	'-Fe'	'+Glc'	LSEVGSFTTANLADIETDHSPLRT	NA	Cz13g07170.t1	356	379
37	hxk1-1	'-Fe'	'+Glc'	QGGSTIMMLPTYVLQLPTGDEK	15.09112638	Cz13g07170.t1	77	98
37	hxk1-1	'-Fe'	'+Glc'	MLSDALVR	NA	Cz13g07170.t1	216	223
37	hxk1-1	'-Fe'	'+Glc'	LVGWTK	NA	Cz13g07170.t1	196	201
37	hxk1-1	'-Fe'	'+Glc'	LSDKHSEVDEIEMEQVAIPIDK	NA	Cz13g07170.t1	118	139
37	hxk1-1	'-Fe'	'+Glc'	QMNDGLAK	NA	Cz13g07170.t1	69	76
37	hxk1-1	'-Fe'	'+Glc'	QGGSTIMMLPTYVLQLPTGDEK	17.6068405	Cz13g07170.t1	77	98
37	hxk1-1	'-Fe'	'+Glc'	KLEDDILKQMNDGLAK	NA	Cz13g07170.t1	61	76
37	hxk1-1	'-Fe'	'+Glc'	LEDDILK	NA	Cz13g07170.t1	62	68
37	hxk1-1	'-Fe'	'+Glc'	KASLFGPKPPLKLSEVGSFTTANLADIETDHSPLR	NA	Cz13g07170.t1	344	378
37	hxk1-1	'-Fe'	'+Glc'	LSEVGSFTTAN	NA	Cz13g07170.t1	356	366
37	hxk1-1	'-Fe'	'+Glc'	LSEVGSFTTANLADIETDHSPLR	19.46491075	Cz13g07170.t1	356	378
37	hxk1-1	'-Fe'	'+Glc'	KLEDDILK	NA	Cz13g07170.t1	61	68
37	hxk1-1	'-Fe'	'+Glc'	LSDKHSEVDEIEMEQVAIPIDK	17.34133104	Cz13g07170.t1	118	139
37	hxk1-1	'-Fe'	'+Glc'	LSDKHSEVDEIEMEQVAI	NA	Cz13g07170.t1	118	135
37	hxk1-1	'-Fe'	'+Glc'	LSDKHSEVDEIEMEQVAIPIDKYTGR	18.40800083	Cz13g07170.t1	118	143
37	hxk1-1	'-Fe'	'+Glc'	MMSGMYLGEVTRR	NA	Cz13g07170.t1	324	336
37	hxk1-1	'-Fe'	'+Glc'	MMSGMYLGEVTRR	17.04213643	Cz13g07170.t1	324	336
37	hxk1-1	'-Fe'	'+Glc'	MMSGMYLGEVTRR	17.44590123	Cz13g07170.t1	324	336
37	hxk1-1	'-Fe'	'+Glc'	QGGSTIMMLPTYVLQLPTGDEK	13.12130921	Cz13g07170.t1	77	98
37	hxk1-1	'-Fe'	'+Glc'	QGGSTIMMLPTYVLQLPTGDEK	NA	Cz13g07170.t1	77	98
37	hxk1-1	'-Fe'	'+Glc'	MMSGMYLGEVTRR	17.29131726	Cz13g07170.t1	324	336
37	hxk1-1	'-Fe'	'+Glc'	MLSDALVR	NA	Cz13g07170.t1	216	223
37	hxk1-1	'-Fe'	'+Glc'	MMSGMYLGEVTR	NA	Cz13g07170.t1	324	335
37	hxk1-1	'-Fe'	'+Glc'	MMSGMYLGEVTR	NA	Cz13g07170.t1	324	335
37	hxk1-1	'-Fe'	'+Glc'	MMSGMYLGEVTR	17.1859766	Cz13g07170.t1	324	335
37	hxk1-1	'-Fe'	'+Glc'	MMSGMYLGEVTR	NA	Cz13g07170.t1	324	335
37	hxk1-1	'-Fe'	'+Glc'	RLPNYR	19.33422644	Cz13g07170.t1	34	39
37	hxk1-1	'-Fe'	'+Glc'	MLPTYVLQLPTGDEK	NA	Cz13g07170.t1	84	98
37	hxk1-1	'-Fe'	'+Glc'	RLPNYRK	17.33011754	Cz13g07170.t1	34	40
37	hxk1-1	'-Fe'	'+Glc'	WQPDHIPK	NA	Cz13g07170.t1	275	282
37	hxk1-1	'-Fe'	'+Glc'	WQPDHIPKDTLTAVNTEWGAYSSPLLPR	NA	Cz13g07170.t1	275	302
37	hxk1-1	'-Fe'	'+Glc'	DGSSVGAAVVAAAAAQDPLPSTTA	18.01143267	Cz13g07170.t1	484	507
37	hxk1-1	'-Fe'	'+Glc'	AGELFPLIDFK	NA	Cz13g07170.t1	470	480
37	hxk1-1	'-Fe'	'+Glc'	AQEDMDLDNASVNAGQQQIEK	16.90243264	Cz13g07170.t1	303	323
37	hxk1-1	'-Fe'	'+Glc'	AGELFPLIDFKPVR	NA	Cz13g07170.t1	470	483
37	hxk1-1	'-Fe'	'+Glc'	AQEDMDLDNASVNAGQQQIEK	16.93752618	Cz13g07170.t1	303	323
37	hxk1-1	'-Fe'	'+Glc'	HFIDEYMK	NA	Cz13g07170.t1	456	463
37	hxk1-1	'-Fe'	'+Glc'	GTELFDFLAQNVK	17.14010075	Cz13g07170.t1	144	156
37	hxk1-1	'-Fe'	'+Glc'	GTELFDFLAQNVKDFIDKHQASK	16.51974111	Cz13g07170.t1	144	166
37	hxk1-1	'-Fe'	'+Glc'	HFIDEYMK	20.3678003	Cz13g07170.t1	456	463
37	hxk1-1	'-Fe'	'+Glc'	HFIDEYMKELLGDR	NA	Cz13g07170.t1	456	469
37	hxk1-1	'-Fe'	'+Glc'	GTELFDFLAQ	NA	Cz13g07170.t1	144	153
37	hxk1-1	'-Fe'	'+Glc'	GTELFDFLAQNVKDFIDK	NA	Cz13g07170.t1	144	161
37	hxk1-1	'-Fe'	'+Glc'	GTELFDFLAQNVKDFIDKHQASKNGR	13.53434013	Cz13g07170.t1	144	169
37	hxk1-1	'-Fe'	'+Glc'	HFIDEYMKELLGDR	16.50010386	Cz13g07170.t1	456	469
37	hxk1-1	'-Fe'	'+Glc'	ILVTFAK	NA	Cz13g07170.t1	337	343
37	hxk1-1	'-Fe'	'+Glc'	ILVTFAKK	15.89484498	Cz13g07170.t1	337	344
38	hxk1-1	'-Fe'	'+Glc'	MKLDADTQR	14.23885743	Cz13g07170.t1	1	9
38	hxk1-1	'-Fe'	'+Glc'	MKLDADTQR	17.03223606	Cz13g07170.t1	1	9
38	hxk1-1	'-Fe'	'+Glc'	ASLFGPKPPLK	NA	Cz13g07170.t1	345	355
38	hxk1-1	'-Fe'	'+Glc'	ELLKEYEQMLLPPR	18.91581387	Cz13g07170.t1	43	56
38	hxk1-1	'-Fe'	'+Glc'	GFTAEGVVGNDVVK	15.56228235	Cz13g07170.t1	202	215
38	hxk1-1	'-Fe'	'+Glc'	ELLKEYEQMLLPPR	16.2963992	Cz13g07170.t1	43	56
38	hxk1-1	'-Fe'	'+Glc'	DFIDKHQASK	NA	Cz13g07170.t1	157	166
38	hxk1-1	'-Fe'	'+Glc'	EYEQMLLPPR	17.50927299	Cz13g07170.t1	47	56
38	hxk1-1	'-Fe'	'+Glc'	EYEQMLLPPR	NA	Cz13g07170.t1	47	56
38	hxk1-1	'-Fe'	'+Glc'	QQGWMENPR	16.69310564	Cz13g07170.t1	429	437
38	hxk1-1	'-Fe'	'+Glc'	QQGWMENPRR	15.73425985	Cz13g07170.t1	429	438
38	hxk1-1	'-Fe'	'+Glc'	QQGWMENPR	18.30325538	Cz13g07170.t1	429	437
38	hxk1-1	'-Fe'	'+Glc'	QQGWMENPRR	NA	Cz13g07170.t1	429	438
38	hxk1-1	'-Fe'	'+Glc'	FGKWQPDHIPKDTLTAVNTEWGAYSSPLLPR	17.38145154	Cz13g07170.t1	272	302
38	hxk1-1	'-Fe'	'+Glc'	RILVTFAK	17.21137901	Cz13g07170.t1	336	343
38	hxk1-1	'-Fe'	'+Glc'	DTLTAVNTEWGAY	NA	Cz13g07170.t1	283	295
38	hxk1-1	'-Fe'	'+Glc'	VAAALLVATLRQQGWMENPRR	16.7482319	Cz13g07170.t1	418	438
38	hxk1-1	'-Fe'	'+Glc'	DTLTAVNTEWGAYSSPLLPR	18.18413829	Cz13g07170.t1	283	302
38	hxk1-1	'-Fe'	'+Glc'	VAAALLVATLR	14.8030587	Cz13g07170.t1	418	428
38	hxk1-1	'-Fe'	'+Glc'	SSQQEEPVIGF	NA	Cz13g07170.t1	170	180
38	hxk1-1	'-Fe'	'+Glc'	VLALINDTVGVLTASR	14.07262186	Cz13g07170.t1	230	245
38	hxk1-1	'-Fe'	'+Glc'	HSEVDEIEMEQVAIPIDK	NA	Cz13g07170.t1	122	139
38	hxk1-1	'-Fe'	'+Glc'	YVDPATEIGVIFGTGTNAAIVEK	15.95200438	Cz13g07170.t1	246	268
38	hxk1-1	'-Fe'	'+Glc'	AYGYGQVSK	NA	Cz13g07170.t1	25	33
38	hxk1-1	'-Fe'	'+Glc'	KLEDDILKQMNDGLAK	17.22033501	Cz13g07170.t1	61	76
38	hxk1-1	'-Fe'	'+Glc'	HSEVDEIEMEQVAIPIDK	NA	Cz13g07170.t1	122	139
38	hxk1-1	'-Fe'	'+Glc'	HSEVDEIEMEQVAIPIDKYTGR	NA	Cz13g07170.t1	122	143
38	hxk1-1	'-Fe'	'+Glc'	HSEVDEIEMEQVAIPIDKYTGR	NA	Cz13g07170.t1	122	143
38	hxk1-1	'-Fe'	'+Glc'	LDADTQR	NA	Cz13g07170.t1	3	9
38	hxk1-1	'-Fe'	'+Glc'	KASLFGPKPPLK	NA	Cz13g07170.t1	344	355
38	hxk1-1	'-Fe'	'+Glc'	LSDKHSEVDEIEMEQVAIPIDKYTGR	17.12132342	Cz13g07170.t1	118	143
38	hxk1-1	'-Fe'	'+Glc'	LSEVGSFTTANLADIETDHSPLRT	NA	Cz13g07170.t1	356	379
38	hxk1-1	'-Fe'	'+Glc'	QGGSTIMMLPTYVLQLPTGDEK	16.24459318	Cz13g07170.t1	77	98
38	hxk1-1	'-Fe'	'+Glc'	MLSDALVR	NA	Cz13g07170.t1	216	223
38	hxk1-1	'-Fe'	'+Glc'	LVGWTK	NA	Cz13g07170.t1	196	201
38	hxk1-1	'-Fe'	'+Glc'	LSDKHSEVDEIEMEQVAIPIDK	NA	Cz13g07170.t1	118	139
38	hxk1-1	'-Fe'	'+Glc'	QMNDGLAK	NA	Cz13g07170.t1	69	76
38	hxk1-1	'-Fe'	'+Glc'	QGGSTIMMLPTYVLQLPTGDEK	17.65357629	Cz13g07170.t1	77	98
38	hxk1-1	'-Fe'	'+Glc'	KLEDDILKQMNDGLAK	NA	Cz13g07170.t1	61	76
38	hxk1-1	'-Fe'	'+Glc'	LEDDILK	NA	Cz13g07170.t1	62	68
38	hxk1-1	'-Fe'	'+Glc'	KASLFGPKPPLKLSEVGSFTTANLADIETDHSPLR	NA	Cz13g07170.t1	344	378
38	hxk1-1	'-Fe'	'+Glc'	LSEVGSFTTAN	NA	Cz13g07170.t1	356	366
38	hxk1-1	'-Fe'	'+Glc'	LSEVGSFTTANLADIETDHSPLR	19.0862478	Cz13g07170.t1	356	378
38	hxk1-1	'-Fe'	'+Glc'	KLEDDILK	NA	Cz13g07170.t1	61	68
38	hxk1-1	'-Fe'	'+Glc'	LSDKHSEVDEIEMEQVAIPIDK	16.20717811	Cz13g07170.t1	118	139
38	hxk1-1	'-Fe'	'+Glc'	LSDKHSEVDEIEMEQVAI	NA	Cz13g07170.t1	118	135
38	hxk1-1	'-Fe'	'+Glc'	LSDKHSEVDEIEMEQVAIPIDKYTGR	17.80177376	Cz13g07170.t1	118	143
38	hxk1-1	'-Fe'	'+Glc'	MMSGMYLGEVTRR	NA	Cz13g07170.t1	324	336
38	hxk1-1	'-Fe'	'+Glc'	MMSGMYLGEVTRR	17.52203683	Cz13g07170.t1	324	336
38	hxk1-1	'-Fe'	'+Glc'	MMSGMYLGEVTRR	18.77023113	Cz13g07170.t1	324	336
38	hxk1-1	'-Fe'	'+Glc'	QGGSTIMMLPTYVLQLPTGDEK	15.52603887	Cz13g07170.t1	77	98
38	hxk1-1	'-Fe'	'+Glc'	QGGSTIMMLPTYVLQLPTGDEK	NA	Cz13g07170.t1	77	98
38	hxk1-1	'-Fe'	'+Glc'	MMSGMYLGEVTRR	17.88303996	Cz13g07170.t1	324	336
38	hxk1-1	'-Fe'	'+Glc'	MLSDALVR	NA	Cz13g07170.t1	216	223
38	hxk1-1	'-Fe'	'+Glc'	MMSGMYLGEVTR	NA	Cz13g07170.t1	324	335
38	hxk1-1	'-Fe'	'+Glc'	MMSGMYLGEVTR	17.26610688	Cz13g07170.t1	324	335
38	hxk1-1	'-Fe'	'+Glc'	MMSGMYLGEVTR	18.15536139	Cz13g07170.t1	324	335
38	hxk1-1	'-Fe'	'+Glc'	MMSGMYLGEVTR	NA	Cz13g07170.t1	324	335
38	hxk1-1	'-Fe'	'+Glc'	RLPNYR	17.94893576	Cz13g07170.t1	34	39
38	hxk1-1	'-Fe'	'+Glc'	MLPTYVLQLPTGDEK	NA	Cz13g07170.t1	84	98
38	hxk1-1	'-Fe'	'+Glc'	RLPNYRK	15.7819099	Cz13g07170.t1	34	40
38	hxk1-1	'-Fe'	'+Glc'	WQPDHIPK	NA	Cz13g07170.t1	275	282
38	hxk1-1	'-Fe'	'+Glc'	WQPDHIPKDTLTAVNTEWGAYSSPLLPR	NA	Cz13g07170.t1	275	302
38	hxk1-1	'-Fe'	'+Glc'	DGSSVGAAVVAAAAAQDPLPSTTA	17.26568106	Cz13g07170.t1	484	507
38	hxk1-1	'-Fe'	'+Glc'	AGELFPLIDFK	NA	Cz13g07170.t1	470	480
38	hxk1-1	'-Fe'	'+Glc'	AQEDMDLDNASVNAGQQQIEK	15.62564112	Cz13g07170.t1	303	323
38	hxk1-1	'-Fe'	'+Glc'	AGELFPLIDFKPVR	NA	Cz13g07170.t1	470	483
38	hxk1-1	'-Fe'	'+Glc'	AQEDMDLDNASVNAGQQQIEK	16.12646404	Cz13g07170.t1	303	323
38	hxk1-1	'-Fe'	'+Glc'	HFIDEYMK	NA	Cz13g07170.t1	456	463
38	hxk1-1	'-Fe'	'+Glc'	GTELFDFLAQNVK	19.53850684	Cz13g07170.t1	144	156
38	hxk1-1	'-Fe'	'+Glc'	GTELFDFLAQNVKDFIDKHQASK	14.78168327	Cz13g07170.t1	144	166
38	hxk1-1	'-Fe'	'+Glc'	HFIDEYMK	19.85446029	Cz13g07170.t1	456	463
38	hxk1-1	'-Fe'	'+Glc'	HFIDEYMKELLGDR	NA	Cz13g07170.t1	456	469
38	hxk1-1	'-Fe'	'+Glc'	GTELFDFLAQ	NA	Cz13g07170.t1	144	153
38	hxk1-1	'-Fe'	'+Glc'	GTELFDFLAQNVKDFIDK	NA	Cz13g07170.t1	144	161
38	hxk1-1	'-Fe'	'+Glc'	GTELFDFLAQNVKDFIDKHQASKNGR	15.01025405	Cz13g07170.t1	144	169
38	hxk1-1	'-Fe'	'+Glc'	HFIDEYMKELLGDR	17.10003975	Cz13g07170.t1	456	469
38	hxk1-1	'-Fe'	'+Glc'	ILVTFAK	15.9244046	Cz13g07170.t1	337	343
38	hxk1-1	'-Fe'	'+Glc'	ILVTFAKK	15.01678925	Cz13g07170.t1	337	344
39	hxk1-1	'-Fe'	'+Glc'	MKLDADTQR	14.70715319	Cz13g07170.t1	1	9
39	hxk1-1	'-Fe'	'+Glc'	MKLDADTQR	17.610188	Cz13g07170.t1	1	9
39	hxk1-1	'-Fe'	'+Glc'	ASLFGPKPPLK	NA	Cz13g07170.t1	345	355
39	hxk1-1	'-Fe'	'+Glc'	ELLKEYEQMLLPPR	19.03226574	Cz13g07170.t1	43	56
39	hxk1-1	'-Fe'	'+Glc'	GFTAEGVVGNDVVK	15.94625337	Cz13g07170.t1	202	215
39	hxk1-1	'-Fe'	'+Glc'	ELLKEYEQMLLPPR	16.19523016	Cz13g07170.t1	43	56
39	hxk1-1	'-Fe'	'+Glc'	DFIDKHQASK	NA	Cz13g07170.t1	157	166
39	hxk1-1	'-Fe'	'+Glc'	EYEQMLLPPR	17.61156555	Cz13g07170.t1	47	56
39	hxk1-1	'-Fe'	'+Glc'	EYEQMLLPPR	NA	Cz13g07170.t1	47	56
39	hxk1-1	'-Fe'	'+Glc'	QQGWMENPR	16.82359993	Cz13g07170.t1	429	437
39	hxk1-1	'-Fe'	'+Glc'	QQGWMENPRR	15.90472749	Cz13g07170.t1	429	438
39	hxk1-1	'-Fe'	'+Glc'	QQGWMENPR	18.39115017	Cz13g07170.t1	429	437
39	hxk1-1	'-Fe'	'+Glc'	QQGWMENPRR	NA	Cz13g07170.t1	429	438
39	hxk1-1	'-Fe'	'+Glc'	FGKWQPDHIPKDTLTAVNTEWGAYSSPLLPR	17.09118771	Cz13g07170.t1	272	302
39	hxk1-1	'-Fe'	'+Glc'	RILVTFAK	17.32167739	Cz13g07170.t1	336	343
39	hxk1-1	'-Fe'	'+Glc'	DTLTAVNTEWGAY	NA	Cz13g07170.t1	283	295
39	hxk1-1	'-Fe'	'+Glc'	VAAALLVATLRQQGWMENPRR	16.57515845	Cz13g07170.t1	418	438
39	hxk1-1	'-Fe'	'+Glc'	DTLTAVNTEWGAYSSPLLPR	18.23779897	Cz13g07170.t1	283	302
39	hxk1-1	'-Fe'	'+Glc'	VAAALLVATLR	15.12763474	Cz13g07170.t1	418	428
39	hxk1-1	'-Fe'	'+Glc'	SSQQEEPVIGF	NA	Cz13g07170.t1	170	180
39	hxk1-1	'-Fe'	'+Glc'	VLALINDTVGVLTASR	13.37599967	Cz13g07170.t1	230	245
39	hxk1-1	'-Fe'	'+Glc'	HSEVDEIEMEQVAIPIDK	NA	Cz13g07170.t1	122	139
39	hxk1-1	'-Fe'	'+Glc'	YVDPATEIGVIFGTGTNAAIVEK	15.70376144	Cz13g07170.t1	246	268
39	hxk1-1	'-Fe'	'+Glc'	AYGYGQVSK	NA	Cz13g07170.t1	25	33
39	hxk1-1	'-Fe'	'+Glc'	KLEDDILKQMNDGLAK	17.37238203	Cz13g07170.t1	61	76
39	hxk1-1	'-Fe'	'+Glc'	HSEVDEIEMEQVAIPIDK	NA	Cz13g07170.t1	122	139
39	hxk1-1	'-Fe'	'+Glc'	HSEVDEIEMEQVAIPIDKYTGR	NA	Cz13g07170.t1	122	143
39	hxk1-1	'-Fe'	'+Glc'	HSEVDEIEMEQVAIPIDKYTGR	NA	Cz13g07170.t1	122	143
39	hxk1-1	'-Fe'	'+Glc'	LDADTQR	NA	Cz13g07170.t1	3	9
39	hxk1-1	'-Fe'	'+Glc'	KASLFGPKPPLK	NA	Cz13g07170.t1	344	355
39	hxk1-1	'-Fe'	'+Glc'	LSDKHSEVDEIEMEQVAIPIDKYTGR	17.0160937	Cz13g07170.t1	118	143
39	hxk1-1	'-Fe'	'+Glc'	LSEVGSFTTANLADIETDHSPLRT	NA	Cz13g07170.t1	356	379
39	hxk1-1	'-Fe'	'+Glc'	QGGSTIMMLPTYVLQLPTGDEK	16.21236387	Cz13g07170.t1	77	98
39	hxk1-1	'-Fe'	'+Glc'	MLSDALVR	NA	Cz13g07170.t1	216	223
39	hxk1-1	'-Fe'	'+Glc'	LVGWTK	NA	Cz13g07170.t1	196	201
39	hxk1-1	'-Fe'	'+Glc'	LSDKHSEVDEIEMEQVAIPIDK	NA	Cz13g07170.t1	118	139
39	hxk1-1	'-Fe'	'+Glc'	QMNDGLAK	NA	Cz13g07170.t1	69	76
39	hxk1-1	'-Fe'	'+Glc'	QGGSTIMMLPTYVLQLPTGDEK	17.73960015	Cz13g07170.t1	77	98
39	hxk1-1	'-Fe'	'+Glc'	KLEDDILKQMNDGLAK	NA	Cz13g07170.t1	61	76
39	hxk1-1	'-Fe'	'+Glc'	LEDDILK	NA	Cz13g07170.t1	62	68
39	hxk1-1	'-Fe'	'+Glc'	KASLFGPKPPLKLSEVGSFTTANLADIETDHSPLR	NA	Cz13g07170.t1	344	378
39	hxk1-1	'-Fe'	'+Glc'	LSEVGSFTTAN	NA	Cz13g07170.t1	356	366
39	hxk1-1	'-Fe'	'+Glc'	LSEVGSFTTANLADIETDHSPLR	18.85325582	Cz13g07170.t1	356	378
39	hxk1-1	'-Fe'	'+Glc'	KLEDDILK	NA	Cz13g07170.t1	61	68
39	hxk1-1	'-Fe'	'+Glc'	LSDKHSEVDEIEMEQVAIPIDK	16.21686199	Cz13g07170.t1	118	139
39	hxk1-1	'-Fe'	'+Glc'	LSDKHSEVDEIEMEQVAI	NA	Cz13g07170.t1	118	135
39	hxk1-1	'-Fe'	'+Glc'	LSDKHSEVDEIEMEQVAIPIDKYTGR	17.61192929	Cz13g07170.t1	118	143
39	hxk1-1	'-Fe'	'+Glc'	MMSGMYLGEVTRR	NA	Cz13g07170.t1	324	336
39	hxk1-1	'-Fe'	'+Glc'	MMSGMYLGEVTRR	17.22507285	Cz13g07170.t1	324	336
39	hxk1-1	'-Fe'	'+Glc'	MMSGMYLGEVTRR	18.95912895	Cz13g07170.t1	324	336
39	hxk1-1	'-Fe'	'+Glc'	QGGSTIMMLPTYVLQLPTGDEK	15.3165647	Cz13g07170.t1	77	98
39	hxk1-1	'-Fe'	'+Glc'	QGGSTIMMLPTYVLQLPTGDEK	NA	Cz13g07170.t1	77	98
39	hxk1-1	'-Fe'	'+Glc'	MMSGMYLGEVTRR	17.71528965	Cz13g07170.t1	324	336
39	hxk1-1	'-Fe'	'+Glc'	MLSDALVR	NA	Cz13g07170.t1	216	223
39	hxk1-1	'-Fe'	'+Glc'	MMSGMYLGEVTR	NA	Cz13g07170.t1	324	335
39	hxk1-1	'-Fe'	'+Glc'	MMSGMYLGEVTR	17.29826627	Cz13g07170.t1	324	335
39	hxk1-1	'-Fe'	'+Glc'	MMSGMYLGEVTR	18.09038488	Cz13g07170.t1	324	335
39	hxk1-1	'-Fe'	'+Glc'	MMSGMYLGEVTR	NA	Cz13g07170.t1	324	335
39	hxk1-1	'-Fe'	'+Glc'	RLPNYR	17.94816087	Cz13g07170.t1	34	39
39	hxk1-1	'-Fe'	'+Glc'	MLPTYVLQLPTGDEK	NA	Cz13g07170.t1	84	98
39	hxk1-1	'-Fe'	'+Glc'	RLPNYRK	15.86971548	Cz13g07170.t1	34	40
39	hxk1-1	'-Fe'	'+Glc'	WQPDHIPK	NA	Cz13g07170.t1	275	282
39	hxk1-1	'-Fe'	'+Glc'	WQPDHIPKDTLTAVNTEWGAYSSPLLPR	NA	Cz13g07170.t1	275	302
39	hxk1-1	'-Fe'	'+Glc'	DGSSVGAAVVAAAAAQDPLPSTTA	17.14980071	Cz13g07170.t1	484	507
39	hxk1-1	'-Fe'	'+Glc'	AGELFPLIDFK	NA	Cz13g07170.t1	470	480
39	hxk1-1	'-Fe'	'+Glc'	AQEDMDLDNASVNAGQQQIEK	15.81636528	Cz13g07170.t1	303	323
39	hxk1-1	'-Fe'	'+Glc'	AGELFPLIDFKPVR	NA	Cz13g07170.t1	470	483
39	hxk1-1	'-Fe'	'+Glc'	AQEDMDLDNASVNAGQQQIEK	16.43307191	Cz13g07170.t1	303	323
39	hxk1-1	'-Fe'	'+Glc'	HFIDEYMK	NA	Cz13g07170.t1	456	463
39	hxk1-1	'-Fe'	'+Glc'	GTELFDFLAQNVK	19.57002118	Cz13g07170.t1	144	156
39	hxk1-1	'-Fe'	'+Glc'	GTELFDFLAQNVKDFIDKHQASK	14.47543497	Cz13g07170.t1	144	166
39	hxk1-1	'-Fe'	'+Glc'	HFIDEYMK	19.6452401	Cz13g07170.t1	456	463
39	hxk1-1	'-Fe'	'+Glc'	HFIDEYMKELLGDR	NA	Cz13g07170.t1	456	469
39	hxk1-1	'-Fe'	'+Glc'	GTELFDFLAQ	NA	Cz13g07170.t1	144	153
39	hxk1-1	'-Fe'	'+Glc'	GTELFDFLAQNVKDFIDK	NA	Cz13g07170.t1	144	161
39	hxk1-1	'-Fe'	'+Glc'	GTELFDFLAQNVKDFIDKHQASKNGR	14.91525492	Cz13g07170.t1	144	169
39	hxk1-1	'-Fe'	'+Glc'	HFIDEYMKELLGDR	17.14186078	Cz13g07170.t1	456	469
39	hxk1-1	'-Fe'	'+Glc'	ILVTFAK	16.12422779	Cz13g07170.t1	337	343
39	hxk1-1	'-Fe'	'+Glc'	ILVTFAKK	14.81697726	Cz13g07170.t1	337	344
40	hxk1-1	'-Fe'	'+Glc'	MKLDADTQR	13.81931659	Cz13g07170.t1	1	9
40	hxk1-1	'-Fe'	'+Glc'	MKLDADTQR	19.43012307	Cz13g07170.t1	1	9
40	hxk1-1	'-Fe'	'+Glc'	ASLFGPKPPLK	NA	Cz13g07170.t1	345	355
40	hxk1-1	'-Fe'	'+Glc'	ELLKEYEQMLLPPR	19.76906905	Cz13g07170.t1	43	56
40	hxk1-1	'-Fe'	'+Glc'	GFTAEGVVGNDVVK	16.77743658	Cz13g07170.t1	202	215
40	hxk1-1	'-Fe'	'+Glc'	ELLKEYEQMLLPPR	16.9070455	Cz13g07170.t1	43	56
40	hxk1-1	'-Fe'	'+Glc'	DFIDKHQASK	NA	Cz13g07170.t1	157	166
40	hxk1-1	'-Fe'	'+Glc'	EYEQMLLPPR	18.57407882	Cz13g07170.t1	47	56
40	hxk1-1	'-Fe'	'+Glc'	EYEQMLLPPR	NA	Cz13g07170.t1	47	56
40	hxk1-1	'-Fe'	'+Glc'	QQGWMENPR	19.00283045	Cz13g07170.t1	429	437
40	hxk1-1	'-Fe'	'+Glc'	QQGWMENPRR	17.38217246	Cz13g07170.t1	429	438
40	hxk1-1	'-Fe'	'+Glc'	QQGWMENPR	18.90937587	Cz13g07170.t1	429	437
40	hxk1-1	'-Fe'	'+Glc'	QQGWMENPRR	NA	Cz13g07170.t1	429	438
40	hxk1-1	'-Fe'	'+Glc'	FGKWQPDHIPKDTLTAVNTEWGAYSSPLLPR	17.36883141	Cz13g07170.t1	272	302
40	hxk1-1	'-Fe'	'+Glc'	RILVTFAK	20.28852944	Cz13g07170.t1	336	343
40	hxk1-1	'-Fe'	'+Glc'	DTLTAVNTEWGAY	NA	Cz13g07170.t1	283	295
40	hxk1-1	'-Fe'	'+Glc'	VAAALLVATLRQQGWMENPRR	17.89397007	Cz13g07170.t1	418	438
40	hxk1-1	'-Fe'	'+Glc'	DTLTAVNTEWGAYSSPLLPR	18.09671065	Cz13g07170.t1	283	302
40	hxk1-1	'-Fe'	'+Glc'	VAAALLVATLR	NA	Cz13g07170.t1	418	428
40	hxk1-1	'-Fe'	'+Glc'	SSQQEEPVIGF	NA	Cz13g07170.t1	170	180
40	hxk1-1	'-Fe'	'+Glc'	VLALINDTVGVLTASR	NA	Cz13g07170.t1	230	245
40	hxk1-1	'-Fe'	'+Glc'	HSEVDEIEMEQVAIPIDK	NA	Cz13g07170.t1	122	139
40	hxk1-1	'-Fe'	'+Glc'	YVDPATEIGVIFGTGTNAAIVEK	NA	Cz13g07170.t1	246	268
40	hxk1-1	'-Fe'	'+Glc'	AYGYGQVSK	NA	Cz13g07170.t1	25	33
40	hxk1-1	'-Fe'	'+Glc'	KLEDDILKQMNDGLAK	17.85101425	Cz13g07170.t1	61	76
40	hxk1-1	'-Fe'	'+Glc'	HSEVDEIEMEQVAIPIDK	NA	Cz13g07170.t1	122	139
40	hxk1-1	'-Fe'	'+Glc'	HSEVDEIEMEQVAIPIDKYTGR	NA	Cz13g07170.t1	122	143
40	hxk1-1	'-Fe'	'+Glc'	HSEVDEIEMEQVAIPIDKYTGR	NA	Cz13g07170.t1	122	143
40	hxk1-1	'-Fe'	'+Glc'	LDADTQR	NA	Cz13g07170.t1	3	9
40	hxk1-1	'-Fe'	'+Glc'	KASLFGPKPPLK	NA	Cz13g07170.t1	344	355
40	hxk1-1	'-Fe'	'+Glc'	LSDKHSEVDEIEMEQVAIPIDKYTGR	16.9269971	Cz13g07170.t1	118	143
40	hxk1-1	'-Fe'	'+Glc'	LSEVGSFTTANLADIETDHSPLRT	NA	Cz13g07170.t1	356	379
40	hxk1-1	'-Fe'	'+Glc'	QGGSTIMMLPTYVLQLPTGDEK	15.16248802	Cz13g07170.t1	77	98
40	hxk1-1	'-Fe'	'+Glc'	MLSDALVR	NA	Cz13g07170.t1	216	223
40	hxk1-1	'-Fe'	'+Glc'	LVGWTK	NA	Cz13g07170.t1	196	201
40	hxk1-1	'-Fe'	'+Glc'	LSDKHSEVDEIEMEQVAIPIDK	NA	Cz13g07170.t1	118	139
40	hxk1-1	'-Fe'	'+Glc'	QMNDGLAK	NA	Cz13g07170.t1	69	76
40	hxk1-1	'-Fe'	'+Glc'	QGGSTIMMLPTYVLQLPTGDEK	18.09039634	Cz13g07170.t1	77	98
40	hxk1-1	'-Fe'	'+Glc'	KLEDDILKQMNDGLAK	NA	Cz13g07170.t1	61	76
40	hxk1-1	'-Fe'	'+Glc'	LEDDILK	NA	Cz13g07170.t1	62	68
40	hxk1-1	'-Fe'	'+Glc'	KASLFGPKPPLKLSEVGSFTTANLADIETDHSPLR	NA	Cz13g07170.t1	344	378
40	hxk1-1	'-Fe'	'+Glc'	LSEVGSFTTAN	NA	Cz13g07170.t1	356	366
40	hxk1-1	'-Fe'	'+Glc'	LSEVGSFTTANLADIETDHSPLR	20.18636092	Cz13g07170.t1	356	378
40	hxk1-1	'-Fe'	'+Glc'	KLEDDILK	NA	Cz13g07170.t1	61	68
40	hxk1-1	'-Fe'	'+Glc'	LSDKHSEVDEIEMEQVAIPIDK	17.42902307	Cz13g07170.t1	118	139
40	hxk1-1	'-Fe'	'+Glc'	LSDKHSEVDEIEMEQVAI	NA	Cz13g07170.t1	118	135
40	hxk1-1	'-Fe'	'+Glc'	LSDKHSEVDEIEMEQVAIPIDKYTGR	19.11928365	Cz13g07170.t1	118	143
40	hxk1-1	'-Fe'	'+Glc'	MMSGMYLGEVTRR	NA	Cz13g07170.t1	324	336
40	hxk1-1	'-Fe'	'+Glc'	MMSGMYLGEVTRR	18.98000869	Cz13g07170.t1	324	336
40	hxk1-1	'-Fe'	'+Glc'	MMSGMYLGEVTRR	NA	Cz13g07170.t1	324	336
40	hxk1-1	'-Fe'	'+Glc'	QGGSTIMMLPTYVLQLPTGDEK	17.30854332	Cz13g07170.t1	77	98
40	hxk1-1	'-Fe'	'+Glc'	QGGSTIMMLPTYVLQLPTGDEK	NA	Cz13g07170.t1	77	98
40	hxk1-1	'-Fe'	'+Glc'	MMSGMYLGEVTRR	16.69228026	Cz13g07170.t1	324	336
40	hxk1-1	'-Fe'	'+Glc'	MLSDALVR	NA	Cz13g07170.t1	216	223
40	hxk1-1	'-Fe'	'+Glc'	MMSGMYLGEVTR	NA	Cz13g07170.t1	324	335
40	hxk1-1	'-Fe'	'+Glc'	MMSGMYLGEVTR	17.78996262	Cz13g07170.t1	324	335
40	hxk1-1	'-Fe'	'+Glc'	MMSGMYLGEVTR	17.52499237	Cz13g07170.t1	324	335
40	hxk1-1	'-Fe'	'+Glc'	MMSGMYLGEVTR	NA	Cz13g07170.t1	324	335
40	hxk1-1	'-Fe'	'+Glc'	RLPNYR	20.43805866	Cz13g07170.t1	34	39
40	hxk1-1	'-Fe'	'+Glc'	MLPTYVLQLPTGDEK	NA	Cz13g07170.t1	84	98
40	hxk1-1	'-Fe'	'+Glc'	RLPNYRK	17.50643308	Cz13g07170.t1	34	40
40	hxk1-1	'-Fe'	'+Glc'	WQPDHIPK	NA	Cz13g07170.t1	275	282
40	hxk1-1	'-Fe'	'+Glc'	WQPDHIPKDTLTAVNTEWGAYSSPLLPR	NA	Cz13g07170.t1	275	302
40	hxk1-1	'-Fe'	'+Glc'	DGSSVGAAVVAAAAAQDPLPSTTA	17.73453418	Cz13g07170.t1	484	507
40	hxk1-1	'-Fe'	'+Glc'	AGELFPLIDFK	NA	Cz13g07170.t1	470	480
40	hxk1-1	'-Fe'	'+Glc'	AQEDMDLDNASVNAGQQQIEK	17.07034922	Cz13g07170.t1	303	323
40	hxk1-1	'-Fe'	'+Glc'	AGELFPLIDFKPVR	NA	Cz13g07170.t1	470	483
40	hxk1-1	'-Fe'	'+Glc'	AQEDMDLDNASVNAGQQQIEK	16.47025617	Cz13g07170.t1	303	323
40	hxk1-1	'-Fe'	'+Glc'	HFIDEYMK	NA	Cz13g07170.t1	456	463
40	hxk1-1	'-Fe'	'+Glc'	GTELFDFLAQNVK	16.13765515	Cz13g07170.t1	144	156
40	hxk1-1	'-Fe'	'+Glc'	GTELFDFLAQNVKDFIDKHQASK	NA	Cz13g07170.t1	144	166
40	hxk1-1	'-Fe'	'+Glc'	HFIDEYMK	19.25099245	Cz13g07170.t1	456	463
40	hxk1-1	'-Fe'	'+Glc'	HFIDEYMKELLGDR	NA	Cz13g07170.t1	456	469
40	hxk1-1	'-Fe'	'+Glc'	GTELFDFLAQ	NA	Cz13g07170.t1	144	153
40	hxk1-1	'-Fe'	'+Glc'	GTELFDFLAQNVKDFIDK	NA	Cz13g07170.t1	144	161
40	hxk1-1	'-Fe'	'+Glc'	GTELFDFLAQNVKDFIDKHQASKNGR	15.46354308	Cz13g07170.t1	144	169
40	hxk1-1	'-Fe'	'+Glc'	HFIDEYMKELLGDR	16.81058118	Cz13g07170.t1	456	469
40	hxk1-1	'-Fe'	'+Glc'	ILVTFAK	18.36746412	Cz13g07170.t1	337	343
40	hxk1-1	'-Fe'	'+Glc'	ILVTFAKK	16.99027935	Cz13g07170.t1	337	344
9	WT	'+Fe'	'-Glc'	MKLDADTQR	17.76333623	Cz13g07170.t1	1	9
9	WT	'+Fe'	'-Glc'	MKLDADTQR	NA	Cz13g07170.t1	1	9
9	WT	'+Fe'	'-Glc'	ASLFGPKPPLK	24.06325151	Cz13g07170.t1	345	355
9	WT	'+Fe'	'-Glc'	ELLKEYEQMLLPPR	NA	Cz13g07170.t1	43	56
9	WT	'+Fe'	'-Glc'	GFTAEGVVGNDVVK	21.19399896	Cz13g07170.t1	202	215
9	WT	'+Fe'	'-Glc'	ELLKEYEQMLLPPR	NA	Cz13g07170.t1	43	56
9	WT	'+Fe'	'-Glc'	DFIDKHQASK	NA	Cz13g07170.t1	157	166
9	WT	'+Fe'	'-Glc'	EYEQMLLPPR	17.92096738	Cz13g07170.t1	47	56
9	WT	'+Fe'	'-Glc'	EYEQMLLPPR	18.78269751	Cz13g07170.t1	47	56
9	WT	'+Fe'	'-Glc'	QQGWMENPR	16.41881447	Cz13g07170.t1	429	437
9	WT	'+Fe'	'-Glc'	QQGWMENPRR	NA	Cz13g07170.t1	429	438
9	WT	'+Fe'	'-Glc'	QQGWMENPR	19.66501499	Cz13g07170.t1	429	437
9	WT	'+Fe'	'-Glc'	QQGWMENPRR	NA	Cz13g07170.t1	429	438
9	WT	'+Fe'	'-Glc'	FGKWQPDHIPKDTLTAVNTEWGAYSSPLLPR	NA	Cz13g07170.t1	272	302
9	WT	'+Fe'	'-Glc'	RILVTFAK	18.99347373	Cz13g07170.t1	336	343
9	WT	'+Fe'	'-Glc'	DTLTAVNTEWGAY	NA	Cz13g07170.t1	283	295
9	WT	'+Fe'	'-Glc'	VAAALLVATLRQQGWMENPRR	NA	Cz13g07170.t1	418	438
9	WT	'+Fe'	'-Glc'	DTLTAVNTEWGAYSSPLLPR	16.57197308	Cz13g07170.t1	283	302
9	WT	'+Fe'	'-Glc'	VAAALLVATLR	16.37971118	Cz13g07170.t1	418	428
9	WT	'+Fe'	'-Glc'	SSQQEEPVIGF	NA	Cz13g07170.t1	170	180
9	WT	'+Fe'	'-Glc'	VLALINDTVGVLTASR	14.90140614	Cz13g07170.t1	230	245
9	WT	'+Fe'	'-Glc'	HSEVDEIEMEQVAIPIDK	NA	Cz13g07170.t1	122	139
9	WT	'+Fe'	'-Glc'	YVDPATEIGVIFGTGTNAAIVEK	16.85121916	Cz13g07170.t1	246	268
9	WT	'+Fe'	'-Glc'	AYGYGQVSK	NA	Cz13g07170.t1	25	33
9	WT	'+Fe'	'-Glc'	KLEDDILKQMNDGLAK	NA	Cz13g07170.t1	61	76
9	WT	'+Fe'	'-Glc'	HSEVDEIEMEQVAIPIDK	NA	Cz13g07170.t1	122	139
9	WT	'+Fe'	'-Glc'	HSEVDEIEMEQVAIPIDKYTGR	NA	Cz13g07170.t1	122	143
9	WT	'+Fe'	'-Glc'	HSEVDEIEMEQVAIPIDKYTGR	NA	Cz13g07170.t1	122	143
9	WT	'+Fe'	'-Glc'	LDADTQR	15.63524052	Cz13g07170.t1	3	9
9	WT	'+Fe'	'-Glc'	KASLFGPKPPLK	NA	Cz13g07170.t1	344	355
9	WT	'+Fe'	'-Glc'	LSDKHSEVDEIEMEQVAIPIDKYTGR	20.64551191	Cz13g07170.t1	118	143
9	WT	'+Fe'	'-Glc'	LSEVGSFTTANLADIETDHSPLRT	15.89415629	Cz13g07170.t1	356	379
9	WT	'+Fe'	'-Glc'	QGGSTIMMLPTYVLQLPTGDEK	18.42371384	Cz13g07170.t1	77	98
9	WT	'+Fe'	'-Glc'	MLSDALVR	19.64160045	Cz13g07170.t1	216	223
9	WT	'+Fe'	'-Glc'	LVGWTK	NA	Cz13g07170.t1	196	201
9	WT	'+Fe'	'-Glc'	LSDKHSEVDEIEMEQVAIPIDK	NA	Cz13g07170.t1	118	139
9	WT	'+Fe'	'-Glc'	QMNDGLAK	18.84882267	Cz13g07170.t1	69	76
9	WT	'+Fe'	'-Glc'	QGGSTIMMLPTYVLQLPTGDEK	17.7376269	Cz13g07170.t1	77	98
9	WT	'+Fe'	'-Glc'	KLEDDILKQMNDGLAK	NA	Cz13g07170.t1	61	76
9	WT	'+Fe'	'-Glc'	LEDDILK	NA	Cz13g07170.t1	62	68
9	WT	'+Fe'	'-Glc'	KASLFGPKPPLKLSEVGSFTTANLADIETDHSPLR	NA	Cz13g07170.t1	344	378
9	WT	'+Fe'	'-Glc'	LSEVGSFTTAN	NA	Cz13g07170.t1	356	366
9	WT	'+Fe'	'-Glc'	LSEVGSFTTANLADIETDHSPLR	NA	Cz13g07170.t1	356	378
9	WT	'+Fe'	'-Glc'	KLEDDILK	NA	Cz13g07170.t1	61	68
9	WT	'+Fe'	'-Glc'	LSDKHSEVDEIEMEQVAIPIDK	NA	Cz13g07170.t1	118	139
9	WT	'+Fe'	'-Glc'	LSDKHSEVDEIEMEQVAI	NA	Cz13g07170.t1	118	135
9	WT	'+Fe'	'-Glc'	LSDKHSEVDEIEMEQVAIPIDKYTGR	NA	Cz13g07170.t1	118	143
9	WT	'+Fe'	'-Glc'	MMSGMYLGEVTRR	NA	Cz13g07170.t1	324	336
9	WT	'+Fe'	'-Glc'	MMSGMYLGEVTRR	NA	Cz13g07170.t1	324	336
9	WT	'+Fe'	'-Glc'	MMSGMYLGEVTRR	NA	Cz13g07170.t1	324	336
9	WT	'+Fe'	'-Glc'	QGGSTIMMLPTYVLQLPTGDEK	18.80391766	Cz13g07170.t1	77	98
9	WT	'+Fe'	'-Glc'	QGGSTIMMLPTYVLQLPTGDEK	17.85313783	Cz13g07170.t1	77	98
9	WT	'+Fe'	'-Glc'	MMSGMYLGEVTRR	NA	Cz13g07170.t1	324	336
9	WT	'+Fe'	'-Glc'	MLSDALVR	NA	Cz13g07170.t1	216	223
9	WT	'+Fe'	'-Glc'	MMSGMYLGEVTR	NA	Cz13g07170.t1	324	335
9	WT	'+Fe'	'-Glc'	MMSGMYLGEVTR	18.86096183	Cz13g07170.t1	324	335
9	WT	'+Fe'	'-Glc'	MMSGMYLGEVTR	NA	Cz13g07170.t1	324	335
9	WT	'+Fe'	'-Glc'	MMSGMYLGEVTR	18.06956438	Cz13g07170.t1	324	335
9	WT	'+Fe'	'-Glc'	RLPNYR	20.73855037	Cz13g07170.t1	34	39
9	WT	'+Fe'	'-Glc'	MLPTYVLQLPTGDEK	NA	Cz13g07170.t1	84	98
9	WT	'+Fe'	'-Glc'	RLPNYRK	NA	Cz13g07170.t1	34	40
9	WT	'+Fe'	'-Glc'	WQPDHIPK	20.78915859	Cz13g07170.t1	275	282
9	WT	'+Fe'	'-Glc'	WQPDHIPKDTLTAVNTEWGAYSSPLLPR	17.37722463	Cz13g07170.t1	275	302
9	WT	'+Fe'	'-Glc'	DGSSVGAAVVAAAAAQDPLPSTTA	16.95987804	Cz13g07170.t1	484	507
9	WT	'+Fe'	'-Glc'	AGELFPLIDFK	NA	Cz13g07170.t1	470	480
9	WT	'+Fe'	'-Glc'	AQEDMDLDNASVNAGQQQIEK	16.10352342	Cz13g07170.t1	303	323
9	WT	'+Fe'	'-Glc'	AGELFPLIDFKPVR	22.24809112	Cz13g07170.t1	470	483
9	WT	'+Fe'	'-Glc'	AQEDMDLDNASVNAGQQQIEK	13.20857561	Cz13g07170.t1	303	323
9	WT	'+Fe'	'-Glc'	HFIDEYMK	19.28239741	Cz13g07170.t1	456	463
9	WT	'+Fe'	'-Glc'	GTELFDFLAQNVK	19.76178965	Cz13g07170.t1	144	156
9	WT	'+Fe'	'-Glc'	GTELFDFLAQNVKDFIDKHQASK	15.59634117	Cz13g07170.t1	144	166
9	WT	'+Fe'	'-Glc'	HFIDEYMK	21.08029231	Cz13g07170.t1	456	463
9	WT	'+Fe'	'-Glc'	HFIDEYMKELLGDR	NA	Cz13g07170.t1	456	469
9	WT	'+Fe'	'-Glc'	GTELFDFLAQ	NA	Cz13g07170.t1	144	153
9	WT	'+Fe'	'-Glc'	GTELFDFLAQNVKDFIDK	NA	Cz13g07170.t1	144	161
9	WT	'+Fe'	'-Glc'	GTELFDFLAQNVKDFIDKHQASKNGR	NA	Cz13g07170.t1	144	169
9	WT	'+Fe'	'-Glc'	HFIDEYMKELLGDR	NA	Cz13g07170.t1	456	469
9	WT	'+Fe'	'-Glc'	ILVTFAK	19.46509428	Cz13g07170.t1	337	343
9	WT	'+Fe'	'-Glc'	ILVTFAKK	NA	Cz13g07170.t1	337	344
10	WT	'+Fe'	'-Glc'	MKLDADTQR	17.5592835	Cz13g07170.t1	1	9
10	WT	'+Fe'	'-Glc'	MKLDADTQR	NA	Cz13g07170.t1	1	9
10	WT	'+Fe'	'-Glc'	ASLFGPKPPLK	23.84062462	Cz13g07170.t1	345	355
10	WT	'+Fe'	'-Glc'	ELLKEYEQMLLPPR	NA	Cz13g07170.t1	43	56
10	WT	'+Fe'	'-Glc'	GFTAEGVVGNDVVK	20.91060352	Cz13g07170.t1	202	215
10	WT	'+Fe'	'-Glc'	ELLKEYEQMLLPPR	NA	Cz13g07170.t1	43	56
10	WT	'+Fe'	'-Glc'	DFIDKHQASK	NA	Cz13g07170.t1	157	166
10	WT	'+Fe'	'-Glc'	EYEQMLLPPR	17.88018181	Cz13g07170.t1	47	56
10	WT	'+Fe'	'-Glc'	EYEQMLLPPR	18.97943309	Cz13g07170.t1	47	56
10	WT	'+Fe'	'-Glc'	QQGWMENPR	16.27061984	Cz13g07170.t1	429	437
10	WT	'+Fe'	'-Glc'	QQGWMENPRR	NA	Cz13g07170.t1	429	438
10	WT	'+Fe'	'-Glc'	QQGWMENPR	19.49972549	Cz13g07170.t1	429	437
10	WT	'+Fe'	'-Glc'	QQGWMENPRR	NA	Cz13g07170.t1	429	438
10	WT	'+Fe'	'-Glc'	FGKWQPDHIPKDTLTAVNTEWGAYSSPLLPR	NA	Cz13g07170.t1	272	302
10	WT	'+Fe'	'-Glc'	RILVTFAK	18.6903847	Cz13g07170.t1	336	343
10	WT	'+Fe'	'-Glc'	DTLTAVNTEWGAY	NA	Cz13g07170.t1	283	295
10	WT	'+Fe'	'-Glc'	VAAALLVATLRQQGWMENPRR	NA	Cz13g07170.t1	418	438
10	WT	'+Fe'	'-Glc'	DTLTAVNTEWGAYSSPLLPR	16.33440964	Cz13g07170.t1	283	302
10	WT	'+Fe'	'-Glc'	VAAALLVATLR	16.35597143	Cz13g07170.t1	418	428
10	WT	'+Fe'	'-Glc'	SSQQEEPVIGF	NA	Cz13g07170.t1	170	180
10	WT	'+Fe'	'-Glc'	VLALINDTVGVLTASR	13.91052227	Cz13g07170.t1	230	245
10	WT	'+Fe'	'-Glc'	HSEVDEIEMEQVAIPIDK	NA	Cz13g07170.t1	122	139
10	WT	'+Fe'	'-Glc'	YVDPATEIGVIFGTGTNAAIVEK	16.55783895	Cz13g07170.t1	246	268
10	WT	'+Fe'	'-Glc'	AYGYGQVSK	NA	Cz13g07170.t1	25	33
10	WT	'+Fe'	'-Glc'	KLEDDILKQMNDGLAK	NA	Cz13g07170.t1	61	76
10	WT	'+Fe'	'-Glc'	HSEVDEIEMEQVAIPIDK	NA	Cz13g07170.t1	122	139
10	WT	'+Fe'	'-Glc'	HSEVDEIEMEQVAIPIDKYTGR	NA	Cz13g07170.t1	122	143
10	WT	'+Fe'	'-Glc'	HSEVDEIEMEQVAIPIDKYTGR	NA	Cz13g07170.t1	122	143
10	WT	'+Fe'	'-Glc'	LDADTQR	15.69256908	Cz13g07170.t1	3	9
10	WT	'+Fe'	'-Glc'	KASLFGPKPPLK	NA	Cz13g07170.t1	344	355
10	WT	'+Fe'	'-Glc'	LSDKHSEVDEIEMEQVAIPIDKYTGR	20.09112522	Cz13g07170.t1	118	143
10	WT	'+Fe'	'-Glc'	LSEVGSFTTANLADIETDHSPLRT	15.86661977	Cz13g07170.t1	356	379
10	WT	'+Fe'	'-Glc'	QGGSTIMMLPTYVLQLPTGDEK	18.27117671	Cz13g07170.t1	77	98
10	WT	'+Fe'	'-Glc'	MLSDALVR	19.58039031	Cz13g07170.t1	216	223
10	WT	'+Fe'	'-Glc'	LVGWTK	NA	Cz13g07170.t1	196	201
10	WT	'+Fe'	'-Glc'	LSDKHSEVDEIEMEQVAIPIDK	NA	Cz13g07170.t1	118	139
10	WT	'+Fe'	'-Glc'	QMNDGLAK	19.15625325	Cz13g07170.t1	69	76
10	WT	'+Fe'	'-Glc'	QGGSTIMMLPTYVLQLPTGDEK	17.45481754	Cz13g07170.t1	77	98
10	WT	'+Fe'	'-Glc'	KLEDDILKQMNDGLAK	NA	Cz13g07170.t1	61	76
10	WT	'+Fe'	'-Glc'	LEDDILK	NA	Cz13g07170.t1	62	68
10	WT	'+Fe'	'-Glc'	KASLFGPKPPLKLSEVGSFTTANLADIETDHSPLR	NA	Cz13g07170.t1	344	378
10	WT	'+Fe'	'-Glc'	LSEVGSFTTAN	NA	Cz13g07170.t1	356	366
10	WT	'+Fe'	'-Glc'	LSEVGSFTTANLADIETDHSPLR	NA	Cz13g07170.t1	356	378
10	WT	'+Fe'	'-Glc'	KLEDDILK	NA	Cz13g07170.t1	61	68
10	WT	'+Fe'	'-Glc'	LSDKHSEVDEIEMEQVAIPIDK	NA	Cz13g07170.t1	118	139
10	WT	'+Fe'	'-Glc'	LSDKHSEVDEIEMEQVAI	NA	Cz13g07170.t1	118	135
10	WT	'+Fe'	'-Glc'	LSDKHSEVDEIEMEQVAIPIDKYTGR	NA	Cz13g07170.t1	118	143
10	WT	'+Fe'	'-Glc'	MMSGMYLGEVTRR	NA	Cz13g07170.t1	324	336
10	WT	'+Fe'	'-Glc'	MMSGMYLGEVTRR	NA	Cz13g07170.t1	324	336
10	WT	'+Fe'	'-Glc'	MMSGMYLGEVTRR	NA	Cz13g07170.t1	324	336
10	WT	'+Fe'	'-Glc'	QGGSTIMMLPTYVLQLPTGDEK	18.66904148	Cz13g07170.t1	77	98
10	WT	'+Fe'	'-Glc'	QGGSTIMMLPTYVLQLPTGDEK	17.47317532	Cz13g07170.t1	77	98
10	WT	'+Fe'	'-Glc'	MMSGMYLGEVTRR	NA	Cz13g07170.t1	324	336
10	WT	'+Fe'	'-Glc'	MLSDALVR	NA	Cz13g07170.t1	216	223
10	WT	'+Fe'	'-Glc'	MMSGMYLGEVTR	NA	Cz13g07170.t1	324	335
10	WT	'+Fe'	'-Glc'	MMSGMYLGEVTR	18.75016231	Cz13g07170.t1	324	335
10	WT	'+Fe'	'-Glc'	MMSGMYLGEVTR	NA	Cz13g07170.t1	324	335
10	WT	'+Fe'	'-Glc'	MMSGMYLGEVTR	18.0001586	Cz13g07170.t1	324	335
10	WT	'+Fe'	'-Glc'	RLPNYR	20.74230257	Cz13g07170.t1	34	39
10	WT	'+Fe'	'-Glc'	MLPTYVLQLPTGDEK	NA	Cz13g07170.t1	84	98
10	WT	'+Fe'	'-Glc'	RLPNYRK	NA	Cz13g07170.t1	34	40
10	WT	'+Fe'	'-Glc'	WQPDHIPK	20.7590981	Cz13g07170.t1	275	282
10	WT	'+Fe'	'-Glc'	WQPDHIPKDTLTAVNTEWGAYSSPLLPR	17.35344228	Cz13g07170.t1	275	302
10	WT	'+Fe'	'-Glc'	DGSSVGAAVVAAAAAQDPLPSTTA	17.25190648	Cz13g07170.t1	484	507
10	WT	'+Fe'	'-Glc'	AGELFPLIDFK	NA	Cz13g07170.t1	470	480
10	WT	'+Fe'	'-Glc'	AQEDMDLDNASVNAGQQQIEK	15.58341998	Cz13g07170.t1	303	323
10	WT	'+Fe'	'-Glc'	AGELFPLIDFKPVR	22.16290909	Cz13g07170.t1	470	483
10	WT	'+Fe'	'-Glc'	AQEDMDLDNASVNAGQQQIEK	13.04812735	Cz13g07170.t1	303	323
10	WT	'+Fe'	'-Glc'	HFIDEYMK	19.34649777	Cz13g07170.t1	456	463
10	WT	'+Fe'	'-Glc'	GTELFDFLAQNVK	19.62835636	Cz13g07170.t1	144	156
10	WT	'+Fe'	'-Glc'	GTELFDFLAQNVKDFIDKHQASK	14.75325755	Cz13g07170.t1	144	166
10	WT	'+Fe'	'-Glc'	HFIDEYMK	21.046212	Cz13g07170.t1	456	463
10	WT	'+Fe'	'-Glc'	HFIDEYMKELLGDR	NA	Cz13g07170.t1	456	469
10	WT	'+Fe'	'-Glc'	GTELFDFLAQ	NA	Cz13g07170.t1	144	153
10	WT	'+Fe'	'-Glc'	GTELFDFLAQNVKDFIDK	NA	Cz13g07170.t1	144	161
10	WT	'+Fe'	'-Glc'	GTELFDFLAQNVKDFIDKHQASKNGR	NA	Cz13g07170.t1	144	169
10	WT	'+Fe'	'-Glc'	HFIDEYMKELLGDR	NA	Cz13g07170.t1	456	469
10	WT	'+Fe'	'-Glc'	ILVTFAK	19.41460819	Cz13g07170.t1	337	343
10	WT	'+Fe'	'-Glc'	ILVTFAKK	NA	Cz13g07170.t1	337	344
12	WT	'+Fe'	'-Glc'	MKLDADTQR	17.7663443	Cz13g07170.t1	1	9
12	WT	'+Fe'	'-Glc'	MKLDADTQR	NA	Cz13g07170.t1	1	9
12	WT	'+Fe'	'-Glc'	ASLFGPKPPLK	23.83262966	Cz13g07170.t1	345	355
12	WT	'+Fe'	'-Glc'	ELLKEYEQMLLPPR	NA	Cz13g07170.t1	43	56
12	WT	'+Fe'	'-Glc'	GFTAEGVVGNDVVK	20.9933882	Cz13g07170.t1	202	215
12	WT	'+Fe'	'-Glc'	ELLKEYEQMLLPPR	NA	Cz13g07170.t1	43	56
12	WT	'+Fe'	'-Glc'	DFIDKHQASK	NA	Cz13g07170.t1	157	166
12	WT	'+Fe'	'-Glc'	EYEQMLLPPR	17.76472291	Cz13g07170.t1	47	56
12	WT	'+Fe'	'-Glc'	EYEQMLLPPR	19.36075885	Cz13g07170.t1	47	56
12	WT	'+Fe'	'-Glc'	QQGWMENPR	16.06571728	Cz13g07170.t1	429	437
12	WT	'+Fe'	'-Glc'	QQGWMENPRR	NA	Cz13g07170.t1	429	438
12	WT	'+Fe'	'-Glc'	QQGWMENPR	19.29652961	Cz13g07170.t1	429	437
12	WT	'+Fe'	'-Glc'	QQGWMENPRR	NA	Cz13g07170.t1	429	438
12	WT	'+Fe'	'-Glc'	FGKWQPDHIPKDTLTAVNTEWGAYSSPLLPR	NA	Cz13g07170.t1	272	302
12	WT	'+Fe'	'-Glc'	RILVTFAK	19.48525327	Cz13g07170.t1	336	343
12	WT	'+Fe'	'-Glc'	DTLTAVNTEWGAY	NA	Cz13g07170.t1	283	295
12	WT	'+Fe'	'-Glc'	VAAALLVATLRQQGWMENPRR	NA	Cz13g07170.t1	418	438
12	WT	'+Fe'	'-Glc'	DTLTAVNTEWGAYSSPLLPR	16.38770239	Cz13g07170.t1	283	302
12	WT	'+Fe'	'-Glc'	VAAALLVATLR	16.26600333	Cz13g07170.t1	418	428
12	WT	'+Fe'	'-Glc'	SSQQEEPVIGF	NA	Cz13g07170.t1	170	180
12	WT	'+Fe'	'-Glc'	VLALINDTVGVLTASR	14.83434725	Cz13g07170.t1	230	245
12	WT	'+Fe'	'-Glc'	HSEVDEIEMEQVAIPIDK	NA	Cz13g07170.t1	122	139
12	WT	'+Fe'	'-Glc'	YVDPATEIGVIFGTGTNAAIVEK	16.51385083	Cz13g07170.t1	246	268
12	WT	'+Fe'	'-Glc'	AYGYGQVSK	NA	Cz13g07170.t1	25	33
12	WT	'+Fe'	'-Glc'	KLEDDILKQMNDGLAK	NA	Cz13g07170.t1	61	76
12	WT	'+Fe'	'-Glc'	HSEVDEIEMEQVAIPIDK	NA	Cz13g07170.t1	122	139
12	WT	'+Fe'	'-Glc'	HSEVDEIEMEQVAIPIDKYTGR	NA	Cz13g07170.t1	122	143
12	WT	'+Fe'	'-Glc'	HSEVDEIEMEQVAIPIDKYTGR	NA	Cz13g07170.t1	122	143
12	WT	'+Fe'	'-Glc'	LDADTQR	15.09850446	Cz13g07170.t1	3	9
12	WT	'+Fe'	'-Glc'	KASLFGPKPPLK	NA	Cz13g07170.t1	344	355
12	WT	'+Fe'	'-Glc'	LSDKHSEVDEIEMEQVAIPIDKYTGR	20.97322921	Cz13g07170.t1	118	143
12	WT	'+Fe'	'-Glc'	LSEVGSFTTANLADIETDHSPLRT	16.17498376	Cz13g07170.t1	356	379
12	WT	'+Fe'	'-Glc'	QGGSTIMMLPTYVLQLPTGDEK	18.38324176	Cz13g07170.t1	77	98
12	WT	'+Fe'	'-Glc'	MLSDALVR	19.54108508	Cz13g07170.t1	216	223
12	WT	'+Fe'	'-Glc'	LVGWTK	NA	Cz13g07170.t1	196	201
12	WT	'+Fe'	'-Glc'	LSDKHSEVDEIEMEQVAIPIDK	NA	Cz13g07170.t1	118	139
12	WT	'+Fe'	'-Glc'	QMNDGLAK	18.5853309	Cz13g07170.t1	69	76
12	WT	'+Fe'	'-Glc'	QGGSTIMMLPTYVLQLPTGDEK	17.67214153	Cz13g07170.t1	77	98
12	WT	'+Fe'	'-Glc'	KLEDDILKQMNDGLAK	NA	Cz13g07170.t1	61	76
12	WT	'+Fe'	'-Glc'	LEDDILK	NA	Cz13g07170.t1	62	68
12	WT	'+Fe'	'-Glc'	KASLFGPKPPLKLSEVGSFTTANLADIETDHSPLR	NA	Cz13g07170.t1	344	378
12	WT	'+Fe'	'-Glc'	LSEVGSFTTAN	NA	Cz13g07170.t1	356	366
12	WT	'+Fe'	'-Glc'	LSEVGSFTTANLADIETDHSPLR	NA	Cz13g07170.t1	356	378
12	WT	'+Fe'	'-Glc'	KLEDDILK	NA	Cz13g07170.t1	61	68
12	WT	'+Fe'	'-Glc'	LSDKHSEVDEIEMEQVAIPIDK	NA	Cz13g07170.t1	118	139
12	WT	'+Fe'	'-Glc'	LSDKHSEVDEIEMEQVAI	NA	Cz13g07170.t1	118	135
12	WT	'+Fe'	'-Glc'	LSDKHSEVDEIEMEQVAIPIDKYTGR	NA	Cz13g07170.t1	118	143
12	WT	'+Fe'	'-Glc'	MMSGMYLGEVTRR	NA	Cz13g07170.t1	324	336
12	WT	'+Fe'	'-Glc'	MMSGMYLGEVTRR	NA	Cz13g07170.t1	324	336
12	WT	'+Fe'	'-Glc'	MMSGMYLGEVTRR	NA	Cz13g07170.t1	324	336
12	WT	'+Fe'	'-Glc'	QGGSTIMMLPTYVLQLPTGDEK	18.56714345	Cz13g07170.t1	77	98
12	WT	'+Fe'	'-Glc'	QGGSTIMMLPTYVLQLPTGDEK	17.84118999	Cz13g07170.t1	77	98
12	WT	'+Fe'	'-Glc'	MMSGMYLGEVTRR	NA	Cz13g07170.t1	324	336
12	WT	'+Fe'	'-Glc'	MLSDALVR	NA	Cz13g07170.t1	216	223
12	WT	'+Fe'	'-Glc'	MMSGMYLGEVTR	NA	Cz13g07170.t1	324	335
12	WT	'+Fe'	'-Glc'	MMSGMYLGEVTR	18.60559785	Cz13g07170.t1	324	335
12	WT	'+Fe'	'-Glc'	MMSGMYLGEVTR	NA	Cz13g07170.t1	324	335
12	WT	'+Fe'	'-Glc'	MMSGMYLGEVTR	18.03053409	Cz13g07170.t1	324	335
12	WT	'+Fe'	'-Glc'	RLPNYR	20.74872066	Cz13g07170.t1	34	39
12	WT	'+Fe'	'-Glc'	MLPTYVLQLPTGDEK	NA	Cz13g07170.t1	84	98
12	WT	'+Fe'	'-Glc'	RLPNYRK	NA	Cz13g07170.t1	34	40
12	WT	'+Fe'	'-Glc'	WQPDHIPK	20.61826618	Cz13g07170.t1	275	282
12	WT	'+Fe'	'-Glc'	WQPDHIPKDTLTAVNTEWGAYSSPLLPR	17.51071348	Cz13g07170.t1	275	302
12	WT	'+Fe'	'-Glc'	DGSSVGAAVVAAAAAQDPLPSTTA	17.05571649	Cz13g07170.t1	484	507
12	WT	'+Fe'	'-Glc'	AGELFPLIDFK	NA	Cz13g07170.t1	470	480
12	WT	'+Fe'	'-Glc'	AQEDMDLDNASVNAGQQQIEK	15.60016172	Cz13g07170.t1	303	323
12	WT	'+Fe'	'-Glc'	AGELFPLIDFKPVR	22.09240945	Cz13g07170.t1	470	483
12	WT	'+Fe'	'-Glc'	AQEDMDLDNASVNAGQQQIEK	13.64975093	Cz13g07170.t1	303	323
12	WT	'+Fe'	'-Glc'	HFIDEYMK	19.35847517	Cz13g07170.t1	456	463
12	WT	'+Fe'	'-Glc'	GTELFDFLAQNVK	19.59214686	Cz13g07170.t1	144	156
12	WT	'+Fe'	'-Glc'	GTELFDFLAQNVKDFIDKHQASK	16.93196909	Cz13g07170.t1	144	166
12	WT	'+Fe'	'-Glc'	HFIDEYMK	21.04095278	Cz13g07170.t1	456	463
12	WT	'+Fe'	'-Glc'	HFIDEYMKELLGDR	NA	Cz13g07170.t1	456	469
12	WT	'+Fe'	'-Glc'	GTELFDFLAQ	NA	Cz13g07170.t1	144	153
12	WT	'+Fe'	'-Glc'	GTELFDFLAQNVKDFIDK	NA	Cz13g07170.t1	144	161
12	WT	'+Fe'	'-Glc'	GTELFDFLAQNVKDFIDKHQASKNGR	NA	Cz13g07170.t1	144	169
12	WT	'+Fe'	'-Glc'	HFIDEYMKELLGDR	NA	Cz13g07170.t1	456	469
12	WT	'+Fe'	'-Glc'	ILVTFAK	19.29204543	Cz13g07170.t1	337	343
12	WT	'+Fe'	'-Glc'	ILVTFAKK	NA	Cz13g07170.t1	337	344
25	hxk1-2	'+Fe'	'-Glc'	MKLDADTQR	15.08942998	Cz13g07170.t1	1	9
25	hxk1-2	'+Fe'	'-Glc'	MKLDADTQR	NA	Cz13g07170.t1	1	9
25	hxk1-2	'+Fe'	'-Glc'	ASLFGPKPPLK	19.88108703	Cz13g07170.t1	345	355
25	hxk1-2	'+Fe'	'-Glc'	ELLKEYEQMLLPPR	NA	Cz13g07170.t1	43	56
25	hxk1-2	'+Fe'	'-Glc'	GFTAEGVVGNDVVK	16.82297224	Cz13g07170.t1	202	215
25	hxk1-2	'+Fe'	'-Glc'	ELLKEYEQMLLPPR	NA	Cz13g07170.t1	43	56
25	hxk1-2	'+Fe'	'-Glc'	DFIDKHQASK	NA	Cz13g07170.t1	157	166
25	hxk1-2	'+Fe'	'-Glc'	EYEQMLLPPR	15.45032053	Cz13g07170.t1	47	56
25	hxk1-2	'+Fe'	'-Glc'	EYEQMLLPPR	17.7003276	Cz13g07170.t1	47	56
25	hxk1-2	'+Fe'	'-Glc'	QQGWMENPR	14.48585622	Cz13g07170.t1	429	437
25	hxk1-2	'+Fe'	'-Glc'	QQGWMENPRR	NA	Cz13g07170.t1	429	438
25	hxk1-2	'+Fe'	'-Glc'	QQGWMENPR	18.28707909	Cz13g07170.t1	429	437
25	hxk1-2	'+Fe'	'-Glc'	QQGWMENPRR	NA	Cz13g07170.t1	429	438
25	hxk1-2	'+Fe'	'-Glc'	FGKWQPDHIPKDTLTAVNTEWGAYSSPLLPR	NA	Cz13g07170.t1	272	302
25	hxk1-2	'+Fe'	'-Glc'	RILVTFAK	16.40367691	Cz13g07170.t1	336	343
25	hxk1-2	'+Fe'	'-Glc'	DTLTAVNTEWGAY	NA	Cz13g07170.t1	283	295
25	hxk1-2	'+Fe'	'-Glc'	VAAALLVATLRQQGWMENPRR	NA	Cz13g07170.t1	418	438
25	hxk1-2	'+Fe'	'-Glc'	DTLTAVNTEWGAYSSPLLPR	15.87023863	Cz13g07170.t1	283	302
25	hxk1-2	'+Fe'	'-Glc'	VAAALLVATLR	14.31723463	Cz13g07170.t1	418	428
25	hxk1-2	'+Fe'	'-Glc'	SSQQEEPVIGF	NA	Cz13g07170.t1	170	180
25	hxk1-2	'+Fe'	'-Glc'	VLALINDTVGVLTASR	11.82350218	Cz13g07170.t1	230	245
25	hxk1-2	'+Fe'	'-Glc'	HSEVDEIEMEQVAIPIDK	NA	Cz13g07170.t1	122	139
25	hxk1-2	'+Fe'	'-Glc'	YVDPATEIGVIFGTGTNAAIVEK	14.25132071	Cz13g07170.t1	246	268
[truncated: 1,557 more rows]
