# Supplementary material for: Iron rescues glucose-mediated photosynthesis repression during lipid accumulation in the green alga Chromochloris zofingiensis
Source: Nat Commun. 2024 Jul 18;15:6046. doi: 10.1038/s41467-024-50170-x (PMC11258321; doi:10.1038/s41467-024-50170-x)
Supplement: Supplementary file 14 — Source Data [file 41467_2024_50170_MOESM14_ESM.zip › SourceData_Jeffers2024/Suppl_Fig9a_sourcedata.csv]

#Source Data Supplementary Fig. 9a. Fisher exact test results of shared photosynthesis-associated proteins across C. zofingiensis and C. reinhardtii. Overlapped ortholog identities found in Supplementary Fig. 5 and full contingency tables are found in code <d2>OrthologSignificanceTutorial.Rmd<d3> in https://osf.io/r8dbe/
SharedOrthologs	p_value	OddsRatio	CzGroupName	CrGroupAbbreviation	Comparison	Cr_List_FullName	Num_Genes_in_Cz_Group	Num_Genes_in_Cr_Group
33	0.099552603	1.398656479	Lower Stringency	ARC	LSL_low vs. ARC	Acetate Requiring (Mutants)	1060	165
9	0.048336338	2.07734924	High Stringency	ARC	to_low vs. ARC	Acetate Requiring (Mutants)	192	165
32	0.119560596	1.387190177	Lower Stringency	CliP	LSL_low vs. CliP	Photosynthetic Defective (CLIP Mutants)	1060	161
9	0.044570506	2.133124116	High Stringency	CliP	to_low vs. CliP	Photosynthetic Defective (CLIP Mutants)	192	161
113	1.23E-08	1.980447053	Lower Stringency	GreenCut	LSL_low vs. GreenCut	GreenCut2	1060	447
35	1.33E-08	3.426263816	High Stringency	GreenCut	to_low vs. GreenCut	GreenCut2	192	447
217	2.20E-19	2.285117315	Lower Stringency	Photo_Cor	LSL_low vs. Photo_Cor	Photosynthesis Co-expression Network (mRNA)	1060	812
69	5.43E-19	4.530918853	High Stringency	Photo_Cor	to_low vs. Photo_Cor	Photosynthesis Co-expression Network (mRNA)	192	812
165	2.72E-15	2.26148249	Lower Stringency	Tetrapy_Cor	LSL_low vs. Tetrapy_Cor	Tetrapyrrole Co-expression Network (mRNA)	1060	608
61	3.22E-20	5.274361998	High Stringency	Tetrapy_Cor	to_low vs. Tetrapy_Cor	Tetrapyrrole Co-expression Network (mRNA)	192	608
