# Supplementary material for: Iron rescues glucose-mediated photosynthesis repression during lipid accumulation in the green alga Chromochloris zofingiensis
Source: Nat Commun. 2024 Jul 18;15:6046. doi: 10.1038/s41467-024-50170-x (PMC11258321; doi:10.1038/s41467-024-50170-x)
Supplement: Supplementary file 14 — Source Data [file 41467_2024_50170_MOESM14_ESM.zip › SourceData_Jeffers2024/Suppl_Fig8d_sourcedata.csv]

#Source Data Supplementary Fig. 8d. Linear models assigned to stringent highest-in-heterotrophy proteins. The equation subgroups are tallied to make Supplementary Fig. 8d bar chart, (See code: TrophicState_Proteomic_Modeling.Rmd in https://osf.io/r8dbe/. )
Protein	Category	EquationTerms	Subgroup
Cz01g19160.t1	Highest in Heterotrophy	Fe+Glc+Fe:Glc	'+Fe +Glc -Fe:Glc'
Cz02g27110.t1	Highest in Heterotrophy	Fe+Glc+Fe:Glc	'+Fe +Glc -Fe:Glc'
Cz02g32150.t1	Highest in Heterotrophy	Fe+Glc+Fe:Glc	'+Fe +Glc -Fe:Glc'
Cz02g41130.t1	Highest in Heterotrophy	Fe+Glc+Fe:Glc	'+Fe +Glc -Fe:Glc'
Cz04g31180.t1	Highest in Heterotrophy	Fe+Glc+Fe:Glc	'+Fe +Glc -Fe:Glc'
Cz04g31230.t1	Highest in Heterotrophy	Fe+Glc+Fe:Glc	'+Fe +Glc -Fe:Glc'
Cz05g30120.t1	Highest in Heterotrophy	Fe+Glc+Fe:Glc	'+Fe +Glc -Fe:Glc'
Cz07g10170.t1	Highest in Heterotrophy	Fe+Glc+Fe:Glc	'+Fe +Glc -Fe:Glc'
Cz10g16080.t1	Highest in Heterotrophy	Fe+Glc+Fe:Glc	'+Fe +Glc -Fe:Glc'
Cz11g15170.t1	Highest in Heterotrophy	Fe+Glc+Fe:Glc	'+Fe +Glc -Fe:Glc'
Cz11g24280.t1	Highest in Heterotrophy	Fe+Glc+Fe:Glc	'+Fe +Glc -Fe:Glc'
Cz11g26040.t1	Highest in Heterotrophy	Fe+Glc+Fe:Glc	'+Fe +Glc -Fe:Glc'
Cz12g18110.t1	Highest in Heterotrophy	Fe+Glc+Fe:Glc	'+Fe +Glc -Fe:Glc'
Cz18g12110.t1	Highest in Heterotrophy	Fe+Glc+Fe:Glc	'+Fe +Glc -Fe:Glc'
Cz01g00090.t1	Highest in Heterotrophy	Glc+Fe:Glc	'+Glc -Fe:Glc'
Cz01g17030.t1	Highest in Heterotrophy	Glc+Fe:Glc	'+Glc -Fe:Glc'
Cz02g05080.t1	Highest in Heterotrophy	Glc+Fe:Glc	'+Glc -Fe:Glc'
Cz03g06120.t1	Highest in Heterotrophy	Glc+Fe:Glc	'+Glc -Fe:Glc'
Cz03g15070.t1	Highest in Heterotrophy	Glc+Fe:Glc	'+Glc -Fe:Glc'
Cz03g22070.t1	Highest in Heterotrophy	Glc+Fe:Glc	'+Glc -Fe:Glc'
Cz03g30030.t1	Highest in Heterotrophy	Glc+Fe:Glc	'+Glc -Fe:Glc'
Cz04g00040.t1	Highest in Heterotrophy	Glc+Fe:Glc	'+Glc -Fe:Glc'
Cz04g02250.t1	Highest in Heterotrophy	Glc+Fe:Glc	'+Glc -Fe:Glc'
Cz04g08080.t1	Highest in Heterotrophy	Glc+Fe:Glc	'+Glc -Fe:Glc'
Cz04g13050.t1	Highest in Heterotrophy	Glc+Fe:Glc	'+Glc -Fe:Glc'
Cz04g23150.t1	Highest in Heterotrophy	Glc+Fe:Glc	'+Glc -Fe:Glc'
Cz04g23180.t1	Highest in Heterotrophy	Glc+Fe:Glc	'+Glc -Fe:Glc'
Cz05g03190.t1	Highest in Heterotrophy	Glc+Fe:Glc	'+Glc -Fe:Glc'
Cz05g29160.t1	Highest in Heterotrophy	Glc+Fe:Glc	'+Glc -Fe:Glc'
Cz05g29165.t1	Highest in Heterotrophy	Glc+Fe:Glc	'+Glc -Fe:Glc'
Cz06g36230.t1	Highest in Heterotrophy	Glc+Fe:Glc	'+Glc -Fe:Glc'
Cz07g01120.t1	Highest in Heterotrophy	Glc+Fe:Glc	'+Glc -Fe:Glc'
Cz07g06190.t1	Highest in Heterotrophy	Glc+Fe:Glc	'+Glc -Fe:Glc'
Cz07g10030.t2	Highest in Heterotrophy	Glc+Fe:Glc	'+Glc -Fe:Glc'
Cz07g16050.t1	Highest in Heterotrophy	Glc+Fe:Glc	'+Glc -Fe:Glc'
Cz07g18240.t1	Highest in Heterotrophy	Glc+Fe:Glc	'+Glc -Fe:Glc'
Cz07g26210.t1	Highest in Heterotrophy	Glc+Fe:Glc	'+Glc -Fe:Glc'
Cz07g32160.t1	Highest in Heterotrophy	Glc+Fe:Glc	'+Glc -Fe:Glc'
Cz08g07150.t1	Highest in Heterotrophy	Glc+Fe:Glc	'+Glc -Fe:Glc'
Cz08g08030.t1	Highest in Heterotrophy	Glc+Fe:Glc	'+Glc -Fe:Glc'
Cz08g08190.t1	Highest in Heterotrophy	Glc+Fe:Glc	'+Glc -Fe:Glc'
Cz08g13080.t1	Highest in Heterotrophy	Glc+Fe:Glc	'+Glc -Fe:Glc'
Cz08g25280.t1	Highest in Heterotrophy	Glc+Fe:Glc	'+Glc -Fe:Glc'
Cz09g00170.t1	Highest in Heterotrophy	Glc+Fe:Glc	'+Glc -Fe:Glc'
Cz09g07140.t1	Highest in Heterotrophy	Glc+Fe:Glc	'+Glc -Fe:Glc'
Cz09g14080.t1	Highest in Heterotrophy	Glc+Fe:Glc	'+Glc -Fe:Glc'
Cz11g28040.t1	Highest in Heterotrophy	Glc+Fe:Glc	'+Glc -Fe:Glc'
Cz11g29130.t1	Highest in Heterotrophy	Glc+Fe:Glc	'+Glc -Fe:Glc'
Cz12g18130.t1	Highest in Heterotrophy	Glc+Fe:Glc	'+Glc -Fe:Glc'
Cz12g20090.t1	Highest in Heterotrophy	Glc+Fe:Glc	'+Glc -Fe:Glc'
Cz13g05030.t1	Highest in Heterotrophy	Glc+Fe:Glc	'+Glc -Fe:Glc'
Cz13g07235.t1	Highest in Heterotrophy	Glc+Fe:Glc	'+Glc -Fe:Glc'
Cz13g11200.t1	Highest in Heterotrophy	Glc+Fe:Glc	'+Glc -Fe:Glc'
Cz13g19050.t1	Highest in Heterotrophy	Glc+Fe:Glc	'+Glc -Fe:Glc'
Cz15g23030.t1	Highest in Heterotrophy	Glc+Fe:Glc	'+Glc -Fe:Glc'
Cz16g02110.t1	Highest in Heterotrophy	Glc+Fe:Glc	'+Glc -Fe:Glc'
Cz16g21300.t1	Highest in Heterotrophy	Glc+Fe:Glc	'+Glc -Fe:Glc'
Cz18g08040.t1	Highest in Heterotrophy	Glc+Fe:Glc	'+Glc -Fe:Glc'
Cz19g09030.t1	Highest in Heterotrophy	Glc+Fe:Glc	'+Glc -Fe:Glc'
Cz19g10080.t1	Highest in Heterotrophy	Glc+Fe:Glc	'+Glc -Fe:Glc'
UNPLg00017.t1	Highest in Heterotrophy	Glc+Fe:Glc	'+Glc -Fe:Glc'
Cz01g03110.t1	Highest in Heterotrophy	Glc	'+Glc'
Cz01g03230.t1	Highest in Heterotrophy	Glc	'+Glc'
Cz02g19060.t1	Highest in Heterotrophy	Glc	'+Glc'
Cz03g20130.t1	Highest in Heterotrophy	Glc	'+Glc'
Cz03g36240.t1	Highest in Heterotrophy	Glc	'+Glc'
Cz03g38220.t1	Highest in Heterotrophy	Glc	'+Glc'
Cz04g10090.t1	Highest in Heterotrophy	Glc	'+Glc'
Cz06g12080.t1	Highest in Heterotrophy	Glc	'+Glc'
Cz06g18130.t1	Highest in Heterotrophy	Glc	'+Glc'
Cz07g08030.t1	Highest in Heterotrophy	Glc	'+Glc'
Cz07g10130.t1	Highest in Heterotrophy	Glc	'+Glc'
Cz07g25130.t1	Highest in Heterotrophy	Glc	'+Glc'
Cz07g31200.t1	Highest in Heterotrophy	Glc	'+Glc'
Cz08g05010.t1	Highest in Heterotrophy	Glc	'+Glc'
Cz08g13100.t1	Highest in Heterotrophy	Glc	'+Glc'
Cz08g30180.t1	Highest in Heterotrophy	Glc	'+Glc'
Cz09g05190.t1	Highest in Heterotrophy	Glc	'+Glc'
Cz09g15230.t1	Highest in Heterotrophy	Glc	'+Glc'
Cz09g30160.t1	Highest in Heterotrophy	Glc	'+Glc'
Cz10g09240.t1	Highest in Heterotrophy	Glc	'+Glc'
Cz10g17170.t1	Highest in Heterotrophy	Glc	'+Glc'
Cz10g23130.t1	Highest in Heterotrophy	Glc	'+Glc'
Cz11g01140.t1	Highest in Heterotrophy	Glc	'+Glc'
Cz11g28030.t1	Highest in Heterotrophy	Glc	'+Glc'
Cz12g14050.t1	Highest in Heterotrophy	Glc	'+Glc'
Cz13g00130.t1	Highest in Heterotrophy	Glc	'+Glc'
Cz13g12030.t1	Highest in Heterotrophy	Glc	'+Glc'
Cz14g19030.t1	Highest in Heterotrophy	Glc	'+Glc'
Cz15g05040.t1	Highest in Heterotrophy	Glc	'+Glc'
Cz15g07080.t1	Highest in Heterotrophy	Glc	'+Glc'
Cz16g00230.t1	Highest in Heterotrophy	Glc	'+Glc'
Cz16g16060.t1	Highest in Heterotrophy	Glc	'+Glc'
Cz18g11210.t1	Highest in Heterotrophy	Glc	'+Glc'
Cz18g12070.t1	Highest in Heterotrophy	Glc	'+Glc'
Cz19g00270.t1	Highest in Heterotrophy	Glc	'+Glc'
Cz01g08270.t1	Highest in Heterotrophy	strain+Glc	'+strain +Glc'
Cz02g36030.t1	Highest in Heterotrophy	strain+Glc	'+strain +Glc'
Cz03g08090.t1	Highest in Heterotrophy	strain+Glc	'+strain +Glc'
Cz03g33215.t1	Highest in Heterotrophy	strain+Glc	'+strain +Glc'
Cz04g10140.t1	Highest in Heterotrophy	strain+Glc	'+strain +Glc'
Cz05g05160.t1	Highest in Heterotrophy	strain+Glc	'+strain +Glc'
Cz05g14130.t1	Highest in Heterotrophy	strain+Glc	'+strain +Glc'
Cz05g34160.t1	Highest in Heterotrophy	strain+Glc	'+strain +Glc'
Cz08g10110.t1	Highest in Heterotrophy	strain+Glc	'+strain +Glc'
Cz10g08110.t1	Highest in Heterotrophy	strain+Glc	'+strain +Glc'
Cz12g04060.t1	Highest in Heterotrophy	strain+Glc	'+strain +Glc'
Cz02g07270.t1	Highest in Heterotrophy	strain+Fe+Glc+Fe:Glc	'+strain -Fe +Glc +Fe:Glc'
Cz04g30020.t1	Highest in Heterotrophy	strain+Fe+Glc+Fe:Glc	'+strain -Fe +Glc +Fe:Glc'
Cz05g12170.t1	Highest in Heterotrophy	strain+Fe+Glc+Fe:Glc	'+strain -Fe +Glc +Fe:Glc'
Cz06g01150.t1	Highest in Heterotrophy	strain+Fe+Glc+Fe:Glc	'+strain -Fe +Glc +Fe:Glc'
Cz06g25120.t1	Highest in Heterotrophy	strain+Fe+Glc+Fe:Glc	'+strain -Fe +Glc +Fe:Glc'
Cz08g12060.t1	Highest in Heterotrophy	strain+Fe+Glc+Fe:Glc	'+strain -Fe +Glc +Fe:Glc'
Cz08g21010.t1	Highest in Heterotrophy	strain+Fe+Glc+Fe:Glc	'+strain -Fe +Glc +Fe:Glc'
Cz11g06150.t1	Highest in Heterotrophy	strain+Fe+Glc+Fe:Glc	'+strain -Fe +Glc +Fe:Glc'
Cz11g11060.t1	Highest in Heterotrophy	strain+Fe+Glc+Fe:Glc	'+strain -Fe +Glc +Fe:Glc'
Cz04g32180.t1	Highest in Heterotrophy	strain+Fe+Fe:Glc	'+strain -Fe -Fe:Glc'
Cz06g29130.t1	Highest in Heterotrophy	strain+Fe+Fe:Glc	'+strain -Fe -Fe:Glc'
Cz07g17060.t1	Highest in Heterotrophy	strain+Fe+Fe:Glc	'+strain -Fe -Fe:Glc'
Cz09g22160.t1	Highest in Heterotrophy	strain+Fe+Fe:Glc	'+strain -Fe -Fe:Glc'
Cz12g03080.t1	Highest in Heterotrophy	strain+Fe+Fe:Glc	'+strain -Fe -Fe:Glc'
Cz12g08230.t1	Highest in Heterotrophy	strain+Fe+Fe:Glc	'+strain -Fe -Fe:Glc'
UNPLg00578.t1	Highest in Heterotrophy	strain+Fe+Fe:Glc	'+strain -Fe -Fe:Glc'
Cz06g31180.t1	Highest in Heterotrophy	Fe+Glc+Fe:Glc	'-Fe +Glc +Fe:Glc'
Cz07g24200.t1	Highest in Heterotrophy	Fe+Glc+Fe:Glc	'-Fe +Glc +Fe:Glc'
Cz09g24110.t1	Highest in Heterotrophy	Fe+Glc+Fe:Glc	'-Fe +Glc +Fe:Glc'
Cz10g05220.t1	Highest in Heterotrophy	Fe+Glc+Fe:Glc	'-Fe +Glc +Fe:Glc'
Cz11g16310.t1	Highest in Heterotrophy	Fe+Glc+Fe:Glc	'-Fe +Glc +Fe:Glc'
Cz14g24250.t1	Highest in Heterotrophy	Fe+Glc+Fe:Glc	'-Fe +Glc +Fe:Glc'
Cz01g11230.t1	Highest in Heterotrophy	Fe+Glc+Fe:Glc	'-Fe +Glc -Fe:Glc'
Cz01g14250.t1	Highest in Heterotrophy	Fe+Glc+Fe:Glc	'-Fe +Glc -Fe:Glc'
Cz01g28260.t1	Highest in Heterotrophy	Fe+Glc+Fe:Glc	'-Fe +Glc -Fe:Glc'
Cz01g30180.t1	Highest in Heterotrophy	Fe+Glc+Fe:Glc	'-Fe +Glc -Fe:Glc'
Cz01g35160.t1	Highest in Heterotrophy	Fe+Glc+Fe:Glc	'-Fe +Glc -Fe:Glc'
Cz01g41140.t1	Highest in Heterotrophy	Fe+Glc+Fe:Glc	'-Fe +Glc -Fe:Glc'
Cz01g44100.t1	Highest in Heterotrophy	Fe+Glc+Fe:Glc	'-Fe +Glc -Fe:Glc'
Cz02g09140.t1	Highest in Heterotrophy	Fe+Glc+Fe:Glc	'-Fe +Glc -Fe:Glc'
Cz02g17070.t1	Highest in Heterotrophy	Fe+Glc+Fe:Glc	'-Fe +Glc -Fe:Glc'
Cz02g32100.t1	Highest in Heterotrophy	Fe+Glc+Fe:Glc	'-Fe +Glc -Fe:Glc'
Cz03g13150.t1	Highest in Heterotrophy	Fe+Glc+Fe:Glc	'-Fe +Glc -Fe:Glc'
Cz03g14130.t1	Highest in Heterotrophy	Fe+Glc+Fe:Glc	'-Fe +Glc -Fe:Glc'
Cz03g29050.t1	Highest in Heterotrophy	Fe+Glc+Fe:Glc	'-Fe +Glc -Fe:Glc'
Cz03g32060.t1	Highest in Heterotrophy	Fe+Glc+Fe:Glc	'-Fe +Glc -Fe:Glc'
Cz03g33230.t1	Highest in Heterotrophy	Fe+Glc+Fe:Glc	'-Fe +Glc -Fe:Glc'
Cz03g36270.t1	Highest in Heterotrophy	Fe+Glc+Fe:Glc	'-Fe +Glc -Fe:Glc'
Cz04g10240.t1	Highest in Heterotrophy	Fe+Glc+Fe:Glc	'-Fe +Glc -Fe:Glc'
Cz04g17310.t1	Highest in Heterotrophy	Fe+Glc+Fe:Glc	'-Fe +Glc -Fe:Glc'
Cz04g20110.t1	Highest in Heterotrophy	Fe+Glc+Fe:Glc	'-Fe +Glc -Fe:Glc'
Cz04g26110.t1	Highest in Heterotrophy	Fe+Glc+Fe:Glc	'-Fe +Glc -Fe:Glc'
Cz04g34180.t1	Highest in Heterotrophy	Fe+Glc+Fe:Glc	'-Fe +Glc -Fe:Glc'
Cz05g01020.t1	Highest in Heterotrophy	Fe+Glc+Fe:Glc	'-Fe +Glc -Fe:Glc'
Cz05g29210.t1	Highest in Heterotrophy	Fe+Glc+Fe:Glc	'-Fe +Glc -Fe:Glc'
Cz06g30010.t1	Highest in Heterotrophy	Fe+Glc+Fe:Glc	'-Fe +Glc -Fe:Glc'
Cz06g31170.t1	Highest in Heterotrophy	Fe+Glc+Fe:Glc	'-Fe +Glc -Fe:Glc'
Cz06g36070.t1	Highest in Heterotrophy	Fe+Glc+Fe:Glc	'-Fe +Glc -Fe:Glc'
Cz07g14070.t1	Highest in Heterotrophy	Fe+Glc+Fe:Glc	'-Fe +Glc -Fe:Glc'
Cz07g21230.t1	Highest in Heterotrophy	Fe+Glc+Fe:Glc	'-Fe +Glc -Fe:Glc'
Cz07g25220.t1	Highest in Heterotrophy	Fe+Glc+Fe:Glc	'-Fe +Glc -Fe:Glc'
Cz07g28160.t1	Highest in Heterotrophy	Fe+Glc+Fe:Glc	'-Fe +Glc -Fe:Glc'
Cz08g18100.t1	Highest in Heterotrophy	Fe+Glc+Fe:Glc	'-Fe +Glc -Fe:Glc'
Cz08g21190.t1	Highest in Heterotrophy	Fe+Glc+Fe:Glc	'-Fe +Glc -Fe:Glc'
Cz09g00050.t1	Highest in Heterotrophy	Fe+Glc+Fe:Glc	'-Fe +Glc -Fe:Glc'
Cz09g12130.t1	Highest in Heterotrophy	Fe+Glc+Fe:Glc	'-Fe +Glc -Fe:Glc'
Cz09g30090.t1	Highest in Heterotrophy	Fe+Glc+Fe:Glc	'-Fe +Glc -Fe:Glc'
Cz10g10140.t1	Highest in Heterotrophy	Fe+Glc+Fe:Glc	'-Fe +Glc -Fe:Glc'
Cz10g14200.t1	Highest in Heterotrophy	Fe+Glc+Fe:Glc	'-Fe +Glc -Fe:Glc'
Cz10g16090.t1	Highest in Heterotrophy	Fe+Glc+Fe:Glc	'-Fe +Glc -Fe:Glc'
Cz10g25230.t1	Highest in Heterotrophy	Fe+Glc+Fe:Glc	'-Fe +Glc -Fe:Glc'
Cz11g06190.t1	Highest in Heterotrophy	Fe+Glc+Fe:Glc	'-Fe +Glc -Fe:Glc'
Cz12g13040.t1	Highest in Heterotrophy	Fe+Glc+Fe:Glc	'-Fe +Glc -Fe:Glc'
Cz12g19190.t1	Highest in Heterotrophy	Fe+Glc+Fe:Glc	'-Fe +Glc -Fe:Glc'
Cz13g03190.t1	Highest in Heterotrophy	Fe+Glc+Fe:Glc	'-Fe +Glc -Fe:Glc'
Cz13g06230.t1	Highest in Heterotrophy	Fe+Glc+Fe:Glc	'-Fe +Glc -Fe:Glc'
Cz13g18150.t1	Highest in Heterotrophy	Fe+Glc+Fe:Glc	'-Fe +Glc -Fe:Glc'
Cz13g20030.t1	Highest in Heterotrophy	Fe+Glc+Fe:Glc	'-Fe +Glc -Fe:Glc'
Cz14g07140.t1	Highest in Heterotrophy	Fe+Glc+Fe:Glc	'-Fe +Glc -Fe:Glc'
Cz14g10030.t1	Highest in Heterotrophy	Fe+Glc+Fe:Glc	'-Fe +Glc -Fe:Glc'
Cz14g12230.t1	Highest in Heterotrophy	Fe+Glc+Fe:Glc	'-Fe +Glc -Fe:Glc'
Cz14g24090.t1	Highest in Heterotrophy	Fe+Glc+Fe:Glc	'-Fe +Glc -Fe:Glc'
Cz14g24100.t1	Highest in Heterotrophy	Fe+Glc+Fe:Glc	'-Fe +Glc -Fe:Glc'
Cz15g07160.t1	Highest in Heterotrophy	Fe+Glc+Fe:Glc	'-Fe +Glc -Fe:Glc'
Cz15g12170.t1	Highest in Heterotrophy	Fe+Glc+Fe:Glc	'-Fe +Glc -Fe:Glc'
Cz16g18030.t1	Highest in Heterotrophy	Fe+Glc+Fe:Glc	'-Fe +Glc -Fe:Glc'
Cz16g20170.t1	Highest in Heterotrophy	Fe+Glc+Fe:Glc	'-Fe +Glc -Fe:Glc'
Cz17g00080.t1	Highest in Heterotrophy	Fe+Glc+Fe:Glc	'-Fe +Glc -Fe:Glc'
Cz17g13040.t1	Highest in Heterotrophy	Fe+Glc+Fe:Glc	'-Fe +Glc -Fe:Glc'
Cz18g09170.t1	Highest in Heterotrophy	Fe+Glc+Fe:Glc	'-Fe +Glc -Fe:Glc'
Cz19g01340.t1	Highest in Heterotrophy	Fe+Glc+Fe:Glc	'-Fe +Glc -Fe:Glc'
Cz19g06270.t1	Highest in Heterotrophy	Fe+Glc+Fe:Glc	'-Fe +Glc -Fe:Glc'
UNPLg00042.t1	Highest in Heterotrophy	Fe+Glc+Fe:Glc	'-Fe +Glc -Fe:Glc'
UNPLg00388.t2	Highest in Heterotrophy	Fe+Glc+Fe:Glc	'-Fe +Glc -Fe:Glc'
Cz01g15250.t1	Highest in Heterotrophy	Fe+Glc	'-Fe +Glc'
Cz01g46160.t1	Highest in Heterotrophy	Fe+Glc	'-Fe +Glc'
Cz02g00250.t1	Highest in Heterotrophy	Fe+Glc	'-Fe +Glc'
Cz02g09030.t1	Highest in Heterotrophy	Fe+Glc	'-Fe +Glc'
Cz03g13090.t1	Highest in Heterotrophy	Fe+Glc	'-Fe +Glc'
Cz03g31040.t1	Highest in Heterotrophy	Fe+Glc	'-Fe +Glc'
Cz04g13160.t1	Highest in Heterotrophy	Fe+Glc	'-Fe +Glc'
Cz04g22080.t1	Highest in Heterotrophy	Fe+Glc	'-Fe +Glc'
Cz04g22160.t1	Highest in Heterotrophy	Fe+Glc	'-Fe +Glc'
Cz04g34150.t1	Highest in Heterotrophy	Fe+Glc	'-Fe +Glc'
Cz05g17030.t1	Highest in Heterotrophy	Fe+Glc	'-Fe +Glc'
Cz05g17230.t1	Highest in Heterotrophy	Fe+Glc	'-Fe +Glc'
Cz06g22220.t1	Highest in Heterotrophy	Fe+Glc	'-Fe +Glc'
Cz06g37070.t1	Highest in Heterotrophy	Fe+Glc	'-Fe +Glc'
Cz08g20190.t1	Highest in Heterotrophy	Fe+Glc	'-Fe +Glc'
Cz09g03280.t1	Highest in Heterotrophy	Fe+Glc	'-Fe +Glc'
Cz09g23320.t1	Highest in Heterotrophy	Fe+Glc	'-Fe +Glc'
Cz10g03135.t1	Highest in Heterotrophy	Fe+Glc	'-Fe +Glc'
Cz10g03150.t1	Highest in Heterotrophy	Fe+Glc	'-Fe +Glc'
Cz11g15140.t1	Highest in Heterotrophy	Fe+Glc	'-Fe +Glc'
Cz12g03140.t1	Highest in Heterotrophy	Fe+Glc	'-Fe +Glc'
Cz12g19200.t1	Highest in Heterotrophy	Fe+Glc	'-Fe +Glc'
Cz13g11170.t1	Highest in Heterotrophy	Fe+Glc	'-Fe +Glc'
Cz13g17180.t1	Highest in Heterotrophy	Fe+Glc	'-Fe +Glc'
Cz14g01160.t1	Highest in Heterotrophy	Fe+Glc	'-Fe +Glc'
Cz15g04030.t1	Highest in Heterotrophy	Fe+Glc	'-Fe +Glc'
Cz15g12050.t1	Highest in Heterotrophy	Fe+Glc	'-Fe +Glc'
Cz15g16090.t1	Highest in Heterotrophy	Fe+Glc	'-Fe +Glc'
Cz16g07010.t1	Highest in Heterotrophy	Fe+Glc	'-Fe +Glc'
Cz16g12220.t1	Highest in Heterotrophy	Fe+Glc	'-Fe +Glc'
Cz16g17100.t1	Highest in Heterotrophy	Fe+Glc	'-Fe +Glc'
Cz16g20060.t1	Highest in Heterotrophy	Fe+Glc	'-Fe +Glc'
Cz17g07070.t1	Highest in Heterotrophy	Fe+Glc	'-Fe +Glc'
UNPLg00157.t1	Highest in Heterotrophy	Fe+Glc	'-Fe +Glc'
Cz01g07120.t1	Highest in Heterotrophy	Fe+Fe:Glc	'-Fe -Fe:Glc'
Cz01g25200.t1	Highest in Heterotrophy	Fe+Fe:Glc	'-Fe -Fe:Glc'
Cz02g09100.t1	Highest in Heterotrophy	Fe+Fe:Glc	'-Fe -Fe:Glc'
Cz03g34240.t1	Highest in Heterotrophy	Fe+Fe:Glc	'-Fe -Fe:Glc'
Cz04g24200.t1	Highest in Heterotrophy	Fe+Fe:Glc	'-Fe -Fe:Glc'
Cz04g31120.t1	Highest in Heterotrophy	Fe+Fe:Glc	'-Fe -Fe:Glc'
Cz05g32065.t1	Highest in Heterotrophy	Fe+Fe:Glc	'-Fe -Fe:Glc'
Cz06g03080.t1	Highest in Heterotrophy	Fe+Fe:Glc	'-Fe -Fe:Glc'
Cz07g07230.t1	Highest in Heterotrophy	Fe+Fe:Glc	'-Fe -Fe:Glc'
Cz08g24130.t1	Highest in Heterotrophy	Fe+Fe:Glc	'-Fe -Fe:Glc'
Cz09g05140.t1	Highest in Heterotrophy	Fe+Fe:Glc	'-Fe -Fe:Glc'
Cz10g07150.t1	Highest in Heterotrophy	Fe+Fe:Glc	'-Fe -Fe:Glc'
Cz10g14020.t1	Highest in Heterotrophy	Fe+Fe:Glc	'-Fe -Fe:Glc'
Cz11g08230.t1	Highest in Heterotrophy	Fe+Fe:Glc	'-Fe -Fe:Glc'
Cz12g20260.t1	Highest in Heterotrophy	Fe+Fe:Glc	'-Fe -Fe:Glc'
Cz12g23170.t1	Highest in Heterotrophy	Fe+Fe:Glc	'-Fe -Fe:Glc'
Cz12g26140.t1	Highest in Heterotrophy	Fe+Fe:Glc	'-Fe -Fe:Glc'
Cz01g08290.t1	Highest in Heterotrophy	Fe	'-Fe'
Cz01g37070.t1	Highest in Heterotrophy	Fe	'-Fe'
Cz03g12130.t1	Highest in Heterotrophy	Fe	'-Fe'
Cz03g24270.t1	Highest in Heterotrophy	Fe	'-Fe'
Cz03g38140.t1	Highest in Heterotrophy	Fe	'-Fe'
Cz04g04150.t1	Highest in Heterotrophy	Fe	'-Fe'
Cz05g05050.t1	Highest in Heterotrophy	Fe	'-Fe'
Cz05g10200.t1	Highest in Heterotrophy	Fe	'-Fe'
Cz06g08170.t1	Highest in Heterotrophy	Fe	'-Fe'
Cz06g20060.t1	Highest in Heterotrophy	Fe	'-Fe'
Cz07g15070.t1	Highest in Heterotrophy	Fe	'-Fe'
Cz08g13210.t1	Highest in Heterotrophy	Fe	'-Fe'
Cz14g01090.t1	Highest in Heterotrophy	Fe	'-Fe'
Cz16g20290.t1	Highest in Heterotrophy	Fe	'-Fe'
Cz01g09230.t1	Highest in Heterotrophy	Fe:Glc	'-Fe:Glc'
Cz07g10030.t1	Highest in Heterotrophy	Fe:Glc	'-Fe:Glc'
Cz10g29200.t1	Highest in Heterotrophy	Fe:Glc	'-Fe:Glc'
Cz13g18300.t1	Highest in Heterotrophy	Fe:Glc	'-Fe:Glc'
Cz14g09130.t1	Highest in Heterotrophy	Fe:Glc	'-Fe:Glc'
Cz14g26085.t1	Highest in Heterotrophy	Fe:Glc	'-Fe:Glc'
Cz02g19080.t1	Highest in Heterotrophy	NA	'NA--no significant lm'
Cz02g34070.t1	Highest in Heterotrophy	NA	'NA--no significant lm'
Cz04g01060.t1	Highest in Heterotrophy	NA	'NA--no significant lm'
Cz04g35010.t1	Highest in Heterotrophy	NA	'NA--no significant lm'
Cz07g10110.t1	Highest in Heterotrophy	NA	'NA--no significant lm'
Cz07g13110.t1	Highest in Heterotrophy	NA	'NA--no significant lm'
Cz07g18020.t1	Highest in Heterotrophy	NA	'NA--no significant lm'
Cz07g22230.t1	Highest in Heterotrophy	NA	'NA--no significant lm'
Cz07g30160.t1	Highest in Heterotrophy	NA	'NA--no significant lm'
Cz09g31270.t1	Highest in Heterotrophy	NA	'NA--no significant lm'
Cz11g01160.t1	Highest in Heterotrophy	NA	'NA--no significant lm'
Cz12g06020.t1	Highest in Heterotrophy	NA	'NA--no significant lm'
Cz12g06040.t1	Highest in Heterotrophy	NA	'NA--no significant lm'
Cz14g24030.t1	Highest in Heterotrophy	NA	'NA--no significant lm'
Cz03g31180.t1	Highest in Heterotrophy	Fe+Glc+strain:Fe+Fe:Glc+strain:Fe:Glc	'Other'
Cz04g10230.t1	Highest in Heterotrophy	Fe+Glc+Fe:Glc	'Other'
Cz04g20050.t1	Highest in Heterotrophy	strain	'Other'
Cz04g39120.t1	Highest in Heterotrophy	strain:Fe+Fe:Glc+strain:Fe:Glc	'Other'
Cz05g12050.t1	Highest in Heterotrophy	strain	'Other'
Cz05g18210.t1	Highest in Heterotrophy	strain+Glc+strain:Glc+Fe:Glc	'Other'
Cz06g29220.t1	Highest in Heterotrophy	Glc+strain:Glc+Fe:Glc+strain:Fe:Glc	'Other'
Cz07g09250.t1	Highest in Heterotrophy	Fe+Glc+strain:Glc	'Other'
Cz07g11020.t1	Highest in Heterotrophy	Fe+Glc+Fe:Glc	'Other'
Cz07g22100.t1	Highest in Heterotrophy	Fe+strain:Fe	'Other'
Cz07g29210.t1	Highest in Heterotrophy	strain+Glc+strain:Glc+Fe:Glc	'Other'
Cz08g03030.t1	Highest in Heterotrophy	Fe+Glc+Fe:Glc	'Other'
Cz09g11130.t1	Highest in Heterotrophy	strain+Glc+strain:Glc+Fe:Glc	'Other'
Cz09g27280.t1	Highest in Heterotrophy	Glc+Fe:Glc+strain:Fe:Glc	'Other'
Cz10g23170.t1	Highest in Heterotrophy	strain+Fe:Glc	'Other'
Cz11g24160.t1	Highest in Heterotrophy	Glc+strain:Fe+strain:Glc	'Other'
Cz12g09220.t1	Highest in Heterotrophy	Fe+Glc+strain:Glc	'Other'
Cz13g06240.t1	Highest in Heterotrophy	strain:Glc	'Other'
Cz13g06250.t1	Highest in Heterotrophy	Fe+Glc+strain:Glc	'Other'
Cz13g11330.t1	Highest in Heterotrophy	Glc+strain:Fe+strain:Glc+strain:Fe:Glc	'Other'
Cz14g05190.t1	Highest in Heterotrophy	strain+Fe	'Other'
Cz14g09190.t1	Highest in Heterotrophy	strain+Fe:Glc	'Other'
Cz15g06150.t1	Highest in Heterotrophy	Fe+Glc+strain:Fe+strain:Glc	'Other'
Cz15g21260.t1	Highest in Heterotrophy	strain+Fe	'Other'
Cz16g06220.t1	Highest in Heterotrophy	strain+Fe:Glc	'Other'
Cz16g21110.t1	Highest in Heterotrophy	strain	'Other'
Cz17g07220.t1	Highest in Heterotrophy	strain+Glc+strain:Glc+Fe:Glc	'Other'
Cz18g05080.t1	Highest in Heterotrophy	strain	'Other'
UNPLg00114.t1	Highest in Heterotrophy	Fe+Glc+strain:Glc	'Other'
