# Supplementary material for: Iron rescues glucose-mediated photosynthesis repression during lipid accumulation in the green alga Chromochloris zofingiensis
Source: Nat Commun. 2024 Jul 18;15:6046. doi: 10.1038/s41467-024-50170-x (PMC11258321; doi:10.1038/s41467-024-50170-x)
Supplement: Supplementary file 14 — Source Data [file 41467_2024_50170_MOESM14_ESM.zip › SourceData_Jeffers2024/Fig3c_sourcedata.csv]

#Source Data Fig. 3c. First 5 PCs (Dim, dimension) applied to matrix of protein abundance data. Dim1&2 are plotted in the Fig. 3c. Find code for calculating PCs in https://osf.io/r8dbe/ in script 'TrophicState_Proteomic_Modeling.Rmd'
ID	strain	Fe	Glc	Dim.1	Dim.2	Dim.3	Dim.4	Dim.5
1	WT	'-Fe'	'-Glc'	-55.45636028	-24.56329749	58.22305433	17.28988665	35.43074391
2	WT	'-Fe'	'-Glc'	-55.48529616	-21.30831344	59.3693249	21.20371358	38.6624448
3	WT	'-Fe'	'-Glc'	-55.95799407	-23.63406281	58.37863461	18.83876125	36.40425432
4	WT	'-Fe'	'-Glc'	-54.74715189	-25.68560914	57.51980614	17.10477399	35.65240318
17	hxk1-2	'-Fe'	'-Glc'	-52.87441434	-25.01451133	50.31606806	5.753516718	22.72907947
18	hxk1-2	'-Fe'	'-Glc'	-50.6718904	-28.20192562	50.93730217	7.211372711	25.05114089
20	hxk1-2	'-Fe'	'-Glc'	-51.84118846	-26.28786139	50.60528894	6.911130418	24.5427923
33	hxk1-1	'-Fe'	'-Glc'	-36.42472324	-11.48367085	24.53731722	-33.19337082	-68.67092255
34	hxk1-1	'-Fe'	'-Glc'	-35.79211917	-10.51012149	24.32813234	-33.25838006	-69.03221127
35	hxk1-1	'-Fe'	'-Glc'	-34.75726089	-4.662696781	22.79778762	-33.67632661	-68.93640997
36	hxk1-1	'-Fe'	'-Glc'	-34.25092083	-13.28186861	21.64237613	-33.8268474	-69.79395543
5	WT	'-Fe'	'+Glc'	-44.52636989	87.4999028	-34.93672686	13.21460104	9.858681476
6	WT	'-Fe'	'+Glc'	-42.94838862	88.00675618	-35.02664256	14.78626146	10.88168245
7	WT	'-Fe'	'+Glc'	-43.9563996	88.88655491	-34.89753406	13.93181882	10.75210625
8	WT	'-Fe'	'+Glc'	-43.75840678	88.82153267	-35.28120847	13.38866026	10.41027012
21	hxk1-2	'-Fe'	'+Glc'	-40.3970839	53.58841665	-28.9304277	1.548462213	-1.934853272
22	hxk1-2	'-Fe'	'+Glc'	-39.07554873	51.16817871	-29.52580207	1.993367963	-0.804900349
24	hxk1-2	'-Fe'	'+Glc'	-40.25934763	52.8730331	-28.52275812	1.371180227	-1.667135704
38	hxk1-1	'-Fe'	'+Glc'	-36.61482206	15.39424946	-11.38075782	-30.06906677	-21.28762072
39	hxk1-1	'-Fe'	'+Glc'	-36.48518327	15.37183765	-11.82602546	-30.429123	-21.77015557
9	WT	'+Fe'	'-Glc'	2.021215267	-53.7983538	-51.77893381	38.75688919	10.26957846
10	WT	'+Fe'	'-Glc'	3.52754577	-53.81611258	-51.88596105	38.06976122	10.41130133
12	WT	'+Fe'	'-Glc'	6.006250726	-51.39344264	-49.64453484	39.42480074	11.68016157
25	hxk1-2	'+Fe'	'-Glc'	4.519797711	-53.40450501	-50.50023448	27.92847908	2.626276262
26	hxk1-2	'+Fe'	'-Glc'	5.018840104	-53.16001101	-49.67664758	26.29775158	1.195953676
27	hxk1-2	'+Fe'	'-Glc'	4.7541434	-52.94244032	-50.30400327	28.38311313	3.273972488
28	hxk1-2	'+Fe'	'-Glc'	4.999046177	-51.93057618	-50.69004405	28.17187184	3.265629326
41	hxk1-1	'+Fe'	'-Glc'	13.22825217	-39.6753199	-17.3999216	-22.49463545	-24.19128355
42	hxk1-1	'+Fe'	'-Glc'	13.80647401	-39.59739674	-17.30779503	-21.30734141	-23.03217547
43	hxk1-1	'+Fe'	'-Glc'	12.95633223	-39.33716645	-17.5263001	-21.17347166	-23.20896082
44	hxk1-1	'+Fe'	'-Glc'	12.29438842	-40.00699494	-17.91025943	-20.19628125	-23.0724338
13	WT	'+Fe'	'+Glc'	80.75089492	40.6895854	33.42696963	30.42557693	-9.229925212
14	WT	'+Fe'	'+Glc'	79.26690453	38.01807256	34.45752706	32.00589279	-7.715048676
15	WT	'+Fe'	'+Glc'	80.42778573	42.38986542	33.22305314	32.6779861	-8.937638069
16	WT	'+Fe'	'+Glc'	81.23229333	42.32506821	33.71245417	30.75997564	-10.2707799
29	hxk1-2	'+Fe'	'+Glc'	72.70502249	8.35459496	25.01085083	21.40784294	-12.2055374
30	hxk1-2	'+Fe'	'+Glc'	73.70500322	7.670611041	25.6094094	23.15468433	-11.43707144
31	hxk1-2	'+Fe'	'+Glc'	70.23105802	8.409584598	23.58722819	18.47931829	-14.30784258
32	hxk1-2	'+Fe'	'+Glc'	70.37032518	8.568272875	24.47535978	19.33352388	-13.8570477
45	hxk1-1	'+Fe'	'+Glc'	48.4305434	0.495985742	-9.526384742	-77.29091021	51.03031928
46	hxk1-1	'+Fe'	'+Glc'	48.42187497	2.572810229	-9.322883629	-78.15417555	50.8650003
47	hxk1-1	'+Fe'	'+Glc'	48.28695649	1.809908793	-9.368118452	-77.77275355	49.78416075
48	hxk1-1	'+Fe'	'+Glc'	49.31992194	0.78143657	-8.988039474	-76.98229125	50.58595683
