# Supplementary material for: Iron rescues glucose-mediated photosynthesis repression during lipid accumulation in the green alga Chromochloris zofingiensis
Source: Nat Commun. 2024 Jul 18;15:6046. doi: 10.1038/s41467-024-50170-x (PMC11258321; doi:10.1038/s41467-024-50170-x)
Supplement: Supplementary file 14 — Source Data [file 41467_2024_50170_MOESM14_ESM.zip › SourceData_Jeffers2024/Suppl_Fig9c_sourcedata.csv]

#Source Data Supplementary Fig. 9c. Fisher exact test results of shared photosynthesis-associated proteins across C. zofingiensis and Z. mays. Overlapped ortholog identities found in Supplementary Fig. 5 and full contingency tables are found in code <d2>OrthologSignificanceTutorial.Rmd<d3> in https://osf.io/r8dbe/.
SharedOrthologs	p_value	OddsRatio	CzGroups	ZmGroups	Comparison	Num_Genes_in_Cz_Group	Num_Genes_in_Zm_Group
185	2.22E-12	2.037558414	Lower Stringency	Zm_M9_1	LSL_low vs. Zm_M9_1	670	754
122	1.91E-13	2.481952651	Lower Stringency	Zm_M9_2	LSL_low vs. Zm_M9_2	670	419
201	5.85E-17	2.293988788	Lower Stringency	Zm_M5_1	LSL_low vs. Zm_M5_1	670	769
93	5.73E-13	2.775794076	Lower Stringency	Zm_M5_2	LSL_low vs. Zm_M5_2	670	291
183	7.03E-12	2.007267667	Lower Stringency	Zm_M15_1	LSL_low vs. Zm_M15_1	670	752
122	2.53E-13	2.454926227	Lower Stringency	Zm_M15_2	LSL_low vs. Zm_M15_2	670	422
64	4.54E-17	4.858665682	High Stringency	Zm_M9_1	to_low vs. Zm_M9_1	130	754
44	1.87E-14	5.145577752	High Stringency	Zm_M9_2	to_low vs. Zm_M9_2	130	419
64	1.28E-16	4.734681724	High Stringency	Zm_M5_1	to_low vs. Zm_M5_1	130	769
36	5.99E-14	5.84356354	High Stringency	Zm_M5_2	to_low vs. Zm_M5_2	130	291
62	8.94E-16	4.568466187	High Stringency	Zm_M15_1	to_low vs. Zm_M15_1	130	752
43	1.24E-13	4.913313654	High Stringency	Zm_M15_2	to_low vs. Zm_M15_2	130	422
