# Supplementary material for: Iron rescues glucose-mediated photosynthesis repression during lipid accumulation in the green alga Chromochloris zofingiensis
Source: Nat Commun. 2024 Jul 18;15:6046. doi: 10.1038/s41467-024-50170-x (PMC11258321; doi:10.1038/s41467-024-50170-x)
Supplement: Supplementary file 14 — Source Data [file 41467_2024_50170_MOESM14_ESM.zip › SourceData_Jeffers2024/Suppl_Fig6d_sourcedata.csv]

#Source Data Supplementary Fig. 6d. Raw oxygen change (Relative Oxy) during the transition from dark to light. RelativeOxy is OxygenConcentration -Concentration during light transition. Relative Time=0 at the time of transition.
Sample	strain	Fe	Glc	Experiment	Time(s)	RelativeTime(s)	LightRegime	OxygenConcentration	RelativeOxy
D918	hxk1-2	'-Fe'	'-Glc'	SecondBatch	309	-198	dark	254.837194	2.957243
D918	hxk1-2	'-Fe'	'-Glc'	SecondBatch	310	-197	dark	254.580042	2.700091
D918	hxk1-2	'-Fe'	'-Glc'	SecondBatch	311	-196	dark	255.094345	3.214394
D918	hxk1-2	'-Fe'	'-Glc'	SecondBatch	312	-195	dark	254.96577	3.085819
D918	hxk1-2	'-Fe'	'-Glc'	SecondBatch	313	-194	dark	254.96577	3.085819
D918	hxk1-2	'-Fe'	'-Glc'	SecondBatch	314	-193	dark	255.094345	3.214394
D918	hxk1-2	'-Fe'	'-Glc'	SecondBatch	315	-192	dark	254.837194	2.957243
D918	hxk1-2	'-Fe'	'-Glc'	SecondBatch	316	-191	dark	255.094345	3.214394
D918	hxk1-2	'-Fe'	'-Glc'	SecondBatch	317	-190	dark	255.094345	3.214394
D918	hxk1-2	'-Fe'	'-Glc'	SecondBatch	318	-189	dark	254.96577	3.085819
D918	hxk1-2	'-Fe'	'-Glc'	SecondBatch	319	-188	dark	254.96577	3.085819
D918	hxk1-2	'-Fe'	'-Glc'	SecondBatch	320	-187	dark	254.96577	3.085819
D918	hxk1-2	'-Fe'	'-Glc'	SecondBatch	321	-186	dark	254.837194	2.957243
D918	hxk1-2	'-Fe'	'-Glc'	SecondBatch	322	-185	dark	254.580042	2.700091
D918	hxk1-2	'-Fe'	'-Glc'	SecondBatch	323	-184	dark	254.837194	2.957243
D918	hxk1-2	'-Fe'	'-Glc'	SecondBatch	324	-183	dark	254.708618	2.828667
D918	hxk1-2	'-Fe'	'-Glc'	SecondBatch	325	-182	dark	254.580042	2.700091
D918	hxk1-2	'-Fe'	'-Glc'	SecondBatch	326	-181	dark	254.837194	2.957243
D918	hxk1-2	'-Fe'	'-Glc'	SecondBatch	327	-180	dark	254.837194	2.957243
D918	hxk1-2	'-Fe'	'-Glc'	SecondBatch	328	-179	dark	254.708618	2.828667
D918	hxk1-2	'-Fe'	'-Glc'	SecondBatch	329	-178	dark	255.222921	3.34297
D918	hxk1-2	'-Fe'	'-Glc'	SecondBatch	330	-177	dark	255.222921	3.34297
D918	hxk1-2	'-Fe'	'-Glc'	SecondBatch	331	-176	dark	255.351497	3.471546
D918	hxk1-2	'-Fe'	'-Glc'	SecondBatch	332	-175	dark	255.222921	3.34297
D918	hxk1-2	'-Fe'	'-Glc'	SecondBatch	333	-174	dark	255.094345	3.214394
D918	hxk1-2	'-Fe'	'-Glc'	SecondBatch	334	-173	dark	254.837194	2.957243
D918	hxk1-2	'-Fe'	'-Glc'	SecondBatch	335	-172	dark	254.708618	2.828667
D918	hxk1-2	'-Fe'	'-Glc'	SecondBatch	336	-171	dark	254.837194	2.957243
D918	hxk1-2	'-Fe'	'-Glc'	SecondBatch	337	-170	dark	254.580042	2.700091
D918	hxk1-2	'-Fe'	'-Glc'	SecondBatch	338	-169	dark	254.580042	2.700091
D918	hxk1-2	'-Fe'	'-Glc'	SecondBatch	339	-168	dark	254.580042	2.700091
D918	hxk1-2	'-Fe'	'-Glc'	SecondBatch	340	-167	dark	254.708618	2.828667
D918	hxk1-2	'-Fe'	'-Glc'	SecondBatch	341	-166	dark	254.580042	2.700091
D918	hxk1-2	'-Fe'	'-Glc'	SecondBatch	342	-165	dark	254.580042	2.700091
D918	hxk1-2	'-Fe'	'-Glc'	SecondBatch	343	-164	dark	254.580042	2.700091
D918	hxk1-2	'-Fe'	'-Glc'	SecondBatch	344	-163	dark	254.837194	2.957243
D918	hxk1-2	'-Fe'	'-Glc'	SecondBatch	345	-162	dark	255.094345	3.214394
D918	hxk1-2	'-Fe'	'-Glc'	SecondBatch	346	-161	dark	254.708618	2.828667
D918	hxk1-2	'-Fe'	'-Glc'	SecondBatch	347	-160	dark	254.451466	2.571515
D918	hxk1-2	'-Fe'	'-Glc'	SecondBatch	348	-159	dark	254.580042	2.700091
D918	hxk1-2	'-Fe'	'-Glc'	SecondBatch	349	-158	dark	254.322891	2.44294
D918	hxk1-2	'-Fe'	'-Glc'	SecondBatch	350	-157	dark	254.451466	2.571515
D918	hxk1-2	'-Fe'	'-Glc'	SecondBatch	351	-156	dark	254.580042	2.700091
D918	hxk1-2	'-Fe'	'-Glc'	SecondBatch	352	-155	dark	254.451466	2.571515
D918	hxk1-2	'-Fe'	'-Glc'	SecondBatch	353	-154	dark	254.451466	2.571515
D918	hxk1-2	'-Fe'	'-Glc'	SecondBatch	354	-153	dark	254.708618	2.828667
D918	hxk1-2	'-Fe'	'-Glc'	SecondBatch	355	-152	dark	254.837194	2.957243
D918	hxk1-2	'-Fe'	'-Glc'	SecondBatch	356	-151	dark	254.322891	2.44294
D918	hxk1-2	'-Fe'	'-Glc'	SecondBatch	357	-150	dark	254.580042	2.700091
D918	hxk1-2	'-Fe'	'-Glc'	SecondBatch	358	-149	dark	254.708618	2.828667
D918	hxk1-2	'-Fe'	'-Glc'	SecondBatch	359	-148	dark	254.065739	2.185788
D918	hxk1-2	'-Fe'	'-Glc'	SecondBatch	360	-147	dark	254.580042	2.700091
D918	hxk1-2	'-Fe'	'-Glc'	SecondBatch	361	-146	dark	254.451466	2.571515
D918	hxk1-2	'-Fe'	'-Glc'	SecondBatch	362	-145	dark	254.580042	2.700091
D918	hxk1-2	'-Fe'	'-Glc'	SecondBatch	363	-144	dark	254.580042	2.700091
D918	hxk1-2	'-Fe'	'-Glc'	SecondBatch	364	-143	dark	254.708618	2.828667
D918	hxk1-2	'-Fe'	'-Glc'	SecondBatch	365	-142	dark	254.580042	2.700091
D918	hxk1-2	'-Fe'	'-Glc'	SecondBatch	366	-141	dark	254.194315	2.314364
D918	hxk1-2	'-Fe'	'-Glc'	SecondBatch	367	-140	dark	254.451466	2.571515
D918	hxk1-2	'-Fe'	'-Glc'	SecondBatch	368	-139	dark	254.194315	2.314364
D918	hxk1-2	'-Fe'	'-Glc'	SecondBatch	369	-138	dark	254.065739	2.185788
D918	hxk1-2	'-Fe'	'-Glc'	SecondBatch	370	-137	dark	254.194315	2.314364
D918	hxk1-2	'-Fe'	'-Glc'	SecondBatch	371	-136	dark	254.194315	2.314364
D918	hxk1-2	'-Fe'	'-Glc'	SecondBatch	372	-135	dark	254.194315	2.314364
D918	hxk1-2	'-Fe'	'-Glc'	SecondBatch	373	-134	dark	254.065739	2.185788
D918	hxk1-2	'-Fe'	'-Glc'	SecondBatch	374	-133	dark	253.937163	2.057212
D918	hxk1-2	'-Fe'	'-Glc'	SecondBatch	375	-132	dark	253.808588	1.928637
D918	hxk1-2	'-Fe'	'-Glc'	SecondBatch	376	-131	dark	254.322891	2.44294
D918	hxk1-2	'-Fe'	'-Glc'	SecondBatch	377	-130	dark	253.937163	2.057212
D918	hxk1-2	'-Fe'	'-Glc'	SecondBatch	378	-129	dark	253.680012	1.800061
D918	hxk1-2	'-Fe'	'-Glc'	SecondBatch	379	-128	dark	254.065739	2.185788
D918	hxk1-2	'-Fe'	'-Glc'	SecondBatch	380	-127	dark	254.065739	2.185788
D918	hxk1-2	'-Fe'	'-Glc'	SecondBatch	381	-126	dark	253.937163	2.057212
D918	hxk1-2	'-Fe'	'-Glc'	SecondBatch	382	-125	dark	253.808588	1.928637
D918	hxk1-2	'-Fe'	'-Glc'	SecondBatch	383	-124	dark	253.937163	2.057212
D918	hxk1-2	'-Fe'	'-Glc'	SecondBatch	384	-123	dark	253.808588	1.928637
D918	hxk1-2	'-Fe'	'-Glc'	SecondBatch	385	-122	dark	253.808588	1.928637
D918	hxk1-2	'-Fe'	'-Glc'	SecondBatch	386	-121	dark	253.808588	1.928637
D918	hxk1-2	'-Fe'	'-Glc'	SecondBatch	387	-120	dark	253.680012	1.800061
D918	hxk1-2	'-Fe'	'-Glc'	SecondBatch	388	-119	dark	253.551436	1.671485
D918	hxk1-2	'-Fe'	'-Glc'	SecondBatch	389	-118	dark	253.551436	1.671485
D918	hxk1-2	'-Fe'	'-Glc'	SecondBatch	390	-117	dark	253.294284	1.414333
D918	hxk1-2	'-Fe'	'-Glc'	SecondBatch	391	-116	dark	253.294284	1.414333
D918	hxk1-2	'-Fe'	'-Glc'	SecondBatch	392	-115	dark	253.808588	1.928637
D918	hxk1-2	'-Fe'	'-Glc'	SecondBatch	393	-114	dark	253.680012	1.800061
D918	hxk1-2	'-Fe'	'-Glc'	SecondBatch	394	-113	dark	253.937163	2.057212
D918	hxk1-2	'-Fe'	'-Glc'	SecondBatch	395	-112	dark	253.808588	1.928637
D918	hxk1-2	'-Fe'	'-Glc'	SecondBatch	396	-111	dark	253.808588	1.928637
D918	hxk1-2	'-Fe'	'-Glc'	SecondBatch	397	-110	dark	253.680012	1.800061
D918	hxk1-2	'-Fe'	'-Glc'	SecondBatch	398	-109	dark	253.551436	1.671485
D918	hxk1-2	'-Fe'	'-Glc'	SecondBatch	399	-108	dark	253.165709	1.285758
D918	hxk1-2	'-Fe'	'-Glc'	SecondBatch	400	-107	dark	253.294284	1.414333
D918	hxk1-2	'-Fe'	'-Glc'	SecondBatch	401	-106	dark	253.294284	1.414333
D918	hxk1-2	'-Fe'	'-Glc'	SecondBatch	402	-105	dark	253.165709	1.285758
D918	hxk1-2	'-Fe'	'-Glc'	SecondBatch	403	-104	dark	253.165709	1.285758
D918	hxk1-2	'-Fe'	'-Glc'	SecondBatch	404	-103	dark	253.165709	1.285758
D918	hxk1-2	'-Fe'	'-Glc'	SecondBatch	405	-102	dark	252.908557	1.028606
D918	hxk1-2	'-Fe'	'-Glc'	SecondBatch	406	-101	dark	252.779981	0.90003
D918	hxk1-2	'-Fe'	'-Glc'	SecondBatch	407	-100	dark	253.165709	1.285758
D918	hxk1-2	'-Fe'	'-Glc'	SecondBatch	408	-99	dark	253.294284	1.414333
D918	hxk1-2	'-Fe'	'-Glc'	SecondBatch	409	-98	dark	253.037133	1.157182
D918	hxk1-2	'-Fe'	'-Glc'	SecondBatch	410	-97	dark	253.551436	1.671485
D918	hxk1-2	'-Fe'	'-Glc'	SecondBatch	411	-96	dark	253.294284	1.414333
D918	hxk1-2	'-Fe'	'-Glc'	SecondBatch	412	-95	dark	253.42286	1.542909
D918	hxk1-2	'-Fe'	'-Glc'	SecondBatch	413	-94	dark	253.551436	1.671485
D918	hxk1-2	'-Fe'	'-Glc'	SecondBatch	414	-93	dark	253.551436	1.671485
D918	hxk1-2	'-Fe'	'-Glc'	SecondBatch	415	-92	dark	253.037133	1.157182
D918	hxk1-2	'-Fe'	'-Glc'	SecondBatch	416	-91	dark	252.908557	1.028606
D918	hxk1-2	'-Fe'	'-Glc'	SecondBatch	417	-90	dark	253.037133	1.157182
D918	hxk1-2	'-Fe'	'-Glc'	SecondBatch	418	-89	dark	253.165709	1.285758
D918	hxk1-2	'-Fe'	'-Glc'	SecondBatch	419	-88	dark	252.908557	1.028606
D918	hxk1-2	'-Fe'	'-Glc'	SecondBatch	420	-87	dark	252.908557	1.028606
D918	hxk1-2	'-Fe'	'-Glc'	SecondBatch	421	-86	dark	252.779981	0.90003
D918	hxk1-2	'-Fe'	'-Glc'	SecondBatch	422	-85	dark	252.779981	0.90003
D918	hxk1-2	'-Fe'	'-Glc'	SecondBatch	423	-84	dark	252.908557	1.028606
D918	hxk1-2	'-Fe'	'-Glc'	SecondBatch	424	-83	dark	252.908557	1.028606
D918	hxk1-2	'-Fe'	'-Glc'	SecondBatch	425	-82	dark	253.165709	1.285758
D918	hxk1-2	'-Fe'	'-Glc'	SecondBatch	426	-81	dark	253.165709	1.285758
D918	hxk1-2	'-Fe'	'-Glc'	SecondBatch	427	-80	dark	252.908557	1.028606
D918	hxk1-2	'-Fe'	'-Glc'	SecondBatch	428	-79	dark	252.908557	1.028606
D918	hxk1-2	'-Fe'	'-Glc'	SecondBatch	429	-78	dark	252.908557	1.028606
D918	hxk1-2	'-Fe'	'-Glc'	SecondBatch	430	-77	dark	253.165709	1.285758
D918	hxk1-2	'-Fe'	'-Glc'	SecondBatch	431	-76	dark	253.037133	1.157182
D918	hxk1-2	'-Fe'	'-Glc'	SecondBatch	432	-75	dark	253.037133	1.157182
D918	hxk1-2	'-Fe'	'-Glc'	SecondBatch	433	-74	dark	252.651406	0.771455
D918	hxk1-2	'-Fe'	'-Glc'	SecondBatch	434	-73	dark	252.779981	0.90003
D918	hxk1-2	'-Fe'	'-Glc'	SecondBatch	435	-72	dark	252.651406	0.771455
D918	hxk1-2	'-Fe'	'-Glc'	SecondBatch	436	-71	dark	252.52283	0.642879
D918	hxk1-2	'-Fe'	'-Glc'	SecondBatch	437	-70	dark	252.394254	0.514303
D918	hxk1-2	'-Fe'	'-Glc'	SecondBatch	438	-69	dark	252.52283	0.642879
D918	hxk1-2	'-Fe'	'-Glc'	SecondBatch	439	-68	dark	252.265678	0.385727
D918	hxk1-2	'-Fe'	'-Glc'	SecondBatch	440	-67	dark	252.137102	0.257151
D918	hxk1-2	'-Fe'	'-Glc'	SecondBatch	441	-66	dark	252.394254	0.514303
D918	hxk1-2	'-Fe'	'-Glc'	SecondBatch	442	-65	dark	252.651406	0.771455
D918	hxk1-2	'-Fe'	'-Glc'	SecondBatch	443	-64	dark	252.265678	0.385727
D918	hxk1-2	'-Fe'	'-Glc'	SecondBatch	444	-63	dark	252.265678	0.385727
D918	hxk1-2	'-Fe'	'-Glc'	SecondBatch	445	-62	dark	252.52283	0.642879
D918	hxk1-2	'-Fe'	'-Glc'	SecondBatch	446	-61	dark	252.265678	0.385727
D918	hxk1-2	'-Fe'	'-Glc'	SecondBatch	447	-60	dark	252.394254	0.514303
D918	hxk1-2	'-Fe'	'-Glc'	SecondBatch	448	-59	dark	252.52283	0.642879
D918	hxk1-2	'-Fe'	'-Glc'	SecondBatch	449	-58	dark	252.137102	0.257151
D918	hxk1-2	'-Fe'	'-Glc'	SecondBatch	450	-57	dark	252.52283	0.642879
D918	hxk1-2	'-Fe'	'-Glc'	SecondBatch	451	-56	dark	252.52283	0.642879
D918	hxk1-2	'-Fe'	'-Glc'	SecondBatch	452	-55	dark	252.394254	0.514303
D918	hxk1-2	'-Fe'	'-Glc'	SecondBatch	453	-54	dark	252.394254	0.514303
D918	hxk1-2	'-Fe'	'-Glc'	SecondBatch	454	-53	dark	252.651406	0.771455
D918	hxk1-2	'-Fe'	'-Glc'	SecondBatch	455	-52	dark	252.52283	0.642879
D918	hxk1-2	'-Fe'	'-Glc'	SecondBatch	456	-51	dark	252.651406	0.771455
D918	hxk1-2	'-Fe'	'-Glc'	SecondBatch	457	-50	dark	252.52283	0.642879
D918	hxk1-2	'-Fe'	'-Glc'	SecondBatch	458	-49	dark	252.394254	0.514303
D918	hxk1-2	'-Fe'	'-Glc'	SecondBatch	459	-48	dark	252.52283	0.642879
D918	hxk1-2	'-Fe'	'-Glc'	SecondBatch	460	-47	dark	252.52283	0.642879
D918	hxk1-2	'-Fe'	'-Glc'	SecondBatch	461	-46	dark	252.52283	0.642879
D918	hxk1-2	'-Fe'	'-Glc'	SecondBatch	462	-45	dark	252.394254	0.514303
D918	hxk1-2	'-Fe'	'-Glc'	SecondBatch	463	-44	dark	252.651406	0.771455
D918	hxk1-2	'-Fe'	'-Glc'	SecondBatch	464	-43	dark	252.265678	0.385727
D918	hxk1-2	'-Fe'	'-Glc'	SecondBatch	465	-42	dark	251.879951	0
D918	hxk1-2	'-Fe'	'-Glc'	SecondBatch	466	-41	dark	251.751375	-0.128576
D918	hxk1-2	'-Fe'	'-Glc'	SecondBatch	467	-40	dark	252.008527	0.128576
D918	hxk1-2	'-Fe'	'-Glc'	SecondBatch	468	-39	dark	252.265678	0.385727
D918	hxk1-2	'-Fe'	'-Glc'	SecondBatch	469	-38	dark	252.394254	0.514303
D918	hxk1-2	'-Fe'	'-Glc'	SecondBatch	470	-37	dark	252.137102	0.257151
D918	hxk1-2	'-Fe'	'-Glc'	SecondBatch	471	-36	dark	251.879951	0
D918	hxk1-2	'-Fe'	'-Glc'	SecondBatch	472	-35	dark	251.622799	-0.257152
D918	hxk1-2	'-Fe'	'-Glc'	SecondBatch	473	-34	dark	251.751375	-0.128576
D918	hxk1-2	'-Fe'	'-Glc'	SecondBatch	474	-33	dark	251.879951	0
D918	hxk1-2	'-Fe'	'-Glc'	SecondBatch	475	-32	dark	251.751375	-0.128576
D918	hxk1-2	'-Fe'	'-Glc'	SecondBatch	476	-31	dark	251.879951	0
D918	hxk1-2	'-Fe'	'-Glc'	SecondBatch	477	-30	dark	252.008527	0.128576
D918	hxk1-2	'-Fe'	'-Glc'	SecondBatch	478	-29	dark	252.008527	0.128576
D918	hxk1-2	'-Fe'	'-Glc'	SecondBatch	479	-28	dark	252.137102	0.257151
D918	hxk1-2	'-Fe'	'-Glc'	SecondBatch	480	-27	dark	251.751375	-0.128576
D918	hxk1-2	'-Fe'	'-Glc'	SecondBatch	481	-26	dark	252.008527	0.128576
D918	hxk1-2	'-Fe'	'-Glc'	SecondBatch	482	-25	dark	251.751375	-0.128576
D918	hxk1-2	'-Fe'	'-Glc'	SecondBatch	483	-24	dark	251.879951	0
D918	hxk1-2	'-Fe'	'-Glc'	SecondBatch	484	-23	dark	252.137102	0.257151
D918	hxk1-2	'-Fe'	'-Glc'	SecondBatch	485	-22	dark	252.137102	0.257151
D918	hxk1-2	'-Fe'	'-Glc'	SecondBatch	486	-21	dark	252.008527	0.128576
D918	hxk1-2	'-Fe'	'-Glc'	SecondBatch	487	-20	dark	252.137102	0.257151
D918	hxk1-2	'-Fe'	'-Glc'	SecondBatch	488	-19	dark	251.622799	-0.257152
D918	hxk1-2	'-Fe'	'-Glc'	SecondBatch	489	-18	dark	251.494224	-0.385727
D918	hxk1-2	'-Fe'	'-Glc'	SecondBatch	490	-17	dark	251.751375	-0.128576
D918	hxk1-2	'-Fe'	'-Glc'	SecondBatch	491	-16	dark	251.751375	-0.128576
D918	hxk1-2	'-Fe'	'-Glc'	SecondBatch	492	-15	dark	251.751375	-0.128576
D918	hxk1-2	'-Fe'	'-Glc'	SecondBatch	493	-14	dark	251.622799	-0.257152
D918	hxk1-2	'-Fe'	'-Glc'	SecondBatch	494	-13	dark	251.751375	-0.128576
D918	hxk1-2	'-Fe'	'-Glc'	SecondBatch	495	-12	dark	251.751375	-0.128576
D918	hxk1-2	'-Fe'	'-Glc'	SecondBatch	496	-11	dark	251.879951	0
D918	hxk1-2	'-Fe'	'-Glc'	SecondBatch	497	-10	dark	252.008527	0.128576
D918	hxk1-2	'-Fe'	'-Glc'	SecondBatch	498	-9	dark	251.879951	0
D918	hxk1-2	'-Fe'	'-Glc'	SecondBatch	499	-8	dark	251.879951	0
D918	hxk1-2	'-Fe'	'-Glc'	SecondBatch	500	-7	dark	251.622799	-0.257152
D918	hxk1-2	'-Fe'	'-Glc'	SecondBatch	501	-6	dark	251.622799	-0.257152
D918	hxk1-2	'-Fe'	'-Glc'	SecondBatch	502	-5	dark	251.751375	-0.128576
D918	hxk1-2	'-Fe'	'-Glc'	SecondBatch	503	-4	dark	251.622799	-0.257152
D918	hxk1-2	'-Fe'	'-Glc'	SecondBatch	504	-3	dark	251.879951	0
D918	hxk1-2	'-Fe'	'-Glc'	SecondBatch	505	-2	dark	251.879951	0
D918	hxk1-2	'-Fe'	'-Glc'	SecondBatch	506	-1	dark	251.879951	0
D918	hxk1-2	'-Fe'	'-Glc'	SecondBatch	507	0	light	251.879951	0
D918	hxk1-2	'-Fe'	'-Glc'	SecondBatch	508	1	light	251.751375	-0.128576
D918	hxk1-2	'-Fe'	'-Glc'	SecondBatch	509	2	light	251.365648	-0.514303
D918	hxk1-2	'-Fe'	'-Glc'	SecondBatch	510	3	light	251.751375	-0.128576
D918	hxk1-2	'-Fe'	'-Glc'	SecondBatch	511	4	light	251.622799	-0.257152
D918	hxk1-2	'-Fe'	'-Glc'	SecondBatch	512	5	light	251.494224	-0.385727
D918	hxk1-2	'-Fe'	'-Glc'	SecondBatch	513	6	light	252.008527	0.128576
D918	hxk1-2	'-Fe'	'-Glc'	SecondBatch	514	7	light	251.751375	-0.128576
D918	hxk1-2	'-Fe'	'-Glc'	SecondBatch	515	8	light	251.622799	-0.257152
D918	hxk1-2	'-Fe'	'-Glc'	SecondBatch	516	9	light	251.622799	-0.257152
D918	hxk1-2	'-Fe'	'-Glc'	SecondBatch	517	10	light	251.751375	-0.128576
D918	hxk1-2	'-Fe'	'-Glc'	SecondBatch	518	11	light	251.365648	-0.514303
D918	hxk1-2	'-Fe'	'-Glc'	SecondBatch	519	12	light	251.751375	-0.128576
D918	hxk1-2	'-Fe'	'-Glc'	SecondBatch	520	13	light	251.494224	-0.385727
D918	hxk1-2	'-Fe'	'-Glc'	SecondBatch	521	14	light	251.365648	-0.514303
D918	hxk1-2	'-Fe'	'-Glc'	SecondBatch	522	15	light	251.879951	0
D918	hxk1-2	'-Fe'	'-Glc'	SecondBatch	523	16	light	251.879951	0
D918	hxk1-2	'-Fe'	'-Glc'	SecondBatch	524	17	light	252.008527	0.128576
D918	hxk1-2	'-Fe'	'-Glc'	SecondBatch	525	18	light	252.008527	0.128576
D918	hxk1-2	'-Fe'	'-Glc'	SecondBatch	526	19	light	252.008527	0.128576
D918	hxk1-2	'-Fe'	'-Glc'	SecondBatch	527	20	light	251.879951	0
D918	hxk1-2	'-Fe'	'-Glc'	SecondBatch	528	21	light	251.879951	0
D918	hxk1-2	'-Fe'	'-Glc'	SecondBatch	529	22	light	252.008527	0.128576
D918	hxk1-2	'-Fe'	'-Glc'	SecondBatch	530	23	light	251.751375	-0.128576
D918	hxk1-2	'-Fe'	'-Glc'	SecondBatch	531	24	light	251.879951	0
D918	hxk1-2	'-Fe'	'-Glc'	SecondBatch	532	25	light	252.265678	0.385727
D918	hxk1-2	'-Fe'	'-Glc'	SecondBatch	533	26	light	252.265678	0.385727
D918	hxk1-2	'-Fe'	'-Glc'	SecondBatch	534	27	light	252.52283	0.642879
D918	hxk1-2	'-Fe'	'-Glc'	SecondBatch	535	28	light	252.394254	0.514303
D918	hxk1-2	'-Fe'	'-Glc'	SecondBatch	536	29	light	252.651406	0.771455
D918	hxk1-2	'-Fe'	'-Glc'	SecondBatch	537	30	light	252.651406	0.771455
D918	hxk1-2	'-Fe'	'-Glc'	SecondBatch	538	31	light	252.651406	0.771455
D918	hxk1-2	'-Fe'	'-Glc'	SecondBatch	539	32	light	252.52283	0.642879
D918	hxk1-2	'-Fe'	'-Glc'	SecondBatch	540	33	light	252.651406	0.771455
D918	hxk1-2	'-Fe'	'-Glc'	SecondBatch	541	34	light	252.908557	1.028606
D918	hxk1-2	'-Fe'	'-Glc'	SecondBatch	542	35	light	252.52283	0.642879
D918	hxk1-2	'-Fe'	'-Glc'	SecondBatch	543	36	light	252.779981	0.90003
D918	hxk1-2	'-Fe'	'-Glc'	SecondBatch	544	37	light	252.779981	0.90003
D918	hxk1-2	'-Fe'	'-Glc'	SecondBatch	545	38	light	252.908557	1.028606
D918	hxk1-2	'-Fe'	'-Glc'	SecondBatch	546	39	light	252.908557	1.028606
D918	hxk1-2	'-Fe'	'-Glc'	SecondBatch	547	40	light	253.165709	1.285758
D918	hxk1-2	'-Fe'	'-Glc'	SecondBatch	548	41	light	252.908557	1.028606
D918	hxk1-2	'-Fe'	'-Glc'	SecondBatch	549	42	light	253.165709	1.285758
D918	hxk1-2	'-Fe'	'-Glc'	SecondBatch	550	43	light	253.294284	1.414333
D918	hxk1-2	'-Fe'	'-Glc'	SecondBatch	551	44	light	253.42286	1.542909
D918	hxk1-2	'-Fe'	'-Glc'	SecondBatch	552	45	light	253.551436	1.671485
D918	hxk1-2	'-Fe'	'-Glc'	SecondBatch	553	46	light	253.808588	1.928637
D918	hxk1-2	'-Fe'	'-Glc'	SecondBatch	554	47	light	253.937163	2.057212
D918	hxk1-2	'-Fe'	'-Glc'	SecondBatch	555	48	light	253.680012	1.800061
D918	hxk1-2	'-Fe'	'-Glc'	SecondBatch	556	49	light	253.551436	1.671485
D918	hxk1-2	'-Fe'	'-Glc'	SecondBatch	557	50	light	253.680012	1.800061
D918	hxk1-2	'-Fe'	'-Glc'	SecondBatch	558	51	light	253.680012	1.800061
D918	hxk1-2	'-Fe'	'-Glc'	SecondBatch	559	52	light	254.065739	2.185788
D918	hxk1-2	'-Fe'	'-Glc'	SecondBatch	560	53	light	254.322891	2.44294
D918	hxk1-2	'-Fe'	'-Glc'	SecondBatch	561	54	light	254.580042	2.700091
D918	hxk1-2	'-Fe'	'-Glc'	SecondBatch	562	55	light	254.451466	2.571515
D918	hxk1-2	'-Fe'	'-Glc'	SecondBatch	563	56	light	254.580042	2.700091
D918	hxk1-2	'-Fe'	'-Glc'	SecondBatch	564	57	light	254.580042	2.700091
D918	hxk1-2	'-Fe'	'-Glc'	SecondBatch	565	58	light	254.708618	2.828667
D918	hxk1-2	'-Fe'	'-Glc'	SecondBatch	566	59	light	254.837194	2.957243
D918	hxk1-2	'-Fe'	'-Glc'	SecondBatch	567	60	light	254.708618	2.828667
D918	hxk1-2	'-Fe'	'-Glc'	SecondBatch	568	61	light	254.580042	2.700091
D918	hxk1-2	'-Fe'	'-Glc'	SecondBatch	569	62	light	254.580042	2.700091
D918	hxk1-2	'-Fe'	'-Glc'	SecondBatch	570	63	light	254.96577	3.085819
D918	hxk1-2	'-Fe'	'-Glc'	SecondBatch	571	64	light	254.708618	2.828667
D918	hxk1-2	'-Fe'	'-Glc'	SecondBatch	572	65	light	254.837194	2.957243
D918	hxk1-2	'-Fe'	'-Glc'	SecondBatch	573	66	light	254.837194	2.957243
D918	hxk1-2	'-Fe'	'-Glc'	SecondBatch	574	67	light	255.094345	3.214394
D918	hxk1-2	'-Fe'	'-Glc'	SecondBatch	575	68	light	255.094345	3.214394
D918	hxk1-2	'-Fe'	'-Glc'	SecondBatch	576	69	light	254.96577	3.085819
D918	hxk1-2	'-Fe'	'-Glc'	SecondBatch	577	70	light	254.837194	2.957243
D918	hxk1-2	'-Fe'	'-Glc'	SecondBatch	578	71	light	255.222921	3.34297
D918	hxk1-2	'-Fe'	'-Glc'	SecondBatch	579	72	light	255.351497	3.471546
D918	hxk1-2	'-Fe'	'-Glc'	SecondBatch	580	73	light	255.608648	3.728697
D918	hxk1-2	'-Fe'	'-Glc'	SecondBatch	581	74	light	255.8658	3.985849
D918	hxk1-2	'-Fe'	'-Glc'	SecondBatch	582	75	light	255.994376	4.114425
D918	hxk1-2	'-Fe'	'-Glc'	SecondBatch	583	76	light	255.8658	3.985849
D918	hxk1-2	'-Fe'	'-Glc'	SecondBatch	584	77	light	255.8658	3.985849
D918	hxk1-2	'-Fe'	'-Glc'	SecondBatch	585	78	light	256.122952	4.243001
D918	hxk1-2	'-Fe'	'-Glc'	SecondBatch	586	79	light	256.122952	4.243001
D918	hxk1-2	'-Fe'	'-Glc'	SecondBatch	587	80	light	256.508679	4.628728
D918	hxk1-2	'-Fe'	'-Glc'	SecondBatch	588	81	light	256.508679	4.628728
D918	hxk1-2	'-Fe'	'-Glc'	SecondBatch	589	82	light	256.508679	4.628728
D918	hxk1-2	'-Fe'	'-Glc'	SecondBatch	590	83	light	256.508679	4.628728
D918	hxk1-2	'-Fe'	'-Glc'	SecondBatch	591	84	light	256.894406	5.014455
D918	hxk1-2	'-Fe'	'-Glc'	SecondBatch	592	85	light	256.76583	4.885879
D918	hxk1-2	'-Fe'	'-Glc'	SecondBatch	593	86	light	256.637255	4.757304
D918	hxk1-2	'-Fe'	'-Glc'	SecondBatch	594	87	light	256.637255	4.757304
D918	hxk1-2	'-Fe'	'-Glc'	SecondBatch	595	88	light	256.76583	4.885879
D918	hxk1-2	'-Fe'	'-Glc'	SecondBatch	596	89	light	257.022982	5.143031
D918	hxk1-2	'-Fe'	'-Glc'	SecondBatch	597	90	light	257.280134	5.400183
D918	hxk1-2	'-Fe'	'-Glc'	SecondBatch	598	91	light	257.151558	5.271607
D918	hxk1-2	'-Fe'	'-Glc'	SecondBatch	599	92	light	257.151558	5.271607
D918	hxk1-2	'-Fe'	'-Glc'	SecondBatch	600	93	light	257.537285	5.657334
D918	hxk1-2	'-Fe'	'-Glc'	SecondBatch	601	94	light	257.665861	5.78591
D918	hxk1-2	'-Fe'	'-Glc'	SecondBatch	602	95	light	257.794437	5.914486
D918	hxk1-2	'-Fe'	'-Glc'	SecondBatch	603	96	light	257.665861	5.78591
D918	hxk1-2	'-Fe'	'-Glc'	SecondBatch	604	97	light	257.923012	6.043061
D918	hxk1-2	'-Fe'	'-Glc'	SecondBatch	605	98	light	257.923012	6.043061
D918	hxk1-2	'-Fe'	'-Glc'	SecondBatch	606	99	light	258.180164	6.300213
D918	hxk1-2	'-Fe'	'-Glc'	SecondBatch	607	100	light	258.30874	6.428789
D918	hxk1-2	'-Fe'	'-Glc'	SecondBatch	608	101	light	258.180164	6.300213
D918	hxk1-2	'-Fe'	'-Glc'	SecondBatch	609	102	light	258.30874	6.428789
D918	hxk1-2	'-Fe'	'-Glc'	SecondBatch	610	103	light	258.437316	6.557365
D918	hxk1-2	'-Fe'	'-Glc'	SecondBatch	611	104	light	258.30874	6.428789
D918	hxk1-2	'-Fe'	'-Glc'	SecondBatch	612	105	light	258.437316	6.557365
D918	hxk1-2	'-Fe'	'-Glc'	SecondBatch	613	106	light	258.565891	6.68594
D918	hxk1-2	'-Fe'	'-Glc'	SecondBatch	614	107	light	258.565891	6.68594
D918	hxk1-2	'-Fe'	'-Glc'	SecondBatch	615	108	light	258.565891	6.68594
D918	hxk1-2	'-Fe'	'-Glc'	SecondBatch	616	109	light	258.565891	6.68594
D918	hxk1-2	'-Fe'	'-Glc'	SecondBatch	617	110	light	258.823043	6.943092
D918	hxk1-2	'-Fe'	'-Glc'	SecondBatch	618	111	light	258.951619	7.071668
D918	hxk1-2	'-Fe'	'-Glc'	SecondBatch	619	112	light	259.080194	7.200243
D918	hxk1-2	'-Fe'	'-Glc'	SecondBatch	620	113	light	258.823043	6.943092
D918	hxk1-2	'-Fe'	'-Glc'	SecondBatch	621	114	light	259.080194	7.200243
D918	hxk1-2	'-Fe'	'-Glc'	SecondBatch	622	115	light	258.951619	7.071668
D918	hxk1-2	'-Fe'	'-Glc'	SecondBatch	623	116	light	259.080194	7.200243
D918	hxk1-2	'-Fe'	'-Glc'	SecondBatch	624	117	light	259.080194	7.200243
D918	hxk1-2	'-Fe'	'-Glc'	SecondBatch	625	118	light	259.594498	7.714547
D918	hxk1-2	'-Fe'	'-Glc'	SecondBatch	626	119	light	259.465922	7.585971
D918	hxk1-2	'-Fe'	'-Glc'	SecondBatch	627	120	light	259.594498	7.714547
D918	hxk1-2	'-Fe'	'-Glc'	SecondBatch	628	121	light	259.594498	7.714547
D918	hxk1-2	'-Fe'	'-Glc'	SecondBatch	629	122	light	259.980225	8.100274
D918	hxk1-2	'-Fe'	'-Glc'	SecondBatch	630	123	light	259.980225	8.100274
D918	hxk1-2	'-Fe'	'-Glc'	SecondBatch	631	124	light	260.365952	8.486001
D918	hxk1-2	'-Fe'	'-Glc'	SecondBatch	632	125	light	260.365952	8.486001
D918	hxk1-2	'-Fe'	'-Glc'	SecondBatch	633	126	light	260.494528	8.614577
D918	hxk1-2	'-Fe'	'-Glc'	SecondBatch	634	127	light	260.623104	8.743153
D918	hxk1-2	'-Fe'	'-Glc'	SecondBatch	635	128	light	260.75168	8.871729
D918	hxk1-2	'-Fe'	'-Glc'	SecondBatch	636	129	light	260.75168	8.871729
D918	hxk1-2	'-Fe'	'-Glc'	SecondBatch	637	130	light	261.265983	9.386032
D918	hxk1-2	'-Fe'	'-Glc'	SecondBatch	638	131	light	261.265983	9.386032
D918	hxk1-2	'-Fe'	'-Glc'	SecondBatch	639	132	light	261.394559	9.514608
D918	hxk1-2	'-Fe'	'-Glc'	SecondBatch	640	133	light	261.523134	9.643183
D918	hxk1-2	'-Fe'	'-Glc'	SecondBatch	641	134	light	261.780286	9.900335
D918	hxk1-2	'-Fe'	'-Glc'	SecondBatch	642	135	light	261.523134	9.643183
D918	hxk1-2	'-Fe'	'-Glc'	SecondBatch	643	136	light	261.780286	9.900335
D918	hxk1-2	'-Fe'	'-Glc'	SecondBatch	644	137	light	262.037437	10.157486
D918	hxk1-2	'-Fe'	'-Glc'	SecondBatch	645	138	light	261.780286	9.900335
D918	hxk1-2	'-Fe'	'-Glc'	SecondBatch	646	139	light	261.908862	10.028911
D918	hxk1-2	'-Fe'	'-Glc'	SecondBatch	647	140	light	262.037437	10.157486
D918	hxk1-2	'-Fe'	'-Glc'	SecondBatch	648	141	light	261.523134	9.643183
D918	hxk1-2	'-Fe'	'-Glc'	SecondBatch	649	142	light	261.780286	9.900335
D918	hxk1-2	'-Fe'	'-Glc'	SecondBatch	650	143	light	262.037437	10.157486
D918	hxk1-2	'-Fe'	'-Glc'	SecondBatch	651	144	light	262.294589	10.414638
D918	hxk1-2	'-Fe'	'-Glc'	SecondBatch	652	145	light	262.166013	10.286062
D918	hxk1-2	'-Fe'	'-Glc'	SecondBatch	653	146	light	262.680316	10.800365
D918	hxk1-2	'-Fe'	'-Glc'	SecondBatch	654	147	light	262.423165	10.543214
D918	hxk1-2	'-Fe'	'-Glc'	SecondBatch	655	148	light	262.037437	10.157486
D918	hxk1-2	'-Fe'	'-Glc'	SecondBatch	656	149	light	262.166013	10.286062
D918	hxk1-2	'-Fe'	'-Glc'	SecondBatch	657	150	light	262.423165	10.543214
D918	hxk1-2	'-Fe'	'-Glc'	SecondBatch	658	151	light	262.423165	10.543214
D918	hxk1-2	'-Fe'	'-Glc'	SecondBatch	659	152	light	262.680316	10.800365
D918	hxk1-2	'-Fe'	'-Glc'	SecondBatch	660	153	light	262.680316	10.800365
D918	hxk1-2	'-Fe'	'-Glc'	SecondBatch	661	154	light	262.680316	10.800365
D918	hxk1-2	'-Fe'	'-Glc'	SecondBatch	662	155	light	262.808892	10.928941
D918	hxk1-2	'-Fe'	'-Glc'	SecondBatch	663	156	light	262.937468	11.057517
D918	hxk1-2	'-Fe'	'-Glc'	SecondBatch	664	157	light	263.323195	11.443244
D918	hxk1-2	'-Fe'	'-Glc'	SecondBatch	665	158	light	263.194619	11.314668
D918	hxk1-2	'-Fe'	'-Glc'	SecondBatch	666	159	light	263.580347	11.700396
D918	hxk1-2	'-Fe'	'-Glc'	SecondBatch	667	160	light	263.580347	11.700396
D918	hxk1-2	'-Fe'	'-Glc'	SecondBatch	668	161	light	263.580347	11.700396
D918	hxk1-2	'-Fe'	'-Glc'	SecondBatch	669	162	light	263.966074	12.086123
D918	hxk1-2	'-Fe'	'-Glc'	SecondBatch	670	163	light	263.837498	11.957547
D918	hxk1-2	'-Fe'	'-Glc'	SecondBatch	671	164	light	263.837498	11.957547
D918	hxk1-2	'-Fe'	'-Glc'	SecondBatch	672	165	light	264.09465	12.214699
D918	hxk1-2	'-Fe'	'-Glc'	SecondBatch	673	166	light	263.966074	12.086123
D918	hxk1-2	'-Fe'	'-Glc'	SecondBatch	674	167	light	263.966074	12.086123
D918	hxk1-2	'-Fe'	'-Glc'	SecondBatch	675	168	light	264.223226	12.343275
D918	hxk1-2	'-Fe'	'-Glc'	SecondBatch	676	169	light	264.608953	12.729002
D918	hxk1-2	'-Fe'	'-Glc'	SecondBatch	677	170	light	264.737529	12.857578
D918	hxk1-2	'-Fe'	'-Glc'	SecondBatch	678	171	light	264.737529	12.857578
D918	hxk1-2	'-Fe'	'-Glc'	SecondBatch	679	172	light	264.737529	12.857578
D918	hxk1-2	'-Fe'	'-Glc'	SecondBatch	680	173	light	264.866105	12.986154
D918	hxk1-2	'-Fe'	'-Glc'	SecondBatch	681	174	light	265.251832	13.371881
D918	hxk1-2	'-Fe'	'-Glc'	SecondBatch	682	175	light	265.380408	13.500457
D918	hxk1-2	'-Fe'	'-Glc'	SecondBatch	683	176	light	265.123256	13.243305
D918	hxk1-2	'-Fe'	'-Glc'	SecondBatch	684	177	light	265.251832	13.371881
D918	hxk1-2	'-Fe'	'-Glc'	SecondBatch	685	178	light	264.99468	13.114729
D918	hxk1-2	'-Fe'	'-Glc'	SecondBatch	686	179	light	265.380408	13.500457
D918	hxk1-2	'-Fe'	'-Glc'	SecondBatch	687	180	light	265.508983	13.629032
D918	hxk1-2	'-Fe'	'-Glc'	SecondBatch	688	181	light	265.637559	13.757608
D918	hxk1-2	'-Fe'	'-Glc'	SecondBatch	689	182	light	265.380408	13.500457
D918	hxk1-2	'-Fe'	'-Glc'	SecondBatch	690	183	light	266.023287	14.143336
D918	hxk1-2	'-Fe'	'-Glc'	SecondBatch	691	184	light	265.637559	13.757608
D918	hxk1-2	'-Fe'	'-Glc'	SecondBatch	692	185	light	265.894711	14.01476
D918	hxk1-2	'-Fe'	'-Glc'	SecondBatch	693	186	light	266.151862	14.271911
D918	hxk1-2	'-Fe'	'-Glc'	SecondBatch	694	187	light	266.280438	14.400487
D918	hxk1-2	'-Fe'	'-Glc'	SecondBatch	695	188	light	266.151862	14.271911
D918	hxk1-2	'-Fe'	'-Glc'	SecondBatch	696	189	light	266.280438	14.400487
D918	hxk1-2	'-Fe'	'-Glc'	SecondBatch	697	190	light	266.409014	14.529063
D918	hxk1-2	'-Fe'	'-Glc'	SecondBatch	698	191	light	266.280438	14.400487
D918	hxk1-2	'-Fe'	'-Glc'	SecondBatch	699	192	light	266.023287	14.143336
D918	hxk1-2	'-Fe'	'-Glc'	SecondBatch	700	193	light	266.023287	14.143336
D918	hxk1-2	'-Fe'	'-Glc'	SecondBatch	701	194	light	266.280438	14.400487
D918	hxk1-2	'-Fe'	'-Glc'	SecondBatch	702	195	light	266.280438	14.400487
D918	hxk1-2	'-Fe'	'-Glc'	SecondBatch	703	196	light	266.53759	14.657639
D918	hxk1-2	'-Fe'	'-Glc'	SecondBatch	704	197	light	266.53759	14.657639
D918	hxk1-2	'-Fe'	'-Glc'	SecondBatch	705	198	light	266.923317	15.043366
D918	hxk1-2	'-Fe'	'-Glc'	SecondBatch	706	199	light	266.794741	14.91479
D918	hxk1-2	'-Fe'	'-Glc'	SecondBatch	707	200	light	267.051893	15.171942
D921	hxk1-2	'-Fe'	'+Glc'	SecondBatch	1213	-200	dark	253.165709	3.728698
D921	hxk1-2	'-Fe'	'+Glc'	SecondBatch	1214	-199	dark	253.037133	3.600122
D921	hxk1-2	'-Fe'	'+Glc'	SecondBatch	1215	-198	dark	252.779981	3.34297
D921	hxk1-2	'-Fe'	'+Glc'	SecondBatch	1216	-197	dark	253.037133	3.600122
D921	hxk1-2	'-Fe'	'+Glc'	SecondBatch	1217	-196	dark	252.908557	3.471546
D921	hxk1-2	'-Fe'	'+Glc'	SecondBatch	1218	-195	dark	253.165709	3.728698
D921	hxk1-2	'-Fe'	'+Glc'	SecondBatch	1219	-194	dark	252.908557	3.471546
D921	hxk1-2	'-Fe'	'+Glc'	SecondBatch	1220	-193	dark	252.779981	3.34297
D921	hxk1-2	'-Fe'	'+Glc'	SecondBatch	1221	-192	dark	253.165709	3.728698
D921	hxk1-2	'-Fe'	'+Glc'	SecondBatch	1222	-191	dark	253.037133	3.600122
D921	hxk1-2	'-Fe'	'+Glc'	SecondBatch	1223	-190	dark	253.037133	3.600122
D921	hxk1-2	'-Fe'	'+Glc'	SecondBatch	1224	-189	dark	253.165709	3.728698
D921	hxk1-2	'-Fe'	'+Glc'	SecondBatch	1225	-188	dark	252.908557	3.471546
D921	hxk1-2	'-Fe'	'+Glc'	SecondBatch	1226	-187	dark	253.037133	3.600122
D921	hxk1-2	'-Fe'	'+Glc'	SecondBatch	1227	-186	dark	253.165709	3.728698
D921	hxk1-2	'-Fe'	'+Glc'	SecondBatch	1228	-185	dark	253.037133	3.600122
D921	hxk1-2	'-Fe'	'+Glc'	SecondBatch	1229	-184	dark	253.037133	3.600122
D921	hxk1-2	'-Fe'	'+Glc'	SecondBatch	1230	-183	dark	252.908557	3.471546
D921	hxk1-2	'-Fe'	'+Glc'	SecondBatch	1231	-182	dark	253.037133	3.600122
D921	hxk1-2	'-Fe'	'+Glc'	SecondBatch	1232	-181	dark	252.908557	3.471546
D921	hxk1-2	'-Fe'	'+Glc'	SecondBatch	1233	-180	dark	252.908557	3.471546
D921	hxk1-2	'-Fe'	'+Glc'	SecondBatch	1234	-179	dark	252.779981	3.34297
D921	hxk1-2	'-Fe'	'+Glc'	SecondBatch	1235	-178	dark	252.908557	3.471546
D921	hxk1-2	'-Fe'	'+Glc'	SecondBatch	1236	-177	dark	252.779981	3.34297
D921	hxk1-2	'-Fe'	'+Glc'	SecondBatch	1237	-176	dark	252.779981	3.34297
D921	hxk1-2	'-Fe'	'+Glc'	SecondBatch	1238	-175	dark	253.037133	3.600122
D921	hxk1-2	'-Fe'	'+Glc'	SecondBatch	1239	-174	dark	252.779981	3.34297
D921	hxk1-2	'-Fe'	'+Glc'	SecondBatch	1240	-173	dark	252.651406	3.214395
D921	hxk1-2	'-Fe'	'+Glc'	SecondBatch	1241	-172	dark	252.779981	3.34297
D921	hxk1-2	'-Fe'	'+Glc'	SecondBatch	1242	-171	dark	252.779981	3.34297
D921	hxk1-2	'-Fe'	'+Glc'	SecondBatch	1243	-170	dark	252.651406	3.214395
D921	hxk1-2	'-Fe'	'+Glc'	SecondBatch	1244	-169	dark	252.908557	3.471546
D921	hxk1-2	'-Fe'	'+Glc'	SecondBatch	1245	-168	dark	252.52283	3.085819
D921	hxk1-2	'-Fe'	'+Glc'	SecondBatch	1246	-167	dark	252.52283	3.085819
D921	hxk1-2	'-Fe'	'+Glc'	SecondBatch	1247	-166	dark	252.52283	3.085819
D921	hxk1-2	'-Fe'	'+Glc'	SecondBatch	1248	-165	dark	252.52283	3.085819
D921	hxk1-2	'-Fe'	'+Glc'	SecondBatch	1249	-164	dark	252.779981	3.34297
D921	hxk1-2	'-Fe'	'+Glc'	SecondBatch	1250	-163	dark	252.52283	3.085819
D921	hxk1-2	'-Fe'	'+Glc'	SecondBatch	1251	-162	dark	252.651406	3.214395
D921	hxk1-2	'-Fe'	'+Glc'	SecondBatch	1252	-161	dark	252.394254	2.957243
D921	hxk1-2	'-Fe'	'+Glc'	SecondBatch	1253	-160	dark	252.394254	2.957243
D921	hxk1-2	'-Fe'	'+Glc'	SecondBatch	1254	-159	dark	252.52283	3.085819
D921	hxk1-2	'-Fe'	'+Glc'	SecondBatch	1255	-158	dark	252.394254	2.957243
D921	hxk1-2	'-Fe'	'+Glc'	SecondBatch	1256	-157	dark	252.52283	3.085819
D921	hxk1-2	'-Fe'	'+Glc'	SecondBatch	1257	-156	dark	252.52283	3.085819
D921	hxk1-2	'-Fe'	'+Glc'	SecondBatch	1258	-155	dark	252.908557	3.471546
D921	hxk1-2	'-Fe'	'+Glc'	SecondBatch	1259	-154	dark	252.52283	3.085819
D921	hxk1-2	'-Fe'	'+Glc'	SecondBatch	1260	-153	dark	252.651406	3.214395
D921	hxk1-2	'-Fe'	'+Glc'	SecondBatch	1261	-152	dark	252.394254	2.957243
D921	hxk1-2	'-Fe'	'+Glc'	SecondBatch	1262	-151	dark	252.52283	3.085819
D921	hxk1-2	'-Fe'	'+Glc'	SecondBatch	1263	-150	dark	252.394254	2.957243
D921	hxk1-2	'-Fe'	'+Glc'	SecondBatch	1264	-149	dark	252.394254	2.957243
D921	hxk1-2	'-Fe'	'+Glc'	SecondBatch	1265	-148	dark	252.265678	2.828667
D921	hxk1-2	'-Fe'	'+Glc'	SecondBatch	1266	-147	dark	252.394254	2.957243
D921	hxk1-2	'-Fe'	'+Glc'	SecondBatch	1267	-146	dark	252.394254	2.957243
D921	hxk1-2	'-Fe'	'+Glc'	SecondBatch	1268	-145	dark	252.394254	2.957243
D921	hxk1-2	'-Fe'	'+Glc'	SecondBatch	1269	-144	dark	252.265678	2.828667
D921	hxk1-2	'-Fe'	'+Glc'	SecondBatch	1270	-143	dark	252.137102	2.700091
D921	hxk1-2	'-Fe'	'+Glc'	SecondBatch	1271	-142	dark	252.265678	2.828667
D921	hxk1-2	'-Fe'	'+Glc'	SecondBatch	1272	-141	dark	252.137102	2.700091
D921	hxk1-2	'-Fe'	'+Glc'	SecondBatch	1273	-140	dark	252.265678	2.828667
D921	hxk1-2	'-Fe'	'+Glc'	SecondBatch	1274	-139	dark	252.137102	2.700091
D921	hxk1-2	'-Fe'	'+Glc'	SecondBatch	1275	-138	dark	252.265678	2.828667
D921	hxk1-2	'-Fe'	'+Glc'	SecondBatch	1276	-137	dark	252.265678	2.828667
D921	hxk1-2	'-Fe'	'+Glc'	SecondBatch	1277	-136	dark	252.265678	2.828667
D921	hxk1-2	'-Fe'	'+Glc'	SecondBatch	1278	-135	dark	252.394254	2.957243
D921	hxk1-2	'-Fe'	'+Glc'	SecondBatch	1279	-134	dark	252.265678	2.828667
D921	hxk1-2	'-Fe'	'+Glc'	SecondBatch	1280	-133	dark	252.137102	2.700091
D921	hxk1-2	'-Fe'	'+Glc'	SecondBatch	1281	-132	dark	252.265678	2.828667
D921	hxk1-2	'-Fe'	'+Glc'	SecondBatch	1282	-131	dark	252.008527	2.571516
D921	hxk1-2	'-Fe'	'+Glc'	SecondBatch	1283	-130	dark	252.137102	2.700091
D921	hxk1-2	'-Fe'	'+Glc'	SecondBatch	1284	-129	dark	252.008527	2.571516
D921	hxk1-2	'-Fe'	'+Glc'	SecondBatch	1285	-128	dark	252.137102	2.700091
D921	hxk1-2	'-Fe'	'+Glc'	SecondBatch	1286	-127	dark	252.008527	2.571516
D921	hxk1-2	'-Fe'	'+Glc'	SecondBatch	1287	-126	dark	251.879951	2.44294
D921	hxk1-2	'-Fe'	'+Glc'	SecondBatch	1288	-125	dark	251.879951	2.44294
D921	hxk1-2	'-Fe'	'+Glc'	SecondBatch	1289	-124	dark	251.879951	2.44294
D921	hxk1-2	'-Fe'	'+Glc'	SecondBatch	1290	-123	dark	252.008527	2.571516
D921	hxk1-2	'-Fe'	'+Glc'	SecondBatch	1291	-122	dark	251.879951	2.44294
D921	hxk1-2	'-Fe'	'+Glc'	SecondBatch	1292	-121	dark	252.008527	2.571516
D921	hxk1-2	'-Fe'	'+Glc'	SecondBatch	1293	-120	dark	252.008527	2.571516
D921	hxk1-2	'-Fe'	'+Glc'	SecondBatch	1294	-119	dark	252.265678	2.828667
D921	hxk1-2	'-Fe'	'+Glc'	SecondBatch	1295	-118	dark	251.751375	2.314364
D921	hxk1-2	'-Fe'	'+Glc'	SecondBatch	1296	-117	dark	252.008527	2.571516
D921	hxk1-2	'-Fe'	'+Glc'	SecondBatch	1297	-116	dark	251.751375	2.314364
D921	hxk1-2	'-Fe'	'+Glc'	SecondBatch	1298	-115	dark	251.494224	2.057213
D921	hxk1-2	'-Fe'	'+Glc'	SecondBatch	1299	-114	dark	251.622799	2.185788
D921	hxk1-2	'-Fe'	'+Glc'	SecondBatch	1300	-113	dark	251.622799	2.185788
D921	hxk1-2	'-Fe'	'+Glc'	SecondBatch	1301	-112	dark	251.751375	2.314364
D921	hxk1-2	'-Fe'	'+Glc'	SecondBatch	1302	-111	dark	251.751375	2.314364
D921	hxk1-2	'-Fe'	'+Glc'	SecondBatch	1303	-110	dark	251.751375	2.314364
D921	hxk1-2	'-Fe'	'+Glc'	SecondBatch	1304	-109	dark	251.622799	2.185788
D921	hxk1-2	'-Fe'	'+Glc'	SecondBatch	1305	-108	dark	251.365648	1.928637
D921	hxk1-2	'-Fe'	'+Glc'	SecondBatch	1306	-107	dark	251.622799	2.185788
D921	hxk1-2	'-Fe'	'+Glc'	SecondBatch	1307	-106	dark	251.365648	1.928637
D921	hxk1-2	'-Fe'	'+Glc'	SecondBatch	1308	-105	dark	251.622799	2.185788
D921	hxk1-2	'-Fe'	'+Glc'	SecondBatch	1309	-104	dark	251.494224	2.057213
D921	hxk1-2	'-Fe'	'+Glc'	SecondBatch	1310	-103	dark	251.365648	1.928637
D921	hxk1-2	'-Fe'	'+Glc'	SecondBatch	1311	-102	dark	251.494224	2.057213
D921	hxk1-2	'-Fe'	'+Glc'	SecondBatch	1312	-101	dark	251.365648	1.928637
D921	hxk1-2	'-Fe'	'+Glc'	SecondBatch	1313	-100	dark	251.108496	1.671485
D921	hxk1-2	'-Fe'	'+Glc'	SecondBatch	1314	-99	dark	251.237072	1.800061
D921	hxk1-2	'-Fe'	'+Glc'	SecondBatch	1315	-98	dark	251.494224	2.057213
D921	hxk1-2	'-Fe'	'+Glc'	SecondBatch	1316	-97	dark	251.365648	1.928637
D921	hxk1-2	'-Fe'	'+Glc'	SecondBatch	1317	-96	dark	251.237072	1.800061
D921	hxk1-2	'-Fe'	'+Glc'	SecondBatch	1318	-95	dark	251.365648	1.928637
D921	hxk1-2	'-Fe'	'+Glc'	SecondBatch	1319	-94	dark	251.365648	1.928637
D921	hxk1-2	'-Fe'	'+Glc'	SecondBatch	1320	-93	dark	251.365648	1.928637
D921	hxk1-2	'-Fe'	'+Glc'	SecondBatch	1321	-92	dark	251.237072	1.800061
D921	hxk1-2	'-Fe'	'+Glc'	SecondBatch	1322	-91	dark	251.365648	1.928637
D921	hxk1-2	'-Fe'	'+Glc'	SecondBatch	1323	-90	dark	251.237072	1.800061
D921	hxk1-2	'-Fe'	'+Glc'	SecondBatch	1324	-89	dark	251.622799	2.185788
D921	hxk1-2	'-Fe'	'+Glc'	SecondBatch	1325	-88	dark	251.237072	1.800061
D921	hxk1-2	'-Fe'	'+Glc'	SecondBatch	1326	-87	dark	251.237072	1.800061
D921	hxk1-2	'-Fe'	'+Glc'	SecondBatch	1327	-86	dark	250.851345	1.414334
D921	hxk1-2	'-Fe'	'+Glc'	SecondBatch	1328	-85	dark	250.851345	1.414334
D921	hxk1-2	'-Fe'	'+Glc'	SecondBatch	1329	-84	dark	250.97992	1.542909
D921	hxk1-2	'-Fe'	'+Glc'	SecondBatch	1330	-83	dark	251.237072	1.800061
D921	hxk1-2	'-Fe'	'+Glc'	SecondBatch	1331	-82	dark	250.97992	1.542909
D921	hxk1-2	'-Fe'	'+Glc'	SecondBatch	1332	-81	dark	251.237072	1.800061
D921	hxk1-2	'-Fe'	'+Glc'	SecondBatch	1333	-80	dark	251.108496	1.671485
D921	hxk1-2	'-Fe'	'+Glc'	SecondBatch	1334	-79	dark	250.97992	1.542909
D921	hxk1-2	'-Fe'	'+Glc'	SecondBatch	1335	-78	dark	250.97992	1.542909
D921	hxk1-2	'-Fe'	'+Glc'	SecondBatch	1336	-77	dark	250.851345	1.414334
D921	hxk1-2	'-Fe'	'+Glc'	SecondBatch	1337	-76	dark	251.108496	1.671485
D921	hxk1-2	'-Fe'	'+Glc'	SecondBatch	1338	-75	dark	250.722769	1.285758
D921	hxk1-2	'-Fe'	'+Glc'	SecondBatch	1339	-74	dark	250.594193	1.157182
D921	hxk1-2	'-Fe'	'+Glc'	SecondBatch	1340	-73	dark	250.851345	1.414334
D921	hxk1-2	'-Fe'	'+Glc'	SecondBatch	1341	-72	dark	250.97992	1.542909
D921	hxk1-2	'-Fe'	'+Glc'	SecondBatch	1342	-71	dark	250.97992	1.542909
D921	hxk1-2	'-Fe'	'+Glc'	SecondBatch	1343	-70	dark	250.851345	1.414334
D921	hxk1-2	'-Fe'	'+Glc'	SecondBatch	1344	-69	dark	250.722769	1.285758
D921	hxk1-2	'-Fe'	'+Glc'	SecondBatch	1345	-68	dark	250.722769	1.285758
D921	hxk1-2	'-Fe'	'+Glc'	SecondBatch	1346	-67	dark	250.594193	1.157182
D921	hxk1-2	'-Fe'	'+Glc'	SecondBatch	1347	-66	dark	250.722769	1.285758
D921	hxk1-2	'-Fe'	'+Glc'	SecondBatch	1348	-65	dark	250.722769	1.285758
D921	hxk1-2	'-Fe'	'+Glc'	SecondBatch	1349	-64	dark	250.594193	1.157182
D921	hxk1-2	'-Fe'	'+Glc'	SecondBatch	1350	-63	dark	250.594193	1.157182
D921	hxk1-2	'-Fe'	'+Glc'	SecondBatch	1351	-62	dark	250.594193	1.157182
D921	hxk1-2	'-Fe'	'+Glc'	SecondBatch	1352	-61	dark	250.594193	1.157182
D921	hxk1-2	'-Fe'	'+Glc'	SecondBatch	1353	-60	dark	250.465617	1.028606
D921	hxk1-2	'-Fe'	'+Glc'	SecondBatch	1354	-59	dark	250.465617	1.028606
D921	hxk1-2	'-Fe'	'+Glc'	SecondBatch	1355	-58	dark	250.594193	1.157182
D921	hxk1-2	'-Fe'	'+Glc'	SecondBatch	1356	-57	dark	250.465617	1.028606
D921	hxk1-2	'-Fe'	'+Glc'	SecondBatch	1357	-56	dark	250.594193	1.157182
D921	hxk1-2	'-Fe'	'+Glc'	SecondBatch	1358	-55	dark	250.594193	1.157182
D921	hxk1-2	'-Fe'	'+Glc'	SecondBatch	1359	-54	dark	250.594193	1.157182
D921	hxk1-2	'-Fe'	'+Glc'	SecondBatch	1360	-53	dark	250.594193	1.157182
D921	hxk1-2	'-Fe'	'+Glc'	SecondBatch	1361	-52	dark	250.337042	0.900031
D921	hxk1-2	'-Fe'	'+Glc'	SecondBatch	1362	-51	dark	250.465617	1.028606
D921	hxk1-2	'-Fe'	'+Glc'	SecondBatch	1363	-50	dark	250.465617	1.028606
D921	hxk1-2	'-Fe'	'+Glc'	SecondBatch	1364	-49	dark	250.07989	0.642879
D921	hxk1-2	'-Fe'	'+Glc'	SecondBatch	1365	-48	dark	250.337042	0.900031
D921	hxk1-2	'-Fe'	'+Glc'	SecondBatch	1366	-47	dark	250.07989	0.642879
D921	hxk1-2	'-Fe'	'+Glc'	SecondBatch	1367	-46	dark	250.337042	0.900031
D921	hxk1-2	'-Fe'	'+Glc'	SecondBatch	1368	-45	dark	250.337042	0.900031
D921	hxk1-2	'-Fe'	'+Glc'	SecondBatch	1369	-44	dark	250.337042	0.900031
D921	hxk1-2	'-Fe'	'+Glc'	SecondBatch	1370	-43	dark	250.465617	1.028606
D921	hxk1-2	'-Fe'	'+Glc'	SecondBatch	1371	-42	dark	250.337042	0.900031
D921	hxk1-2	'-Fe'	'+Glc'	SecondBatch	1372	-41	dark	250.337042	0.900031
D921	hxk1-2	'-Fe'	'+Glc'	SecondBatch	1373	-40	dark	250.465617	1.028606
D921	hxk1-2	'-Fe'	'+Glc'	SecondBatch	1374	-39	dark	250.208466	0.771455
D921	hxk1-2	'-Fe'	'+Glc'	SecondBatch	1375	-38	dark	250.07989	0.642879
D921	hxk1-2	'-Fe'	'+Glc'	SecondBatch	1376	-37	dark	250.07989	0.642879
D921	hxk1-2	'-Fe'	'+Glc'	SecondBatch	1377	-36	dark	250.07989	0.642879
D921	hxk1-2	'-Fe'	'+Glc'	SecondBatch	1378	-35	dark	250.07989	0.642879
D921	hxk1-2	'-Fe'	'+Glc'	SecondBatch	1379	-34	dark	249.822738	0.385727
D921	hxk1-2	'-Fe'	'+Glc'	SecondBatch	1380	-33	dark	250.07989	0.642879
D921	hxk1-2	'-Fe'	'+Glc'	SecondBatch	1381	-32	dark	250.208466	0.771455
D921	hxk1-2	'-Fe'	'+Glc'	SecondBatch	1382	-31	dark	249.951314	0.514303
D921	hxk1-2	'-Fe'	'+Glc'	SecondBatch	1383	-30	dark	249.951314	0.514303
D921	hxk1-2	'-Fe'	'+Glc'	SecondBatch	1384	-29	dark	250.07989	0.642879
D921	hxk1-2	'-Fe'	'+Glc'	SecondBatch	1385	-28	dark	250.07989	0.642879
D921	hxk1-2	'-Fe'	'+Glc'	SecondBatch	1386	-27	dark	249.951314	0.514303
D921	hxk1-2	'-Fe'	'+Glc'	SecondBatch	1387	-26	dark	249.951314	0.514303
D921	hxk1-2	'-Fe'	'+Glc'	SecondBatch	1388	-25	dark	250.208466	0.771455
D921	hxk1-2	'-Fe'	'+Glc'	SecondBatch	1389	-24	dark	249.951314	0.514303
D921	hxk1-2	'-Fe'	'+Glc'	SecondBatch	1390	-23	dark	250.07989	0.642879
D921	hxk1-2	'-Fe'	'+Glc'	SecondBatch	1391	-22	dark	249.822738	0.385727
D921	hxk1-2	'-Fe'	'+Glc'	SecondBatch	1392	-21	dark	249.951314	0.514303
D921	hxk1-2	'-Fe'	'+Glc'	SecondBatch	1393	-20	dark	249.822738	0.385727
D921	hxk1-2	'-Fe'	'+Glc'	SecondBatch	1394	-19	dark	249.694163	0.257152
D921	hxk1-2	'-Fe'	'+Glc'	SecondBatch	1395	-18	dark	249.565587	0.128576
D921	hxk1-2	'-Fe'	'+Glc'	SecondBatch	1396	-17	dark	249.694163	0.257152
D921	hxk1-2	'-Fe'	'+Glc'	SecondBatch	1397	-16	dark	249.694163	0.257152
D921	hxk1-2	'-Fe'	'+Glc'	SecondBatch	1398	-15	dark	249.694163	0.257152
D921	hxk1-2	'-Fe'	'+Glc'	SecondBatch	1399	-14	dark	249.822738	0.385727
D921	hxk1-2	'-Fe'	'+Glc'	SecondBatch	1400	-13	dark	249.822738	0.385727
D921	hxk1-2	'-Fe'	'+Glc'	SecondBatch	1401	-12	dark	249.437011	0
D921	hxk1-2	'-Fe'	'+Glc'	SecondBatch	1402	-11	dark	249.437011	0
D921	hxk1-2	'-Fe'	'+Glc'	SecondBatch	1403	-10	dark	249.565587	0.128576
D921	hxk1-2	'-Fe'	'+Glc'	SecondBatch	1404	-9	dark	249.308435	-0.128576
D921	hxk1-2	'-Fe'	'+Glc'	SecondBatch	1405	-8	dark	249.308435	-0.128576
D921	hxk1-2	'-Fe'	'+Glc'	SecondBatch	1406	-7	dark	249.565587	0.128576
D921	hxk1-2	'-Fe'	'+Glc'	SecondBatch	1407	-6	dark	249.694163	0.257152
D921	hxk1-2	'-Fe'	'+Glc'	SecondBatch	1408	-5	dark	249.437011	0
D921	hxk1-2	'-Fe'	'+Glc'	SecondBatch	1409	-4	dark	249.308435	-0.128576
D921	hxk1-2	'-Fe'	'+Glc'	SecondBatch	1410	-3	dark	249.565587	0.128576
D921	hxk1-2	'-Fe'	'+Glc'	SecondBatch	1411	-2	dark	249.565587	0.128576
D921	hxk1-2	'-Fe'	'+Glc'	SecondBatch	1412	-1	dark	249.308435	-0.128576
D921	hxk1-2	'-Fe'	'+Glc'	SecondBatch	1413	0	light	249.437011	0
D921	hxk1-2	'-Fe'	'+Glc'	SecondBatch	1414	1	light	249.437011	0
D921	hxk1-2	'-Fe'	'+Glc'	SecondBatch	1415	2	light	249.17986	-0.257151
D921	hxk1-2	'-Fe'	'+Glc'	SecondBatch	1416	3	light	249.17986	-0.257151
D921	hxk1-2	'-Fe'	'+Glc'	SecondBatch	1417	4	light	249.437011	0
D921	hxk1-2	'-Fe'	'+Glc'	SecondBatch	1418	5	light	249.308435	-0.128576
D921	hxk1-2	'-Fe'	'+Glc'	SecondBatch	1419	6	light	249.17986	-0.257151
D921	hxk1-2	'-Fe'	'+Glc'	SecondBatch	1420	7	light	249.308435	-0.128576
D921	hxk1-2	'-Fe'	'+Glc'	SecondBatch	1421	8	light	249.308435	-0.128576
D921	hxk1-2	'-Fe'	'+Glc'	SecondBatch	1422	9	light	249.308435	-0.128576
D921	hxk1-2	'-Fe'	'+Glc'	SecondBatch	1423	10	light	249.051284	-0.385727
D921	hxk1-2	'-Fe'	'+Glc'	SecondBatch	1424	11	light	249.17986	-0.257151
D921	hxk1-2	'-Fe'	'+Glc'	SecondBatch	1425	12	light	249.308435	-0.128576
D921	hxk1-2	'-Fe'	'+Glc'	SecondBatch	1426	13	light	249.17986	-0.257151
D921	hxk1-2	'-Fe'	'+Glc'	SecondBatch	1427	14	light	249.051284	-0.385727
D921	hxk1-2	'-Fe'	'+Glc'	SecondBatch	1428	15	light	249.051284	-0.385727
D921	hxk1-2	'-Fe'	'+Glc'	SecondBatch	1429	16	light	249.051284	-0.385727
D921	hxk1-2	'-Fe'	'+Glc'	SecondBatch	1430	17	light	248.922708	-0.514303
D921	hxk1-2	'-Fe'	'+Glc'	SecondBatch	1431	18	light	249.051284	-0.385727
D921	hxk1-2	'-Fe'	'+Glc'	SecondBatch	1432	19	light	249.051284	-0.385727
D921	hxk1-2	'-Fe'	'+Glc'	SecondBatch	1433	20	light	248.922708	-0.514303
D921	hxk1-2	'-Fe'	'+Glc'	SecondBatch	1434	21	light	249.17986	-0.257151
D921	hxk1-2	'-Fe'	'+Glc'	SecondBatch	1435	22	light	249.17986	-0.257151
D921	hxk1-2	'-Fe'	'+Glc'	SecondBatch	1436	23	light	249.051284	-0.385727
D921	hxk1-2	'-Fe'	'+Glc'	SecondBatch	1437	24	light	248.794132	-0.642879
D921	hxk1-2	'-Fe'	'+Glc'	SecondBatch	1438	25	light	249.051284	-0.385727
D921	hxk1-2	'-Fe'	'+Glc'	SecondBatch	1439	26	light	249.17986	-0.257151
D921	hxk1-2	'-Fe'	'+Glc'	SecondBatch	1440	27	light	249.17986	-0.257151
D921	hxk1-2	'-Fe'	'+Glc'	SecondBatch	1441	28	light	249.051284	-0.385727
D921	hxk1-2	'-Fe'	'+Glc'	SecondBatch	1442	29	light	249.17986	-0.257151
D921	hxk1-2	'-Fe'	'+Glc'	SecondBatch	1443	30	light	249.051284	-0.385727
D921	hxk1-2	'-Fe'	'+Glc'	SecondBatch	1444	31	light	249.437011	0
D921	hxk1-2	'-Fe'	'+Glc'	SecondBatch	1445	32	light	249.17986	-0.257151
D921	hxk1-2	'-Fe'	'+Glc'	SecondBatch	1446	33	light	249.308435	-0.128576
D921	hxk1-2	'-Fe'	'+Glc'	SecondBatch	1447	34	light	249.308435	-0.128576
D921	hxk1-2	'-Fe'	'+Glc'	SecondBatch	1448	35	light	249.308435	-0.128576
D921	hxk1-2	'-Fe'	'+Glc'	SecondBatch	1449	36	light	249.437011	0
D921	hxk1-2	'-Fe'	'+Glc'	SecondBatch	1450	37	light	249.822738	0.385727
D921	hxk1-2	'-Fe'	'+Glc'	SecondBatch	1451	38	light	249.308435	-0.128576
D921	hxk1-2	'-Fe'	'+Glc'	SecondBatch	1452	39	light	249.308435	-0.128576
D921	hxk1-2	'-Fe'	'+Glc'	SecondBatch	1453	40	light	249.694163	0.257152
D921	hxk1-2	'-Fe'	'+Glc'	SecondBatch	1454	41	light	249.694163	0.257152
D921	hxk1-2	'-Fe'	'+Glc'	SecondBatch	1455	42	light	249.437011	0
D921	hxk1-2	'-Fe'	'+Glc'	SecondBatch	1456	43	light	249.565587	0.128576
D921	hxk1-2	'-Fe'	'+Glc'	SecondBatch	1457	44	light	249.565587	0.128576
D921	hxk1-2	'-Fe'	'+Glc'	SecondBatch	1458	45	light	249.694163	0.257152
D921	hxk1-2	'-Fe'	'+Glc'	SecondBatch	1459	46	light	249.437011	0
D921	hxk1-2	'-Fe'	'+Glc'	SecondBatch	1460	47	light	249.694163	0.257152
D921	hxk1-2	'-Fe'	'+Glc'	SecondBatch	1461	48	light	249.694163	0.257152
D921	hxk1-2	'-Fe'	'+Glc'	SecondBatch	1462	49	light	249.951314	0.514303
D921	hxk1-2	'-Fe'	'+Glc'	SecondBatch	1463	50	light	249.822738	0.385727
D921	hxk1-2	'-Fe'	'+Glc'	SecondBatch	1464	51	light	249.822738	0.385727
D921	hxk1-2	'-Fe'	'+Glc'	SecondBatch	1465	52	light	250.07989	0.642879
D921	hxk1-2	'-Fe'	'+Glc'	SecondBatch	1466	53	light	249.822738	0.385727
D921	hxk1-2	'-Fe'	'+Glc'	SecondBatch	1467	54	light	249.951314	0.514303
D921	hxk1-2	'-Fe'	'+Glc'	SecondBatch	1468	55	light	249.694163	0.257152
D921	hxk1-2	'-Fe'	'+Glc'	SecondBatch	1469	56	light	249.951314	0.514303
D921	hxk1-2	'-Fe'	'+Glc'	SecondBatch	1470	57	light	249.951314	0.514303
D921	hxk1-2	'-Fe'	'+Glc'	SecondBatch	1471	58	light	250.07989	0.642879
D921	hxk1-2	'-Fe'	'+Glc'	SecondBatch	1472	59	light	250.07989	0.642879
D921	hxk1-2	'-Fe'	'+Glc'	SecondBatch	1473	60	light	249.822738	0.385727
D921	hxk1-2	'-Fe'	'+Glc'	SecondBatch	1474	61	light	250.07989	0.642879
D921	hxk1-2	'-Fe'	'+Glc'	SecondBatch	1475	62	light	250.337042	0.900031
D921	hxk1-2	'-Fe'	'+Glc'	SecondBatch	1476	63	light	250.208466	0.771455
D921	hxk1-2	'-Fe'	'+Glc'	SecondBatch	1477	64	light	250.208466	0.771455
D921	hxk1-2	'-Fe'	'+Glc'	SecondBatch	1478	65	light	250.337042	0.900031
D921	hxk1-2	'-Fe'	'+Glc'	SecondBatch	1479	66	light	250.465617	1.028606
D921	hxk1-2	'-Fe'	'+Glc'	SecondBatch	1480	67	light	250.465617	1.028606
D921	hxk1-2	'-Fe'	'+Glc'	SecondBatch	1481	68	light	250.337042	0.900031
D921	hxk1-2	'-Fe'	'+Glc'	SecondBatch	1482	69	light	250.594193	1.157182
D921	hxk1-2	'-Fe'	'+Glc'	SecondBatch	1483	70	light	250.594193	1.157182
D921	hxk1-2	'-Fe'	'+Glc'	SecondBatch	1484	71	light	250.465617	1.028606
D921	hxk1-2	'-Fe'	'+Glc'	SecondBatch	1485	72	light	250.722769	1.285758
D921	hxk1-2	'-Fe'	'+Glc'	SecondBatch	1486	73	light	250.337042	0.900031
D921	hxk1-2	'-Fe'	'+Glc'	SecondBatch	1487	74	light	250.722769	1.285758
D921	hxk1-2	'-Fe'	'+Glc'	SecondBatch	1488	75	light	250.465617	1.028606
D921	hxk1-2	'-Fe'	'+Glc'	SecondBatch	1489	76	light	250.851345	1.414334
D921	hxk1-2	'-Fe'	'+Glc'	SecondBatch	1490	77	light	250.851345	1.414334
D921	hxk1-2	'-Fe'	'+Glc'	SecondBatch	1491	78	light	250.97992	1.542909
D921	hxk1-2	'-Fe'	'+Glc'	SecondBatch	1492	79	light	250.851345	1.414334
D921	hxk1-2	'-Fe'	'+Glc'	SecondBatch	1493	80	light	251.237072	1.800061
D921	hxk1-2	'-Fe'	'+Glc'	SecondBatch	1494	81	light	251.237072	1.800061
D921	hxk1-2	'-Fe'	'+Glc'	SecondBatch	1495	82	light	251.108496	1.671485
D921	hxk1-2	'-Fe'	'+Glc'	SecondBatch	1496	83	light	250.97992	1.542909
D921	hxk1-2	'-Fe'	'+Glc'	SecondBatch	1497	84	light	251.365648	1.928637
D921	hxk1-2	'-Fe'	'+Glc'	SecondBatch	1498	85	light	251.365648	1.928637
D921	hxk1-2	'-Fe'	'+Glc'	SecondBatch	1499	86	light	251.237072	1.800061
D921	hxk1-2	'-Fe'	'+Glc'	SecondBatch	1500	87	light	251.494224	2.057213
D921	hxk1-2	'-Fe'	'+Glc'	SecondBatch	1501	88	light	251.622799	2.185788
D921	hxk1-2	'-Fe'	'+Glc'	SecondBatch	1502	89	light	251.494224	2.057213
D921	hxk1-2	'-Fe'	'+Glc'	SecondBatch	1503	90	light	251.365648	1.928637
D921	hxk1-2	'-Fe'	'+Glc'	SecondBatch	1504	91	light	251.622799	2.185788
D921	hxk1-2	'-Fe'	'+Glc'	SecondBatch	1505	92	light	251.622799	2.185788
D921	hxk1-2	'-Fe'	'+Glc'	SecondBatch	1506	93	light	251.494224	2.057213
D921	hxk1-2	'-Fe'	'+Glc'	SecondBatch	1507	94	light	251.751375	2.314364
D921	hxk1-2	'-Fe'	'+Glc'	SecondBatch	1508	95	light	251.751375	2.314364
D921	hxk1-2	'-Fe'	'+Glc'	SecondBatch	1509	96	light	251.622799	2.185788
D921	hxk1-2	'-Fe'	'+Glc'	SecondBatch	1510	97	light	251.879951	2.44294
D921	hxk1-2	'-Fe'	'+Glc'	SecondBatch	1511	98	light	252.008527	2.571516
D921	hxk1-2	'-Fe'	'+Glc'	SecondBatch	1512	99	light	251.879951	2.44294
D921	hxk1-2	'-Fe'	'+Glc'	SecondBatch	1513	100	light	251.879951	2.44294
D921	hxk1-2	'-Fe'	'+Glc'	SecondBatch	1514	101	light	251.879951	2.44294
D921	hxk1-2	'-Fe'	'+Glc'	SecondBatch	1515	102	light	252.394254	2.957243
D921	hxk1-2	'-Fe'	'+Glc'	SecondBatch	1516	103	light	252.265678	2.828667
D921	hxk1-2	'-Fe'	'+Glc'	SecondBatch	1517	104	light	252.137102	2.700091
D921	hxk1-2	'-Fe'	'+Glc'	SecondBatch	1518	105	light	252.265678	2.828667
D921	hxk1-2	'-Fe'	'+Glc'	SecondBatch	1519	106	light	252.394254	2.957243
D921	hxk1-2	'-Fe'	'+Glc'	SecondBatch	1520	107	light	252.265678	2.828667
D921	hxk1-2	'-Fe'	'+Glc'	SecondBatch	1521	108	light	252.394254	2.957243
D921	hxk1-2	'-Fe'	'+Glc'	SecondBatch	1522	109	light	252.52283	3.085819
D921	hxk1-2	'-Fe'	'+Glc'	SecondBatch	1523	110	light	252.52283	3.085819
D921	hxk1-2	'-Fe'	'+Glc'	SecondBatch	1524	111	light	252.394254	2.957243
D921	hxk1-2	'-Fe'	'+Glc'	SecondBatch	1525	112	light	252.52283	3.085819
D921	hxk1-2	'-Fe'	'+Glc'	SecondBatch	1526	113	light	252.651406	3.214395
D921	hxk1-2	'-Fe'	'+Glc'	SecondBatch	1527	114	light	252.52283	3.085819
D921	hxk1-2	'-Fe'	'+Glc'	SecondBatch	1528	115	light	252.651406	3.214395
D921	hxk1-2	'-Fe'	'+Glc'	SecondBatch	1529	116	light	252.779981	3.34297
D921	hxk1-2	'-Fe'	'+Glc'	SecondBatch	1530	117	light	252.779981	3.34297
D921	hxk1-2	'-Fe'	'+Glc'	SecondBatch	1531	118	light	252.779981	3.34297
D921	hxk1-2	'-Fe'	'+Glc'	SecondBatch	1532	119	light	252.779981	3.34297
D921	hxk1-2	'-Fe'	'+Glc'	SecondBatch	1533	120	light	253.037133	3.600122
D921	hxk1-2	'-Fe'	'+Glc'	SecondBatch	1534	121	light	252.908557	3.471546
D921	hxk1-2	'-Fe'	'+Glc'	SecondBatch	1535	122	light	252.908557	3.471546
D921	hxk1-2	'-Fe'	'+Glc'	SecondBatch	1536	123	light	253.037133	3.600122
D921	hxk1-2	'-Fe'	'+Glc'	SecondBatch	1537	124	light	253.037133	3.600122
D921	hxk1-2	'-Fe'	'+Glc'	SecondBatch	1538	125	light	253.165709	3.728698
D921	hxk1-2	'-Fe'	'+Glc'	SecondBatch	1539	126	light	253.165709	3.728698
D921	hxk1-2	'-Fe'	'+Glc'	SecondBatch	1540	127	light	253.551436	4.114425
D921	hxk1-2	'-Fe'	'+Glc'	SecondBatch	1541	128	light	253.294284	3.857273
D921	hxk1-2	'-Fe'	'+Glc'	SecondBatch	1542	129	light	253.294284	3.857273
D921	hxk1-2	'-Fe'	'+Glc'	SecondBatch	1543	130	light	253.42286	3.985849
D921	hxk1-2	'-Fe'	'+Glc'	SecondBatch	1544	131	light	253.42286	3.985849
D921	hxk1-2	'-Fe'	'+Glc'	SecondBatch	1545	132	light	253.551436	4.114425
D921	hxk1-2	'-Fe'	'+Glc'	SecondBatch	1546	133	light	253.680012	4.243001
D921	hxk1-2	'-Fe'	'+Glc'	SecondBatch	1547	134	light	253.680012	4.243001
D921	hxk1-2	'-Fe'	'+Glc'	SecondBatch	1548	135	light	253.808588	4.371577
D921	hxk1-2	'-Fe'	'+Glc'	SecondBatch	1549	136	light	253.937163	4.500152
D921	hxk1-2	'-Fe'	'+Glc'	SecondBatch	1550	137	light	253.680012	4.243001
D921	hxk1-2	'-Fe'	'+Glc'	SecondBatch	1551	138	light	254.065739	4.628728
D921	hxk1-2	'-Fe'	'+Glc'	SecondBatch	1552	139	light	253.937163	4.500152
D921	hxk1-2	'-Fe'	'+Glc'	SecondBatch	1553	140	light	253.937163	4.500152
D921	hxk1-2	'-Fe'	'+Glc'	SecondBatch	1554	141	light	253.937163	4.500152
D921	hxk1-2	'-Fe'	'+Glc'	SecondBatch	1555	142	light	254.065739	4.628728
D921	hxk1-2	'-Fe'	'+Glc'	SecondBatch	1556	143	light	254.322891	4.88588
D921	hxk1-2	'-Fe'	'+Glc'	SecondBatch	1557	144	light	254.322891	4.88588
D921	hxk1-2	'-Fe'	'+Glc'	SecondBatch	1558	145	light	254.322891	4.88588
D921	hxk1-2	'-Fe'	'+Glc'	SecondBatch	1559	146	light	254.322891	4.88588
D921	hxk1-2	'-Fe'	'+Glc'	SecondBatch	1560	147	light	254.322891	4.88588
D921	hxk1-2	'-Fe'	'+Glc'	SecondBatch	1561	148	light	254.451466	5.014455
D921	hxk1-2	'-Fe'	'+Glc'	SecondBatch	1562	149	light	254.451466	5.014455
D921	hxk1-2	'-Fe'	'+Glc'	SecondBatch	1563	150	light	254.580042	5.143031
D921	hxk1-2	'-Fe'	'+Glc'	SecondBatch	1564	151	light	254.708618	5.271607
D921	hxk1-2	'-Fe'	'+Glc'	SecondBatch	1565	152	light	254.580042	5.143031
D921	hxk1-2	'-Fe'	'+Glc'	SecondBatch	1566	153	light	254.837194	5.400183
D921	hxk1-2	'-Fe'	'+Glc'	SecondBatch	1567	154	light	254.837194	5.400183
D921	hxk1-2	'-Fe'	'+Glc'	SecondBatch	1568	155	light	254.580042	5.143031
D921	hxk1-2	'-Fe'	'+Glc'	SecondBatch	1569	156	light	254.708618	5.271607
D921	hxk1-2	'-Fe'	'+Glc'	SecondBatch	1570	157	light	254.96577	5.528759
D921	hxk1-2	'-Fe'	'+Glc'	SecondBatch	1571	158	light	254.96577	5.528759
D921	hxk1-2	'-Fe'	'+Glc'	SecondBatch	1572	159	light	254.837194	5.400183
D921	hxk1-2	'-Fe'	'+Glc'	SecondBatch	1573	160	light	255.094345	5.657334
D921	hxk1-2	'-Fe'	'+Glc'	SecondBatch	1574	161	light	255.222921	5.78591
D921	hxk1-2	'-Fe'	'+Glc'	SecondBatch	1575	162	light	254.708618	5.271607
D921	hxk1-2	'-Fe'	'+Glc'	SecondBatch	1576	163	light	255.351497	5.914486
D921	hxk1-2	'-Fe'	'+Glc'	SecondBatch	1577	164	light	255.351497	5.914486
D921	hxk1-2	'-Fe'	'+Glc'	SecondBatch	1578	165	light	255.351497	5.914486
D921	hxk1-2	'-Fe'	'+Glc'	SecondBatch	1579	166	light	255.351497	5.914486
D921	hxk1-2	'-Fe'	'+Glc'	SecondBatch	1580	167	light	255.480073	6.043062
D921	hxk1-2	'-Fe'	'+Glc'	SecondBatch	1581	168	light	255.608648	6.171637
D921	hxk1-2	'-Fe'	'+Glc'	SecondBatch	1582	169	light	255.608648	6.171637
D921	hxk1-2	'-Fe'	'+Glc'	SecondBatch	1583	170	light	255.608648	6.171637
D921	hxk1-2	'-Fe'	'+Glc'	SecondBatch	1584	171	light	255.737224	6.300213
D921	hxk1-2	'-Fe'	'+Glc'	SecondBatch	1585	172	light	255.608648	6.171637
D921	hxk1-2	'-Fe'	'+Glc'	SecondBatch	1586	173	light	255.737224	6.300213
D921	hxk1-2	'-Fe'	'+Glc'	SecondBatch	1587	174	light	255.8658	6.428789
D921	hxk1-2	'-Fe'	'+Glc'	SecondBatch	1588	175	light	256.122952	6.685941
D921	hxk1-2	'-Fe'	'+Glc'	SecondBatch	1589	176	light	256.251527	6.814516
D921	hxk1-2	'-Fe'	'+Glc'	SecondBatch	1590	177	light	255.994376	6.557365
D921	hxk1-2	'-Fe'	'+Glc'	SecondBatch	1591	178	light	256.122952	6.685941
D921	hxk1-2	'-Fe'	'+Glc'	SecondBatch	1592	179	light	256.251527	6.814516
D921	hxk1-2	'-Fe'	'+Glc'	SecondBatch	1593	180	light	256.251527	6.814516
D921	hxk1-2	'-Fe'	'+Glc'	SecondBatch	1594	181	light	256.508679	7.071668
D921	hxk1-2	'-Fe'	'+Glc'	SecondBatch	1595	182	light	256.380103	6.943092
D921	hxk1-2	'-Fe'	'+Glc'	SecondBatch	1596	183	light	256.508679	7.071668
D921	hxk1-2	'-Fe'	'+Glc'	SecondBatch	1597	184	light	256.380103	6.943092
D921	hxk1-2	'-Fe'	'+Glc'	SecondBatch	1598	185	light	256.251527	6.814516
D921	hxk1-2	'-Fe'	'+Glc'	SecondBatch	1599	186	light	256.380103	6.943092
D921	hxk1-2	'-Fe'	'+Glc'	SecondBatch	1600	187	light	256.508679	7.071668
D921	hxk1-2	'-Fe'	'+Glc'	SecondBatch	1601	188	light	256.637255	7.200244
D921	hxk1-2	'-Fe'	'+Glc'	SecondBatch	1602	189	light	256.508679	7.071668
D921	hxk1-2	'-Fe'	'+Glc'	SecondBatch	1603	190	light	256.894406	7.457395
D921	hxk1-2	'-Fe'	'+Glc'	SecondBatch	1604	191	light	256.637255	7.200244
D921	hxk1-2	'-Fe'	'+Glc'	SecondBatch	1605	192	light	256.76583	7.328819
D921	hxk1-2	'-Fe'	'+Glc'	SecondBatch	1606	193	light	257.022982	7.585971
D921	hxk1-2	'-Fe'	'+Glc'	SecondBatch	1607	194	light	257.151558	7.714547
D921	hxk1-2	'-Fe'	'+Glc'	SecondBatch	1608	195	light	257.408709	7.971698
D921	hxk1-2	'-Fe'	'+Glc'	SecondBatch	1609	196	light	257.151558	7.714547
D921	hxk1-2	'-Fe'	'+Glc'	SecondBatch	1610	197	light	257.151558	7.714547
D921	hxk1-2	'-Fe'	'+Glc'	SecondBatch	1611	198	light	257.408709	7.971698
D921	hxk1-2	'-Fe'	'+Glc'	SecondBatch	1612	199	light	257.408709	7.971698
D921	hxk1-2	'-Fe'	'+Glc'	SecondBatch	1613	200	light	257.151558	7.714547
D925	hxk1-2	'+Fe'	'-Glc'	SecondBatch	1990	-200	dark	253.808588	2.314364
D925	hxk1-2	'+Fe'	'-Glc'	SecondBatch	1991	-199	dark	253.808588	2.314364
D925	hxk1-2	'+Fe'	'-Glc'	SecondBatch	1992	-198	dark	253.680012	2.185788
D925	hxk1-2	'+Fe'	'-Glc'	SecondBatch	1993	-197	dark	253.808588	2.314364
D925	hxk1-2	'+Fe'	'-Glc'	SecondBatch	1994	-196	dark	253.808588	2.314364
D925	hxk1-2	'+Fe'	'-Glc'	SecondBatch	1995	-195	dark	253.680012	2.185788
D925	hxk1-2	'+Fe'	'-Glc'	SecondBatch	1996	-194	dark	253.808588	2.314364
D925	hxk1-2	'+Fe'	'-Glc'	SecondBatch	1997	-193	dark	253.937163	2.442939
D925	hxk1-2	'+Fe'	'-Glc'	SecondBatch	1998	-192	dark	253.808588	2.314364
D925	hxk1-2	'+Fe'	'-Glc'	SecondBatch	1999	-191	dark	253.680012	2.185788
D925	hxk1-2	'+Fe'	'-Glc'	SecondBatch	2000	-190	dark	253.937163	2.442939
D925	hxk1-2	'+Fe'	'-Glc'	SecondBatch	2001	-189	dark	253.937163	2.442939
D925	hxk1-2	'+Fe'	'-Glc'	SecondBatch	2002	-188	dark	253.808588	2.314364
D925	hxk1-2	'+Fe'	'-Glc'	SecondBatch	2003	-187	dark	253.680012	2.185788
D925	hxk1-2	'+Fe'	'-Glc'	SecondBatch	2004	-186	dark	253.680012	2.185788
D925	hxk1-2	'+Fe'	'-Glc'	SecondBatch	2005	-185	dark	253.808588	2.314364
D925	hxk1-2	'+Fe'	'-Glc'	SecondBatch	2006	-184	dark	253.680012	2.185788
D925	hxk1-2	'+Fe'	'-Glc'	SecondBatch	2007	-183	dark	253.551436	2.057212
D925	hxk1-2	'+Fe'	'-Glc'	SecondBatch	2008	-182	dark	253.294284	1.80006
D925	hxk1-2	'+Fe'	'-Glc'	SecondBatch	2009	-181	dark	253.808588	2.314364
D925	hxk1-2	'+Fe'	'-Glc'	SecondBatch	2010	-180	dark	253.42286	1.928636
D925	hxk1-2	'+Fe'	'-Glc'	SecondBatch	2011	-179	dark	253.551436	2.057212
D925	hxk1-2	'+Fe'	'-Glc'	SecondBatch	2012	-178	dark	253.808588	2.314364
D925	hxk1-2	'+Fe'	'-Glc'	SecondBatch	2013	-177	dark	253.808588	2.314364
D925	hxk1-2	'+Fe'	'-Glc'	SecondBatch	2014	-176	dark	253.680012	2.185788
D925	hxk1-2	'+Fe'	'-Glc'	SecondBatch	2015	-175	dark	253.42286	1.928636
D925	hxk1-2	'+Fe'	'-Glc'	SecondBatch	2016	-174	dark	253.551436	2.057212
D925	hxk1-2	'+Fe'	'-Glc'	SecondBatch	2017	-173	dark	253.680012	2.185788
D925	hxk1-2	'+Fe'	'-Glc'	SecondBatch	2018	-172	dark	253.551436	2.057212
D925	hxk1-2	'+Fe'	'-Glc'	SecondBatch	2019	-171	dark	253.551436	2.057212
D925	hxk1-2	'+Fe'	'-Glc'	SecondBatch	2020	-170	dark	253.42286	1.928636
D925	hxk1-2	'+Fe'	'-Glc'	SecondBatch	2021	-169	dark	253.808588	2.314364
D925	hxk1-2	'+Fe'	'-Glc'	SecondBatch	2022	-168	dark	253.680012	2.185788
D925	hxk1-2	'+Fe'	'-Glc'	SecondBatch	2023	-167	dark	253.42286	1.928636
D925	hxk1-2	'+Fe'	'-Glc'	SecondBatch	2024	-166	dark	253.42286	1.928636
D925	hxk1-2	'+Fe'	'-Glc'	SecondBatch	2025	-165	dark	253.551436	2.057212
D925	hxk1-2	'+Fe'	'-Glc'	SecondBatch	2026	-164	dark	253.680012	2.185788
D925	hxk1-2	'+Fe'	'-Glc'	SecondBatch	2027	-163	dark	253.680012	2.185788
D925	hxk1-2	'+Fe'	'-Glc'	SecondBatch	2028	-162	dark	253.680012	2.185788
D925	hxk1-2	'+Fe'	'-Glc'	SecondBatch	2029	-161	dark	253.42286	1.928636
D925	hxk1-2	'+Fe'	'-Glc'	SecondBatch	2030	-160	dark	253.551436	2.057212
D925	hxk1-2	'+Fe'	'-Glc'	SecondBatch	2031	-159	dark	253.165709	1.671485
D925	hxk1-2	'+Fe'	'-Glc'	SecondBatch	2032	-158	dark	253.42286	1.928636
D925	hxk1-2	'+Fe'	'-Glc'	SecondBatch	2033	-157	dark	253.551436	2.057212
D925	hxk1-2	'+Fe'	'-Glc'	SecondBatch	2034	-156	dark	253.42286	1.928636
D925	hxk1-2	'+Fe'	'-Glc'	SecondBatch	2035	-155	dark	253.42286	1.928636
D925	hxk1-2	'+Fe'	'-Glc'	SecondBatch	2036	-154	dark	253.294284	1.80006
D925	hxk1-2	'+Fe'	'-Glc'	SecondBatch	2037	-153	dark	253.42286	1.928636
D925	hxk1-2	'+Fe'	'-Glc'	SecondBatch	2038	-152	dark	253.42286	1.928636
D925	hxk1-2	'+Fe'	'-Glc'	SecondBatch	2039	-151	dark	253.294284	1.80006
D925	hxk1-2	'+Fe'	'-Glc'	SecondBatch	2040	-150	dark	253.42286	1.928636
D925	hxk1-2	'+Fe'	'-Glc'	SecondBatch	2041	-149	dark	253.42286	1.928636
D925	hxk1-2	'+Fe'	'-Glc'	SecondBatch	2042	-148	dark	253.551436	2.057212
D925	hxk1-2	'+Fe'	'-Glc'	SecondBatch	2043	-147	dark	253.294284	1.80006
D925	hxk1-2	'+Fe'	'-Glc'	SecondBatch	2044	-146	dark	253.42286	1.928636
D925	hxk1-2	'+Fe'	'-Glc'	SecondBatch	2045	-145	dark	253.165709	1.671485
D925	hxk1-2	'+Fe'	'-Glc'	SecondBatch	2046	-144	dark	253.294284	1.80006
D925	hxk1-2	'+Fe'	'-Glc'	SecondBatch	2047	-143	dark	253.037133	1.542909
D925	hxk1-2	'+Fe'	'-Glc'	SecondBatch	2048	-142	dark	253.294284	1.80006
D925	hxk1-2	'+Fe'	'-Glc'	SecondBatch	2049	-141	dark	253.165709	1.671485
D925	hxk1-2	'+Fe'	'-Glc'	SecondBatch	2050	-140	dark	253.165709	1.671485
D925	hxk1-2	'+Fe'	'-Glc'	SecondBatch	2051	-139	dark	252.908557	1.414333
D925	hxk1-2	'+Fe'	'-Glc'	SecondBatch	2052	-138	dark	253.294284	1.80006
D925	hxk1-2	'+Fe'	'-Glc'	SecondBatch	2053	-137	dark	252.908557	1.414333
D925	hxk1-2	'+Fe'	'-Glc'	SecondBatch	2054	-136	dark	252.908557	1.414333
D925	hxk1-2	'+Fe'	'-Glc'	SecondBatch	2055	-135	dark	253.037133	1.542909
D925	hxk1-2	'+Fe'	'-Glc'	SecondBatch	2056	-134	dark	253.165709	1.671485
D925	hxk1-2	'+Fe'	'-Glc'	SecondBatch	2057	-133	dark	253.165709	1.671485
D925	hxk1-2	'+Fe'	'-Glc'	SecondBatch	2058	-132	dark	253.037133	1.542909
D925	hxk1-2	'+Fe'	'-Glc'	SecondBatch	2059	-131	dark	252.908557	1.414333
D925	hxk1-2	'+Fe'	'-Glc'	SecondBatch	2060	-130	dark	253.165709	1.671485
D925	hxk1-2	'+Fe'	'-Glc'	SecondBatch	2061	-129	dark	253.165709	1.671485
D925	hxk1-2	'+Fe'	'-Glc'	SecondBatch	2062	-128	dark	253.165709	1.671485
D925	hxk1-2	'+Fe'	'-Glc'	SecondBatch	2063	-127	dark	253.037133	1.542909
D925	hxk1-2	'+Fe'	'-Glc'	SecondBatch	2064	-126	dark	253.037133	1.542909
D925	hxk1-2	'+Fe'	'-Glc'	SecondBatch	2065	-125	dark	253.165709	1.671485
D925	hxk1-2	'+Fe'	'-Glc'	SecondBatch	2066	-124	dark	252.908557	1.414333
D925	hxk1-2	'+Fe'	'-Glc'	SecondBatch	2067	-123	dark	252.779981	1.285757
D925	hxk1-2	'+Fe'	'-Glc'	SecondBatch	2068	-122	dark	252.908557	1.414333
D925	hxk1-2	'+Fe'	'-Glc'	SecondBatch	2069	-121	dark	253.165709	1.671485
D925	hxk1-2	'+Fe'	'-Glc'	SecondBatch	2070	-120	dark	252.908557	1.414333
D925	hxk1-2	'+Fe'	'-Glc'	SecondBatch	2071	-119	dark	252.779981	1.285757
D925	hxk1-2	'+Fe'	'-Glc'	SecondBatch	2072	-118	dark	253.037133	1.542909
D925	hxk1-2	'+Fe'	'-Glc'	SecondBatch	2073	-117	dark	252.908557	1.414333
D925	hxk1-2	'+Fe'	'-Glc'	SecondBatch	2074	-116	dark	253.037133	1.542909
D925	hxk1-2	'+Fe'	'-Glc'	SecondBatch	2075	-115	dark	252.908557	1.414333
D925	hxk1-2	'+Fe'	'-Glc'	SecondBatch	2076	-114	dark	252.908557	1.414333
D925	hxk1-2	'+Fe'	'-Glc'	SecondBatch	2077	-113	dark	252.908557	1.414333
D925	hxk1-2	'+Fe'	'-Glc'	SecondBatch	2078	-112	dark	252.908557	1.414333
D925	hxk1-2	'+Fe'	'-Glc'	SecondBatch	2079	-111	dark	252.908557	1.414333
D925	hxk1-2	'+Fe'	'-Glc'	SecondBatch	2080	-110	dark	252.779981	1.285757
D925	hxk1-2	'+Fe'	'-Glc'	SecondBatch	2081	-109	dark	252.779981	1.285757
D925	hxk1-2	'+Fe'	'-Glc'	SecondBatch	2082	-108	dark	252.651406	1.157182
D925	hxk1-2	'+Fe'	'-Glc'	SecondBatch	2083	-107	dark	252.908557	1.414333
D925	hxk1-2	'+Fe'	'-Glc'	SecondBatch	2084	-106	dark	252.779981	1.285757
D925	hxk1-2	'+Fe'	'-Glc'	SecondBatch	2085	-105	dark	252.779981	1.285757
D925	hxk1-2	'+Fe'	'-Glc'	SecondBatch	2086	-104	dark	252.779981	1.285757
D925	hxk1-2	'+Fe'	'-Glc'	SecondBatch	2087	-103	dark	252.908557	1.414333
D925	hxk1-2	'+Fe'	'-Glc'	SecondBatch	2088	-102	dark	252.52283	1.028606
D925	hxk1-2	'+Fe'	'-Glc'	SecondBatch	2089	-101	dark	252.52283	1.028606
D925	hxk1-2	'+Fe'	'-Glc'	SecondBatch	2090	-100	dark	252.52283	1.028606
D925	hxk1-2	'+Fe'	'-Glc'	SecondBatch	2091	-99	dark	252.651406	1.157182
D925	hxk1-2	'+Fe'	'-Glc'	SecondBatch	2092	-98	dark	252.651406	1.157182
D925	hxk1-2	'+Fe'	'-Glc'	SecondBatch	2093	-97	dark	252.394254	0.90003
D925	hxk1-2	'+Fe'	'-Glc'	SecondBatch	2094	-96	dark	252.651406	1.157182
D925	hxk1-2	'+Fe'	'-Glc'	SecondBatch	2095	-95	dark	252.651406	1.157182
D925	hxk1-2	'+Fe'	'-Glc'	SecondBatch	2096	-94	dark	252.651406	1.157182
D925	hxk1-2	'+Fe'	'-Glc'	SecondBatch	2097	-93	dark	252.651406	1.157182
D925	hxk1-2	'+Fe'	'-Glc'	SecondBatch	2098	-92	dark	252.394254	0.90003
D925	hxk1-2	'+Fe'	'-Glc'	SecondBatch	2099	-91	dark	252.651406	1.157182
D925	hxk1-2	'+Fe'	'-Glc'	SecondBatch	2100	-90	dark	252.394254	0.90003
D925	hxk1-2	'+Fe'	'-Glc'	SecondBatch	2101	-89	dark	252.394254	0.90003
D925	hxk1-2	'+Fe'	'-Glc'	SecondBatch	2102	-88	dark	252.651406	1.157182
D925	hxk1-2	'+Fe'	'-Glc'	SecondBatch	2103	-87	dark	252.52283	1.028606
D925	hxk1-2	'+Fe'	'-Glc'	SecondBatch	2104	-86	dark	252.651406	1.157182
D925	hxk1-2	'+Fe'	'-Glc'	SecondBatch	2105	-85	dark	252.52283	1.028606
D925	hxk1-2	'+Fe'	'-Glc'	SecondBatch	2106	-84	dark	252.779981	1.285757
D925	hxk1-2	'+Fe'	'-Glc'	SecondBatch	2107	-83	dark	252.52283	1.028606
D925	hxk1-2	'+Fe'	'-Glc'	SecondBatch	2108	-82	dark	252.52283	1.028606
D925	hxk1-2	'+Fe'	'-Glc'	SecondBatch	2109	-81	dark	252.52283	1.028606
D925	hxk1-2	'+Fe'	'-Glc'	SecondBatch	2110	-80	dark	252.52283	1.028606
D925	hxk1-2	'+Fe'	'-Glc'	SecondBatch	2111	-79	dark	252.394254	0.90003
D925	hxk1-2	'+Fe'	'-Glc'	SecondBatch	2112	-78	dark	252.52283	1.028606
D925	hxk1-2	'+Fe'	'-Glc'	SecondBatch	2113	-77	dark	252.52283	1.028606
D925	hxk1-2	'+Fe'	'-Glc'	SecondBatch	2114	-76	dark	252.52283	1.028606
D925	hxk1-2	'+Fe'	'-Glc'	SecondBatch	2115	-75	dark	252.137102	0.642878
D925	hxk1-2	'+Fe'	'-Glc'	SecondBatch	2116	-74	dark	252.265678	0.771454
D925	hxk1-2	'+Fe'	'-Glc'	SecondBatch	2117	-73	dark	252.265678	0.771454
D925	hxk1-2	'+Fe'	'-Glc'	SecondBatch	2118	-72	dark	252.008527	0.514303
D925	hxk1-2	'+Fe'	'-Glc'	SecondBatch	2119	-71	dark	252.137102	0.642878
D925	hxk1-2	'+Fe'	'-Glc'	SecondBatch	2120	-70	dark	252.137102	0.642878
D925	hxk1-2	'+Fe'	'-Glc'	SecondBatch	2121	-69	dark	252.394254	0.90003
D925	hxk1-2	'+Fe'	'-Glc'	SecondBatch	2122	-68	dark	252.265678	0.771454
D925	hxk1-2	'+Fe'	'-Glc'	SecondBatch	2123	-67	dark	252.137102	0.642878
D925	hxk1-2	'+Fe'	'-Glc'	SecondBatch	2124	-66	dark	252.394254	0.90003
D925	hxk1-2	'+Fe'	'-Glc'	SecondBatch	2125	-65	dark	252.265678	0.771454
D925	hxk1-2	'+Fe'	'-Glc'	SecondBatch	2126	-64	dark	252.265678	0.771454
D925	hxk1-2	'+Fe'	'-Glc'	SecondBatch	2127	-63	dark	252.265678	0.771454
D925	hxk1-2	'+Fe'	'-Glc'	SecondBatch	2128	-62	dark	252.008527	0.514303
D925	hxk1-2	'+Fe'	'-Glc'	SecondBatch	2129	-61	dark	252.137102	0.642878
D925	hxk1-2	'+Fe'	'-Glc'	SecondBatch	2130	-60	dark	252.265678	0.771454
D925	hxk1-2	'+Fe'	'-Glc'	SecondBatch	2131	-59	dark	252.137102	0.642878
D925	hxk1-2	'+Fe'	'-Glc'	SecondBatch	2132	-58	dark	252.137102	0.642878
D925	hxk1-2	'+Fe'	'-Glc'	SecondBatch	2133	-57	dark	252.137102	0.642878
D925	hxk1-2	'+Fe'	'-Glc'	SecondBatch	2134	-56	dark	252.137102	0.642878
D925	hxk1-2	'+Fe'	'-Glc'	SecondBatch	2135	-55	dark	252.137102	0.642878
D925	hxk1-2	'+Fe'	'-Glc'	SecondBatch	2136	-54	dark	252.008527	0.514303
D925	hxk1-2	'+Fe'	'-Glc'	SecondBatch	2137	-53	dark	252.265678	0.771454
D925	hxk1-2	'+Fe'	'-Glc'	SecondBatch	2138	-52	dark	252.137102	0.642878
D925	hxk1-2	'+Fe'	'-Glc'	SecondBatch	2139	-51	dark	252.008527	0.514303
D925	hxk1-2	'+Fe'	'-Glc'	SecondBatch	2140	-50	dark	252.137102	0.642878
D925	hxk1-2	'+Fe'	'-Glc'	SecondBatch	2141	-49	dark	252.137102	0.642878
D925	hxk1-2	'+Fe'	'-Glc'	SecondBatch	2142	-48	dark	252.137102	0.642878
D925	hxk1-2	'+Fe'	'-Glc'	SecondBatch	2143	-47	dark	252.008527	0.514303
D925	hxk1-2	'+Fe'	'-Glc'	SecondBatch	2144	-46	dark	252.137102	0.642878
D925	hxk1-2	'+Fe'	'-Glc'	SecondBatch	2145	-45	dark	252.137102	0.642878
D925	hxk1-2	'+Fe'	'-Glc'	SecondBatch	2146	-44	dark	252.265678	0.771454
D925	hxk1-2	'+Fe'	'-Glc'	SecondBatch	2147	-43	dark	252.008527	0.514303
D925	hxk1-2	'+Fe'	'-Glc'	SecondBatch	2148	-42	dark	252.137102	0.642878
D925	hxk1-2	'+Fe'	'-Glc'	SecondBatch	2149	-41	dark	252.137102	0.642878
D925	hxk1-2	'+Fe'	'-Glc'	SecondBatch	2150	-40	dark	252.008527	0.514303
D925	hxk1-2	'+Fe'	'-Glc'	SecondBatch	2151	-39	dark	251.879951	0.385727
D925	hxk1-2	'+Fe'	'-Glc'	SecondBatch	2152	-38	dark	251.879951	0.385727
D925	hxk1-2	'+Fe'	'-Glc'	SecondBatch	2153	-37	dark	252.008527	0.514303
D925	hxk1-2	'+Fe'	'-Glc'	SecondBatch	2154	-36	dark	251.879951	0.385727
D925	hxk1-2	'+Fe'	'-Glc'	SecondBatch	2155	-35	dark	252.008527	0.514303
D925	hxk1-2	'+Fe'	'-Glc'	SecondBatch	2156	-34	dark	252.008527	0.514303
D925	hxk1-2	'+Fe'	'-Glc'	SecondBatch	2157	-33	dark	252.008527	0.514303
D925	hxk1-2	'+Fe'	'-Glc'	SecondBatch	2158	-32	dark	251.751375	0.257151
D925	hxk1-2	'+Fe'	'-Glc'	SecondBatch	2159	-31	dark	251.751375	0.257151
D925	hxk1-2	'+Fe'	'-Glc'	SecondBatch	2160	-30	dark	252.008527	0.514303
D925	hxk1-2	'+Fe'	'-Glc'	SecondBatch	2161	-29	dark	251.879951	0.385727
D925	hxk1-2	'+Fe'	'-Glc'	SecondBatch	2162	-28	dark	251.622799	0.128575
D925	hxk1-2	'+Fe'	'-Glc'	SecondBatch	2163	-27	dark	251.751375	0.257151
D925	hxk1-2	'+Fe'	'-Glc'	SecondBatch	2164	-26	dark	252.008527	0.514303
D925	hxk1-2	'+Fe'	'-Glc'	SecondBatch	2165	-25	dark	252.008527	0.514303
D925	hxk1-2	'+Fe'	'-Glc'	SecondBatch	2166	-24	dark	251.879951	0.385727
D925	hxk1-2	'+Fe'	'-Glc'	SecondBatch	2167	-23	dark	251.751375	0.257151
D925	hxk1-2	'+Fe'	'-Glc'	SecondBatch	2168	-22	dark	252.008527	0.514303
D925	hxk1-2	'+Fe'	'-Glc'	SecondBatch	2169	-21	dark	251.751375	0.257151
D925	hxk1-2	'+Fe'	'-Glc'	SecondBatch	2170	-20	dark	251.751375	0.257151
D925	hxk1-2	'+Fe'	'-Glc'	SecondBatch	2171	-19	dark	252.008527	0.514303
D925	hxk1-2	'+Fe'	'-Glc'	SecondBatch	2172	-18	dark	252.008527	0.514303
D925	hxk1-2	'+Fe'	'-Glc'	SecondBatch	2173	-17	dark	251.879951	0.385727
D925	hxk1-2	'+Fe'	'-Glc'	SecondBatch	2174	-16	dark	251.622799	0.128575
D925	hxk1-2	'+Fe'	'-Glc'	SecondBatch	2175	-15	dark	251.622799	0.128575
D925	hxk1-2	'+Fe'	'-Glc'	SecondBatch	2176	-14	dark	251.494224	0
D925	hxk1-2	'+Fe'	'-Glc'	SecondBatch	2177	-13	dark	251.622799	0.128575
D925	hxk1-2	'+Fe'	'-Glc'	SecondBatch	2178	-12	dark	251.494224	0
D925	hxk1-2	'+Fe'	'-Glc'	SecondBatch	2179	-11	dark	251.622799	0.128575
D925	hxk1-2	'+Fe'	'-Glc'	SecondBatch	2180	-10	dark	251.622799	0.128575
D925	hxk1-2	'+Fe'	'-Glc'	SecondBatch	2181	-9	dark	251.622799	0.128575
D925	hxk1-2	'+Fe'	'-Glc'	SecondBatch	2182	-8	dark	251.622799	0.128575
D925	hxk1-2	'+Fe'	'-Glc'	SecondBatch	2183	-7	dark	251.751375	0.257151
D925	hxk1-2	'+Fe'	'-Glc'	SecondBatch	2184	-6	dark	251.494224	0
D925	hxk1-2	'+Fe'	'-Glc'	SecondBatch	2185	-5	dark	251.365648	-0.128576
D925	hxk1-2	'+Fe'	'-Glc'	SecondBatch	2186	-4	dark	251.494224	0
D925	hxk1-2	'+Fe'	'-Glc'	SecondBatch	2187	-3	dark	251.494224	0
D925	hxk1-2	'+Fe'	'-Glc'	SecondBatch	2188	-2	dark	251.494224	0
D925	hxk1-2	'+Fe'	'-Glc'	SecondBatch	2189	-1	dark	251.237072	-0.257152
D925	hxk1-2	'+Fe'	'-Glc'	SecondBatch	2190	0	light	251.494224	0
D925	hxk1-2	'+Fe'	'-Glc'	SecondBatch	2191	1	light	251.622799	0.128575
D925	hxk1-2	'+Fe'	'-Glc'	SecondBatch	2192	2	light	251.494224	0
D925	hxk1-2	'+Fe'	'-Glc'	SecondBatch	2193	3	light	251.365648	-0.128576
D925	hxk1-2	'+Fe'	'-Glc'	SecondBatch	2194	4	light	251.365648	-0.128576
D925	hxk1-2	'+Fe'	'-Glc'	SecondBatch	2195	5	light	251.365648	-0.128576
D925	hxk1-2	'+Fe'	'-Glc'	SecondBatch	2196	6	light	251.365648	-0.128576
D925	hxk1-2	'+Fe'	'-Glc'	SecondBatch	2197	7	light	251.237072	-0.257152
D925	hxk1-2	'+Fe'	'-Glc'	SecondBatch	2198	8	light	251.751375	0.257151
D925	hxk1-2	'+Fe'	'-Glc'	SecondBatch	2199	9	light	251.365648	-0.128576
D925	hxk1-2	'+Fe'	'-Glc'	SecondBatch	2200	10	light	251.494224	0
D925	hxk1-2	'+Fe'	'-Glc'	SecondBatch	2201	11	light	251.494224	0
D925	hxk1-2	'+Fe'	'-Glc'	SecondBatch	2202	12	light	251.622799	0.128575
D925	hxk1-2	'+Fe'	'-Glc'	SecondBatch	2203	13	light	251.494224	0
D925	hxk1-2	'+Fe'	'-Glc'	SecondBatch	2204	14	light	251.237072	-0.257152
D925	hxk1-2	'+Fe'	'-Glc'	SecondBatch	2205	15	light	251.365648	-0.128576
D925	hxk1-2	'+Fe'	'-Glc'	SecondBatch	2206	16	light	251.237072	-0.257152
D925	hxk1-2	'+Fe'	'-Glc'	SecondBatch	2207	17	light	251.494224	0
D925	hxk1-2	'+Fe'	'-Glc'	SecondBatch	2208	18	light	251.365648	-0.128576
D925	hxk1-2	'+Fe'	'-Glc'	SecondBatch	2209	19	light	251.365648	-0.128576
D925	hxk1-2	'+Fe'	'-Glc'	SecondBatch	2210	20	light	251.494224	0
D925	hxk1-2	'+Fe'	'-Glc'	SecondBatch	2211	21	light	251.494224	0
D925	hxk1-2	'+Fe'	'-Glc'	SecondBatch	2212	22	light	251.622799	0.128575
D925	hxk1-2	'+Fe'	'-Glc'	SecondBatch	2213	23	light	252.008527	0.514303
D925	hxk1-2	'+Fe'	'-Glc'	SecondBatch	2214	24	light	251.751375	0.257151
D925	hxk1-2	'+Fe'	'-Glc'	SecondBatch	2215	25	light	251.622799	0.128575
D925	hxk1-2	'+Fe'	'-Glc'	SecondBatch	2216	26	light	251.879951	0.385727
D925	hxk1-2	'+Fe'	'-Glc'	SecondBatch	2217	27	light	252.008527	0.514303
D925	hxk1-2	'+Fe'	'-Glc'	SecondBatch	2218	28	light	252.008527	0.514303
D925	hxk1-2	'+Fe'	'-Glc'	SecondBatch	2219	29	light	251.879951	0.385727
D925	hxk1-2	'+Fe'	'-Glc'	SecondBatch	2220	30	light	252.137102	0.642878
D925	hxk1-2	'+Fe'	'-Glc'	SecondBatch	2221	31	light	252.137102	0.642878
D925	hxk1-2	'+Fe'	'-Glc'	SecondBatch	2222	32	light	252.008527	0.514303
D925	hxk1-2	'+Fe'	'-Glc'	SecondBatch	2223	33	light	251.879951	0.385727
D925	hxk1-2	'+Fe'	'-Glc'	SecondBatch	2224	34	light	251.879951	0.385727
D925	hxk1-2	'+Fe'	'-Glc'	SecondBatch	2225	35	light	252.137102	0.642878
D925	hxk1-2	'+Fe'	'-Glc'	SecondBatch	2226	36	light	252.137102	0.642878
D925	hxk1-2	'+Fe'	'-Glc'	SecondBatch	2227	37	light	252.265678	0.771454
D925	hxk1-2	'+Fe'	'-Glc'	SecondBatch	2228	38	light	252.265678	0.771454
D925	hxk1-2	'+Fe'	'-Glc'	SecondBatch	2229	39	light	252.52283	1.028606
D925	hxk1-2	'+Fe'	'-Glc'	SecondBatch	2230	40	light	252.651406	1.157182
D925	hxk1-2	'+Fe'	'-Glc'	SecondBatch	2231	41	light	252.52283	1.028606
D925	hxk1-2	'+Fe'	'-Glc'	SecondBatch	2232	42	light	252.52283	1.028606
D925	hxk1-2	'+Fe'	'-Glc'	SecondBatch	2233	43	light	252.52283	1.028606
D925	hxk1-2	'+Fe'	'-Glc'	SecondBatch	2234	44	light	252.265678	0.771454
D925	hxk1-2	'+Fe'	'-Glc'	SecondBatch	2235	45	light	252.651406	1.157182
D925	hxk1-2	'+Fe'	'-Glc'	SecondBatch	2236	46	light	252.651406	1.157182
D925	hxk1-2	'+Fe'	'-Glc'	SecondBatch	2237	47	light	252.779981	1.285757
D925	hxk1-2	'+Fe'	'-Glc'	SecondBatch	2238	48	light	252.651406	1.157182
D925	hxk1-2	'+Fe'	'-Glc'	SecondBatch	2239	49	light	252.908557	1.414333
D925	hxk1-2	'+Fe'	'-Glc'	SecondBatch	2240	50	light	252.908557	1.414333
D925	hxk1-2	'+Fe'	'-Glc'	SecondBatch	2241	51	light	252.908557	1.414333
D925	hxk1-2	'+Fe'	'-Glc'	SecondBatch	2242	52	light	253.294284	1.80006
D925	hxk1-2	'+Fe'	'-Glc'	SecondBatch	2243	53	light	253.294284	1.80006
D925	hxk1-2	'+Fe'	'-Glc'	SecondBatch	2244	54	light	253.294284	1.80006
D925	hxk1-2	'+Fe'	'-Glc'	SecondBatch	2245	55	light	253.294284	1.80006
D925	hxk1-2	'+Fe'	'-Glc'	SecondBatch	2246	56	light	253.42286	1.928636
D925	hxk1-2	'+Fe'	'-Glc'	SecondBatch	2247	57	light	253.42286	1.928636
D925	hxk1-2	'+Fe'	'-Glc'	SecondBatch	2248	58	light	253.42286	1.928636
D925	hxk1-2	'+Fe'	'-Glc'	SecondBatch	2249	59	light	253.42286	1.928636
D925	hxk1-2	'+Fe'	'-Glc'	SecondBatch	2250	60	light	253.808588	2.314364
D925	hxk1-2	'+Fe'	'-Glc'	SecondBatch	2251	61	light	253.551436	2.057212
D925	hxk1-2	'+Fe'	'-Glc'	SecondBatch	2252	62	light	253.680012	2.185788
D925	hxk1-2	'+Fe'	'-Glc'	SecondBatch	2253	63	light	253.808588	2.314364
D925	hxk1-2	'+Fe'	'-Glc'	SecondBatch	2254	64	light	254.065739	2.571515
D925	hxk1-2	'+Fe'	'-Glc'	SecondBatch	2255	65	light	254.065739	2.571515
D925	hxk1-2	'+Fe'	'-Glc'	SecondBatch	2256	66	light	253.937163	2.442939
D925	hxk1-2	'+Fe'	'-Glc'	SecondBatch	2257	67	light	254.065739	2.571515
D925	hxk1-2	'+Fe'	'-Glc'	SecondBatch	2258	68	light	254.322891	2.828667
D925	hxk1-2	'+Fe'	'-Glc'	SecondBatch	2259	69	light	254.194315	2.700091
D925	hxk1-2	'+Fe'	'-Glc'	SecondBatch	2260	70	light	254.322891	2.828667
D925	hxk1-2	'+Fe'	'-Glc'	SecondBatch	2261	71	light	254.580042	3.085818
D925	hxk1-2	'+Fe'	'-Glc'	SecondBatch	2262	72	light	254.708618	3.214394
D925	hxk1-2	'+Fe'	'-Glc'	SecondBatch	2263	73	light	254.580042	3.085818
D925	hxk1-2	'+Fe'	'-Glc'	SecondBatch	2264	74	light	254.708618	3.214394
D925	hxk1-2	'+Fe'	'-Glc'	SecondBatch	2265	75	light	254.96577	3.471546
D925	hxk1-2	'+Fe'	'-Glc'	SecondBatch	2266	76	light	254.96577	3.471546
D925	hxk1-2	'+Fe'	'-Glc'	SecondBatch	2267	77	light	254.837194	3.34297
D925	hxk1-2	'+Fe'	'-Glc'	SecondBatch	2268	78	light	255.222921	3.728697
D925	hxk1-2	'+Fe'	'-Glc'	SecondBatch	2269	79	light	255.351497	3.857273
D925	hxk1-2	'+Fe'	'-Glc'	SecondBatch	2270	80	light	255.222921	3.728697
D925	hxk1-2	'+Fe'	'-Glc'	SecondBatch	2271	81	light	255.222921	3.728697
D925	hxk1-2	'+Fe'	'-Glc'	SecondBatch	2272	82	light	255.351497	3.857273
D925	hxk1-2	'+Fe'	'-Glc'	SecondBatch	2273	83	light	255.608648	4.114424
D925	hxk1-2	'+Fe'	'-Glc'	SecondBatch	2274	84	light	255.994376	4.500152
D925	hxk1-2	'+Fe'	'-Glc'	SecondBatch	2275	85	light	255.480073	3.985849
D925	hxk1-2	'+Fe'	'-Glc'	SecondBatch	2276	86	light	255.8658	4.371576
D925	hxk1-2	'+Fe'	'-Glc'	SecondBatch	2277	87	light	255.8658	4.371576
D925	hxk1-2	'+Fe'	'-Glc'	SecondBatch	2278	88	light	255.737224	4.243
D925	hxk1-2	'+Fe'	'-Glc'	SecondBatch	2279	89	light	255.8658	4.371576
D925	hxk1-2	'+Fe'	'-Glc'	SecondBatch	2280	90	light	256.122952	4.628728
D925	hxk1-2	'+Fe'	'-Glc'	SecondBatch	2281	91	light	256.122952	4.628728
D925	hxk1-2	'+Fe'	'-Glc'	SecondBatch	2282	92	light	256.251527	4.757303
D925	hxk1-2	'+Fe'	'-Glc'	SecondBatch	2283	93	light	256.122952	4.628728
D925	hxk1-2	'+Fe'	'-Glc'	SecondBatch	2284	94	light	256.508679	5.014455
D925	hxk1-2	'+Fe'	'-Glc'	SecondBatch	2285	95	light	256.380103	4.885879
D925	hxk1-2	'+Fe'	'-Glc'	SecondBatch	2286	96	light	256.508679	5.014455
D925	hxk1-2	'+Fe'	'-Glc'	SecondBatch	2287	97	light	256.637255	5.143031
D925	hxk1-2	'+Fe'	'-Glc'	SecondBatch	2288	98	light	256.76583	5.271606
D925	hxk1-2	'+Fe'	'-Glc'	SecondBatch	2289	99	light	256.76583	5.271606
D925	hxk1-2	'+Fe'	'-Glc'	SecondBatch	2290	100	light	257.022982	5.528758
D925	hxk1-2	'+Fe'	'-Glc'	SecondBatch	2291	101	light	257.022982	5.528758
D925	hxk1-2	'+Fe'	'-Glc'	SecondBatch	2292	102	light	257.280134	5.78591
D925	hxk1-2	'+Fe'	'-Glc'	SecondBatch	2293	103	light	257.022982	5.528758
D925	hxk1-2	'+Fe'	'-Glc'	SecondBatch	2294	104	light	257.151558	5.657334
D925	hxk1-2	'+Fe'	'-Glc'	SecondBatch	2295	105	light	257.665861	6.171637
D925	hxk1-2	'+Fe'	'-Glc'	SecondBatch	2296	106	light	257.537285	6.043061
D925	hxk1-2	'+Fe'	'-Glc'	SecondBatch	2297	107	light	257.408709	5.914485
D925	hxk1-2	'+Fe'	'-Glc'	SecondBatch	2298	108	light	257.665861	6.171637
D925	hxk1-2	'+Fe'	'-Glc'	SecondBatch	2299	109	light	257.923012	6.428788
D925	hxk1-2	'+Fe'	'-Glc'	SecondBatch	2300	110	light	258.180164	6.68594
D925	hxk1-2	'+Fe'	'-Glc'	SecondBatch	2301	111	light	258.051588	6.557364
D925	hxk1-2	'+Fe'	'-Glc'	SecondBatch	2302	112	light	258.051588	6.557364
D925	hxk1-2	'+Fe'	'-Glc'	SecondBatch	2303	113	light	258.30874	6.814516
D925	hxk1-2	'+Fe'	'-Glc'	SecondBatch	2304	114	light	258.437316	6.943092
D925	hxk1-2	'+Fe'	'-Glc'	SecondBatch	2305	115	light	258.565891	7.071667
D925	hxk1-2	'+Fe'	'-Glc'	SecondBatch	2306	116	light	258.694467	7.200243
D925	hxk1-2	'+Fe'	'-Glc'	SecondBatch	2307	117	light	258.565891	7.071667
D925	hxk1-2	'+Fe'	'-Glc'	SecondBatch	2308	118	light	258.694467	7.200243
D925	hxk1-2	'+Fe'	'-Glc'	SecondBatch	2309	119	light	258.951619	7.457395
D925	hxk1-2	'+Fe'	'-Glc'	SecondBatch	2310	120	light	258.951619	7.457395
D925	hxk1-2	'+Fe'	'-Glc'	SecondBatch	2311	121	light	259.080194	7.58597
D925	hxk1-2	'+Fe'	'-Glc'	SecondBatch	2312	122	light	259.080194	7.58597
D925	hxk1-2	'+Fe'	'-Glc'	SecondBatch	2313	123	light	259.20877	7.714546
D925	hxk1-2	'+Fe'	'-Glc'	SecondBatch	2314	124	light	258.694467	7.200243
D925	hxk1-2	'+Fe'	'-Glc'	SecondBatch	2315	125	light	259.465922	7.971698
D925	hxk1-2	'+Fe'	'-Glc'	SecondBatch	2316	126	light	259.594498	8.100274
D925	hxk1-2	'+Fe'	'-Glc'	SecondBatch	2317	127	light	259.465922	7.971698
D925	hxk1-2	'+Fe'	'-Glc'	SecondBatch	2318	128	light	259.723073	8.228849
D925	hxk1-2	'+Fe'	'-Glc'	SecondBatch	2319	129	light	259.980225	8.486001
D925	hxk1-2	'+Fe'	'-Glc'	SecondBatch	2320	130	light	259.980225	8.486001
D925	hxk1-2	'+Fe'	'-Glc'	SecondBatch	2321	131	light	259.851649	8.357425
D925	hxk1-2	'+Fe'	'-Glc'	SecondBatch	2322	132	light	259.851649	8.357425
D925	hxk1-2	'+Fe'	'-Glc'	SecondBatch	2323	133	light	260.108801	8.614577
D925	hxk1-2	'+Fe'	'-Glc'	SecondBatch	2324	134	light	260.365952	8.871728
D925	hxk1-2	'+Fe'	'-Glc'	SecondBatch	2325	135	light	260.365952	8.871728
D925	hxk1-2	'+Fe'	'-Glc'	SecondBatch	2326	136	light	260.365952	8.871728
D925	hxk1-2	'+Fe'	'-Glc'	SecondBatch	2327	137	light	260.75168	9.257456
D925	hxk1-2	'+Fe'	'-Glc'	SecondBatch	2328	138	light	260.75168	9.257456
D925	hxk1-2	'+Fe'	'-Glc'	SecondBatch	2329	139	light	260.623104	9.12888
D925	hxk1-2	'+Fe'	'-Glc'	SecondBatch	2330	140	light	260.880255	9.386031
D925	hxk1-2	'+Fe'	'-Glc'	SecondBatch	2331	141	light	261.137407	9.643183
D925	hxk1-2	'+Fe'	'-Glc'	SecondBatch	2332	142	light	261.265983	9.771759
D925	hxk1-2	'+Fe'	'-Glc'	SecondBatch	2333	143	light	261.394559	9.900335
D925	hxk1-2	'+Fe'	'-Glc'	SecondBatch	2334	144	light	261.523134	10.02891
D925	hxk1-2	'+Fe'	'-Glc'	SecondBatch	2335	145	light	261.780286	10.286062
D925	hxk1-2	'+Fe'	'-Glc'	SecondBatch	2336	146	light	261.908862	10.414638
D925	hxk1-2	'+Fe'	'-Glc'	SecondBatch	2337	147	light	261.65171	10.157486
D925	hxk1-2	'+Fe'	'-Glc'	SecondBatch	2338	148	light	261.908862	10.414638
D925	hxk1-2	'+Fe'	'-Glc'	SecondBatch	2339	149	light	262.037437	10.543213
D925	hxk1-2	'+Fe'	'-Glc'	SecondBatch	2340	150	light	262.294589	10.800365
D925	hxk1-2	'+Fe'	'-Glc'	SecondBatch	2341	151	light	262.294589	10.800365
D925	hxk1-2	'+Fe'	'-Glc'	SecondBatch	2342	152	light	262.294589	10.800365
D925	hxk1-2	'+Fe'	'-Glc'	SecondBatch	2343	153	light	262.423165	10.928941
D925	hxk1-2	'+Fe'	'-Glc'	SecondBatch	2344	154	light	262.680316	11.186092
D925	hxk1-2	'+Fe'	'-Glc'	SecondBatch	2345	155	light	262.808892	11.314668
D925	hxk1-2	'+Fe'	'-Glc'	SecondBatch	2346	156	light	262.808892	11.314668
D925	hxk1-2	'+Fe'	'-Glc'	SecondBatch	2347	157	light	262.808892	11.314668
D925	hxk1-2	'+Fe'	'-Glc'	SecondBatch	2348	158	light	263.066044	11.57182
D925	hxk1-2	'+Fe'	'-Glc'	SecondBatch	2349	159	light	263.066044	11.57182
D925	hxk1-2	'+Fe'	'-Glc'	SecondBatch	2350	160	light	263.194619	11.700395
D925	hxk1-2	'+Fe'	'-Glc'	SecondBatch	2351	161	light	263.580347	12.086123
D925	hxk1-2	'+Fe'	'-Glc'	SecondBatch	2352	162	light	263.708923	12.214699
D925	hxk1-2	'+Fe'	'-Glc'	SecondBatch	2353	163	light	263.708923	12.214699
D925	hxk1-2	'+Fe'	'-Glc'	SecondBatch	2354	164	light	263.580347	12.086123
D925	hxk1-2	'+Fe'	'-Glc'	SecondBatch	2355	165	light	263.708923	12.214699
D925	hxk1-2	'+Fe'	'-Glc'	SecondBatch	2356	166	light	264.223226	12.729002
D925	hxk1-2	'+Fe'	'-Glc'	SecondBatch	2357	167	light	264.09465	12.600426
D925	hxk1-2	'+Fe'	'-Glc'	SecondBatch	2358	168	light	264.09465	12.600426
D925	hxk1-2	'+Fe'	'-Glc'	SecondBatch	2359	169	light	264.09465	12.600426
D925	hxk1-2	'+Fe'	'-Glc'	SecondBatch	2360	170	light	264.608953	13.114729
D925	hxk1-2	'+Fe'	'-Glc'	SecondBatch	2361	171	light	264.737529	13.243305
D925	hxk1-2	'+Fe'	'-Glc'	SecondBatch	2362	172	light	264.608953	13.114729
D925	hxk1-2	'+Fe'	'-Glc'	SecondBatch	2363	173	light	264.608953	13.114729
D925	hxk1-2	'+Fe'	'-Glc'	SecondBatch	2364	174	light	264.866105	13.371881
D925	hxk1-2	'+Fe'	'-Glc'	SecondBatch	2365	175	light	264.866105	13.371881
D925	hxk1-2	'+Fe'	'-Glc'	SecondBatch	2366	176	light	264.99468	13.500456
D925	hxk1-2	'+Fe'	'-Glc'	SecondBatch	2367	177	light	265.123256	13.629032
D925	hxk1-2	'+Fe'	'-Glc'	SecondBatch	2368	178	light	265.380408	13.886184
D925	hxk1-2	'+Fe'	'-Glc'	SecondBatch	2369	179	light	265.637559	14.143335
D925	hxk1-2	'+Fe'	'-Glc'	SecondBatch	2370	180	light	265.380408	13.886184
D925	hxk1-2	'+Fe'	'-Glc'	SecondBatch	2371	181	light	265.766135	14.271911
D925	hxk1-2	'+Fe'	'-Glc'	SecondBatch	2372	182	light	265.894711	14.400487
D925	hxk1-2	'+Fe'	'-Glc'	SecondBatch	2373	183	light	266.151862	14.657638
D925	hxk1-2	'+Fe'	'-Glc'	SecondBatch	2374	184	light	266.023287	14.529063
D925	hxk1-2	'+Fe'	'-Glc'	SecondBatch	2375	185	light	266.151862	14.657638
D925	hxk1-2	'+Fe'	'-Glc'	SecondBatch	2376	186	light	266.53759	15.043366
D925	hxk1-2	'+Fe'	'-Glc'	SecondBatch	2377	187	light	266.409014	14.91479
D925	hxk1-2	'+Fe'	'-Glc'	SecondBatch	2378	188	light	266.53759	15.043366
D925	hxk1-2	'+Fe'	'-Glc'	SecondBatch	2379	189	light	266.794741	15.300517
D925	hxk1-2	'+Fe'	'-Glc'	SecondBatch	2380	190	light	266.923317	15.429093
D925	hxk1-2	'+Fe'	'-Glc'	SecondBatch	2381	191	light	266.923317	15.429093
D925	hxk1-2	'+Fe'	'-Glc'	SecondBatch	2382	192	light	267.051893	15.557669
D925	hxk1-2	'+Fe'	'-Glc'	SecondBatch	2383	193	light	267.309044	15.81482
D925	hxk1-2	'+Fe'	'-Glc'	SecondBatch	2384	194	light	267.566196	16.071972
D925	hxk1-2	'+Fe'	'-Glc'	SecondBatch	2385	195	light	267.694772	16.200548
D925	hxk1-2	'+Fe'	'-Glc'	SecondBatch	2386	196	light	267.566196	16.071972
D925	hxk1-2	'+Fe'	'-Glc'	SecondBatch	2387	197	light	267.566196	16.071972
D925	hxk1-2	'+Fe'	'-Glc'	SecondBatch	2388	198	light	267.951923	16.457699
D925	hxk1-2	'+Fe'	'-Glc'	SecondBatch	2389	199	light	267.951923	16.457699
D925	hxk1-2	'+Fe'	'-Glc'	SecondBatch	2390	200	light	267.951923	16.457699
D929	hxk1-2	'+Fe'	'+Glc'	SecondBatch	3025	-200	dark	250.851345	5.400183
D929	hxk1-2	'+Fe'	'+Glc'	SecondBatch	3026	-199	dark	250.97992	5.528758
D929	hxk1-2	'+Fe'	'+Glc'	SecondBatch	3027	-198	dark	251.237072	5.78591
D929	hxk1-2	'+Fe'	'+Glc'	SecondBatch	3028	-197	dark	250.722769	5.271607
D929	hxk1-2	'+Fe'	'+Glc'	SecondBatch	3029	-196	dark	250.465617	5.014455
D929	hxk1-2	'+Fe'	'+Glc'	SecondBatch	3030	-195	dark	250.337042	4.88588
D929	hxk1-2	'+Fe'	'+Glc'	SecondBatch	3031	-194	dark	250.465617	5.014455
D929	hxk1-2	'+Fe'	'+Glc'	SecondBatch	3032	-193	dark	250.722769	5.271607
D929	hxk1-2	'+Fe'	'+Glc'	SecondBatch	3033	-192	dark	250.851345	5.400183
D929	hxk1-2	'+Fe'	'+Glc'	SecondBatch	3034	-191	dark	251.108496	5.657334
D929	hxk1-2	'+Fe'	'+Glc'	SecondBatch	3035	-190	dark	250.851345	5.400183
D929	hxk1-2	'+Fe'	'+Glc'	SecondBatch	3036	-189	dark	250.722769	5.271607
D929	hxk1-2	'+Fe'	'+Glc'	SecondBatch	3037	-188	dark	250.851345	5.400183
D929	hxk1-2	'+Fe'	'+Glc'	SecondBatch	3038	-187	dark	250.722769	5.271607
D929	hxk1-2	'+Fe'	'+Glc'	SecondBatch	3039	-186	dark	250.594193	5.143031
D929	hxk1-2	'+Fe'	'+Glc'	SecondBatch	3040	-185	dark	250.337042	4.88588
D929	hxk1-2	'+Fe'	'+Glc'	SecondBatch	3041	-184	dark	250.07989	4.628728
D929	hxk1-2	'+Fe'	'+Glc'	SecondBatch	3042	-183	dark	250.337042	4.88588
D929	hxk1-2	'+Fe'	'+Glc'	SecondBatch	3043	-182	dark	250.722769	5.271607
D929	hxk1-2	'+Fe'	'+Glc'	SecondBatch	3044	-181	dark	250.208466	4.757304
D929	hxk1-2	'+Fe'	'+Glc'	SecondBatch	3045	-180	dark	250.208466	4.757304
D929	hxk1-2	'+Fe'	'+Glc'	SecondBatch	3046	-179	dark	250.208466	4.757304
D929	hxk1-2	'+Fe'	'+Glc'	SecondBatch	3047	-178	dark	250.337042	4.88588
D929	hxk1-2	'+Fe'	'+Glc'	SecondBatch	3048	-177	dark	250.465617	5.014455
D929	hxk1-2	'+Fe'	'+Glc'	SecondBatch	3049	-176	dark	250.208466	4.757304
D929	hxk1-2	'+Fe'	'+Glc'	SecondBatch	3050	-175	dark	250.337042	4.88588
D929	hxk1-2	'+Fe'	'+Glc'	SecondBatch	3051	-174	dark	250.208466	4.757304
D929	hxk1-2	'+Fe'	'+Glc'	SecondBatch	3052	-173	dark	249.951314	4.500152
D929	hxk1-2	'+Fe'	'+Glc'	SecondBatch	3053	-172	dark	249.951314	4.500152
D929	hxk1-2	'+Fe'	'+Glc'	SecondBatch	3054	-171	dark	249.437011	3.985849
D929	hxk1-2	'+Fe'	'+Glc'	SecondBatch	3055	-170	dark	249.565587	4.114425
D929	hxk1-2	'+Fe'	'+Glc'	SecondBatch	3056	-169	dark	250.465617	5.014455
D929	hxk1-2	'+Fe'	'+Glc'	SecondBatch	3057	-168	dark	248.922708	3.471546
D929	hxk1-2	'+Fe'	'+Glc'	SecondBatch	3058	-167	dark	249.17986	3.728698
D929	hxk1-2	'+Fe'	'+Glc'	SecondBatch	3059	-166	dark	249.051284	3.600122
D929	hxk1-2	'+Fe'	'+Glc'	SecondBatch	3060	-165	dark	249.051284	3.600122
D929	hxk1-2	'+Fe'	'+Glc'	SecondBatch	3061	-164	dark	248.922708	3.471546
D929	hxk1-2	'+Fe'	'+Glc'	SecondBatch	3062	-163	dark	248.922708	3.471546
D929	hxk1-2	'+Fe'	'+Glc'	SecondBatch	3063	-162	dark	248.922708	3.471546
D929	hxk1-2	'+Fe'	'+Glc'	SecondBatch	3064	-161	dark	249.308435	3.857273
D929	hxk1-2	'+Fe'	'+Glc'	SecondBatch	3065	-160	dark	249.308435	3.857273
D929	hxk1-2	'+Fe'	'+Glc'	SecondBatch	3066	-159	dark	249.308435	3.857273
D929	hxk1-2	'+Fe'	'+Glc'	SecondBatch	3067	-158	dark	249.822738	4.371576
D929	hxk1-2	'+Fe'	'+Glc'	SecondBatch	3068	-157	dark	249.565587	4.114425
D929	hxk1-2	'+Fe'	'+Glc'	SecondBatch	3069	-156	dark	249.437011	3.985849
D929	hxk1-2	'+Fe'	'+Glc'	SecondBatch	3070	-155	dark	249.308435	3.857273
D929	hxk1-2	'+Fe'	'+Glc'	SecondBatch	3071	-154	dark	249.308435	3.857273
D929	hxk1-2	'+Fe'	'+Glc'	SecondBatch	3072	-153	dark	249.17986	3.728698
D929	hxk1-2	'+Fe'	'+Glc'	SecondBatch	3073	-152	dark	249.308435	3.857273
D929	hxk1-2	'+Fe'	'+Glc'	SecondBatch	3074	-151	dark	249.437011	3.985849
D929	hxk1-2	'+Fe'	'+Glc'	SecondBatch	3075	-150	dark	249.17986	3.728698
D929	hxk1-2	'+Fe'	'+Glc'	SecondBatch	3076	-149	dark	249.437011	3.985849
D929	hxk1-2	'+Fe'	'+Glc'	SecondBatch	3077	-148	dark	249.437011	3.985849
D929	hxk1-2	'+Fe'	'+Glc'	SecondBatch	3078	-147	dark	249.051284	3.600122
D929	hxk1-2	'+Fe'	'+Glc'	SecondBatch	3079	-146	dark	248.665556	3.214394
D929	hxk1-2	'+Fe'	'+Glc'	SecondBatch	3080	-145	dark	248.665556	3.214394
D929	hxk1-2	'+Fe'	'+Glc'	SecondBatch	3081	-144	dark	248.665556	3.214394
D929	hxk1-2	'+Fe'	'+Glc'	SecondBatch	3082	-143	dark	248.794132	3.34297
D929	hxk1-2	'+Fe'	'+Glc'	SecondBatch	3083	-142	dark	248.665556	3.214394
D929	hxk1-2	'+Fe'	'+Glc'	SecondBatch	3084	-141	dark	249.051284	3.600122
D929	hxk1-2	'+Fe'	'+Glc'	SecondBatch	3085	-140	dark	248.922708	3.471546
D929	hxk1-2	'+Fe'	'+Glc'	SecondBatch	3086	-139	dark	249.051284	3.600122
D929	hxk1-2	'+Fe'	'+Glc'	SecondBatch	3087	-138	dark	248.922708	3.471546
D929	hxk1-2	'+Fe'	'+Glc'	SecondBatch	3088	-137	dark	249.051284	3.600122
D929	hxk1-2	'+Fe'	'+Glc'	SecondBatch	3089	-136	dark	249.17986	3.728698
D929	hxk1-2	'+Fe'	'+Glc'	SecondBatch	3090	-135	dark	249.308435	3.857273
D929	hxk1-2	'+Fe'	'+Glc'	SecondBatch	3091	-134	dark	248.794132	3.34297
D929	hxk1-2	'+Fe'	'+Glc'	SecondBatch	3092	-133	dark	248.665556	3.214394
D929	hxk1-2	'+Fe'	'+Glc'	SecondBatch	3093	-132	dark	248.665556	3.214394
D929	hxk1-2	'+Fe'	'+Glc'	SecondBatch	3094	-131	dark	248.794132	3.34297
D929	hxk1-2	'+Fe'	'+Glc'	SecondBatch	3095	-130	dark	248.922708	3.471546
D929	hxk1-2	'+Fe'	'+Glc'	SecondBatch	3096	-129	dark	248.665556	3.214394
D929	hxk1-2	'+Fe'	'+Glc'	SecondBatch	3097	-128	dark	248.922708	3.471546
D929	hxk1-2	'+Fe'	'+Glc'	SecondBatch	3098	-127	dark	249.17986	3.728698
D929	hxk1-2	'+Fe'	'+Glc'	SecondBatch	3099	-126	dark	248.922708	3.471546
D929	hxk1-2	'+Fe'	'+Glc'	SecondBatch	3100	-125	dark	248.665556	3.214394
D929	hxk1-2	'+Fe'	'+Glc'	SecondBatch	3101	-124	dark	248.794132	3.34297
D929	hxk1-2	'+Fe'	'+Glc'	SecondBatch	3102	-123	dark	248.922708	3.471546
D929	hxk1-2	'+Fe'	'+Glc'	SecondBatch	3103	-122	dark	248.922708	3.471546
D929	hxk1-2	'+Fe'	'+Glc'	SecondBatch	3104	-121	dark	248.536981	3.085819
D929	hxk1-2	'+Fe'	'+Glc'	SecondBatch	3105	-120	dark	248.279829	2.828667
D929	hxk1-2	'+Fe'	'+Glc'	SecondBatch	3106	-119	dark	248.665556	3.214394
D929	hxk1-2	'+Fe'	'+Glc'	SecondBatch	3107	-118	dark	248.279829	2.828667
D929	hxk1-2	'+Fe'	'+Glc'	SecondBatch	3108	-117	dark	248.279829	2.828667
D929	hxk1-2	'+Fe'	'+Glc'	SecondBatch	3109	-116	dark	248.536981	3.085819
D929	hxk1-2	'+Fe'	'+Glc'	SecondBatch	3110	-115	dark	248.922708	3.471546
D929	hxk1-2	'+Fe'	'+Glc'	SecondBatch	3111	-114	dark	248.665556	3.214394
D929	hxk1-2	'+Fe'	'+Glc'	SecondBatch	3112	-113	dark	248.408405	2.957243
D929	hxk1-2	'+Fe'	'+Glc'	SecondBatch	3113	-112	dark	248.408405	2.957243
D929	hxk1-2	'+Fe'	'+Glc'	SecondBatch	3114	-111	dark	248.536981	3.085819
D929	hxk1-2	'+Fe'	'+Glc'	SecondBatch	3115	-110	dark	248.536981	3.085819
D929	hxk1-2	'+Fe'	'+Glc'	SecondBatch	3116	-109	dark	248.151253	2.700091
D929	hxk1-2	'+Fe'	'+Glc'	SecondBatch	3117	-108	dark	248.022677	2.571515
D929	hxk1-2	'+Fe'	'+Glc'	SecondBatch	3118	-107	dark	248.279829	2.828667
D929	hxk1-2	'+Fe'	'+Glc'	SecondBatch	3119	-106	dark	248.408405	2.957243
D929	hxk1-2	'+Fe'	'+Glc'	SecondBatch	3120	-105	dark	248.279829	2.828667
D929	hxk1-2	'+Fe'	'+Glc'	SecondBatch	3121	-104	dark	248.279829	2.828667
D929	hxk1-2	'+Fe'	'+Glc'	SecondBatch	3122	-103	dark	248.279829	2.828667
D929	hxk1-2	'+Fe'	'+Glc'	SecondBatch	3123	-102	dark	248.151253	2.700091
D929	hxk1-2	'+Fe'	'+Glc'	SecondBatch	3124	-101	dark	248.279829	2.828667
D929	hxk1-2	'+Fe'	'+Glc'	SecondBatch	3125	-100	dark	248.408405	2.957243
D929	hxk1-2	'+Fe'	'+Glc'	SecondBatch	3126	-99	dark	248.022677	2.571515
D929	hxk1-2	'+Fe'	'+Glc'	SecondBatch	3127	-98	dark	248.022677	2.571515
D929	hxk1-2	'+Fe'	'+Glc'	SecondBatch	3128	-97	dark	247.894102	2.44294
D929	hxk1-2	'+Fe'	'+Glc'	SecondBatch	3129	-96	dark	247.765526	2.314364
D929	hxk1-2	'+Fe'	'+Glc'	SecondBatch	3130	-95	dark	248.279829	2.828667
D929	hxk1-2	'+Fe'	'+Glc'	SecondBatch	3131	-94	dark	248.279829	2.828667
D929	hxk1-2	'+Fe'	'+Glc'	SecondBatch	3132	-93	dark	247.894102	2.44294
D929	hxk1-2	'+Fe'	'+Glc'	SecondBatch	3133	-92	dark	247.63695	2.185788
D929	hxk1-2	'+Fe'	'+Glc'	SecondBatch	3134	-91	dark	248.151253	2.700091
D929	hxk1-2	'+Fe'	'+Glc'	SecondBatch	3135	-90	dark	247.765526	2.314364
D929	hxk1-2	'+Fe'	'+Glc'	SecondBatch	3136	-89	dark	248.151253	2.700091
D929	hxk1-2	'+Fe'	'+Glc'	SecondBatch	3137	-88	dark	248.279829	2.828667
D929	hxk1-2	'+Fe'	'+Glc'	SecondBatch	3138	-87	dark	247.765526	2.314364
D929	hxk1-2	'+Fe'	'+Glc'	SecondBatch	3139	-86	dark	247.765526	2.314364
D929	hxk1-2	'+Fe'	'+Glc'	SecondBatch	3140	-85	dark	247.122647	1.671485
D929	hxk1-2	'+Fe'	'+Glc'	SecondBatch	3141	-84	dark	246.994071	1.542909
D929	hxk1-2	'+Fe'	'+Glc'	SecondBatch	3142	-83	dark	247.122647	1.671485
D929	hxk1-2	'+Fe'	'+Glc'	SecondBatch	3143	-82	dark	247.251223	1.800061
D929	hxk1-2	'+Fe'	'+Glc'	SecondBatch	3144	-81	dark	246.994071	1.542909
D929	hxk1-2	'+Fe'	'+Glc'	SecondBatch	3145	-80	dark	246.865495	1.414333
D929	hxk1-2	'+Fe'	'+Glc'	SecondBatch	3146	-79	dark	246.994071	1.542909
D929	hxk1-2	'+Fe'	'+Glc'	SecondBatch	3147	-78	dark	247.122647	1.671485
D929	hxk1-2	'+Fe'	'+Glc'	SecondBatch	3148	-77	dark	247.379799	1.928637
D929	hxk1-2	'+Fe'	'+Glc'	SecondBatch	3149	-76	dark	247.379799	1.928637
D929	hxk1-2	'+Fe'	'+Glc'	SecondBatch	3150	-75	dark	247.379799	1.928637
D929	hxk1-2	'+Fe'	'+Glc'	SecondBatch	3151	-74	dark	247.379799	1.928637
D929	hxk1-2	'+Fe'	'+Glc'	SecondBatch	3152	-73	dark	247.122647	1.671485
D929	hxk1-2	'+Fe'	'+Glc'	SecondBatch	3153	-72	dark	246.865495	1.414333
D929	hxk1-2	'+Fe'	'+Glc'	SecondBatch	3154	-71	dark	246.994071	1.542909
D929	hxk1-2	'+Fe'	'+Glc'	SecondBatch	3155	-70	dark	247.63695	2.185788
D929	hxk1-2	'+Fe'	'+Glc'	SecondBatch	3156	-69	dark	247.63695	2.185788
D929	hxk1-2	'+Fe'	'+Glc'	SecondBatch	3157	-68	dark	247.251223	1.800061
D929	hxk1-2	'+Fe'	'+Glc'	SecondBatch	3158	-67	dark	247.765526	2.314364
D929	hxk1-2	'+Fe'	'+Glc'	SecondBatch	3159	-66	dark	247.765526	2.314364
D929	hxk1-2	'+Fe'	'+Glc'	SecondBatch	3160	-65	dark	247.63695	2.185788
D929	hxk1-2	'+Fe'	'+Glc'	SecondBatch	3161	-64	dark	247.63695	2.185788
D929	hxk1-2	'+Fe'	'+Glc'	SecondBatch	3162	-63	dark	247.765526	2.314364
D929	hxk1-2	'+Fe'	'+Glc'	SecondBatch	3163	-62	dark	247.508374	2.057212
D929	hxk1-2	'+Fe'	'+Glc'	SecondBatch	3164	-61	dark	246.994071	1.542909
D929	hxk1-2	'+Fe'	'+Glc'	SecondBatch	3165	-60	dark	246.994071	1.542909
D929	hxk1-2	'+Fe'	'+Glc'	SecondBatch	3166	-59	dark	246.994071	1.542909
D929	hxk1-2	'+Fe'	'+Glc'	SecondBatch	3167	-58	dark	247.379799	1.928637
D929	hxk1-2	'+Fe'	'+Glc'	SecondBatch	3168	-57	dark	246.994071	1.542909
D929	hxk1-2	'+Fe'	'+Glc'	SecondBatch	3169	-56	dark	246.994071	1.542909
D929	hxk1-2	'+Fe'	'+Glc'	SecondBatch	3170	-55	dark	247.122647	1.671485
D929	hxk1-2	'+Fe'	'+Glc'	SecondBatch	3171	-54	dark	246.994071	1.542909
D929	hxk1-2	'+Fe'	'+Glc'	SecondBatch	3172	-53	dark	247.122647	1.671485
D929	hxk1-2	'+Fe'	'+Glc'	SecondBatch	3173	-52	dark	246.994071	1.542909
D929	hxk1-2	'+Fe'	'+Glc'	SecondBatch	3174	-51	dark	246.865495	1.414333
D929	hxk1-2	'+Fe'	'+Glc'	SecondBatch	3175	-50	dark	246.865495	1.414333
D929	hxk1-2	'+Fe'	'+Glc'	SecondBatch	3176	-49	dark	246.351192	0.90003
D929	hxk1-2	'+Fe'	'+Glc'	SecondBatch	3177	-48	dark	246.479768	1.028606
D929	hxk1-2	'+Fe'	'+Glc'	SecondBatch	3178	-47	dark	246.73692	1.285758
D929	hxk1-2	'+Fe'	'+Glc'	SecondBatch	3179	-46	dark	246.608344	1.157182
D929	hxk1-2	'+Fe'	'+Glc'	SecondBatch	3180	-45	dark	246.351192	0.90003
D929	hxk1-2	'+Fe'	'+Glc'	SecondBatch	3181	-44	dark	246.865495	1.414333
D929	hxk1-2	'+Fe'	'+Glc'	SecondBatch	3182	-43	dark	246.865495	1.414333
D929	hxk1-2	'+Fe'	'+Glc'	SecondBatch	3183	-42	dark	246.608344	1.157182
D929	hxk1-2	'+Fe'	'+Glc'	SecondBatch	3184	-41	dark	246.351192	0.90003
D929	hxk1-2	'+Fe'	'+Glc'	SecondBatch	3185	-40	dark	246.222617	0.771455
D929	hxk1-2	'+Fe'	'+Glc'	SecondBatch	3186	-39	dark	246.479768	1.028606
D929	hxk1-2	'+Fe'	'+Glc'	SecondBatch	3187	-38	dark	246.73692	1.285758
D929	hxk1-2	'+Fe'	'+Glc'	SecondBatch	3188	-37	dark	246.222617	0.771455
D929	hxk1-2	'+Fe'	'+Glc'	SecondBatch	3189	-36	dark	246.094041	0.642879
D929	hxk1-2	'+Fe'	'+Glc'	SecondBatch	3190	-35	dark	246.094041	0.642879
D929	hxk1-2	'+Fe'	'+Glc'	SecondBatch	3191	-34	dark	245.708313	0.257151
D929	hxk1-2	'+Fe'	'+Glc'	SecondBatch	3192	-33	dark	245.579738	0.128576
D929	hxk1-2	'+Fe'	'+Glc'	SecondBatch	3193	-32	dark	245.965465	0.514303
D929	hxk1-2	'+Fe'	'+Glc'	SecondBatch	3194	-31	dark	245.965465	0.514303
D929	hxk1-2	'+Fe'	'+Glc'	SecondBatch	3195	-30	dark	246.479768	1.028606
D929	hxk1-2	'+Fe'	'+Glc'	SecondBatch	3196	-29	dark	246.222617	0.771455
D929	hxk1-2	'+Fe'	'+Glc'	SecondBatch	3197	-28	dark	245.836889	0.385727
D929	hxk1-2	'+Fe'	'+Glc'	SecondBatch	3198	-27	dark	246.094041	0.642879
D929	hxk1-2	'+Fe'	'+Glc'	SecondBatch	3199	-26	dark	246.094041	0.642879
D929	hxk1-2	'+Fe'	'+Glc'	SecondBatch	3200	-25	dark	246.094041	0.642879
D929	hxk1-2	'+Fe'	'+Glc'	SecondBatch	3201	-24	dark	245.965465	0.514303
D929	hxk1-2	'+Fe'	'+Glc'	SecondBatch	3202	-23	dark	246.222617	0.771455
D929	hxk1-2	'+Fe'	'+Glc'	SecondBatch	3203	-22	dark	246.094041	0.642879
D929	hxk1-2	'+Fe'	'+Glc'	SecondBatch	3204	-21	dark	246.351192	0.90003
D929	hxk1-2	'+Fe'	'+Glc'	SecondBatch	3205	-20	dark	245.836889	0.385727
D929	hxk1-2	'+Fe'	'+Glc'	SecondBatch	3206	-19	dark	246.094041	0.642879
D929	hxk1-2	'+Fe'	'+Glc'	SecondBatch	3207	-18	dark	246.222617	0.771455
D929	hxk1-2	'+Fe'	'+Glc'	SecondBatch	3208	-17	dark	246.094041	0.642879
D929	hxk1-2	'+Fe'	'+Glc'	SecondBatch	3209	-16	dark	245.708313	0.257151
D929	hxk1-2	'+Fe'	'+Glc'	SecondBatch	3210	-15	dark	246.094041	0.642879
D929	hxk1-2	'+Fe'	'+Glc'	SecondBatch	3211	-14	dark	246.351192	0.90003
D929	hxk1-2	'+Fe'	'+Glc'	SecondBatch	3212	-13	dark	246.351192	0.90003
D929	hxk1-2	'+Fe'	'+Glc'	SecondBatch	3213	-12	dark	246.094041	0.642879
D929	hxk1-2	'+Fe'	'+Glc'	SecondBatch	3214	-11	dark	245.965465	0.514303
D929	hxk1-2	'+Fe'	'+Glc'	SecondBatch	3215	-10	dark	245.965465	0.514303
D929	hxk1-2	'+Fe'	'+Glc'	SecondBatch	3216	-9	dark	245.708313	0.257151
D929	hxk1-2	'+Fe'	'+Glc'	SecondBatch	3217	-8	dark	245.708313	0.257151
D929	hxk1-2	'+Fe'	'+Glc'	SecondBatch	3218	-7	dark	245.708313	0.257151
D929	hxk1-2	'+Fe'	'+Glc'	SecondBatch	3219	-6	dark	245.579738	0.128576
D929	hxk1-2	'+Fe'	'+Glc'	SecondBatch	3220	-5	dark	245.322586	-0.128576
D929	hxk1-2	'+Fe'	'+Glc'	SecondBatch	3221	-4	dark	245.579738	0.128576
D929	hxk1-2	'+Fe'	'+Glc'	SecondBatch	3222	-3	dark	246.222617	0.771455
D929	hxk1-2	'+Fe'	'+Glc'	SecondBatch	3223	-2	dark	246.094041	0.642879
D929	hxk1-2	'+Fe'	'+Glc'	SecondBatch	3224	-1	dark	245.579738	0.128576
D929	hxk1-2	'+Fe'	'+Glc'	SecondBatch	3225	0	light	245.451162	0
D929	hxk1-2	'+Fe'	'+Glc'	SecondBatch	3226	1	light	245.451162	0
D929	hxk1-2	'+Fe'	'+Glc'	SecondBatch	3227	2	light	245.708313	0.257151
D929	hxk1-2	'+Fe'	'+Glc'	SecondBatch	3228	3	light	245.836889	0.385727
D929	hxk1-2	'+Fe'	'+Glc'	SecondBatch	3229	4	light	245.965465	0.514303
D929	hxk1-2	'+Fe'	'+Glc'	SecondBatch	3230	5	light	245.579738	0.128576
D929	hxk1-2	'+Fe'	'+Glc'	SecondBatch	3231	6	light	245.708313	0.257151
D929	hxk1-2	'+Fe'	'+Glc'	SecondBatch	3232	7	light	245.708313	0.257151
D929	hxk1-2	'+Fe'	'+Glc'	SecondBatch	3233	8	light	245.322586	-0.128576
D929	hxk1-2	'+Fe'	'+Glc'	SecondBatch	3234	9	light	245.451162	0
D929	hxk1-2	'+Fe'	'+Glc'	SecondBatch	3235	10	light	245.451162	0
D929	hxk1-2	'+Fe'	'+Glc'	SecondBatch	3236	11	light	245.708313	0.257151
D929	hxk1-2	'+Fe'	'+Glc'	SecondBatch	3237	12	light	245.965465	0.514303
D929	hxk1-2	'+Fe'	'+Glc'	SecondBatch	3238	13	light	245.836889	0.385727
D929	hxk1-2	'+Fe'	'+Glc'	SecondBatch	3239	14	light	245.708313	0.257151
D929	hxk1-2	'+Fe'	'+Glc'	SecondBatch	3240	15	light	245.451162	0
D929	hxk1-2	'+Fe'	'+Glc'	SecondBatch	3241	16	light	245.451162	0
D929	hxk1-2	'+Fe'	'+Glc'	SecondBatch	3242	17	light	245.579738	0.128576
D929	hxk1-2	'+Fe'	'+Glc'	SecondBatch	3243	18	light	245.965465	0.514303
D929	hxk1-2	'+Fe'	'+Glc'	SecondBatch	3244	19	light	245.708313	0.257151
D929	hxk1-2	'+Fe'	'+Glc'	SecondBatch	3245	20	light	245.836889	0.385727
D929	hxk1-2	'+Fe'	'+Glc'	SecondBatch	3246	21	light	245.708313	0.257151
D929	hxk1-2	'+Fe'	'+Glc'	SecondBatch	3247	22	light	245.836889	0.385727
D929	hxk1-2	'+Fe'	'+Glc'	SecondBatch	3248	23	light	245.451162	0
D929	hxk1-2	'+Fe'	'+Glc'	SecondBatch	3249	24	light	245.579738	0.128576
D929	hxk1-2	'+Fe'	'+Glc'	SecondBatch	3250	25	light	245.708313	0.257151
D929	hxk1-2	'+Fe'	'+Glc'	SecondBatch	3251	26	light	245.965465	0.514303
D929	hxk1-2	'+Fe'	'+Glc'	SecondBatch	3252	27	light	246.094041	0.642879
D929	hxk1-2	'+Fe'	'+Glc'	SecondBatch	3253	28	light	246.351192	0.90003
D929	hxk1-2	'+Fe'	'+Glc'	SecondBatch	3254	29	light	246.479768	1.028606
D929	hxk1-2	'+Fe'	'+Glc'	SecondBatch	3255	30	light	246.73692	1.285758
D929	hxk1-2	'+Fe'	'+Glc'	SecondBatch	3256	31	light	245.836889	0.385727
D929	hxk1-2	'+Fe'	'+Glc'	SecondBatch	3257	32	light	246.222617	0.771455
D929	hxk1-2	'+Fe'	'+Glc'	SecondBatch	3258	33	light	246.479768	1.028606
D929	hxk1-2	'+Fe'	'+Glc'	SecondBatch	3259	34	light	246.73692	1.285758
D929	hxk1-2	'+Fe'	'+Glc'	SecondBatch	3260	35	light	246.73692	1.285758
D929	hxk1-2	'+Fe'	'+Glc'	SecondBatch	3261	36	light	247.122647	1.671485
D929	hxk1-2	'+Fe'	'+Glc'	SecondBatch	3262	37	light	247.122647	1.671485
D929	hxk1-2	'+Fe'	'+Glc'	SecondBatch	3263	38	light	247.251223	1.800061
D929	hxk1-2	'+Fe'	'+Glc'	SecondBatch	3264	39	light	246.994071	1.542909
D929	hxk1-2	'+Fe'	'+Glc'	SecondBatch	3265	40	light	246.994071	1.542909
D929	hxk1-2	'+Fe'	'+Glc'	SecondBatch	3266	41	light	246.608344	1.157182
D929	hxk1-2	'+Fe'	'+Glc'	SecondBatch	3267	42	light	246.351192	0.90003
D929	hxk1-2	'+Fe'	'+Glc'	SecondBatch	3268	43	light	246.608344	1.157182
D929	hxk1-2	'+Fe'	'+Glc'	SecondBatch	3269	44	light	246.608344	1.157182
D929	hxk1-2	'+Fe'	'+Glc'	SecondBatch	3270	45	light	246.73692	1.285758
D929	hxk1-2	'+Fe'	'+Glc'	SecondBatch	3271	46	light	247.251223	1.800061
D929	hxk1-2	'+Fe'	'+Glc'	SecondBatch	3272	47	light	247.379799	1.928637
D929	hxk1-2	'+Fe'	'+Glc'	SecondBatch	3273	48	light	246.994071	1.542909
D929	hxk1-2	'+Fe'	'+Glc'	SecondBatch	3274	49	light	247.379799	1.928637
D929	hxk1-2	'+Fe'	'+Glc'	SecondBatch	3275	50	light	247.508374	2.057212
D929	hxk1-2	'+Fe'	'+Glc'	SecondBatch	3276	51	light	247.251223	1.800061
D929	hxk1-2	'+Fe'	'+Glc'	SecondBatch	3277	52	light	246.994071	1.542909
D929	hxk1-2	'+Fe'	'+Glc'	SecondBatch	3278	53	light	247.251223	1.800061
D929	hxk1-2	'+Fe'	'+Glc'	SecondBatch	3279	54	light	246.865495	1.414333
D929	hxk1-2	'+Fe'	'+Glc'	SecondBatch	3280	55	light	247.251223	1.800061
D929	hxk1-2	'+Fe'	'+Glc'	SecondBatch	3281	56	light	247.508374	2.057212
D929	hxk1-2	'+Fe'	'+Glc'	SecondBatch	3282	57	light	247.379799	1.928637
D929	hxk1-2	'+Fe'	'+Glc'	SecondBatch	3283	58	light	247.894102	2.44294
D929	hxk1-2	'+Fe'	'+Glc'	SecondBatch	3284	59	light	247.894102	2.44294
D929	hxk1-2	'+Fe'	'+Glc'	SecondBatch	3285	60	light	247.379799	1.928637
D929	hxk1-2	'+Fe'	'+Glc'	SecondBatch	3286	61	light	247.251223	1.800061
D929	hxk1-2	'+Fe'	'+Glc'	SecondBatch	3287	62	light	247.508374	2.057212
D929	hxk1-2	'+Fe'	'+Glc'	SecondBatch	3288	63	light	247.508374	2.057212
D929	hxk1-2	'+Fe'	'+Glc'	SecondBatch	3289	64	light	247.379799	1.928637
D929	hxk1-2	'+Fe'	'+Glc'	SecondBatch	3290	65	light	247.765526	2.314364
D929	hxk1-2	'+Fe'	'+Glc'	SecondBatch	3291	66	light	247.251223	1.800061
D929	hxk1-2	'+Fe'	'+Glc'	SecondBatch	3292	67	light	247.765526	2.314364
D929	hxk1-2	'+Fe'	'+Glc'	SecondBatch	3293	68	light	248.022677	2.571515
D929	hxk1-2	'+Fe'	'+Glc'	SecondBatch	3294	69	light	247.63695	2.185788
D929	hxk1-2	'+Fe'	'+Glc'	SecondBatch	3295	70	light	247.894102	2.44294
D929	hxk1-2	'+Fe'	'+Glc'	SecondBatch	3296	71	light	247.508374	2.057212
D929	hxk1-2	'+Fe'	'+Glc'	SecondBatch	3297	72	light	247.63695	2.185788
D929	hxk1-2	'+Fe'	'+Glc'	SecondBatch	3298	73	light	247.894102	2.44294
D929	hxk1-2	'+Fe'	'+Glc'	SecondBatch	3299	74	light	248.022677	2.571515
D929	hxk1-2	'+Fe'	'+Glc'	SecondBatch	3300	75	light	248.151253	2.700091
D929	hxk1-2	'+Fe'	'+Glc'	SecondBatch	3301	76	light	248.279829	2.828667
D929	hxk1-2	'+Fe'	'+Glc'	SecondBatch	3302	77	light	248.151253	2.700091
D929	hxk1-2	'+Fe'	'+Glc'	SecondBatch	3303	78	light	247.894102	2.44294
D929	hxk1-2	'+Fe'	'+Glc'	SecondBatch	3304	79	light	248.279829	2.828667
D929	hxk1-2	'+Fe'	'+Glc'	SecondBatch	3305	80	light	248.151253	2.700091
D929	hxk1-2	'+Fe'	'+Glc'	SecondBatch	3306	81	light	248.151253	2.700091
D929	hxk1-2	'+Fe'	'+Glc'	SecondBatch	3307	82	light	247.894102	2.44294
D929	hxk1-2	'+Fe'	'+Glc'	SecondBatch	3308	83	light	248.022677	2.571515
D929	hxk1-2	'+Fe'	'+Glc'	SecondBatch	3309	84	light	248.151253	2.700091
D929	hxk1-2	'+Fe'	'+Glc'	SecondBatch	3310	85	light	248.022677	2.571515
D929	hxk1-2	'+Fe'	'+Glc'	SecondBatch	3311	86	light	248.151253	2.700091
D929	hxk1-2	'+Fe'	'+Glc'	SecondBatch	3312	87	light	248.022677	2.571515
D929	hxk1-2	'+Fe'	'+Glc'	SecondBatch	3313	88	light	248.536981	3.085819
D929	hxk1-2	'+Fe'	'+Glc'	SecondBatch	3314	89	light	248.536981	3.085819
D929	hxk1-2	'+Fe'	'+Glc'	SecondBatch	3315	90	light	248.408405	2.957243
D929	hxk1-2	'+Fe'	'+Glc'	SecondBatch	3316	91	light	248.922708	3.471546
D929	hxk1-2	'+Fe'	'+Glc'	SecondBatch	3317	92	light	248.794132	3.34297
D929	hxk1-2	'+Fe'	'+Glc'	SecondBatch	3318	93	light	249.051284	3.600122
D929	hxk1-2	'+Fe'	'+Glc'	SecondBatch	3319	94	light	248.665556	3.214394
D929	hxk1-2	'+Fe'	'+Glc'	SecondBatch	3320	95	light	248.408405	2.957243
D929	hxk1-2	'+Fe'	'+Glc'	SecondBatch	3321	96	light	248.665556	3.214394
D929	hxk1-2	'+Fe'	'+Glc'	SecondBatch	3322	97	light	248.922708	3.471546
D929	hxk1-2	'+Fe'	'+Glc'	SecondBatch	3323	98	light	248.922708	3.471546
D929	hxk1-2	'+Fe'	'+Glc'	SecondBatch	3324	99	light	248.922708	3.471546
D929	hxk1-2	'+Fe'	'+Glc'	SecondBatch	3325	100	light	248.922708	3.471546
D929	hxk1-2	'+Fe'	'+Glc'	SecondBatch	3326	101	light	248.922708	3.471546
D929	hxk1-2	'+Fe'	'+Glc'	SecondBatch	3327	102	light	249.051284	3.600122
D929	hxk1-2	'+Fe'	'+Glc'	SecondBatch	3328	103	light	249.051284	3.600122
D929	hxk1-2	'+Fe'	'+Glc'	SecondBatch	3329	104	light	249.17986	3.728698
D929	hxk1-2	'+Fe'	'+Glc'	SecondBatch	3330	105	light	249.051284	3.600122
D929	hxk1-2	'+Fe'	'+Glc'	SecondBatch	3331	106	light	249.437011	3.985849
D929	hxk1-2	'+Fe'	'+Glc'	SecondBatch	3332	107	light	249.308435	3.857273
D929	hxk1-2	'+Fe'	'+Glc'	SecondBatch	3333	108	light	249.17986	3.728698
D929	hxk1-2	'+Fe'	'+Glc'	SecondBatch	3334	109	light	249.437011	3.985849
D929	hxk1-2	'+Fe'	'+Glc'	SecondBatch	3335	110	light	249.437011	3.985849
D929	hxk1-2	'+Fe'	'+Glc'	SecondBatch	3336	111	light	249.822738	4.371576
D929	hxk1-2	'+Fe'	'+Glc'	SecondBatch	3337	112	light	249.822738	4.371576
D929	hxk1-2	'+Fe'	'+Glc'	SecondBatch	3338	113	light	249.565587	4.114425
D929	hxk1-2	'+Fe'	'+Glc'	SecondBatch	3339	114	light	249.694163	4.243001
D929	hxk1-2	'+Fe'	'+Glc'	SecondBatch	3340	115	light	250.07989	4.628728
D929	hxk1-2	'+Fe'	'+Glc'	SecondBatch	3341	116	light	250.465617	5.014455
D929	hxk1-2	'+Fe'	'+Glc'	SecondBatch	3342	117	light	250.337042	4.88588
D929	hxk1-2	'+Fe'	'+Glc'	SecondBatch	3343	118	light	250.07989	4.628728
D929	hxk1-2	'+Fe'	'+Glc'	SecondBatch	3344	119	light	250.208466	4.757304
D929	hxk1-2	'+Fe'	'+Glc'	SecondBatch	3345	120	light	250.465617	5.014455
D929	hxk1-2	'+Fe'	'+Glc'	SecondBatch	3346	121	light	250.337042	4.88588
D929	hxk1-2	'+Fe'	'+Glc'	SecondBatch	3347	122	light	250.208466	4.757304
D929	hxk1-2	'+Fe'	'+Glc'	SecondBatch	3348	123	light	250.337042	4.88588
D929	hxk1-2	'+Fe'	'+Glc'	SecondBatch	3349	124	light	250.337042	4.88588
D929	hxk1-2	'+Fe'	'+Glc'	SecondBatch	3350	125	light	250.337042	4.88588
D929	hxk1-2	'+Fe'	'+Glc'	SecondBatch	3351	126	light	250.594193	5.143031
D929	hxk1-2	'+Fe'	'+Glc'	SecondBatch	3352	127	light	250.465617	5.014455
D929	hxk1-2	'+Fe'	'+Glc'	SecondBatch	3353	128	light	250.465617	5.014455
D929	hxk1-2	'+Fe'	'+Glc'	SecondBatch	3354	129	light	250.337042	4.88588
D929	hxk1-2	'+Fe'	'+Glc'	SecondBatch	3355	130	light	250.594193	5.143031
D929	hxk1-2	'+Fe'	'+Glc'	SecondBatch	3356	131	light	250.594193	5.143031
D929	hxk1-2	'+Fe'	'+Glc'	SecondBatch	3357	132	light	250.851345	5.400183
D929	hxk1-2	'+Fe'	'+Glc'	SecondBatch	3358	133	light	250.722769	5.271607
D929	hxk1-2	'+Fe'	'+Glc'	SecondBatch	3359	134	light	250.722769	5.271607
D929	hxk1-2	'+Fe'	'+Glc'	SecondBatch	3360	135	light	250.594193	5.143031
D929	hxk1-2	'+Fe'	'+Glc'	SecondBatch	3361	136	light	250.465617	5.014455
D929	hxk1-2	'+Fe'	'+Glc'	SecondBatch	3362	137	light	250.208466	4.757304
D929	hxk1-2	'+Fe'	'+Glc'	SecondBatch	3363	138	light	250.851345	5.400183
D929	hxk1-2	'+Fe'	'+Glc'	SecondBatch	3364	139	light	251.108496	5.657334
D929	hxk1-2	'+Fe'	'+Glc'	SecondBatch	3365	140	light	251.108496	5.657334
D929	hxk1-2	'+Fe'	'+Glc'	SecondBatch	3366	141	light	251.108496	5.657334
D929	hxk1-2	'+Fe'	'+Glc'	SecondBatch	3367	142	light	251.365648	5.914486
D929	hxk1-2	'+Fe'	'+Glc'	SecondBatch	3368	143	light	251.365648	5.914486
D929	hxk1-2	'+Fe'	'+Glc'	SecondBatch	3369	144	light	251.494224	6.043062
D929	hxk1-2	'+Fe'	'+Glc'	SecondBatch	3370	145	light	251.494224	6.043062
D929	hxk1-2	'+Fe'	'+Glc'	SecondBatch	3371	146	light	251.751375	6.300213
D929	hxk1-2	'+Fe'	'+Glc'	SecondBatch	3372	147	light	251.751375	6.300213
D929	hxk1-2	'+Fe'	'+Glc'	SecondBatch	3373	148	light	251.879951	6.428789
D929	hxk1-2	'+Fe'	'+Glc'	SecondBatch	3374	149	light	252.137102	6.68594
D929	hxk1-2	'+Fe'	'+Glc'	SecondBatch	3375	150	light	252.008527	6.557365
D929	hxk1-2	'+Fe'	'+Glc'	SecondBatch	3376	151	light	252.008527	6.557365
D929	hxk1-2	'+Fe'	'+Glc'	SecondBatch	3377	152	light	252.008527	6.557365
D929	hxk1-2	'+Fe'	'+Glc'	SecondBatch	3378	153	light	252.265678	6.814516
D929	hxk1-2	'+Fe'	'+Glc'	SecondBatch	3379	154	light	252.265678	6.814516
D929	hxk1-2	'+Fe'	'+Glc'	SecondBatch	3380	155	light	251.879951	6.428789
D929	hxk1-2	'+Fe'	'+Glc'	SecondBatch	3381	156	light	251.879951	6.428789
D929	hxk1-2	'+Fe'	'+Glc'	SecondBatch	3382	157	light	251.622799	6.171637
D929	hxk1-2	'+Fe'	'+Glc'	SecondBatch	3383	158	light	251.622799	6.171637
D929	hxk1-2	'+Fe'	'+Glc'	SecondBatch	3384	159	light	251.879951	6.428789
D929	hxk1-2	'+Fe'	'+Glc'	SecondBatch	3385	160	light	252.137102	6.68594
D929	hxk1-2	'+Fe'	'+Glc'	SecondBatch	3386	161	light	253.42286	7.971698
D929	hxk1-2	'+Fe'	'+Glc'	SecondBatch	3387	162	light	252.651406	7.200244
D929	hxk1-2	'+Fe'	'+Glc'	SecondBatch	3388	163	light	252.779981	7.328819
D929	hxk1-2	'+Fe'	'+Glc'	SecondBatch	3389	164	light	252.651406	7.200244
D929	hxk1-2	'+Fe'	'+Glc'	SecondBatch	3390	165	light	253.165709	7.714547
D929	hxk1-2	'+Fe'	'+Glc'	SecondBatch	3391	166	light	253.42286	7.971698
D929	hxk1-2	'+Fe'	'+Glc'	SecondBatch	3392	167	light	253.551436	8.100274
D929	hxk1-2	'+Fe'	'+Glc'	SecondBatch	3393	168	light	253.808588	8.357426
D929	hxk1-2	'+Fe'	'+Glc'	SecondBatch	3394	169	light	253.551436	8.100274
D929	hxk1-2	'+Fe'	'+Glc'	SecondBatch	3395	170	light	253.680012	8.22885
D929	hxk1-2	'+Fe'	'+Glc'	SecondBatch	3396	171	light	253.808588	8.357426
D929	hxk1-2	'+Fe'	'+Glc'	SecondBatch	3397	172	light	253.808588	8.357426
D929	hxk1-2	'+Fe'	'+Glc'	SecondBatch	3398	173	light	253.551436	8.100274
D929	hxk1-2	'+Fe'	'+Glc'	SecondBatch	3399	174	light	253.680012	8.22885
D929	hxk1-2	'+Fe'	'+Glc'	SecondBatch	3400	175	light	253.937163	8.486001
D929	hxk1-2	'+Fe'	'+Glc'	SecondBatch	3401	176	light	253.937163	8.486001
D929	hxk1-2	'+Fe'	'+Glc'	SecondBatch	3402	177	light	253.551436	8.100274
D929	hxk1-2	'+Fe'	'+Glc'	SecondBatch	3403	178	light	253.551436	8.100274
D929	hxk1-2	'+Fe'	'+Glc'	SecondBatch	3404	179	light	253.680012	8.22885
D929	hxk1-2	'+Fe'	'+Glc'	SecondBatch	3405	180	light	254.322891	8.871729
D929	hxk1-2	'+Fe'	'+Glc'	SecondBatch	3406	181	light	254.194315	8.743153
D929	hxk1-2	'+Fe'	'+Glc'	SecondBatch	3407	182	light	253.937163	8.486001
D929	hxk1-2	'+Fe'	'+Glc'	SecondBatch	3408	183	light	254.451466	9.000304
D929	hxk1-2	'+Fe'	'+Glc'	SecondBatch	3409	184	light	254.322891	8.871729
D929	hxk1-2	'+Fe'	'+Glc'	SecondBatch	3410	185	light	254.194315	8.743153
D929	hxk1-2	'+Fe'	'+Glc'	SecondBatch	3411	186	light	254.194315	8.743153
D929	hxk1-2	'+Fe'	'+Glc'	SecondBatch	3412	187	light	254.708618	9.257456
D929	hxk1-2	'+Fe'	'+Glc'	SecondBatch	3413	188	light	254.96577	9.514608
D929	hxk1-2	'+Fe'	'+Glc'	SecondBatch	3414	189	light	254.96577	9.514608
D929	hxk1-2	'+Fe'	'+Glc'	SecondBatch	3415	190	light	255.094345	9.643183
D929	hxk1-2	'+Fe'	'+Glc'	SecondBatch	3416	191	light	255.222921	9.771759
D929	hxk1-2	'+Fe'	'+Glc'	SecondBatch	3417	192	light	254.837194	9.386032
D929	hxk1-2	'+Fe'	'+Glc'	SecondBatch	3418	193	light	255.094345	9.643183
D929	hxk1-2	'+Fe'	'+Glc'	SecondBatch	3419	194	light	255.094345	9.643183
D929	hxk1-2	'+Fe'	'+Glc'	SecondBatch	3420	195	light	254.96577	9.514608
D929	hxk1-2	'+Fe'	'+Glc'	SecondBatch	3421	196	light	255.094345	9.643183
D929	hxk1-2	'+Fe'	'+Glc'	SecondBatch	3422	197	light	255.222921	9.771759
D929	hxk1-2	'+Fe'	'+Glc'	SecondBatch	3423	198	light	255.351497	9.900335
D929	hxk1-2	'+Fe'	'+Glc'	SecondBatch	3424	199	light	255.737224	10.286062
D929	hxk1-2	'+Fe'	'+Glc'	SecondBatch	3425	200	light	255.994376	10.543214
D919	hxk1-2	'-Fe'	'-Glc'	SecondBatch	3890	-200	dark	256.380103	2.185788
D919	hxk1-2	'-Fe'	'-Glc'	SecondBatch	3891	-199	dark	256.380103	2.185788
D919	hxk1-2	'-Fe'	'-Glc'	SecondBatch	3892	-198	dark	256.508679	2.314364
D919	hxk1-2	'-Fe'	'-Glc'	SecondBatch	3893	-197	dark	256.251527	2.057212
D919	hxk1-2	'-Fe'	'-Glc'	SecondBatch	3894	-196	dark	256.380103	2.185788
D919	hxk1-2	'-Fe'	'-Glc'	SecondBatch	3895	-195	dark	256.637255	2.44294
D919	hxk1-2	'-Fe'	'-Glc'	SecondBatch	3896	-194	dark	256.380103	2.185788
D919	hxk1-2	'-Fe'	'-Glc'	SecondBatch	3897	-193	dark	256.251527	2.057212
D919	hxk1-2	'-Fe'	'-Glc'	SecondBatch	3898	-192	dark	256.251527	2.057212
D919	hxk1-2	'-Fe'	'-Glc'	SecondBatch	3899	-191	dark	256.508679	2.314364
D919	hxk1-2	'-Fe'	'-Glc'	SecondBatch	3900	-190	dark	256.251527	2.057212
D919	hxk1-2	'-Fe'	'-Glc'	SecondBatch	3901	-189	dark	256.251527	2.057212
D919	hxk1-2	'-Fe'	'-Glc'	SecondBatch	3902	-188	dark	256.637255	2.44294
D919	hxk1-2	'-Fe'	'-Glc'	SecondBatch	3903	-187	dark	256.508679	2.314364
D919	hxk1-2	'-Fe'	'-Glc'	SecondBatch	3904	-186	dark	256.380103	2.185788
D919	hxk1-2	'-Fe'	'-Glc'	SecondBatch	3905	-185	dark	256.508679	2.314364
D919	hxk1-2	'-Fe'	'-Glc'	SecondBatch	3906	-184	dark	256.508679	2.314364
D919	hxk1-2	'-Fe'	'-Glc'	SecondBatch	3907	-183	dark	256.251527	2.057212
D919	hxk1-2	'-Fe'	'-Glc'	SecondBatch	3908	-182	dark	256.122952	1.928637
D919	hxk1-2	'-Fe'	'-Glc'	SecondBatch	3909	-181	dark	256.508679	2.314364
D919	hxk1-2	'-Fe'	'-Glc'	SecondBatch	3910	-180	dark	256.251527	2.057212
D919	hxk1-2	'-Fe'	'-Glc'	SecondBatch	3911	-179	dark	256.380103	2.185788
D919	hxk1-2	'-Fe'	'-Glc'	SecondBatch	3912	-178	dark	256.251527	2.057212
D919	hxk1-2	'-Fe'	'-Glc'	SecondBatch	3913	-177	dark	256.251527	2.057212
D919	hxk1-2	'-Fe'	'-Glc'	SecondBatch	3914	-176	dark	256.380103	2.185788
D919	hxk1-2	'-Fe'	'-Glc'	SecondBatch	3915	-175	dark	256.251527	2.057212
D919	hxk1-2	'-Fe'	'-Glc'	SecondBatch	3916	-174	dark	256.251527	2.057212
D919	hxk1-2	'-Fe'	'-Glc'	SecondBatch	3917	-173	dark	256.380103	2.185788
D919	hxk1-2	'-Fe'	'-Glc'	SecondBatch	3918	-172	dark	255.994376	1.800061
D919	hxk1-2	'-Fe'	'-Glc'	SecondBatch	3919	-171	dark	256.122952	1.928637
D919	hxk1-2	'-Fe'	'-Glc'	SecondBatch	3920	-170	dark	256.122952	1.928637
D919	hxk1-2	'-Fe'	'-Glc'	SecondBatch	3921	-169	dark	256.251527	2.057212
D919	hxk1-2	'-Fe'	'-Glc'	SecondBatch	3922	-168	dark	256.122952	1.928637
D919	hxk1-2	'-Fe'	'-Glc'	SecondBatch	3923	-167	dark	256.122952	1.928637
D919	hxk1-2	'-Fe'	'-Glc'	SecondBatch	3924	-166	dark	256.251527	2.057212
D919	hxk1-2	'-Fe'	'-Glc'	SecondBatch	3925	-165	dark	256.380103	2.185788
D919	hxk1-2	'-Fe'	'-Glc'	SecondBatch	3926	-164	dark	256.122952	1.928637
D919	hxk1-2	'-Fe'	'-Glc'	SecondBatch	3927	-163	dark	256.122952	1.928637
D919	hxk1-2	'-Fe'	'-Glc'	SecondBatch	3928	-162	dark	256.122952	1.928637
D919	hxk1-2	'-Fe'	'-Glc'	SecondBatch	3929	-161	dark	255.608648	1.414333
D919	hxk1-2	'-Fe'	'-Glc'	SecondBatch	3930	-160	dark	256.122952	1.928637
D919	hxk1-2	'-Fe'	'-Glc'	SecondBatch	3931	-159	dark	256.251527	2.057212
D919	hxk1-2	'-Fe'	'-Glc'	SecondBatch	3932	-158	dark	256.251527	2.057212
D919	hxk1-2	'-Fe'	'-Glc'	SecondBatch	3933	-157	dark	256.122952	1.928637
D919	hxk1-2	'-Fe'	'-Glc'	SecondBatch	3934	-156	dark	255.994376	1.800061
D919	hxk1-2	'-Fe'	'-Glc'	SecondBatch	3935	-155	dark	256.122952	1.928637
D919	hxk1-2	'-Fe'	'-Glc'	SecondBatch	3936	-154	dark	256.380103	2.185788
D919	hxk1-2	'-Fe'	'-Glc'	SecondBatch	3937	-153	dark	255.994376	1.800061
D919	hxk1-2	'-Fe'	'-Glc'	SecondBatch	3938	-152	dark	256.122952	1.928637
D919	hxk1-2	'-Fe'	'-Glc'	SecondBatch	3939	-151	dark	255.608648	1.414333
D919	hxk1-2	'-Fe'	'-Glc'	SecondBatch	3940	-150	dark	255.994376	1.800061
D919	hxk1-2	'-Fe'	'-Glc'	SecondBatch	3941	-149	dark	255.994376	1.800061
D919	hxk1-2	'-Fe'	'-Glc'	SecondBatch	3942	-148	dark	255.737224	1.542909
D919	hxk1-2	'-Fe'	'-Glc'	SecondBatch	3943	-147	dark	255.994376	1.800061
D919	hxk1-2	'-Fe'	'-Glc'	SecondBatch	3944	-146	dark	255.994376	1.800061
D919	hxk1-2	'-Fe'	'-Glc'	SecondBatch	3945	-145	dark	255.737224	1.542909
D919	hxk1-2	'-Fe'	'-Glc'	SecondBatch	3946	-144	dark	255.994376	1.800061
D919	hxk1-2	'-Fe'	'-Glc'	SecondBatch	3947	-143	dark	255.994376	1.800061
D919	hxk1-2	'-Fe'	'-Glc'	SecondBatch	3948	-142	dark	255.737224	1.542909
D919	hxk1-2	'-Fe'	'-Glc'	SecondBatch	3949	-141	dark	255.737224	1.542909
D919	hxk1-2	'-Fe'	'-Glc'	SecondBatch	3950	-140	dark	256.122952	1.928637
D919	hxk1-2	'-Fe'	'-Glc'	SecondBatch	3951	-139	dark	255.994376	1.800061
D919	hxk1-2	'-Fe'	'-Glc'	SecondBatch	3952	-138	dark	255.737224	1.542909
D919	hxk1-2	'-Fe'	'-Glc'	SecondBatch	3953	-137	dark	255.8658	1.671485
D919	hxk1-2	'-Fe'	'-Glc'	SecondBatch	3954	-136	dark	255.994376	1.800061
D919	hxk1-2	'-Fe'	'-Glc'	SecondBatch	3955	-135	dark	255.737224	1.542909
D919	hxk1-2	'-Fe'	'-Glc'	SecondBatch	3956	-134	dark	255.737224	1.542909
D919	hxk1-2	'-Fe'	'-Glc'	SecondBatch	3957	-133	dark	255.737224	1.542909
D919	hxk1-2	'-Fe'	'-Glc'	SecondBatch	3958	-132	dark	255.608648	1.414333
D919	hxk1-2	'-Fe'	'-Glc'	SecondBatch	3959	-131	dark	255.608648	1.414333
D919	hxk1-2	'-Fe'	'-Glc'	SecondBatch	3960	-130	dark	255.8658	1.671485
D919	hxk1-2	'-Fe'	'-Glc'	SecondBatch	3961	-129	dark	255.608648	1.414333
D919	hxk1-2	'-Fe'	'-Glc'	SecondBatch	3962	-128	dark	255.737224	1.542909
D919	hxk1-2	'-Fe'	'-Glc'	SecondBatch	3963	-127	dark	255.8658	1.671485
D919	hxk1-2	'-Fe'	'-Glc'	SecondBatch	3964	-126	dark	255.737224	1.542909
D919	hxk1-2	'-Fe'	'-Glc'	SecondBatch	3965	-125	dark	255.608648	1.414333
D919	hxk1-2	'-Fe'	'-Glc'	SecondBatch	3966	-124	dark	255.608648	1.414333
D919	hxk1-2	'-Fe'	'-Glc'	SecondBatch	3967	-123	dark	255.8658	1.671485
D919	hxk1-2	'-Fe'	'-Glc'	SecondBatch	3968	-122	dark	255.8658	1.671485
D919	hxk1-2	'-Fe'	'-Glc'	SecondBatch	3969	-121	dark	255.608648	1.414333
D919	hxk1-2	'-Fe'	'-Glc'	SecondBatch	3970	-120	dark	255.737224	1.542909
D919	hxk1-2	'-Fe'	'-Glc'	SecondBatch	3971	-119	dark	255.8658	1.671485
D919	hxk1-2	'-Fe'	'-Glc'	SecondBatch	3972	-118	dark	255.608648	1.414333
D919	hxk1-2	'-Fe'	'-Glc'	SecondBatch	3973	-117	dark	255.608648	1.414333
D919	hxk1-2	'-Fe'	'-Glc'	SecondBatch	3974	-116	dark	255.737224	1.542909
D919	hxk1-2	'-Fe'	'-Glc'	SecondBatch	3975	-115	dark	255.737224	1.542909
D919	hxk1-2	'-Fe'	'-Glc'	SecondBatch	3976	-114	dark	255.608648	1.414333
D919	hxk1-2	'-Fe'	'-Glc'	SecondBatch	3977	-113	dark	255.608648	1.414333
D919	hxk1-2	'-Fe'	'-Glc'	SecondBatch	3978	-112	dark	255.8658	1.671485
D919	hxk1-2	'-Fe'	'-Glc'	SecondBatch	3979	-111	dark	255.608648	1.414333
D919	hxk1-2	'-Fe'	'-Glc'	SecondBatch	3980	-110	dark	255.608648	1.414333
D919	hxk1-2	'-Fe'	'-Glc'	SecondBatch	3981	-109	dark	255.608648	1.414333
D919	hxk1-2	'-Fe'	'-Glc'	SecondBatch	3982	-108	dark	255.480073	1.285758
D919	hxk1-2	'-Fe'	'-Glc'	SecondBatch	3983	-107	dark	255.608648	1.414333
D919	hxk1-2	'-Fe'	'-Glc'	SecondBatch	3984	-106	dark	255.351497	1.157182
D919	hxk1-2	'-Fe'	'-Glc'	SecondBatch	3985	-105	dark	255.480073	1.285758
D919	hxk1-2	'-Fe'	'-Glc'	SecondBatch	3986	-104	dark	255.608648	1.414333
D919	hxk1-2	'-Fe'	'-Glc'	SecondBatch	3987	-103	dark	255.608648	1.414333
D919	hxk1-2	'-Fe'	'-Glc'	SecondBatch	3988	-102	dark	255.480073	1.285758
D919	hxk1-2	'-Fe'	'-Glc'	SecondBatch	3989	-101	dark	255.608648	1.414333
D919	hxk1-2	'-Fe'	'-Glc'	SecondBatch	3990	-100	dark	255.222921	1.028606
D919	hxk1-2	'-Fe'	'-Glc'	SecondBatch	3991	-99	dark	255.351497	1.157182
D919	hxk1-2	'-Fe'	'-Glc'	SecondBatch	3992	-98	dark	255.351497	1.157182
D919	hxk1-2	'-Fe'	'-Glc'	SecondBatch	3993	-97	dark	255.351497	1.157182
D919	hxk1-2	'-Fe'	'-Glc'	SecondBatch	3994	-96	dark	255.351497	1.157182
D919	hxk1-2	'-Fe'	'-Glc'	SecondBatch	3995	-95	dark	255.351497	1.157182
D919	hxk1-2	'-Fe'	'-Glc'	SecondBatch	3996	-94	dark	255.222921	1.028606
D919	hxk1-2	'-Fe'	'-Glc'	SecondBatch	3997	-93	dark	255.222921	1.028606
D919	hxk1-2	'-Fe'	'-Glc'	SecondBatch	3998	-92	dark	255.351497	1.157182
D919	hxk1-2	'-Fe'	'-Glc'	SecondBatch	3999	-91	dark	255.480073	1.285758
D919	hxk1-2	'-Fe'	'-Glc'	SecondBatch	4000	-90	dark	255.222921	1.028606
D919	hxk1-2	'-Fe'	'-Glc'	SecondBatch	4001	-89	dark	255.222921	1.028606
D919	hxk1-2	'-Fe'	'-Glc'	SecondBatch	4002	-88	dark	255.608648	1.414333
D919	hxk1-2	'-Fe'	'-Glc'	SecondBatch	4003	-87	dark	255.480073	1.285758
D919	hxk1-2	'-Fe'	'-Glc'	SecondBatch	4004	-86	dark	255.222921	1.028606
D919	hxk1-2	'-Fe'	'-Glc'	SecondBatch	4005	-85	dark	255.094345	0.90003
D919	hxk1-2	'-Fe'	'-Glc'	SecondBatch	4006	-84	dark	255.222921	1.028606
D919	hxk1-2	'-Fe'	'-Glc'	SecondBatch	4007	-83	dark	254.96577	0.771455
D919	hxk1-2	'-Fe'	'-Glc'	SecondBatch	4008	-82	dark	255.094345	0.90003
D919	hxk1-2	'-Fe'	'-Glc'	SecondBatch	4009	-81	dark	255.222921	1.028606
D919	hxk1-2	'-Fe'	'-Glc'	SecondBatch	4010	-80	dark	254.96577	0.771455
D919	hxk1-2	'-Fe'	'-Glc'	SecondBatch	4011	-79	dark	254.96577	0.771455
D919	hxk1-2	'-Fe'	'-Glc'	SecondBatch	4012	-78	dark	255.222921	1.028606
D919	hxk1-2	'-Fe'	'-Glc'	SecondBatch	4013	-77	dark	255.222921	1.028606
D919	hxk1-2	'-Fe'	'-Glc'	SecondBatch	4014	-76	dark	254.837194	0.642879
D919	hxk1-2	'-Fe'	'-Glc'	SecondBatch	4015	-75	dark	255.222921	1.028606
D919	hxk1-2	'-Fe'	'-Glc'	SecondBatch	4016	-74	dark	255.222921	1.028606
D919	hxk1-2	'-Fe'	'-Glc'	SecondBatch	4017	-73	dark	255.094345	0.90003
D919	hxk1-2	'-Fe'	'-Glc'	SecondBatch	4018	-72	dark	254.96577	0.771455
D919	hxk1-2	'-Fe'	'-Glc'	SecondBatch	4019	-71	dark	254.837194	0.642879
D919	hxk1-2	'-Fe'	'-Glc'	SecondBatch	4020	-70	dark	255.094345	0.90003
D919	hxk1-2	'-Fe'	'-Glc'	SecondBatch	4021	-69	dark	254.837194	0.642879
D919	hxk1-2	'-Fe'	'-Glc'	SecondBatch	4022	-68	dark	254.96577	0.771455
D919	hxk1-2	'-Fe'	'-Glc'	SecondBatch	4023	-67	dark	254.96577	0.771455
D919	hxk1-2	'-Fe'	'-Glc'	SecondBatch	4024	-66	dark	255.094345	0.90003
D919	hxk1-2	'-Fe'	'-Glc'	SecondBatch	4025	-65	dark	254.708618	0.514303
D919	hxk1-2	'-Fe'	'-Glc'	SecondBatch	4026	-64	dark	254.837194	0.642879
D919	hxk1-2	'-Fe'	'-Glc'	SecondBatch	4027	-63	dark	255.094345	0.90003
D919	hxk1-2	'-Fe'	'-Glc'	SecondBatch	4028	-62	dark	254.837194	0.642879
D919	hxk1-2	'-Fe'	'-Glc'	SecondBatch	4029	-61	dark	254.837194	0.642879
D919	hxk1-2	'-Fe'	'-Glc'	SecondBatch	4030	-60	dark	255.094345	0.90003
D919	hxk1-2	'-Fe'	'-Glc'	SecondBatch	4031	-59	dark	254.96577	0.771455
D919	hxk1-2	'-Fe'	'-Glc'	SecondBatch	4032	-58	dark	254.708618	0.514303
D919	hxk1-2	'-Fe'	'-Glc'	SecondBatch	4033	-57	dark	254.96577	0.771455
D919	hxk1-2	'-Fe'	'-Glc'	SecondBatch	4034	-56	dark	255.094345	0.90003
D919	hxk1-2	'-Fe'	'-Glc'	SecondBatch	4035	-55	dark	254.837194	0.642879
D919	hxk1-2	'-Fe'	'-Glc'	SecondBatch	4036	-54	dark	254.708618	0.514303
D919	hxk1-2	'-Fe'	'-Glc'	SecondBatch	4037	-53	dark	254.837194	0.642879
D919	hxk1-2	'-Fe'	'-Glc'	SecondBatch	4038	-52	dark	254.96577	0.771455
D919	hxk1-2	'-Fe'	'-Glc'	SecondBatch	4039	-51	dark	254.708618	0.514303
D919	hxk1-2	'-Fe'	'-Glc'	SecondBatch	4040	-50	dark	254.708618	0.514303
D919	hxk1-2	'-Fe'	'-Glc'	SecondBatch	4041	-49	dark	254.708618	0.514303
D919	hxk1-2	'-Fe'	'-Glc'	SecondBatch	4042	-48	dark	254.837194	0.642879
D919	hxk1-2	'-Fe'	'-Glc'	SecondBatch	4043	-47	dark	254.96577	0.771455
D919	hxk1-2	'-Fe'	'-Glc'	SecondBatch	4044	-46	dark	254.837194	0.642879
D919	hxk1-2	'-Fe'	'-Glc'	SecondBatch	4045	-45	dark	254.580042	0.385727
D919	hxk1-2	'-Fe'	'-Glc'	SecondBatch	4046	-44	dark	254.451466	0.257151
D919	hxk1-2	'-Fe'	'-Glc'	SecondBatch	4047	-43	dark	254.708618	0.514303
D919	hxk1-2	'-Fe'	'-Glc'	SecondBatch	4048	-42	dark	254.837194	0.642879
D919	hxk1-2	'-Fe'	'-Glc'	SecondBatch	4049	-41	dark	254.580042	0.385727
D919	hxk1-2	'-Fe'	'-Glc'	SecondBatch	4050	-40	dark	254.708618	0.514303
D919	hxk1-2	'-Fe'	'-Glc'	SecondBatch	4051	-39	dark	254.708618	0.514303
D919	hxk1-2	'-Fe'	'-Glc'	SecondBatch	4052	-38	dark	254.451466	0.257151
D919	hxk1-2	'-Fe'	'-Glc'	SecondBatch	4053	-37	dark	254.580042	0.385727
D919	hxk1-2	'-Fe'	'-Glc'	SecondBatch	4054	-36	dark	254.580042	0.385727
D919	hxk1-2	'-Fe'	'-Glc'	SecondBatch	4055	-35	dark	254.580042	0.385727
D919	hxk1-2	'-Fe'	'-Glc'	SecondBatch	4056	-34	dark	254.580042	0.385727
D919	hxk1-2	'-Fe'	'-Glc'	SecondBatch	4057	-33	dark	254.451466	0.257151
D919	hxk1-2	'-Fe'	'-Glc'	SecondBatch	4058	-32	dark	254.580042	0.385727
D919	hxk1-2	'-Fe'	'-Glc'	SecondBatch	4059	-31	dark	254.580042	0.385727
D919	hxk1-2	'-Fe'	'-Glc'	SecondBatch	4060	-30	dark	254.451466	0.257151
D919	hxk1-2	'-Fe'	'-Glc'	SecondBatch	4061	-29	dark	254.451466	0.257151
D919	hxk1-2	'-Fe'	'-Glc'	SecondBatch	4062	-28	dark	254.580042	0.385727
D919	hxk1-2	'-Fe'	'-Glc'	SecondBatch	4063	-27	dark	254.451466	0.257151
D919	hxk1-2	'-Fe'	'-Glc'	SecondBatch	4064	-26	dark	254.580042	0.385727
D919	hxk1-2	'-Fe'	'-Glc'	SecondBatch	4065	-25	dark	254.580042	0.385727
D919	hxk1-2	'-Fe'	'-Glc'	SecondBatch	4066	-24	dark	254.322891	0.128576
D919	hxk1-2	'-Fe'	'-Glc'	SecondBatch	4067	-23	dark	254.322891	0.128576
D919	hxk1-2	'-Fe'	'-Glc'	SecondBatch	4068	-22	dark	254.065739	-0.128576
D919	hxk1-2	'-Fe'	'-Glc'	SecondBatch	4069	-21	dark	254.194315	0
D919	hxk1-2	'-Fe'	'-Glc'	SecondBatch	4070	-20	dark	254.451466	0.257151
D919	hxk1-2	'-Fe'	'-Glc'	SecondBatch	4071	-19	dark	254.322891	0.128576
D919	hxk1-2	'-Fe'	'-Glc'	SecondBatch	4072	-18	dark	254.451466	0.257151
D919	hxk1-2	'-Fe'	'-Glc'	SecondBatch	4073	-17	dark	254.451466	0.257151
D919	hxk1-2	'-Fe'	'-Glc'	SecondBatch	4074	-16	dark	254.451466	0.257151
D919	hxk1-2	'-Fe'	'-Glc'	SecondBatch	4075	-15	dark	254.194315	0
D919	hxk1-2	'-Fe'	'-Glc'	SecondBatch	4076	-14	dark	254.322891	0.128576
D919	hxk1-2	'-Fe'	'-Glc'	SecondBatch	4077	-13	dark	254.194315	0
D919	hxk1-2	'-Fe'	'-Glc'	SecondBatch	4078	-12	dark	254.194315	0
D919	hxk1-2	'-Fe'	'-Glc'	SecondBatch	4079	-11	dark	254.451466	0.257151
D919	hxk1-2	'-Fe'	'-Glc'	SecondBatch	4080	-10	dark	254.194315	0
D919	hxk1-2	'-Fe'	'-Glc'	SecondBatch	4081	-9	dark	254.065739	-0.128576
D919	hxk1-2	'-Fe'	'-Glc'	SecondBatch	4082	-8	dark	254.194315	0
D919	hxk1-2	'-Fe'	'-Glc'	SecondBatch	4083	-7	dark	254.451466	0.257151
D919	hxk1-2	'-Fe'	'-Glc'	SecondBatch	4084	-6	dark	254.322891	0.128576
D919	hxk1-2	'-Fe'	'-Glc'	SecondBatch	4085	-5	dark	254.194315	0
D919	hxk1-2	'-Fe'	'-Glc'	SecondBatch	4086	-4	dark	254.194315	0
D919	hxk1-2	'-Fe'	'-Glc'	SecondBatch	4087	-3	dark	254.194315	0
D919	hxk1-2	'-Fe'	'-Glc'	SecondBatch	4088	-2	dark	254.194315	0
D919	hxk1-2	'-Fe'	'-Glc'	SecondBatch	4089	-1	dark	254.065739	-0.128576
D919	hxk1-2	'-Fe'	'-Glc'	SecondBatch	4090	0	light	254.194315	0
D919	hxk1-2	'-Fe'	'-Glc'	SecondBatch	4091	1	light	254.322891	0.128576
D919	hxk1-2	'-Fe'	'-Glc'	SecondBatch	4092	2	light	254.194315	0
D919	hxk1-2	'-Fe'	'-Glc'	SecondBatch	4093	3	light	254.065739	-0.128576
D919	hxk1-2	'-Fe'	'-Glc'	SecondBatch	4094	4	light	254.065739	-0.128576
D919	hxk1-2	'-Fe'	'-Glc'	SecondBatch	4095	5	light	254.065739	-0.128576
D919	hxk1-2	'-Fe'	'-Glc'	SecondBatch	4096	6	light	253.937163	-0.257152
D919	hxk1-2	'-Fe'	'-Glc'	SecondBatch	4097	7	light	254.065739	-0.128576
D919	hxk1-2	'-Fe'	'-Glc'	SecondBatch	4098	8	light	254.065739	-0.128576
D919	hxk1-2	'-Fe'	'-Glc'	SecondBatch	4099	9	light	254.065739	-0.128576
D919	hxk1-2	'-Fe'	'-Glc'	SecondBatch	4100	10	light	253.937163	-0.257152
D919	hxk1-2	'-Fe'	'-Glc'	SecondBatch	4101	11	light	253.551436	-0.642879
D919	hxk1-2	'-Fe'	'-Glc'	SecondBatch	4102	12	light	253.808588	-0.385727
D919	hxk1-2	'-Fe'	'-Glc'	SecondBatch	4103	13	light	253.937163	-0.257152
D919	hxk1-2	'-Fe'	'-Glc'	SecondBatch	4104	14	light	253.937163	-0.257152
D919	hxk1-2	'-Fe'	'-Glc'	SecondBatch	4105	15	light	253.680012	-0.514303
D919	hxk1-2	'-Fe'	'-Glc'	SecondBatch	4106	16	light	253.937163	-0.257152
D919	hxk1-2	'-Fe'	'-Glc'	SecondBatch	4107	17	light	253.937163	-0.257152
D919	hxk1-2	'-Fe'	'-Glc'	SecondBatch	4108	18	light	253.808588	-0.385727
D919	hxk1-2	'-Fe'	'-Glc'	SecondBatch	4109	19	light	254.065739	-0.128576
D919	hxk1-2	'-Fe'	'-Glc'	SecondBatch	4110	20	light	253.937163	-0.257152
D919	hxk1-2	'-Fe'	'-Glc'	SecondBatch	4111	21	light	253.937163	-0.257152
D919	hxk1-2	'-Fe'	'-Glc'	SecondBatch	4112	22	light	253.808588	-0.385727
D919	hxk1-2	'-Fe'	'-Glc'	SecondBatch	4113	23	light	253.937163	-0.257152
D919	hxk1-2	'-Fe'	'-Glc'	SecondBatch	4114	24	light	254.065739	-0.128576
D919	hxk1-2	'-Fe'	'-Glc'	SecondBatch	4115	25	light	254.194315	0
D919	hxk1-2	'-Fe'	'-Glc'	SecondBatch	4116	26	light	254.065739	-0.128576
D919	hxk1-2	'-Fe'	'-Glc'	SecondBatch	4117	27	light	253.937163	-0.257152
D919	hxk1-2	'-Fe'	'-Glc'	SecondBatch	4118	28	light	254.451466	0.257151
D919	hxk1-2	'-Fe'	'-Glc'	SecondBatch	4119	29	light	254.194315	0
D919	hxk1-2	'-Fe'	'-Glc'	SecondBatch	4120	30	light	254.065739	-0.128576
D919	hxk1-2	'-Fe'	'-Glc'	SecondBatch	4121	31	light	254.322891	0.128576
D919	hxk1-2	'-Fe'	'-Glc'	SecondBatch	4122	32	light	254.322891	0.128576
D919	hxk1-2	'-Fe'	'-Glc'	SecondBatch	4123	33	light	254.322891	0.128576
D919	hxk1-2	'-Fe'	'-Glc'	SecondBatch	4124	34	light	254.580042	0.385727
D919	hxk1-2	'-Fe'	'-Glc'	SecondBatch	4125	35	light	254.451466	0.257151
D919	hxk1-2	'-Fe'	'-Glc'	SecondBatch	4126	36	light	254.451466	0.257151
D919	hxk1-2	'-Fe'	'-Glc'	SecondBatch	4127	37	light	254.322891	0.128576
D919	hxk1-2	'-Fe'	'-Glc'	SecondBatch	4128	38	light	254.580042	0.385727
D919	hxk1-2	'-Fe'	'-Glc'	SecondBatch	4129	39	light	254.708618	0.514303
D919	hxk1-2	'-Fe'	'-Glc'	SecondBatch	4130	40	light	254.580042	0.385727
D919	hxk1-2	'-Fe'	'-Glc'	SecondBatch	4131	41	light	254.451466	0.257151
D919	hxk1-2	'-Fe'	'-Glc'	SecondBatch	4132	42	light	254.708618	0.514303
D919	hxk1-2	'-Fe'	'-Glc'	SecondBatch	4133	43	light	254.708618	0.514303
D919	hxk1-2	'-Fe'	'-Glc'	SecondBatch	4134	44	light	254.708618	0.514303
D919	hxk1-2	'-Fe'	'-Glc'	SecondBatch	4135	45	light	254.580042	0.385727
D919	hxk1-2	'-Fe'	'-Glc'	SecondBatch	4136	46	light	254.96577	0.771455
D919	hxk1-2	'-Fe'	'-Glc'	SecondBatch	4137	47	light	255.094345	0.90003
D919	hxk1-2	'-Fe'	'-Glc'	SecondBatch	4138	48	light	254.708618	0.514303
D919	hxk1-2	'-Fe'	'-Glc'	SecondBatch	4139	49	light	254.96577	0.771455
D919	hxk1-2	'-Fe'	'-Glc'	SecondBatch	4140	50	light	255.351497	1.157182
D919	hxk1-2	'-Fe'	'-Glc'	SecondBatch	4141	51	light	255.222921	1.028606
D919	hxk1-2	'-Fe'	'-Glc'	SecondBatch	4142	52	light	255.222921	1.028606
D919	hxk1-2	'-Fe'	'-Glc'	SecondBatch	4143	53	light	255.351497	1.157182
D919	hxk1-2	'-Fe'	'-Glc'	SecondBatch	4144	54	light	255.608648	1.414333
D919	hxk1-2	'-Fe'	'-Glc'	SecondBatch	4145	55	light	255.608648	1.414333
D919	hxk1-2	'-Fe'	'-Glc'	SecondBatch	4146	56	light	255.608648	1.414333
D919	hxk1-2	'-Fe'	'-Glc'	SecondBatch	4147	57	light	255.994376	1.800061
D919	hxk1-2	'-Fe'	'-Glc'	SecondBatch	4148	58	light	255.994376	1.800061
D919	hxk1-2	'-Fe'	'-Glc'	SecondBatch	4149	59	light	255.737224	1.542909
D919	hxk1-2	'-Fe'	'-Glc'	SecondBatch	4150	60	light	255.8658	1.671485
D919	hxk1-2	'-Fe'	'-Glc'	SecondBatch	4151	61	light	256.122952	1.928637
D919	hxk1-2	'-Fe'	'-Glc'	SecondBatch	4152	62	light	256.508679	2.314364
D919	hxk1-2	'-Fe'	'-Glc'	SecondBatch	4153	63	light	256.380103	2.185788
D919	hxk1-2	'-Fe'	'-Glc'	SecondBatch	4154	64	light	256.122952	1.928637
D919	hxk1-2	'-Fe'	'-Glc'	SecondBatch	4155	65	light	256.251527	2.057212
D919	hxk1-2	'-Fe'	'-Glc'	SecondBatch	4156	66	light	256.380103	2.185788
D919	hxk1-2	'-Fe'	'-Glc'	SecondBatch	4157	67	light	256.637255	2.44294
D919	hxk1-2	'-Fe'	'-Glc'	SecondBatch	4158	68	light	256.637255	2.44294
D919	hxk1-2	'-Fe'	'-Glc'	SecondBatch	4159	69	light	256.508679	2.314364
D919	hxk1-2	'-Fe'	'-Glc'	SecondBatch	4160	70	light	256.894406	2.700091
D919	hxk1-2	'-Fe'	'-Glc'	SecondBatch	4161	71	light	257.151558	2.957243
D919	hxk1-2	'-Fe'	'-Glc'	SecondBatch	4162	72	light	257.151558	2.957243
D919	hxk1-2	'-Fe'	'-Glc'	SecondBatch	4163	73	light	257.022982	2.828667
D919	hxk1-2	'-Fe'	'-Glc'	SecondBatch	4164	74	light	257.280134	3.085819
D919	hxk1-2	'-Fe'	'-Glc'	SecondBatch	4165	75	light	257.408709	3.214394
D919	hxk1-2	'-Fe'	'-Glc'	SecondBatch	4166	76	light	257.537285	3.34297
D919	hxk1-2	'-Fe'	'-Glc'	SecondBatch	4167	77	light	257.537285	3.34297
D919	hxk1-2	'-Fe'	'-Glc'	SecondBatch	4168	78	light	257.794437	3.600122
D919	hxk1-2	'-Fe'	'-Glc'	SecondBatch	4169	79	light	257.537285	3.34297
D919	hxk1-2	'-Fe'	'-Glc'	SecondBatch	4170	80	light	257.794437	3.600122
D919	hxk1-2	'-Fe'	'-Glc'	SecondBatch	4171	81	light	258.180164	3.985849
D919	hxk1-2	'-Fe'	'-Glc'	SecondBatch	4172	82	light	258.180164	3.985849
D919	hxk1-2	'-Fe'	'-Glc'	SecondBatch	4173	83	light	258.30874	4.114425
D919	hxk1-2	'-Fe'	'-Glc'	SecondBatch	4174	84	light	258.437316	4.243001
D919	hxk1-2	'-Fe'	'-Glc'	SecondBatch	4175	85	light	258.565891	4.371576
D919	hxk1-2	'-Fe'	'-Glc'	SecondBatch	4176	86	light	258.30874	4.114425
D919	hxk1-2	'-Fe'	'-Glc'	SecondBatch	4177	87	light	258.694467	4.500152
D919	hxk1-2	'-Fe'	'-Glc'	SecondBatch	4178	88	light	258.565891	4.371576
D919	hxk1-2	'-Fe'	'-Glc'	SecondBatch	4179	89	light	258.694467	4.500152
D919	hxk1-2	'-Fe'	'-Glc'	SecondBatch	4180	90	light	258.823043	4.628728
D919	hxk1-2	'-Fe'	'-Glc'	SecondBatch	4181	91	light	259.080194	4.885879
D919	hxk1-2	'-Fe'	'-Glc'	SecondBatch	4182	92	light	259.20877	5.014455
D919	hxk1-2	'-Fe'	'-Glc'	SecondBatch	4183	93	light	259.20877	5.014455
D919	hxk1-2	'-Fe'	'-Glc'	SecondBatch	4184	94	light	259.20877	5.014455
D919	hxk1-2	'-Fe'	'-Glc'	SecondBatch	4185	95	light	259.723073	5.528758
D919	hxk1-2	'-Fe'	'-Glc'	SecondBatch	4186	96	light	259.594498	5.400183
D919	hxk1-2	'-Fe'	'-Glc'	SecondBatch	4187	97	light	259.594498	5.400183
D919	hxk1-2	'-Fe'	'-Glc'	SecondBatch	4188	98	light	259.723073	5.528758
D919	hxk1-2	'-Fe'	'-Glc'	SecondBatch	4189	99	light	259.980225	5.78591
D919	hxk1-2	'-Fe'	'-Glc'	SecondBatch	4190	100	light	260.237376	6.043061
D919	hxk1-2	'-Fe'	'-Glc'	SecondBatch	4191	101	light	260.237376	6.043061
D919	hxk1-2	'-Fe'	'-Glc'	SecondBatch	4192	102	light	260.108801	5.914486
D919	hxk1-2	'-Fe'	'-Glc'	SecondBatch	4193	103	light	260.365952	6.171637
D919	hxk1-2	'-Fe'	'-Glc'	SecondBatch	4194	104	light	260.365952	6.171637
D919	hxk1-2	'-Fe'	'-Glc'	SecondBatch	4195	105	light	260.623104	6.428789
D919	hxk1-2	'-Fe'	'-Glc'	SecondBatch	4196	106	light	260.623104	6.428789
D919	hxk1-2	'-Fe'	'-Glc'	SecondBatch	4197	107	light	260.75168	6.557365
D919	hxk1-2	'-Fe'	'-Glc'	SecondBatch	4198	108	light	260.365952	6.171637
D919	hxk1-2	'-Fe'	'-Glc'	SecondBatch	4199	109	light	260.75168	6.557365
D919	hxk1-2	'-Fe'	'-Glc'	SecondBatch	4200	110	light	261.137407	6.943092
D919	hxk1-2	'-Fe'	'-Glc'	SecondBatch	4201	111	light	261.008831	6.814516
D919	hxk1-2	'-Fe'	'-Glc'	SecondBatch	4202	112	light	261.394559	7.200244
D919	hxk1-2	'-Fe'	'-Glc'	SecondBatch	4203	113	light	261.265983	7.071668
D919	hxk1-2	'-Fe'	'-Glc'	SecondBatch	4204	114	light	261.523134	7.328819
D919	hxk1-2	'-Fe'	'-Glc'	SecondBatch	4205	115	light	261.780286	7.585971
D919	hxk1-2	'-Fe'	'-Glc'	SecondBatch	4206	116	light	261.523134	7.328819
D919	hxk1-2	'-Fe'	'-Glc'	SecondBatch	4207	117	light	261.780286	7.585971
D919	hxk1-2	'-Fe'	'-Glc'	SecondBatch	4208	118	light	261.908862	7.714547
D919	hxk1-2	'-Fe'	'-Glc'	SecondBatch	4209	119	light	262.037437	7.843122
D919	hxk1-2	'-Fe'	'-Glc'	SecondBatch	4210	120	light	262.166013	7.971698
D919	hxk1-2	'-Fe'	'-Glc'	SecondBatch	4211	121	light	262.037437	7.843122
D919	hxk1-2	'-Fe'	'-Glc'	SecondBatch	4212	122	light	262.423165	8.22885
D919	hxk1-2	'-Fe'	'-Glc'	SecondBatch	4213	123	light	262.423165	8.22885
D919	hxk1-2	'-Fe'	'-Glc'	SecondBatch	4214	124	light	262.551741	8.357426
D919	hxk1-2	'-Fe'	'-Glc'	SecondBatch	4215	125	light	262.551741	8.357426
D919	hxk1-2	'-Fe'	'-Glc'	SecondBatch	4216	126	light	262.937468	8.743153
D919	hxk1-2	'-Fe'	'-Glc'	SecondBatch	4217	127	light	263.066044	8.871729
D919	hxk1-2	'-Fe'	'-Glc'	SecondBatch	4218	128	light	262.808892	8.614577
D919	hxk1-2	'-Fe'	'-Glc'	SecondBatch	4219	129	light	262.937468	8.743153
D919	hxk1-2	'-Fe'	'-Glc'	SecondBatch	4220	130	light	263.194619	9.000304
D919	hxk1-2	'-Fe'	'-Glc'	SecondBatch	4221	131	light	263.323195	9.12888
D919	hxk1-2	'-Fe'	'-Glc'	SecondBatch	4222	132	light	263.323195	9.12888
D919	hxk1-2	'-Fe'	'-Glc'	SecondBatch	4223	133	light	263.323195	9.12888
D919	hxk1-2	'-Fe'	'-Glc'	SecondBatch	4224	134	light	263.708923	9.514608
D919	hxk1-2	'-Fe'	'-Glc'	SecondBatch	4225	135	light	263.708923	9.514608
D919	hxk1-2	'-Fe'	'-Glc'	SecondBatch	4226	136	light	263.837498	9.643183
D919	hxk1-2	'-Fe'	'-Glc'	SecondBatch	4227	137	light	263.966074	9.771759
D919	hxk1-2	'-Fe'	'-Glc'	SecondBatch	4228	138	light	264.223226	10.028911
D919	hxk1-2	'-Fe'	'-Glc'	SecondBatch	4229	139	light	264.223226	10.028911
D919	hxk1-2	'-Fe'	'-Glc'	SecondBatch	4230	140	light	264.351801	10.157486
D919	hxk1-2	'-Fe'	'-Glc'	SecondBatch	4231	141	light	264.351801	10.157486
D919	hxk1-2	'-Fe'	'-Glc'	SecondBatch	4232	142	light	264.608953	10.414638
D919	hxk1-2	'-Fe'	'-Glc'	SecondBatch	4233	143	light	264.480377	10.286062
D919	hxk1-2	'-Fe'	'-Glc'	SecondBatch	4234	144	light	264.737529	10.543214
D919	hxk1-2	'-Fe'	'-Glc'	SecondBatch	4235	145	light	264.866105	10.67179
D919	hxk1-2	'-Fe'	'-Glc'	SecondBatch	4236	146	light	264.737529	10.543214
D919	hxk1-2	'-Fe'	'-Glc'	SecondBatch	4237	147	light	265.123256	10.928941
D919	hxk1-2	'-Fe'	'-Glc'	SecondBatch	4238	148	light	265.251832	11.057517
D919	hxk1-2	'-Fe'	'-Glc'	SecondBatch	4239	149	light	264.99468	10.800365
D919	hxk1-2	'-Fe'	'-Glc'	SecondBatch	4240	150	light	265.380408	11.186093
D919	hxk1-2	'-Fe'	'-Glc'	SecondBatch	4241	151	light	265.637559	11.443244
D919	hxk1-2	'-Fe'	'-Glc'	SecondBatch	4242	152	light	265.508983	11.314668
D919	hxk1-2	'-Fe'	'-Glc'	SecondBatch	4243	153	light	265.637559	11.443244
D919	hxk1-2	'-Fe'	'-Glc'	SecondBatch	4244	154	light	265.766135	11.57182
D919	hxk1-2	'-Fe'	'-Glc'	SecondBatch	4245	155	light	266.280438	12.086123
D919	hxk1-2	'-Fe'	'-Glc'	SecondBatch	4246	156	light	266.151862	11.957547
D919	hxk1-2	'-Fe'	'-Glc'	SecondBatch	4247	157	light	266.280438	12.086123
D919	hxk1-2	'-Fe'	'-Glc'	SecondBatch	4248	158	light	266.53759	12.343275
D919	hxk1-2	'-Fe'	'-Glc'	SecondBatch	4249	159	light	266.666165	12.47185
D919	hxk1-2	'-Fe'	'-Glc'	SecondBatch	4250	160	light	266.53759	12.343275
D919	hxk1-2	'-Fe'	'-Glc'	SecondBatch	4251	161	light	266.794741	12.600426
D919	hxk1-2	'-Fe'	'-Glc'	SecondBatch	4252	162	light	266.794741	12.600426
D919	hxk1-2	'-Fe'	'-Glc'	SecondBatch	4253	163	light	266.923317	12.729002
D919	hxk1-2	'-Fe'	'-Glc'	SecondBatch	4254	164	light	266.923317	12.729002
D919	hxk1-2	'-Fe'	'-Glc'	SecondBatch	4255	165	light	267.180469	12.986154
D919	hxk1-2	'-Fe'	'-Glc'	SecondBatch	4256	166	light	267.309044	13.114729
D919	hxk1-2	'-Fe'	'-Glc'	SecondBatch	4257	167	light	267.309044	13.114729
D919	hxk1-2	'-Fe'	'-Glc'	SecondBatch	4258	168	light	267.43762	13.243305
D919	hxk1-2	'-Fe'	'-Glc'	SecondBatch	4259	169	light	267.694772	13.500457
D919	hxk1-2	'-Fe'	'-Glc'	SecondBatch	4260	170	light	267.694772	13.500457
D919	hxk1-2	'-Fe'	'-Glc'	SecondBatch	4261	171	light	267.951923	13.757608
D919	hxk1-2	'-Fe'	'-Glc'	SecondBatch	4262	172	light	268.080499	13.886184
D919	hxk1-2	'-Fe'	'-Glc'	SecondBatch	4263	173	light	268.080499	13.886184
D919	hxk1-2	'-Fe'	'-Glc'	SecondBatch	4264	174	light	268.080499	13.886184
D919	hxk1-2	'-Fe'	'-Glc'	SecondBatch	4265	175	light	268.080499	13.886184
D919	hxk1-2	'-Fe'	'-Glc'	SecondBatch	4266	176	light	268.466226	14.271911
D919	hxk1-2	'-Fe'	'-Glc'	SecondBatch	4267	177	light	268.466226	14.271911
D919	hxk1-2	'-Fe'	'-Glc'	SecondBatch	4268	178	light	268.594802	14.400487
D919	hxk1-2	'-Fe'	'-Glc'	SecondBatch	4269	179	light	268.723378	14.529063
D919	hxk1-2	'-Fe'	'-Glc'	SecondBatch	4270	180	light	268.980529	14.786214
D919	hxk1-2	'-Fe'	'-Glc'	SecondBatch	4271	181	light	268.851954	14.657639
D919	hxk1-2	'-Fe'	'-Glc'	SecondBatch	4272	182	light	269.237681	15.043366
D919	hxk1-2	'-Fe'	'-Glc'	SecondBatch	4273	183	light	269.494833	15.300518
D919	hxk1-2	'-Fe'	'-Glc'	SecondBatch	4274	184	light	269.494833	15.300518
D919	hxk1-2	'-Fe'	'-Glc'	SecondBatch	4275	185	light	269.494833	15.300518
D919	hxk1-2	'-Fe'	'-Glc'	SecondBatch	4276	186	light	269.494833	15.300518
D919	hxk1-2	'-Fe'	'-Glc'	SecondBatch	4277	187	light	269.751984	15.557669
D919	hxk1-2	'-Fe'	'-Glc'	SecondBatch	4278	188	light	269.751984	15.557669
D919	hxk1-2	'-Fe'	'-Glc'	SecondBatch	4279	189	light	269.88056	15.686245
D919	hxk1-2	'-Fe'	'-Glc'	SecondBatch	4280	190	light	270.266287	16.071972
D919	hxk1-2	'-Fe'	'-Glc'	SecondBatch	4281	191	light	270.266287	16.071972
D919	hxk1-2	'-Fe'	'-Glc'	SecondBatch	4282	192	light	270.137711	15.943396
D919	hxk1-2	'-Fe'	'-Glc'	SecondBatch	4283	193	light	270.394863	16.200548
D919	hxk1-2	'-Fe'	'-Glc'	SecondBatch	4284	194	light	270.652015	16.4577
D919	hxk1-2	'-Fe'	'-Glc'	SecondBatch	4285	195	light	270.523439	16.329124
[truncated: 29,934 more rows]
