# Supplementary material for: Iron rescues glucose-mediated photosynthesis repression during lipid accumulation in the green alga Chromochloris zofingiensis
Source: Nat Commun. 2024 Jul 18;15:6046. doi: 10.1038/s41467-024-50170-x (PMC11258321; doi:10.1038/s41467-024-50170-x)
Supplement: Supplementary file 14 — Source Data [file 41467_2024_50170_MOESM14_ESM.zip › SourceData_Jeffers2024/Suppl_Fig6bc_sourcedata.csv]

#Source Data Supplementary Fig. 6b. (chlorophyll a/b ratio, #9th column) and Fig. 6c (oxygen evolution per nmol of total chlorophyll #10th column)
strain	Fe	Glc	Sample ID	O2Evolv	Extraction Volume	chla	chlb	chla/chlb Ratio	O2Evolve_per_Chl
WT	-Fe	-Glc	WT17	11.27	1	1.26E+04	4.50E+03	2.8	1.35
WT	-Fe	-Glc	WT18	10.49	1	8.10E+03	2.84E+03	2.85	1.41
WT	-Fe	-Glc	WT20	8.46	1	9.62E+03	3.47E+03	2.77	1.26
WT	-Fe	+Glc	WT21	0.54	1	2.55E+03	9.12E+02	2.8	0.58
WT	-Fe	+Glc	WT22	0.24	1	2.27E+03	8.23E+02	2.75	0.28
WT	-Fe	+Glc	WT23	0.5	1	2.34E+03	8.60E+02	2.73	0.72
WT	-Fe	+Glc	WT24	-0.01	1	2.35E+03	8.49E+02	2.77	-0.01
WT	+Fe	-Glc	WT25	10.86	1	2.30E+04	7.58E+03	3.04	0.78
WT	+Fe	-Glc	WT26	14.75	1	1.61E+04	5.30E+03	3.05	1.16
WT	+Fe	-Glc	WT27	16.72	1	2.42E+04	7.99E+03	3.03	1.17
WT	+Fe	-Glc	WT28	12.07	1	1.16E+04	3.86E+03	3.01	1.01
WT	+Fe	+Glc	WT30	4.76	1	1.69E+04	5.03E+03	3.36	4.67
WT	+Fe	+Glc	WT31	5.91	1	1.77E+04	5.56E+03	3.18	6.1
WT	+Fe	+Glc	WT32	4.81	1	1.72E+04	5.26E+03	3.27	4.59
hxk1-1	-Fe	-Glc	D633	12.86	1	1.66E+04	6.13E+03	2.7	1.23
hxk1-1	-Fe	-Glc	D634	6.69	1	1.63E+04	5.96E+03	2.74	0.65
hxk1-1	-Fe	-Glc	D635	5.74	1	1.39E+04	4.90E+03	2.83	0.61
hxk1-1	-Fe	-Glc	D636	7.28	1	1.48E+04	5.29E+03	2.79	0.85
hxk1-1	-Fe	+Glc	D638	9.87	1	1.09E+04	3.99E+03	2.74	2.13
hxk1-1	-Fe	+Glc	D639	6.23	1	1.28E+04	4.64E+03	2.75	1.49
hxk1-1	-Fe	+Glc	D640	4.25	1	1.04E+04	3.70E+03	2.81	1.1
hxk1-1	+Fe	-Glc	D641	11.4	1	1.75E+04	5.83E+03	3	1.05
hxk1-1	+Fe	-Glc	D642	7.43	1	1.43E+04	4.73E+03	3.03	0.82
hxk1-1	+Fe	-Glc	D643	9.71	1	1.85E+04	6.14E+03	3.02	0.92
hxk1-1	+Fe	+Glc	D645	3.29	1	2.83E+04	9.30E+03	3.05	0.43
hxk1-1	+Fe	+Glc	D646	4.77	1	2.32E+04	7.59E+03	3.05	0.67
hxk1-1	+Fe	+Glc	D647	3.3	1	2.78E+04	9.20E+03	3.02	0.37
hxk1-1	+Fe	+Glc	D648	3.57	1	3.03E+04	1.01E+04	2.99	0.44
hxk1-2	-Fe	-Glc	D901	5.35	1	1.00E+04	3.76E+03	2.67	0.83
hxk1-2	-Fe	-Glc	D902	5.61	1	1.28E+04	4.75E+03	2.69	0.73
hxk1-2	-Fe	+Glc	D905	4.12	1	9.60E+03	3.51E+03	2.74	0.98
hxk1-2	-Fe	+Glc	D906	3.64	1	9.19E+03	3.34E+03	2.75	0.97
hxk1-2	-Fe	+Glc	D907	4.71	1	9.72E+03	3.54E+03	2.75	1.22
hxk1-2	+Fe	-Glc	D909	8.91	1	2.33E+04	7.87E+03	2.97	0.67
hxk1-2	+Fe	-Glc	D910	5.14	1	2.17E+04	7.37E+03	2.95	0.43
hxk1-2	+Fe	+Glc	D913	7.14	1	3.63E+04	1.25E+04	2.9	0.78
hxk1-2	+Fe	+Glc	D914	3.92	1	2.73E+04	9.20E+03	2.96	0.45
