# Supplementary material for: Iron rescues glucose-mediated photosynthesis repression during lipid accumulation in the green alga Chromochloris zofingiensis
Source: Nat Commun. 2024 Jul 18;15:6046. doi: 10.1038/s41467-024-50170-x (PMC11258321; doi:10.1038/s41467-024-50170-x)
Supplement: Supplementary file 14 — Source Data [file 41467_2024_50170_MOESM14_ESM.zip › SourceData_Jeffers2024/Suppl_Fig8a_sourcedata.csv]

#Source Data Supplementary Fig. 8a. Linear models assigned to stringent lowest-in-heterotrophy proteins. The equation subgroups are tallied to make Supplementary Fig. 8a bar chart, (See code: TrophicState_Proteomic_Modeling.Rmd in https://osf.io/r8dbe/. )
Protein	Category	EquationTerms	Subgroup
Cz01g01240.t1	Lowest in Heterotrophy	Fe+Fe:Glc	'+Fe +Fe:Glc'
Cz01g08170.t1	Lowest in Heterotrophy	Fe+Fe:Glc	'+Fe +Fe:Glc'
Cz01g23230.t1	Lowest in Heterotrophy	Fe+Fe:Glc	'+Fe +Fe:Glc'
Cz01g31040.t1	Lowest in Heterotrophy	Fe+Fe:Glc	'+Fe +Fe:Glc'
Cz01g45025.t1	Lowest in Heterotrophy	Fe+Fe:Glc	'+Fe +Fe:Glc'
Cz02g11100.t1	Lowest in Heterotrophy	Fe+Fe:Glc	'+Fe +Fe:Glc'
Cz03g03050.t1	Lowest in Heterotrophy	Fe+Fe:Glc	'+Fe +Fe:Glc'
Cz03g07120.t1	Lowest in Heterotrophy	Fe+Fe:Glc	'+Fe +Fe:Glc'
Cz03g28170.t1	Lowest in Heterotrophy	Fe+Fe:Glc	'+Fe +Fe:Glc'
Cz03g30170.t1	Lowest in Heterotrophy	Fe+Fe:Glc	'+Fe +Fe:Glc'
Cz04g00080.t1	Lowest in Heterotrophy	Fe+Fe:Glc	'+Fe +Fe:Glc'
Cz05g00200.t1	Lowest in Heterotrophy	Fe+Fe:Glc	'+Fe +Fe:Glc'
Cz05g14040.t1	Lowest in Heterotrophy	Fe+Fe:Glc	'+Fe +Fe:Glc'
Cz05g28150.t1	Lowest in Heterotrophy	Fe+Fe:Glc	'+Fe +Fe:Glc'
Cz05g28310.t1	Lowest in Heterotrophy	Fe+Fe:Glc	'+Fe +Fe:Glc'
Cz06g18220.t1	Lowest in Heterotrophy	Fe+Fe:Glc	'+Fe +Fe:Glc'
Cz06g21160.t1	Lowest in Heterotrophy	Fe+Fe:Glc	'+Fe +Fe:Glc'
Cz06g26210.t1	Lowest in Heterotrophy	Fe+Fe:Glc	'+Fe +Fe:Glc'
Cz06g27210.t1	Lowest in Heterotrophy	Fe+Fe:Glc	'+Fe +Fe:Glc'
Cz06g29240.t1	Lowest in Heterotrophy	Fe+Fe:Glc	'+Fe +Fe:Glc'
Cz07g07080.t1	Lowest in Heterotrophy	Fe+Fe:Glc	'+Fe +Fe:Glc'
Cz07g07300.t1	Lowest in Heterotrophy	Fe+Fe:Glc	'+Fe +Fe:Glc'
Cz08g00260.t1	Lowest in Heterotrophy	Fe+Fe:Glc	'+Fe +Fe:Glc'
Cz08g11110.t1	Lowest in Heterotrophy	Fe+Fe:Glc	'+Fe +Fe:Glc'
Cz08g15120.t1	Lowest in Heterotrophy	Fe+Fe:Glc	'+Fe +Fe:Glc'
Cz09g16235.t1	Lowest in Heterotrophy	Fe+Fe:Glc	'+Fe +Fe:Glc'
Cz10g01150.t1	Lowest in Heterotrophy	Fe+Fe:Glc	'+Fe +Fe:Glc'
Cz10g28100.t1	Lowest in Heterotrophy	Fe+Fe:Glc	'+Fe +Fe:Glc'
Cz10g28260.t1	Lowest in Heterotrophy	Fe+Fe:Glc	'+Fe +Fe:Glc'
Cz11g11160.t1	Lowest in Heterotrophy	Fe+Fe:Glc	'+Fe +Fe:Glc'
Cz11g25070.t1	Lowest in Heterotrophy	Fe+Fe:Glc	'+Fe +Fe:Glc'
Cz11g26185.t1	Lowest in Heterotrophy	Fe+Fe:Glc	'+Fe +Fe:Glc'
Cz12g19030.t1	Lowest in Heterotrophy	Fe+Fe:Glc	'+Fe +Fe:Glc'
Cz13g02190.t1	Lowest in Heterotrophy	Fe+Fe:Glc	'+Fe +Fe:Glc'
Cz14g05070.t1	Lowest in Heterotrophy	Fe+Fe:Glc	'+Fe +Fe:Glc'
Cz14g10260.t1	Lowest in Heterotrophy	Fe+Fe:Glc	'+Fe +Fe:Glc'
Cz15g01235.t1	Lowest in Heterotrophy	Fe+Fe:Glc	'+Fe +Fe:Glc'
Cz15g10010.t1	Lowest in Heterotrophy	Fe+Fe:Glc	'+Fe +Fe:Glc'
Cz16g01200.t1	Lowest in Heterotrophy	Fe+Fe:Glc	'+Fe +Fe:Glc'
Cz16g13050.t1	Lowest in Heterotrophy	Fe+Fe:Glc	'+Fe +Fe:Glc'
Cz17g14110.t1	Lowest in Heterotrophy	Fe+Fe:Glc	'+Fe +Fe:Glc'
Cz19g05270.t1	Lowest in Heterotrophy	Fe+Fe:Glc	'+Fe +Fe:Glc'
CzCPg00300.t1.v5.2.3	Lowest in Heterotrophy	Fe+Fe:Glc	'+Fe +Fe:Glc'
UNPLg00285.t1	Lowest in Heterotrophy	Fe+Fe:Glc	'+Fe +Fe:Glc'
Cz01g11010.t1	Lowest in Heterotrophy	Fe+Glc+Fe:Glc	'+Fe -Glc +Fe:Glc'
Cz01g14230.t1	Lowest in Heterotrophy	Fe+Glc+Fe:Glc	'+Fe -Glc +Fe:Glc'
Cz01g28160.t1	Lowest in Heterotrophy	Fe+Glc+Fe:Glc	'+Fe -Glc +Fe:Glc'
Cz01g33010.t1	Lowest in Heterotrophy	Fe+Glc+Fe:Glc	'+Fe -Glc +Fe:Glc'
Cz01g34380.t1	Lowest in Heterotrophy	Fe+Glc+Fe:Glc	'+Fe -Glc +Fe:Glc'
Cz02g09220.t1	Lowest in Heterotrophy	Fe+Glc+Fe:Glc	'+Fe -Glc +Fe:Glc'
Cz02g26200.t1	Lowest in Heterotrophy	Fe+Glc+Fe:Glc	'+Fe -Glc +Fe:Glc'
Cz02g28200.t1	Lowest in Heterotrophy	Fe+Glc+Fe:Glc	'+Fe -Glc +Fe:Glc'
Cz02g37110.t1	Lowest in Heterotrophy	Fe+Glc+Fe:Glc	'+Fe -Glc +Fe:Glc'
Cz03g05225.t1	Lowest in Heterotrophy	Fe+Glc+Fe:Glc	'+Fe -Glc +Fe:Glc'
Cz03g39040.t1	Lowest in Heterotrophy	Fe+Glc+Fe:Glc	'+Fe -Glc +Fe:Glc'
Cz04g12170.t1	Lowest in Heterotrophy	Fe+Glc+Fe:Glc	'+Fe -Glc +Fe:Glc'
Cz04g18090.t1	Lowest in Heterotrophy	Fe+Glc+Fe:Glc	'+Fe -Glc +Fe:Glc'
Cz04g30210.t1	Lowest in Heterotrophy	Fe+Glc+Fe:Glc	'+Fe -Glc +Fe:Glc'
Cz05g01280.t1	Lowest in Heterotrophy	Fe+Glc+Fe:Glc	'+Fe -Glc +Fe:Glc'
Cz05g08110.t1	Lowest in Heterotrophy	Fe+Glc+Fe:Glc	'+Fe -Glc +Fe:Glc'
Cz05g10330.t1	Lowest in Heterotrophy	Fe+Glc+Fe:Glc	'+Fe -Glc +Fe:Glc'
Cz05g27210.t1	Lowest in Heterotrophy	Fe+Glc+Fe:Glc	'+Fe -Glc +Fe:Glc'
Cz05g29220.t1	Lowest in Heterotrophy	Fe+Glc+Fe:Glc	'+Fe -Glc +Fe:Glc'
Cz06g09180.t1	Lowest in Heterotrophy	Fe+Glc+Fe:Glc	'+Fe -Glc +Fe:Glc'
Cz06g13130.t1	Lowest in Heterotrophy	Fe+Glc+Fe:Glc	'+Fe -Glc +Fe:Glc'
Cz06g13310.t1	Lowest in Heterotrophy	Fe+Glc+Fe:Glc	'+Fe -Glc +Fe:Glc'
Cz06g14190.t1	Lowest in Heterotrophy	Fe+Glc+Fe:Glc	'+Fe -Glc +Fe:Glc'
Cz06g17110.t1	Lowest in Heterotrophy	Fe+Glc+Fe:Glc	'+Fe -Glc +Fe:Glc'
Cz06g23100.t1	Lowest in Heterotrophy	Fe+Glc+Fe:Glc	'+Fe -Glc +Fe:Glc'
Cz06g26220.t1	Lowest in Heterotrophy	Fe+Glc+Fe:Glc	'+Fe -Glc +Fe:Glc'
Cz07g02130.t2	Lowest in Heterotrophy	Fe+Glc+Fe:Glc	'+Fe -Glc +Fe:Glc'
Cz07g08040.t1	Lowest in Heterotrophy	Fe+Glc+Fe:Glc	'+Fe -Glc +Fe:Glc'
Cz07g08130.t1	Lowest in Heterotrophy	Fe+Glc+Fe:Glc	'+Fe -Glc +Fe:Glc'
Cz07g14095.t1	Lowest in Heterotrophy	Fe+Glc+Fe:Glc	'+Fe -Glc +Fe:Glc'
Cz07g26110.t1	Lowest in Heterotrophy	Fe+Glc+Fe:Glc	'+Fe -Glc +Fe:Glc'
Cz08g00140.t1	Lowest in Heterotrophy	Fe+Glc+Fe:Glc	'+Fe -Glc +Fe:Glc'
Cz08g14060.t1	Lowest in Heterotrophy	Fe+Glc+Fe:Glc	'+Fe -Glc +Fe:Glc'
Cz08g18010.t1	Lowest in Heterotrophy	Fe+Glc+Fe:Glc	'+Fe -Glc +Fe:Glc'
Cz08g19140.t1	Lowest in Heterotrophy	Fe+Glc+Fe:Glc	'+Fe -Glc +Fe:Glc'
Cz09g08050.t1	Lowest in Heterotrophy	Fe+Glc+Fe:Glc	'+Fe -Glc +Fe:Glc'
Cz09g16090.t1	Lowest in Heterotrophy	Fe+Glc+Fe:Glc	'+Fe -Glc +Fe:Glc'
Cz09g28140.t1	Lowest in Heterotrophy	Fe+Glc+Fe:Glc	'+Fe -Glc +Fe:Glc'
Cz10g03160.t1	Lowest in Heterotrophy	Fe+Glc+Fe:Glc	'+Fe -Glc +Fe:Glc'
Cz10g09110.t1	Lowest in Heterotrophy	Fe+Glc+Fe:Glc	'+Fe -Glc +Fe:Glc'
Cz10g14070.t1	Lowest in Heterotrophy	Fe+Glc+Fe:Glc	'+Fe -Glc +Fe:Glc'
Cz10g14180.t1	Lowest in Heterotrophy	Fe+Glc+Fe:Glc	'+Fe -Glc +Fe:Glc'
Cz10g14300.t1	Lowest in Heterotrophy	Fe+Glc+Fe:Glc	'+Fe -Glc +Fe:Glc'
Cz11g17150.t1	Lowest in Heterotrophy	Fe+Glc+Fe:Glc	'+Fe -Glc +Fe:Glc'
Cz11g24230.t1	Lowest in Heterotrophy	Fe+Glc+Fe:Glc	'+Fe -Glc +Fe:Glc'
Cz12g02290.t1	Lowest in Heterotrophy	Fe+Glc+Fe:Glc	'+Fe -Glc +Fe:Glc'
Cz12g10080.t1	Lowest in Heterotrophy	Fe+Glc+Fe:Glc	'+Fe -Glc +Fe:Glc'
Cz12g12040.t1	Lowest in Heterotrophy	Fe+Glc+Fe:Glc	'+Fe -Glc +Fe:Glc'
Cz13g11085.t1	Lowest in Heterotrophy	Fe+Glc+Fe:Glc	'+Fe -Glc +Fe:Glc'
Cz14g05180.t1	Lowest in Heterotrophy	Fe+Glc+Fe:Glc	'+Fe -Glc +Fe:Glc'
Cz14g18235.t1	Lowest in Heterotrophy	Fe+Glc+Fe:Glc	'+Fe -Glc +Fe:Glc'
Cz16g05110.t1	Lowest in Heterotrophy	Fe+Glc+Fe:Glc	'+Fe -Glc +Fe:Glc'
Cz16g10140.t1	Lowest in Heterotrophy	Fe+Glc+Fe:Glc	'+Fe -Glc +Fe:Glc'
Cz16g18220.t1	Lowest in Heterotrophy	Fe+Glc+Fe:Glc	'+Fe -Glc +Fe:Glc'
Cz17g16235.t1	Lowest in Heterotrophy	Fe+Glc+Fe:Glc	'+Fe -Glc +Fe:Glc'
Cz19g03030.t1	Lowest in Heterotrophy	Fe+Glc+Fe:Glc	'+Fe -Glc +Fe:Glc'
Cz19g05090.t1	Lowest in Heterotrophy	Fe+Glc+Fe:Glc	'+Fe -Glc +Fe:Glc'
UNPLg00198.t1	Lowest in Heterotrophy	Fe+Glc+Fe:Glc	'+Fe -Glc +Fe:Glc'
UNPLg00334.t1	Lowest in Heterotrophy	Fe+Glc+Fe:Glc	'+Fe -Glc +Fe:Glc'
Cz01g39160.t1	Lowest in Heterotrophy	Fe+Glc	'+Fe -Glc'
Cz02g01120.t1	Lowest in Heterotrophy	Fe+Glc	'+Fe -Glc'
Cz02g29010.t1	Lowest in Heterotrophy	Fe+Glc	'+Fe -Glc'
Cz04g17280.t1	Lowest in Heterotrophy	Fe+Glc	'+Fe -Glc'
Cz06g22110.t1	Lowest in Heterotrophy	Fe+Glc	'+Fe -Glc'
Cz07g17110.t1	Lowest in Heterotrophy	Fe+Glc	'+Fe -Glc'
Cz09g18220.t1	Lowest in Heterotrophy	Fe+Glc	'+Fe -Glc'
Cz09g28030.t1	Lowest in Heterotrophy	Fe+Glc	'+Fe -Glc'
Cz11g04020.t1	Lowest in Heterotrophy	Fe+Glc	'+Fe -Glc'
Cz12g19180.t1	Lowest in Heterotrophy	Fe+Glc	'+Fe -Glc'
Cz13g18310.t1	Lowest in Heterotrophy	Fe+Glc	'+Fe -Glc'
Cz15g06230.t1	Lowest in Heterotrophy	Fe+Glc	'+Fe -Glc'
Cz01g01030.t1	Lowest in Heterotrophy	Fe	'+Fe'
Cz03g34020.t1	Lowest in Heterotrophy	Fe	'+Fe'
Cz04g04160.t1	Lowest in Heterotrophy	Fe	'+Fe'
Cz04g39190.t1	Lowest in Heterotrophy	Fe	'+Fe'
Cz05g32300.t1	Lowest in Heterotrophy	Fe	'+Fe'
Cz07g10080.t1	Lowest in Heterotrophy	Fe	'+Fe'
Cz07g23135.t1	Lowest in Heterotrophy	Fe	'+Fe'
Cz09g17260.t1	Lowest in Heterotrophy	Fe	'+Fe'
Cz09g27030.t1	Lowest in Heterotrophy	Fe	'+Fe'
CzCPg00170.t1.v5.2.3	Lowest in Heterotrophy	Fe	'+Fe'
Cz02g12120.t1	Lowest in Heterotrophy	Glc+Fe:Glc	'-Glc +Fe:Glc'
Cz06g23240.t1	Lowest in Heterotrophy	Glc+Fe:Glc	'-Glc +Fe:Glc'
Cz06g26170.t1	Lowest in Heterotrophy	Glc+Fe:Glc	'-Glc +Fe:Glc'
Cz07g04240.t1	Lowest in Heterotrophy	Glc+Fe:Glc	'-Glc +Fe:Glc'
Cz09g09150.t1	Lowest in Heterotrophy	Glc+Fe:Glc	'-Glc +Fe:Glc'
Cz11g28170.t1	Lowest in Heterotrophy	Glc+Fe:Glc	'-Glc +Fe:Glc'
Cz19g02130.t1	Lowest in Heterotrophy	Glc+Fe:Glc	'-Glc +Fe:Glc'
Cz19g05140.t1	Lowest in Heterotrophy	Glc+Fe:Glc	'-Glc +Fe:Glc'
Cz01g40070.t1	Lowest in Heterotrophy	Glc+strain:Glc+Fe:Glc	'-Glc -strain:Glc +Fe:Glc'
Cz02g18040.t1	Lowest in Heterotrophy	Glc+strain:Glc+Fe:Glc	'-Glc -strain:Glc +Fe:Glc'
Cz05g02010.t1	Lowest in Heterotrophy	Glc+strain:Glc+Fe:Glc	'-Glc -strain:Glc +Fe:Glc'
Cz05g17210.t1	Lowest in Heterotrophy	Glc+strain:Glc+Fe:Glc	'-Glc -strain:Glc +Fe:Glc'
Cz06g26010.t1	Lowest in Heterotrophy	Glc+strain:Glc+Fe:Glc	'-Glc -strain:Glc +Fe:Glc'
Cz07g00010.t1	Lowest in Heterotrophy	Glc+strain:Glc+Fe:Glc	'-Glc -strain:Glc +Fe:Glc'
Cz10g21040.t1	Lowest in Heterotrophy	Glc+strain:Glc+Fe:Glc	'-Glc -strain:Glc +Fe:Glc'
Cz11g15050.t1	Lowest in Heterotrophy	Glc+strain:Glc+Fe:Glc	'-Glc -strain:Glc +Fe:Glc'
CzCPg00310.t1.v5.2.3	Lowest in Heterotrophy	Glc+strain:Glc+Fe:Glc	'-Glc -strain:Glc +Fe:Glc'
CzCPg00320.t1.v5.2.3	Lowest in Heterotrophy	Glc+strain:Glc+Fe:Glc	'-Glc -strain:Glc +Fe:Glc'
Cz01g10080.t1	Lowest in Heterotrophy	strain+Fe+Glc+strain:Glc	'-strain +Fe -Glc -strain:Glc'
Cz01g37110.t1	Lowest in Heterotrophy	strain+Fe+Glc+strain:Glc	'-strain +Fe -Glc -strain:Glc'
Cz01g46280.t1	Lowest in Heterotrophy	strain+Fe+Glc+strain:Glc	'-strain +Fe -Glc -strain:Glc'
Cz02g14245.t1	Lowest in Heterotrophy	strain+Fe+Glc+strain:Glc	'-strain +Fe -Glc -strain:Glc'
Cz02g18180.t1	Lowest in Heterotrophy	strain+Fe+Glc+strain:Glc	'-strain +Fe -Glc -strain:Glc'
Cz02g27060.t1	Lowest in Heterotrophy	strain+Fe+Glc+strain:Glc	'-strain +Fe -Glc -strain:Glc'
Cz02g32120.t1	Lowest in Heterotrophy	strain+Fe+Glc+strain:Glc	'-strain +Fe -Glc -strain:Glc'
Cz02g38170.t1	Lowest in Heterotrophy	strain+Fe+Glc+strain:Glc	'-strain +Fe -Glc -strain:Glc'
Cz03g01030.t1	Lowest in Heterotrophy	strain+Fe+Glc+strain:Glc	'-strain +Fe -Glc -strain:Glc'
Cz03g01250.t1	Lowest in Heterotrophy	strain+Fe+Glc+strain:Glc	'-strain +Fe -Glc -strain:Glc'
Cz03g15170.t1	Lowest in Heterotrophy	strain+Fe+Glc+strain:Glc	'-strain +Fe -Glc -strain:Glc'
Cz03g26240.t1	Lowest in Heterotrophy	strain+Fe+Glc+strain:Glc	'-strain +Fe -Glc -strain:Glc'
Cz03g35230.t1	Lowest in Heterotrophy	strain+Fe+Glc+strain:Glc	'-strain +Fe -Glc -strain:Glc'
Cz03g37170.t1	Lowest in Heterotrophy	strain+Fe+Glc+strain:Glc	'-strain +Fe -Glc -strain:Glc'
Cz04g03070.t1	Lowest in Heterotrophy	strain+Fe+Glc+strain:Glc	'-strain +Fe -Glc -strain:Glc'
Cz04g24090.t1	Lowest in Heterotrophy	strain+Fe+Glc+strain:Glc	'-strain +Fe -Glc -strain:Glc'
Cz05g09100.t1	Lowest in Heterotrophy	strain+Fe+Glc+strain:Glc	'-strain +Fe -Glc -strain:Glc'
Cz05g21100.t1	Lowest in Heterotrophy	strain+Fe+Glc+strain:Glc	'-strain +Fe -Glc -strain:Glc'
Cz05g36030.t1	Lowest in Heterotrophy	strain+Fe+Glc+strain:Glc	'-strain +Fe -Glc -strain:Glc'
Cz06g26230.t1	Lowest in Heterotrophy	strain+Fe+Glc+strain:Glc	'-strain +Fe -Glc -strain:Glc'
Cz06g28160.t1	Lowest in Heterotrophy	strain+Fe+Glc+strain:Glc	'-strain +Fe -Glc -strain:Glc'
Cz07g15040.t1	Lowest in Heterotrophy	strain+Fe+Glc+strain:Glc	'-strain +Fe -Glc -strain:Glc'
Cz07g26070.t1	Lowest in Heterotrophy	strain+Fe+Glc+strain:Glc	'-strain +Fe -Glc -strain:Glc'
Cz08g05030.t1	Lowest in Heterotrophy	strain+Fe+Glc+strain:Glc	'-strain +Fe -Glc -strain:Glc'
Cz08g19210.t1	Lowest in Heterotrophy	strain+Fe+Glc+strain:Glc	'-strain +Fe -Glc -strain:Glc'
Cz08g21090.t1	Lowest in Heterotrophy	strain+Fe+Glc+strain:Glc	'-strain +Fe -Glc -strain:Glc'
Cz09g05100.t1	Lowest in Heterotrophy	strain+Fe+Glc+strain:Glc	'-strain +Fe -Glc -strain:Glc'
Cz09g06200.t1	Lowest in Heterotrophy	strain+Fe+Glc+strain:Glc	'-strain +Fe -Glc -strain:Glc'
Cz09g07060.t1	Lowest in Heterotrophy	strain+Fe+Glc+strain:Glc	'-strain +Fe -Glc -strain:Glc'
Cz09g21140.t1	Lowest in Heterotrophy	strain+Fe+Glc+strain:Glc	'-strain +Fe -Glc -strain:Glc'
Cz09g22180.t1	Lowest in Heterotrophy	strain+Fe+Glc+strain:Glc	'-strain +Fe -Glc -strain:Glc'
Cz09g22190.t1	Lowest in Heterotrophy	strain+Fe+Glc+strain:Glc	'-strain +Fe -Glc -strain:Glc'
Cz09g23310.t1	Lowest in Heterotrophy	strain+Fe+Glc+strain:Glc	'-strain +Fe -Glc -strain:Glc'
Cz09g31080.t1	Lowest in Heterotrophy	strain+Fe+Glc+strain:Glc	'-strain +Fe -Glc -strain:Glc'
Cz09g32070.t1	Lowest in Heterotrophy	strain+Fe+Glc+strain:Glc	'-strain +Fe -Glc -strain:Glc'
Cz10g10160.t1	Lowest in Heterotrophy	strain+Fe+Glc+strain:Glc	'-strain +Fe -Glc -strain:Glc'
Cz10g21240.t1	Lowest in Heterotrophy	strain+Fe+Glc+strain:Glc	'-strain +Fe -Glc -strain:Glc'
Cz11g20190.t1	Lowest in Heterotrophy	strain+Fe+Glc+strain:Glc	'-strain +Fe -Glc -strain:Glc'
Cz11g26070.t1	Lowest in Heterotrophy	strain+Fe+Glc+strain:Glc	'-strain +Fe -Glc -strain:Glc'
Cz12g12230.t1	Lowest in Heterotrophy	strain+Fe+Glc+strain:Glc	'-strain +Fe -Glc -strain:Glc'
Cz12g16070.t1	Lowest in Heterotrophy	strain+Fe+Glc+strain:Glc	'-strain +Fe -Glc -strain:Glc'
Cz13g02230.t1	Lowest in Heterotrophy	strain+Fe+Glc+strain:Glc	'-strain +Fe -Glc -strain:Glc'
Cz13g03240.t1	Lowest in Heterotrophy	strain+Fe+Glc+strain:Glc	'-strain +Fe -Glc -strain:Glc'
Cz13g11080.t1	Lowest in Heterotrophy	strain+Fe+Glc+strain:Glc	'-strain +Fe -Glc -strain:Glc'
Cz13g11105.t1	Lowest in Heterotrophy	strain+Fe+Glc+strain:Glc	'-strain +Fe -Glc -strain:Glc'
Cz13g12160.t1	Lowest in Heterotrophy	strain+Fe+Glc+strain:Glc	'-strain +Fe -Glc -strain:Glc'
Cz14g13115.t1	Lowest in Heterotrophy	strain+Fe+Glc+strain:Glc	'-strain +Fe -Glc -strain:Glc'
Cz14g21080.t1	Lowest in Heterotrophy	strain+Fe+Glc+strain:Glc	'-strain +Fe -Glc -strain:Glc'
Cz14g24260.t1	Lowest in Heterotrophy	strain+Fe+Glc+strain:Glc	'-strain +Fe -Glc -strain:Glc'
Cz15g01010.t1	Lowest in Heterotrophy	strain+Fe+Glc+strain:Glc	'-strain +Fe -Glc -strain:Glc'
Cz15g09060.t1	Lowest in Heterotrophy	strain+Fe+Glc+strain:Glc	'-strain +Fe -Glc -strain:Glc'
Cz15g13170.t1	Lowest in Heterotrophy	strain+Fe+Glc+strain:Glc	'-strain +Fe -Glc -strain:Glc'
Cz16g14150.t1	Lowest in Heterotrophy	strain+Fe+Glc+strain:Glc	'-strain +Fe -Glc -strain:Glc'
Cz16g19040.t1	Lowest in Heterotrophy	strain+Fe+Glc+strain:Glc	'-strain +Fe -Glc -strain:Glc'
Cz17g03110.t1	Lowest in Heterotrophy	strain+Fe+Glc+strain:Glc	'-strain +Fe -Glc -strain:Glc'
Cz17g10010.t1	Lowest in Heterotrophy	strain+Fe+Glc+strain:Glc	'-strain +Fe -Glc -strain:Glc'
Cz17g13100.t1	Lowest in Heterotrophy	strain+Fe+Glc+strain:Glc	'-strain +Fe -Glc -strain:Glc'
Cz19g05230.t1	Lowest in Heterotrophy	strain+Fe+Glc+strain:Glc	'-strain +Fe -Glc -strain:Glc'
CzCPg00010.t1.v5.2.3	Lowest in Heterotrophy	strain+Fe+Glc+strain:Glc	'-strain +Fe -Glc -strain:Glc'
CzCPg00040.t1.v5.2.3	Lowest in Heterotrophy	strain+Fe+Glc+strain:Glc	'-strain +Fe -Glc -strain:Glc'
CzCPg00210.t1.v5.2.3	Lowest in Heterotrophy	strain+Fe+Glc+strain:Glc	'-strain +Fe -Glc -strain:Glc'
CzCPg00250.t1.v5.2.3	Lowest in Heterotrophy	strain+Fe+Glc+strain:Glc	'-strain +Fe -Glc -strain:Glc'
CzCPg00270.t1.v5.2.3	Lowest in Heterotrophy	strain+Fe+Glc+strain:Glc	'-strain +Fe -Glc -strain:Glc'
CzCPg00400.t1.v5.2.3	Lowest in Heterotrophy	strain+Fe+Glc+strain:Glc	'-strain +Fe -Glc -strain:Glc'
CzCPg00420.t1.v5.2.3	Lowest in Heterotrophy	strain+Fe+Glc+strain:Glc	'-strain +Fe -Glc -strain:Glc'
CzCPg01090.t1.v5.2.3	Lowest in Heterotrophy	strain+Fe+Glc+strain:Glc	'-strain +Fe -Glc -strain:Glc'
CzCPg01130.t1.v5.2.3	Lowest in Heterotrophy	strain+Fe+Glc+strain:Glc	'-strain +Fe -Glc -strain:Glc'
CzCPg01180.t1.v5.2.3	Lowest in Heterotrophy	strain+Fe+Glc+strain:Glc	'-strain +Fe -Glc -strain:Glc'
CzCPg01190.t1.v5.2.3	Lowest in Heterotrophy	strain+Fe+Glc+strain:Glc	'-strain +Fe -Glc -strain:Glc'
CzCPg01210.t1.v5.2.3	Lowest in Heterotrophy	strain+Fe+Glc+strain:Glc	'-strain +Fe -Glc -strain:Glc'
CzCPg01290.t1.v5.2.3	Lowest in Heterotrophy	strain+Fe+Glc+strain:Glc	'-strain +Fe -Glc -strain:Glc'
UNPLg00177.t1	Lowest in Heterotrophy	strain+Fe+Glc+strain:Glc	'-strain +Fe -Glc -strain:Glc'
UNPLg00445.t1	Lowest in Heterotrophy	strain+Fe+Glc+strain:Glc	'-strain +Fe -Glc -strain:Glc'
Cz02g09180.t1	Lowest in Heterotrophy	strain+Fe	'-strain +Fe'
Cz06g02070.t1	Lowest in Heterotrophy	strain+Fe	'-strain +Fe'
Cz06g14260.t1	Lowest in Heterotrophy	strain+Fe	'-strain +Fe'
Cz08g28070.t1	Lowest in Heterotrophy	strain+Fe	'-strain +Fe'
Cz13g06010.t1	Lowest in Heterotrophy	strain+Fe	'-strain +Fe'
Cz15g10020.t1	Lowest in Heterotrophy	strain+Fe	'-strain +Fe'
CzCPg01230.t1.v5.2.3	Lowest in Heterotrophy	strain+Fe	'-strain +Fe'
Cz01g18130.t1	Lowest in Heterotrophy	strain+Fe:Glc	'-strain +Fe:Glc'
Cz02g33160.t1	Lowest in Heterotrophy	strain+Fe:Glc	'-strain +Fe:Glc'
Cz03g21040.t1	Lowest in Heterotrophy	strain+Fe:Glc	'-strain +Fe:Glc'
Cz03g39140.t1	Lowest in Heterotrophy	strain+Fe:Glc	'-strain +Fe:Glc'
Cz04g12190.t1	Lowest in Heterotrophy	strain+Fe:Glc	'-strain +Fe:Glc'
Cz04g36140.t2	Lowest in Heterotrophy	strain+Fe:Glc	'-strain +Fe:Glc'
Cz05g25180.t1	Lowest in Heterotrophy	strain+Fe:Glc	'-strain +Fe:Glc'
Cz05g36130.t1	Lowest in Heterotrophy	strain+Fe:Glc	'-strain +Fe:Glc'
Cz08g09200.t1	Lowest in Heterotrophy	strain+Fe:Glc	'-strain +Fe:Glc'
Cz08g21220.t1	Lowest in Heterotrophy	strain+Fe:Glc	'-strain +Fe:Glc'
Cz09g00230.t1	Lowest in Heterotrophy	strain+Fe:Glc	'-strain +Fe:Glc'
Cz09g32120.t1	Lowest in Heterotrophy	strain+Fe:Glc	'-strain +Fe:Glc'
Cz14g21260.t1	Lowest in Heterotrophy	strain+Fe:Glc	'-strain +Fe:Glc'
Cz17g15140.t1	Lowest in Heterotrophy	strain+Fe:Glc	'-strain +Fe:Glc'
Cz17g16190.t1	Lowest in Heterotrophy	strain+Fe:Glc	'-strain +Fe:Glc'
Cz16g14210.t1	Lowest in Heterotrophy	Fe+Fe:Glc+strain:Fe:Glc	'Other'
Cz04g37070.t1	Lowest in Heterotrophy	Fe+Glc+Fe:Glc	'Other'
Cz12g18125.t1	Lowest in Heterotrophy	Fe+Glc+Fe:Glc	'Other'
Cz08g07230.t1	Lowest in Heterotrophy	Fe+Glc+Fe:Glc	'Other'
Cz15g04130.t1	Lowest in Heterotrophy	Fe+Glc+strain:Fe	'Other'
Cz13g15070.t1	Lowest in Heterotrophy	Fe+Glc+strain:Fe+strain:Glc+strain:Fe:Glc	'Other'
Cz04g37150.t1	Lowest in Heterotrophy	Fe+Glc+strain:Glc+Fe:Glc	'Other'
Cz04g21270.t1	Lowest in Heterotrophy	Fe+strain:Fe+Fe:Glc	'Other'
Cz02g21370.t1	Lowest in Heterotrophy	Fe+strain:Fe+strain:Glc+Fe:Glc+strain:Fe:Glc	'Other'
Cz02g25290.t1	Lowest in Heterotrophy	Fe+strain:Glc+Fe:Glc	'Other'
Cz02g13040.t1	Lowest in Heterotrophy	Fe:Glc	'Other'
Cz10g15080.t1	Lowest in Heterotrophy	Fe:Glc	'Other'
Cz10g18280.t1	Lowest in Heterotrophy	Fe:Glc	'Other'
Cz15g09080.t1	Lowest in Heterotrophy	Fe:Glc	'Other'
Cz06g09060.t1	Lowest in Heterotrophy	Glc	'Other'
Cz10g09080.t1	Lowest in Heterotrophy	Glc	'Other'
Cz06g02260.t1	Lowest in Heterotrophy	Glc+Fe:Glc+strain:Fe:Glc	'Other'
Cz06g32270.t1	Lowest in Heterotrophy	Glc+Fe:Glc+strain:Fe:Glc	'Other'
Cz12g08220.t1	Lowest in Heterotrophy	Glc+Fe:Glc+strain:Fe:Glc	'Other'
Cz10g12080.t1	Lowest in Heterotrophy	strain+Fe+Glc+Fe:Glc	'Other'
Cz01g24170.t1	Lowest in Heterotrophy	strain+Fe+Glc+strain:Glc+Fe:Glc	'Other'
Cz02g37090.t1	Lowest in Heterotrophy	strain+Fe+Glc+strain:Glc+Fe:Glc	'Other'
Cz07g27090.t1	Lowest in Heterotrophy	strain+Fe+strain:Fe	'Other'
Cz03g33180.t1	Lowest in Heterotrophy	strain+Fe+strain:Fe+Fe:Glc+strain:Fe:Glc	'Other'
Cz04g30255.t1	Lowest in Heterotrophy	strain+Fe+strain:Fe+Fe:Glc+strain:Fe:Glc	'Other'
Cz05g04170.t1	Lowest in Heterotrophy	strain+Fe+strain:Fe+Fe:Glc+strain:Fe:Glc	'Other'
Cz11g17080.t1	Lowest in Heterotrophy	strain+Fe+strain:Fe+Fe:Glc+strain:Fe:Glc	'Other'
Cz19g05260.t1	Lowest in Heterotrophy	strain+Fe+strain:Fe+strain:Glc+Fe:Glc+strain:Fe:Glc	'Other'
Cz05g08220.t2	Lowest in Heterotrophy	strain+Fe+strain:Glc+Fe:Glc	'Other'
Cz02g32260.t1	Lowest in Heterotrophy	strain+Glc	'Other'
Cz12g03260.t2	Lowest in Heterotrophy	strain+Glc+strain:Fe	'Other'
Cz04g23200.t1	Lowest in Heterotrophy	strain+Glc+strain:Glc	'Other'
Cz08g31150.t1	Lowest in Heterotrophy	strain+Glc+strain:Glc	'Other'
UNPLg00440.t1	Lowest in Heterotrophy	strain+strain:Fe+Fe:Glc+strain:Fe:Glc	'Other'
CzCPg00020.t1.v5.2.3	Lowest in Heterotrophy	strain+strain:Glc	'Other'
Cz17g08030.t1	Lowest in Heterotrophy	NA	'Other'
