# Supplementary material for: Iron rescues glucose-mediated photosynthesis repression during lipid accumulation in the green alga Chromochloris zofingiensis
Source: Nat Commun. 2024 Jul 18;15:6046. doi: 10.1038/s41467-024-50170-x (PMC11258321; doi:10.1038/s41467-024-50170-x)
Supplement: Supplementary file 14 — Source Data [file 41467_2024_50170_MOESM14_ESM.zip › SourceData_Jeffers2024/Suppl_Fig9d_sourcedata.csv]

#Source Data Supplementary Fig. 9d. Fisher exact test results of shared photosynthesis-associated proteins across C. zofingiensis and O. sativa . Overlapped ortholog identities found in Supplementary Fig. 5 and full contingency tables are found in code <d2>OrthologSignificanceTutorial.Rmd<d3> in https://osf.io/r8dbe/.
SharedOrthologs	p_value	OddsRatio	CzGroups	OsGroups	Comparison	Num_Genes_in_Cz_Group	Num_Genes_in_Os_Group
89	4.10E-10	2.417058437	Lower Stringency	Os_R3_1	LSL_low vs. Os_R3_1	667	304
15	0.050024455	1.812576019	Lower Stringency	Os_R3_2	LSL_low vs. Os_R3_2	667	60
135	3.19E-15	2.540716769	Lower Stringency	Os_R7_1	LSL_low vs. Os_R7_1	667	461
69	1.25E-09	2.664507868	Lower Stringency	Os_R7_2	LSL_low vs. Os_R7_2	667	218
144	2.55E-08	1.846157314	Lower Stringency	Os_R11_1	LSL_low vs. Os_R11_1	667	610
88	2.86E-07	2.03951916	Lower Stringency	Os_R11_2	LSL_low vs. Os_R11_2	667	337
27	2.57E-07	3.642342849	High Stringency	Os_R3_1	to_low vs. Os_R3_1	130	304
6	0.009356653	3.648148109	High Stringency	Os_R3_2	to_low vs. Os_R3_2	130	60
41	6.14E-11	4.065308484	High Stringency	Os_R7_1	to_low vs. Os_R7_1	130	461
18	8.83E-05	3.155035835	High Stringency	Os_R7_2	to_low vs. Os_R7_2	130	218
38	9.20E-06	2.56696558	High Stringency	Os_R11_1	to_low vs. Os_R11_1	130	610
22	0.000685156	2.46504455	High Stringency	Os_R11_2	to_low vs. Os_R11_2	130	337
