# Supplementary material for: Iron rescues glucose-mediated photosynthesis repression during lipid accumulation in the green alga Chromochloris zofingiensis
Source: Nat Commun. 2024 Jul 18;15:6046. doi: 10.1038/s41467-024-50170-x (PMC11258321; doi:10.1038/s41467-024-50170-x)
Supplement: Supplementary file 14 — Source Data [file 41467_2024_50170_MOESM14_ESM.zip › SourceData_Jeffers2024/Suppl_Fig1b_sourcedata.csv]

#Source Data Supplementary Fig. 1b. Growth curves of nutrient surveys with +Glc and mineral nutrient supplements
Treatment	ID	Hour	Volumetric Biomass	CellDensity
'-Glc'	NS01	0	2.98E+08	3.32E+06
'-Glc'	NS02	0	3.99E+08	4.51E+06
'+Glc'	NS03	0	4.97E+08	3.97E+06
'+Glc'	NS04	0	3.24E+08	3.41E+06
'+Fe+Glc'	NS05	0	4.91E+08	2.48E+06
'+Fe+Glc'	NS06	0	4.99E+08	2.46E+06
'+Mn+Glc'	NS07	0	4.15E+08	4.08E+06
'+Mn+Glc'	NS08	0	3.48E+08	2.76E+06
'+Cu+Glc'	NS09	0	3.19E+08	2.84E+06
'+Cu+Glc'	NS10	0	3.58E+08	3.21E+06
'+Zn+Glc'	NS11	0	4.24E+08	3.63E+06
'+Zn+Glc'	NS12	0	3.45E+08	2.96E+06
'+N+Glc'	NS13	0	3.54E+08	3.14E+06
'+N+Glc'	NS14	0	3.08E+08	2.83E+06
'+MgS+Glc'	NS15	0	4.19E+08	3.35E+06
'+MgS+Glc'	NS16	0	4.56E+08	3.64E+06
'+P+Glc'	NS17	0	4.85E+08	4.40E+06
'+P+Glc'	NS18	0	4.48E+08	4.22E+06
'-Glc'	NS01	24	4.96E+08	4.75E+06
'-Glc'	NS02	24	7.30E+08	7.62E+06
'+Glc'	NS03	24	7.91E+08	4.32E+06
'+Glc'	NS04	24	6.33E+08	3.68E+06
'+Fe+Glc'	NS05	24	2.99E+09	4.27E+06
'+Fe+Glc'	NS06	24	3.64E+09	4.43E+06
'+Mn+Glc'	NS07	24	5.42E+08	4.29E+06
'+Mn+Glc'	NS08	24	5.07E+08	3.36E+06
'+Cu+Glc'	NS09	24	6.41E+08	4.17E+06
'+Cu+Glc'	NS10	24	5.92E+08	4.02E+06
'+Zn+Glc'	NS11	24	7.81E+08	4.60E+06
'+Zn+Glc'	NS12	24	7.46E+08	4.03E+06
'+N+Glc'	NS13	24	6.35E+08	3.89E+06
'+N+Glc'	NS14	24	6.31E+08	3.89E+06
'+MgS+Glc'	NS15	24	8.39E+08	4.06E+06
'+MgS+Glc'	NS16	24	7.90E+08	3.93E+06
'+P+Glc'	NS17	24	4.90E+08	3.69E+06
'+P+Glc'	NS18	24	4.17E+08	3.61E+06
'-Glc'	NS01	48	6.61E+08	5.88E+06
'-Glc'	NS02	48	9.09E+08	9.73E+06
'+Glc'	NS03	48	1.10E+09	5.90E+06
'+Glc'	NS04	48	7.79E+08	4.64E+06
'+Fe+Glc'	NS05	48	6.17E+09	2.78E+07
'+Fe+Glc'	NS06	48	7.07E+09	4.52E+07
'+Mn+Glc'	NS07	48	6.80E+08	5.81E+06
'+Mn+Glc'	NS08	48	6.12E+08	4.11E+06
'+Cu+Glc'	NS09	48	8.04E+08	4.97E+06
'+Cu+Glc'	NS10	48	7.08E+08	4.60E+06
'+Zn+Glc'	NS11	48	1.02E+09	6.19E+06
'+Zn+Glc'	NS12	48	9.15E+08	4.88E+06
'+N+Glc'	NS13	48	8.03E+08	4.89E+06
'+N+Glc'	NS14	48	7.53E+08	4.74E+06
'+MgS+Glc'	NS15	48	1.05E+09	5.79E+06
'+MgS+Glc'	NS16	48	9.46E+08	5.54E+06
'+P+Glc'	NS17	48	6.18E+08	4.71E+06
'+P+Glc'	NS18	48	5.60E+08	4.31E+06
