# Supplementary material for: Iron rescues glucose-mediated photosynthesis repression during lipid accumulation in the green alga Chromochloris zofingiensis
Source: Nat Commun. 2024 Jul 18;15:6046. doi: 10.1038/s41467-024-50170-x (PMC11258321; doi:10.1038/s41467-024-50170-x)
Supplement: Supplementary file 14 — Source Data [file 41467_2024_50170_MOESM14_ESM.zip › SourceData_Jeffers2024/Fig3e_sourcedata.csv]

#Source Data Fig. 3e. Linear model assignment groups and log2 abundance (abundance) of largest Equation Term Groups. See the file TrophicState_Proteomic_Modeling.Rmd in https://osf.io/r8dbe/ for details on heatmap generation
Row_ID	EquationTerms	Subgroup	ProteinID	GeneID	Unique_Peptide_Count	Unique_Clean_Sequence_Count	strain	Fe	Glc	Rep	ID	abundanceReal	Minimum	abundance
Cz16g17160.t1	Fe+Glc+Fe:Glc	'+Fe +Glc +FE:GLC'	Cz16g17160.t1	Cz16g17160	3	3	WT	'-Fe'	'-Glc'	R1	1	NA	11.78648125	10.78648125
Cz16g17160.t1	Fe+Glc+Fe:Glc	'+Fe +Glc +FE:GLC'	Cz16g17160.t1	Cz16g17160	3	3	WT	'-Fe'	'-Glc'	R2	2	NA	11.78648125	10.78648125
Cz16g17160.t1	Fe+Glc+Fe:Glc	'+Fe +Glc +FE:GLC'	Cz16g17160.t1	Cz16g17160	3	3	WT	'-Fe'	'-Glc'	R3	3	NA	11.78648125	10.78648125
Cz16g17160.t1	Fe+Glc+Fe:Glc	'+Fe +Glc +FE:GLC'	Cz16g17160.t1	Cz16g17160	3	3	WT	'-Fe'	'-Glc'	R4	4	NA	11.78648125	10.78648125
Cz16g17160.t1	Fe+Glc+Fe:Glc	'+Fe +Glc +FE:GLC'	Cz16g17160.t1	Cz16g17160	3	3	hxk1-2	'-Fe'	'-Glc'	R1	17	NA	11.78648125	10.78648125
Cz16g17160.t1	Fe+Glc+Fe:Glc	'+Fe +Glc +FE:GLC'	Cz16g17160.t1	Cz16g17160	3	3	hxk1-2	'-Fe'	'-Glc'	R2	18	NA	11.78648125	10.78648125
Cz16g17160.t1	Fe+Glc+Fe:Glc	'+Fe +Glc +FE:GLC'	Cz16g17160.t1	Cz16g17160	3	3	hxk1-2	'-Fe'	'-Glc'	R4	20	NA	11.78648125	10.78648125
Cz16g17160.t1	Fe+Glc+Fe:Glc	'+Fe +Glc +FE:GLC'	Cz16g17160.t1	Cz16g17160	3	3	hxk1-1	'-Fe'	'-Glc'	R1	33	NA	11.78648125	10.78648125
Cz16g17160.t1	Fe+Glc+Fe:Glc	'+Fe +Glc +FE:GLC'	Cz16g17160.t1	Cz16g17160	3	3	hxk1-1	'-Fe'	'-Glc'	R2	34	NA	11.78648125	10.78648125
Cz16g17160.t1	Fe+Glc+Fe:Glc	'+Fe +Glc +FE:GLC'	Cz16g17160.t1	Cz16g17160	3	3	hxk1-1	'-Fe'	'-Glc'	R3	35	NA	11.78648125	10.78648125
Cz16g17160.t1	Fe+Glc+Fe:Glc	'+Fe +Glc +FE:GLC'	Cz16g17160.t1	Cz16g17160	3	3	hxk1-1	'-Fe'	'-Glc'	R4	36	NA	11.78648125	10.78648125
Cz16g17160.t1	Fe+Glc+Fe:Glc	'+Fe +Glc +FE:GLC'	Cz16g17160.t1	Cz16g17160	3	3	WT	'-Fe'	'+Glc'	R1	5	NA	11.78648125	10.78648125
Cz16g17160.t1	Fe+Glc+Fe:Glc	'+Fe +Glc +FE:GLC'	Cz16g17160.t1	Cz16g17160	3	3	WT	'-Fe'	'+Glc'	R2	6	NA	11.78648125	10.78648125
Cz16g17160.t1	Fe+Glc+Fe:Glc	'+Fe +Glc +FE:GLC'	Cz16g17160.t1	Cz16g17160	3	3	WT	'-Fe'	'+Glc'	R3	7	NA	11.78648125	10.78648125
Cz16g17160.t1	Fe+Glc+Fe:Glc	'+Fe +Glc +FE:GLC'	Cz16g17160.t1	Cz16g17160	3	3	WT	'-Fe'	'+Glc'	R4	8	NA	11.78648125	10.78648125
Cz16g17160.t1	Fe+Glc+Fe:Glc	'+Fe +Glc +FE:GLC'	Cz16g17160.t1	Cz16g17160	3	3	hxk1-2	'-Fe'	'+Glc'	R1	21	NA	11.78648125	10.78648125
Cz16g17160.t1	Fe+Glc+Fe:Glc	'+Fe +Glc +FE:GLC'	Cz16g17160.t1	Cz16g17160	3	3	hxk1-2	'-Fe'	'+Glc'	R2	22	NA	11.78648125	10.78648125
Cz16g17160.t1	Fe+Glc+Fe:Glc	'+Fe +Glc +FE:GLC'	Cz16g17160.t1	Cz16g17160	3	3	hxk1-2	'-Fe'	'+Glc'	R4	24	NA	11.78648125	10.78648125
Cz16g17160.t1	Fe+Glc+Fe:Glc	'+Fe +Glc +FE:GLC'	Cz16g17160.t1	Cz16g17160	3	3	hxk1-1	'-Fe'	'+Glc'	R2	38	NA	11.78648125	10.78648125
Cz16g17160.t1	Fe+Glc+Fe:Glc	'+Fe +Glc +FE:GLC'	Cz16g17160.t1	Cz16g17160	3	3	hxk1-1	'-Fe'	'+Glc'	R3	39	11.78648125	11.78648125	11.78648125
Cz16g17160.t1	Fe+Glc+Fe:Glc	'+Fe +Glc +FE:GLC'	Cz16g17160.t1	Cz16g17160	3	3	WT	'+Fe'	'-Glc'	R1	9	NA	11.78648125	10.78648125
Cz16g17160.t1	Fe+Glc+Fe:Glc	'+Fe +Glc +FE:GLC'	Cz16g17160.t1	Cz16g17160	3	3	WT	'+Fe'	'-Glc'	R2	10	NA	11.78648125	10.78648125
Cz16g17160.t1	Fe+Glc+Fe:Glc	'+Fe +Glc +FE:GLC'	Cz16g17160.t1	Cz16g17160	3	3	WT	'+Fe'	'-Glc'	R4	12	NA	11.78648125	10.78648125
Cz16g17160.t1	Fe+Glc+Fe:Glc	'+Fe +Glc +FE:GLC'	Cz16g17160.t1	Cz16g17160	3	3	hxk1-2	'+Fe'	'-Glc'	R1	25	NA	11.78648125	10.78648125
Cz16g17160.t1	Fe+Glc+Fe:Glc	'+Fe +Glc +FE:GLC'	Cz16g17160.t1	Cz16g17160	3	3	hxk1-2	'+Fe'	'-Glc'	R2	26	NA	11.78648125	10.78648125
Cz16g17160.t1	Fe+Glc+Fe:Glc	'+Fe +Glc +FE:GLC'	Cz16g17160.t1	Cz16g17160	3	3	hxk1-2	'+Fe'	'-Glc'	R3	27	NA	11.78648125	10.78648125
Cz16g17160.t1	Fe+Glc+Fe:Glc	'+Fe +Glc +FE:GLC'	Cz16g17160.t1	Cz16g17160	3	3	hxk1-2	'+Fe'	'-Glc'	R4	28	NA	11.78648125	10.78648125
Cz16g17160.t1	Fe+Glc+Fe:Glc	'+Fe +Glc +FE:GLC'	Cz16g17160.t1	Cz16g17160	3	3	hxk1-1	'+Fe'	'-Glc'	R1	41	NA	11.78648125	10.78648125
Cz16g17160.t1	Fe+Glc+Fe:Glc	'+Fe +Glc +FE:GLC'	Cz16g17160.t1	Cz16g17160	3	3	hxk1-1	'+Fe'	'-Glc'	R2	42	NA	11.78648125	10.78648125
Cz16g17160.t1	Fe+Glc+Fe:Glc	'+Fe +Glc +FE:GLC'	Cz16g17160.t1	Cz16g17160	3	3	hxk1-1	'+Fe'	'-Glc'	R3	43	NA	11.78648125	10.78648125
Cz16g17160.t1	Fe+Glc+Fe:Glc	'+Fe +Glc +FE:GLC'	Cz16g17160.t1	Cz16g17160	3	3	hxk1-1	'+Fe'	'-Glc'	R4	44	NA	11.78648125	10.78648125
Cz16g17160.t1	Fe+Glc+Fe:Glc	'+Fe +Glc +FE:GLC'	Cz16g17160.t1	Cz16g17160	3	3	WT	'+Fe'	'+Glc'	R1	13	20.6546722	11.78648125	20.6546722
Cz16g17160.t1	Fe+Glc+Fe:Glc	'+Fe +Glc +FE:GLC'	Cz16g17160.t1	Cz16g17160	3	3	WT	'+Fe'	'+Glc'	R2	14	20.75730157	11.78648125	20.75730157
Cz16g17160.t1	Fe+Glc+Fe:Glc	'+Fe +Glc +FE:GLC'	Cz16g17160.t1	Cz16g17160	3	3	WT	'+Fe'	'+Glc'	R3	15	20.55371102	11.78648125	20.55371102
Cz16g17160.t1	Fe+Glc+Fe:Glc	'+Fe +Glc +FE:GLC'	Cz16g17160.t1	Cz16g17160	3	3	WT	'+Fe'	'+Glc'	R4	16	20.44856671	11.78648125	20.44856671
Cz16g17160.t1	Fe+Glc+Fe:Glc	'+Fe +Glc +FE:GLC'	Cz16g17160.t1	Cz16g17160	3	3	hxk1-2	'+Fe'	'+Glc'	R1	29	20.20432947	11.78648125	20.20432947
Cz16g17160.t1	Fe+Glc+Fe:Glc	'+Fe +Glc +FE:GLC'	Cz16g17160.t1	Cz16g17160	3	3	hxk1-2	'+Fe'	'+Glc'	R2	30	20.18419956	11.78648125	20.18419956
Cz16g17160.t1	Fe+Glc+Fe:Glc	'+Fe +Glc +FE:GLC'	Cz16g17160.t1	Cz16g17160	3	3	hxk1-2	'+Fe'	'+Glc'	R3	31	20.07192706	11.78648125	20.07192706
Cz16g17160.t1	Fe+Glc+Fe:Glc	'+Fe +Glc +FE:GLC'	Cz16g17160.t1	Cz16g17160	3	3	hxk1-2	'+Fe'	'+Glc'	R4	32	20.09518046	11.78648125	20.09518046
Cz16g17160.t1	Fe+Glc+Fe:Glc	'+Fe +Glc +FE:GLC'	Cz16g17160.t1	Cz16g17160	3	3	hxk1-1	'+Fe'	'+Glc'	R1	45	14.55456694	11.78648125	14.55456694
Cz16g17160.t1	Fe+Glc+Fe:Glc	'+Fe +Glc +FE:GLC'	Cz16g17160.t1	Cz16g17160	3	3	hxk1-1	'+Fe'	'+Glc'	R2	46	14.61142911	11.78648125	14.61142911
Cz16g17160.t1	Fe+Glc+Fe:Glc	'+Fe +Glc +FE:GLC'	Cz16g17160.t1	Cz16g17160	3	3	hxk1-1	'+Fe'	'+Glc'	R3	47	14.31918919	11.78648125	14.31918919
Cz16g17160.t1	Fe+Glc+Fe:Glc	'+Fe +Glc +FE:GLC'	Cz16g17160.t1	Cz16g17160	3	3	hxk1-1	'+Fe'	'+Glc'	R4	48	14.35025374	11.78648125	14.35025374
Cz01g41060.t1	Fe+Glc+Fe:Glc	'+Fe +Glc +FE:GLC'	Cz01g41060.t1	Cz01g41060	6	6	WT	'-Fe'	'-Glc'	R1	1	NA	17.40009808	16.40009808
Cz01g41060.t1	Fe+Glc+Fe:Glc	'+Fe +Glc +FE:GLC'	Cz01g41060.t1	Cz01g41060	6	6	WT	'-Fe'	'-Glc'	R2	2	NA	17.40009808	16.40009808
Cz01g41060.t1	Fe+Glc+Fe:Glc	'+Fe +Glc +FE:GLC'	Cz01g41060.t1	Cz01g41060	6	6	WT	'-Fe'	'-Glc'	R3	3	NA	17.40009808	16.40009808
Cz01g41060.t1	Fe+Glc+Fe:Glc	'+Fe +Glc +FE:GLC'	Cz01g41060.t1	Cz01g41060	6	6	WT	'-Fe'	'-Glc'	R4	4	NA	17.40009808	16.40009808
Cz01g41060.t1	Fe+Glc+Fe:Glc	'+Fe +Glc +FE:GLC'	Cz01g41060.t1	Cz01g41060	6	6	hxk1-2	'-Fe'	'-Glc'	R1	17	NA	17.40009808	16.40009808
Cz01g41060.t1	Fe+Glc+Fe:Glc	'+Fe +Glc +FE:GLC'	Cz01g41060.t1	Cz01g41060	6	6	hxk1-2	'-Fe'	'-Glc'	R2	18	NA	17.40009808	16.40009808
Cz01g41060.t1	Fe+Glc+Fe:Glc	'+Fe +Glc +FE:GLC'	Cz01g41060.t1	Cz01g41060	6	6	hxk1-2	'-Fe'	'-Glc'	R4	20	NA	17.40009808	16.40009808
Cz01g41060.t1	Fe+Glc+Fe:Glc	'+Fe +Glc +FE:GLC'	Cz01g41060.t1	Cz01g41060	6	6	hxk1-1	'-Fe'	'-Glc'	R1	33	17.73233985	17.40009808	17.73233985
Cz01g41060.t1	Fe+Glc+Fe:Glc	'+Fe +Glc +FE:GLC'	Cz01g41060.t1	Cz01g41060	6	6	hxk1-1	'-Fe'	'-Glc'	R2	34	17.59990279	17.40009808	17.59990279
Cz01g41060.t1	Fe+Glc+Fe:Glc	'+Fe +Glc +FE:GLC'	Cz01g41060.t1	Cz01g41060	6	6	hxk1-1	'-Fe'	'-Glc'	R3	35	17.56873762	17.40009808	17.56873762
Cz01g41060.t1	Fe+Glc+Fe:Glc	'+Fe +Glc +FE:GLC'	Cz01g41060.t1	Cz01g41060	6	6	hxk1-1	'-Fe'	'-Glc'	R4	36	17.52738059	17.40009808	17.52738059
Cz01g41060.t1	Fe+Glc+Fe:Glc	'+Fe +Glc +FE:GLC'	Cz01g41060.t1	Cz01g41060	6	6	WT	'-Fe'	'+Glc'	R1	5	NA	17.40009808	16.40009808
Cz01g41060.t1	Fe+Glc+Fe:Glc	'+Fe +Glc +FE:GLC'	Cz01g41060.t1	Cz01g41060	6	6	WT	'-Fe'	'+Glc'	R2	6	NA	17.40009808	16.40009808
Cz01g41060.t1	Fe+Glc+Fe:Glc	'+Fe +Glc +FE:GLC'	Cz01g41060.t1	Cz01g41060	6	6	WT	'-Fe'	'+Glc'	R3	7	NA	17.40009808	16.40009808
Cz01g41060.t1	Fe+Glc+Fe:Glc	'+Fe +Glc +FE:GLC'	Cz01g41060.t1	Cz01g41060	6	6	WT	'-Fe'	'+Glc'	R4	8	NA	17.40009808	16.40009808
Cz01g41060.t1	Fe+Glc+Fe:Glc	'+Fe +Glc +FE:GLC'	Cz01g41060.t1	Cz01g41060	6	6	hxk1-2	'-Fe'	'+Glc'	R1	21	NA	17.40009808	16.40009808
Cz01g41060.t1	Fe+Glc+Fe:Glc	'+Fe +Glc +FE:GLC'	Cz01g41060.t1	Cz01g41060	6	6	hxk1-2	'-Fe'	'+Glc'	R2	22	NA	17.40009808	16.40009808
Cz01g41060.t1	Fe+Glc+Fe:Glc	'+Fe +Glc +FE:GLC'	Cz01g41060.t1	Cz01g41060	6	6	hxk1-2	'-Fe'	'+Glc'	R4	24	NA	17.40009808	16.40009808
Cz01g41060.t1	Fe+Glc+Fe:Glc	'+Fe +Glc +FE:GLC'	Cz01g41060.t1	Cz01g41060	6	6	hxk1-1	'-Fe'	'+Glc'	R2	38	17.47812382	17.40009808	17.47812382
Cz01g41060.t1	Fe+Glc+Fe:Glc	'+Fe +Glc +FE:GLC'	Cz01g41060.t1	Cz01g41060	6	6	hxk1-1	'-Fe'	'+Glc'	R3	39	17.40009808	17.40009808	17.40009808
Cz01g41060.t1	Fe+Glc+Fe:Glc	'+Fe +Glc +FE:GLC'	Cz01g41060.t1	Cz01g41060	6	6	WT	'+Fe'	'-Glc'	R1	9	18.47715512	17.40009808	18.47715512
Cz01g41060.t1	Fe+Glc+Fe:Glc	'+Fe +Glc +FE:GLC'	Cz01g41060.t1	Cz01g41060	6	6	WT	'+Fe'	'-Glc'	R2	10	18.69668305	17.40009808	18.69668305
Cz01g41060.t1	Fe+Glc+Fe:Glc	'+Fe +Glc +FE:GLC'	Cz01g41060.t1	Cz01g41060	6	6	WT	'+Fe'	'-Glc'	R4	12	18.63802762	17.40009808	18.63802762
Cz01g41060.t1	Fe+Glc+Fe:Glc	'+Fe +Glc +FE:GLC'	Cz01g41060.t1	Cz01g41060	6	6	hxk1-2	'+Fe'	'-Glc'	R1	25	18.48534451	17.40009808	18.48534451
Cz01g41060.t1	Fe+Glc+Fe:Glc	'+Fe +Glc +FE:GLC'	Cz01g41060.t1	Cz01g41060	6	6	hxk1-2	'+Fe'	'-Glc'	R2	26	18.46256708	17.40009808	18.46256708
Cz01g41060.t1	Fe+Glc+Fe:Glc	'+Fe +Glc +FE:GLC'	Cz01g41060.t1	Cz01g41060	6	6	hxk1-2	'+Fe'	'-Glc'	R3	27	18.50530331	17.40009808	18.50530331
Cz01g41060.t1	Fe+Glc+Fe:Glc	'+Fe +Glc +FE:GLC'	Cz01g41060.t1	Cz01g41060	6	6	hxk1-2	'+Fe'	'-Glc'	R4	28	18.47135301	17.40009808	18.47135301
Cz01g41060.t1	Fe+Glc+Fe:Glc	'+Fe +Glc +FE:GLC'	Cz01g41060.t1	Cz01g41060	6	6	hxk1-1	'+Fe'	'-Glc'	R1	41	19.33602941	17.40009808	19.33602941
Cz01g41060.t1	Fe+Glc+Fe:Glc	'+Fe +Glc +FE:GLC'	Cz01g41060.t1	Cz01g41060	6	6	hxk1-1	'+Fe'	'-Glc'	R2	42	19.38528071	17.40009808	19.38528071
Cz01g41060.t1	Fe+Glc+Fe:Glc	'+Fe +Glc +FE:GLC'	Cz01g41060.t1	Cz01g41060	6	6	hxk1-1	'+Fe'	'-Glc'	R3	43	19.16628908	17.40009808	19.16628908
Cz01g41060.t1	Fe+Glc+Fe:Glc	'+Fe +Glc +FE:GLC'	Cz01g41060.t1	Cz01g41060	6	6	hxk1-1	'+Fe'	'-Glc'	R4	44	19.18022161	17.40009808	19.18022161
Cz01g41060.t1	Fe+Glc+Fe:Glc	'+Fe +Glc +FE:GLC'	Cz01g41060.t1	Cz01g41060	6	6	WT	'+Fe'	'+Glc'	R1	13	20.24830688	17.40009808	20.24830688
Cz01g41060.t1	Fe+Glc+Fe:Glc	'+Fe +Glc +FE:GLC'	Cz01g41060.t1	Cz01g41060	6	6	WT	'+Fe'	'+Glc'	R2	14	20.23157009	17.40009808	20.23157009
Cz01g41060.t1	Fe+Glc+Fe:Glc	'+Fe +Glc +FE:GLC'	Cz01g41060.t1	Cz01g41060	6	6	WT	'+Fe'	'+Glc'	R3	15	20.21664949	17.40009808	20.21664949
Cz01g41060.t1	Fe+Glc+Fe:Glc	'+Fe +Glc +FE:GLC'	Cz01g41060.t1	Cz01g41060	6	6	WT	'+Fe'	'+Glc'	R4	16	20.17960634	17.40009808	20.17960634
Cz01g41060.t1	Fe+Glc+Fe:Glc	'+Fe +Glc +FE:GLC'	Cz01g41060.t1	Cz01g41060	6	6	hxk1-2	'+Fe'	'+Glc'	R1	29	20.03942944	17.40009808	20.03942944
Cz01g41060.t1	Fe+Glc+Fe:Glc	'+Fe +Glc +FE:GLC'	Cz01g41060.t1	Cz01g41060	6	6	hxk1-2	'+Fe'	'+Glc'	R2	30	19.94149212	17.40009808	19.94149212
Cz01g41060.t1	Fe+Glc+Fe:Glc	'+Fe +Glc +FE:GLC'	Cz01g41060.t1	Cz01g41060	6	6	hxk1-2	'+Fe'	'+Glc'	R3	31	19.94437454	17.40009808	19.94437454
Cz01g41060.t1	Fe+Glc+Fe:Glc	'+Fe +Glc +FE:GLC'	Cz01g41060.t1	Cz01g41060	6	6	hxk1-2	'+Fe'	'+Glc'	R4	32	19.96284846	17.40009808	19.96284846
Cz01g41060.t1	Fe+Glc+Fe:Glc	'+Fe +Glc +FE:GLC'	Cz01g41060.t1	Cz01g41060	6	6	hxk1-1	'+Fe'	'+Glc'	R1	45	20.56236668	17.40009808	20.56236668
Cz01g41060.t1	Fe+Glc+Fe:Glc	'+Fe +Glc +FE:GLC'	Cz01g41060.t1	Cz01g41060	6	6	hxk1-1	'+Fe'	'+Glc'	R2	46	20.61009386	17.40009808	20.61009386
Cz01g41060.t1	Fe+Glc+Fe:Glc	'+Fe +Glc +FE:GLC'	Cz01g41060.t1	Cz01g41060	6	6	hxk1-1	'+Fe'	'+Glc'	R3	47	20.59462092	17.40009808	20.59462092
Cz01g41060.t1	Fe+Glc+Fe:Glc	'+Fe +Glc +FE:GLC'	Cz01g41060.t1	Cz01g41060	6	6	hxk1-1	'+Fe'	'+Glc'	R4	48	20.54099115	17.40009808	20.54099115
Cz12g11170.t1	Fe+Glc+Fe:Glc	'+Fe +Glc +FE:GLC'	Cz12g11170.t1	Cz12g11170	5	5	WT	'-Fe'	'-Glc'	R1	1	NA	13.56455078	12.56455078
Cz12g11170.t1	Fe+Glc+Fe:Glc	'+Fe +Glc +FE:GLC'	Cz12g11170.t1	Cz12g11170	5	5	WT	'-Fe'	'-Glc'	R2	2	NA	13.56455078	12.56455078
Cz12g11170.t1	Fe+Glc+Fe:Glc	'+Fe +Glc +FE:GLC'	Cz12g11170.t1	Cz12g11170	5	5	WT	'-Fe'	'-Glc'	R3	3	NA	13.56455078	12.56455078
Cz12g11170.t1	Fe+Glc+Fe:Glc	'+Fe +Glc +FE:GLC'	Cz12g11170.t1	Cz12g11170	5	5	WT	'-Fe'	'-Glc'	R4	4	NA	13.56455078	12.56455078
Cz12g11170.t1	Fe+Glc+Fe:Glc	'+Fe +Glc +FE:GLC'	Cz12g11170.t1	Cz12g11170	5	5	hxk1-2	'-Fe'	'-Glc'	R1	17	NA	13.56455078	12.56455078
Cz12g11170.t1	Fe+Glc+Fe:Glc	'+Fe +Glc +FE:GLC'	Cz12g11170.t1	Cz12g11170	5	5	hxk1-2	'-Fe'	'-Glc'	R2	18	NA	13.56455078	12.56455078
Cz12g11170.t1	Fe+Glc+Fe:Glc	'+Fe +Glc +FE:GLC'	Cz12g11170.t1	Cz12g11170	5	5	hxk1-2	'-Fe'	'-Glc'	R4	20	NA	13.56455078	12.56455078
Cz12g11170.t1	Fe+Glc+Fe:Glc	'+Fe +Glc +FE:GLC'	Cz12g11170.t1	Cz12g11170	5	5	hxk1-1	'-Fe'	'-Glc'	R1	33	NA	13.56455078	12.56455078
Cz12g11170.t1	Fe+Glc+Fe:Glc	'+Fe +Glc +FE:GLC'	Cz12g11170.t1	Cz12g11170	5	5	hxk1-1	'-Fe'	'-Glc'	R2	34	NA	13.56455078	12.56455078
Cz12g11170.t1	Fe+Glc+Fe:Glc	'+Fe +Glc +FE:GLC'	Cz12g11170.t1	Cz12g11170	5	5	hxk1-1	'-Fe'	'-Glc'	R3	35	NA	13.56455078	12.56455078
Cz12g11170.t1	Fe+Glc+Fe:Glc	'+Fe +Glc +FE:GLC'	Cz12g11170.t1	Cz12g11170	5	5	hxk1-1	'-Fe'	'-Glc'	R4	36	NA	13.56455078	12.56455078
Cz12g11170.t1	Fe+Glc+Fe:Glc	'+Fe +Glc +FE:GLC'	Cz12g11170.t1	Cz12g11170	5	5	WT	'-Fe'	'+Glc'	R1	5	NA	13.56455078	12.56455078
Cz12g11170.t1	Fe+Glc+Fe:Glc	'+Fe +Glc +FE:GLC'	Cz12g11170.t1	Cz12g11170	5	5	WT	'-Fe'	'+Glc'	R2	6	NA	13.56455078	12.56455078
Cz12g11170.t1	Fe+Glc+Fe:Glc	'+Fe +Glc +FE:GLC'	Cz12g11170.t1	Cz12g11170	5	5	WT	'-Fe'	'+Glc'	R3	7	NA	13.56455078	12.56455078
Cz12g11170.t1	Fe+Glc+Fe:Glc	'+Fe +Glc +FE:GLC'	Cz12g11170.t1	Cz12g11170	5	5	WT	'-Fe'	'+Glc'	R4	8	NA	13.56455078	12.56455078
Cz12g11170.t1	Fe+Glc+Fe:Glc	'+Fe +Glc +FE:GLC'	Cz12g11170.t1	Cz12g11170	5	5	hxk1-2	'-Fe'	'+Glc'	R1	21	NA	13.56455078	12.56455078
Cz12g11170.t1	Fe+Glc+Fe:Glc	'+Fe +Glc +FE:GLC'	Cz12g11170.t1	Cz12g11170	5	5	hxk1-2	'-Fe'	'+Glc'	R2	22	NA	13.56455078	12.56455078
Cz12g11170.t1	Fe+Glc+Fe:Glc	'+Fe +Glc +FE:GLC'	Cz12g11170.t1	Cz12g11170	5	5	hxk1-2	'-Fe'	'+Glc'	R4	24	NA	13.56455078	12.56455078
Cz12g11170.t1	Fe+Glc+Fe:Glc	'+Fe +Glc +FE:GLC'	Cz12g11170.t1	Cz12g11170	5	5	hxk1-1	'-Fe'	'+Glc'	R2	38	17.46152223	13.56455078	17.46152223
Cz12g11170.t1	Fe+Glc+Fe:Glc	'+Fe +Glc +FE:GLC'	Cz12g11170.t1	Cz12g11170	5	5	hxk1-1	'-Fe'	'+Glc'	R3	39	17.61710837	13.56455078	17.61710837
Cz12g11170.t1	Fe+Glc+Fe:Glc	'+Fe +Glc +FE:GLC'	Cz12g11170.t1	Cz12g11170	5	5	WT	'+Fe'	'-Glc'	R1	9	NA	13.56455078	12.56455078
Cz12g11170.t1	Fe+Glc+Fe:Glc	'+Fe +Glc +FE:GLC'	Cz12g11170.t1	Cz12g11170	5	5	WT	'+Fe'	'-Glc'	R2	10	NA	13.56455078	12.56455078
Cz12g11170.t1	Fe+Glc+Fe:Glc	'+Fe +Glc +FE:GLC'	Cz12g11170.t1	Cz12g11170	5	5	WT	'+Fe'	'-Glc'	R4	12	NA	13.56455078	12.56455078
Cz12g11170.t1	Fe+Glc+Fe:Glc	'+Fe +Glc +FE:GLC'	Cz12g11170.t1	Cz12g11170	5	5	hxk1-2	'+Fe'	'-Glc'	R1	25	NA	13.56455078	12.56455078
Cz12g11170.t1	Fe+Glc+Fe:Glc	'+Fe +Glc +FE:GLC'	Cz12g11170.t1	Cz12g11170	5	5	hxk1-2	'+Fe'	'-Glc'	R2	26	NA	13.56455078	12.56455078
Cz12g11170.t1	Fe+Glc+Fe:Glc	'+Fe +Glc +FE:GLC'	Cz12g11170.t1	Cz12g11170	5	5	hxk1-2	'+Fe'	'-Glc'	R3	27	NA	13.56455078	12.56455078
Cz12g11170.t1	Fe+Glc+Fe:Glc	'+Fe +Glc +FE:GLC'	Cz12g11170.t1	Cz12g11170	5	5	hxk1-2	'+Fe'	'-Glc'	R4	28	NA	13.56455078	12.56455078
Cz12g11170.t1	Fe+Glc+Fe:Glc	'+Fe +Glc +FE:GLC'	Cz12g11170.t1	Cz12g11170	5	5	hxk1-1	'+Fe'	'-Glc'	R1	41	15.00204064	13.56455078	15.00204064
Cz12g11170.t1	Fe+Glc+Fe:Glc	'+Fe +Glc +FE:GLC'	Cz12g11170.t1	Cz12g11170	5	5	hxk1-1	'+Fe'	'-Glc'	R2	42	14.54151959	13.56455078	14.54151959
Cz12g11170.t1	Fe+Glc+Fe:Glc	'+Fe +Glc +FE:GLC'	Cz12g11170.t1	Cz12g11170	5	5	hxk1-1	'+Fe'	'-Glc'	R3	43	13.56455078	13.56455078	13.56455078
Cz12g11170.t1	Fe+Glc+Fe:Glc	'+Fe +Glc +FE:GLC'	Cz12g11170.t1	Cz12g11170	5	5	hxk1-1	'+Fe'	'-Glc'	R4	44	14.15558273	13.56455078	14.15558273
Cz12g11170.t1	Fe+Glc+Fe:Glc	'+Fe +Glc +FE:GLC'	Cz12g11170.t1	Cz12g11170	5	5	WT	'+Fe'	'+Glc'	R1	13	18.73323704	13.56455078	18.73323704
Cz12g11170.t1	Fe+Glc+Fe:Glc	'+Fe +Glc +FE:GLC'	Cz12g11170.t1	Cz12g11170	5	5	WT	'+Fe'	'+Glc'	R2	14	18.59302481	13.56455078	18.59302481
Cz12g11170.t1	Fe+Glc+Fe:Glc	'+Fe +Glc +FE:GLC'	Cz12g11170.t1	Cz12g11170	5	5	WT	'+Fe'	'+Glc'	R3	15	18.58140339	13.56455078	18.58140339
Cz12g11170.t1	Fe+Glc+Fe:Glc	'+Fe +Glc +FE:GLC'	Cz12g11170.t1	Cz12g11170	5	5	WT	'+Fe'	'+Glc'	R4	16	18.61340149	13.56455078	18.61340149
Cz12g11170.t1	Fe+Glc+Fe:Glc	'+Fe +Glc +FE:GLC'	Cz12g11170.t1	Cz12g11170	5	5	hxk1-2	'+Fe'	'+Glc'	R1	29	18.18022108	13.56455078	18.18022108
Cz12g11170.t1	Fe+Glc+Fe:Glc	'+Fe +Glc +FE:GLC'	Cz12g11170.t1	Cz12g11170	5	5	hxk1-2	'+Fe'	'+Glc'	R2	30	18.27827817	13.56455078	18.27827817
Cz12g11170.t1	Fe+Glc+Fe:Glc	'+Fe +Glc +FE:GLC'	Cz12g11170.t1	Cz12g11170	5	5	hxk1-2	'+Fe'	'+Glc'	R3	31	18.06794216	13.56455078	18.06794216
Cz12g11170.t1	Fe+Glc+Fe:Glc	'+Fe +Glc +FE:GLC'	Cz12g11170.t1	Cz12g11170	5	5	hxk1-2	'+Fe'	'+Glc'	R4	32	18.14231778	13.56455078	18.14231778
Cz12g11170.t1	Fe+Glc+Fe:Glc	'+Fe +Glc +FE:GLC'	Cz12g11170.t1	Cz12g11170	5	5	hxk1-1	'+Fe'	'+Glc'	R1	45	17.84926452	13.56455078	17.84926452
Cz12g11170.t1	Fe+Glc+Fe:Glc	'+Fe +Glc +FE:GLC'	Cz12g11170.t1	Cz12g11170	5	5	hxk1-1	'+Fe'	'+Glc'	R2	46	17.59879277	13.56455078	17.59879277
Cz12g11170.t1	Fe+Glc+Fe:Glc	'+Fe +Glc +FE:GLC'	Cz12g11170.t1	Cz12g11170	5	5	hxk1-1	'+Fe'	'+Glc'	R3	47	17.83719443	13.56455078	17.83719443
Cz12g11170.t1	Fe+Glc+Fe:Glc	'+Fe +Glc +FE:GLC'	Cz12g11170.t1	Cz12g11170	5	5	hxk1-1	'+Fe'	'+Glc'	R4	48	17.92053968	13.56455078	17.92053968
Cz12g02230.t1	Fe+Glc+Fe:Glc	'+Fe +Glc +FE:GLC'	Cz12g02230.t1	Cz12g02230	5	5	WT	'-Fe'	'-Glc'	R1	1	NA	16.32624483	15.32624483
Cz12g02230.t1	Fe+Glc+Fe:Glc	'+Fe +Glc +FE:GLC'	Cz12g02230.t1	Cz12g02230	5	5	WT	'-Fe'	'-Glc'	R2	2	NA	16.32624483	15.32624483
Cz12g02230.t1	Fe+Glc+Fe:Glc	'+Fe +Glc +FE:GLC'	Cz12g02230.t1	Cz12g02230	5	5	WT	'-Fe'	'-Glc'	R3	3	NA	16.32624483	15.32624483
Cz12g02230.t1	Fe+Glc+Fe:Glc	'+Fe +Glc +FE:GLC'	Cz12g02230.t1	Cz12g02230	5	5	WT	'-Fe'	'-Glc'	R4	4	NA	16.32624483	15.32624483
Cz12g02230.t1	Fe+Glc+Fe:Glc	'+Fe +Glc +FE:GLC'	Cz12g02230.t1	Cz12g02230	5	5	hxk1-2	'-Fe'	'-Glc'	R1	17	NA	16.32624483	15.32624483
Cz12g02230.t1	Fe+Glc+Fe:Glc	'+Fe +Glc +FE:GLC'	Cz12g02230.t1	Cz12g02230	5	5	hxk1-2	'-Fe'	'-Glc'	R2	18	NA	16.32624483	15.32624483
Cz12g02230.t1	Fe+Glc+Fe:Glc	'+Fe +Glc +FE:GLC'	Cz12g02230.t1	Cz12g02230	5	5	hxk1-2	'-Fe'	'-Glc'	R4	20	NA	16.32624483	15.32624483
Cz12g02230.t1	Fe+Glc+Fe:Glc	'+Fe +Glc +FE:GLC'	Cz12g02230.t1	Cz12g02230	5	5	hxk1-1	'-Fe'	'-Glc'	R1	33	NA	16.32624483	15.32624483
Cz12g02230.t1	Fe+Glc+Fe:Glc	'+Fe +Glc +FE:GLC'	Cz12g02230.t1	Cz12g02230	5	5	hxk1-1	'-Fe'	'-Glc'	R2	34	NA	16.32624483	15.32624483
Cz12g02230.t1	Fe+Glc+Fe:Glc	'+Fe +Glc +FE:GLC'	Cz12g02230.t1	Cz12g02230	5	5	hxk1-1	'-Fe'	'-Glc'	R3	35	NA	16.32624483	15.32624483
Cz12g02230.t1	Fe+Glc+Fe:Glc	'+Fe +Glc +FE:GLC'	Cz12g02230.t1	Cz12g02230	5	5	hxk1-1	'-Fe'	'-Glc'	R4	36	NA	16.32624483	15.32624483
Cz12g02230.t1	Fe+Glc+Fe:Glc	'+Fe +Glc +FE:GLC'	Cz12g02230.t1	Cz12g02230	5	5	WT	'-Fe'	'+Glc'	R1	5	NA	16.32624483	15.32624483
Cz12g02230.t1	Fe+Glc+Fe:Glc	'+Fe +Glc +FE:GLC'	Cz12g02230.t1	Cz12g02230	5	5	WT	'-Fe'	'+Glc'	R2	6	NA	16.32624483	15.32624483
Cz12g02230.t1	Fe+Glc+Fe:Glc	'+Fe +Glc +FE:GLC'	Cz12g02230.t1	Cz12g02230	5	5	WT	'-Fe'	'+Glc'	R3	7	NA	16.32624483	15.32624483
Cz12g02230.t1	Fe+Glc+Fe:Glc	'+Fe +Glc +FE:GLC'	Cz12g02230.t1	Cz12g02230	5	5	WT	'-Fe'	'+Glc'	R4	8	NA	16.32624483	15.32624483
Cz12g02230.t1	Fe+Glc+Fe:Glc	'+Fe +Glc +FE:GLC'	Cz12g02230.t1	Cz12g02230	5	5	hxk1-2	'-Fe'	'+Glc'	R1	21	NA	16.32624483	15.32624483
Cz12g02230.t1	Fe+Glc+Fe:Glc	'+Fe +Glc +FE:GLC'	Cz12g02230.t1	Cz12g02230	5	5	hxk1-2	'-Fe'	'+Glc'	R2	22	NA	16.32624483	15.32624483
Cz12g02230.t1	Fe+Glc+Fe:Glc	'+Fe +Glc +FE:GLC'	Cz12g02230.t1	Cz12g02230	5	5	hxk1-2	'-Fe'	'+Glc'	R4	24	NA	16.32624483	15.32624483
Cz12g02230.t1	Fe+Glc+Fe:Glc	'+Fe +Glc +FE:GLC'	Cz12g02230.t1	Cz12g02230	5	5	hxk1-1	'-Fe'	'+Glc'	R2	38	NA	16.32624483	15.32624483
Cz12g02230.t1	Fe+Glc+Fe:Glc	'+Fe +Glc +FE:GLC'	Cz12g02230.t1	Cz12g02230	5	5	hxk1-1	'-Fe'	'+Glc'	R3	39	NA	16.32624483	15.32624483
Cz12g02230.t1	Fe+Glc+Fe:Glc	'+Fe +Glc +FE:GLC'	Cz12g02230.t1	Cz12g02230	5	5	WT	'+Fe'	'-Glc'	R1	9	16.50614335	16.32624483	16.50614335
Cz12g02230.t1	Fe+Glc+Fe:Glc	'+Fe +Glc +FE:GLC'	Cz12g02230.t1	Cz12g02230	5	5	WT	'+Fe'	'-Glc'	R2	10	16.5995039	16.32624483	16.5995039
Cz12g02230.t1	Fe+Glc+Fe:Glc	'+Fe +Glc +FE:GLC'	Cz12g02230.t1	Cz12g02230	5	5	WT	'+Fe'	'-Glc'	R4	12	16.47854298	16.32624483	16.47854298
Cz12g02230.t1	Fe+Glc+Fe:Glc	'+Fe +Glc +FE:GLC'	Cz12g02230.t1	Cz12g02230	5	5	hxk1-2	'+Fe'	'-Glc'	R1	25	16.44850768	16.32624483	16.44850768
Cz12g02230.t1	Fe+Glc+Fe:Glc	'+Fe +Glc +FE:GLC'	Cz12g02230.t1	Cz12g02230	5	5	hxk1-2	'+Fe'	'-Glc'	R2	26	16.35494974	16.32624483	16.35494974
Cz12g02230.t1	Fe+Glc+Fe:Glc	'+Fe +Glc +FE:GLC'	Cz12g02230.t1	Cz12g02230	5	5	hxk1-2	'+Fe'	'-Glc'	R3	27	16.38376661	16.32624483	16.38376661
Cz12g02230.t1	Fe+Glc+Fe:Glc	'+Fe +Glc +FE:GLC'	Cz12g02230.t1	Cz12g02230	5	5	hxk1-2	'+Fe'	'-Glc'	R4	28	16.32624483	16.32624483	16.32624483
Cz12g02230.t1	Fe+Glc+Fe:Glc	'+Fe +Glc +FE:GLC'	Cz12g02230.t1	Cz12g02230	5	5	hxk1-1	'+Fe'	'-Glc'	R1	41	17.4165717	16.32624483	17.4165717
Cz12g02230.t1	Fe+Glc+Fe:Glc	'+Fe +Glc +FE:GLC'	Cz12g02230.t1	Cz12g02230	5	5	hxk1-1	'+Fe'	'-Glc'	R2	42	17.15474194	16.32624483	17.15474194
Cz12g02230.t1	Fe+Glc+Fe:Glc	'+Fe +Glc +FE:GLC'	Cz12g02230.t1	Cz12g02230	5	5	hxk1-1	'+Fe'	'-Glc'	R3	43	17.2115544	16.32624483	17.2115544
Cz12g02230.t1	Fe+Glc+Fe:Glc	'+Fe +Glc +FE:GLC'	Cz12g02230.t1	Cz12g02230	5	5	hxk1-1	'+Fe'	'-Glc'	R4	44	17.457554	16.32624483	17.457554
Cz12g02230.t1	Fe+Glc+Fe:Glc	'+Fe +Glc +FE:GLC'	Cz12g02230.t1	Cz12g02230	5	5	WT	'+Fe'	'+Glc'	R1	13	19.75704191	16.32624483	19.75704191
Cz12g02230.t1	Fe+Glc+Fe:Glc	'+Fe +Glc +FE:GLC'	Cz12g02230.t1	Cz12g02230	5	5	WT	'+Fe'	'+Glc'	R2	14	19.66918405	16.32624483	19.66918405
Cz12g02230.t1	Fe+Glc+Fe:Glc	'+Fe +Glc +FE:GLC'	Cz12g02230.t1	Cz12g02230	5	5	WT	'+Fe'	'+Glc'	R3	15	19.7517956	16.32624483	19.7517956
Cz12g02230.t1	Fe+Glc+Fe:Glc	'+Fe +Glc +FE:GLC'	Cz12g02230.t1	Cz12g02230	5	5	WT	'+Fe'	'+Glc'	R4	16	19.6875491	16.32624483	19.6875491
Cz12g02230.t1	Fe+Glc+Fe:Glc	'+Fe +Glc +FE:GLC'	Cz12g02230.t1	Cz12g02230	5	5	hxk1-2	'+Fe'	'+Glc'	R1	29	19.31804823	16.32624483	19.31804823
Cz12g02230.t1	Fe+Glc+Fe:Glc	'+Fe +Glc +FE:GLC'	Cz12g02230.t1	Cz12g02230	5	5	hxk1-2	'+Fe'	'+Glc'	R2	30	19.44863767	16.32624483	19.44863767
Cz12g02230.t1	Fe+Glc+Fe:Glc	'+Fe +Glc +FE:GLC'	Cz12g02230.t1	Cz12g02230	5	5	hxk1-2	'+Fe'	'+Glc'	R3	31	19.3879571	16.32624483	19.3879571
Cz12g02230.t1	Fe+Glc+Fe:Glc	'+Fe +Glc +FE:GLC'	Cz12g02230.t1	Cz12g02230	5	5	hxk1-2	'+Fe'	'+Glc'	R4	32	19.30657452	16.32624483	19.30657452
Cz12g02230.t1	Fe+Glc+Fe:Glc	'+Fe +Glc +FE:GLC'	Cz12g02230.t1	Cz12g02230	5	5	hxk1-1	'+Fe'	'+Glc'	R1	45	16.98676857	16.32624483	16.98676857
Cz12g02230.t1	Fe+Glc+Fe:Glc	'+Fe +Glc +FE:GLC'	Cz12g02230.t1	Cz12g02230	5	5	hxk1-1	'+Fe'	'+Glc'	R2	46	16.97953599	16.32624483	16.97953599
Cz12g02230.t1	Fe+Glc+Fe:Glc	'+Fe +Glc +FE:GLC'	Cz12g02230.t1	Cz12g02230	5	5	hxk1-1	'+Fe'	'+Glc'	R3	47	16.80644031	16.32624483	16.80644031
Cz12g02230.t1	Fe+Glc+Fe:Glc	'+Fe +Glc +FE:GLC'	Cz12g02230.t1	Cz12g02230	5	5	hxk1-1	'+Fe'	'+Glc'	R4	48	17.18875551	16.32624483	17.18875551
Cz05g15130.t1	Fe+Glc+Fe:Glc	'+Fe +Glc +FE:GLC'	Cz05g15130.t1	Cz05g15130	8	8	WT	'-Fe'	'-Glc'	R1	1	NA	17.75975546	16.75975546
Cz05g15130.t1	Fe+Glc+Fe:Glc	'+Fe +Glc +FE:GLC'	Cz05g15130.t1	Cz05g15130	8	8	WT	'-Fe'	'-Glc'	R2	2	NA	17.75975546	16.75975546
Cz05g15130.t1	Fe+Glc+Fe:Glc	'+Fe +Glc +FE:GLC'	Cz05g15130.t1	Cz05g15130	8	8	WT	'-Fe'	'-Glc'	R3	3	NA	17.75975546	16.75975546
Cz05g15130.t1	Fe+Glc+Fe:Glc	'+Fe +Glc +FE:GLC'	Cz05g15130.t1	Cz05g15130	8	8	WT	'-Fe'	'-Glc'	R4	4	NA	17.75975546	16.75975546
Cz05g15130.t1	Fe+Glc+Fe:Glc	'+Fe +Glc +FE:GLC'	Cz05g15130.t1	Cz05g15130	8	8	hxk1-2	'-Fe'	'-Glc'	R1	17	NA	17.75975546	16.75975546
Cz05g15130.t1	Fe+Glc+Fe:Glc	'+Fe +Glc +FE:GLC'	Cz05g15130.t1	Cz05g15130	8	8	hxk1-2	'-Fe'	'-Glc'	R2	18	NA	17.75975546	16.75975546
Cz05g15130.t1	Fe+Glc+Fe:Glc	'+Fe +Glc +FE:GLC'	Cz05g15130.t1	Cz05g15130	8	8	hxk1-2	'-Fe'	'-Glc'	R4	20	NA	17.75975546	16.75975546
Cz05g15130.t1	Fe+Glc+Fe:Glc	'+Fe +Glc +FE:GLC'	Cz05g15130.t1	Cz05g15130	8	8	hxk1-1	'-Fe'	'-Glc'	R1	33	NA	17.75975546	16.75975546
Cz05g15130.t1	Fe+Glc+Fe:Glc	'+Fe +Glc +FE:GLC'	Cz05g15130.t1	Cz05g15130	8	8	hxk1-1	'-Fe'	'-Glc'	R2	34	NA	17.75975546	16.75975546
Cz05g15130.t1	Fe+Glc+Fe:Glc	'+Fe +Glc +FE:GLC'	Cz05g15130.t1	Cz05g15130	8	8	hxk1-1	'-Fe'	'-Glc'	R3	35	NA	17.75975546	16.75975546
Cz05g15130.t1	Fe+Glc+Fe:Glc	'+Fe +Glc +FE:GLC'	Cz05g15130.t1	Cz05g15130	8	8	hxk1-1	'-Fe'	'-Glc'	R4	36	NA	17.75975546	16.75975546
Cz05g15130.t1	Fe+Glc+Fe:Glc	'+Fe +Glc +FE:GLC'	Cz05g15130.t1	Cz05g15130	8	8	WT	'-Fe'	'+Glc'	R1	5	17.75975546	17.75975546	17.75975546
Cz05g15130.t1	Fe+Glc+Fe:Glc	'+Fe +Glc +FE:GLC'	Cz05g15130.t1	Cz05g15130	8	8	WT	'-Fe'	'+Glc'	R2	6	17.84065847	17.75975546	17.84065847
Cz05g15130.t1	Fe+Glc+Fe:Glc	'+Fe +Glc +FE:GLC'	Cz05g15130.t1	Cz05g15130	8	8	WT	'-Fe'	'+Glc'	R3	7	17.91873478	17.75975546	17.91873478
Cz05g15130.t1	Fe+Glc+Fe:Glc	'+Fe +Glc +FE:GLC'	Cz05g15130.t1	Cz05g15130	8	8	WT	'-Fe'	'+Glc'	R4	8	17.82436095	17.75975546	17.82436095
Cz05g15130.t1	Fe+Glc+Fe:Glc	'+Fe +Glc +FE:GLC'	Cz05g15130.t1	Cz05g15130	8	8	hxk1-2	'-Fe'	'+Glc'	R1	21	18.08702935	17.75975546	18.08702935
Cz05g15130.t1	Fe+Glc+Fe:Glc	'+Fe +Glc +FE:GLC'	Cz05g15130.t1	Cz05g15130	8	8	hxk1-2	'-Fe'	'+Glc'	R2	22	18.21301393	17.75975546	18.21301393
Cz05g15130.t1	Fe+Glc+Fe:Glc	'+Fe +Glc +FE:GLC'	Cz05g15130.t1	Cz05g15130	8	8	hxk1-2	'-Fe'	'+Glc'	R4	24	18.21415552	17.75975546	18.21415552
Cz05g15130.t1	Fe+Glc+Fe:Glc	'+Fe +Glc +FE:GLC'	Cz05g15130.t1	Cz05g15130	8	8	hxk1-1	'-Fe'	'+Glc'	R2	38	NA	17.75975546	16.75975546
Cz05g15130.t1	Fe+Glc+Fe:Glc	'+Fe +Glc +FE:GLC'	Cz05g15130.t1	Cz05g15130	8	8	hxk1-1	'-Fe'	'+Glc'	R3	39	NA	17.75975546	16.75975546
Cz05g15130.t1	Fe+Glc+Fe:Glc	'+Fe +Glc +FE:GLC'	Cz05g15130.t1	Cz05g15130	8	8	WT	'+Fe'	'-Glc'	R1	9	NA	17.75975546	16.75975546
Cz05g15130.t1	Fe+Glc+Fe:Glc	'+Fe +Glc +FE:GLC'	Cz05g15130.t1	Cz05g15130	8	8	WT	'+Fe'	'-Glc'	R2	10	NA	17.75975546	16.75975546
Cz05g15130.t1	Fe+Glc+Fe:Glc	'+Fe +Glc +FE:GLC'	Cz05g15130.t1	Cz05g15130	8	8	WT	'+Fe'	'-Glc'	R4	12	NA	17.75975546	16.75975546
Cz05g15130.t1	Fe+Glc+Fe:Glc	'+Fe +Glc +FE:GLC'	Cz05g15130.t1	Cz05g15130	8	8	hxk1-2	'+Fe'	'-Glc'	R1	25	NA	17.75975546	16.75975546
Cz05g15130.t1	Fe+Glc+Fe:Glc	'+Fe +Glc +FE:GLC'	Cz05g15130.t1	Cz05g15130	8	8	hxk1-2	'+Fe'	'-Glc'	R2	26	NA	17.75975546	16.75975546
Cz05g15130.t1	Fe+Glc+Fe:Glc	'+Fe +Glc +FE:GLC'	Cz05g15130.t1	Cz05g15130	8	8	hxk1-2	'+Fe'	'-Glc'	R3	27	NA	17.75975546	16.75975546
Cz05g15130.t1	Fe+Glc+Fe:Glc	'+Fe +Glc +FE:GLC'	Cz05g15130.t1	Cz05g15130	8	8	hxk1-2	'+Fe'	'-Glc'	R4	28	NA	17.75975546	16.75975546
Cz05g15130.t1	Fe+Glc+Fe:Glc	'+Fe +Glc +FE:GLC'	Cz05g15130.t1	Cz05g15130	8	8	hxk1-1	'+Fe'	'-Glc'	R1	41	18.07912386	17.75975546	18.07912386
Cz05g15130.t1	Fe+Glc+Fe:Glc	'+Fe +Glc +FE:GLC'	Cz05g15130.t1	Cz05g15130	8	8	hxk1-1	'+Fe'	'-Glc'	R2	42	18.03768594	17.75975546	18.03768594
Cz05g15130.t1	Fe+Glc+Fe:Glc	'+Fe +Glc +FE:GLC'	Cz05g15130.t1	Cz05g15130	8	8	hxk1-1	'+Fe'	'-Glc'	R3	43	18.20178386	17.75975546	18.20178386
Cz05g15130.t1	Fe+Glc+Fe:Glc	'+Fe +Glc +FE:GLC'	Cz05g15130.t1	Cz05g15130	8	8	hxk1-1	'+Fe'	'-Glc'	R4	44	18.21810024	17.75975546	18.21810024
Cz05g15130.t1	Fe+Glc+Fe:Glc	'+Fe +Glc +FE:GLC'	Cz05g15130.t1	Cz05g15130	8	8	WT	'+Fe'	'+Glc'	R1	13	20.14007562	17.75975546	20.14007562
Cz05g15130.t1	Fe+Glc+Fe:Glc	'+Fe +Glc +FE:GLC'	Cz05g15130.t1	Cz05g15130	8	8	WT	'+Fe'	'+Glc'	R2	14	20.07884261	17.75975546	20.07884261
Cz05g15130.t1	Fe+Glc+Fe:Glc	'+Fe +Glc +FE:GLC'	Cz05g15130.t1	Cz05g15130	8	8	WT	'+Fe'	'+Glc'	R3	15	20.10689278	17.75975546	20.10689278
Cz05g15130.t1	Fe+Glc+Fe:Glc	'+Fe +Glc +FE:GLC'	Cz05g15130.t1	Cz05g15130	8	8	WT	'+Fe'	'+Glc'	R4	16	20.11051172	17.75975546	20.11051172
Cz05g15130.t1	Fe+Glc+Fe:Glc	'+Fe +Glc +FE:GLC'	Cz05g15130.t1	Cz05g15130	8	8	hxk1-2	'+Fe'	'+Glc'	R1	29	20.0445985	17.75975546	20.0445985
Cz05g15130.t1	Fe+Glc+Fe:Glc	'+Fe +Glc +FE:GLC'	Cz05g15130.t1	Cz05g15130	8	8	hxk1-2	'+Fe'	'+Glc'	R2	30	20.04268451	17.75975546	20.04268451
Cz05g15130.t1	Fe+Glc+Fe:Glc	'+Fe +Glc +FE:GLC'	Cz05g15130.t1	Cz05g15130	8	8	hxk1-2	'+Fe'	'+Glc'	R3	31	19.99827456	17.75975546	19.99827456
Cz05g15130.t1	Fe+Glc+Fe:Glc	'+Fe +Glc +FE:GLC'	Cz05g15130.t1	Cz05g15130	8	8	hxk1-2	'+Fe'	'+Glc'	R4	32	20.04148578	17.75975546	20.04148578
Cz05g15130.t1	Fe+Glc+Fe:Glc	'+Fe +Glc +FE:GLC'	Cz05g15130.t1	Cz05g15130	8	8	hxk1-1	'+Fe'	'+Glc'	R1	45	21.65611865	17.75975546	21.65611865
Cz05g15130.t1	Fe+Glc+Fe:Glc	'+Fe +Glc +FE:GLC'	Cz05g15130.t1	Cz05g15130	8	8	hxk1-1	'+Fe'	'+Glc'	R2	46	21.45750088	17.75975546	21.45750088
Cz05g15130.t1	Fe+Glc+Fe:Glc	'+Fe +Glc +FE:GLC'	Cz05g15130.t1	Cz05g15130	8	8	hxk1-1	'+Fe'	'+Glc'	R3	47	21.515382	17.75975546	21.515382
Cz05g15130.t1	Fe+Glc+Fe:Glc	'+Fe +Glc +FE:GLC'	Cz05g15130.t1	Cz05g15130	8	8	hxk1-1	'+Fe'	'+Glc'	R4	48	21.65930075	17.75975546	21.65930075
Cz11g22210.t1	Fe+Glc+Fe:Glc	'+Fe +Glc +FE:GLC'	Cz11g22210.t1	Cz11g22210	6	6	WT	'-Fe'	'-Glc'	R1	1	NA	13.65211054	12.65211054
Cz11g22210.t1	Fe+Glc+Fe:Glc	'+Fe +Glc +FE:GLC'	Cz11g22210.t1	Cz11g22210	6	6	WT	'-Fe'	'-Glc'	R2	2	NA	13.65211054	12.65211054
Cz11g22210.t1	Fe+Glc+Fe:Glc	'+Fe +Glc +FE:GLC'	Cz11g22210.t1	Cz11g22210	6	6	WT	'-Fe'	'-Glc'	R3	3	NA	13.65211054	12.65211054
Cz11g22210.t1	Fe+Glc+Fe:Glc	'+Fe +Glc +FE:GLC'	Cz11g22210.t1	Cz11g22210	6	6	WT	'-Fe'	'-Glc'	R4	4	NA	13.65211054	12.65211054
Cz11g22210.t1	Fe+Glc+Fe:Glc	'+Fe +Glc +FE:GLC'	Cz11g22210.t1	Cz11g22210	6	6	hxk1-2	'-Fe'	'-Glc'	R1	17	NA	13.65211054	12.65211054
Cz11g22210.t1	Fe+Glc+Fe:Glc	'+Fe +Glc +FE:GLC'	Cz11g22210.t1	Cz11g22210	6	6	hxk1-2	'-Fe'	'-Glc'	R2	18	NA	13.65211054	12.65211054
Cz11g22210.t1	Fe+Glc+Fe:Glc	'+Fe +Glc +FE:GLC'	Cz11g22210.t1	Cz11g22210	6	6	hxk1-2	'-Fe'	'-Glc'	R4	20	NA	13.65211054	12.65211054
Cz11g22210.t1	Fe+Glc+Fe:Glc	'+Fe +Glc +FE:GLC'	Cz11g22210.t1	Cz11g22210	6	6	hxk1-1	'-Fe'	'-Glc'	R1	33	NA	13.65211054	12.65211054
Cz11g22210.t1	Fe+Glc+Fe:Glc	'+Fe +Glc +FE:GLC'	Cz11g22210.t1	Cz11g22210	6	6	hxk1-1	'-Fe'	'-Glc'	R2	34	NA	13.65211054	12.65211054
Cz11g22210.t1	Fe+Glc+Fe:Glc	'+Fe +Glc +FE:GLC'	Cz11g22210.t1	Cz11g22210	6	6	hxk1-1	'-Fe'	'-Glc'	R3	35	NA	13.65211054	12.65211054
Cz11g22210.t1	Fe+Glc+Fe:Glc	'+Fe +Glc +FE:GLC'	Cz11g22210.t1	Cz11g22210	6	6	hxk1-1	'-Fe'	'-Glc'	R4	36	NA	13.65211054	12.65211054
Cz11g22210.t1	Fe+Glc+Fe:Glc	'+Fe +Glc +FE:GLC'	Cz11g22210.t1	Cz11g22210	6	6	WT	'-Fe'	'+Glc'	R1	5	NA	13.65211054	12.65211054
Cz11g22210.t1	Fe+Glc+Fe:Glc	'+Fe +Glc +FE:GLC'	Cz11g22210.t1	Cz11g22210	6	6	WT	'-Fe'	'+Glc'	R2	6	NA	13.65211054	12.65211054
Cz11g22210.t1	Fe+Glc+Fe:Glc	'+Fe +Glc +FE:GLC'	Cz11g22210.t1	Cz11g22210	6	6	WT	'-Fe'	'+Glc'	R3	7	NA	13.65211054	12.65211054
Cz11g22210.t1	Fe+Glc+Fe:Glc	'+Fe +Glc +FE:GLC'	Cz11g22210.t1	Cz11g22210	6	6	WT	'-Fe'	'+Glc'	R4	8	NA	13.65211054	12.65211054
Cz11g22210.t1	Fe+Glc+Fe:Glc	'+Fe +Glc +FE:GLC'	Cz11g22210.t1	Cz11g22210	6	6	hxk1-2	'-Fe'	'+Glc'	R1	21	NA	13.65211054	12.65211054
Cz11g22210.t1	Fe+Glc+Fe:Glc	'+Fe +Glc +FE:GLC'	Cz11g22210.t1	Cz11g22210	6	6	hxk1-2	'-Fe'	'+Glc'	R2	22	NA	13.65211054	12.65211054
Cz11g22210.t1	Fe+Glc+Fe:Glc	'+Fe +Glc +FE:GLC'	Cz11g22210.t1	Cz11g22210	6	6	hxk1-2	'-Fe'	'+Glc'	R4	24	NA	13.65211054	12.65211054
Cz11g22210.t1	Fe+Glc+Fe:Glc	'+Fe +Glc +FE:GLC'	Cz11g22210.t1	Cz11g22210	6	6	hxk1-1	'-Fe'	'+Glc'	R2	38	13.65211054	13.65211054	13.65211054
Cz11g22210.t1	Fe+Glc+Fe:Glc	'+Fe +Glc +FE:GLC'	Cz11g22210.t1	Cz11g22210	6	6	hxk1-1	'-Fe'	'+Glc'	R3	39	13.71611346	13.65211054	13.71611346
Cz11g22210.t1	Fe+Glc+Fe:Glc	'+Fe +Glc +FE:GLC'	Cz11g22210.t1	Cz11g22210	6	6	WT	'+Fe'	'-Glc'	R1	9	NA	13.65211054	12.65211054
Cz11g22210.t1	Fe+Glc+Fe:Glc	'+Fe +Glc +FE:GLC'	Cz11g22210.t1	Cz11g22210	6	6	WT	'+Fe'	'-Glc'	R2	10	NA	13.65211054	12.65211054
Cz11g22210.t1	Fe+Glc+Fe:Glc	'+Fe +Glc +FE:GLC'	Cz11g22210.t1	Cz11g22210	6	6	WT	'+Fe'	'-Glc'	R4	12	NA	13.65211054	12.65211054
Cz11g22210.t1	Fe+Glc+Fe:Glc	'+Fe +Glc +FE:GLC'	Cz11g22210.t1	Cz11g22210	6	6	hxk1-2	'+Fe'	'-Glc'	R1	25	NA	13.65211054	12.65211054
Cz11g22210.t1	Fe+Glc+Fe:Glc	'+Fe +Glc +FE:GLC'	Cz11g22210.t1	Cz11g22210	6	6	hxk1-2	'+Fe'	'-Glc'	R2	26	NA	13.65211054	12.65211054
Cz11g22210.t1	Fe+Glc+Fe:Glc	'+Fe +Glc +FE:GLC'	Cz11g22210.t1	Cz11g22210	6	6	hxk1-2	'+Fe'	'-Glc'	R3	27	NA	13.65211054	12.65211054
Cz11g22210.t1	Fe+Glc+Fe:Glc	'+Fe +Glc +FE:GLC'	Cz11g22210.t1	Cz11g22210	6	6	hxk1-2	'+Fe'	'-Glc'	R4	28	NA	13.65211054	12.65211054
Cz11g22210.t1	Fe+Glc+Fe:Glc	'+Fe +Glc +FE:GLC'	Cz11g22210.t1	Cz11g22210	6	6	hxk1-1	'+Fe'	'-Glc'	R1	41	NA	13.65211054	12.65211054
Cz11g22210.t1	Fe+Glc+Fe:Glc	'+Fe +Glc +FE:GLC'	Cz11g22210.t1	Cz11g22210	6	6	hxk1-1	'+Fe'	'-Glc'	R2	42	NA	13.65211054	12.65211054
Cz11g22210.t1	Fe+Glc+Fe:Glc	'+Fe +Glc +FE:GLC'	Cz11g22210.t1	Cz11g22210	6	6	hxk1-1	'+Fe'	'-Glc'	R3	43	NA	13.65211054	12.65211054
Cz11g22210.t1	Fe+Glc+Fe:Glc	'+Fe +Glc +FE:GLC'	Cz11g22210.t1	Cz11g22210	6	6	hxk1-1	'+Fe'	'-Glc'	R4	44	NA	13.65211054	12.65211054
Cz11g22210.t1	Fe+Glc+Fe:Glc	'+Fe +Glc +FE:GLC'	Cz11g22210.t1	Cz11g22210	6	6	WT	'+Fe'	'+Glc'	R1	13	18.50175955	13.65211054	18.50175955
Cz11g22210.t1	Fe+Glc+Fe:Glc	'+Fe +Glc +FE:GLC'	Cz11g22210.t1	Cz11g22210	6	6	WT	'+Fe'	'+Glc'	R2	14	18.66547195	13.65211054	18.66547195
Cz11g22210.t1	Fe+Glc+Fe:Glc	'+Fe +Glc +FE:GLC'	Cz11g22210.t1	Cz11g22210	6	6	WT	'+Fe'	'+Glc'	R3	15	18.53884643	13.65211054	18.53884643
Cz11g22210.t1	Fe+Glc+Fe:Glc	'+Fe +Glc +FE:GLC'	Cz11g22210.t1	Cz11g22210	6	6	WT	'+Fe'	'+Glc'	R4	16	18.63614243	13.65211054	18.63614243
Cz11g22210.t1	Fe+Glc+Fe:Glc	'+Fe +Glc +FE:GLC'	Cz11g22210.t1	Cz11g22210	6	6	hxk1-2	'+Fe'	'+Glc'	R1	29	17.83143557	13.65211054	17.83143557
Cz11g22210.t1	Fe+Glc+Fe:Glc	'+Fe +Glc +FE:GLC'	Cz11g22210.t1	Cz11g22210	6	6	hxk1-2	'+Fe'	'+Glc'	R2	30	17.98098347	13.65211054	17.98098347
Cz11g22210.t1	Fe+Glc+Fe:Glc	'+Fe +Glc +FE:GLC'	Cz11g22210.t1	Cz11g22210	6	6	hxk1-2	'+Fe'	'+Glc'	R3	31	17.8910938	13.65211054	17.8910938
Cz11g22210.t1	Fe+Glc+Fe:Glc	'+Fe +Glc +FE:GLC'	Cz11g22210.t1	Cz11g22210	6	6	hxk1-2	'+Fe'	'+Glc'	R4	32	18.03226955	13.65211054	18.03226955
Cz11g22210.t1	Fe+Glc+Fe:Glc	'+Fe +Glc +FE:GLC'	Cz11g22210.t1	Cz11g22210	6	6	hxk1-1	'+Fe'	'+Glc'	R1	45	16.70851235	13.65211054	16.70851235
Cz11g22210.t1	Fe+Glc+Fe:Glc	'+Fe +Glc +FE:GLC'	Cz11g22210.t1	Cz11g22210	6	6	hxk1-1	'+Fe'	'+Glc'	R2	46	16.88759089	13.65211054	16.88759089
Cz11g22210.t1	Fe+Glc+Fe:Glc	'+Fe +Glc +FE:GLC'	Cz11g22210.t1	Cz11g22210	6	6	hxk1-1	'+Fe'	'+Glc'	R3	47	16.73766677	13.65211054	16.73766677
Cz11g22210.t1	Fe+Glc+Fe:Glc	'+Fe +Glc +FE:GLC'	Cz11g22210.t1	Cz11g22210	6	6	hxk1-1	'+Fe'	'+Glc'	R4	48	16.71794946	13.65211054	16.71794946
Cz11g02320.t1	Fe+Glc+Fe:Glc	'+Fe +Glc +FE:GLC'	Cz11g02320.t1	Cz11g02320	4	4	WT	'-Fe'	'-Glc'	R1	1	NA	14.15690844	13.15690844
Cz11g02320.t1	Fe+Glc+Fe:Glc	'+Fe +Glc +FE:GLC'	Cz11g02320.t1	Cz11g02320	4	4	WT	'-Fe'	'-Glc'	R2	2	NA	14.15690844	13.15690844
Cz11g02320.t1	Fe+Glc+Fe:Glc	'+Fe +Glc +FE:GLC'	Cz11g02320.t1	Cz11g02320	4	4	WT	'-Fe'	'-Glc'	R3	3	NA	14.15690844	13.15690844
Cz11g02320.t1	Fe+Glc+Fe:Glc	'+Fe +Glc +FE:GLC'	Cz11g02320.t1	Cz11g02320	4	4	WT	'-Fe'	'-Glc'	R4	4	NA	14.15690844	13.15690844
Cz11g02320.t1	Fe+Glc+Fe:Glc	'+Fe +Glc +FE:GLC'	Cz11g02320.t1	Cz11g02320	4	4	hxk1-2	'-Fe'	'-Glc'	R1	17	NA	14.15690844	13.15690844
Cz11g02320.t1	Fe+Glc+Fe:Glc	'+Fe +Glc +FE:GLC'	Cz11g02320.t1	Cz11g02320	4	4	hxk1-2	'-Fe'	'-Glc'	R2	18	NA	14.15690844	13.15690844
Cz11g02320.t1	Fe+Glc+Fe:Glc	'+Fe +Glc +FE:GLC'	Cz11g02320.t1	Cz11g02320	4	4	hxk1-2	'-Fe'	'-Glc'	R4	20	NA	14.15690844	13.15690844
Cz11g02320.t1	Fe+Glc+Fe:Glc	'+Fe +Glc +FE:GLC'	Cz11g02320.t1	Cz11g02320	4	4	hxk1-1	'-Fe'	'-Glc'	R1	33	18.03099358	14.15690844	18.03099358
Cz11g02320.t1	Fe+Glc+Fe:Glc	'+Fe +Glc +FE:GLC'	Cz11g02320.t1	Cz11g02320	4	4	hxk1-1	'-Fe'	'-Glc'	R2	34	18.17682406	14.15690844	18.17682406
Cz11g02320.t1	Fe+Glc+Fe:Glc	'+Fe +Glc +FE:GLC'	Cz11g02320.t1	Cz11g02320	4	4	hxk1-1	'-Fe'	'-Glc'	R3	35	18.21422383	14.15690844	18.21422383
Cz11g02320.t1	Fe+Glc+Fe:Glc	'+Fe +Glc +FE:GLC'	Cz11g02320.t1	Cz11g02320	4	4	hxk1-1	'-Fe'	'-Glc'	R4	36	18.19616485	14.15690844	18.19616485
Cz11g02320.t1	Fe+Glc+Fe:Glc	'+Fe +Glc +FE:GLC'	Cz11g02320.t1	Cz11g02320	4	4	WT	'-Fe'	'+Glc'	R1	5	NA	14.15690844	13.15690844
Cz11g02320.t1	Fe+Glc+Fe:Glc	'+Fe +Glc +FE:GLC'	Cz11g02320.t1	Cz11g02320	4	4	WT	'-Fe'	'+Glc'	R2	6	NA	14.15690844	13.15690844
Cz11g02320.t1	Fe+Glc+Fe:Glc	'+Fe +Glc +FE:GLC'	Cz11g02320.t1	Cz11g02320	4	4	WT	'-Fe'	'+Glc'	R3	7	NA	14.15690844	13.15690844
Cz11g02320.t1	Fe+Glc+Fe:Glc	'+Fe +Glc +FE:GLC'	Cz11g02320.t1	Cz11g02320	4	4	WT	'-Fe'	'+Glc'	R4	8	NA	14.15690844	13.15690844
Cz11g02320.t1	Fe+Glc+Fe:Glc	'+Fe +Glc +FE:GLC'	Cz11g02320.t1	Cz11g02320	4	4	hxk1-2	'-Fe'	'+Glc'	R1	21	NA	14.15690844	13.15690844
Cz11g02320.t1	Fe+Glc+Fe:Glc	'+Fe +Glc +FE:GLC'	Cz11g02320.t1	Cz11g02320	4	4	hxk1-2	'-Fe'	'+Glc'	R2	22	NA	14.15690844	13.15690844
Cz11g02320.t1	Fe+Glc+Fe:Glc	'+Fe +Glc +FE:GLC'	Cz11g02320.t1	Cz11g02320	4	4	hxk1-2	'-Fe'	'+Glc'	R4	24	NA	14.15690844	13.15690844
Cz11g02320.t1	Fe+Glc+Fe:Glc	'+Fe +Glc +FE:GLC'	Cz11g02320.t1	Cz11g02320	4	4	hxk1-1	'-Fe'	'+Glc'	R2	38	NA	14.15690844	13.15690844
Cz11g02320.t1	Fe+Glc+Fe:Glc	'+Fe +Glc +FE:GLC'	Cz11g02320.t1	Cz11g02320	4	4	hxk1-1	'-Fe'	'+Glc'	R3	39	NA	14.15690844	13.15690844
Cz11g02320.t1	Fe+Glc+Fe:Glc	'+Fe +Glc +FE:GLC'	Cz11g02320.t1	Cz11g02320	4	4	WT	'+Fe'	'-Glc'	R1	9	NA	14.15690844	13.15690844
Cz11g02320.t1	Fe+Glc+Fe:Glc	'+Fe +Glc +FE:GLC'	Cz11g02320.t1	Cz11g02320	4	4	WT	'+Fe'	'-Glc'	R2	10	NA	14.15690844	13.15690844
Cz11g02320.t1	Fe+Glc+Fe:Glc	'+Fe +Glc +FE:GLC'	Cz11g02320.t1	Cz11g02320	4	4	WT	'+Fe'	'-Glc'	R4	12	NA	14.15690844	13.15690844
Cz11g02320.t1	Fe+Glc+Fe:Glc	'+Fe +Glc +FE:GLC'	Cz11g02320.t1	Cz11g02320	4	4	hxk1-2	'+Fe'	'-Glc'	R1	25	NA	14.15690844	13.15690844
Cz11g02320.t1	Fe+Glc+Fe:Glc	'+Fe +Glc +FE:GLC'	Cz11g02320.t1	Cz11g02320	4	4	hxk1-2	'+Fe'	'-Glc'	R2	26	NA	14.15690844	13.15690844
Cz11g02320.t1	Fe+Glc+Fe:Glc	'+Fe +Glc +FE:GLC'	Cz11g02320.t1	Cz11g02320	4	4	hxk1-2	'+Fe'	'-Glc'	R3	27	NA	14.15690844	13.15690844
Cz11g02320.t1	Fe+Glc+Fe:Glc	'+Fe +Glc +FE:GLC'	Cz11g02320.t1	Cz11g02320	4	4	hxk1-2	'+Fe'	'-Glc'	R4	28	NA	14.15690844	13.15690844
Cz11g02320.t1	Fe+Glc+Fe:Glc	'+Fe +Glc +FE:GLC'	Cz11g02320.t1	Cz11g02320	4	4	hxk1-1	'+Fe'	'-Glc'	R1	41	NA	14.15690844	13.15690844
Cz11g02320.t1	Fe+Glc+Fe:Glc	'+Fe +Glc +FE:GLC'	Cz11g02320.t1	Cz11g02320	4	4	hxk1-1	'+Fe'	'-Glc'	R2	42	NA	14.15690844	13.15690844
Cz11g02320.t1	Fe+Glc+Fe:Glc	'+Fe +Glc +FE:GLC'	Cz11g02320.t1	Cz11g02320	4	4	hxk1-1	'+Fe'	'-Glc'	R3	43	NA	14.15690844	13.15690844
Cz11g02320.t1	Fe+Glc+Fe:Glc	'+Fe +Glc +FE:GLC'	Cz11g02320.t1	Cz11g02320	4	4	hxk1-1	'+Fe'	'-Glc'	R4	44	NA	14.15690844	13.15690844
Cz11g02320.t1	Fe+Glc+Fe:Glc	'+Fe +Glc +FE:GLC'	Cz11g02320.t1	Cz11g02320	4	4	WT	'+Fe'	'+Glc'	R1	13	17.56886666	14.15690844	17.56886666
Cz11g02320.t1	Fe+Glc+Fe:Glc	'+Fe +Glc +FE:GLC'	Cz11g02320.t1	Cz11g02320	4	4	WT	'+Fe'	'+Glc'	R2	14	17.61422571	14.15690844	17.61422571
Cz11g02320.t1	Fe+Glc+Fe:Glc	'+Fe +Glc +FE:GLC'	Cz11g02320.t1	Cz11g02320	4	4	WT	'+Fe'	'+Glc'	R3	15	17.55615865	14.15690844	17.55615865
Cz11g02320.t1	Fe+Glc+Fe:Glc	'+Fe +Glc +FE:GLC'	Cz11g02320.t1	Cz11g02320	4	4	WT	'+Fe'	'+Glc'	R4	16	17.63039295	14.15690844	17.63039295
Cz11g02320.t1	Fe+Glc+Fe:Glc	'+Fe +Glc +FE:GLC'	Cz11g02320.t1	Cz11g02320	4	4	hxk1-2	'+Fe'	'+Glc'	R1	29	17.87698085	14.15690844	17.87698085
Cz11g02320.t1	Fe+Glc+Fe:Glc	'+Fe +Glc +FE:GLC'	Cz11g02320.t1	Cz11g02320	4	4	hxk1-2	'+Fe'	'+Glc'	R2	30	18.07022286	14.15690844	18.07022286
Cz11g02320.t1	Fe+Glc+Fe:Glc	'+Fe +Glc +FE:GLC'	Cz11g02320.t1	Cz11g02320	4	4	hxk1-2	'+Fe'	'+Glc'	R3	31	18.08616859	14.15690844	18.08616859
Cz11g02320.t1	Fe+Glc+Fe:Glc	'+Fe +Glc +FE:GLC'	Cz11g02320.t1	Cz11g02320	4	4	hxk1-2	'+Fe'	'+Glc'	R4	32	18.0014182	14.15690844	18.0014182
Cz11g02320.t1	Fe+Glc+Fe:Glc	'+Fe +Glc +FE:GLC'	Cz11g02320.t1	Cz11g02320	4	4	hxk1-1	'+Fe'	'+Glc'	R1	45	14.66099104	14.15690844	14.66099104
Cz11g02320.t1	Fe+Glc+Fe:Glc	'+Fe +Glc +FE:GLC'	Cz11g02320.t1	Cz11g02320	4	4	hxk1-1	'+Fe'	'+Glc'	R2	46	14.15690844	14.15690844	14.15690844
Cz11g02320.t1	Fe+Glc+Fe:Glc	'+Fe +Glc +FE:GLC'	Cz11g02320.t1	Cz11g02320	4	4	hxk1-1	'+Fe'	'+Glc'	R3	47	14.30535717	14.15690844	14.30535717
Cz11g02320.t1	Fe+Glc+Fe:Glc	'+Fe +Glc +FE:GLC'	Cz11g02320.t1	Cz11g02320	4	4	hxk1-1	'+Fe'	'+Glc'	R4	48	14.83496714	14.15690844	14.83496714
Cz09g03300.t1	Fe+Glc+Fe:Glc	'+Fe +Glc +FE:GLC'	Cz09g03300.t1	Cz09g03300	8	8	WT	'-Fe'	'-Glc'	R1	1	NA	16.14999597	15.14999597
Cz09g03300.t1	Fe+Glc+Fe:Glc	'+Fe +Glc +FE:GLC'	Cz09g03300.t1	Cz09g03300	8	8	WT	'-Fe'	'-Glc'	R2	2	NA	16.14999597	15.14999597
Cz09g03300.t1	Fe+Glc+Fe:Glc	'+Fe +Glc +FE:GLC'	Cz09g03300.t1	Cz09g03300	8	8	WT	'-Fe'	'-Glc'	R3	3	NA	16.14999597	15.14999597
Cz09g03300.t1	Fe+Glc+Fe:Glc	'+Fe +Glc +FE:GLC'	Cz09g03300.t1	Cz09g03300	8	8	WT	'-Fe'	'-Glc'	R4	4	NA	16.14999597	15.14999597
Cz09g03300.t1	Fe+Glc+Fe:Glc	'+Fe +Glc +FE:GLC'	Cz09g03300.t1	Cz09g03300	8	8	hxk1-2	'-Fe'	'-Glc'	R1	17	NA	16.14999597	15.14999597
Cz09g03300.t1	Fe+Glc+Fe:Glc	'+Fe +Glc +FE:GLC'	Cz09g03300.t1	Cz09g03300	8	8	hxk1-2	'-Fe'	'-Glc'	R2	18	NA	16.14999597	15.14999597
Cz09g03300.t1	Fe+Glc+Fe:Glc	'+Fe +Glc +FE:GLC'	Cz09g03300.t1	Cz09g03300	8	8	hxk1-2	'-Fe'	'-Glc'	R4	20	NA	16.14999597	15.14999597
Cz09g03300.t1	Fe+Glc+Fe:Glc	'+Fe +Glc +FE:GLC'	Cz09g03300.t1	Cz09g03300	8	8	hxk1-1	'-Fe'	'-Glc'	R1	33	NA	16.14999597	15.14999597
Cz09g03300.t1	Fe+Glc+Fe:Glc	'+Fe +Glc +FE:GLC'	Cz09g03300.t1	Cz09g03300	8	8	hxk1-1	'-Fe'	'-Glc'	R2	34	NA	16.14999597	15.14999597
Cz09g03300.t1	Fe+Glc+Fe:Glc	'+Fe +Glc +FE:GLC'	Cz09g03300.t1	Cz09g03300	8	8	hxk1-1	'-Fe'	'-Glc'	R3	35	NA	16.14999597	15.14999597
Cz09g03300.t1	Fe+Glc+Fe:Glc	'+Fe +Glc +FE:GLC'	Cz09g03300.t1	Cz09g03300	8	8	hxk1-1	'-Fe'	'-Glc'	R4	36	NA	16.14999597	15.14999597
Cz09g03300.t1	Fe+Glc+Fe:Glc	'+Fe +Glc +FE:GLC'	Cz09g03300.t1	Cz09g03300	8	8	WT	'-Fe'	'+Glc'	R1	5	NA	16.14999597	15.14999597
Cz09g03300.t1	Fe+Glc+Fe:Glc	'+Fe +Glc +FE:GLC'	Cz09g03300.t1	Cz09g03300	8	8	WT	'-Fe'	'+Glc'	R2	6	NA	16.14999597	15.14999597
Cz09g03300.t1	Fe+Glc+Fe:Glc	'+Fe +Glc +FE:GLC'	Cz09g03300.t1	Cz09g03300	8	8	WT	'-Fe'	'+Glc'	R3	7	NA	16.14999597	15.14999597
Cz09g03300.t1	Fe+Glc+Fe:Glc	'+Fe +Glc +FE:GLC'	Cz09g03300.t1	Cz09g03300	8	8	WT	'-Fe'	'+Glc'	R4	8	NA	16.14999597	15.14999597
Cz09g03300.t1	Fe+Glc+Fe:Glc	'+Fe +Glc +FE:GLC'	Cz09g03300.t1	Cz09g03300	8	8	hxk1-2	'-Fe'	'+Glc'	R1	21	NA	16.14999597	15.14999597
Cz09g03300.t1	Fe+Glc+Fe:Glc	'+Fe +Glc +FE:GLC'	Cz09g03300.t1	Cz09g03300	8	8	hxk1-2	'-Fe'	'+Glc'	R2	22	NA	16.14999597	15.14999597
Cz09g03300.t1	Fe+Glc+Fe:Glc	'+Fe +Glc +FE:GLC'	Cz09g03300.t1	Cz09g03300	8	8	hxk1-2	'-Fe'	'+Glc'	R4	24	NA	16.14999597	15.14999597
Cz09g03300.t1	Fe+Glc+Fe:Glc	'+Fe +Glc +FE:GLC'	Cz09g03300.t1	Cz09g03300	8	8	hxk1-1	'-Fe'	'+Glc'	R2	38	17.62240992	16.14999597	17.62240992
Cz09g03300.t1	Fe+Glc+Fe:Glc	'+Fe +Glc +FE:GLC'	Cz09g03300.t1	Cz09g03300	8	8	hxk1-1	'-Fe'	'+Glc'	R3	39	17.82464979	16.14999597	17.82464979
Cz09g03300.t1	Fe+Glc+Fe:Glc	'+Fe +Glc +FE:GLC'	Cz09g03300.t1	Cz09g03300	8	8	WT	'+Fe'	'-Glc'	R1	9	NA	16.14999597	15.14999597
Cz09g03300.t1	Fe+Glc+Fe:Glc	'+Fe +Glc +FE:GLC'	Cz09g03300.t1	Cz09g03300	8	8	WT	'+Fe'	'-Glc'	R2	10	NA	16.14999597	15.14999597
Cz09g03300.t1	Fe+Glc+Fe:Glc	'+Fe +Glc +FE:GLC'	Cz09g03300.t1	Cz09g03300	8	8	WT	'+Fe'	'-Glc'	R4	12	NA	16.14999597	15.14999597
Cz09g03300.t1	Fe+Glc+Fe:Glc	'+Fe +Glc +FE:GLC'	Cz09g03300.t1	Cz09g03300	8	8	hxk1-2	'+Fe'	'-Glc'	R1	25	NA	16.14999597	15.14999597
Cz09g03300.t1	Fe+Glc+Fe:Glc	'+Fe +Glc +FE:GLC'	Cz09g03300.t1	Cz09g03300	8	8	hxk1-2	'+Fe'	'-Glc'	R2	26	NA	16.14999597	15.14999597
Cz09g03300.t1	Fe+Glc+Fe:Glc	'+Fe +Glc +FE:GLC'	Cz09g03300.t1	Cz09g03300	8	8	hxk1-2	'+Fe'	'-Glc'	R3	27	NA	16.14999597	15.14999597
Cz09g03300.t1	Fe+Glc+Fe:Glc	'+Fe +Glc +FE:GLC'	Cz09g03300.t1	Cz09g03300	8	8	hxk1-2	'+Fe'	'-Glc'	R4	28	NA	16.14999597	15.14999597
Cz09g03300.t1	Fe+Glc+Fe:Glc	'+Fe +Glc +FE:GLC'	Cz09g03300.t1	Cz09g03300	8	8	hxk1-1	'+Fe'	'-Glc'	R1	41	17.08121772	16.14999597	17.08121772
Cz09g03300.t1	Fe+Glc+Fe:Glc	'+Fe +Glc +FE:GLC'	Cz09g03300.t1	Cz09g03300	8	8	hxk1-1	'+Fe'	'-Glc'	R2	42	16.14999597	16.14999597	16.14999597
Cz09g03300.t1	Fe+Glc+Fe:Glc	'+Fe +Glc +FE:GLC'	Cz09g03300.t1	Cz09g03300	8	8	hxk1-1	'+Fe'	'-Glc'	R3	43	16.29649044	16.14999597	16.29649044
Cz09g03300.t1	Fe+Glc+Fe:Glc	'+Fe +Glc +FE:GLC'	Cz09g03300.t1	Cz09g03300	8	8	hxk1-1	'+Fe'	'-Glc'	R4	44	16.3643262	16.14999597	16.3643262
Cz09g03300.t1	Fe+Glc+Fe:Glc	'+Fe +Glc +FE:GLC'	Cz09g03300.t1	Cz09g03300	8	8	WT	'+Fe'	'+Glc'	R1	13	21.40872022	16.14999597	21.40872022
Cz09g03300.t1	Fe+Glc+Fe:Glc	'+Fe +Glc +FE:GLC'	Cz09g03300.t1	Cz09g03300	8	8	WT	'+Fe'	'+Glc'	R2	14	21.45923797	16.14999597	21.45923797
Cz09g03300.t1	Fe+Glc+Fe:Glc	'+Fe +Glc +FE:GLC'	Cz09g03300.t1	Cz09g03300	8	8	WT	'+Fe'	'+Glc'	R3	15	21.29206139	16.14999597	21.29206139
Cz09g03300.t1	Fe+Glc+Fe:Glc	'+Fe +Glc +FE:GLC'	Cz09g03300.t1	Cz09g03300	8	8	WT	'+Fe'	'+Glc'	R4	16	21.37884713	16.14999597	21.37884713
Cz09g03300.t1	Fe+Glc+Fe:Glc	'+Fe +Glc +FE:GLC'	Cz09g03300.t1	Cz09g03300	8	8	hxk1-2	'+Fe'	'+Glc'	R1	29	20.90734382	16.14999597	20.90734382
Cz09g03300.t1	Fe+Glc+Fe:Glc	'+Fe +Glc +FE:GLC'	Cz09g03300.t1	Cz09g03300	8	8	hxk1-2	'+Fe'	'+Glc'	R2	30	20.99301632	16.14999597	20.99301632
Cz09g03300.t1	Fe+Glc+Fe:Glc	'+Fe +Glc +FE:GLC'	Cz09g03300.t1	Cz09g03300	8	8	hxk1-2	'+Fe'	'+Glc'	R3	31	20.717964	16.14999597	20.717964
Cz09g03300.t1	Fe+Glc+Fe:Glc	'+Fe +Glc +FE:GLC'	Cz09g03300.t1	Cz09g03300	8	8	hxk1-2	'+Fe'	'+Glc'	R4	32	20.88435259	16.14999597	20.88435259
Cz09g03300.t1	Fe+Glc+Fe:Glc	'+Fe +Glc +FE:GLC'	Cz09g03300.t1	Cz09g03300	8	8	hxk1-1	'+Fe'	'+Glc'	R1	45	18.69737474	16.14999597	18.69737474
Cz09g03300.t1	Fe+Glc+Fe:Glc	'+Fe +Glc +FE:GLC'	Cz09g03300.t1	Cz09g03300	8	8	hxk1-1	'+Fe'	'+Glc'	R2	46	18.7283439	16.14999597	18.7283439
Cz09g03300.t1	Fe+Glc+Fe:Glc	'+Fe +Glc +FE:GLC'	Cz09g03300.t1	Cz09g03300	8	8	hxk1-1	'+Fe'	'+Glc'	R3	47	18.74920775	16.14999597	18.74920775
Cz09g03300.t1	Fe+Glc+Fe:Glc	'+Fe +Glc +FE:GLC'	Cz09g03300.t1	Cz09g03300	8	8	hxk1-1	'+Fe'	'+Glc'	R4	48	18.82548991	16.14999597	18.82548991
Cz06g19080.t1	Fe+Glc+Fe:Glc	'+Fe +Glc +FE:GLC'	Cz06g19080.t1	Cz06g19080	13	13	WT	'-Fe'	'-Glc'	R1	1	NA	16.87825848	15.87825848
Cz06g19080.t1	Fe+Glc+Fe:Glc	'+Fe +Glc +FE:GLC'	Cz06g19080.t1	Cz06g19080	13	13	WT	'-Fe'	'-Glc'	R2	2	NA	16.87825848	15.87825848
Cz06g19080.t1	Fe+Glc+Fe:Glc	'+Fe +Glc +FE:GLC'	Cz06g19080.t1	Cz06g19080	13	13	WT	'-Fe'	'-Glc'	R3	3	NA	16.87825848	15.87825848
Cz06g19080.t1	Fe+Glc+Fe:Glc	'+Fe +Glc +FE:GLC'	Cz06g19080.t1	Cz06g19080	13	13	WT	'-Fe'	'-Glc'	R4	4	NA	16.87825848	15.87825848
Cz06g19080.t1	Fe+Glc+Fe:Glc	'+Fe +Glc +FE:GLC'	Cz06g19080.t1	Cz06g19080	13	13	hxk1-2	'-Fe'	'-Glc'	R1	17	NA	16.87825848	15.87825848
Cz06g19080.t1	Fe+Glc+Fe:Glc	'+Fe +Glc +FE:GLC'	Cz06g19080.t1	Cz06g19080	13	13	hxk1-2	'-Fe'	'-Glc'	R2	18	NA	16.87825848	15.87825848
Cz06g19080.t1	Fe+Glc+Fe:Glc	'+Fe +Glc +FE:GLC'	Cz06g19080.t1	Cz06g19080	13	13	hxk1-2	'-Fe'	'-Glc'	R4	20	NA	16.87825848	15.87825848
Cz06g19080.t1	Fe+Glc+Fe:Glc	'+Fe +Glc +FE:GLC'	Cz06g19080.t1	Cz06g19080	13	13	hxk1-1	'-Fe'	'-Glc'	R1	33	16.87825848	16.87825848	16.87825848
Cz06g19080.t1	Fe+Glc+Fe:Glc	'+Fe +Glc +FE:GLC'	Cz06g19080.t1	Cz06g19080	13	13	hxk1-1	'-Fe'	'-Glc'	R2	34	17.12423424	16.87825848	17.12423424
Cz06g19080.t1	Fe+Glc+Fe:Glc	'+Fe +Glc +FE:GLC'	Cz06g19080.t1	Cz06g19080	13	13	hxk1-1	'-Fe'	'-Glc'	R3	35	17.21444123	16.87825848	17.21444123
Cz06g19080.t1	Fe+Glc+Fe:Glc	'+Fe +Glc +FE:GLC'	Cz06g19080.t1	Cz06g19080	13	13	hxk1-1	'-Fe'	'-Glc'	R4	36	17.3145046	16.87825848	17.3145046
Cz06g19080.t1	Fe+Glc+Fe:Glc	'+Fe +Glc +FE:GLC'	Cz06g19080.t1	Cz06g19080	13	13	WT	'-Fe'	'+Glc'	R1	5	NA	16.87825848	15.87825848
Cz06g19080.t1	Fe+Glc+Fe:Glc	'+Fe +Glc +FE:GLC'	Cz06g19080.t1	Cz06g19080	13	13	WT	'-Fe'	'+Glc'	R2	6	NA	16.87825848	15.87825848
Cz06g19080.t1	Fe+Glc+Fe:Glc	'+Fe +Glc +FE:GLC'	Cz06g19080.t1	Cz06g19080	13	13	WT	'-Fe'	'+Glc'	R3	7	NA	16.87825848	15.87825848
Cz06g19080.t1	Fe+Glc+Fe:Glc	'+Fe +Glc +FE:GLC'	Cz06g19080.t1	Cz06g19080	13	13	WT	'-Fe'	'+Glc'	R4	8	NA	16.87825848	15.87825848
Cz06g19080.t1	Fe+Glc+Fe:Glc	'+Fe +Glc +FE:GLC'	Cz06g19080.t1	Cz06g19080	13	13	hxk1-2	'-Fe'	'+Glc'	R1	21	NA	16.87825848	15.87825848
Cz06g19080.t1	Fe+Glc+Fe:Glc	'+Fe +Glc +FE:GLC'	Cz06g19080.t1	Cz06g19080	13	13	hxk1-2	'-Fe'	'+Glc'	R2	22	NA	16.87825848	15.87825848
Cz06g19080.t1	Fe+Glc+Fe:Glc	'+Fe +Glc +FE:GLC'	Cz06g19080.t1	Cz06g19080	13	13	hxk1-2	'-Fe'	'+Glc'	R4	24	NA	16.87825848	15.87825848
Cz06g19080.t1	Fe+Glc+Fe:Glc	'+Fe +Glc +FE:GLC'	Cz06g19080.t1	Cz06g19080	13	13	hxk1-1	'-Fe'	'+Glc'	R2	38	16.93997016	16.87825848	16.93997016
Cz06g19080.t1	Fe+Glc+Fe:Glc	'+Fe +Glc +FE:GLC'	Cz06g19080.t1	Cz06g19080	13	13	hxk1-1	'-Fe'	'+Glc'	R3	39	17.33068152	16.87825848	17.33068152
Cz06g19080.t1	Fe+Glc+Fe:Glc	'+Fe +Glc +FE:GLC'	Cz06g19080.t1	Cz06g19080	13	13	WT	'+Fe'	'-Glc'	R1	9	NA	16.87825848	15.87825848
Cz06g19080.t1	Fe+Glc+Fe:Glc	'+Fe +Glc +FE:GLC'	Cz06g19080.t1	Cz06g19080	13	13	WT	'+Fe'	'-Glc'	R2	10	NA	16.87825848	15.87825848
Cz06g19080.t1	Fe+Glc+Fe:Glc	'+Fe +Glc +FE:GLC'	Cz06g19080.t1	Cz06g19080	13	13	WT	'+Fe'	'-Glc'	R4	12	NA	16.87825848	15.87825848
Cz06g19080.t1	Fe+Glc+Fe:Glc	'+Fe +Glc +FE:GLC'	Cz06g19080.t1	Cz06g19080	13	13	hxk1-2	'+Fe'	'-Glc'	R1	25	NA	16.87825848	15.87825848
Cz06g19080.t1	Fe+Glc+Fe:Glc	'+Fe +Glc +FE:GLC'	Cz06g19080.t1	Cz06g19080	13	13	hxk1-2	'+Fe'	'-Glc'	R2	26	NA	16.87825848	15.87825848
Cz06g19080.t1	Fe+Glc+Fe:Glc	'+Fe +Glc +FE:GLC'	Cz06g19080.t1	Cz06g19080	13	13	hxk1-2	'+Fe'	'-Glc'	R3	27	NA	16.87825848	15.87825848
Cz06g19080.t1	Fe+Glc+Fe:Glc	'+Fe +Glc +FE:GLC'	Cz06g19080.t1	Cz06g19080	13	13	hxk1-2	'+Fe'	'-Glc'	R4	28	NA	16.87825848	15.87825848
Cz06g19080.t1	Fe+Glc+Fe:Glc	'+Fe +Glc +FE:GLC'	Cz06g19080.t1	Cz06g19080	13	13	hxk1-1	'+Fe'	'-Glc'	R1	41	18.33879041	16.87825848	18.33879041
Cz06g19080.t1	Fe+Glc+Fe:Glc	'+Fe +Glc +FE:GLC'	Cz06g19080.t1	Cz06g19080	13	13	hxk1-1	'+Fe'	'-Glc'	R2	42	18.40816255	16.87825848	18.40816255
Cz06g19080.t1	Fe+Glc+Fe:Glc	'+Fe +Glc +FE:GLC'	Cz06g19080.t1	Cz06g19080	13	13	hxk1-1	'+Fe'	'-Glc'	R3	43	18.45681136	16.87825848	18.45681136
Cz06g19080.t1	Fe+Glc+Fe:Glc	'+Fe +Glc +FE:GLC'	Cz06g19080.t1	Cz06g19080	13	13	hxk1-1	'+Fe'	'-Glc'	R4	44	18.14782757	16.87825848	18.14782757
Cz06g19080.t1	Fe+Glc+Fe:Glc	'+Fe +Glc +FE:GLC'	Cz06g19080.t1	Cz06g19080	13	13	WT	'+Fe'	'+Glc'	R1	13	20.51791951	16.87825848	20.51791951
Cz06g19080.t1	Fe+Glc+Fe:Glc	'+Fe +Glc +FE:GLC'	Cz06g19080.t1	Cz06g19080	13	13	WT	'+Fe'	'+Glc'	R2	14	20.38351698	16.87825848	20.38351698
Cz06g19080.t1	Fe+Glc+Fe:Glc	'+Fe +Glc +FE:GLC'	Cz06g19080.t1	Cz06g19080	13	13	WT	'+Fe'	'+Glc'	R3	15	20.53539716	16.87825848	20.53539716
Cz06g19080.t1	Fe+Glc+Fe:Glc	'+Fe +Glc +FE:GLC'	Cz06g19080.t1	Cz06g19080	13	13	WT	'+Fe'	'+Glc'	R4	16	20.60112034	16.87825848	20.60112034
Cz06g19080.t1	Fe+Glc+Fe:Glc	'+Fe +Glc +FE:GLC'	Cz06g19080.t1	Cz06g19080	13	13	hxk1-2	'+Fe'	'+Glc'	R1	29	19.81120346	16.87825848	19.81120346
Cz06g19080.t1	Fe+Glc+Fe:Glc	'+Fe +Glc +FE:GLC'	Cz06g19080.t1	Cz06g19080	13	13	hxk1-2	'+Fe'	'+Glc'	R2	30	19.90483735	16.87825848	19.90483735
Cz06g19080.t1	Fe+Glc+Fe:Glc	'+Fe +Glc +FE:GLC'	Cz06g19080.t1	Cz06g19080	13	13	hxk1-2	'+Fe'	'+Glc'	R3	31	19.8712628	16.87825848	19.8712628
Cz06g19080.t1	Fe+Glc+Fe:Glc	'+Fe +Glc +FE:GLC'	Cz06g19080.t1	Cz06g19080	13	13	hxk1-2	'+Fe'	'+Glc'	R4	32	19.8309239	16.87825848	19.8309239
Cz06g19080.t1	Fe+Glc+Fe:Glc	'+Fe +Glc +FE:GLC'	Cz06g19080.t1	Cz06g19080	13	13	hxk1-1	'+Fe'	'+Glc'	R1	45	19.9462659	16.87825848	19.9462659
Cz06g19080.t1	Fe+Glc+Fe:Glc	'+Fe +Glc +FE:GLC'	Cz06g19080.t1	Cz06g19080	13	13	hxk1-1	'+Fe'	'+Glc'	R2	46	19.96064786	16.87825848	19.96064786
Cz06g19080.t1	Fe+Glc+Fe:Glc	'+Fe +Glc +FE:GLC'	Cz06g19080.t1	Cz06g19080	13	13	hxk1-1	'+Fe'	'+Glc'	R3	47	19.98011642	16.87825848	19.98011642
Cz06g19080.t1	Fe+Glc+Fe:Glc	'+Fe +Glc +FE:GLC'	Cz06g19080.t1	Cz06g19080	13	13	hxk1-1	'+Fe'	'+Glc'	R4	48	20.0064662	16.87825848	20.0064662
Cz08g15190.t1	Fe+Glc+Fe:Glc	'+Fe +Glc +FE:GLC'	Cz08g15190.t1	Cz08g15190	4	4	WT	'-Fe'	'-Glc'	R1	1	NA	15.73199625	14.73199625
Cz08g15190.t1	Fe+Glc+Fe:Glc	'+Fe +Glc +FE:GLC'	Cz08g15190.t1	Cz08g15190	4	4	WT	'-Fe'	'-Glc'	R2	2	NA	15.73199625	14.73199625
Cz08g15190.t1	Fe+Glc+Fe:Glc	'+Fe +Glc +FE:GLC'	Cz08g15190.t1	Cz08g15190	4	4	WT	'-Fe'	'-Glc'	R3	3	NA	15.73199625	14.73199625
Cz08g15190.t1	Fe+Glc+Fe:Glc	'+Fe +Glc +FE:GLC'	Cz08g15190.t1	Cz08g15190	4	4	WT	'-Fe'	'-Glc'	R4	4	NA	15.73199625	14.73199625
Cz08g15190.t1	Fe+Glc+Fe:Glc	'+Fe +Glc +FE:GLC'	Cz08g15190.t1	Cz08g15190	4	4	hxk1-2	'-Fe'	'-Glc'	R1	17	NA	15.73199625	14.73199625
Cz08g15190.t1	Fe+Glc+Fe:Glc	'+Fe +Glc +FE:GLC'	Cz08g15190.t1	Cz08g15190	4	4	hxk1-2	'-Fe'	'-Glc'	R2	18	NA	15.73199625	14.73199625
Cz08g15190.t1	Fe+Glc+Fe:Glc	'+Fe +Glc +FE:GLC'	Cz08g15190.t1	Cz08g15190	4	4	hxk1-2	'-Fe'	'-Glc'	R4	20	NA	15.73199625	14.73199625
Cz08g15190.t1	Fe+Glc+Fe:Glc	'+Fe +Glc +FE:GLC'	Cz08g15190.t1	Cz08g15190	4	4	hxk1-1	'-Fe'	'-Glc'	R1	33	NA	15.73199625	14.73199625
Cz08g15190.t1	Fe+Glc+Fe:Glc	'+Fe +Glc +FE:GLC'	Cz08g15190.t1	Cz08g15190	4	4	hxk1-1	'-Fe'	'-Glc'	R2	34	NA	15.73199625	14.73199625
Cz08g15190.t1	Fe+Glc+Fe:Glc	'+Fe +Glc +FE:GLC'	Cz08g15190.t1	Cz08g15190	4	4	hxk1-1	'-Fe'	'-Glc'	R3	35	NA	15.73199625	14.73199625
Cz08g15190.t1	Fe+Glc+Fe:Glc	'+Fe +Glc +FE:GLC'	Cz08g15190.t1	Cz08g15190	4	4	hxk1-1	'-Fe'	'-Glc'	R4	36	NA	15.73199625	14.73199625
Cz08g15190.t1	Fe+Glc+Fe:Glc	'+Fe +Glc +FE:GLC'	Cz08g15190.t1	Cz08g15190	4	4	WT	'-Fe'	'+Glc'	R1	5	NA	15.73199625	14.73199625
Cz08g15190.t1	Fe+Glc+Fe:Glc	'+Fe +Glc +FE:GLC'	Cz08g15190.t1	Cz08g15190	4	4	WT	'-Fe'	'+Glc'	R2	6	NA	15.73199625	14.73199625
Cz08g15190.t1	Fe+Glc+Fe:Glc	'+Fe +Glc +FE:GLC'	Cz08g15190.t1	Cz08g15190	4	4	WT	'-Fe'	'+Glc'	R3	7	NA	15.73199625	14.73199625
Cz08g15190.t1	Fe+Glc+Fe:Glc	'+Fe +Glc +FE:GLC'	Cz08g15190.t1	Cz08g15190	4	4	WT	'-Fe'	'+Glc'	R4	8	NA	15.73199625	14.73199625
Cz08g15190.t1	Fe+Glc+Fe:Glc	'+Fe +Glc +FE:GLC'	Cz08g15190.t1	Cz08g15190	4	4	hxk1-2	'-Fe'	'+Glc'	R1	21	NA	15.73199625	14.73199625
Cz08g15190.t1	Fe+Glc+Fe:Glc	'+Fe +Glc +FE:GLC'	Cz08g15190.t1	Cz08g15190	4	4	hxk1-2	'-Fe'	'+Glc'	R2	22	NA	15.73199625	14.73199625
Cz08g15190.t1	Fe+Glc+Fe:Glc	'+Fe +Glc +FE:GLC'	Cz08g15190.t1	Cz08g15190	4	4	hxk1-2	'-Fe'	'+Glc'	R4	24	NA	15.73199625	14.73199625
Cz08g15190.t1	Fe+Glc+Fe:Glc	'+Fe +Glc +FE:GLC'	Cz08g15190.t1	Cz08g15190	4	4	hxk1-1	'-Fe'	'+Glc'	R2	38	NA	15.73199625	14.73199625
Cz08g15190.t1	Fe+Glc+Fe:Glc	'+Fe +Glc +FE:GLC'	Cz08g15190.t1	Cz08g15190	4	4	hxk1-1	'-Fe'	'+Glc'	R3	39	NA	15.73199625	14.73199625
Cz08g15190.t1	Fe+Glc+Fe:Glc	'+Fe +Glc +FE:GLC'	Cz08g15190.t1	Cz08g15190	4	4	WT	'+Fe'	'-Glc'	R1	9	NA	15.73199625	14.73199625
Cz08g15190.t1	Fe+Glc+Fe:Glc	'+Fe +Glc +FE:GLC'	Cz08g15190.t1	Cz08g15190	4	4	WT	'+Fe'	'-Glc'	R2	10	NA	15.73199625	14.73199625
Cz08g15190.t1	Fe+Glc+Fe:Glc	'+Fe +Glc +FE:GLC'	Cz08g15190.t1	Cz08g15190	4	4	WT	'+Fe'	'-Glc'	R4	12	NA	15.73199625	14.73199625
Cz08g15190.t1	Fe+Glc+Fe:Glc	'+Fe +Glc +FE:GLC'	Cz08g15190.t1	Cz08g15190	4	4	hxk1-2	'+Fe'	'-Glc'	R1	25	NA	15.73199625	14.73199625
Cz08g15190.t1	Fe+Glc+Fe:Glc	'+Fe +Glc +FE:GLC'	Cz08g15190.t1	Cz08g15190	4	4	hxk1-2	'+Fe'	'-Glc'	R2	26	NA	15.73199625	14.73199625
Cz08g15190.t1	Fe+Glc+Fe:Glc	'+Fe +Glc +FE:GLC'	Cz08g15190.t1	Cz08g15190	4	4	hxk1-2	'+Fe'	'-Glc'	R3	27	NA	15.73199625	14.73199625
Cz08g15190.t1	Fe+Glc+Fe:Glc	'+Fe +Glc +FE:GLC'	Cz08g15190.t1	Cz08g15190	4	4	hxk1-2	'+Fe'	'-Glc'	R4	28	NA	15.73199625	14.73199625
Cz08g15190.t1	Fe+Glc+Fe:Glc	'+Fe +Glc +FE:GLC'	Cz08g15190.t1	Cz08g15190	4	4	hxk1-1	'+Fe'	'-Glc'	R1	41	15.74363335	15.73199625	15.74363335
Cz08g15190.t1	Fe+Glc+Fe:Glc	'+Fe +Glc +FE:GLC'	Cz08g15190.t1	Cz08g15190	4	4	hxk1-1	'+Fe'	'-Glc'	R2	42	15.73199625	15.73199625	15.73199625
Cz08g15190.t1	Fe+Glc+Fe:Glc	'+Fe +Glc +FE:GLC'	Cz08g15190.t1	Cz08g15190	4	4	hxk1-1	'+Fe'	'-Glc'	R3	43	15.90189396	15.73199625	15.90189396
Cz08g15190.t1	Fe+Glc+Fe:Glc	'+Fe +Glc +FE:GLC'	Cz08g15190.t1	Cz08g15190	4	4	hxk1-1	'+Fe'	'-Glc'	R4	44	16.40694661	15.73199625	16.40694661
Cz08g15190.t1	Fe+Glc+Fe:Glc	'+Fe +Glc +FE:GLC'	Cz08g15190.t1	Cz08g15190	4	4	WT	'+Fe'	'+Glc'	R1	13	19.20964124	15.73199625	19.20964124
Cz08g15190.t1	Fe+Glc+Fe:Glc	'+Fe +Glc +FE:GLC'	Cz08g15190.t1	Cz08g15190	4	4	WT	'+Fe'	'+Glc'	R2	14	19.14300227	15.73199625	19.14300227
Cz08g15190.t1	Fe+Glc+Fe:Glc	'+Fe +Glc +FE:GLC'	Cz08g15190.t1	Cz08g15190	4	4	WT	'+Fe'	'+Glc'	R3	15	19.10922215	15.73199625	19.10922215
Cz08g15190.t1	Fe+Glc+Fe:Glc	'+Fe +Glc +FE:GLC'	Cz08g15190.t1	Cz08g15190	4	4	WT	'+Fe'	'+Glc'	R4	16	19.19221327	15.73199625	19.19221327
Cz08g15190.t1	Fe+Glc+Fe:Glc	'+Fe +Glc +FE:GLC'	Cz08g15190.t1	Cz08g15190	4	4	hxk1-2	'+Fe'	'+Glc'	R1	29	19.1093742	15.73199625	19.1093742
Cz08g15190.t1	Fe+Glc+Fe:Glc	'+Fe +Glc +FE:GLC'	Cz08g15190.t1	Cz08g15190	4	4	hxk1-2	'+Fe'	'+Glc'	R2	30	19.1812922	15.73199625	19.1812922
Cz08g15190.t1	Fe+Glc+Fe:Glc	'+Fe +Glc +FE:GLC'	Cz08g15190.t1	Cz08g15190	4	4	hxk1-2	'+Fe'	'+Glc'	R3	31	19.07182652	15.73199625	19.07182652
Cz08g15190.t1	Fe+Glc+Fe:Glc	'+Fe +Glc +FE:GLC'	Cz08g15190.t1	Cz08g15190	4	4	hxk1-2	'+Fe'	'+Glc'	R4	32	18.95880757	15.73199625	18.95880757
Cz08g15190.t1	Fe+Glc+Fe:Glc	'+Fe +Glc +FE:GLC'	Cz08g15190.t1	Cz08g15190	4	4	hxk1-1	'+Fe'	'+Glc'	R1	45	17.39803021	15.73199625	17.39803021
Cz08g15190.t1	Fe+Glc+Fe:Glc	'+Fe +Glc +FE:GLC'	Cz08g15190.t1	Cz08g15190	4	4	hxk1-1	'+Fe'	'+Glc'	R2	46	17.55858977	15.73199625	17.55858977
Cz08g15190.t1	Fe+Glc+Fe:Glc	'+Fe +Glc +FE:GLC'	Cz08g15190.t1	Cz08g15190	4	4	hxk1-1	'+Fe'	'+Glc'	R3	47	17.31162392	15.73199625	17.31162392
Cz08g15190.t1	Fe+Glc+Fe:Glc	'+Fe +Glc +FE:GLC'	Cz08g15190.t1	Cz08g15190	4	4	hxk1-1	'+Fe'	'+Glc'	R4	48	17.27621581	15.73199625	17.27621581
Cz11g17040.t1	Fe+Glc+Fe:Glc	'+Fe +Glc +FE:GLC'	Cz11g17040.t1	Cz11g17040	26	24	WT	'-Fe'	'-Glc'	R1	1	NA	16.6908599	15.6908599
Cz11g17040.t1	Fe+Glc+Fe:Glc	'+Fe +Glc +FE:GLC'	Cz11g17040.t1	Cz11g17040	26	24	WT	'-Fe'	'-Glc'	R2	2	NA	16.6908599	15.6908599
Cz11g17040.t1	Fe+Glc+Fe:Glc	'+Fe +Glc +FE:GLC'	Cz11g17040.t1	Cz11g17040	26	24	WT	'-Fe'	'-Glc'	R3	3	NA	16.6908599	15.6908599
Cz11g17040.t1	Fe+Glc+Fe:Glc	'+Fe +Glc +FE:GLC'	Cz11g17040.t1	Cz11g17040	26	24	WT	'-Fe'	'-Glc'	R4	4	NA	16.6908599	15.6908599
Cz11g17040.t1	Fe+Glc+Fe:Glc	'+Fe +Glc +FE:GLC'	Cz11g17040.t1	Cz11g17040	26	24	hxk1-2	'-Fe'	'-Glc'	R1	17	NA	16.6908599	15.6908599
Cz11g17040.t1	Fe+Glc+Fe:Glc	'+Fe +Glc +FE:GLC'	Cz11g17040.t1	Cz11g17040	26	24	hxk1-2	'-Fe'	'-Glc'	R2	18	NA	16.6908599	15.6908599
Cz11g17040.t1	Fe+Glc+Fe:Glc	'+Fe +Glc +FE:GLC'	Cz11g17040.t1	Cz11g17040	26	24	hxk1-2	'-Fe'	'-Glc'	R4	20	NA	16.6908599	15.6908599
Cz11g17040.t1	Fe+Glc+Fe:Glc	'+Fe +Glc +FE:GLC'	Cz11g17040.t1	Cz11g17040	26	24	hxk1-1	'-Fe'	'-Glc'	R1	33	NA	16.6908599	15.6908599
Cz11g17040.t1	Fe+Glc+Fe:Glc	'+Fe +Glc +FE:GLC'	Cz11g17040.t1	Cz11g17040	26	24	hxk1-1	'-Fe'	'-Glc'	R2	34	NA	16.6908599	15.6908599
Cz11g17040.t1	Fe+Glc+Fe:Glc	'+Fe +Glc +FE:GLC'	Cz11g17040.t1	Cz11g17040	26	24	hxk1-1	'-Fe'	'-Glc'	R3	35	NA	16.6908599	15.6908599
Cz11g17040.t1	Fe+Glc+Fe:Glc	'+Fe +Glc +FE:GLC'	Cz11g17040.t1	Cz11g17040	26	24	hxk1-1	'-Fe'	'-Glc'	R4	36	NA	16.6908599	15.6908599
Cz11g17040.t1	Fe+Glc+Fe:Glc	'+Fe +Glc +FE:GLC'	Cz11g17040.t1	Cz11g17040	26	24	WT	'-Fe'	'+Glc'	R1	5	NA	16.6908599	15.6908599
Cz11g17040.t1	Fe+Glc+Fe:Glc	'+Fe +Glc +FE:GLC'	Cz11g17040.t1	Cz11g17040	26	24	WT	'-Fe'	'+Glc'	R2	6	NA	16.6908599	15.6908599
Cz11g17040.t1	Fe+Glc+Fe:Glc	'+Fe +Glc +FE:GLC'	Cz11g17040.t1	Cz11g17040	26	24	WT	'-Fe'	'+Glc'	R3	7	NA	16.6908599	15.6908599
Cz11g17040.t1	Fe+Glc+Fe:Glc	'+Fe +Glc +FE:GLC'	Cz11g17040.t1	Cz11g17040	26	24	WT	'-Fe'	'+Glc'	R4	8	NA	16.6908599	15.6908599
Cz11g17040.t1	Fe+Glc+Fe:Glc	'+Fe +Glc +FE:GLC'	Cz11g17040.t1	Cz11g17040	26	24	hxk1-2	'-Fe'	'+Glc'	R1	21	NA	16.6908599	15.6908599
Cz11g17040.t1	Fe+Glc+Fe:Glc	'+Fe +Glc +FE:GLC'	Cz11g17040.t1	Cz11g17040	26	24	hxk1-2	'-Fe'	'+Glc'	R2	22	NA	16.6908599	15.6908599
Cz11g17040.t1	Fe+Glc+Fe:Glc	'+Fe +Glc +FE:GLC'	Cz11g17040.t1	Cz11g17040	26	24	hxk1-2	'-Fe'	'+Glc'	R4	24	NA	16.6908599	15.6908599
Cz11g17040.t1	Fe+Glc+Fe:Glc	'+Fe +Glc +FE:GLC'	Cz11g17040.t1	Cz11g17040	26	24	hxk1-1	'-Fe'	'+Glc'	R2	38	NA	16.6908599	15.6908599
Cz11g17040.t1	Fe+Glc+Fe:Glc	'+Fe +Glc +FE:GLC'	Cz11g17040.t1	Cz11g17040	26	24	hxk1-1	'-Fe'	'+Glc'	R3	39	NA	16.6908599	15.6908599
Cz11g17040.t1	Fe+Glc+Fe:Glc	'+Fe +Glc +FE:GLC'	Cz11g17040.t1	Cz11g17040	26	24	WT	'+Fe'	'-Glc'	R1	9	16.82652598	16.6908599	16.82652598
Cz11g17040.t1	Fe+Glc+Fe:Glc	'+Fe +Glc +FE:GLC'	Cz11g17040.t1	Cz11g17040	26	24	WT	'+Fe'	'-Glc'	R2	10	16.92288818	16.6908599	16.92288818
Cz11g17040.t1	Fe+Glc+Fe:Glc	'+Fe +Glc +FE:GLC'	Cz11g17040.t1	Cz11g17040	26	24	WT	'+Fe'	'-Glc'	R4	12	16.6908599	16.6908599	16.6908599
Cz11g17040.t1	Fe+Glc+Fe:Glc	'+Fe +Glc +FE:GLC'	Cz11g17040.t1	Cz11g17040	26	24	hxk1-2	'+Fe'	'-Glc'	R1	25	17.08010906	16.6908599	17.08010906
Cz11g17040.t1	Fe+Glc+Fe:Glc	'+Fe +Glc +FE:GLC'	Cz11g17040.t1	Cz11g17040	26	24	hxk1-2	'+Fe'	'-Glc'	R2	26	17.20226187	16.6908599	17.20226187
Cz11g17040.t1	Fe+Glc+Fe:Glc	'+Fe +Glc +FE:GLC'	Cz11g17040.t1	Cz11g17040	26	24	hxk1-2	'+Fe'	'-Glc'	R3	27	17.19225885	16.6908599	17.19225885
Cz11g17040.t1	Fe+Glc+Fe:Glc	'+Fe +Glc +FE:GLC'	Cz11g17040.t1	Cz11g17040	26	24	hxk1-2	'+Fe'	'-Glc'	R4	28	17.24715642	16.6908599	17.24715642
Cz11g17040.t1	Fe+Glc+Fe:Glc	'+Fe +Glc +FE:GLC'	Cz11g17040.t1	Cz11g17040	26	24	hxk1-1	'+Fe'	'-Glc'	R1	41	16.91031157	16.6908599	16.91031157
Cz11g17040.t1	Fe+Glc+Fe:Glc	'+Fe +Glc +FE:GLC'	Cz11g17040.t1	Cz11g17040	26	24	hxk1-1	'+Fe'	'-Glc'	R2	42	16.96664591	16.6908599	16.96664591
Cz11g17040.t1	Fe+Glc+Fe:Glc	'+Fe +Glc +FE:GLC'	Cz11g17040.t1	Cz11g17040	26	24	hxk1-1	'+Fe'	'-Glc'	R3	43	16.96785025	16.6908599	16.96785025
Cz11g17040.t1	Fe+Glc+Fe:Glc	'+Fe +Glc +FE:GLC'	Cz11g17040.t1	Cz11g17040	26	24	hxk1-1	'+Fe'	'-Glc'	R4	44	16.96044986	16.6908599	16.96044986
Cz11g17040.t1	Fe+Glc+Fe:Glc	'+Fe +Glc +FE:GLC'	Cz11g17040.t1	Cz11g17040	26	24	WT	'+Fe'	'+Glc'	R1	13	21.72562379	16.6908599	21.72562379
Cz11g17040.t1	Fe+Glc+Fe:Glc	'+Fe +Glc +FE:GLC'	Cz11g17040.t1	Cz11g17040	26	24	WT	'+Fe'	'+Glc'	R2	14	21.97625271	16.6908599	21.97625271
Cz11g17040.t1	Fe+Glc+Fe:Glc	'+Fe +Glc +FE:GLC'	Cz11g17040.t1	Cz11g17040	26	24	WT	'+Fe'	'+Glc'	R3	15	21.90938046	16.6908599	21.90938046
Cz11g17040.t1	Fe+Glc+Fe:Glc	'+Fe +Glc +FE:GLC'	Cz11g17040.t1	Cz11g17040	26	24	WT	'+Fe'	'+Glc'	R4	16	21.85073358	16.6908599	21.85073358
Cz11g17040.t1	Fe+Glc+Fe:Glc	'+Fe +Glc +FE:GLC'	Cz11g17040.t1	Cz11g17040	26	24	hxk1-2	'+Fe'	'+Glc'	R1	29	20.76304402	16.6908599	20.76304402
Cz11g17040.t1	Fe+Glc+Fe:Glc	'+Fe +Glc +FE:GLC'	Cz11g17040.t1	Cz11g17040	26	24	hxk1-2	'+Fe'	'+Glc'	R2	30	20.83845159	16.6908599	20.83845159
Cz11g17040.t1	Fe+Glc+Fe:Glc	'+Fe +Glc +FE:GLC'	Cz11g17040.t1	Cz11g17040	26	24	hxk1-2	'+Fe'	'+Glc'	R3	31	20.77895473	16.6908599	20.77895473
Cz11g17040.t1	Fe+Glc+Fe:Glc	'+Fe +Glc +FE:GLC'	Cz11g17040.t1	Cz11g17040	26	24	hxk1-2	'+Fe'	'+Glc'	R4	32	20.70404135	16.6908599	20.70404135
Cz11g17040.t1	Fe+Glc+Fe:Glc	'+Fe +Glc +FE:GLC'	Cz11g17040.t1	Cz11g17040	26	24	hxk1-1	'+Fe'	'+Glc'	R1	45	21.40773563	16.6908599	21.40773563
Cz11g17040.t1	Fe+Glc+Fe:Glc	'+Fe +Glc +FE:GLC'	Cz11g17040.t1	Cz11g17040	26	24	hxk1-1	'+Fe'	'+Glc'	R2	46	21.44136541	16.6908599	21.44136541
Cz11g17040.t1	Fe+Glc+Fe:Glc	'+Fe +Glc +FE:GLC'	Cz11g17040.t1	Cz11g17040	26	24	hxk1-1	'+Fe'	'+Glc'	R3	47	21.51253822	16.6908599	21.51253822
Cz11g17040.t1	Fe+Glc+Fe:Glc	'+Fe +Glc +FE:GLC'	Cz11g17040.t1	Cz11g17040	26	24	hxk1-1	'+Fe'	'+Glc'	R4	48	21.4925229	16.6908599	21.4925229
Cz01g19040.t1	Fe+Glc+Fe:Glc	'+Fe +Glc +FE:GLC'	Cz01g19040.t1	Cz01g19040	13	12	WT	'-Fe'	'-Glc'	R1	1	NA	16.53740103	15.53740103
Cz01g19040.t1	Fe+Glc+Fe:Glc	'+Fe +Glc +FE:GLC'	Cz01g19040.t1	Cz01g19040	13	12	WT	'-Fe'	'-Glc'	R2	2	NA	16.53740103	15.53740103
Cz01g19040.t1	Fe+Glc+Fe:Glc	'+Fe +Glc +FE:GLC'	Cz01g19040.t1	Cz01g19040	13	12	WT	'-Fe'	'-Glc'	R3	3	NA	16.53740103	15.53740103
Cz01g19040.t1	Fe+Glc+Fe:Glc	'+Fe +Glc +FE:GLC'	Cz01g19040.t1	Cz01g19040	13	12	WT	'-Fe'	'-Glc'	R4	4	NA	16.53740103	15.53740103
Cz01g19040.t1	Fe+Glc+Fe:Glc	'+Fe +Glc +FE:GLC'	Cz01g19040.t1	Cz01g19040	13	12	hxk1-2	'-Fe'	'-Glc'	R1	17	NA	16.53740103	15.53740103
Cz01g19040.t1	Fe+Glc+Fe:Glc	'+Fe +Glc +FE:GLC'	Cz01g19040.t1	Cz01g19040	13	12	hxk1-2	'-Fe'	'-Glc'	R2	18	NA	16.53740103	15.53740103
Cz01g19040.t1	Fe+Glc+Fe:Glc	'+Fe +Glc +FE:GLC'	Cz01g19040.t1	Cz01g19040	13	12	hxk1-2	'-Fe'	'-Glc'	R4	20	NA	16.53740103	15.53740103
Cz01g19040.t1	Fe+Glc+Fe:Glc	'+Fe +Glc +FE:GLC'	Cz01g19040.t1	Cz01g19040	13	12	hxk1-1	'-Fe'	'-Glc'	R1	33	17.3012013	16.53740103	17.3012013
Cz01g19040.t1	Fe+Glc+Fe:Glc	'+Fe +Glc +FE:GLC'	Cz01g19040.t1	Cz01g19040	13	12	hxk1-1	'-Fe'	'-Glc'	R2	34	17.39618908	16.53740103	17.39618908
Cz01g19040.t1	Fe+Glc+Fe:Glc	'+Fe +Glc +FE:GLC'	Cz01g19040.t1	Cz01g19040	13	12	hxk1-1	'-Fe'	'-Glc'	R3	35	17.51034507	16.53740103	17.51034507
Cz01g19040.t1	Fe+Glc+Fe:Glc	'+Fe +Glc +FE:GLC'	Cz01g19040.t1	Cz01g19040	13	12	hxk1-1	'-Fe'	'-Glc'	R4	36	17.49247686	16.53740103	17.49247686
Cz01g19040.t1	Fe+Glc+Fe:Glc	'+Fe +Glc +FE:GLC'	Cz01g19040.t1	Cz01g19040	13	12	WT	'-Fe'	'+Glc'	R1	5	NA	16.53740103	15.53740103
Cz01g19040.t1	Fe+Glc+Fe:Glc	'+Fe +Glc +FE:GLC'	Cz01g19040.t1	Cz01g19040	13	12	WT	'-Fe'	'+Glc'	R2	6	NA	16.53740103	15.53740103
Cz01g19040.t1	Fe+Glc+Fe:Glc	'+Fe +Glc +FE:GLC'	Cz01g19040.t1	Cz01g19040	13	12	WT	'-Fe'	'+Glc'	R3	7	NA	16.53740103	15.53740103
Cz01g19040.t1	Fe+Glc+Fe:Glc	'+Fe +Glc +FE:GLC'	Cz01g19040.t1	Cz01g19040	13	12	WT	'-Fe'	'+Glc'	R4	8	NA	16.53740103	15.53740103
Cz01g19040.t1	Fe+Glc+Fe:Glc	'+Fe +Glc +FE:GLC'	Cz01g19040.t1	Cz01g19040	13	12	hxk1-2	'-Fe'	'+Glc'	R1	21	NA	16.53740103	15.53740103
Cz01g19040.t1	Fe+Glc+Fe:Glc	'+Fe +Glc +FE:GLC'	Cz01g19040.t1	Cz01g19040	13	12	hxk1-2	'-Fe'	'+Glc'	R2	22	NA	16.53740103	15.53740103
Cz01g19040.t1	Fe+Glc+Fe:Glc	'+Fe +Glc +FE:GLC'	Cz01g19040.t1	Cz01g19040	13	12	hxk1-2	'-Fe'	'+Glc'	R4	24	NA	16.53740103	15.53740103
Cz01g19040.t1	Fe+Glc+Fe:Glc	'+Fe +Glc +FE:GLC'	Cz01g19040.t1	Cz01g19040	13	12	hxk1-1	'-Fe'	'+Glc'	R2	38	16.67590904	16.53740103	16.67590904
Cz01g19040.t1	Fe+Glc+Fe:Glc	'+Fe +Glc +FE:GLC'	Cz01g19040.t1	Cz01g19040	13	12	hxk1-1	'-Fe'	'+Glc'	R3	39	16.53740103	16.53740103	16.53740103
Cz01g19040.t1	Fe+Glc+Fe:Glc	'+Fe +Glc +FE:GLC'	Cz01g19040.t1	Cz01g19040	13	12	WT	'+Fe'	'-Glc'	R1	9	NA	16.53740103	15.53740103
Cz01g19040.t1	Fe+Glc+Fe:Glc	'+Fe +Glc +FE:GLC'	Cz01g19040.t1	Cz01g19040	13	12	WT	'+Fe'	'-Glc'	R2	10	NA	16.53740103	15.53740103
Cz01g19040.t1	Fe+Glc+Fe:Glc	'+Fe +Glc +FE:GLC'	Cz01g19040.t1	Cz01g19040	13	12	WT	'+Fe'	'-Glc'	R4	12	NA	16.53740103	15.53740103
Cz01g19040.t1	Fe+Glc+Fe:Glc	'+Fe +Glc +FE:GLC'	Cz01g19040.t1	Cz01g19040	13	12	hxk1-2	'+Fe'	'-Glc'	R1	25	NA	16.53740103	15.53740103
Cz01g19040.t1	Fe+Glc+Fe:Glc	'+Fe +Glc +FE:GLC'	Cz01g19040.t1	Cz01g19040	13	12	hxk1-2	'+Fe'	'-Glc'	R2	26	NA	16.53740103	15.53740103
Cz01g19040.t1	Fe+Glc+Fe:Glc	'+Fe +Glc +FE:GLC'	Cz01g19040.t1	Cz01g19040	13	12	hxk1-2	'+Fe'	'-Glc'	R3	27	NA	16.53740103	15.53740103
Cz01g19040.t1	Fe+Glc+Fe:Glc	'+Fe +Glc +FE:GLC'	Cz01g19040.t1	Cz01g19040	13	12	hxk1-2	'+Fe'	'-Glc'	R4	28	NA	16.53740103	15.53740103
Cz01g19040.t1	Fe+Glc+Fe:Glc	'+Fe +Glc +FE:GLC'	Cz01g19040.t1	Cz01g19040	13	12	hxk1-1	'+Fe'	'-Glc'	R1	41	17.79784285	16.53740103	17.79784285
Cz01g19040.t1	Fe+Glc+Fe:Glc	'+Fe +Glc +FE:GLC'	Cz01g19040.t1	Cz01g19040	13	12	hxk1-1	'+Fe'	'-Glc'	R2	42	18.19554172	16.53740103	18.19554172
Cz01g19040.t1	Fe+Glc+Fe:Glc	'+Fe +Glc +FE:GLC'	Cz01g19040.t1	Cz01g19040	13	12	hxk1-1	'+Fe'	'-Glc'	R3	43	17.86903174	16.53740103	17.86903174
Cz01g19040.t1	Fe+Glc+Fe:Glc	'+Fe +Glc +FE:GLC'	Cz01g19040.t1	Cz01g19040	13	12	hxk1-1	'+Fe'	'-Glc'	R4	44	17.75720571	16.53740103	17.75720571
Cz01g19040.t1	Fe+Glc+Fe:Glc	'+Fe +Glc +FE:GLC'	Cz01g19040.t1	Cz01g19040	13	12	WT	'+Fe'	'+Glc'	R1	13	20.69134809	16.53740103	20.69134809
Cz01g19040.t1	Fe+Glc+Fe:Glc	'+Fe +Glc +FE:GLC'	Cz01g19040.t1	Cz01g19040	13	12	WT	'+Fe'	'+Glc'	R2	14	20.82310157	16.53740103	20.82310157
Cz01g19040.t1	Fe+Glc+Fe:Glc	'+Fe +Glc +FE:GLC'	Cz01g19040.t1	Cz01g19040	13	12	WT	'+Fe'	'+Glc'	R3	15	20.71425049	16.53740103	20.71425049
Cz01g19040.t1	Fe+Glc+Fe:Glc	'+Fe +Glc +FE:GLC'	Cz01g19040.t1	Cz01g19040	13	12	WT	'+Fe'	'+Glc'	R4	16	20.73324114	16.53740103	20.73324114
Cz01g19040.t1	Fe+Glc+Fe:Glc	'+Fe +Glc +FE:GLC'	Cz01g19040.t1	Cz01g19040	13	12	hxk1-2	'+Fe'	'+Glc'	R1	29	20.73132258	16.53740103	20.73132258
Cz01g19040.t1	Fe+Glc+Fe:Glc	'+Fe +Glc +FE:GLC'	Cz01g19040.t1	Cz01g19040	13	12	hxk1-2	'+Fe'	'+Glc'	R2	30	20.80011491	16.53740103	20.80011491
Cz01g19040.t1	Fe+Glc+Fe:Glc	'+Fe +Glc +FE:GLC'	Cz01g19040.t1	Cz01g19040	13	12	hxk1-2	'+Fe'	'+Glc'	R3	31	20.52791831	16.53740103	20.52791831
Cz01g19040.t1	Fe+Glc+Fe:Glc	'+Fe +Glc +FE:GLC'	Cz01g19040.t1	Cz01g19040	13	12	hxk1-2	'+Fe'	'+Glc'	R4	32	20.71170374	16.53740103	20.71170374
Cz01g19040.t1	Fe+Glc+Fe:Glc	'+Fe +Glc +FE:GLC'	Cz01g19040.t1	Cz01g19040	13	12	hxk1-1	'+Fe'	'+Glc'	R1	45	18.46676479	16.53740103	18.46676479
Cz01g19040.t1	Fe+Glc+Fe:Glc	'+Fe +Glc +FE:GLC'	Cz01g19040.t1	Cz01g19040	13	12	hxk1-1	'+Fe'	'+Glc'	R2	46	18.52145377	16.53740103	18.52145377
Cz01g19040.t1	Fe+Glc+Fe:Glc	'+Fe +Glc +FE:GLC'	Cz01g19040.t1	Cz01g19040	13	12	hxk1-1	'+Fe'	'+Glc'	R3	47	18.58287454	16.53740103	18.58287454
Cz01g19040.t1	Fe+Glc+Fe:Glc	'+Fe +Glc +FE:GLC'	Cz01g19040.t1	Cz01g19040	13	12	hxk1-1	'+Fe'	'+Glc'	R4	48	18.65189967	16.53740103	18.65189967
Cz05g19340.t1	Fe+Glc+Fe:Glc	'+Fe +Glc +FE:GLC'	Cz05g19340.t1	Cz05g19340	6	6	WT	'-Fe'	'-Glc'	R1	1	NA	12.23686814	11.23686814
Cz05g19340.t1	Fe+Glc+Fe:Glc	'+Fe +Glc +FE:GLC'	Cz05g19340.t1	Cz05g19340	6	6	WT	'-Fe'	'-Glc'	R2	2	NA	12.23686814	11.23686814
Cz05g19340.t1	Fe+Glc+Fe:Glc	'+Fe +Glc +FE:GLC'	Cz05g19340.t1	Cz05g19340	6	6	WT	'-Fe'	'-Glc'	R3	3	NA	12.23686814	11.23686814
Cz05g19340.t1	Fe+Glc+Fe:Glc	'+Fe +Glc +FE:GLC'	Cz05g19340.t1	Cz05g19340	6	6	WT	'-Fe'	'-Glc'	R4	4	NA	12.23686814	11.23686814
Cz05g19340.t1	Fe+Glc+Fe:Glc	'+Fe +Glc +FE:GLC'	Cz05g19340.t1	Cz05g19340	6	6	hxk1-2	'-Fe'	'-Glc'	R1	17	NA	12.23686814	11.23686814
Cz05g19340.t1	Fe+Glc+Fe:Glc	'+Fe +Glc +FE:GLC'	Cz05g19340.t1	Cz05g19340	6	6	hxk1-2	'-Fe'	'-Glc'	R2	18	NA	12.23686814	11.23686814
Cz05g19340.t1	Fe+Glc+Fe:Glc	'+Fe +Glc +FE:GLC'	Cz05g19340.t1	Cz05g19340	6	6	hxk1-2	'-Fe'	'-Glc'	R4	20	NA	12.23686814	11.23686814
Cz05g19340.t1	Fe+Glc+Fe:Glc	'+Fe +Glc +FE:GLC'	Cz05g19340.t1	Cz05g19340	6	6	hxk1-1	'-Fe'	'-Glc'	R1	33	NA	12.23686814	11.23686814
Cz05g19340.t1	Fe+Glc+Fe:Glc	'+Fe +Glc +FE:GLC'	Cz05g19340.t1	Cz05g19340	6	6	hxk1-1	'-Fe'	'-Glc'	R2	34	NA	12.23686814	11.23686814
Cz05g19340.t1	Fe+Glc+Fe:Glc	'+Fe +Glc +FE:GLC'	Cz05g19340.t1	Cz05g19340	6	6	hxk1-1	'-Fe'	'-Glc'	R3	35	NA	12.23686814	11.23686814
Cz05g19340.t1	Fe+Glc+Fe:Glc	'+Fe +Glc +FE:GLC'	Cz05g19340.t1	Cz05g19340	6	6	hxk1-1	'-Fe'	'-Glc'	R4	36	NA	12.23686814	11.23686814
Cz05g19340.t1	Fe+Glc+Fe:Glc	'+Fe +Glc +FE:GLC'	Cz05g19340.t1	Cz05g19340	6	6	WT	'-Fe'	'+Glc'	R1	5	NA	12.23686814	11.23686814
Cz05g19340.t1	Fe+Glc+Fe:Glc	'+Fe +Glc +FE:GLC'	Cz05g19340.t1	Cz05g19340	6	6	WT	'-Fe'	'+Glc'	R2	6	NA	12.23686814	11.23686814
Cz05g19340.t1	Fe+Glc+Fe:Glc	'+Fe +Glc +FE:GLC'	Cz05g19340.t1	Cz05g19340	6	6	WT	'-Fe'	'+Glc'	R3	7	NA	12.23686814	11.23686814
Cz05g19340.t1	Fe+Glc+Fe:Glc	'+Fe +Glc +FE:GLC'	Cz05g19340.t1	Cz05g19340	6	6	WT	'-Fe'	'+Glc'	R4	8	NA	12.23686814	11.23686814
Cz05g19340.t1	Fe+Glc+Fe:Glc	'+Fe +Glc +FE:GLC'	Cz05g19340.t1	Cz05g19340	6	6	hxk1-2	'-Fe'	'+Glc'	R1	21	NA	12.23686814	11.23686814
Cz05g19340.t1	Fe+Glc+Fe:Glc	'+Fe +Glc +FE:GLC'	Cz05g19340.t1	Cz05g19340	6	6	hxk1-2	'-Fe'	'+Glc'	R2	22	NA	12.23686814	11.23686814
Cz05g19340.t1	Fe+Glc+Fe:Glc	'+Fe +Glc +FE:GLC'	Cz05g19340.t1	Cz05g19340	6	6	hxk1-2	'-Fe'	'+Glc'	R4	24	NA	12.23686814	11.23686814
Cz05g19340.t1	Fe+Glc+Fe:Glc	'+Fe +Glc +FE:GLC'	Cz05g19340.t1	Cz05g19340	6	6	hxk1-1	'-Fe'	'+Glc'	R2	38	12.62800763	12.23686814	12.62800763
Cz05g19340.t1	Fe+Glc+Fe:Glc	'+Fe +Glc +FE:GLC'	Cz05g19340.t1	Cz05g19340	6	6	hxk1-1	'-Fe'	'+Glc'	R3	39	12.23686814	12.23686814	12.23686814
Cz05g19340.t1	Fe+Glc+Fe:Glc	'+Fe +Glc +FE:GLC'	Cz05g19340.t1	Cz05g19340	6	6	WT	'+Fe'	'-Glc'	R1	9	NA	12.23686814	11.23686814
Cz05g19340.t1	Fe+Glc+Fe:Glc	'+Fe +Glc +FE:GLC'	Cz05g19340.t1	Cz05g19340	6	6	WT	'+Fe'	'-Glc'	R2	10	NA	12.23686814	11.23686814
Cz05g19340.t1	Fe+Glc+Fe:Glc	'+Fe +Glc +FE:GLC'	Cz05g19340.t1	Cz05g19340	6	6	WT	'+Fe'	'-Glc'	R4	12	NA	12.23686814	11.23686814
Cz05g19340.t1	Fe+Glc+Fe:Glc	'+Fe +Glc +FE:GLC'	Cz05g19340.t1	Cz05g19340	6	6	hxk1-2	'+Fe'	'-Glc'	R1	25	NA	12.23686814	11.23686814
Cz05g19340.t1	Fe+Glc+Fe:Glc	'+Fe +Glc +FE:GLC'	Cz05g19340.t1	Cz05g19340	6	6	hxk1-2	'+Fe'	'-Glc'	R2	26	NA	12.23686814	11.23686814
Cz05g19340.t1	Fe+Glc+Fe:Glc	'+Fe +Glc +FE:GLC'	Cz05g19340.t1	Cz05g19340	6	6	hxk1-2	'+Fe'	'-Glc'	R3	27	NA	12.23686814	11.23686814
Cz05g19340.t1	Fe+Glc+Fe:Glc	'+Fe +Glc +FE:GLC'	Cz05g19340.t1	Cz05g19340	6	6	hxk1-2	'+Fe'	'-Glc'	R4	28	NA	12.23686814	11.23686814
Cz05g19340.t1	Fe+Glc+Fe:Glc	'+Fe +Glc +FE:GLC'	Cz05g19340.t1	Cz05g19340	6	6	hxk1-1	'+Fe'	'-Glc'	R1	41	NA	12.23686814	11.23686814
Cz05g19340.t1	Fe+Glc+Fe:Glc	'+Fe +Glc +FE:GLC'	Cz05g19340.t1	Cz05g19340	6	6	hxk1-1	'+Fe'	'-Glc'	R2	42	NA	12.23686814	11.23686814
Cz05g19340.t1	Fe+Glc+Fe:Glc	'+Fe +Glc +FE:GLC'	Cz05g19340.t1	Cz05g19340	6	6	hxk1-1	'+Fe'	'-Glc'	R3	43	NA	12.23686814	11.23686814
Cz05g19340.t1	Fe+Glc+Fe:Glc	'+Fe +Glc +FE:GLC'	Cz05g19340.t1	Cz05g19340	6	6	hxk1-1	'+Fe'	'-Glc'	R4	44	NA	12.23686814	11.23686814
Cz05g19340.t1	Fe+Glc+Fe:Glc	'+Fe +Glc +FE:GLC'	Cz05g19340.t1	Cz05g19340	6	6	WT	'+Fe'	'+Glc'	R1	13	19.31753597	12.23686814	19.31753597
Cz05g19340.t1	Fe+Glc+Fe:Glc	'+Fe +Glc +FE:GLC'	Cz05g19340.t1	Cz05g19340	6	6	WT	'+Fe'	'+Glc'	R2	14	19.03867711	12.23686814	19.03867711
Cz05g19340.t1	Fe+Glc+Fe:Glc	'+Fe +Glc +FE:GLC'	Cz05g19340.t1	Cz05g19340	6	6	WT	'+Fe'	'+Glc'	R3	15	19.32730272	12.23686814	19.32730272
Cz05g19340.t1	Fe+Glc+Fe:Glc	'+Fe +Glc +FE:GLC'	Cz05g19340.t1	Cz05g19340	6	6	WT	'+Fe'	'+Glc'	R4	16	19.31759281	12.23686814	19.31759281
Cz05g19340.t1	Fe+Glc+Fe:Glc	'+Fe +Glc +FE:GLC'	Cz05g19340.t1	Cz05g19340	6	6	hxk1-2	'+Fe'	'+Glc'	R1	29	19.14936956	12.23686814	19.14936956
Cz05g19340.t1	Fe+Glc+Fe:Glc	'+Fe +Glc +FE:GLC'	Cz05g19340.t1	Cz05g19340	6	6	hxk1-2	'+Fe'	'+Glc'	R2	30	19.29635601	12.23686814	19.29635601
Cz05g19340.t1	Fe+Glc+Fe:Glc	'+Fe +Glc +FE:GLC'	Cz05g19340.t1	Cz05g19340	6	6	hxk1-2	'+Fe'	'+Glc'	R3	31	19.06093566	12.23686814	19.06093566
Cz05g19340.t1	Fe+Glc+Fe:Glc	'+Fe +Glc +FE:GLC'	Cz05g19340.t1	Cz05g19340	6	6	hxk1-2	'+Fe'	'+Glc'	R4	32	18.95710515	12.23686814	18.95710515
Cz05g19340.t1	Fe+Glc+Fe:Glc	'+Fe +Glc +FE:GLC'	Cz05g19340.t1	Cz05g19340	6	6	hxk1-1	'+Fe'	'+Glc'	R1	45	18.39969197	12.23686814	18.39969197
Cz05g19340.t1	Fe+Glc+Fe:Glc	'+Fe +Glc +FE:GLC'	Cz05g19340.t1	Cz05g19340	6	6	hxk1-1	'+Fe'	'+Glc'	R2	46	18.38314344	12.23686814	18.38314344
Cz05g19340.t1	Fe+Glc+Fe:Glc	'+Fe +Glc +FE:GLC'	Cz05g19340.t1	Cz05g19340	6	6	hxk1-1	'+Fe'	'+Glc'	R3	47	18.54649938	12.23686814	18.54649938
Cz05g19340.t1	Fe+Glc+Fe:Glc	'+Fe +Glc +FE:GLC'	Cz05g19340.t1	Cz05g19340	6	6	hxk1-1	'+Fe'	'+Glc'	R4	48	18.50861426	12.23686814	18.50861426
Cz10g03080.t1	Fe+Glc+Fe:Glc	'+Fe +Glc +FE:GLC'	Cz10g03080.t1	Cz10g03080	2	2	WT	'-Fe'	'-Glc'	R1	1	NA	16.43528046	15.43528046
Cz10g03080.t1	Fe+Glc+Fe:Glc	'+Fe +Glc +FE:GLC'	Cz10g03080.t1	Cz10g03080	2	2	WT	'-Fe'	'-Glc'	R2	2	NA	16.43528046	15.43528046
Cz10g03080.t1	Fe+Glc+Fe:Glc	'+Fe +Glc +FE:GLC'	Cz10g03080.t1	Cz10g03080	2	2	WT	'-Fe'	'-Glc'	R3	3	NA	16.43528046	15.43528046
Cz10g03080.t1	Fe+Glc+Fe:Glc	'+Fe +Glc +FE:GLC'	Cz10g03080.t1	Cz10g03080	2	2	WT	'-Fe'	'-Glc'	R4	4	NA	16.43528046	15.43528046
Cz10g03080.t1	Fe+Glc+Fe:Glc	'+Fe +Glc +FE:GLC'	Cz10g03080.t1	Cz10g03080	2	2	hxk1-2	'-Fe'	'-Glc'	R1	17	NA	16.43528046	15.43528046
Cz10g03080.t1	Fe+Glc+Fe:Glc	'+Fe +Glc +FE:GLC'	Cz10g03080.t1	Cz10g03080	2	2	hxk1-2	'-Fe'	'-Glc'	R2	18	NA	16.43528046	15.43528046
Cz10g03080.t1	Fe+Glc+Fe:Glc	'+Fe +Glc +FE:GLC'	Cz10g03080.t1	Cz10g03080	2	2	hxk1-2	'-Fe'	'-Glc'	R4	20	NA	16.43528046	15.43528046
Cz10g03080.t1	Fe+Glc+Fe:Glc	'+Fe +Glc +FE:GLC'	Cz10g03080.t1	Cz10g03080	2	2	hxk1-1	'-Fe'	'-Glc'	R1	33	NA	16.43528046	15.43528046
Cz10g03080.t1	Fe+Glc+Fe:Glc	'+Fe +Glc +FE:GLC'	Cz10g03080.t1	Cz10g03080	2	2	hxk1-1	'-Fe'	'-Glc'	R2	34	NA	16.43528046	15.43528046
Cz10g03080.t1	Fe+Glc+Fe:Glc	'+Fe +Glc +FE:GLC'	Cz10g03080.t1	Cz10g03080	2	2	hxk1-1	'-Fe'	'-Glc'	R3	35	NA	16.43528046	15.43528046
Cz10g03080.t1	Fe+Glc+Fe:Glc	'+Fe +Glc +FE:GLC'	Cz10g03080.t1	Cz10g03080	2	2	hxk1-1	'-Fe'	'-Glc'	R4	36	NA	16.43528046	15.43528046
Cz10g03080.t1	Fe+Glc+Fe:Glc	'+Fe +Glc +FE:GLC'	Cz10g03080.t1	Cz10g03080	2	2	WT	'-Fe'	'+Glc'	R1	5	NA	16.43528046	15.43528046
Cz10g03080.t1	Fe+Glc+Fe:Glc	'+Fe +Glc +FE:GLC'	Cz10g03080.t1	Cz10g03080	2	2	WT	'-Fe'	'+Glc'	R2	6	NA	16.43528046	15.43528046
Cz10g03080.t1	Fe+Glc+Fe:Glc	'+Fe +Glc +FE:GLC'	Cz10g03080.t1	Cz10g03080	2	2	WT	'-Fe'	'+Glc'	R3	7	NA	16.43528046	15.43528046
Cz10g03080.t1	Fe+Glc+Fe:Glc	'+Fe +Glc +FE:GLC'	Cz10g03080.t1	Cz10g03080	2	2	WT	'-Fe'	'+Glc'	R4	8	NA	16.43528046	15.43528046
Cz10g03080.t1	Fe+Glc+Fe:Glc	'+Fe +Glc +FE:GLC'	Cz10g03080.t1	Cz10g03080	2	2	hxk1-2	'-Fe'	'+Glc'	R1	21	NA	16.43528046	15.43528046
Cz10g03080.t1	Fe+Glc+Fe:Glc	'+Fe +Glc +FE:GLC'	Cz10g03080.t1	Cz10g03080	2	2	hxk1-2	'-Fe'	'+Glc'	R2	22	NA	16.43528046	15.43528046
Cz10g03080.t1	Fe+Glc+Fe:Glc	'+Fe +Glc +FE:GLC'	Cz10g03080.t1	Cz10g03080	2	2	hxk1-2	'-Fe'	'+Glc'	R4	24	NA	16.43528046	15.43528046
Cz10g03080.t1	Fe+Glc+Fe:Glc	'+Fe +Glc +FE:GLC'	Cz10g03080.t1	Cz10g03080	2	2	hxk1-1	'-Fe'	'+Glc'	R2	38	NA	16.43528046	15.43528046
Cz10g03080.t1	Fe+Glc+Fe:Glc	'+Fe +Glc +FE:GLC'	Cz10g03080.t1	Cz10g03080	2	2	hxk1-1	'-Fe'	'+Glc'	R3	39	NA	16.43528046	15.43528046
Cz10g03080.t1	Fe+Glc+Fe:Glc	'+Fe +Glc +FE:GLC'	Cz10g03080.t1	Cz10g03080	2	2	WT	'+Fe'	'-Glc'	R1	9	NA	16.43528046	15.43528046
Cz10g03080.t1	Fe+Glc+Fe:Glc	'+Fe +Glc +FE:GLC'	Cz10g03080.t1	Cz10g03080	2	2	WT	'+Fe'	'-Glc'	R2	10	NA	16.43528046	15.43528046
Cz10g03080.t1	Fe+Glc+Fe:Glc	'+Fe +Glc +FE:GLC'	Cz10g03080.t1	Cz10g03080	2	2	WT	'+Fe'	'-Glc'	R4	12	NA	16.43528046	15.43528046
Cz10g03080.t1	Fe+Glc+Fe:Glc	'+Fe +Glc +FE:GLC'	Cz10g03080.t1	Cz10g03080	2	2	hxk1-2	'+Fe'	'-Glc'	R1	25	NA	16.43528046	15.43528046
Cz10g03080.t1	Fe+Glc+Fe:Glc	'+Fe +Glc +FE:GLC'	Cz10g03080.t1	Cz10g03080	2	2	hxk1-2	'+Fe'	'-Glc'	R2	26	NA	16.43528046	15.43528046
Cz10g03080.t1	Fe+Glc+Fe:Glc	'+Fe +Glc +FE:GLC'	Cz10g03080.t1	Cz10g03080	2	2	hxk1-2	'+Fe'	'-Glc'	R3	27	NA	16.43528046	15.43528046
Cz10g03080.t1	Fe+Glc+Fe:Glc	'+Fe +Glc +FE:GLC'	Cz10g03080.t1	Cz10g03080	2	2	hxk1-2	'+Fe'	'-Glc'	R4	28	NA	16.43528046	15.43528046
Cz10g03080.t1	Fe+Glc+Fe:Glc	'+Fe +Glc +FE:GLC'	Cz10g03080.t1	Cz10g03080	2	2	hxk1-1	'+Fe'	'-Glc'	R1	41	NA	16.43528046	15.43528046
Cz10g03080.t1	Fe+Glc+Fe:Glc	'+Fe +Glc +FE:GLC'	Cz10g03080.t1	Cz10g03080	2	2	hxk1-1	'+Fe'	'-Glc'	R2	42	NA	16.43528046	15.43528046
Cz10g03080.t1	Fe+Glc+Fe:Glc	'+Fe +Glc +FE:GLC'	Cz10g03080.t1	Cz10g03080	2	2	hxk1-1	'+Fe'	'-Glc'	R3	43	NA	16.43528046	15.43528046
Cz10g03080.t1	Fe+Glc+Fe:Glc	'+Fe +Glc +FE:GLC'	Cz10g03080.t1	Cz10g03080	2	2	hxk1-1	'+Fe'	'-Glc'	R4	44	NA	16.43528046	15.43528046
Cz10g03080.t1	Fe+Glc+Fe:Glc	'+Fe +Glc +FE:GLC'	Cz10g03080.t1	Cz10g03080	2	2	WT	'+Fe'	'+Glc'	R1	13	19.31066193	16.43528046	19.31066193
Cz10g03080.t1	Fe+Glc+Fe:Glc	'+Fe +Glc +FE:GLC'	Cz10g03080.t1	Cz10g03080	2	2	WT	'+Fe'	'+Glc'	R2	14	19.40523494	16.43528046	19.40523494
Cz10g03080.t1	Fe+Glc+Fe:Glc	'+Fe +Glc +FE:GLC'	Cz10g03080.t1	Cz10g03080	2	2	WT	'+Fe'	'+Glc'	R3	15	19.36204846	16.43528046	19.36204846
Cz10g03080.t1	Fe+Glc+Fe:Glc	'+Fe +Glc +FE:GLC'	Cz10g03080.t1	Cz10g03080	2	2	WT	'+Fe'	'+Glc'	R4	16	19.1959462	16.43528046	19.1959462
Cz10g03080.t1	Fe+Glc+Fe:Glc	'+Fe +Glc +FE:GLC'	Cz10g03080.t1	Cz10g03080	2	2	hxk1-2	'+Fe'	'+Glc'	R1	29	18.7109952	16.43528046	18.7109952
Cz10g03080.t1	Fe+Glc+Fe:Glc	'+Fe +Glc +FE:GLC'	Cz10g03080.t1	Cz10g03080	2	2	hxk1-2	'+Fe'	'+Glc'	R2	30	18.72260408	16.43528046	18.72260408
Cz10g03080.t1	Fe+Glc+Fe:Glc	'+Fe +Glc +FE:GLC'	Cz10g03080.t1	Cz10g03080	2	2	hxk1-2	'+Fe'	'+Glc'	R3	31	18.69551241	16.43528046	18.69551241
Cz10g03080.t1	Fe+Glc+Fe:Glc	'+Fe +Glc +FE:GLC'	Cz10g03080.t1	Cz10g03080	2	2	hxk1-2	'+Fe'	'+Glc'	R4	32	18.68186152	16.43528046	18.68186152
Cz10g03080.t1	Fe+Glc+Fe:Glc	'+Fe +Glc +FE:GLC'	Cz10g03080.t1	Cz10g03080	2	2	hxk1-1	'+Fe'	'+Glc'	R1	45	16.51639154	16.43528046	16.51639154
Cz10g03080.t1	Fe+Glc+Fe:Glc	'+Fe +Glc +FE:GLC'	Cz10g03080.t1	Cz10g03080	2	2	hxk1-1	'+Fe'	'+Glc'	R2	46	16.75290908	16.43528046	16.75290908
Cz10g03080.t1	Fe+Glc+Fe:Glc	'+Fe +Glc +FE:GLC'	Cz10g03080.t1	Cz10g03080	2	2	hxk1-1	'+Fe'	'+Glc'	R3	47	16.48638943	16.43528046	16.48638943
Cz10g03080.t1	Fe+Glc+Fe:Glc	'+Fe +Glc +FE:GLC'	Cz10g03080.t1	Cz10g03080	2	2	hxk1-1	'+Fe'	'+Glc'	R4	48	16.43528046	16.43528046	16.43528046
Cz08g18040.t1	Fe+Glc+Fe:Glc	'+Fe +Glc +FE:GLC'	Cz08g18040.t1	Cz08g18040	3	3	WT	'-Fe'	'-Glc'	R1	1	NA	16.96674022	15.96674022
Cz08g18040.t1	Fe+Glc+Fe:Glc	'+Fe +Glc +FE:GLC'	Cz08g18040.t1	Cz08g18040	3	3	WT	'-Fe'	'-Glc'	R2	2	NA	16.96674022	15.96674022
Cz08g18040.t1	Fe+Glc+Fe:Glc	'+Fe +Glc +FE:GLC'	Cz08g18040.t1	Cz08g18040	3	3	WT	'-Fe'	'-Glc'	R3	3	NA	16.96674022	15.96674022
Cz08g18040.t1	Fe+Glc+Fe:Glc	'+Fe +Glc +FE:GLC'	Cz08g18040.t1	Cz08g18040	3	3	WT	'-Fe'	'-Glc'	R4	4	NA	16.96674022	15.96674022
Cz08g18040.t1	Fe+Glc+Fe:Glc	'+Fe +Glc +FE:GLC'	Cz08g18040.t1	Cz08g18040	3	3	hxk1-2	'-Fe'	'-Glc'	R1	17	NA	16.96674022	15.96674022
Cz08g18040.t1	Fe+Glc+Fe:Glc	'+Fe +Glc +FE:GLC'	Cz08g18040.t1	Cz08g18040	3	3	hxk1-2	'-Fe'	'-Glc'	R2	18	NA	16.96674022	15.96674022
Cz08g18040.t1	Fe+Glc+Fe:Glc	'+Fe +Glc +FE:GLC'	Cz08g18040.t1	Cz08g18040	3	3	hxk1-2	'-Fe'	'-Glc'	R4	20	NA	16.96674022	15.96674022
Cz08g18040.t1	Fe+Glc+Fe:Glc	'+Fe +Glc +FE:GLC'	Cz08g18040.t1	Cz08g18040	3	3	hxk1-1	'-Fe'	'-Glc'	R1	33	NA	16.96674022	15.96674022
Cz08g18040.t1	Fe+Glc+Fe:Glc	'+Fe +Glc +FE:GLC'	Cz08g18040.t1	Cz08g18040	3	3	hxk1-1	'-Fe'	'-Glc'	R2	34	NA	16.96674022	15.96674022
Cz08g18040.t1	Fe+Glc+Fe:Glc	'+Fe +Glc +FE:GLC'	Cz08g18040.t1	Cz08g18040	3	3	hxk1-1	'-Fe'	'-Glc'	R3	35	NA	16.96674022	15.96674022
Cz08g18040.t1	Fe+Glc+Fe:Glc	'+Fe +Glc +FE:GLC'	Cz08g18040.t1	Cz08g18040	3	3	hxk1-1	'-Fe'	'-Glc'	R4	36	NA	16.96674022	15.96674022
Cz08g18040.t1	Fe+Glc+Fe:Glc	'+Fe +Glc +FE:GLC'	Cz08g18040.t1	Cz08g18040	3	3	WT	'-Fe'	'+Glc'	R1	5	NA	16.96674022	15.96674022
Cz08g18040.t1	Fe+Glc+Fe:Glc	'+Fe +Glc +FE:GLC'	Cz08g18040.t1	Cz08g18040	3	3	WT	'-Fe'	'+Glc'	R2	6	NA	16.96674022	15.96674022
Cz08g18040.t1	Fe+Glc+Fe:Glc	'+Fe +Glc +FE:GLC'	Cz08g18040.t1	Cz08g18040	3	3	WT	'-Fe'	'+Glc'	R3	7	NA	16.96674022	15.96674022
Cz08g18040.t1	Fe+Glc+Fe:Glc	'+Fe +Glc +FE:GLC'	Cz08g18040.t1	Cz08g18040	3	3	WT	'-Fe'	'+Glc'	R4	8	NA	16.96674022	15.96674022
Cz08g18040.t1	Fe+Glc+Fe:Glc	'+Fe +Glc +FE:GLC'	Cz08g18040.t1	Cz08g18040	3	3	hxk1-2	'-Fe'	'+Glc'	R1	21	NA	16.96674022	15.96674022
Cz08g18040.t1	Fe+Glc+Fe:Glc	'+Fe +Glc +FE:GLC'	Cz08g18040.t1	Cz08g18040	3	3	hxk1-2	'-Fe'	'+Glc'	R2	22	NA	16.96674022	15.96674022
Cz08g18040.t1	Fe+Glc+Fe:Glc	'+Fe +Glc +FE:GLC'	Cz08g18040.t1	Cz08g18040	3	3	hxk1-2	'-Fe'	'+Glc'	R4	24	NA	16.96674022	15.96674022
Cz08g18040.t1	Fe+Glc+Fe:Glc	'+Fe +Glc +FE:GLC'	Cz08g18040.t1	Cz08g18040	3	3	hxk1-1	'-Fe'	'+Glc'	R2	38	NA	16.96674022	15.96674022
Cz08g18040.t1	Fe+Glc+Fe:Glc	'+Fe +Glc +FE:GLC'	Cz08g18040.t1	Cz08g18040	3	3	hxk1-1	'-Fe'	'+Glc'	R3	39	NA	16.96674022	15.96674022
Cz08g18040.t1	Fe+Glc+Fe:Glc	'+Fe +Glc +FE:GLC'	Cz08g18040.t1	Cz08g18040	3	3	WT	'+Fe'	'-Glc'	R1	9	NA	16.96674022	15.96674022
Cz08g18040.t1	Fe+Glc+Fe:Glc	'+Fe +Glc +FE:GLC'	Cz08g18040.t1	Cz08g18040	3	3	WT	'+Fe'	'-Glc'	R2	10	NA	16.96674022	15.96674022
Cz08g18040.t1	Fe+Glc+Fe:Glc	'+Fe +Glc +FE:GLC'	Cz08g18040.t1	Cz08g18040	3	3	WT	'+Fe'	'-Glc'	R4	12	NA	16.96674022	15.96674022
Cz08g18040.t1	Fe+Glc+Fe:Glc	'+Fe +Glc +FE:GLC'	Cz08g18040.t1	Cz08g18040	3	3	hxk1-2	'+Fe'	'-Glc'	R1	25	NA	16.96674022	15.96674022
Cz08g18040.t1	Fe+Glc+Fe:Glc	'+Fe +Glc +FE:GLC'	Cz08g18040.t1	Cz08g18040	3	3	hxk1-2	'+Fe'	'-Glc'	R2	26	NA	16.96674022	15.96674022
Cz08g18040.t1	Fe+Glc+Fe:Glc	'+Fe +Glc +FE:GLC'	Cz08g18040.t1	Cz08g18040	3	3	hxk1-2	'+Fe'	'-Glc'	R3	27	NA	16.96674022	15.96674022
Cz08g18040.t1	Fe+Glc+Fe:Glc	'+Fe +Glc +FE:GLC'	Cz08g18040.t1	Cz08g18040	3	3	hxk1-2	'+Fe'	'-Glc'	R4	28	NA	16.96674022	15.96674022
Cz08g18040.t1	Fe+Glc+Fe:Glc	'+Fe +Glc +FE:GLC'	Cz08g18040.t1	Cz08g18040	3	3	hxk1-1	'+Fe'	'-Glc'	R1	41	17.39567134	16.96674022	17.39567134
Cz08g18040.t1	Fe+Glc+Fe:Glc	'+Fe +Glc +FE:GLC'	Cz08g18040.t1	Cz08g18040	3	3	hxk1-1	'+Fe'	'-Glc'	R2	42	17.25899812	16.96674022	17.25899812
Cz08g18040.t1	Fe+Glc+Fe:Glc	'+Fe +Glc +FE:GLC'	Cz08g18040.t1	Cz08g18040	3	3	hxk1-1	'+Fe'	'-Glc'	R3	43	16.96674022	16.96674022	16.96674022
Cz08g18040.t1	Fe+Glc+Fe:Glc	'+Fe +Glc +FE:GLC'	Cz08g18040.t1	Cz08g18040	3	3	hxk1-1	'+Fe'	'-Glc'	R4	44	17.04992388	16.96674022	17.04992388
Cz08g18040.t1	Fe+Glc+Fe:Glc	'+Fe +Glc +FE:GLC'	Cz08g18040.t1	Cz08g18040	3	3	WT	'+Fe'	'+Glc'	R1	13	19.70636458	16.96674022	19.70636458
Cz08g18040.t1	Fe+Glc+Fe:Glc	'+Fe +Glc +FE:GLC'	Cz08g18040.t1	Cz08g18040	3	3	WT	'+Fe'	'+Glc'	R2	14	19.7705823	16.96674022	19.7705823
Cz08g18040.t1	Fe+Glc+Fe:Glc	'+Fe +Glc +FE:GLC'	Cz08g18040.t1	Cz08g18040	3	3	WT	'+Fe'	'+Glc'	R3	15	19.8343754	16.96674022	19.8343754
Cz08g18040.t1	Fe+Glc+Fe:Glc	'+Fe +Glc +FE:GLC'	Cz08g18040.t1	Cz08g18040	3	3	WT	'+Fe'	'+Glc'	R4	16	19.8239743	16.96674022	19.8239743
Cz08g18040.t1	Fe+Glc+Fe:Glc	'+Fe +Glc +FE:GLC'	Cz08g18040.t1	Cz08g18040	3	3	hxk1-2	'+Fe'	'+Glc'	R1	29	19.61007255	16.96674022	19.61007255
Cz08g18040.t1	Fe+Glc+Fe:Glc	'+Fe +Glc +FE:GLC'	Cz08g18040.t1	Cz08g18040	3	3	hxk1-2	'+Fe'	'+Glc'	R2	30	19.74255526	16.96674022	19.74255526
Cz08g18040.t1	Fe+Glc+Fe:Glc	'+Fe +Glc +FE:GLC'	Cz08g18040.t1	Cz08g18040	3	3	hxk1-2	'+Fe'	'+Glc'	R3	31	19.54662732	16.96674022	19.54662732
Cz08g18040.t1	Fe+Glc+Fe:Glc	'+Fe +Glc +FE:GLC'	Cz08g18040.t1	Cz08g18040	3	3	hxk1-2	'+Fe'	'+Glc'	R4	32	19.61407039	16.96674022	19.61407039
Cz08g18040.t1	Fe+Glc+Fe:Glc	'+Fe +Glc +FE:GLC'	Cz08g18040.t1	Cz08g18040	3	3	hxk1-1	'+Fe'	'+Glc'	R1	45	18.81608076	16.96674022	18.81608076
Cz08g18040.t1	Fe+Glc+Fe:Glc	'+Fe +Glc +FE:GLC'	Cz08g18040.t1	Cz08g18040	3	3	hxk1-1	'+Fe'	'+Glc'	R2	46	18.6949665	16.96674022	18.6949665
Cz08g18040.t1	Fe+Glc+Fe:Glc	'+Fe +Glc +FE:GLC'	Cz08g18040.t1	Cz08g18040	3	3	hxk1-1	'+Fe'	'+Glc'	R3	47	18.62828618	16.96674022	18.62828618
Cz08g18040.t1	Fe+Glc+Fe:Glc	'+Fe +Glc +FE:GLC'	Cz08g18040.t1	Cz08g18040	3	3	hxk1-1	'+Fe'	'+Glc'	R4	48	18.63117831	16.96674022	18.63117831
Cz10g26030.t1	Fe+Glc+Fe:Glc	'+Fe +Glc +FE:GLC'	Cz10g26030.t1	Cz10g26030	6	5	WT	'-Fe'	'-Glc'	R1	1	NA	16.30841832	15.30841832
Cz10g26030.t1	Fe+Glc+Fe:Glc	'+Fe +Glc +FE:GLC'	Cz10g26030.t1	Cz10g26030	6	5	WT	'-Fe'	'-Glc'	R2	2	NA	16.30841832	15.30841832
Cz10g26030.t1	Fe+Glc+Fe:Glc	'+Fe +Glc +FE:GLC'	Cz10g26030.t1	Cz10g26030	6	5	WT	'-Fe'	'-Glc'	R3	3	NA	16.30841832	15.30841832
Cz10g26030.t1	Fe+Glc+Fe:Glc	'+Fe +Glc +FE:GLC'	Cz10g26030.t1	Cz10g26030	6	5	WT	'-Fe'	'-Glc'	R4	4	NA	16.30841832	15.30841832
Cz10g26030.t1	Fe+Glc+Fe:Glc	'+Fe +Glc +FE:GLC'	Cz10g26030.t1	Cz10g26030	6	5	hxk1-2	'-Fe'	'-Glc'	R1	17	NA	16.30841832	15.30841832
Cz10g26030.t1	Fe+Glc+Fe:Glc	'+Fe +Glc +FE:GLC'	Cz10g26030.t1	Cz10g26030	6	5	hxk1-2	'-Fe'	'-Glc'	R2	18	NA	16.30841832	15.30841832
Cz10g26030.t1	Fe+Glc+Fe:Glc	'+Fe +Glc +FE:GLC'	Cz10g26030.t1	Cz10g26030	6	5	hxk1-2	'-Fe'	'-Glc'	R4	20	NA	16.30841832	15.30841832
Cz10g26030.t1	Fe+Glc+Fe:Glc	'+Fe +Glc +FE:GLC'	Cz10g26030.t1	Cz10g26030	6	5	hxk1-1	'-Fe'	'-Glc'	R1	33	16.43563139	16.30841832	16.43563139
Cz10g26030.t1	Fe+Glc+Fe:Glc	'+Fe +Glc +FE:GLC'	Cz10g26030.t1	Cz10g26030	6	5	hxk1-1	'-Fe'	'-Glc'	R2	34	16.30880404	16.30841832	16.30880404
Cz10g26030.t1	Fe+Glc+Fe:Glc	'+Fe +Glc +FE:GLC'	Cz10g26030.t1	Cz10g26030	6	5	hxk1-1	'-Fe'	'-Glc'	R3	35	16.30841832	16.30841832	16.30841832
Cz10g26030.t1	Fe+Glc+Fe:Glc	'+Fe +Glc +FE:GLC'	Cz10g26030.t1	Cz10g26030	6	5	hxk1-1	'-Fe'	'-Glc'	R4	36	16.78449416	16.30841832	16.78449416
Cz10g26030.t1	Fe+Glc+Fe:Glc	'+Fe +Glc +FE:GLC'	Cz10g26030.t1	Cz10g26030	6	5	WT	'-Fe'	'+Glc'	R1	5	NA	16.30841832	15.30841832
Cz10g26030.t1	Fe+Glc+Fe:Glc	'+Fe +Glc +FE:GLC'	Cz10g26030.t1	Cz10g26030	6	5	WT	'-Fe'	'+Glc'	R2	6	NA	16.30841832	15.30841832
Cz10g26030.t1	Fe+Glc+Fe:Glc	'+Fe +Glc +FE:GLC'	Cz10g26030.t1	Cz10g26030	6	5	WT	'-Fe'	'+Glc'	R3	7	NA	16.30841832	15.30841832
Cz10g26030.t1	Fe+Glc+Fe:Glc	'+Fe +Glc +FE:GLC'	Cz10g26030.t1	Cz10g26030	6	5	WT	'-Fe'	'+Glc'	R4	8	NA	16.30841832	15.30841832
Cz10g26030.t1	Fe+Glc+Fe:Glc	'+Fe +Glc +FE:GLC'	Cz10g26030.t1	Cz10g26030	6	5	hxk1-2	'-Fe'	'+Glc'	R1	21	NA	16.30841832	15.30841832
Cz10g26030.t1	Fe+Glc+Fe:Glc	'+Fe +Glc +FE:GLC'	Cz10g26030.t1	Cz10g26030	6	5	hxk1-2	'-Fe'	'+Glc'	R2	22	NA	16.30841832	15.30841832
Cz10g26030.t1	Fe+Glc+Fe:Glc	'+Fe +Glc +FE:GLC'	Cz10g26030.t1	Cz10g26030	6	5	hxk1-2	'-Fe'	'+Glc'	R4	24	NA	16.30841832	15.30841832
Cz10g26030.t1	Fe+Glc+Fe:Glc	'+Fe +Glc +FE:GLC'	Cz10g26030.t1	Cz10g26030	6	5	hxk1-1	'-Fe'	'+Glc'	R2	38	21.16808427	16.30841832	21.16808427
Cz10g26030.t1	Fe+Glc+Fe:Glc	'+Fe +Glc +FE:GLC'	Cz10g26030.t1	Cz10g26030	6	5	hxk1-1	'-Fe'	'+Glc'	R3	39	21.03255647	16.30841832	21.03255647
Cz10g26030.t1	Fe+Glc+Fe:Glc	'+Fe +Glc +FE:GLC'	Cz10g26030.t1	Cz10g26030	6	5	WT	'+Fe'	'-Glc'	R1	9	NA	16.30841832	15.30841832
Cz10g26030.t1	Fe+Glc+Fe:Glc	'+Fe +Glc +FE:GLC'	Cz10g26030.t1	Cz10g26030	6	5	WT	'+Fe'	'-Glc'	R2	10	NA	16.30841832	15.30841832
Cz10g26030.t1	Fe+Glc+Fe:Glc	'+Fe +Glc +FE:GLC'	Cz10g26030.t1	Cz10g26030	6	5	WT	'+Fe'	'-Glc'	R4	12	NA	16.30841832	15.30841832
Cz10g26030.t1	Fe+Glc+Fe:Glc	'+Fe +Glc +FE:GLC'	Cz10g26030.t1	Cz10g26030	6	5	hxk1-2	'+Fe'	'-Glc'	R1	25	NA	16.30841832	15.30841832
Cz10g26030.t1	Fe+Glc+Fe:Glc	'+Fe +Glc +FE:GLC'	Cz10g26030.t1	Cz10g26030	6	5	hxk1-2	'+Fe'	'-Glc'	R2	26	NA	16.30841832	15.30841832
Cz10g26030.t1	Fe+Glc+Fe:Glc	'+Fe +Glc +FE:GLC'	Cz10g26030.t1	Cz10g26030	6	5	hxk1-2	'+Fe'	'-Glc'	R3	27	NA	16.30841832	15.30841832
Cz10g26030.t1	Fe+Glc+Fe:Glc	'+Fe +Glc +FE:GLC'	Cz10g26030.t1	Cz10g26030	6	5	hxk1-2	'+Fe'	'-Glc'	R4	28	NA	16.30841832	15.30841832
Cz10g26030.t1	Fe+Glc+Fe:Glc	'+Fe +Glc +FE:GLC'	Cz10g26030.t1	Cz10g26030	6	5	hxk1-1	'+Fe'	'-Glc'	R1	41	19.00134642	16.30841832	19.00134642
Cz10g26030.t1	Fe+Glc+Fe:Glc	'+Fe +Glc +FE:GLC'	Cz10g26030.t1	Cz10g26030	6	5	hxk1-1	'+Fe'	'-Glc'	R2	42	18.93342157	16.30841832	18.93342157
Cz10g26030.t1	Fe+Glc+Fe:Glc	'+Fe +Glc +FE:GLC'	Cz10g26030.t1	Cz10g26030	6	5	hxk1-1	'+Fe'	'-Glc'	R3	43	18.73875796	16.30841832	18.73875796
Cz10g26030.t1	Fe+Glc+Fe:Glc	'+Fe +Glc +FE:GLC'	Cz10g26030.t1	Cz10g26030	6	5	hxk1-1	'+Fe'	'-Glc'	R4	44	18.84334918	16.30841832	18.84334918
Cz10g26030.t1	Fe+Glc+Fe:Glc	'+Fe +Glc +FE:GLC'	Cz10g26030.t1	Cz10g26030	6	5	WT	'+Fe'	'+Glc'	R1	13	21.57665855	16.30841832	21.57665855
Cz10g26030.t1	Fe+Glc+Fe:Glc	'+Fe +Glc +FE:GLC'	Cz10g26030.t1	Cz10g26030	6	5	WT	'+Fe'	'+Glc'	R2	14	21.47553653	16.30841832	21.47553653
Cz10g26030.t1	Fe+Glc+Fe:Glc	'+Fe +Glc +FE:GLC'	Cz10g26030.t1	Cz10g26030	6	5	WT	'+Fe'	'+Glc'	R3	15	21.79868945	16.30841832	21.79868945
Cz10g26030.t1	Fe+Glc+Fe:Glc	'+Fe +Glc +FE:GLC'	Cz10g26030.t1	Cz10g26030	6	5	WT	'+Fe'	'+Glc'	R4	16	21.77660387	16.30841832	21.77660387
Cz10g26030.t1	Fe+Glc+Fe:Glc	'+Fe +Glc +FE:GLC'	Cz10g26030.t1	Cz10g26030	6	5	hxk1-2	'+Fe'	'+Glc'	R1	29	21.32239113	16.30841832	21.32239113
Cz10g26030.t1	Fe+Glc+Fe:Glc	'+Fe +Glc +FE:GLC'	Cz10g26030.t1	Cz10g26030	6	5	hxk1-2	'+Fe'	'+Glc'	R2	30	21.2392473	16.30841832	21.2392473
Cz10g26030.t1	Fe+Glc+Fe:Glc	'+Fe +Glc +FE:GLC'	Cz10g26030.t1	Cz10g26030	6	5	hxk1-2	'+Fe'	'+Glc'	R3	31	21.37349866	16.30841832	21.37349866
Cz10g26030.t1	Fe+Glc+Fe:Glc	'+Fe +Glc +FE:GLC'	Cz10g26030.t1	Cz10g26030	6	5	hxk1-2	'+Fe'	'+Glc'	R4	32	21.26413225	16.30841832	21.26413225
Cz10g26030.t1	Fe+Glc+Fe:Glc	'+Fe +Glc +FE:GLC'	Cz10g26030.t1	Cz10g26030	6	5	hxk1-1	'+Fe'	'+Glc'	R1	45	20.65147293	16.30841832	20.65147293
Cz10g26030.t1	Fe+Glc+Fe:Glc	'+Fe +Glc +FE:GLC'	Cz10g26030.t1	Cz10g26030	6	5	hxk1-1	'+Fe'	'+Glc'	R2	46	20.58425455	16.30841832	20.58425455
Cz10g26030.t1	Fe+Glc+Fe:Glc	'+Fe +Glc +FE:GLC'	Cz10g26030.t1	Cz10g26030	6	5	hxk1-1	'+Fe'	'+Glc'	R3	47	20.65313201	16.30841832	20.65313201
Cz10g26030.t1	Fe+Glc+Fe:Glc	'+Fe +Glc +FE:GLC'	Cz10g26030.t1	Cz10g26030	6	5	hxk1-1	'+Fe'	'+Glc'	R4	48	20.60326505	16.30841832	20.60326505
Cz15g02140.t1	Fe+Glc+Fe:Glc	'+Fe +Glc +FE:GLC'	Cz15g02140.t1	Cz15g02140	11	11	WT	'-Fe'	'-Glc'	R1	1	NA	13.34303977	12.34303977
Cz15g02140.t1	Fe+Glc+Fe:Glc	'+Fe +Glc +FE:GLC'	Cz15g02140.t1	Cz15g02140	11	11	WT	'-Fe'	'-Glc'	R2	2	NA	13.34303977	12.34303977
Cz15g02140.t1	Fe+Glc+Fe:Glc	'+Fe +Glc +FE:GLC'	Cz15g02140.t1	Cz15g02140	11	11	WT	'-Fe'	'-Glc'	R3	3	NA	13.34303977	12.34303977
Cz15g02140.t1	Fe+Glc+Fe:Glc	'+Fe +Glc +FE:GLC'	Cz15g02140.t1	Cz15g02140	11	11	WT	'-Fe'	'-Glc'	R4	4	NA	13.34303977	12.34303977
Cz15g02140.t1	Fe+Glc+Fe:Glc	'+Fe +Glc +FE:GLC'	Cz15g02140.t1	Cz15g02140	11	11	hxk1-2	'-Fe'	'-Glc'	R1	17	NA	13.34303977	12.34303977
Cz15g02140.t1	Fe+Glc+Fe:Glc	'+Fe +Glc +FE:GLC'	Cz15g02140.t1	Cz15g02140	11	11	hxk1-2	'-Fe'	'-Glc'	R2	18	NA	13.34303977	12.34303977
Cz15g02140.t1	Fe+Glc+Fe:Glc	'+Fe +Glc +FE:GLC'	Cz15g02140.t1	Cz15g02140	11	11	hxk1-2	'-Fe'	'-Glc'	R4	20	NA	13.34303977	12.34303977
Cz15g02140.t1	Fe+Glc+Fe:Glc	'+Fe +Glc +FE:GLC'	Cz15g02140.t1	Cz15g02140	11	11	hxk1-1	'-Fe'	'-Glc'	R1	33	15.9817465	13.34303977	15.9817465
Cz15g02140.t1	Fe+Glc+Fe:Glc	'+Fe +Glc +FE:GLC'	Cz15g02140.t1	Cz15g02140	11	11	hxk1-1	'-Fe'	'-Glc'	R2	34	16.04230534	13.34303977	16.04230534
Cz15g02140.t1	Fe+Glc+Fe:Glc	'+Fe +Glc +FE:GLC'	Cz15g02140.t1	Cz15g02140	11	11	hxk1-1	'-Fe'	'-Glc'	R3	35	16.18173171	13.34303977	16.18173171
Cz15g02140.t1	Fe+Glc+Fe:Glc	'+Fe +Glc +FE:GLC'	Cz15g02140.t1	Cz15g02140	11	11	hxk1-1	'-Fe'	'-Glc'	R4	36	16.55889846	13.34303977	16.55889846
Cz15g02140.t1	Fe+Glc+Fe:Glc	'+Fe +Glc +FE:GLC'	Cz15g02140.t1	Cz15g02140	11	11	WT	'-Fe'	'+Glc'	R1	5	NA	13.34303977	12.34303977
Cz15g02140.t1	Fe+Glc+Fe:Glc	'+Fe +Glc +FE:GLC'	Cz15g02140.t1	Cz15g02140	11	11	WT	'-Fe'	'+Glc'	R2	6	NA	13.34303977	12.34303977
Cz15g02140.t1	Fe+Glc+Fe:Glc	'+Fe +Glc +FE:GLC'	Cz15g02140.t1	Cz15g02140	11	11	WT	'-Fe'	'+Glc'	R3	7	NA	13.34303977	12.34303977
Cz15g02140.t1	Fe+Glc+Fe:Glc	'+Fe +Glc +FE:GLC'	Cz15g02140.t1	Cz15g02140	11	11	WT	'-Fe'	'+Glc'	R4	8	NA	13.34303977	12.34303977
Cz15g02140.t1	Fe+Glc+Fe:Glc	'+Fe +Glc +FE:GLC'	Cz15g02140.t1	Cz15g02140	11	11	hxk1-2	'-Fe'	'+Glc'	R1	21	NA	13.34303977	12.34303977
Cz15g02140.t1	Fe+Glc+Fe:Glc	'+Fe +Glc +FE:GLC'	Cz15g02140.t1	Cz15g02140	11	11	hxk1-2	'-Fe'	'+Glc'	R2	22	NA	13.34303977	12.34303977
Cz15g02140.t1	Fe+Glc+Fe:Glc	'+Fe +Glc +FE:GLC'	Cz15g02140.t1	Cz15g02140	11	11	hxk1-2	'-Fe'	'+Glc'	R4	24	NA	13.34303977	12.34303977
Cz15g02140.t1	Fe+Glc+Fe:Glc	'+Fe +Glc +FE:GLC'	Cz15g02140.t1	Cz15g02140	11	11	hxk1-1	'-Fe'	'+Glc'	R2	38	NA	13.34303977	12.34303977
Cz15g02140.t1	Fe+Glc+Fe:Glc	'+Fe +Glc +FE:GLC'	Cz15g02140.t1	Cz15g02140	11	11	hxk1-1	'-Fe'	'+Glc'	R3	39	NA	13.34303977	12.34303977
Cz15g02140.t1	Fe+Glc+Fe:Glc	'+Fe +Glc +FE:GLC'	Cz15g02140.t1	Cz15g02140	11	11	WT	'+Fe'	'-Glc'	R1	9	NA	13.34303977	12.34303977
Cz15g02140.t1	Fe+Glc+Fe:Glc	'+Fe +Glc +FE:GLC'	Cz15g02140.t1	Cz15g02140	11	11	WT	'+Fe'	'-Glc'	R2	10	NA	13.34303977	12.34303977
Cz15g02140.t1	Fe+Glc+Fe:Glc	'+Fe +Glc +FE:GLC'	Cz15g02140.t1	Cz15g02140	11	11	WT	'+Fe'	'-Glc'	R4	12	NA	13.34303977	12.34303977
Cz15g02140.t1	Fe+Glc+Fe:Glc	'+Fe +Glc +FE:GLC'	Cz15g02140.t1	Cz15g02140	11	11	hxk1-2	'+Fe'	'-Glc'	R1	25	NA	13.34303977	12.34303977
Cz15g02140.t1	Fe+Glc+Fe:Glc	'+Fe +Glc +FE:GLC'	Cz15g02140.t1	Cz15g02140	11	11	hxk1-2	'+Fe'	'-Glc'	R2	26	NA	13.34303977	12.34303977
Cz15g02140.t1	Fe+Glc+Fe:Glc	'+Fe +Glc +FE:GLC'	Cz15g02140.t1	Cz15g02140	11	11	hxk1-2	'+Fe'	'-Glc'	R3	27	NA	13.34303977	12.34303977
Cz15g02140.t1	Fe+Glc+Fe:Glc	'+Fe +Glc +FE:GLC'	Cz15g02140.t1	Cz15g02140	11	11	hxk1-2	'+Fe'	'-Glc'	R4	28	NA	13.34303977	12.34303977
Cz15g02140.t1	Fe+Glc+Fe:Glc	'+Fe +Glc +FE:GLC'	Cz15g02140.t1	Cz15g02140	11	11	hxk1-1	'+Fe'	'-Glc'	R1	41	13.58252418	13.34303977	13.58252418
Cz15g02140.t1	Fe+Glc+Fe:Glc	'+Fe +Glc +FE:GLC'	Cz15g02140.t1	Cz15g02140	11	11	hxk1-1	'+Fe'	'-Glc'	R2	42	13.92466227	13.34303977	13.92466227
Cz15g02140.t1	Fe+Glc+Fe:Glc	'+Fe +Glc +FE:GLC'	Cz15g02140.t1	Cz15g02140	11	11	hxk1-1	'+Fe'	'-Glc'	R3	43	13.3472149	13.34303977	13.3472149
Cz15g02140.t1	Fe+Glc+Fe:Glc	'+Fe +Glc +FE:GLC'	Cz15g02140.t1	Cz15g02140	11	11	hxk1-1	'+Fe'	'-Glc'	R4	44	13.34303977	13.34303977	13.34303977
Cz15g02140.t1	Fe+Glc+Fe:Glc	'+Fe +Glc +FE:GLC'	Cz15g02140.t1	Cz15g02140	11	11	WT	'+Fe'	'+Glc'	R1	13	20.05308085	13.34303977	20.05308085
Cz15g02140.t1	Fe+Glc+Fe:Glc	'+Fe +Glc +FE:GLC'	Cz15g02140.t1	Cz15g02140	11	11	WT	'+Fe'	'+Glc'	R2	14	19.97805127	13.34303977	19.97805127
Cz15g02140.t1	Fe+Glc+Fe:Glc	'+Fe +Glc +FE:GLC'	Cz15g02140.t1	Cz15g02140	11	11	WT	'+Fe'	'+Glc'	R3	15	19.86392452	13.34303977	19.86392452
Cz15g02140.t1	Fe+Glc+Fe:Glc	'+Fe +Glc +FE:GLC'	Cz15g02140.t1	Cz15g02140	11	11	WT	'+Fe'	'+Glc'	R4	16	20.07671391	13.34303977	20.07671391
Cz15g02140.t1	Fe+Glc+Fe:Glc	'+Fe +Glc +FE:GLC'	Cz15g02140.t1	Cz15g02140	11	11	hxk1-2	'+Fe'	'+Glc'	R1	29	20.28022261	13.34303977	20.28022261
Cz15g02140.t1	Fe+Glc+Fe:Glc	'+Fe +Glc +FE:GLC'	Cz15g02140.t1	Cz15g02140	11	11	hxk1-2	'+Fe'	'+Glc'	R2	30	19.93352358	13.34303977	19.93352358
Cz15g02140.t1	Fe+Glc+Fe:Glc	'+Fe +Glc +FE:GLC'	Cz15g02140.t1	Cz15g02140	11	11	hxk1-2	'+Fe'	'+Glc'	R3	31	20.11383696	13.34303977	20.11383696
Cz15g02140.t1	Fe+Glc+Fe:Glc	'+Fe +Glc +FE:GLC'	Cz15g02140.t1	Cz15g02140	11	11	hxk1-2	'+Fe'	'+Glc'	R4	32	19.86761934	13.34303977	19.86761934
Cz15g02140.t1	Fe+Glc+Fe:Glc	'+Fe +Glc +FE:GLC'	Cz15g02140.t1	Cz15g02140	11	11	hxk1-1	'+Fe'	'+Glc'	R1	45	19.4484288	13.34303977	19.4484288
Cz15g02140.t1	Fe+Glc+Fe:Glc	'+Fe +Glc +FE:GLC'	Cz15g02140.t1	Cz15g02140	11	11	hxk1-1	'+Fe'	'+Glc'	R2	46	19.39160137	13.34303977	19.39160137
Cz15g02140.t1	Fe+Glc+Fe:Glc	'+Fe +Glc +FE:GLC'	Cz15g02140.t1	Cz15g02140	11	11	hxk1-1	'+Fe'	'+Glc'	R3	47	19.54564401	13.34303977	19.54564401
Cz15g02140.t1	Fe+Glc+Fe:Glc	'+Fe +Glc +FE:GLC'	Cz15g02140.t1	Cz15g02140	11	11	hxk1-1	'+Fe'	'+Glc'	R4	48	19.42849735	13.34303977	19.42849735
Cz10g04010.t1	Fe+Glc+Fe:Glc	'+Fe +Glc +FE:GLC'	Cz10g04010.t1	Cz10g04010	10	10	WT	'-Fe'	'-Glc'	R1	1	NA	15.33877694	14.33877694
Cz10g04010.t1	Fe+Glc+Fe:Glc	'+Fe +Glc +FE:GLC'	Cz10g04010.t1	Cz10g04010	10	10	WT	'-Fe'	'-Glc'	R2	2	NA	15.33877694	14.33877694
Cz10g04010.t1	Fe+Glc+Fe:Glc	'+Fe +Glc +FE:GLC'	Cz10g04010.t1	Cz10g04010	10	10	WT	'-Fe'	'-Glc'	R3	3	NA	15.33877694	14.33877694
Cz10g04010.t1	Fe+Glc+Fe:Glc	'+Fe +Glc +FE:GLC'	Cz10g04010.t1	Cz10g04010	10	10	WT	'-Fe'	'-Glc'	R4	4	NA	15.33877694	14.33877694
Cz10g04010.t1	Fe+Glc+Fe:Glc	'+Fe +Glc +FE:GLC'	Cz10g04010.t1	Cz10g04010	10	10	hxk1-2	'-Fe'	'-Glc'	R1	17	NA	15.33877694	14.33877694
Cz10g04010.t1	Fe+Glc+Fe:Glc	'+Fe +Glc +FE:GLC'	Cz10g04010.t1	Cz10g04010	10	10	hxk1-2	'-Fe'	'-Glc'	R2	18	NA	15.33877694	14.33877694
Cz10g04010.t1	Fe+Glc+Fe:Glc	'+Fe +Glc +FE:GLC'	Cz10g04010.t1	Cz10g04010	10	10	hxk1-2	'-Fe'	'-Glc'	R4	20	NA	15.33877694	14.33877694
Cz10g04010.t1	Fe+Glc+Fe:Glc	'+Fe +Glc +FE:GLC'	Cz10g04010.t1	Cz10g04010	10	10	hxk1-1	'-Fe'	'-Glc'	R1	33	19.0751957	15.33877694	19.0751957
Cz10g04010.t1	Fe+Glc+Fe:Glc	'+Fe +Glc +FE:GLC'	Cz10g04010.t1	Cz10g04010	10	10	hxk1-1	'-Fe'	'-Glc'	R2	34	18.95150305	15.33877694	18.95150305
Cz10g04010.t1	Fe+Glc+Fe:Glc	'+Fe +Glc +FE:GLC'	Cz10g04010.t1	Cz10g04010	10	10	hxk1-1	'-Fe'	'-Glc'	R3	35	18.3685869	15.33877694	18.3685869
Cz10g04010.t1	Fe+Glc+Fe:Glc	'+Fe +Glc +FE:GLC'	Cz10g04010.t1	Cz10g04010	10	10	hxk1-1	'-Fe'	'-Glc'	R4	36	17.96593785	15.33877694	17.96593785
Cz10g04010.t1	Fe+Glc+Fe:Glc	'+Fe +Glc +FE:GLC'	Cz10g04010.t1	Cz10g04010	10	10	WT	'-Fe'	'+Glc'	R1	5	15.66949606	15.33877694	15.66949606
Cz10g04010.t1	Fe+Glc+Fe:Glc	'+Fe +Glc +FE:GLC'	Cz10g04010.t1	Cz10g04010	10	10	WT	'-Fe'	'+Glc'	R2	6	15.33877694	15.33877694	15.33877694
Cz10g04010.t1	Fe+Glc+Fe:Glc	'+Fe +Glc +FE:GLC'	Cz10g04010.t1	Cz10g04010	10	10	WT	'-Fe'	'+Glc'	R3	7	15.40265196	15.33877694	15.40265196
Cz10g04010.t1	Fe+Glc+Fe:Glc	'+Fe +Glc +FE:GLC'	Cz10g04010.t1	Cz10g04010	10	10	WT	'-Fe'	'+Glc'	R4	8	15.61751185	15.33877694	15.61751185
Cz10g04010.t1	Fe+Glc+Fe:Glc	'+Fe +Glc +FE:GLC'	Cz10g04010.t1	Cz10g04010	10	10	hxk1-2	'-Fe'	'+Glc'	R1	21	16.13810759	15.33877694	16.13810759
Cz10g04010.t1	Fe+Glc+Fe:Glc	'+Fe +Glc +FE:GLC'	Cz10g04010.t1	Cz10g04010	10	10	hxk1-2	'-Fe'	'+Glc'	R2	22	16.15236404	15.33877694	16.15236404
Cz10g04010.t1	Fe+Glc+Fe:Glc	'+Fe +Glc +FE:GLC'	Cz10g04010.t1	Cz10g04010	10	10	hxk1-2	'-Fe'	'+Glc'	R4	24	16.05759979	15.33877694	16.05759979
Cz10g04010.t1	Fe+Glc+Fe:Glc	'+Fe +Glc +FE:GLC'	Cz10g04010.t1	Cz10g04010	10	10	hxk1-1	'-Fe'	'+Glc'	R2	38	18.59532023	15.33877694	18.59532023
Cz10g04010.t1	Fe+Glc+Fe:Glc	'+Fe +Glc +FE:GLC'	Cz10g04010.t1	Cz10g04010	10	10	hxk1-1	'-Fe'	'+Glc'	R3	39	18.72294553	15.33877694	18.72294553
Cz10g04010.t1	Fe+Glc+Fe:Glc	'+Fe +Glc +FE:GLC'	Cz10g04010.t1	Cz10g04010	10	10	WT	'+Fe'	'-Glc'	R1	9	NA	15.33877694	14.33877694
Cz10g04010.t1	Fe+Glc+Fe:Glc	'+Fe +Glc +FE:GLC'	Cz10g04010.t1	Cz10g04010	10	10	WT	'+Fe'	'-Glc'	R2	10	NA	15.33877694	14.33877694
Cz10g04010.t1	Fe+Glc+Fe:Glc	'+Fe +Glc +FE:GLC'	Cz10g04010.t1	Cz10g04010	10	10	WT	'+Fe'	'-Glc'	R4	12	NA	15.33877694	14.33877694
Cz10g04010.t1	Fe+Glc+Fe:Glc	'+Fe +Glc +FE:GLC'	Cz10g04010.t1	Cz10g04010	10	10	hxk1-2	'+Fe'	'-Glc'	R1	25	NA	15.33877694	14.33877694
Cz10g04010.t1	Fe+Glc+Fe:Glc	'+Fe +Glc +FE:GLC'	Cz10g04010.t1	Cz10g04010	10	10	hxk1-2	'+Fe'	'-Glc'	R2	26	NA	15.33877694	14.33877694
Cz10g04010.t1	Fe+Glc+Fe:Glc	'+Fe +Glc +FE:GLC'	Cz10g04010.t1	Cz10g04010	10	10	hxk1-2	'+Fe'	'-Glc'	R3	27	NA	15.33877694	14.33877694
Cz10g04010.t1	Fe+Glc+Fe:Glc	'+Fe +Glc +FE:GLC'	Cz10g04010.t1	Cz10g04010	10	10	hxk1-2	'+Fe'	'-Glc'	R4	28	NA	15.33877694	14.33877694
Cz10g04010.t1	Fe+Glc+Fe:Glc	'+Fe +Glc +FE:GLC'	Cz10g04010.t1	Cz10g04010	10	10	hxk1-1	'+Fe'	'-Glc'	R1	41	16.90430867	15.33877694	16.90430867
Cz10g04010.t1	Fe+Glc+Fe:Glc	'+Fe +Glc +FE:GLC'	Cz10g04010.t1	Cz10g04010	10	10	hxk1-1	'+Fe'	'-Glc'	R2	42	16.92438712	15.33877694	16.92438712
Cz10g04010.t1	Fe+Glc+Fe:Glc	'+Fe +Glc +FE:GLC'	Cz10g04010.t1	Cz10g04010	10	10	hxk1-1	'+Fe'	'-Glc'	R3	43	16.76904583	15.33877694	16.76904583
Cz10g04010.t1	Fe+Glc+Fe:Glc	'+Fe +Glc +FE:GLC'	Cz10g04010.t1	Cz10g04010	10	10	hxk1-1	'+Fe'	'-Glc'	R4	44	16.78171524	15.33877694	16.78171524
Cz10g04010.t1	Fe+Glc+Fe:Glc	'+Fe +Glc +FE:GLC'	Cz10g04010.t1	Cz10g04010	10	10	WT	'+Fe'	'+Glc'	R1	13	20.51378155	15.33877694	20.51378155
Cz10g04010.t1	Fe+Glc+Fe:Glc	'+Fe +Glc +FE:GLC'	Cz10g04010.t1	Cz10g04010	10	10	WT	'+Fe'	'+Glc'	R2	14	20.59013276	15.33877694	20.59013276
Cz10g04010.t1	Fe+Glc+Fe:Glc	'+Fe +Glc +FE:GLC'	Cz10g04010.t1	Cz10g04010	10	10	WT	'+Fe'	'+Glc'	R3	15	20.32824246	15.33877694	20.32824246
Cz10g04010.t1	Fe+Glc+Fe:Glc	'+Fe +Glc +FE:GLC'	Cz10g04010.t1	Cz10g04010	10	10	WT	'+Fe'	'+Glc'	R4	16	20.37768026	15.33877694	20.37768026
Cz10g04010.t1	Fe+Glc+Fe:Glc	'+Fe +Glc +FE:GLC'	Cz10g04010.t1	Cz10g04010	10	10	hxk1-2	'+Fe'	'+Glc'	R1	29	20.44637065	15.33877694	20.44637065
Cz10g04010.t1	Fe+Glc+Fe:Glc	'+Fe +Glc +FE:GLC'	Cz10g04010.t1	Cz10g04010	10	10	hxk1-2	'+Fe'	'+Glc'	R2	30	20.39808014	15.33877694	20.39808014
Cz10g04010.t1	Fe+Glc+Fe:Glc	'+Fe +Glc +FE:GLC'	Cz10g04010.t1	Cz10g04010	10	10	hxk1-2	'+Fe'	'+Glc'	R3	31	20.45029704	15.33877694	20.45029704
Cz10g04010.t1	Fe+Glc+Fe:Glc	'+Fe +Glc +FE:GLC'	Cz10g04010.t1	Cz10g04010	10	10	hxk1-2	'+Fe'	'+Glc'	R4	32	20.394469	15.33877694	20.394469
Cz10g04010.t1	Fe+Glc+Fe:Glc	'+Fe +Glc +FE:GLC'	Cz10g04010.t1	Cz10g04010	10	10	hxk1-1	'+Fe'	'+Glc'	R1	45	15.59180834	15.33877694	15.59180834
Cz10g04010.t1	Fe+Glc+Fe:Glc	'+Fe +Glc +FE:GLC'	Cz10g04010.t1	Cz10g04010	10	10	hxk1-1	'+Fe'	'+Glc'	R2	46	15.50710123	15.33877694	15.50710123
Cz10g04010.t1	Fe+Glc+Fe:Glc	'+Fe +Glc +FE:GLC'	Cz10g04010.t1	Cz10g04010	10	10	hxk1-1	'+Fe'	'+Glc'	R3	47	15.68456685	15.33877694	15.68456685
Cz10g04010.t1	Fe+Glc+Fe:Glc	'+Fe +Glc +FE:GLC'	Cz10g04010.t1	Cz10g04010	10	10	hxk1-1	'+Fe'	'+Glc'	R4	48	15.4529375	15.33877694	15.4529375
Cz07g28090.t1	Fe+Glc+Fe:Glc	'+Fe +Glc +FE:GLC'	Cz07g28090.t1	Cz07g28090	15	14	WT	'-Fe'	'-Glc'	R1	1	NA	16.45860046	15.45860046
Cz07g28090.t1	Fe+Glc+Fe:Glc	'+Fe +Glc +FE:GLC'	Cz07g28090.t1	Cz07g28090	15	14	WT	'-Fe'	'-Glc'	R2	2	NA	16.45860046	15.45860046
Cz07g28090.t1	Fe+Glc+Fe:Glc	'+Fe +Glc +FE:GLC'	Cz07g28090.t1	Cz07g28090	15	14	WT	'-Fe'	'-Glc'	R3	3	NA	16.45860046	15.45860046
Cz07g28090.t1	Fe+Glc+Fe:Glc	'+Fe +Glc +FE:GLC'	Cz07g28090.t1	Cz07g28090	15	14	WT	'-Fe'	'-Glc'	R4	4	NA	16.45860046	15.45860046
Cz07g28090.t1	Fe+Glc+Fe:Glc	'+Fe +Glc +FE:GLC'	Cz07g28090.t1	Cz07g28090	15	14	hxk1-2	'-Fe'	'-Glc'	R1	17	NA	16.45860046	15.45860046
Cz07g28090.t1	Fe+Glc+Fe:Glc	'+Fe +Glc +FE:GLC'	Cz07g28090.t1	Cz07g28090	15	14	hxk1-2	'-Fe'	'-Glc'	R2	18	NA	16.45860046	15.45860046
Cz07g28090.t1	Fe+Glc+Fe:Glc	'+Fe +Glc +FE:GLC'	Cz07g28090.t1	Cz07g28090	15	14	hxk1-2	'-Fe'	'-Glc'	R4	20	NA	16.45860046	15.45860046
Cz07g28090.t1	Fe+Glc+Fe:Glc	'+Fe +Glc +FE:GLC'	Cz07g28090.t1	Cz07g28090	15	14	hxk1-1	'-Fe'	'-Glc'	R1	33	NA	16.45860046	15.45860046
Cz07g28090.t1	Fe+Glc+Fe:Glc	'+Fe +Glc +FE:GLC'	Cz07g28090.t1	Cz07g28090	15	14	hxk1-1	'-Fe'	'-Glc'	R2	34	NA	16.45860046	15.45860046
Cz07g28090.t1	Fe+Glc+Fe:Glc	'+Fe +Glc +FE:GLC'	Cz07g28090.t1	Cz07g28090	15	14	hxk1-1	'-Fe'	'-Glc'	R3	35	NA	16.45860046	15.45860046
Cz07g28090.t1	Fe+Glc+Fe:Glc	'+Fe +Glc +FE:GLC'	Cz07g28090.t1	Cz07g28090	15	14	hxk1-1	'-Fe'	'-Glc'	R4	36	NA	16.45860046	15.45860046
Cz07g28090.t1	Fe+Glc+Fe:Glc	'+Fe +Glc +FE:GLC'	Cz07g28090.t1	Cz07g28090	15	14	WT	'-Fe'	'+Glc'	R1	5	NA	16.45860046	15.45860046
Cz07g28090.t1	Fe+Glc+Fe:Glc	'+Fe +Glc +FE:GLC'	Cz07g28090.t1	Cz07g28090	15	14	WT	'-Fe'	'+Glc'	R2	6	NA	16.45860046	15.45860046
Cz07g28090.t1	Fe+Glc+Fe:Glc	'+Fe +Glc +FE:GLC'	Cz07g28090.t1	Cz07g28090	15	14	WT	'-Fe'	'+Glc'	R3	7	NA	16.45860046	15.45860046
Cz07g28090.t1	Fe+Glc+Fe:Glc	'+Fe +Glc +FE:GLC'	Cz07g28090.t1	Cz07g28090	15	14	WT	'-Fe'	'+Glc'	R4	8	NA	16.45860046	15.45860046
Cz07g28090.t1	Fe+Glc+Fe:Glc	'+Fe +Glc +FE:GLC'	Cz07g28090.t1	Cz07g28090	15	14	hxk1-2	'-Fe'	'+Glc'	R1	21	NA	16.45860046	15.45860046
Cz07g28090.t1	Fe+Glc+Fe:Glc	'+Fe +Glc +FE:GLC'	Cz07g28090.t1	Cz07g28090	15	14	hxk1-2	'-Fe'	'+Glc'	R2	22	NA	16.45860046	15.45860046
Cz07g28090.t1	Fe+Glc+Fe:Glc	'+Fe +Glc +FE:GLC'	Cz07g28090.t1	Cz07g28090	15	14	hxk1-2	'-Fe'	'+Glc'	R4	24	NA	16.45860046	15.45860046
Cz07g28090.t1	Fe+Glc+Fe:Glc	'+Fe +Glc +FE:GLC'	Cz07g28090.t1	Cz07g28090	15	14	hxk1-1	'-Fe'	'+Glc'	R2	38	16.45860046	16.45860046	16.45860046
Cz07g28090.t1	Fe+Glc+Fe:Glc	'+Fe +Glc +FE:GLC'	Cz07g28090.t1	Cz07g28090	15	14	hxk1-1	'-Fe'	'+Glc'	R3	39	16.53533625	16.45860046	16.53533625
Cz07g28090.t1	Fe+Glc+Fe:Glc	'+Fe +Glc +FE:GLC'	Cz07g28090.t1	Cz07g28090	15	14	WT	'+Fe'	'-Glc'	R1	9	18.2896819	16.45860046	18.2896819
Cz07g28090.t1	Fe+Glc+Fe:Glc	'+Fe +Glc +FE:GLC'	Cz07g28090.t1	Cz07g28090	15	14	WT	'+Fe'	'-Glc'	R2	10	18.32745135	16.45860046	18.32745135
Cz07g28090.t1	Fe+Glc+Fe:Glc	'+Fe +Glc +FE:GLC'	Cz07g28090.t1	Cz07g28090	15	14	WT	'+Fe'	'-Glc'	R4	12	18.33622321	16.45860046	18.33622321
Cz07g28090.t1	Fe+Glc+Fe:Glc	'+Fe +Glc +FE:GLC'	Cz07g28090.t1	Cz07g28090	15	14	hxk1-2	'+Fe'	'-Glc'	R1	25	17.79448067	16.45860046	17.79448067
Cz07g28090.t1	Fe+Glc+Fe:Glc	'+Fe +Glc +FE:GLC'	Cz07g28090.t1	Cz07g28090	15	14	hxk1-2	'+Fe'	'-Glc'	R2	26	17.83572018	16.45860046	17.83572018
Cz07g28090.t1	Fe+Glc+Fe:Glc	'+Fe +Glc +FE:GLC'	Cz07g28090.t1	Cz07g28090	15	14	hxk1-2	'+Fe'	'-Glc'	R3	27	17.95521715	16.45860046	17.95521715
Cz07g28090.t1	Fe+Glc+Fe:Glc	'+Fe +Glc +FE:GLC'	Cz07g28090.t1	Cz07g28090	15	14	hxk1-2	'+Fe'	'-Glc'	R4	28	17.91238815	16.45860046	17.91238815
Cz07g28090.t1	Fe+Glc+Fe:Glc	'+Fe +Glc +FE:GLC'	Cz07g28090.t1	Cz07g28090	15	14	hxk1-1	'+Fe'	'-Glc'	R1	41	19.86351088	16.45860046	19.86351088
Cz07g28090.t1	Fe+Glc+Fe:Glc	'+Fe +Glc +FE:GLC'	Cz07g28090.t1	Cz07g28090	15	14	hxk1-1	'+Fe'	'-Glc'	R2	42	19.73942238	16.45860046	19.73942238
Cz07g28090.t1	Fe+Glc+Fe:Glc	'+Fe +Glc +FE:GLC'	Cz07g28090.t1	Cz07g28090	15	14	hxk1-1	'+Fe'	'-Glc'	R3	43	19.92440663	16.45860046	19.92440663
Cz07g28090.t1	Fe+Glc+Fe:Glc	'+Fe +Glc +FE:GLC'	Cz07g28090.t1	Cz07g28090	15	14	hxk1-1	'+Fe'	'-Glc'	R4	44	19.78142451	16.45860046	19.78142451
Cz07g28090.t1	Fe+Glc+Fe:Glc	'+Fe +Glc +FE:GLC'	Cz07g28090.t1	Cz07g28090	15	14	WT	'+Fe'	'+Glc'	R1	13	19.89857101	16.45860046	19.89857101
Cz07g28090.t1	Fe+Glc+Fe:Glc	'+Fe +Glc +FE:GLC'	Cz07g28090.t1	Cz07g28090	15	14	WT	'+Fe'	'+Glc'	R2	14	20.15091508	16.45860046	20.15091508
Cz07g28090.t1	Fe+Glc+Fe:Glc	'+Fe +Glc +FE:GLC'	Cz07g28090.t1	Cz07g28090	15	14	WT	'+Fe'	'+Glc'	R3	15	19.97553855	16.45860046	19.97553855
Cz07g28090.t1	Fe+Glc+Fe:Glc	'+Fe +Glc +FE:GLC'	Cz07g28090.t1	Cz07g28090	15	14	WT	'+Fe'	'+Glc'	R4	16	19.917495	16.45860046	19.917495
Cz07g28090.t1	Fe+Glc+Fe:Glc	'+Fe +Glc +FE:GLC'	Cz07g28090.t1	Cz07g28090	15	14	hxk1-2	'+Fe'	'+Glc'	R1	29	20.35312523	16.45860046	20.35312523
Cz07g28090.t1	Fe+Glc+Fe:Glc	'+Fe +Glc +FE:GLC'	Cz07g28090.t1	Cz07g28090	15	14	hxk1-2	'+Fe'	'+Glc'	R2	30	20.13622154	16.45860046	20.13622154
Cz07g28090.t1	Fe+Glc+Fe:Glc	'+Fe +Glc +FE:GLC'	Cz07g28090.t1	Cz07g28090	15	14	hxk1-2	'+Fe'	'+Glc'	R3	31	20.50339099	16.45860046	20.50339099
Cz07g28090.t1	Fe+Glc+Fe:Glc	'+Fe +Glc +FE:GLC'	Cz07g28090.t1	Cz07g28090	15	14	hxk1-2	'+Fe'	'+Glc'	R4	32	20.30382041	16.45860046	20.30382041
Cz07g28090.t1	Fe+Glc+Fe:Glc	'+Fe +Glc +FE:GLC'	Cz07g28090.t1	Cz07g28090	15	14	hxk1-1	'+Fe'	'+Glc'	R1	45	19.25902038	16.45860046	19.25902038
Cz07g28090.t1	Fe+Glc+Fe:Glc	'+Fe +Glc +FE:GLC'	Cz07g28090.t1	Cz07g28090	15	14	hxk1-1	'+Fe'	'+Glc'	R2	46	19.17385393	16.45860046	19.17385393
Cz07g28090.t1	Fe+Glc+Fe:Glc	'+Fe +Glc +FE:GLC'	Cz07g28090.t1	Cz07g28090	15	14	hxk1-1	'+Fe'	'+Glc'	R3	47	19.21704126	16.45860046	19.21704126
Cz07g28090.t1	Fe+Glc+Fe:Glc	'+Fe +Glc +FE:GLC'	Cz07g28090.t1	Cz07g28090	15	14	hxk1-1	'+Fe'	'+Glc'	R4	48	19.15622884	16.45860046	19.15622884
Cz05g10180.t1	Fe+Glc+Fe:Glc	'+Fe +Glc +FE:GLC'	Cz05g10180.t1	Cz05g10180	5	5	WT	'-Fe'	'-Glc'	R1	1	NA	14.21443967	13.21443967
Cz05g10180.t1	Fe+Glc+Fe:Glc	'+Fe +Glc +FE:GLC'	Cz05g10180.t1	Cz05g10180	5	5	WT	'-Fe'	'-Glc'	R2	2	NA	14.21443967	13.21443967
Cz05g10180.t1	Fe+Glc+Fe:Glc	'+Fe +Glc +FE:GLC'	Cz05g10180.t1	Cz05g10180	5	5	WT	'-Fe'	'-Glc'	R3	3	NA	14.21443967	13.21443967
Cz05g10180.t1	Fe+Glc+Fe:Glc	'+Fe +Glc +FE:GLC'	Cz05g10180.t1	Cz05g10180	5	5	WT	'-Fe'	'-Glc'	R4	4	NA	14.21443967	13.21443967
Cz05g10180.t1	Fe+Glc+Fe:Glc	'+Fe +Glc +FE:GLC'	Cz05g10180.t1	Cz05g10180	5	5	hxk1-2	'-Fe'	'-Glc'	R1	17	NA	14.21443967	13.21443967
Cz05g10180.t1	Fe+Glc+Fe:Glc	'+Fe +Glc +FE:GLC'	Cz05g10180.t1	Cz05g10180	5	5	hxk1-2	'-Fe'	'-Glc'	R2	18	NA	14.21443967	13.21443967
Cz05g10180.t1	Fe+Glc+Fe:Glc	'+Fe +Glc +FE:GLC'	Cz05g10180.t1	Cz05g10180	5	5	hxk1-2	'-Fe'	'-Glc'	R4	20	NA	14.21443967	13.21443967
Cz05g10180.t1	Fe+Glc+Fe:Glc	'+Fe +Glc +FE:GLC'	Cz05g10180.t1	Cz05g10180	5	5	hxk1-1	'-Fe'	'-Glc'	R1	33	14.43380917	14.21443967	14.43380917
Cz05g10180.t1	Fe+Glc+Fe:Glc	'+Fe +Glc +FE:GLC'	Cz05g10180.t1	Cz05g10180	5	5	hxk1-1	'-Fe'	'-Glc'	R2	34	14.21443967	14.21443967	14.21443967
Cz05g10180.t1	Fe+Glc+Fe:Glc	'+Fe +Glc +FE:GLC'	Cz05g10180.t1	Cz05g10180	5	5	hxk1-1	'-Fe'	'-Glc'	R3	35	15.19751245	14.21443967	15.19751245
Cz05g10180.t1	Fe+Glc+Fe:Glc	'+Fe +Glc +FE:GLC'	Cz05g10180.t1	Cz05g10180	5	5	hxk1-1	'-Fe'	'-Glc'	R4	36	15.08019045	14.21443967	15.08019045
Cz05g10180.t1	Fe+Glc+Fe:Glc	'+Fe +Glc +FE:GLC'	Cz05g10180.t1	Cz05g10180	5	5	WT	'-Fe'	'+Glc'	R1	5	NA	14.21443967	13.21443967
Cz05g10180.t1	Fe+Glc+Fe:Glc	'+Fe +Glc +FE:GLC'	Cz05g10180.t1	Cz05g10180	5	5	WT	'-Fe'	'+Glc'	R2	6	NA	14.21443967	13.21443967
Cz05g10180.t1	Fe+Glc+Fe:Glc	'+Fe +Glc +FE:GLC'	Cz05g10180.t1	Cz05g10180	5	5	WT	'-Fe'	'+Glc'	R3	7	NA	14.21443967	13.21443967
Cz05g10180.t1	Fe+Glc+Fe:Glc	'+Fe +Glc +FE:GLC'	Cz05g10180.t1	Cz05g10180	5	5	WT	'-Fe'	'+Glc'	R4	8	NA	14.21443967	13.21443967
Cz05g10180.t1	Fe+Glc+Fe:Glc	'+Fe +Glc +FE:GLC'	Cz05g10180.t1	Cz05g10180	5	5	hxk1-2	'-Fe'	'+Glc'	R1	21	NA	14.21443967	13.21443967
Cz05g10180.t1	Fe+Glc+Fe:Glc	'+Fe +Glc +FE:GLC'	Cz05g10180.t1	Cz05g10180	5	5	hxk1-2	'-Fe'	'+Glc'	R2	22	NA	14.21443967	13.21443967
Cz05g10180.t1	Fe+Glc+Fe:Glc	'+Fe +Glc +FE:GLC'	Cz05g10180.t1	Cz05g10180	5	5	hxk1-2	'-Fe'	'+Glc'	R4	24	NA	14.21443967	13.21443967
Cz05g10180.t1	Fe+Glc+Fe:Glc	'+Fe +Glc +FE:GLC'	Cz05g10180.t1	Cz05g10180	5	5	hxk1-1	'-Fe'	'+Glc'	R2	38	NA	14.21443967	13.21443967
Cz05g10180.t1	Fe+Glc+Fe:Glc	'+Fe +Glc +FE:GLC'	Cz05g10180.t1	Cz05g10180	5	5	hxk1-1	'-Fe'	'+Glc'	R3	39	NA	14.21443967	13.21443967
Cz05g10180.t1	Fe+Glc+Fe:Glc	'+Fe +Glc +FE:GLC'	Cz05g10180.t1	Cz05g10180	5	5	WT	'+Fe'	'-Glc'	R1	9	NA	14.21443967	13.21443967
Cz05g10180.t1	Fe+Glc+Fe:Glc	'+Fe +Glc +FE:GLC'	Cz05g10180.t1	Cz05g10180	5	5	WT	'+Fe'	'-Glc'	R2	10	NA	14.21443967	13.21443967
Cz05g10180.t1	Fe+Glc+Fe:Glc	'+Fe +Glc +FE:GLC'	Cz05g10180.t1	Cz05g10180	5	5	WT	'+Fe'	'-Glc'	R4	12	NA	14.21443967	13.21443967
Cz05g10180.t1	Fe+Glc+Fe:Glc	'+Fe +Glc +FE:GLC'	Cz05g10180.t1	Cz05g10180	5	5	hxk1-2	'+Fe'	'-Glc'	R1	25	NA	14.21443967	13.21443967
Cz05g10180.t1	Fe+Glc+Fe:Glc	'+Fe +Glc +FE:GLC'	Cz05g10180.t1	Cz05g10180	5	5	hxk1-2	'+Fe'	'-Glc'	R2	26	NA	14.21443967	13.21443967
Cz05g10180.t1	Fe+Glc+Fe:Glc	'+Fe +Glc +FE:GLC'	Cz05g10180.t1	Cz05g10180	5	5	hxk1-2	'+Fe'	'-Glc'	R3	27	NA	14.21443967	13.21443967
Cz05g10180.t1	Fe+Glc+Fe:Glc	'+Fe +Glc +FE:GLC'	Cz05g10180.t1	Cz05g10180	5	5	hxk1-2	'+Fe'	'-Glc'	R4	28	NA	14.21443967	13.21443967
Cz05g10180.t1	Fe+Glc+Fe:Glc	'+Fe +Glc +FE:GLC'	Cz05g10180.t1	Cz05g10180	5	5	hxk1-1	'+Fe'	'-Glc'	R1	41	16.30197163	14.21443967	16.30197163
Cz05g10180.t1	Fe+Glc+Fe:Glc	'+Fe +Glc +FE:GLC'	Cz05g10180.t1	Cz05g10180	5	5	hxk1-1	'+Fe'	'-Glc'	R2	42	16.34912321	14.21443967	16.34912321
Cz05g10180.t1	Fe+Glc+Fe:Glc	'+Fe +Glc +FE:GLC'	Cz05g10180.t1	Cz05g10180	5	5	hxk1-1	'+Fe'	'-Glc'	R3	43	16.35530922	14.21443967	16.35530922
Cz05g10180.t1	Fe+Glc+Fe:Glc	'+Fe +Glc +FE:GLC'	Cz05g10180.t1	Cz05g10180	5	5	hxk1-1	'+Fe'	'-Glc'	R4	44	15.85398652	14.21443967	15.85398652
Cz05g10180.t1	Fe+Glc+Fe:Glc	'+Fe +Glc +FE:GLC'	Cz05g10180.t1	Cz05g10180	5	5	WT	'+Fe'	'+Glc'	R1	13	19.13442175	14.21443967	19.13442175
Cz05g10180.t1	Fe+Glc+Fe:Glc	'+Fe +Glc +FE:GLC'	Cz05g10180.t1	Cz05g10180	5	5	WT	'+Fe'	'+Glc'	R2	14	19.15574818	14.21443967	19.15574818
Cz05g10180.t1	Fe+Glc+Fe:Glc	'+Fe +Glc +FE:GLC'	Cz05g10180.t1	Cz05g10180	5	5	WT	'+Fe'	'+Glc'	R3	15	19.37555288	14.21443967	19.37555288
Cz05g10180.t1	Fe+Glc+Fe:Glc	'+Fe +Glc +FE:GLC'	Cz05g10180.t1	Cz05g10180	5	5	WT	'+Fe'	'+Glc'	R4	16	19.41371032	14.21443967	19.41371032
Cz05g10180.t1	Fe+Glc+Fe:Glc	'+Fe +Glc +FE:GLC'	Cz05g10180.t1	Cz05g10180	5	5	hxk1-2	'+Fe'	'+Glc'	R1	29	19.08532294	14.21443967	19.08532294
Cz05g10180.t1	Fe+Glc+Fe:Glc	'+Fe +Glc +FE:GLC'	Cz05g10180.t1	Cz05g10180	5	5	hxk1-2	'+Fe'	'+Glc'	R2	30	19.05927346	14.21443967	19.05927346
Cz05g10180.t1	Fe+Glc+Fe:Glc	'+Fe +Glc +FE:GLC'	Cz05g10180.t1	Cz05g10180	5	5	hxk1-2	'+Fe'	'+Glc'	R3	31	19.2465105	14.21443967	19.2465105
Cz05g10180.t1	Fe+Glc+Fe:Glc	'+Fe +Glc +FE:GLC'	Cz05g10180.t1	Cz05g10180	5	5	hxk1-2	'+Fe'	'+Glc'	R4	32	19.14076275	14.21443967	19.14076275
Cz05g10180.t1	Fe+Glc+Fe:Glc	'+Fe +Glc +FE:GLC'	Cz05g10180.t1	Cz05g10180	5	5	hxk1-1	'+Fe'	'+Glc'	R1	45	18.76089797	14.21443967	18.76089797
Cz05g10180.t1	Fe+Glc+Fe:Glc	'+Fe +Glc +FE:GLC'	Cz05g10180.t1	Cz05g10180	5	5	hxk1-1	'+Fe'	'+Glc'	R2	46	18.71294881	14.21443967	18.71294881
Cz05g10180.t1	Fe+Glc+Fe:Glc	'+Fe +Glc +FE:GLC'	Cz05g10180.t1	Cz05g10180	5	5	hxk1-1	'+Fe'	'+Glc'	R3	47	18.88075543	14.21443967	18.88075543
Cz05g10180.t1	Fe+Glc+Fe:Glc	'+Fe +Glc +FE:GLC'	Cz05g10180.t1	Cz05g10180	5	5	hxk1-1	'+Fe'	'+Glc'	R4	48	18.87571559	14.21443967	18.87571559
Cz10g24240.t1	Fe+Glc+Fe:Glc	'+Fe +Glc +FE:GLC'	Cz10g24240.t1	Cz10g24240	18	15	WT	'-Fe'	'-Glc'	R1	1	NA	17.2405088	16.2405088
Cz10g24240.t1	Fe+Glc+Fe:Glc	'+Fe +Glc +FE:GLC'	Cz10g24240.t1	Cz10g24240	18	15	WT	'-Fe'	'-Glc'	R2	2	NA	17.2405088	16.2405088
Cz10g24240.t1	Fe+Glc+Fe:Glc	'+Fe +Glc +FE:GLC'	Cz10g24240.t1	Cz10g24240	18	15	WT	'-Fe'	'-Glc'	R3	3	NA	17.2405088	16.2405088
Cz10g24240.t1	Fe+Glc+Fe:Glc	'+Fe +Glc +FE:GLC'	Cz10g24240.t1	Cz10g24240	18	15	WT	'-Fe'	'-Glc'	R4	4	NA	17.2405088	16.2405088
Cz10g24240.t1	Fe+Glc+Fe:Glc	'+Fe +Glc +FE:GLC'	Cz10g24240.t1	Cz10g24240	18	15	hxk1-2	'-Fe'	'-Glc'	R1	17	NA	17.2405088	16.2405088
Cz10g24240.t1	Fe+Glc+Fe:Glc	'+Fe +Glc +FE:GLC'	Cz10g24240.t1	Cz10g24240	18	15	hxk1-2	'-Fe'	'-Glc'	R2	18	NA	17.2405088	16.2405088
Cz10g24240.t1	Fe+Glc+Fe:Glc	'+Fe +Glc +FE:GLC'	Cz10g24240.t1	Cz10g24240	18	15	hxk1-2	'-Fe'	'-Glc'	R4	20	NA	17.2405088	16.2405088
Cz10g24240.t1	Fe+Glc+Fe:Glc	'+Fe +Glc +FE:GLC'	Cz10g24240.t1	Cz10g24240	18	15	hxk1-1	'-Fe'	'-Glc'	R1	33	NA	17.2405088	16.2405088
Cz10g24240.t1	Fe+Glc+Fe:Glc	'+Fe +Glc +FE:GLC'	Cz10g24240.t1	Cz10g24240	18	15	hxk1-1	'-Fe'	'-Glc'	R2	34	NA	17.2405088	16.2405088
Cz10g24240.t1	Fe+Glc+Fe:Glc	'+Fe +Glc +FE:GLC'	Cz10g24240.t1	Cz10g24240	18	15	hxk1-1	'-Fe'	'-Glc'	R3	35	NA	17.2405088	16.2405088
Cz10g24240.t1	Fe+Glc+Fe:Glc	'+Fe +Glc +FE:GLC'	Cz10g24240.t1	Cz10g24240	18	15	hxk1-1	'-Fe'	'-Glc'	R4	36	NA	17.2405088	16.2405088
Cz10g24240.t1	Fe+Glc+Fe:Glc	'+Fe +Glc +FE:GLC'	Cz10g24240.t1	Cz10g24240	18	15	WT	'-Fe'	'+Glc'	R1	5	NA	17.2405088	16.2405088
Cz10g24240.t1	Fe+Glc+Fe:Glc	'+Fe +Glc +FE:GLC'	Cz10g24240.t1	Cz10g24240	18	15	WT	'-Fe'	'+Glc'	R2	6	NA	17.2405088	16.2405088
Cz10g24240.t1	Fe+Glc+Fe:Glc	'+Fe +Glc +FE:GLC'	Cz10g24240.t1	Cz10g24240	18	15	WT	'-Fe'	'+Glc'	R3	7	NA	17.2405088	16.2405088
Cz10g24240.t1	Fe+Glc+Fe:Glc	'+Fe +Glc +FE:GLC'	Cz10g24240.t1	Cz10g24240	18	15	WT	'-Fe'	'+Glc'	R4	8	NA	17.2405088	16.2405088
Cz10g24240.t1	Fe+Glc+Fe:Glc	'+Fe +Glc +FE:GLC'	Cz10g24240.t1	Cz10g24240	18	15	hxk1-2	'-Fe'	'+Glc'	R1	21	NA	17.2405088	16.2405088
Cz10g24240.t1	Fe+Glc+Fe:Glc	'+Fe +Glc +FE:GLC'	Cz10g24240.t1	Cz10g24240	18	15	hxk1-2	'-Fe'	'+Glc'	R2	22	NA	17.2405088	16.2405088
Cz10g24240.t1	Fe+Glc+Fe:Glc	'+Fe +Glc +FE:GLC'	Cz10g24240.t1	Cz10g24240	18	15	hxk1-2	'-Fe'	'+Glc'	R4	24	NA	17.2405088	16.2405088
Cz10g24240.t1	Fe+Glc+Fe:Glc	'+Fe +Glc +FE:GLC'	Cz10g24240.t1	Cz10g24240	18	15	hxk1-1	'-Fe'	'+Glc'	R2	38	18.92544646	17.2405088	18.92544646
Cz10g24240.t1	Fe+Glc+Fe:Glc	'+Fe +Glc +FE:GLC'	Cz10g24240.t1	Cz10g24240	18	15	hxk1-1	'-Fe'	'+Glc'	R3	39	18.70525064	17.2405088	18.70525064
Cz10g24240.t1	Fe+Glc+Fe:Glc	'+Fe +Glc +FE:GLC'	Cz10g24240.t1	Cz10g24240	18	15	WT	'+Fe'	'-Glc'	R1	9	17.80783387	17.2405088	17.80783387
Cz10g24240.t1	Fe+Glc+Fe:Glc	'+Fe +Glc +FE:GLC'	Cz10g24240.t1	Cz10g24240	18	15	WT	'+Fe'	'-Glc'	R2	10	17.93659408	17.2405088	17.93659408
Cz10g24240.t1	Fe+Glc+Fe:Glc	'+Fe +Glc +FE:GLC'	Cz10g24240.t1	Cz10g24240	18	15	WT	'+Fe'	'-Glc'	R4	12	17.88514735	17.2405088	17.88514735
Cz10g24240.t1	Fe+Glc+Fe:Glc	'+Fe +Glc +FE:GLC'	Cz10g24240.t1	Cz10g24240	18	15	hxk1-2	'+Fe'	'-Glc'	R1	25	17.32004949	17.2405088	17.32004949
Cz10g24240.t1	Fe+Glc+Fe:Glc	'+Fe +Glc +FE:GLC'	Cz10g24240.t1	Cz10g24240	18	15	hxk1-2	'+Fe'	'-Glc'	R2	26	17.2405088	17.2405088	17.2405088
Cz10g24240.t1	Fe+Glc+Fe:Glc	'+Fe +Glc +FE:GLC'	Cz10g24240.t1	Cz10g24240	18	15	hxk1-2	'+Fe'	'-Glc'	R3	27	17.45466408	17.2405088	17.45466408
Cz10g24240.t1	Fe+Glc+Fe:Glc	'+Fe +Glc +FE:GLC'	Cz10g24240.t1	Cz10g24240	18	15	hxk1-2	'+Fe'	'-Glc'	R4	28	17.28085242	17.2405088	17.28085242
Cz10g24240.t1	Fe+Glc+Fe:Glc	'+Fe +Glc +FE:GLC'	Cz10g24240.t1	Cz10g24240	18	15	hxk1-1	'+Fe'	'-Glc'	R1	41	NA	17.2405088	16.2405088
Cz10g24240.t1	Fe+Glc+Fe:Glc	'+Fe +Glc +FE:GLC'	Cz10g24240.t1	Cz10g24240	18	15	hxk1-1	'+Fe'	'-Glc'	R2	42	NA	17.2405088	16.2405088
Cz10g24240.t1	Fe+Glc+Fe:Glc	'+Fe +Glc +FE:GLC'	Cz10g24240.t1	Cz10g24240	18	15	hxk1-1	'+Fe'	'-Glc'	R3	43	NA	17.2405088	16.2405088
Cz10g24240.t1	Fe+Glc+Fe:Glc	'+Fe +Glc +FE:GLC'	Cz10g24240.t1	Cz10g24240	18	15	hxk1-1	'+Fe'	'-Glc'	R4	44	NA	17.2405088	16.2405088
Cz10g24240.t1	Fe+Glc+Fe:Glc	'+Fe +Glc +FE:GLC'	Cz10g24240.t1	Cz10g24240	18	15	WT	'+Fe'	'+Glc'	R1	13	22.28470081	17.2405088	22.28470081
Cz10g24240.t1	Fe+Glc+Fe:Glc	'+Fe +Glc +FE:GLC'	Cz10g24240.t1	Cz10g24240	18	15	WT	'+Fe'	'+Glc'	R2	14	22.05457264	17.2405088	22.05457264
Cz10g24240.t1	Fe+Glc+Fe:Glc	'+Fe +Glc +FE:GLC'	Cz10g24240.t1	Cz10g24240	18	15	WT	'+Fe'	'+Glc'	R3	15	22.30393124	17.2405088	22.30393124
Cz10g24240.t1	Fe+Glc+Fe:Glc	'+Fe +Glc +FE:GLC'	Cz10g24240.t1	Cz10g24240	18	15	WT	'+Fe'	'+Glc'	R4	16	22.33014264	17.2405088	22.33014264
Cz10g24240.t1	Fe+Glc+Fe:Glc	'+Fe +Glc +FE:GLC'	Cz10g24240.t1	Cz10g24240	18	15	hxk1-2	'+Fe'	'+Glc'	R1	29	20.57724482	17.2405088	20.57724482
Cz10g24240.t1	Fe+Glc+Fe:Glc	'+Fe +Glc +FE:GLC'	Cz10g24240.t1	Cz10g24240	18	15	hxk1-2	'+Fe'	'+Glc'	R2	30	20.56342227	17.2405088	20.56342227
Cz10g24240.t1	Fe+Glc+Fe:Glc	'+Fe +Glc +FE:GLC'	Cz10g24240.t1	Cz10g24240	18	15	hxk1-2	'+Fe'	'+Glc'	R3	31	20.42057693	17.2405088	20.42057693
Cz10g24240.t1	Fe+Glc+Fe:Glc	'+Fe +Glc +FE:GLC'	Cz10g24240.t1	Cz10g24240	18	15	hxk1-2	'+Fe'	'+Glc'	R4	32	20.57102688	17.2405088	20.57102688
Cz10g24240.t1	Fe+Glc+Fe:Glc	'+Fe +Glc +FE:GLC'	Cz10g24240.t1	Cz10g24240	18	15	hxk1-1	'+Fe'	'+Glc'	R1	45	19.50735183	17.2405088	19.50735183
Cz10g24240.t1	Fe+Glc+Fe:Glc	'+Fe +Glc +FE:GLC'	Cz10g24240.t1	Cz10g24240	18	15	hxk1-1	'+Fe'	'+Glc'	R2	46	19.58373085	17.2405088	19.58373085
Cz10g24240.t1	Fe+Glc+Fe:Glc	'+Fe +Glc +FE:GLC'	Cz10g24240.t1	Cz10g24240	18	15	hxk1-1	'+Fe'	'+Glc'	R3	47	19.53733236	17.2405088	19.53733236
Cz10g24240.t1	Fe+Glc+Fe:Glc	'+Fe +Glc +FE:GLC'	Cz10g24240.t1	Cz10g24240	18	15	hxk1-1	'+Fe'	'+Glc'	R4	48	19.51594939	17.2405088	19.51594939
Cz04g40050.t1	Fe+Glc+Fe:Glc	'+Fe +Glc +FE:GLC'	Cz04g40050.t1	Cz04g40050	4	4	WT	'-Fe'	'-Glc'	R1	1	NA	15.76724314	14.76724314
Cz04g40050.t1	Fe+Glc+Fe:Glc	'+Fe +Glc +FE:GLC'	Cz04g40050.t1	Cz04g40050	4	4	WT	'-Fe'	'-Glc'	R2	2	NA	15.76724314	14.76724314
Cz04g40050.t1	Fe+Glc+Fe:Glc	'+Fe +Glc +FE:GLC'	Cz04g40050.t1	Cz04g40050	4	4	WT	'-Fe'	'-Glc'	R3	3	NA	15.76724314	14.76724314
Cz04g40050.t1	Fe+Glc+Fe:Glc	'+Fe +Glc +FE:GLC'	Cz04g40050.t1	Cz04g40050	4	4	WT	'-Fe'	'-Glc'	R4	4	NA	15.76724314	14.76724314
Cz04g40050.t1	Fe+Glc+Fe:Glc	'+Fe +Glc +FE:GLC'	Cz04g40050.t1	Cz04g40050	4	4	hxk1-2	'-Fe'	'-Glc'	R1	17	NA	15.76724314	14.76724314
Cz04g40050.t1	Fe+Glc+Fe:Glc	'+Fe +Glc +FE:GLC'	Cz04g40050.t1	Cz04g40050	4	4	hxk1-2	'-Fe'	'-Glc'	R2	18	NA	15.76724314	14.76724314
Cz04g40050.t1	Fe+Glc+Fe:Glc	'+Fe +Glc +FE:GLC'	Cz04g40050.t1	Cz04g40050	4	4	hxk1-2	'-Fe'	'-Glc'	R4	20	NA	15.76724314	14.76724314
Cz04g40050.t1	Fe+Glc+Fe:Glc	'+Fe +Glc +FE:GLC'	Cz04g40050.t1	Cz04g40050	4	4	hxk1-1	'-Fe'	'-Glc'	R1	33	18.04175751	15.76724314	18.04175751
Cz04g40050.t1	Fe+Glc+Fe:Glc	'+Fe +Glc +FE:GLC'	Cz04g40050.t1	Cz04g40050	4	4	hxk1-1	'-Fe'	'-Glc'	R2	34	18.10199915	15.76724314	18.10199915
Cz04g40050.t1	Fe+Glc+Fe:Glc	'+Fe +Glc +FE:GLC'	Cz04g40050.t1	Cz04g40050	4	4	hxk1-1	'-Fe'	'-Glc'	R3	35	18.33142233	15.76724314	18.33142233
Cz04g40050.t1	Fe+Glc+Fe:Glc	'+Fe +Glc +FE:GLC'	Cz04g40050.t1	Cz04g40050	4	4	hxk1-1	'-Fe'	'-Glc'	R4	36	18.25110158	15.76724314	18.25110158
Cz04g40050.t1	Fe+Glc+Fe:Glc	'+Fe +Glc +FE:GLC'	Cz04g40050.t1	Cz04g40050	4	4	WT	'-Fe'	'+Glc'	R1	5	NA	15.76724314	14.76724314
Cz04g40050.t1	Fe+Glc+Fe:Glc	'+Fe +Glc +FE:GLC'	Cz04g40050.t1	Cz04g40050	4	4	WT	'-Fe'	'+Glc'	R2	6	NA	15.76724314	14.76724314
Cz04g40050.t1	Fe+Glc+Fe:Glc	'+Fe +Glc +FE:GLC'	Cz04g40050.t1	Cz04g40050	4	4	WT	'-Fe'	'+Glc'	R3	7	NA	15.76724314	14.76724314
Cz04g40050.t1	Fe+Glc+Fe:Glc	'+Fe +Glc +FE:GLC'	Cz04g40050.t1	Cz04g40050	4	4	WT	'-Fe'	'+Glc'	R4	8	NA	15.76724314	14.76724314
Cz04g40050.t1	Fe+Glc+Fe:Glc	'+Fe +Glc +FE:GLC'	Cz04g40050.t1	Cz04g40050	4	4	hxk1-2	'-Fe'	'+Glc'	R1	21	NA	15.76724314	14.76724314
Cz04g40050.t1	Fe+Glc+Fe:Glc	'+Fe +Glc +FE:GLC'	Cz04g40050.t1	Cz04g40050	4	4	hxk1-2	'-Fe'	'+Glc'	R2	22	NA	15.76724314	14.76724314
Cz04g40050.t1	Fe+Glc+Fe:Glc	'+Fe +Glc +FE:GLC'	Cz04g40050.t1	Cz04g40050	4	4	hxk1-2	'-Fe'	'+Glc'	R4	24	NA	15.76724314	14.76724314
Cz04g40050.t1	Fe+Glc+Fe:Glc	'+Fe +Glc +FE:GLC'	Cz04g40050.t1	Cz04g40050	4	4	hxk1-1	'-Fe'	'+Glc'	R2	38	17.25986744	15.76724314	17.25986744
Cz04g40050.t1	Fe+Glc+Fe:Glc	'+Fe +Glc +FE:GLC'	Cz04g40050.t1	Cz04g40050	4	4	hxk1-1	'-Fe'	'+Glc'	R3	39	17.10145819	15.76724314	17.10145819
Cz04g40050.t1	Fe+Glc+Fe:Glc	'+Fe +Glc +FE:GLC'	Cz04g40050.t1	Cz04g40050	4	4	WT	'+Fe'	'-Glc'	R1	9	NA	15.76724314	14.76724314
Cz04g40050.t1	Fe+Glc+Fe:Glc	'+Fe +Glc +FE:GLC'	Cz04g40050.t1	Cz04g40050	4	4	WT	'+Fe'	'-Glc'	R2	10	NA	15.76724314	14.76724314
Cz04g40050.t1	Fe+Glc+Fe:Glc	'+Fe +Glc +FE:GLC'	Cz04g40050.t1	Cz04g40050	4	4	WT	'+Fe'	'-Glc'	R4	12	NA	15.76724314	14.76724314
Cz04g40050.t1	Fe+Glc+Fe:Glc	'+Fe +Glc +FE:GLC'	Cz04g40050.t1	Cz04g40050	4	4	hxk1-2	'+Fe'	'-Glc'	R1	25	NA	15.76724314	14.76724314
Cz04g40050.t1	Fe+Glc+Fe:Glc	'+Fe +Glc +FE:GLC'	Cz04g40050.t1	Cz04g40050	4	4	hxk1-2	'+Fe'	'-Glc'	R2	26	NA	15.76724314	14.76724314
Cz04g40050.t1	Fe+Glc+Fe:Glc	'+Fe +Glc +FE:GLC'	Cz04g40050.t1	Cz04g40050	4	4	hxk1-2	'+Fe'	'-Glc'	R3	27	NA	15.76724314	14.76724314
Cz04g40050.t1	Fe+Glc+Fe:Glc	'+Fe +Glc +FE:GLC'	Cz04g40050.t1	Cz04g40050	4	4	hxk1-2	'+Fe'	'-Glc'	R4	28	NA	15.76724314	14.76724314
Cz04g40050.t1	Fe+Glc+Fe:Glc	'+Fe +Glc +FE:GLC'	Cz04g40050.t1	Cz04g40050	4	4	hxk1-1	'+Fe'	'-Glc'	R1	41	15.76724314	15.76724314	15.76724314
Cz04g40050.t1	Fe+Glc+Fe:Glc	'+Fe +Glc +FE:GLC'	Cz04g40050.t1	Cz04g40050	4	4	hxk1-1	'+Fe'	'-Glc'	R2	42	16.10534267	15.76724314	16.10534267
Cz04g40050.t1	Fe+Glc+Fe:Glc	'+Fe +Glc +FE:GLC'	Cz04g40050.t1	Cz04g40050	4	4	hxk1-1	'+Fe'	'-Glc'	R3	43	16.1303526	15.76724314	16.1303526
Cz04g40050.t1	Fe+Glc+Fe:Glc	'+Fe +Glc +FE:GLC'	Cz04g40050.t1	Cz04g40050	4	4	hxk1-1	'+Fe'	'-Glc'	R4	44	16.35532138	15.76724314	16.35532138
Cz04g40050.t1	Fe+Glc+Fe:Glc	'+Fe +Glc +FE:GLC'	Cz04g40050.t1	Cz04g40050	4	4	WT	'+Fe'	'+Glc'	R1	13	19.11246136	15.76724314	19.11246136
Cz04g40050.t1	Fe+Glc+Fe:Glc	'+Fe +Glc +FE:GLC'	Cz04g40050.t1	Cz04g40050	4	4	WT	'+Fe'	'+Glc'	R2	14	19.09439734	15.76724314	19.09439734
Cz04g40050.t1	Fe+Glc+Fe:Glc	'+Fe +Glc +FE:GLC'	Cz04g40050.t1	Cz04g40050	4	4	WT	'+Fe'	'+Glc'	R3	15	19.29145066	15.76724314	19.29145066
Cz04g40050.t1	Fe+Glc+Fe:Glc	'+Fe +Glc +FE:GLC'	Cz04g40050.t1	Cz04g40050	4	4	WT	'+Fe'	'+Glc'	R4	16	19.11514848	15.76724314	19.11514848
Cz04g40050.t1	Fe+Glc+Fe:Glc	'+Fe +Glc +FE:GLC'	Cz04g40050.t1	Cz04g40050	4	4	hxk1-2	'+Fe'	'+Glc'	R1	29	18.64638285	15.76724314	18.64638285
Cz04g40050.t1	Fe+Glc+Fe:Glc	'+Fe +Glc +FE:GLC'	Cz04g40050.t1	Cz04g40050	4	4	hxk1-2	'+Fe'	'+Glc'	R2	30	18.60963958	15.76724314	18.60963958
Cz04g40050.t1	Fe+Glc+Fe:Glc	'+Fe +Glc +FE:GLC'	Cz04g40050.t1	Cz04g40050	4	4	hxk1-2	'+Fe'	'+Glc'	R3	31	18.5038097	15.76724314	18.5038097
Cz04g40050.t1	Fe+Glc+Fe:Glc	'+Fe +Glc +FE:GLC'	Cz04g40050.t1	Cz04g40050	4	4	hxk1-2	'+Fe'	'+Glc'	R4	32	18.65780082	15.76724314	18.65780082
Cz04g40050.t1	Fe+Glc+Fe:Glc	'+Fe +Glc +FE:GLC'	Cz04g40050.t1	Cz04g40050	4	4	hxk1-1	'+Fe'	'+Glc'	R1	45	19.17125388	15.76724314	19.17125388
Cz04g40050.t1	Fe+Glc+Fe:Glc	'+Fe +Glc +FE:GLC'	Cz04g40050.t1	Cz04g40050	4	4	hxk1-1	'+Fe'	'+Glc'	R2	46	19.27708032	15.76724314	19.27708032
Cz04g40050.t1	Fe+Glc+Fe:Glc	'+Fe +Glc +FE:GLC'	Cz04g40050.t1	Cz04g40050	4	4	hxk1-1	'+Fe'	'+Glc'	R3	47	19.34105701	15.76724314	19.34105701
Cz04g40050.t1	Fe+Glc+Fe:Glc	'+Fe +Glc +FE:GLC'	Cz04g40050.t1	Cz04g40050	4	4	hxk1-1	'+Fe'	'+Glc'	R4	48	19.03677671	15.76724314	19.03677671
Cz01g14260.t1	Fe+Glc+Fe:Glc	'+Fe +Glc +FE:GLC'	Cz01g14260.t1	Cz01g14260	5	5	WT	'-Fe'	'-Glc'	R1	1	NA	14.09850903	13.09850903
Cz01g14260.t1	Fe+Glc+Fe:Glc	'+Fe +Glc +FE:GLC'	Cz01g14260.t1	Cz01g14260	5	5	WT	'-Fe'	'-Glc'	R2	2	NA	14.09850903	13.09850903
Cz01g14260.t1	Fe+Glc+Fe:Glc	'+Fe +Glc +FE:GLC'	Cz01g14260.t1	Cz01g14260	5	5	WT	'-Fe'	'-Glc'	R3	3	NA	14.09850903	13.09850903
Cz01g14260.t1	Fe+Glc+Fe:Glc	'+Fe +Glc +FE:GLC'	Cz01g14260.t1	Cz01g14260	5	5	WT	'-Fe'	'-Glc'	R4	4	NA	14.09850903	13.09850903
Cz01g14260.t1	Fe+Glc+Fe:Glc	'+Fe +Glc +FE:GLC'	Cz01g14260.t1	Cz01g14260	5	5	hxk1-2	'-Fe'	'-Glc'	R1	17	NA	14.09850903	13.09850903
Cz01g14260.t1	Fe+Glc+Fe:Glc	'+Fe +Glc +FE:GLC'	Cz01g14260.t1	Cz01g14260	5	5	hxk1-2	'-Fe'	'-Glc'	R2	18	NA	14.09850903	13.09850903
Cz01g14260.t1	Fe+Glc+Fe:Glc	'+Fe +Glc +FE:GLC'	Cz01g14260.t1	Cz01g14260	5	5	hxk1-2	'-Fe'	'-Glc'	R4	20	NA	14.09850903	13.09850903
Cz01g14260.t1	Fe+Glc+Fe:Glc	'+Fe +Glc +FE:GLC'	Cz01g14260.t1	Cz01g14260	5	5	hxk1-1	'-Fe'	'-Glc'	R1	33	14.37184864	14.09850903	14.37184864
Cz01g14260.t1	Fe+Glc+Fe:Glc	'+Fe +Glc +FE:GLC'	Cz01g14260.t1	Cz01g14260	5	5	hxk1-1	'-Fe'	'-Glc'	R2	34	14.57104887	14.09850903	14.57104887
Cz01g14260.t1	Fe+Glc+Fe:Glc	'+Fe +Glc +FE:GLC'	Cz01g14260.t1	Cz01g14260	5	5	hxk1-1	'-Fe'	'-Glc'	R3	35	14.09850903	14.09850903	14.09850903
Cz01g14260.t1	Fe+Glc+Fe:Glc	'+Fe +Glc +FE:GLC'	Cz01g14260.t1	Cz01g14260	5	5	hxk1-1	'-Fe'	'-Glc'	R4	36	14.88504036	14.09850903	14.88504036
Cz01g14260.t1	Fe+Glc+Fe:Glc	'+Fe +Glc +FE:GLC'	Cz01g14260.t1	Cz01g14260	5	5	WT	'-Fe'	'+Glc'	R1	5	15.36169463	14.09850903	15.36169463
Cz01g14260.t1	Fe+Glc+Fe:Glc	'+Fe +Glc +FE:GLC'	Cz01g14260.t1	Cz01g14260	5	5	WT	'-Fe'	'+Glc'	R2	6	15.25654752	14.09850903	15.25654752
Cz01g14260.t1	Fe+Glc+Fe:Glc	'+Fe +Glc +FE:GLC'	Cz01g14260.t1	Cz01g14260	5	5	WT	'-Fe'	'+Glc'	R3	7	15.61254436	14.09850903	15.61254436
Cz01g14260.t1	Fe+Glc+Fe:Glc	'+Fe +Glc +FE:GLC'	Cz01g14260.t1	Cz01g14260	5	5	WT	'-Fe'	'+Glc'	R4	8	15.43808566	14.09850903	15.43808566
Cz01g14260.t1	Fe+Glc+Fe:Glc	'+Fe +Glc +FE:GLC'	Cz01g14260.t1	Cz01g14260	5	5	hxk1-2	'-Fe'	'+Glc'	R1	21	15.33928115	14.09850903	15.33928115
Cz01g14260.t1	Fe+Glc+Fe:Glc	'+Fe +Glc +FE:GLC'	Cz01g14260.t1	Cz01g14260	5	5	hxk1-2	'-Fe'	'+Glc'	R2	22	15.14889382	14.09850903	15.14889382
Cz01g14260.t1	Fe+Glc+Fe:Glc	'+Fe +Glc +FE:GLC'	Cz01g14260.t1	Cz01g14260	5	5	hxk1-2	'-Fe'	'+Glc'	R4	24	15.60129933	14.09850903	15.60129933
Cz01g14260.t1	Fe+Glc+Fe:Glc	'+Fe +Glc +FE:GLC'	Cz01g14260.t1	Cz01g14260	5	5	hxk1-1	'-Fe'	'+Glc'	R2	38	NA	14.09850903	13.09850903
Cz01g14260.t1	Fe+Glc+Fe:Glc	'+Fe +Glc +FE:GLC'	Cz01g14260.t1	Cz01g14260	5	5	hxk1-1	'-Fe'	'+Glc'	R3	39	NA	14.09850903	13.09850903
Cz01g14260.t1	Fe+Glc+Fe:Glc	'+Fe +Glc +FE:GLC'	Cz01g14260.t1	Cz01g14260	5	5	WT	'+Fe'	'-Glc'	R1	9	NA	14.09850903	13.09850903
Cz01g14260.t1	Fe+Glc+Fe:Glc	'+Fe +Glc +FE:GLC'	Cz01g14260.t1	Cz01g14260	5	5	WT	'+Fe'	'-Glc'	R2	10	NA	14.09850903	13.09850903
Cz01g14260.t1	Fe+Glc+Fe:Glc	'+Fe +Glc +FE:GLC'	Cz01g14260.t1	Cz01g14260	5	5	WT	'+Fe'	'-Glc'	R4	12	NA	14.09850903	13.09850903
Cz01g14260.t1	Fe+Glc+Fe:Glc	'+Fe +Glc +FE:GLC'	Cz01g14260.t1	Cz01g14260	5	5	hxk1-2	'+Fe'	'-Glc'	R1	25	NA	14.09850903	13.09850903
Cz01g14260.t1	Fe+Glc+Fe:Glc	'+Fe +Glc +FE:GLC'	Cz01g14260.t1	Cz01g14260	5	5	hxk1-2	'+Fe'	'-Glc'	R2	26	NA	14.09850903	13.09850903
Cz01g14260.t1	Fe+Glc+Fe:Glc	'+Fe +Glc +FE:GLC'	Cz01g14260.t1	Cz01g14260	5	5	hxk1-2	'+Fe'	'-Glc'	R3	27	NA	14.09850903	13.09850903
Cz01g14260.t1	Fe+Glc+Fe:Glc	'+Fe +Glc +FE:GLC'	Cz01g14260.t1	Cz01g14260	5	5	hxk1-2	'+Fe'	'-Glc'	R4	28	NA	14.09850903	13.09850903
Cz01g14260.t1	Fe+Glc+Fe:Glc	'+Fe +Glc +FE:GLC'	Cz01g14260.t1	Cz01g14260	5	5	hxk1-1	'+Fe'	'-Glc'	R1	41	15.27692389	14.09850903	15.27692389
Cz01g14260.t1	Fe+Glc+Fe:Glc	'+Fe +Glc +FE:GLC'	Cz01g14260.t1	Cz01g14260	5	5	hxk1-1	'+Fe'	'-Glc'	R2	42	15.26147117	14.09850903	15.26147117
Cz01g14260.t1	Fe+Glc+Fe:Glc	'+Fe +Glc +FE:GLC'	Cz01g14260.t1	Cz01g14260	5	5	hxk1-1	'+Fe'	'-Glc'	R3	43	15.43617386	14.09850903	15.43617386
Cz01g14260.t1	Fe+Glc+Fe:Glc	'+Fe +Glc +FE:GLC'	Cz01g14260.t1	Cz01g14260	5	5	hxk1-1	'+Fe'	'-Glc'	R4	44	14.94773191	14.09850903	14.94773191
Cz01g14260.t1	Fe+Glc+Fe:Glc	'+Fe +Glc +FE:GLC'	Cz01g14260.t1	Cz01g14260	5	5	WT	'+Fe'	'+Glc'	R1	13	19.97967312	14.09850903	19.97967312
Cz01g14260.t1	Fe+Glc+Fe:Glc	'+Fe +Glc +FE:GLC'	Cz01g14260.t1	Cz01g14260	5	5	WT	'+Fe'	'+Glc'	R2	14	19.89830771	14.09850903	19.89830771
Cz01g14260.t1	Fe+Glc+Fe:Glc	'+Fe +Glc +FE:GLC'	Cz01g14260.t1	Cz01g14260	5	5	WT	'+Fe'	'+Glc'	R3	15	20.01714135	14.09850903	20.01714135
Cz01g14260.t1	Fe+Glc+Fe:Glc	'+Fe +Glc +FE:GLC'	Cz01g14260.t1	Cz01g14260	5	5	WT	'+Fe'	'+Glc'	R4	16	20.04492871	14.09850903	20.04492871
Cz01g14260.t1	Fe+Glc+Fe:Glc	'+Fe +Glc +FE:GLC'	Cz01g14260.t1	Cz01g14260	5	5	hxk1-2	'+Fe'	'+Glc'	R1	29	20.14850813	14.09850903	20.14850813
Cz01g14260.t1	Fe+Glc+Fe:Glc	'+Fe +Glc +FE:GLC'	Cz01g14260.t1	Cz01g14260	5	5	hxk1-2	'+Fe'	'+Glc'	R2	30	20.16005883	14.09850903	20.16005883
Cz01g14260.t1	Fe+Glc+Fe:Glc	'+Fe +Glc +FE:GLC'	Cz01g14260.t1	Cz01g14260	5	5	hxk1-2	'+Fe'	'+Glc'	R3	31	20.09292792	14.09850903	20.09292792
Cz01g14260.t1	Fe+Glc+Fe:Glc	'+Fe +Glc +FE:GLC'	Cz01g14260.t1	Cz01g14260	5	5	hxk1-2	'+Fe'	'+Glc'	R4	32	19.97674038	14.09850903	19.97674038
Cz01g14260.t1	Fe+Glc+Fe:Glc	'+Fe +Glc +FE:GLC'	Cz01g14260.t1	Cz01g14260	5	5	hxk1-1	'+Fe'	'+Glc'	R1	45	16.61311206	14.09850903	16.61311206
Cz01g14260.t1	Fe+Glc+Fe:Glc	'+Fe +Glc +FE:GLC'	Cz01g14260.t1	Cz01g14260	5	5	hxk1-1	'+Fe'	'+Glc'	R2	46	16.44672582	14.09850903	16.44672582
Cz01g14260.t1	Fe+Glc+Fe:Glc	'+Fe +Glc +FE:GLC'	Cz01g14260.t1	Cz01g14260	5	5	hxk1-1	'+Fe'	'+Glc'	R3	47	16.41600771	14.09850903	16.41600771
Cz01g14260.t1	Fe+Glc+Fe:Glc	'+Fe +Glc +FE:GLC'	Cz01g14260.t1	Cz01g14260	5	5	hxk1-1	'+Fe'	'+Glc'	R4	48	16.28786357	14.09850903	16.28786357
Cz09g14150.t1	Fe+Glc+Fe:Glc	'+Fe +Glc +FE:GLC'	Cz09g14150.t1	Cz09g14150	2	2	WT	'-Fe'	'-Glc'	R1	1	NA	15.50866456	14.50866456
Cz09g14150.t1	Fe+Glc+Fe:Glc	'+Fe +Glc +FE:GLC'	Cz09g14150.t1	Cz09g14150	2	2	WT	'-Fe'	'-Glc'	R2	2	NA	15.50866456	14.50866456
Cz09g14150.t1	Fe+Glc+Fe:Glc	'+Fe +Glc +FE:GLC'	Cz09g14150.t1	Cz09g14150	2	2	WT	'-Fe'	'-Glc'	R3	3	NA	15.50866456	14.50866456
Cz09g14150.t1	Fe+Glc+Fe:Glc	'+Fe +Glc +FE:GLC'	Cz09g14150.t1	Cz09g14150	2	2	WT	'-Fe'	'-Glc'	R4	4	NA	15.50866456	14.50866456
Cz09g14150.t1	Fe+Glc+Fe:Glc	'+Fe +Glc +FE:GLC'	Cz09g14150.t1	Cz09g14150	2	2	hxk1-2	'-Fe'	'-Glc'	R1	17	NA	15.50866456	14.50866456
Cz09g14150.t1	Fe+Glc+Fe:Glc	'+Fe +Glc +FE:GLC'	Cz09g14150.t1	Cz09g14150	2	2	hxk1-2	'-Fe'	'-Glc'	R2	18	NA	15.50866456	14.50866456
Cz09g14150.t1	Fe+Glc+Fe:Glc	'+Fe +Glc +FE:GLC'	Cz09g14150.t1	Cz09g14150	2	2	hxk1-2	'-Fe'	'-Glc'	R4	20	NA	15.50866456	14.50866456
Cz09g14150.t1	Fe+Glc+Fe:Glc	'+Fe +Glc +FE:GLC'	Cz09g14150.t1	Cz09g14150	2	2	hxk1-1	'-Fe'	'-Glc'	R1	33	NA	15.50866456	14.50866456
Cz09g14150.t1	Fe+Glc+Fe:Glc	'+Fe +Glc +FE:GLC'	Cz09g14150.t1	Cz09g14150	2	2	hxk1-1	'-Fe'	'-Glc'	R2	34	NA	15.50866456	14.50866456
Cz09g14150.t1	Fe+Glc+Fe:Glc	'+Fe +Glc +FE:GLC'	Cz09g14150.t1	Cz09g14150	2	2	hxk1-1	'-Fe'	'-Glc'	R3	35	NA	15.50866456	14.50866456
Cz09g14150.t1	Fe+Glc+Fe:Glc	'+Fe +Glc +FE:GLC'	Cz09g14150.t1	Cz09g14150	2	2	hxk1-1	'-Fe'	'-Glc'	R4	36	NA	15.50866456	14.50866456
Cz09g14150.t1	Fe+Glc+Fe:Glc	'+Fe +Glc +FE:GLC'	Cz09g14150.t1	Cz09g14150	2	2	WT	'-Fe'	'+Glc'	R1	5	NA	15.50866456	14.50866456
Cz09g14150.t1	Fe+Glc+Fe:Glc	'+Fe +Glc +FE:GLC'	Cz09g14150.t1	Cz09g14150	2	2	WT	'-Fe'	'+Glc'	R2	6	NA	15.50866456	14.50866456
Cz09g14150.t1	Fe+Glc+Fe:Glc	'+Fe +Glc +FE:GLC'	Cz09g14150.t1	Cz09g14150	2	2	WT	'-Fe'	'+Glc'	R3	7	NA	15.50866456	14.50866456
Cz09g14150.t1	Fe+Glc+Fe:Glc	'+Fe +Glc +FE:GLC'	Cz09g14150.t1	Cz09g14150	2	2	WT	'-Fe'	'+Glc'	R4	8	NA	15.50866456	14.50866456
Cz09g14150.t1	Fe+Glc+Fe:Glc	'+Fe +Glc +FE:GLC'	Cz09g14150.t1	Cz09g14150	2	2	hxk1-2	'-Fe'	'+Glc'	R1	21	NA	15.50866456	14.50866456
Cz09g14150.t1	Fe+Glc+Fe:Glc	'+Fe +Glc +FE:GLC'	Cz09g14150.t1	Cz09g14150	2	2	hxk1-2	'-Fe'	'+Glc'	R2	22	NA	15.50866456	14.50866456
Cz09g14150.t1	Fe+Glc+Fe:Glc	'+Fe +Glc +FE:GLC'	Cz09g14150.t1	Cz09g14150	2	2	hxk1-2	'-Fe'	'+Glc'	R4	24	NA	15.50866456	14.50866456
Cz09g14150.t1	Fe+Glc+Fe:Glc	'+Fe +Glc +FE:GLC'	Cz09g14150.t1	Cz09g14150	2	2	hxk1-1	'-Fe'	'+Glc'	R2	38	NA	15.50866456	14.50866456
Cz09g14150.t1	Fe+Glc+Fe:Glc	'+Fe +Glc +FE:GLC'	Cz09g14150.t1	Cz09g14150	2	2	hxk1-1	'-Fe'	'+Glc'	R3	39	NA	15.50866456	14.50866456
Cz09g14150.t1	Fe+Glc+Fe:Glc	'+Fe +Glc +FE:GLC'	Cz09g14150.t1	Cz09g14150	2	2	WT	'+Fe'	'-Glc'	R1	9	NA	15.50866456	14.50866456
Cz09g14150.t1	Fe+Glc+Fe:Glc	'+Fe +Glc +FE:GLC'	Cz09g14150.t1	Cz09g14150	2	2	WT	'+Fe'	'-Glc'	R2	10	NA	15.50866456	14.50866456
Cz09g14150.t1	Fe+Glc+Fe:Glc	'+Fe +Glc +FE:GLC'	Cz09g14150.t1	Cz09g14150	2	2	WT	'+Fe'	'-Glc'	R4	12	NA	15.50866456	14.50866456
Cz09g14150.t1	Fe+Glc+Fe:Glc	'+Fe +Glc +FE:GLC'	Cz09g14150.t1	Cz09g14150	2	2	hxk1-2	'+Fe'	'-Glc'	R1	25	NA	15.50866456	14.50866456
Cz09g14150.t1	Fe+Glc+Fe:Glc	'+Fe +Glc +FE:GLC'	Cz09g14150.t1	Cz09g14150	2	2	hxk1-2	'+Fe'	'-Glc'	R2	26	NA	15.50866456	14.50866456
Cz09g14150.t1	Fe+Glc+Fe:Glc	'+Fe +Glc +FE:GLC'	Cz09g14150.t1	Cz09g14150	2	2	hxk1-2	'+Fe'	'-Glc'	R3	27	NA	15.50866456	14.50866456
Cz09g14150.t1	Fe+Glc+Fe:Glc	'+Fe +Glc +FE:GLC'	Cz09g14150.t1	Cz09g14150	2	2	hxk1-2	'+Fe'	'-Glc'	R4	28	NA	15.50866456	14.50866456
Cz09g14150.t1	Fe+Glc+Fe:Glc	'+Fe +Glc +FE:GLC'	Cz09g14150.t1	Cz09g14150	2	2	hxk1-1	'+Fe'	'-Glc'	R1	41	15.73745044	15.50866456	15.73745044
Cz09g14150.t1	Fe+Glc+Fe:Glc	'+Fe +Glc +FE:GLC'	Cz09g14150.t1	Cz09g14150	2	2	hxk1-1	'+Fe'	'-Glc'	R2	42	15.56375827	15.50866456	15.56375827
Cz09g14150.t1	Fe+Glc+Fe:Glc	'+Fe +Glc +FE:GLC'	Cz09g14150.t1	Cz09g14150	2	2	hxk1-1	'+Fe'	'-Glc'	R3	43	15.81193464	15.50866456	15.81193464
Cz09g14150.t1	Fe+Glc+Fe:Glc	'+Fe +Glc +FE:GLC'	Cz09g14150.t1	Cz09g14150	2	2	hxk1-1	'+Fe'	'-Glc'	R4	44	15.50866456	15.50866456	15.50866456
Cz09g14150.t1	Fe+Glc+Fe:Glc	'+Fe +Glc +FE:GLC'	Cz09g14150.t1	Cz09g14150	2	2	WT	'+Fe'	'+Glc'	R1	13	17.11198277	15.50866456	17.11198277
Cz09g14150.t1	Fe+Glc+Fe:Glc	'+Fe +Glc +FE:GLC'	Cz09g14150.t1	Cz09g14150	2	2	WT	'+Fe'	'+Glc'	R2	14	17.22753847	15.50866456	17.22753847
Cz09g14150.t1	Fe+Glc+Fe:Glc	'+Fe +Glc +FE:GLC'	Cz09g14150.t1	Cz09g14150	2	2	WT	'+Fe'	'+Glc'	R3	15	17.06688729	15.50866456	17.06688729
Cz09g14150.t1	Fe+Glc+Fe:Glc	'+Fe +Glc +FE:GLC'	Cz09g14150.t1	Cz09g14150	2	2	WT	'+Fe'	'+Glc'	R4	16	17.14608791	15.50866456	17.14608791
Cz09g14150.t1	Fe+Glc+Fe:Glc	'+Fe +Glc +FE:GLC'	Cz09g14150.t1	Cz09g14150	2	2	hxk1-2	'+Fe'	'+Glc'	R1	29	17.04655387	15.50866456	17.04655387
Cz09g14150.t1	Fe+Glc+Fe:Glc	'+Fe +Glc +FE:GLC'	Cz09g14150.t1	Cz09g14150	2	2	hxk1-2	'+Fe'	'+Glc'	R2	30	17.07312501	15.50866456	17.07312501
Cz09g14150.t1	Fe+Glc+Fe:Glc	'+Fe +Glc +FE:GLC'	Cz09g14150.t1	Cz09g14150	2	2	hxk1-2	'+Fe'	'+Glc'	R3	31	17.03624755	15.50866456	17.03624755
Cz09g14150.t1	Fe+Glc+Fe:Glc	'+Fe +Glc +FE:GLC'	Cz09g14150.t1	Cz09g14150	2	2	hxk1-2	'+Fe'	'+Glc'	R4	32	17.00471086	15.50866456	17.00471086
Cz09g14150.t1	Fe+Glc+Fe:Glc	'+Fe +Glc +FE:GLC'	Cz09g14150.t1	Cz09g14150	2	2	hxk1-1	'+Fe'	'+Glc'	R1	45	16.77701638	15.50866456	16.77701638
Cz09g14150.t1	Fe+Glc+Fe:Glc	'+Fe +Glc +FE:GLC'	Cz09g14150.t1	Cz09g14150	2	2	hxk1-1	'+Fe'	'+Glc'	R2	46	17.21158086	15.50866456	17.21158086
Cz09g14150.t1	Fe+Glc+Fe:Glc	'+Fe +Glc +FE:GLC'	Cz09g14150.t1	Cz09g14150	2	2	hxk1-1	'+Fe'	'+Glc'	R3	47	16.670106	15.50866456	16.670106
Cz09g14150.t1	Fe+Glc+Fe:Glc	'+Fe +Glc +FE:GLC'	Cz09g14150.t1	Cz09g14150	2	2	hxk1-1	'+Fe'	'+Glc'	R4	48	16.83950116	15.50866456	16.83950116
Cz02g28260.t1	Fe+Glc+Fe:Glc	'+Fe +Glc +FE:GLC'	Cz02g28260.t1	Cz02g28260	5	5	WT	'-Fe'	'-Glc'	R1	1	NA	12.36494507	11.36494507
Cz02g28260.t1	Fe+Glc+Fe:Glc	'+Fe +Glc +FE:GLC'	Cz02g28260.t1	Cz02g28260	5	5	WT	'-Fe'	'-Glc'	R2	2	NA	12.36494507	11.36494507
Cz02g28260.t1	Fe+Glc+Fe:Glc	'+Fe +Glc +FE:GLC'	Cz02g28260.t1	Cz02g28260	5	5	WT	'-Fe'	'-Glc'	R3	3	NA	12.36494507	11.36494507
Cz02g28260.t1	Fe+Glc+Fe:Glc	'+Fe +Glc +FE:GLC'	Cz02g28260.t1	Cz02g28260	5	5	WT	'-Fe'	'-Glc'	R4	4	NA	12.36494507	11.36494507
Cz02g28260.t1	Fe+Glc+Fe:Glc	'+Fe +Glc +FE:GLC'	Cz02g28260.t1	Cz02g28260	5	5	hxk1-2	'-Fe'	'-Glc'	R1	17	NA	12.36494507	11.36494507
Cz02g28260.t1	Fe+Glc+Fe:Glc	'+Fe +Glc +FE:GLC'	Cz02g28260.t1	Cz02g28260	5	5	hxk1-2	'-Fe'	'-Glc'	R2	18	NA	12.36494507	11.36494507
Cz02g28260.t1	Fe+Glc+Fe:Glc	'+Fe +Glc +FE:GLC'	Cz02g28260.t1	Cz02g28260	5	5	hxk1-2	'-Fe'	'-Glc'	R4	20	NA	12.36494507	11.36494507
Cz02g28260.t1	Fe+Glc+Fe:Glc	'+Fe +Glc +FE:GLC'	Cz02g28260.t1	Cz02g28260	5	5	hxk1-1	'-Fe'	'-Glc'	R1	33	NA	12.36494507	11.36494507
Cz02g28260.t1	Fe+Glc+Fe:Glc	'+Fe +Glc +FE:GLC'	Cz02g28260.t1	Cz02g28260	5	5	hxk1-1	'-Fe'	'-Glc'	R2	34	NA	12.36494507	11.36494507
Cz02g28260.t1	Fe+Glc+Fe:Glc	'+Fe +Glc +FE:GLC'	Cz02g28260.t1	Cz02g28260	5	5	hxk1-1	'-Fe'	'-Glc'	R3	35	12.36494507	12.36494507	12.36494507
Cz02g28260.t1	Fe+Glc+Fe:Glc	'+Fe +Glc +FE:GLC'	Cz02g28260.t1	Cz02g28260	5	5	hxk1-1	'-Fe'	'-Glc'	R4	36	NA	12.36494507	11.36494507
Cz02g28260.t1	Fe+Glc+Fe:Glc	'+Fe +Glc +FE:GLC'	Cz02g28260.t1	Cz02g28260	5	5	WT	'-Fe'	'+Glc'	R1	5	NA	12.36494507	11.36494507
Cz02g28260.t1	Fe+Glc+Fe:Glc	'+Fe +Glc +FE:GLC'	Cz02g28260.t1	Cz02g28260	5	5	WT	'-Fe'	'+Glc'	R2	6	NA	12.36494507	11.36494507
Cz02g28260.t1	Fe+Glc+Fe:Glc	'+Fe +Glc +FE:GLC'	Cz02g28260.t1	Cz02g28260	5	5	WT	'-Fe'	'+Glc'	R3	7	NA	12.36494507	11.36494507
Cz02g28260.t1	Fe+Glc+Fe:Glc	'+Fe +Glc +FE:GLC'	Cz02g28260.t1	Cz02g28260	5	5	WT	'-Fe'	'+Glc'	R4	8	NA	12.36494507	11.36494507
Cz02g28260.t1	Fe+Glc+Fe:Glc	'+Fe +Glc +FE:GLC'	Cz02g28260.t1	Cz02g28260	5	5	hxk1-2	'-Fe'	'+Glc'	R1	21	NA	12.36494507	11.36494507
Cz02g28260.t1	Fe+Glc+Fe:Glc	'+Fe +Glc +FE:GLC'	Cz02g28260.t1	Cz02g28260	5	5	hxk1-2	'-Fe'	'+Glc'	R2	22	NA	12.36494507	11.36494507
Cz02g28260.t1	Fe+Glc+Fe:Glc	'+Fe +Glc +FE:GLC'	Cz02g28260.t1	Cz02g28260	5	5	hxk1-2	'-Fe'	'+Glc'	R4	24	NA	12.36494507	11.36494507
Cz02g28260.t1	Fe+Glc+Fe:Glc	'+Fe +Glc +FE:GLC'	Cz02g28260.t1	Cz02g28260	5	5	hxk1-1	'-Fe'	'+Glc'	R2	38	NA	12.36494507	11.36494507
Cz02g28260.t1	Fe+Glc+Fe:Glc	'+Fe +Glc +FE:GLC'	Cz02g28260.t1	Cz02g28260	5	5	hxk1-1	'-Fe'	'+Glc'	R3	39	NA	12.36494507	11.36494507
Cz02g28260.t1	Fe+Glc+Fe:Glc	'+Fe +Glc +FE:GLC'	Cz02g28260.t1	Cz02g28260	5	5	WT	'+Fe'	'-Glc'	R1	9	NA	12.36494507	11.36494507
Cz02g28260.t1	Fe+Glc+Fe:Glc	'+Fe +Glc +FE:GLC'	Cz02g28260.t1	Cz02g28260	5	5	WT	'+Fe'	'-Glc'	R2	10	NA	12.36494507	11.36494507
Cz02g28260.t1	Fe+Glc+Fe:Glc	'+Fe +Glc +FE:GLC'	Cz02g28260.t1	Cz02g28260	5	5	WT	'+Fe'	'-Glc'	R4	12	NA	12.36494507	11.36494507
Cz02g28260.t1	Fe+Glc+Fe:Glc	'+Fe +Glc +FE:GLC'	Cz02g28260.t1	Cz02g28260	5	5	hxk1-2	'+Fe'	'-Glc'	R1	25	NA	12.36494507	11.36494507
Cz02g28260.t1	Fe+Glc+Fe:Glc	'+Fe +Glc +FE:GLC'	Cz02g28260.t1	Cz02g28260	5	5	hxk1-2	'+Fe'	'-Glc'	R2	26	NA	12.36494507	11.36494507
Cz02g28260.t1	Fe+Glc+Fe:Glc	'+Fe +Glc +FE:GLC'	Cz02g28260.t1	Cz02g28260	5	5	hxk1-2	'+Fe'	'-Glc'	R3	27	NA	12.36494507	11.36494507
Cz02g28260.t1	Fe+Glc+Fe:Glc	'+Fe +Glc +FE:GLC'	Cz02g28260.t1	Cz02g28260	5	5	hxk1-2	'+Fe'	'-Glc'	R4	28	NA	12.36494507	11.36494507
Cz02g28260.t1	Fe+Glc+Fe:Glc	'+Fe +Glc +FE:GLC'	Cz02g28260.t1	Cz02g28260	5	5	hxk1-1	'+Fe'	'-Glc'	R1	41	NA	12.36494507	11.36494507
Cz02g28260.t1	Fe+Glc+Fe:Glc	'+Fe +Glc +FE:GLC'	Cz02g28260.t1	Cz02g28260	5	5	hxk1-1	'+Fe'	'-Glc'	R2	42	NA	12.36494507	11.36494507
Cz02g28260.t1	Fe+Glc+Fe:Glc	'+Fe +Glc +FE:GLC'	Cz02g28260.t1	Cz02g28260	5	5	hxk1-1	'+Fe'	'-Glc'	R3	43	NA	12.36494507	11.36494507
Cz02g28260.t1	Fe+Glc+Fe:Glc	'+Fe +Glc +FE:GLC'	Cz02g28260.t1	Cz02g28260	5	5	hxk1-1	'+Fe'	'-Glc'	R4	44	NA	12.36494507	11.36494507
Cz02g28260.t1	Fe+Glc+Fe:Glc	'+Fe +Glc +FE:GLC'	Cz02g28260.t1	Cz02g28260	5	5	WT	'+Fe'	'+Glc'	R1	13	18.33820304	12.36494507	18.33820304
Cz02g28260.t1	Fe+Glc+Fe:Glc	'+Fe +Glc +FE:GLC'	Cz02g28260.t1	Cz02g28260	5	5	WT	'+Fe'	'+Glc'	R2	14	18.13547062	12.36494507	18.13547062
Cz02g28260.t1	Fe+Glc+Fe:Glc	'+Fe +Glc +FE:GLC'	Cz02g28260.t1	Cz02g28260	5	5	WT	'+Fe'	'+Glc'	R3	15	18.12775205	12.36494507	18.12775205
Cz02g28260.t1	Fe+Glc+Fe:Glc	'+Fe +Glc +FE:GLC'	Cz02g28260.t1	Cz02g28260	5	5	WT	'+Fe'	'+Glc'	R4	16	18.45182942	12.36494507	18.45182942
Cz02g28260.t1	Fe+Glc+Fe:Glc	'+Fe +Glc +FE:GLC'	Cz02g28260.t1	Cz02g28260	5	5	hxk1-2	'+Fe'	'+Glc'	R1	29	17.91207148	12.36494507	17.91207148
Cz02g28260.t1	Fe+Glc+Fe:Glc	'+Fe +Glc +FE:GLC'	Cz02g28260.t1	Cz02g28260	5	5	hxk1-2	'+Fe'	'+Glc'	R2	30	17.89556451	12.36494507	17.89556451
Cz02g28260.t1	Fe+Glc+Fe:Glc	'+Fe +Glc +FE:GLC'	Cz02g28260.t1	Cz02g28260	5	5	hxk1-2	'+Fe'	'+Glc'	R3	31	18.11773584	12.36494507	18.11773584
Cz02g28260.t1	Fe+Glc+Fe:Glc	'+Fe +Glc +FE:GLC'	Cz02g28260.t1	Cz02g28260	5	5	hxk1-2	'+Fe'	'+Glc'	R4	32	17.89787699	12.36494507	17.89787699
Cz02g28260.t1	Fe+Glc+Fe:Glc	'+Fe +Glc +FE:GLC'	Cz02g28260.t1	Cz02g28260	5	5	hxk1-1	'+Fe'	'+Glc'	R1	45	NA	12.36494507	11.36494507
Cz02g28260.t1	Fe+Glc+Fe:Glc	'+Fe +Glc +FE:GLC'	Cz02g28260.t1	Cz02g28260	5	5	hxk1-1	'+Fe'	'+Glc'	R2	46	NA	12.36494507	11.36494507
Cz02g28260.t1	Fe+Glc+Fe:Glc	'+Fe +Glc +FE:GLC'	Cz02g28260.t1	Cz02g28260	5	5	hxk1-1	'+Fe'	'+Glc'	R3	47	NA	12.36494507	11.36494507
Cz02g28260.t1	Fe+Glc+Fe:Glc	'+Fe +Glc +FE:GLC'	Cz02g28260.t1	Cz02g28260	5	5	hxk1-1	'+Fe'	'+Glc'	R4	48	NA	12.36494507	11.36494507
Cz02g36050.t1	Fe+Glc+Fe:Glc	'+Fe +Glc +FE:GLC'	Cz02g36050.t1	Cz02g36050	4	4	WT	'-Fe'	'-Glc'	R1	1	NA	12.62018364	11.62018364
Cz02g36050.t1	Fe+Glc+Fe:Glc	'+Fe +Glc +FE:GLC'	Cz02g36050.t1	Cz02g36050	4	4	WT	'-Fe'	'-Glc'	R2	2	NA	12.62018364	11.62018364
Cz02g36050.t1	Fe+Glc+Fe:Glc	'+Fe +Glc +FE:GLC'	Cz02g36050.t1	Cz02g36050	4	4	WT	'-Fe'	'-Glc'	R3	3	NA	12.62018364	11.62018364
Cz02g36050.t1	Fe+Glc+Fe:Glc	'+Fe +Glc +FE:GLC'	Cz02g36050.t1	Cz02g36050	4	4	WT	'-Fe'	'-Glc'	R4	4	NA	12.62018364	11.62018364
Cz02g36050.t1	Fe+Glc+Fe:Glc	'+Fe +Glc +FE:GLC'	Cz02g36050.t1	Cz02g36050	4	4	hxk1-2	'-Fe'	'-Glc'	R1	17	NA	12.62018364	11.62018364
Cz02g36050.t1	Fe+Glc+Fe:Glc	'+Fe +Glc +FE:GLC'	Cz02g36050.t1	Cz02g36050	4	4	hxk1-2	'-Fe'	'-Glc'	R2	18	NA	12.62018364	11.62018364
Cz02g36050.t1	Fe+Glc+Fe:Glc	'+Fe +Glc +FE:GLC'	Cz02g36050.t1	Cz02g36050	4	4	hxk1-2	'-Fe'	'-Glc'	R4	20	NA	12.62018364	11.62018364
Cz02g36050.t1	Fe+Glc+Fe:Glc	'+Fe +Glc +FE:GLC'	Cz02g36050.t1	Cz02g36050	4	4	hxk1-1	'-Fe'	'-Glc'	R1	33	NA	12.62018364	11.62018364
Cz02g36050.t1	Fe+Glc+Fe:Glc	'+Fe +Glc +FE:GLC'	Cz02g36050.t1	Cz02g36050	4	4	hxk1-1	'-Fe'	'-Glc'	R2	34	NA	12.62018364	11.62018364
Cz02g36050.t1	Fe+Glc+Fe:Glc	'+Fe +Glc +FE:GLC'	Cz02g36050.t1	Cz02g36050	4	4	hxk1-1	'-Fe'	'-Glc'	R3	35	NA	12.62018364	11.62018364
Cz02g36050.t1	Fe+Glc+Fe:Glc	'+Fe +Glc +FE:GLC'	Cz02g36050.t1	Cz02g36050	4	4	hxk1-1	'-Fe'	'-Glc'	R4	36	NA	12.62018364	11.62018364
Cz02g36050.t1	Fe+Glc+Fe:Glc	'+Fe +Glc +FE:GLC'	Cz02g36050.t1	Cz02g36050	4	4	WT	'-Fe'	'+Glc'	R1	5	NA	12.62018364	11.62018364
Cz02g36050.t1	Fe+Glc+Fe:Glc	'+Fe +Glc +FE:GLC'	Cz02g36050.t1	Cz02g36050	4	4	WT	'-Fe'	'+Glc'	R2	6	NA	12.62018364	11.62018364
Cz02g36050.t1	Fe+Glc+Fe:Glc	'+Fe +Glc +FE:GLC'	Cz02g36050.t1	Cz02g36050	4	4	WT	'-Fe'	'+Glc'	R3	7	NA	12.62018364	11.62018364
Cz02g36050.t1	Fe+Glc+Fe:Glc	'+Fe +Glc +FE:GLC'	Cz02g36050.t1	Cz02g36050	4	4	WT	'-Fe'	'+Glc'	R4	8	NA	12.62018364	11.62018364
Cz02g36050.t1	Fe+Glc+Fe:Glc	'+Fe +Glc +FE:GLC'	Cz02g36050.t1	Cz02g36050	4	4	hxk1-2	'-Fe'	'+Glc'	R1	21	NA	12.62018364	11.62018364
Cz02g36050.t1	Fe+Glc+Fe:Glc	'+Fe +Glc +FE:GLC'	Cz02g36050.t1	Cz02g36050	4	4	hxk1-2	'-Fe'	'+Glc'	R2	22	NA	12.62018364	11.62018364
Cz02g36050.t1	Fe+Glc+Fe:Glc	'+Fe +Glc +FE:GLC'	Cz02g36050.t1	Cz02g36050	4	4	hxk1-2	'-Fe'	'+Glc'	R4	24	NA	12.62018364	11.62018364
Cz02g36050.t1	Fe+Glc+Fe:Glc	'+Fe +Glc +FE:GLC'	Cz02g36050.t1	Cz02g36050	4	4	hxk1-1	'-Fe'	'+Glc'	R2	38	NA	12.62018364	11.62018364
Cz02g36050.t1	Fe+Glc+Fe:Glc	'+Fe +Glc +FE:GLC'	Cz02g36050.t1	Cz02g36050	4	4	hxk1-1	'-Fe'	'+Glc'	R3	39	NA	12.62018364	11.62018364
Cz02g36050.t1	Fe+Glc+Fe:Glc	'+Fe +Glc +FE:GLC'	Cz02g36050.t1	Cz02g36050	4	4	WT	'+Fe'	'-Glc'	R1	9	NA	12.62018364	11.62018364
Cz02g36050.t1	Fe+Glc+Fe:Glc	'+Fe +Glc +FE:GLC'	Cz02g36050.t1	Cz02g36050	4	4	WT	'+Fe'	'-Glc'	R2	10	NA	12.62018364	11.62018364
Cz02g36050.t1	Fe+Glc+Fe:Glc	'+Fe +Glc +FE:GLC'	Cz02g36050.t1	Cz02g36050	4	4	WT	'+Fe'	'-Glc'	R4	12	NA	12.62018364	11.62018364
Cz02g36050.t1	Fe+Glc+Fe:Glc	'+Fe +Glc +FE:GLC'	Cz02g36050.t1	Cz02g36050	4	4	hxk1-2	'+Fe'	'-Glc'	R1	25	NA	12.62018364	11.62018364
Cz02g36050.t1	Fe+Glc+Fe:Glc	'+Fe +Glc +FE:GLC'	Cz02g36050.t1	Cz02g36050	4	4	hxk1-2	'+Fe'	'-Glc'	R2	26	NA	12.62018364	11.62018364
Cz02g36050.t1	Fe+Glc+Fe:Glc	'+Fe +Glc +FE:GLC'	Cz02g36050.t1	Cz02g36050	4	4	hxk1-2	'+Fe'	'-Glc'	R3	27	NA	12.62018364	11.62018364
Cz02g36050.t1	Fe+Glc+Fe:Glc	'+Fe +Glc +FE:GLC'	Cz02g36050.t1	Cz02g36050	4	4	hxk1-2	'+Fe'	'-Glc'	R4	28	NA	12.62018364	11.62018364
Cz02g36050.t1	Fe+Glc+Fe:Glc	'+Fe +Glc +FE:GLC'	Cz02g36050.t1	Cz02g36050	4	4	hxk1-1	'+Fe'	'-Glc'	R1	41	14.26716106	12.62018364	14.26716106
Cz02g36050.t1	Fe+Glc+Fe:Glc	'+Fe +Glc +FE:GLC'	Cz02g36050.t1	Cz02g36050	4	4	hxk1-1	'+Fe'	'-Glc'	R2	42	14.64601424	12.62018364	14.64601424
Cz02g36050.t1	Fe+Glc+Fe:Glc	'+Fe +Glc +FE:GLC'	Cz02g36050.t1	Cz02g36050	4	4	hxk1-1	'+Fe'	'-Glc'	R3	43	14.17681241	12.62018364	14.17681241
Cz02g36050.t1	Fe+Glc+Fe:Glc	'+Fe +Glc +FE:GLC'	Cz02g36050.t1	Cz02g36050	4	4	hxk1-1	'+Fe'	'-Glc'	R4	44	12.62018364	12.62018364	12.62018364
Cz02g36050.t1	Fe+Glc+Fe:Glc	'+Fe +Glc +FE:GLC'	Cz02g36050.t1	Cz02g36050	4	4	WT	'+Fe'	'+Glc'	R1	13	18.62404393	12.62018364	18.62404393
Cz02g36050.t1	Fe+Glc+Fe:Glc	'+Fe +Glc +FE:GLC'	Cz02g36050.t1	Cz02g36050	4	4	WT	'+Fe'	'+Glc'	R2	14	18.41012338	12.62018364	18.41012338
Cz02g36050.t1	Fe+Glc+Fe:Glc	'+Fe +Glc +FE:GLC'	Cz02g36050.t1	Cz02g36050	4	4	WT	'+Fe'	'+Glc'	R3	15	18.72232831	12.62018364	18.72232831
Cz02g36050.t1	Fe+Glc+Fe:Glc	'+Fe +Glc +FE:GLC'	Cz02g36050.t1	Cz02g36050	4	4	WT	'+Fe'	'+Glc'	R4	16	18.83422857	12.62018364	18.83422857
Cz02g36050.t1	Fe+Glc+Fe:Glc	'+Fe +Glc +FE:GLC'	Cz02g36050.t1	Cz02g36050	4	4	hxk1-2	'+Fe'	'+Glc'	R1	29	18.7062333	12.62018364	18.7062333
Cz02g36050.t1	Fe+Glc+Fe:Glc	'+Fe +Glc +FE:GLC'	Cz02g36050.t1	Cz02g36050	4	4	hxk1-2	'+Fe'	'+Glc'	R2	30	18.81966671	12.62018364	18.81966671
Cz02g36050.t1	Fe+Glc+Fe:Glc	'+Fe +Glc +FE:GLC'	Cz02g36050.t1	Cz02g36050	4	4	hxk1-2	'+Fe'	'+Glc'	R3	31	18.67282678	12.62018364	18.67282678
Cz02g36050.t1	Fe+Glc+Fe:Glc	'+Fe +Glc +FE:GLC'	Cz02g36050.t1	Cz02g36050	4	4	hxk1-2	'+Fe'	'+Glc'	R4	32	18.86932756	12.62018364	18.86932756
Cz02g36050.t1	Fe+Glc+Fe:Glc	'+Fe +Glc +FE:GLC'	Cz02g36050.t1	Cz02g36050	4	4	hxk1-1	'+Fe'	'+Glc'	R1	45	18.07626712	12.62018364	18.07626712
Cz02g36050.t1	Fe+Glc+Fe:Glc	'+Fe +Glc +FE:GLC'	Cz02g36050.t1	Cz02g36050	4	4	hxk1-1	'+Fe'	'+Glc'	R2	46	18.11107435	12.62018364	18.11107435
Cz02g36050.t1	Fe+Glc+Fe:Glc	'+Fe +Glc +FE:GLC'	Cz02g36050.t1	Cz02g36050	4	4	hxk1-1	'+Fe'	'+Glc'	R3	47	18.0201682	12.62018364	18.0201682
Cz02g36050.t1	Fe+Glc+Fe:Glc	'+Fe +Glc +FE:GLC'	Cz02g36050.t1	Cz02g36050	4	4	hxk1-1	'+Fe'	'+Glc'	R4	48	18.10542802	12.62018364	18.10542802
Cz07g20250.t1	Fe+Glc+Fe:Glc	'+Fe +Glc +FE:GLC'	Cz07g20250.t1	Cz07g20250	5	5	WT	'-Fe'	'-Glc'	R1	1	NA	15.27253193	14.27253193
Cz07g20250.t1	Fe+Glc+Fe:Glc	'+Fe +Glc +FE:GLC'	Cz07g20250.t1	Cz07g20250	5	5	WT	'-Fe'	'-Glc'	R2	2	NA	15.27253193	14.27253193
Cz07g20250.t1	Fe+Glc+Fe:Glc	'+Fe +Glc +FE:GLC'	Cz07g20250.t1	Cz07g20250	5	5	WT	'-Fe'	'-Glc'	R3	3	NA	15.27253193	14.27253193
Cz07g20250.t1	Fe+Glc+Fe:Glc	'+Fe +Glc +FE:GLC'	Cz07g20250.t1	Cz07g20250	5	5	WT	'-Fe'	'-Glc'	R4	4	NA	15.27253193	14.27253193
Cz07g20250.t1	Fe+Glc+Fe:Glc	'+Fe +Glc +FE:GLC'	Cz07g20250.t1	Cz07g20250	5	5	hxk1-2	'-Fe'	'-Glc'	R1	17	NA	15.27253193	14.27253193
Cz07g20250.t1	Fe+Glc+Fe:Glc	'+Fe +Glc +FE:GLC'	Cz07g20250.t1	Cz07g20250	5	5	hxk1-2	'-Fe'	'-Glc'	R2	18	NA	15.27253193	14.27253193
Cz07g20250.t1	Fe+Glc+Fe:Glc	'+Fe +Glc +FE:GLC'	Cz07g20250.t1	Cz07g20250	5	5	hxk1-2	'-Fe'	'-Glc'	R4	20	NA	15.27253193	14.27253193
Cz07g20250.t1	Fe+Glc+Fe:Glc	'+Fe +Glc +FE:GLC'	Cz07g20250.t1	Cz07g20250	5	5	hxk1-1	'-Fe'	'-Glc'	R1	33	NA	15.27253193	14.27253193
Cz07g20250.t1	Fe+Glc+Fe:Glc	'+Fe +Glc +FE:GLC'	Cz07g20250.t1	Cz07g20250	5	5	hxk1-1	'-Fe'	'-Glc'	R2	34	NA	15.27253193	14.27253193
Cz07g20250.t1	Fe+Glc+Fe:Glc	'+Fe +Glc +FE:GLC'	Cz07g20250.t1	Cz07g20250	5	5	hxk1-1	'-Fe'	'-Glc'	R3	35	NA	15.27253193	14.27253193
Cz07g20250.t1	Fe+Glc+Fe:Glc	'+Fe +Glc +FE:GLC'	Cz07g20250.t1	Cz07g20250	5	5	hxk1-1	'-Fe'	'-Glc'	R4	36	NA	15.27253193	14.27253193
Cz07g20250.t1	Fe+Glc+Fe:Glc	'+Fe +Glc +FE:GLC'	Cz07g20250.t1	Cz07g20250	5	5	WT	'-Fe'	'+Glc'	R1	5	15.6037589	15.27253193	15.6037589
Cz07g20250.t1	Fe+Glc+Fe:Glc	'+Fe +Glc +FE:GLC'	Cz07g20250.t1	Cz07g20250	5	5	WT	'-Fe'	'+Glc'	R2	6	15.74418189	15.27253193	15.74418189
Cz07g20250.t1	Fe+Glc+Fe:Glc	'+Fe +Glc +FE:GLC'	Cz07g20250.t1	Cz07g20250	5	5	WT	'-Fe'	'+Glc'	R3	7	15.83285264	15.27253193	15.83285264
Cz07g20250.t1	Fe+Glc+Fe:Glc	'+Fe +Glc +FE:GLC'	Cz07g20250.t1	Cz07g20250	5	5	WT	'-Fe'	'+Glc'	R4	8	15.71614006	15.27253193	15.71614006
Cz07g20250.t1	Fe+Glc+Fe:Glc	'+Fe +Glc +FE:GLC'	Cz07g20250.t1	Cz07g20250	5	5	hxk1-2	'-Fe'	'+Glc'	R1	21	15.35823404	15.27253193	15.35823404
Cz07g20250.t1	Fe+Glc+Fe:Glc	'+Fe +Glc +FE:GLC'	Cz07g20250.t1	Cz07g20250	5	5	hxk1-2	'-Fe'	'+Glc'	R2	22	15.27253193	15.27253193	15.27253193
Cz07g20250.t1	Fe+Glc+Fe:Glc	'+Fe +Glc +FE:GLC'	Cz07g20250.t1	Cz07g20250	5	5	hxk1-2	'-Fe'	'+Glc'	R4	24	15.44287739	15.27253193	15.44287739
Cz07g20250.t1	Fe+Glc+Fe:Glc	'+Fe +Glc +FE:GLC'	Cz07g20250.t1	Cz07g20250	5	5	hxk1-1	'-Fe'	'+Glc'	R2	38	NA	15.27253193	14.27253193
Cz07g20250.t1	Fe+Glc+Fe:Glc	'+Fe +Glc +FE:GLC'	Cz07g20250.t1	Cz07g20250	5	5	hxk1-1	'-Fe'	'+Glc'	R3	39	NA	15.27253193	14.27253193
Cz07g20250.t1	Fe+Glc+Fe:Glc	'+Fe +Glc +FE:GLC'	Cz07g20250.t1	Cz07g20250	5	5	WT	'+Fe'	'-Glc'	R1	9	17.27366246	15.27253193	17.27366246
Cz07g20250.t1	Fe+Glc+Fe:Glc	'+Fe +Glc +FE:GLC'	Cz07g20250.t1	Cz07g20250	5	5	WT	'+Fe'	'-Glc'	R2	10	17.09021193	15.27253193	17.09021193
Cz07g20250.t1	Fe+Glc+Fe:Glc	'+Fe +Glc +FE:GLC'	Cz07g20250.t1	Cz07g20250	5	5	WT	'+Fe'	'-Glc'	R4	12	17.42826346	15.27253193	17.42826346
Cz07g20250.t1	Fe+Glc+Fe:Glc	'+Fe +Glc +FE:GLC'	Cz07g20250.t1	Cz07g20250	5	5	hxk1-2	'+Fe'	'-Glc'	R1	25	17.3467929	15.27253193	17.3467929
Cz07g20250.t1	Fe+Glc+Fe:Glc	'+Fe +Glc +FE:GLC'	Cz07g20250.t1	Cz07g20250	5	5	hxk1-2	'+Fe'	'-Glc'	R2	26	17.49403077	15.27253193	17.49403077
Cz07g20250.t1	Fe+Glc+Fe:Glc	'+Fe +Glc +FE:GLC'	Cz07g20250.t1	Cz07g20250	5	5	hxk1-2	'+Fe'	'-Glc'	R3	27	17.37479905	15.27253193	17.37479905
Cz07g20250.t1	Fe+Glc+Fe:Glc	'+Fe +Glc +FE:GLC'	Cz07g20250.t1	Cz07g20250	5	5	hxk1-2	'+Fe'	'-Glc'	R4	28	17.49502218	15.27253193	17.49502218
Cz07g20250.t1	Fe+Glc+Fe:Glc	'+Fe +Glc +FE:GLC'	Cz07g20250.t1	Cz07g20250	5	5	hxk1-1	'+Fe'	'-Glc'	R1	41	20.057506	15.27253193	20.057506
Cz07g20250.t1	Fe+Glc+Fe:Glc	'+Fe +Glc +FE:GLC'	Cz07g20250.t1	Cz07g20250	5	5	hxk1-1	'+Fe'	'-Glc'	R2	42	19.90645263	15.27253193	19.90645263
Cz07g20250.t1	Fe+Glc+Fe:Glc	'+Fe +Glc +FE:GLC'	Cz07g20250.t1	Cz07g20250	5	5	hxk1-1	'+Fe'	'-Glc'	R3	43	19.89632854	15.27253193	19.89632854
Cz07g20250.t1	Fe+Glc+Fe:Glc	'+Fe +Glc +FE:GLC'	Cz07g20250.t1	Cz07g20250	5	5	hxk1-1	'+Fe'	'-Glc'	R4	44	19.7500032	15.27253193	19.7500032
Cz07g20250.t1	Fe+Glc+Fe:Glc	'+Fe +Glc +FE:GLC'	Cz07g20250.t1	Cz07g20250	5	5	WT	'+Fe'	'+Glc'	R1	13	19.48844953	15.27253193	19.48844953
Cz07g20250.t1	Fe+Glc+Fe:Glc	'+Fe +Glc +FE:GLC'	Cz07g20250.t1	Cz07g20250	5	5	WT	'+Fe'	'+Glc'	R2	14	19.63530237	15.27253193	19.63530237
Cz07g20250.t1	Fe+Glc+Fe:Glc	'+Fe +Glc +FE:GLC'	Cz07g20250.t1	Cz07g20250	5	5	WT	'+Fe'	'+Glc'	R3	15	19.55429884	15.27253193	19.55429884
Cz07g20250.t1	Fe+Glc+Fe:Glc	'+Fe +Glc +FE:GLC'	Cz07g20250.t1	Cz07g20250	5	5	WT	'+Fe'	'+Glc'	R4	16	19.55012482	15.27253193	19.55012482
Cz07g20250.t1	Fe+Glc+Fe:Glc	'+Fe +Glc +FE:GLC'	Cz07g20250.t1	Cz07g20250	5	5	hxk1-2	'+Fe'	'+Glc'	R1	29	20.0346027	15.27253193	20.0346027
Cz07g20250.t1	Fe+Glc+Fe:Glc	'+Fe +Glc +FE:GLC'	Cz07g20250.t1	Cz07g20250	5	5	hxk1-2	'+Fe'	'+Glc'	R2	30	20.15540525	15.27253193	20.15540525
Cz07g20250.t1	Fe+Glc+Fe:Glc	'+Fe +Glc +FE:GLC'	Cz07g20250.t1	Cz07g20250	5	5	hxk1-2	'+Fe'	'+Glc'	R3	31	20.03514528	15.27253193	20.03514528
Cz07g20250.t1	Fe+Glc+Fe:Glc	'+Fe +Glc +FE:GLC'	Cz07g20250.t1	Cz07g20250	5	5	hxk1-2	'+Fe'	'+Glc'	R4	32	20.10511335	15.27253193	20.10511335
Cz07g20250.t1	Fe+Glc+Fe:Glc	'+Fe +Glc +FE:GLC'	Cz07g20250.t1	Cz07g20250	5	5	hxk1-1	'+Fe'	'+Glc'	R1	45	18.70996862	15.27253193	18.70996862
Cz07g20250.t1	Fe+Glc+Fe:Glc	'+Fe +Glc +FE:GLC'	Cz07g20250.t1	Cz07g20250	5	5	hxk1-1	'+Fe'	'+Glc'	R2	46	18.70806859	15.27253193	18.70806859
Cz07g20250.t1	Fe+Glc+Fe:Glc	'+Fe +Glc +FE:GLC'	Cz07g20250.t1	Cz07g20250	5	5	hxk1-1	'+Fe'	'+Glc'	R3	47	18.67501029	15.27253193	18.67501029
Cz07g20250.t1	Fe+Glc+Fe:Glc	'+Fe +Glc +FE:GLC'	Cz07g20250.t1	Cz07g20250	5	5	hxk1-1	'+Fe'	'+Glc'	R4	48	18.75569946	15.27253193	18.75569946
Cz05g07130.t1	Fe+Glc+Fe:Glc	'+Fe +Glc +FE:GLC'	Cz05g07130.t1	Cz05g07130	4	4	WT	'-Fe'	'-Glc'	R1	1	NA	15.98534748	14.98534748
Cz05g07130.t1	Fe+Glc+Fe:Glc	'+Fe +Glc +FE:GLC'	Cz05g07130.t1	Cz05g07130	4	4	WT	'-Fe'	'-Glc'	R2	2	NA	15.98534748	14.98534748
Cz05g07130.t1	Fe+Glc+Fe:Glc	'+Fe +Glc +FE:GLC'	Cz05g07130.t1	Cz05g07130	4	4	WT	'-Fe'	'-Glc'	R3	3	NA	15.98534748	14.98534748
Cz05g07130.t1	Fe+Glc+Fe:Glc	'+Fe +Glc +FE:GLC'	Cz05g07130.t1	Cz05g07130	4	4	WT	'-Fe'	'-Glc'	R4	4	NA	15.98534748	14.98534748
Cz05g07130.t1	Fe+Glc+Fe:Glc	'+Fe +Glc +FE:GLC'	Cz05g07130.t1	Cz05g07130	4	4	hxk1-2	'-Fe'	'-Glc'	R1	17	NA	15.98534748	14.98534748
Cz05g07130.t1	Fe+Glc+Fe:Glc	'+Fe +Glc +FE:GLC'	Cz05g07130.t1	Cz05g07130	4	4	hxk1-2	'-Fe'	'-Glc'	R2	18	NA	15.98534748	14.98534748
Cz05g07130.t1	Fe+Glc+Fe:Glc	'+Fe +Glc +FE:GLC'	Cz05g07130.t1	Cz05g07130	4	4	hxk1-2	'-Fe'	'-Glc'	R4	20	NA	15.98534748	14.98534748
Cz05g07130.t1	Fe+Glc+Fe:Glc	'+Fe +Glc +FE:GLC'	Cz05g07130.t1	Cz05g07130	4	4	hxk1-1	'-Fe'	'-Glc'	R1	33	NA	15.98534748	14.98534748
Cz05g07130.t1	Fe+Glc+Fe:Glc	'+Fe +Glc +FE:GLC'	Cz05g07130.t1	Cz05g07130	4	4	hxk1-1	'-Fe'	'-Glc'	R2	34	NA	15.98534748	14.98534748
Cz05g07130.t1	Fe+Glc+Fe:Glc	'+Fe +Glc +FE:GLC'	Cz05g07130.t1	Cz05g07130	4	4	hxk1-1	'-Fe'	'-Glc'	R3	35	NA	15.98534748	14.98534748
Cz05g07130.t1	Fe+Glc+Fe:Glc	'+Fe +Glc +FE:GLC'	Cz05g07130.t1	Cz05g07130	4	4	hxk1-1	'-Fe'	'-Glc'	R4	36	NA	15.98534748	14.98534748
Cz05g07130.t1	Fe+Glc+Fe:Glc	'+Fe +Glc +FE:GLC'	Cz05g07130.t1	Cz05g07130	4	4	WT	'-Fe'	'+Glc'	R1	5	NA	15.98534748	14.98534748
Cz05g07130.t1	Fe+Glc+Fe:Glc	'+Fe +Glc +FE:GLC'	Cz05g07130.t1	Cz05g07130	4	4	WT	'-Fe'	'+Glc'	R2	6	NA	15.98534748	14.98534748
Cz05g07130.t1	Fe+Glc+Fe:Glc	'+Fe +Glc +FE:GLC'	Cz05g07130.t1	Cz05g07130	4	4	WT	'-Fe'	'+Glc'	R3	7	NA	15.98534748	14.98534748
Cz05g07130.t1	Fe+Glc+Fe:Glc	'+Fe +Glc +FE:GLC'	Cz05g07130.t1	Cz05g07130	4	4	WT	'-Fe'	'+Glc'	R4	8	NA	15.98534748	14.98534748
Cz05g07130.t1	Fe+Glc+Fe:Glc	'+Fe +Glc +FE:GLC'	Cz05g07130.t1	Cz05g07130	4	4	hxk1-2	'-Fe'	'+Glc'	R1	21	NA	15.98534748	14.98534748
Cz05g07130.t1	Fe+Glc+Fe:Glc	'+Fe +Glc +FE:GLC'	Cz05g07130.t1	Cz05g07130	4	4	hxk1-2	'-Fe'	'+Glc'	R2	22	NA	15.98534748	14.98534748
Cz05g07130.t1	Fe+Glc+Fe:Glc	'+Fe +Glc +FE:GLC'	Cz05g07130.t1	Cz05g07130	4	4	hxk1-2	'-Fe'	'+Glc'	R4	24	NA	15.98534748	14.98534748
Cz05g07130.t1	Fe+Glc+Fe:Glc	'+Fe +Glc +FE:GLC'	Cz05g07130.t1	Cz05g07130	4	4	hxk1-1	'-Fe'	'+Glc'	R2	38	18.47953824	15.98534748	18.47953824
Cz05g07130.t1	Fe+Glc+Fe:Glc	'+Fe +Glc +FE:GLC'	Cz05g07130.t1	Cz05g07130	4	4	hxk1-1	'-Fe'	'+Glc'	R3	39	18.59624637	15.98534748	18.59624637
Cz05g07130.t1	Fe+Glc+Fe:Glc	'+Fe +Glc +FE:GLC'	Cz05g07130.t1	Cz05g07130	4	4	WT	'+Fe'	'-Glc'	R1	9	NA	15.98534748	14.98534748
Cz05g07130.t1	Fe+Glc+Fe:Glc	'+Fe +Glc +FE:GLC'	Cz05g07130.t1	Cz05g07130	4	4	WT	'+Fe'	'-Glc'	R2	10	NA	15.98534748	14.98534748
Cz05g07130.t1	Fe+Glc+Fe:Glc	'+Fe +Glc +FE:GLC'	Cz05g07130.t1	Cz05g07130	4	4	WT	'+Fe'	'-Glc'	R4	12	NA	15.98534748	14.98534748
Cz05g07130.t1	Fe+Glc+Fe:Glc	'+Fe +Glc +FE:GLC'	Cz05g07130.t1	Cz05g07130	4	4	hxk1-2	'+Fe'	'-Glc'	R1	25	NA	15.98534748	14.98534748
Cz05g07130.t1	Fe+Glc+Fe:Glc	'+Fe +Glc +FE:GLC'	Cz05g07130.t1	Cz05g07130	4	4	hxk1-2	'+Fe'	'-Glc'	R2	26	NA	15.98534748	14.98534748
Cz05g07130.t1	Fe+Glc+Fe:Glc	'+Fe +Glc +FE:GLC'	Cz05g07130.t1	Cz05g07130	4	4	hxk1-2	'+Fe'	'-Glc'	R3	27	NA	15.98534748	14.98534748
Cz05g07130.t1	Fe+Glc+Fe:Glc	'+Fe +Glc +FE:GLC'	Cz05g07130.t1	Cz05g07130	4	4	hxk1-2	'+Fe'	'-Glc'	R4	28	NA	15.98534748	14.98534748
Cz05g07130.t1	Fe+Glc+Fe:Glc	'+Fe +Glc +FE:GLC'	Cz05g07130.t1	Cz05g07130	4	4	hxk1-1	'+Fe'	'-Glc'	R1	41	16.27201724	15.98534748	16.27201724
Cz05g07130.t1	Fe+Glc+Fe:Glc	'+Fe +Glc +FE:GLC'	Cz05g07130.t1	Cz05g07130	4	4	hxk1-1	'+Fe'	'-Glc'	R2	42	15.98534748	15.98534748	15.98534748
Cz05g07130.t1	Fe+Glc+Fe:Glc	'+Fe +Glc +FE:GLC'	Cz05g07130.t1	Cz05g07130	4	4	hxk1-1	'+Fe'	'-Glc'	R3	43	16.39905666	15.98534748	16.39905666
Cz05g07130.t1	Fe+Glc+Fe:Glc	'+Fe +Glc +FE:GLC'	Cz05g07130.t1	Cz05g07130	4	4	hxk1-1	'+Fe'	'-Glc'	R4	44	16.27142778	15.98534748	16.27142778
Cz05g07130.t1	Fe+Glc+Fe:Glc	'+Fe +Glc +FE:GLC'	Cz05g07130.t1	Cz05g07130	4	4	WT	'+Fe'	'+Glc'	R1	13	18.39573853	15.98534748	18.39573853
Cz05g07130.t1	Fe+Glc+Fe:Glc	'+Fe +Glc +FE:GLC'	Cz05g07130.t1	Cz05g07130	4	4	WT	'+Fe'	'+Glc'	R2	14	18.26919899	15.98534748	18.26919899
Cz05g07130.t1	Fe+Glc+Fe:Glc	'+Fe +Glc +FE:GLC'	Cz05g07130.t1	Cz05g07130	4	4	WT	'+Fe'	'+Glc'	R3	15	18.33046226	15.98534748	18.33046226
Cz05g07130.t1	Fe+Glc+Fe:Glc	'+Fe +Glc +FE:GLC'	Cz05g07130.t1	Cz05g07130	4	4	WT	'+Fe'	'+Glc'	R4	16	18.40419771	15.98534748	18.40419771
Cz05g07130.t1	Fe+Glc+Fe:Glc	'+Fe +Glc +FE:GLC'	Cz05g07130.t1	Cz05g07130	4	4	hxk1-2	'+Fe'	'+Glc'	R1	29	18.3504955	15.98534748	18.3504955
Cz05g07130.t1	Fe+Glc+Fe:Glc	'+Fe +Glc +FE:GLC'	Cz05g07130.t1	Cz05g07130	4	4	hxk1-2	'+Fe'	'+Glc'	R2	30	18.38172144	15.98534748	18.38172144
Cz05g07130.t1	Fe+Glc+Fe:Glc	'+Fe +Glc +FE:GLC'	Cz05g07130.t1	Cz05g07130	4	4	hxk1-2	'+Fe'	'+Glc'	R3	31	18.24152828	15.98534748	18.24152828
Cz05g07130.t1	Fe+Glc+Fe:Glc	'+Fe +Glc +FE:GLC'	Cz05g07130.t1	Cz05g07130	4	4	hxk1-2	'+Fe'	'+Glc'	R4	32	18.22182013	15.98534748	18.22182013
Cz05g07130.t1	Fe+Glc+Fe:Glc	'+Fe +Glc +FE:GLC'	Cz05g07130.t1	Cz05g07130	4	4	hxk1-1	'+Fe'	'+Glc'	R1	45	19.00726314	15.98534748	19.00726314
Cz05g07130.t1	Fe+Glc+Fe:Glc	'+Fe +Glc +FE:GLC'	Cz05g07130.t1	Cz05g07130	4	4	hxk1-1	'+Fe'	'+Glc'	R2	46	19.01658712	15.98534748	19.01658712
Cz05g07130.t1	Fe+Glc+Fe:Glc	'+Fe +Glc +FE:GLC'	Cz05g07130.t1	Cz05g07130	4	4	hxk1-1	'+Fe'	'+Glc'	R3	47	19.09482222	15.98534748	19.09482222
Cz05g07130.t1	Fe+Glc+Fe:Glc	'+Fe +Glc +FE:GLC'	Cz05g07130.t1	Cz05g07130	4	4	hxk1-1	'+Fe'	'+Glc'	R4	48	19.14031257	15.98534748	19.14031257
Cz09g02110.t1	Fe+Glc+Fe:Glc	'+Fe +Glc +FE:GLC'	Cz09g02110.t1	Cz09g02110	2	2	WT	'-Fe'	'-Glc'	R1	1	NA	14.44527563	13.44527563
Cz09g02110.t1	Fe+Glc+Fe:Glc	'+Fe +Glc +FE:GLC'	Cz09g02110.t1	Cz09g02110	2	2	WT	'-Fe'	'-Glc'	R2	2	NA	14.44527563	13.44527563
Cz09g02110.t1	Fe+Glc+Fe:Glc	'+Fe +Glc +FE:GLC'	Cz09g02110.t1	Cz09g02110	2	2	WT	'-Fe'	'-Glc'	R3	3	NA	14.44527563	13.44527563
Cz09g02110.t1	Fe+Glc+Fe:Glc	'+Fe +Glc +FE:GLC'	Cz09g02110.t1	Cz09g02110	2	2	WT	'-Fe'	'-Glc'	R4	4	NA	14.44527563	13.44527563
Cz09g02110.t1	Fe+Glc+Fe:Glc	'+Fe +Glc +FE:GLC'	Cz09g02110.t1	Cz09g02110	2	2	hxk1-2	'-Fe'	'-Glc'	R1	17	NA	14.44527563	13.44527563
Cz09g02110.t1	Fe+Glc+Fe:Glc	'+Fe +Glc +FE:GLC'	Cz09g02110.t1	Cz09g02110	2	2	hxk1-2	'-Fe'	'-Glc'	R2	18	NA	14.44527563	13.44527563
Cz09g02110.t1	Fe+Glc+Fe:Glc	'+Fe +Glc +FE:GLC'	Cz09g02110.t1	Cz09g02110	2	2	hxk1-2	'-Fe'	'-Glc'	R4	20	NA	14.44527563	13.44527563
Cz09g02110.t1	Fe+Glc+Fe:Glc	'+Fe +Glc +FE:GLC'	Cz09g02110.t1	Cz09g02110	2	2	hxk1-1	'-Fe'	'-Glc'	R1	33	NA	14.44527563	13.44527563
Cz09g02110.t1	Fe+Glc+Fe:Glc	'+Fe +Glc +FE:GLC'	Cz09g02110.t1	Cz09g02110	2	2	hxk1-1	'-Fe'	'-Glc'	R2	34	NA	14.44527563	13.44527563
Cz09g02110.t1	Fe+Glc+Fe:Glc	'+Fe +Glc +FE:GLC'	Cz09g02110.t1	Cz09g02110	2	2	hxk1-1	'-Fe'	'-Glc'	R3	35	NA	14.44527563	13.44527563
Cz09g02110.t1	Fe+Glc+Fe:Glc	'+Fe +Glc +FE:GLC'	Cz09g02110.t1	Cz09g02110	2	2	hxk1-1	'-Fe'	'-Glc'	R4	36	NA	14.44527563	13.44527563
Cz09g02110.t1	Fe+Glc+Fe:Glc	'+Fe +Glc +FE:GLC'	Cz09g02110.t1	Cz09g02110	2	2	WT	'-Fe'	'+Glc'	R1	5	NA	14.44527563	13.44527563
Cz09g02110.t1	Fe+Glc+Fe:Glc	'+Fe +Glc +FE:GLC'	Cz09g02110.t1	Cz09g02110	2	2	WT	'-Fe'	'+Glc'	R2	6	NA	14.44527563	13.44527563
Cz09g02110.t1	Fe+Glc+Fe:Glc	'+Fe +Glc +FE:GLC'	Cz09g02110.t1	Cz09g02110	2	2	WT	'-Fe'	'+Glc'	R3	7	NA	14.44527563	13.44527563
Cz09g02110.t1	Fe+Glc+Fe:Glc	'+Fe +Glc +FE:GLC'	Cz09g02110.t1	Cz09g02110	2	2	WT	'-Fe'	'+Glc'	R4	8	NA	14.44527563	13.44527563
Cz09g02110.t1	Fe+Glc+Fe:Glc	'+Fe +Glc +FE:GLC'	Cz09g02110.t1	Cz09g02110	2	2	hxk1-2	'-Fe'	'+Glc'	R1	21	NA	14.44527563	13.44527563
Cz09g02110.t1	Fe+Glc+Fe:Glc	'+Fe +Glc +FE:GLC'	Cz09g02110.t1	Cz09g02110	2	2	hxk1-2	'-Fe'	'+Glc'	R2	22	NA	14.44527563	13.44527563
Cz09g02110.t1	Fe+Glc+Fe:Glc	'+Fe +Glc +FE:GLC'	Cz09g02110.t1	Cz09g02110	2	2	hxk1-2	'-Fe'	'+Glc'	R4	24	NA	14.44527563	13.44527563
Cz09g02110.t1	Fe+Glc+Fe:Glc	'+Fe +Glc +FE:GLC'	Cz09g02110.t1	Cz09g02110	2	2	hxk1-1	'-Fe'	'+Glc'	R2	38	NA	14.44527563	13.44527563
Cz09g02110.t1	Fe+Glc+Fe:Glc	'+Fe +Glc +FE:GLC'	Cz09g02110.t1	Cz09g02110	2	2	hxk1-1	'-Fe'	'+Glc'	R3	39	NA	14.44527563	13.44527563
Cz09g02110.t1	Fe+Glc+Fe:Glc	'+Fe +Glc +FE:GLC'	Cz09g02110.t1	Cz09g02110	2	2	WT	'+Fe'	'-Glc'	R1	9	NA	14.44527563	13.44527563
Cz09g02110.t1	Fe+Glc+Fe:Glc	'+Fe +Glc +FE:GLC'	Cz09g02110.t1	Cz09g02110	2	2	WT	'+Fe'	'-Glc'	R2	10	NA	14.44527563	13.44527563
Cz09g02110.t1	Fe+Glc+Fe:Glc	'+Fe +Glc +FE:GLC'	Cz09g02110.t1	Cz09g02110	2	2	WT	'+Fe'	'-Glc'	R4	12	NA	14.44527563	13.44527563
Cz09g02110.t1	Fe+Glc+Fe:Glc	'+Fe +Glc +FE:GLC'	Cz09g02110.t1	Cz09g02110	2	2	hxk1-2	'+Fe'	'-Glc'	R1	25	NA	14.44527563	13.44527563
Cz09g02110.t1	Fe+Glc+Fe:Glc	'+Fe +Glc +FE:GLC'	Cz09g02110.t1	Cz09g02110	2	2	hxk1-2	'+Fe'	'-Glc'	R2	26	NA	14.44527563	13.44527563
Cz09g02110.t1	Fe+Glc+Fe:Glc	'+Fe +Glc +FE:GLC'	Cz09g02110.t1	Cz09g02110	2	2	hxk1-2	'+Fe'	'-Glc'	R3	27	NA	14.44527563	13.44527563
Cz09g02110.t1	Fe+Glc+Fe:Glc	'+Fe +Glc +FE:GLC'	Cz09g02110.t1	Cz09g02110	2	2	hxk1-2	'+Fe'	'-Glc'	R4	28	NA	14.44527563	13.44527563
Cz09g02110.t1	Fe+Glc+Fe:Glc	'+Fe +Glc +FE:GLC'	Cz09g02110.t1	Cz09g02110	2	2	hxk1-1	'+Fe'	'-Glc'	R1	41	NA	14.44527563	13.44527563
Cz09g02110.t1	Fe+Glc+Fe:Glc	'+Fe +Glc +FE:GLC'	Cz09g02110.t1	Cz09g02110	2	2	hxk1-1	'+Fe'	'-Glc'	R2	42	NA	14.44527563	13.44527563
Cz09g02110.t1	Fe+Glc+Fe:Glc	'+Fe +Glc +FE:GLC'	Cz09g02110.t1	Cz09g02110	2	2	hxk1-1	'+Fe'	'-Glc'	R3	43	NA	14.44527563	13.44527563
Cz09g02110.t1	Fe+Glc+Fe:Glc	'+Fe +Glc +FE:GLC'	Cz09g02110.t1	Cz09g02110	2	2	hxk1-1	'+Fe'	'-Glc'	R4	44	NA	14.44527563	13.44527563
Cz09g02110.t1	Fe+Glc+Fe:Glc	'+Fe +Glc +FE:GLC'	Cz09g02110.t1	Cz09g02110	2	2	WT	'+Fe'	'+Glc'	R1	13	17.98465039	14.44527563	17.98465039
Cz09g02110.t1	Fe+Glc+Fe:Glc	'+Fe +Glc +FE:GLC'	Cz09g02110.t1	Cz09g02110	2	2	WT	'+Fe'	'+Glc'	R2	14	18.15855551	14.44527563	18.15855551
Cz09g02110.t1	Fe+Glc+Fe:Glc	'+Fe +Glc +FE:GLC'	Cz09g02110.t1	Cz09g02110	2	2	WT	'+Fe'	'+Glc'	R3	15	18.17493809	14.44527563	18.17493809
Cz09g02110.t1	Fe+Glc+Fe:Glc	'+Fe +Glc +FE:GLC'	Cz09g02110.t1	Cz09g02110	2	2	WT	'+Fe'	'+Glc'	R4	16	18.19913065	14.44527563	18.19913065
Cz09g02110.t1	Fe+Glc+Fe:Glc	'+Fe +Glc +FE:GLC'	Cz09g02110.t1	Cz09g02110	2	2	hxk1-2	'+Fe'	'+Glc'	R1	29	17.62369347	14.44527563	17.62369347
Cz09g02110.t1	Fe+Glc+Fe:Glc	'+Fe +Glc +FE:GLC'	Cz09g02110.t1	Cz09g02110	2	2	hxk1-2	'+Fe'	'+Glc'	R2	30	17.76477682	14.44527563	17.76477682
Cz09g02110.t1	Fe+Glc+Fe:Glc	'+Fe +Glc +FE:GLC'	Cz09g02110.t1	Cz09g02110	2	2	hxk1-2	'+Fe'	'+Glc'	R3	31	17.80886961	14.44527563	17.80886961
Cz09g02110.t1	Fe+Glc+Fe:Glc	'+Fe +Glc +FE:GLC'	Cz09g02110.t1	Cz09g02110	2	2	hxk1-2	'+Fe'	'+Glc'	R4	32	17.85443392	14.44527563	17.85443392
Cz09g02110.t1	Fe+Glc+Fe:Glc	'+Fe +Glc +FE:GLC'	Cz09g02110.t1	Cz09g02110	2	2	hxk1-1	'+Fe'	'+Glc'	R1	45	14.92949699	14.44527563	14.92949699
Cz09g02110.t1	Fe+Glc+Fe:Glc	'+Fe +Glc +FE:GLC'	Cz09g02110.t1	Cz09g02110	2	2	hxk1-1	'+Fe'	'+Glc'	R2	46	14.53015161	14.44527563	14.53015161
Cz09g02110.t1	Fe+Glc+Fe:Glc	'+Fe +Glc +FE:GLC'	Cz09g02110.t1	Cz09g02110	2	2	hxk1-1	'+Fe'	'+Glc'	R3	47	14.82105082	14.44527563	14.82105082
Cz09g02110.t1	Fe+Glc+Fe:Glc	'+Fe +Glc +FE:GLC'	Cz09g02110.t1	Cz09g02110	2	2	hxk1-1	'+Fe'	'+Glc'	R4	48	14.44527563	14.44527563	14.44527563
Cz06g16180.t1	Fe+Glc+Fe:Glc	'+Fe +Glc +FE:GLC'	Cz06g16180.t1	Cz06g16180	5	5	WT	'-Fe'	'-Glc'	R1	1	NA	17.59736184	16.59736184
Cz06g16180.t1	Fe+Glc+Fe:Glc	'+Fe +Glc +FE:GLC'	Cz06g16180.t1	Cz06g16180	5	5	WT	'-Fe'	'-Glc'	R2	2	NA	17.59736184	16.59736184
Cz06g16180.t1	Fe+Glc+Fe:Glc	'+Fe +Glc +FE:GLC'	Cz06g16180.t1	Cz06g16180	5	5	WT	'-Fe'	'-Glc'	R3	3	NA	17.59736184	16.59736184
Cz06g16180.t1	Fe+Glc+Fe:Glc	'+Fe +Glc +FE:GLC'	Cz06g16180.t1	Cz06g16180	5	5	WT	'-Fe'	'-Glc'	R4	4	NA	17.59736184	16.59736184
Cz06g16180.t1	Fe+Glc+Fe:Glc	'+Fe +Glc +FE:GLC'	Cz06g16180.t1	Cz06g16180	5	5	hxk1-2	'-Fe'	'-Glc'	R1	17	NA	17.59736184	16.59736184
Cz06g16180.t1	Fe+Glc+Fe:Glc	'+Fe +Glc +FE:GLC'	Cz06g16180.t1	Cz06g16180	5	5	hxk1-2	'-Fe'	'-Glc'	R2	18	NA	17.59736184	16.59736184
Cz06g16180.t1	Fe+Glc+Fe:Glc	'+Fe +Glc +FE:GLC'	Cz06g16180.t1	Cz06g16180	5	5	hxk1-2	'-Fe'	'-Glc'	R4	20	NA	17.59736184	16.59736184
Cz06g16180.t1	Fe+Glc+Fe:Glc	'+Fe +Glc +FE:GLC'	Cz06g16180.t1	Cz06g16180	5	5	hxk1-1	'-Fe'	'-Glc'	R1	33	NA	17.59736184	16.59736184
Cz06g16180.t1	Fe+Glc+Fe:Glc	'+Fe +Glc +FE:GLC'	Cz06g16180.t1	Cz06g16180	5	5	hxk1-1	'-Fe'	'-Glc'	R2	34	NA	17.59736184	16.59736184
Cz06g16180.t1	Fe+Glc+Fe:Glc	'+Fe +Glc +FE:GLC'	Cz06g16180.t1	Cz06g16180	5	5	hxk1-1	'-Fe'	'-Glc'	R3	35	NA	17.59736184	16.59736184
Cz06g16180.t1	Fe+Glc+Fe:Glc	'+Fe +Glc +FE:GLC'	Cz06g16180.t1	Cz06g16180	5	5	hxk1-1	'-Fe'	'-Glc'	R4	36	NA	17.59736184	16.59736184
Cz06g16180.t1	Fe+Glc+Fe:Glc	'+Fe +Glc +FE:GLC'	Cz06g16180.t1	Cz06g16180	5	5	WT	'-Fe'	'+Glc'	R1	5	NA	17.59736184	16.59736184
Cz06g16180.t1	Fe+Glc+Fe:Glc	'+Fe +Glc +FE:GLC'	Cz06g16180.t1	Cz06g16180	5	5	WT	'-Fe'	'+Glc'	R2	6	NA	17.59736184	16.59736184
Cz06g16180.t1	Fe+Glc+Fe:Glc	'+Fe +Glc +FE:GLC'	Cz06g16180.t1	Cz06g16180	5	5	WT	'-Fe'	'+Glc'	R3	7	NA	17.59736184	16.59736184
Cz06g16180.t1	Fe+Glc+Fe:Glc	'+Fe +Glc +FE:GLC'	Cz06g16180.t1	Cz06g16180	5	5	WT	'-Fe'	'+Glc'	R4	8	NA	17.59736184	16.59736184
Cz06g16180.t1	Fe+Glc+Fe:Glc	'+Fe +Glc +FE:GLC'	Cz06g16180.t1	Cz06g16180	5	5	hxk1-2	'-Fe'	'+Glc'	R1	21	NA	17.59736184	16.59736184
Cz06g16180.t1	Fe+Glc+Fe:Glc	'+Fe +Glc +FE:GLC'	Cz06g16180.t1	Cz06g16180	5	5	hxk1-2	'-Fe'	'+Glc'	R2	22	NA	17.59736184	16.59736184
Cz06g16180.t1	Fe+Glc+Fe:Glc	'+Fe +Glc +FE:GLC'	Cz06g16180.t1	Cz06g16180	5	5	hxk1-2	'-Fe'	'+Glc'	R4	24	NA	17.59736184	16.59736184
Cz06g16180.t1	Fe+Glc+Fe:Glc	'+Fe +Glc +FE:GLC'	Cz06g16180.t1	Cz06g16180	5	5	hxk1-1	'-Fe'	'+Glc'	R2	38	NA	17.59736184	16.59736184
Cz06g16180.t1	Fe+Glc+Fe:Glc	'+Fe +Glc +FE:GLC'	Cz06g16180.t1	Cz06g16180	5	5	hxk1-1	'-Fe'	'+Glc'	R3	39	NA	17.59736184	16.59736184
Cz06g16180.t1	Fe+Glc+Fe:Glc	'+Fe +Glc +FE:GLC'	Cz06g16180.t1	Cz06g16180	5	5	WT	'+Fe'	'-Glc'	R1	9	NA	17.59736184	16.59736184
Cz06g16180.t1	Fe+Glc+Fe:Glc	'+Fe +Glc +FE:GLC'	Cz06g16180.t1	Cz06g16180	5	5	WT	'+Fe'	'-Glc'	R2	10	NA	17.59736184	16.59736184
Cz06g16180.t1	Fe+Glc+Fe:Glc	'+Fe +Glc +FE:GLC'	Cz06g16180.t1	Cz06g16180	5	5	WT	'+Fe'	'-Glc'	R4	12	NA	17.59736184	16.59736184
Cz06g16180.t1	Fe+Glc+Fe:Glc	'+Fe +Glc +FE:GLC'	Cz06g16180.t1	Cz06g16180	5	5	hxk1-2	'+Fe'	'-Glc'	R1	25	NA	17.59736184	16.59736184
Cz06g16180.t1	Fe+Glc+Fe:Glc	'+Fe +Glc +FE:GLC'	Cz06g16180.t1	Cz06g16180	5	5	hxk1-2	'+Fe'	'-Glc'	R2	26	NA	17.59736184	16.59736184
Cz06g16180.t1	Fe+Glc+Fe:Glc	'+Fe +Glc +FE:GLC'	Cz06g16180.t1	Cz06g16180	5	5	hxk1-2	'+Fe'	'-Glc'	R3	27	NA	17.59736184	16.59736184
Cz06g16180.t1	Fe+Glc+Fe:Glc	'+Fe +Glc +FE:GLC'	Cz06g16180.t1	Cz06g16180	5	5	hxk1-2	'+Fe'	'-Glc'	R4	28	NA	17.59736184	16.59736184
Cz06g16180.t1	Fe+Glc+Fe:Glc	'+Fe +Glc +FE:GLC'	Cz06g16180.t1	Cz06g16180	5	5	hxk1-1	'+Fe'	'-Glc'	R1	41	17.59736184	17.59736184	17.59736184
Cz06g16180.t1	Fe+Glc+Fe:Glc	'+Fe +Glc +FE:GLC'	Cz06g16180.t1	Cz06g16180	5	5	hxk1-1	'+Fe'	'-Glc'	R2	42	17.70730571	17.59736184	17.70730571
Cz06g16180.t1	Fe+Glc+Fe:Glc	'+Fe +Glc +FE:GLC'	Cz06g16180.t1	Cz06g16180	5	5	hxk1-1	'+Fe'	'-Glc'	R3	43	17.76620484	17.59736184	17.76620484
Cz06g16180.t1	Fe+Glc+Fe:Glc	'+Fe +Glc +FE:GLC'	Cz06g16180.t1	Cz06g16180	5	5	hxk1-1	'+Fe'	'-Glc'	R4	44	17.62958643	17.59736184	17.62958643
Cz06g16180.t1	Fe+Glc+Fe:Glc	'+Fe +Glc +FE:GLC'	Cz06g16180.t1	Cz06g16180	5	5	WT	'+Fe'	'+Glc'	R1	13	19.46500683	17.59736184	19.46500683
Cz06g16180.t1	Fe+Glc+Fe:Glc	'+Fe +Glc +FE:GLC'	Cz06g16180.t1	Cz06g16180	5	5	WT	'+Fe'	'+Glc'	R2	14	19.36962466	17.59736184	19.36962466
Cz06g16180.t1	Fe+Glc+Fe:Glc	'+Fe +Glc +FE:GLC'	Cz06g16180.t1	Cz06g16180	5	5	WT	'+Fe'	'+Glc'	R3	15	19.36863045	17.59736184	19.36863045
Cz06g16180.t1	Fe+Glc+Fe:Glc	'+Fe +Glc +FE:GLC'	Cz06g16180.t1	Cz06g16180	5	5	WT	'+Fe'	'+Glc'	R4	16	19.27529914	17.59736184	19.27529914
Cz06g16180.t1	Fe+Glc+Fe:Glc	'+Fe +Glc +FE:GLC'	Cz06g16180.t1	Cz06g16180	5	5	hxk1-2	'+Fe'	'+Glc'	R1	29	19.10741093	17.59736184	19.10741093
Cz06g16180.t1	Fe+Glc+Fe:Glc	'+Fe +Glc +FE:GLC'	Cz06g16180.t1	Cz06g16180	5	5	hxk1-2	'+Fe'	'+Glc'	R2	30	19.11711572	17.59736184	19.11711572
Cz06g16180.t1	Fe+Glc+Fe:Glc	'+Fe +Glc +FE:GLC'	Cz06g16180.t1	Cz06g16180	5	5	hxk1-2	'+Fe'	'+Glc'	R3	31	19.05074429	17.59736184	19.05074429
Cz06g16180.t1	Fe+Glc+Fe:Glc	'+Fe +Glc +FE:GLC'	Cz06g16180.t1	Cz06g16180	5	5	hxk1-2	'+Fe'	'+Glc'	R4	32	19.10856914	17.59736184	19.10856914
Cz06g16180.t1	Fe+Glc+Fe:Glc	'+Fe +Glc +FE:GLC'	Cz06g16180.t1	Cz06g16180	5	5	hxk1-1	'+Fe'	'+Glc'	R1	45	20.13514887	17.59736184	20.13514887
Cz06g16180.t1	Fe+Glc+Fe:Glc	'+Fe +Glc +FE:GLC'	Cz06g16180.t1	Cz06g16180	5	5	hxk1-1	'+Fe'	'+Glc'	R2	46	20.16744617	17.59736184	20.16744617
Cz06g16180.t1	Fe+Glc+Fe:Glc	'+Fe +Glc +FE:GLC'	Cz06g16180.t1	Cz06g16180	5	5	hxk1-1	'+Fe'	'+Glc'	R3	47	20.12854882	17.59736184	20.12854882
Cz06g16180.t1	Fe+Glc+Fe:Glc	'+Fe +Glc +FE:GLC'	Cz06g16180.t1	Cz06g16180	5	5	hxk1-1	'+Fe'	'+Glc'	R4	48	20.19004738	17.59736184	20.19004738
Cz13g00060.t1	Fe+Glc+Fe:Glc	'+Fe +Glc +FE:GLC'	Cz13g00060.t1	Cz13g00060	3	3	WT	'-Fe'	'-Glc'	R1	1	NA	17.35404508	16.35404508
Cz13g00060.t1	Fe+Glc+Fe:Glc	'+Fe +Glc +FE:GLC'	Cz13g00060.t1	Cz13g00060	3	3	WT	'-Fe'	'-Glc'	R2	2	NA	17.35404508	16.35404508
Cz13g00060.t1	Fe+Glc+Fe:Glc	'+Fe +Glc +FE:GLC'	Cz13g00060.t1	Cz13g00060	3	3	WT	'-Fe'	'-Glc'	R3	3	NA	17.35404508	16.35404508
Cz13g00060.t1	Fe+Glc+Fe:Glc	'+Fe +Glc +FE:GLC'	Cz13g00060.t1	Cz13g00060	3	3	WT	'-Fe'	'-Glc'	R4	4	NA	17.35404508	16.35404508
Cz13g00060.t1	Fe+Glc+Fe:Glc	'+Fe +Glc +FE:GLC'	Cz13g00060.t1	Cz13g00060	3	3	hxk1-2	'-Fe'	'-Glc'	R1	17	NA	17.35404508	16.35404508
Cz13g00060.t1	Fe+Glc+Fe:Glc	'+Fe +Glc +FE:GLC'	Cz13g00060.t1	Cz13g00060	3	3	hxk1-2	'-Fe'	'-Glc'	R2	18	NA	17.35404508	16.35404508
Cz13g00060.t1	Fe+Glc+Fe:Glc	'+Fe +Glc +FE:GLC'	Cz13g00060.t1	Cz13g00060	3	3	hxk1-2	'-Fe'	'-Glc'	R4	20	NA	17.35404508	16.35404508
Cz13g00060.t1	Fe+Glc+Fe:Glc	'+Fe +Glc +FE:GLC'	Cz13g00060.t1	Cz13g00060	3	3	hxk1-1	'-Fe'	'-Glc'	R1	33	17.52984086	17.35404508	17.52984086
Cz13g00060.t1	Fe+Glc+Fe:Glc	'+Fe +Glc +FE:GLC'	Cz13g00060.t1	Cz13g00060	3	3	hxk1-1	'-Fe'	'-Glc'	R2	34	17.62684203	17.35404508	17.62684203
Cz13g00060.t1	Fe+Glc+Fe:Glc	'+Fe +Glc +FE:GLC'	Cz13g00060.t1	Cz13g00060	3	3	hxk1-1	'-Fe'	'-Glc'	R3	35	17.42643407	17.35404508	17.42643407
Cz13g00060.t1	Fe+Glc+Fe:Glc	'+Fe +Glc +FE:GLC'	Cz13g00060.t1	Cz13g00060	3	3	hxk1-1	'-Fe'	'-Glc'	R4	36	18.09019318	17.35404508	18.09019318
Cz13g00060.t1	Fe+Glc+Fe:Glc	'+Fe +Glc +FE:GLC'	Cz13g00060.t1	Cz13g00060	3	3	WT	'-Fe'	'+Glc'	R1	5	NA	17.35404508	16.35404508
Cz13g00060.t1	Fe+Glc+Fe:Glc	'+Fe +Glc +FE:GLC'	Cz13g00060.t1	Cz13g00060	3	3	WT	'-Fe'	'+Glc'	R2	6	NA	17.35404508	16.35404508
Cz13g00060.t1	Fe+Glc+Fe:Glc	'+Fe +Glc +FE:GLC'	Cz13g00060.t1	Cz13g00060	3	3	WT	'-Fe'	'+Glc'	R3	7	NA	17.35404508	16.35404508
Cz13g00060.t1	Fe+Glc+Fe:Glc	'+Fe +Glc +FE:GLC'	Cz13g00060.t1	Cz13g00060	3	3	WT	'-Fe'	'+Glc'	R4	8	NA	17.35404508	16.35404508
Cz13g00060.t1	Fe+Glc+Fe:Glc	'+Fe +Glc +FE:GLC'	Cz13g00060.t1	Cz13g00060	3	3	hxk1-2	'-Fe'	'+Glc'	R1	21	NA	17.35404508	16.35404508
Cz13g00060.t1	Fe+Glc+Fe:Glc	'+Fe +Glc +FE:GLC'	Cz13g00060.t1	Cz13g00060	3	3	hxk1-2	'-Fe'	'+Glc'	R2	22	NA	17.35404508	16.35404508
Cz13g00060.t1	Fe+Glc+Fe:Glc	'+Fe +Glc +FE:GLC'	Cz13g00060.t1	Cz13g00060	3	3	hxk1-2	'-Fe'	'+Glc'	R4	24	NA	17.35404508	16.35404508
Cz13g00060.t1	Fe+Glc+Fe:Glc	'+Fe +Glc +FE:GLC'	Cz13g00060.t1	Cz13g00060	3	3	hxk1-1	'-Fe'	'+Glc'	R2	38	NA	17.35404508	16.35404508
Cz13g00060.t1	Fe+Glc+Fe:Glc	'+Fe +Glc +FE:GLC'	Cz13g00060.t1	Cz13g00060	3	3	hxk1-1	'-Fe'	'+Glc'	R3	39	NA	17.35404508	16.35404508
Cz13g00060.t1	Fe+Glc+Fe:Glc	'+Fe +Glc +FE:GLC'	Cz13g00060.t1	Cz13g00060	3	3	WT	'+Fe'	'-Glc'	R1	9	NA	17.35404508	16.35404508
Cz13g00060.t1	Fe+Glc+Fe:Glc	'+Fe +Glc +FE:GLC'	Cz13g00060.t1	Cz13g00060	3	3	WT	'+Fe'	'-Glc'	R2	10	NA	17.35404508	16.35404508
Cz13g00060.t1	Fe+Glc+Fe:Glc	'+Fe +Glc +FE:GLC'	Cz13g00060.t1	Cz13g00060	3	3	WT	'+Fe'	'-Glc'	R4	12	NA	17.35404508	16.35404508
Cz13g00060.t1	Fe+Glc+Fe:Glc	'+Fe +Glc +FE:GLC'	Cz13g00060.t1	Cz13g00060	3	3	hxk1-2	'+Fe'	'-Glc'	R1	25	NA	17.35404508	16.35404508
Cz13g00060.t1	Fe+Glc+Fe:Glc	'+Fe +Glc +FE:GLC'	Cz13g00060.t1	Cz13g00060	3	3	hxk1-2	'+Fe'	'-Glc'	R2	26	NA	17.35404508	16.35404508
Cz13g00060.t1	Fe+Glc+Fe:Glc	'+Fe +Glc +FE:GLC'	Cz13g00060.t1	Cz13g00060	3	3	hxk1-2	'+Fe'	'-Glc'	R3	27	NA	17.35404508	16.35404508
Cz13g00060.t1	Fe+Glc+Fe:Glc	'+Fe +Glc +FE:GLC'	Cz13g00060.t1	Cz13g00060	3	3	hxk1-2	'+Fe'	'-Glc'	R4	28	NA	17.35404508	16.35404508
Cz13g00060.t1	Fe+Glc+Fe:Glc	'+Fe +Glc +FE:GLC'	Cz13g00060.t1	Cz13g00060	3	3	hxk1-1	'+Fe'	'-Glc'	R1	41	17.59587675	17.35404508	17.59587675
Cz13g00060.t1	Fe+Glc+Fe:Glc	'+Fe +Glc +FE:GLC'	Cz13g00060.t1	Cz13g00060	3	3	hxk1-1	'+Fe'	'-Glc'	R2	42	17.55248221	17.35404508	17.55248221
Cz13g00060.t1	Fe+Glc+Fe:Glc	'+Fe +Glc +FE:GLC'	Cz13g00060.t1	Cz13g00060	3	3	hxk1-1	'+Fe'	'-Glc'	R3	43	17.35404508	17.35404508	17.35404508
Cz13g00060.t1	Fe+Glc+Fe:Glc	'+Fe +Glc +FE:GLC'	Cz13g00060.t1	Cz13g00060	3	3	hxk1-1	'+Fe'	'-Glc'	R4	44	17.58132894	17.35404508	17.58132894
Cz13g00060.t1	Fe+Glc+Fe:Glc	'+Fe +Glc +FE:GLC'	Cz13g00060.t1	Cz13g00060	3	3	WT	'+Fe'	'+Glc'	R1	13	19.05315582	17.35404508	19.05315582
Cz13g00060.t1	Fe+Glc+Fe:Glc	'+Fe +Glc +FE:GLC'	Cz13g00060.t1	Cz13g00060	3	3	WT	'+Fe'	'+Glc'	R2	14	19.00459744	17.35404508	19.00459744
Cz13g00060.t1	Fe+Glc+Fe:Glc	'+Fe +Glc +FE:GLC'	Cz13g00060.t1	Cz13g00060	3	3	WT	'+Fe'	'+Glc'	R3	15	19.07249985	17.35404508	19.07249985
Cz13g00060.t1	Fe+Glc+Fe:Glc	'+Fe +Glc +FE:GLC'	Cz13g00060.t1	Cz13g00060	3	3	WT	'+Fe'	'+Glc'	R4	16	19.09041477	17.35404508	19.09041477
Cz13g00060.t1	Fe+Glc+Fe:Glc	'+Fe +Glc +FE:GLC'	Cz13g00060.t1	Cz13g00060	3	3	hxk1-2	'+Fe'	'+Glc'	R1	29	19.32892879	17.35404508	19.32892879
Cz13g00060.t1	Fe+Glc+Fe:Glc	'+Fe +Glc +FE:GLC'	Cz13g00060.t1	Cz13g00060	3	3	hxk1-2	'+Fe'	'+Glc'	R2	30	19.28151555	17.35404508	19.28151555
Cz13g00060.t1	Fe+Glc+Fe:Glc	'+Fe +Glc +FE:GLC'	Cz13g00060.t1	Cz13g00060	3	3	hxk1-2	'+Fe'	'+Glc'	R3	31	19.24258618	17.35404508	19.24258618
Cz13g00060.t1	Fe+Glc+Fe:Glc	'+Fe +Glc +FE:GLC'	Cz13g00060.t1	Cz13g00060	3	3	hxk1-2	'+Fe'	'+Glc'	R4	32	19.13635434	17.35404508	19.13635434
Cz13g00060.t1	Fe+Glc+Fe:Glc	'+Fe +Glc +FE:GLC'	Cz13g00060.t1	Cz13g00060	3	3	hxk1-1	'+Fe'	'+Glc'	R1	45	NA	17.35404508	16.35404508
Cz13g00060.t1	Fe+Glc+Fe:Glc	'+Fe +Glc +FE:GLC'	Cz13g00060.t1	Cz13g00060	3	3	hxk1-1	'+Fe'	'+Glc'	R2	46	NA	17.35404508	16.35404508
Cz13g00060.t1	Fe+Glc+Fe:Glc	'+Fe +Glc +FE:GLC'	Cz13g00060.t1	Cz13g00060	3	3	hxk1-1	'+Fe'	'+Glc'	R3	47	NA	17.35404508	16.35404508
Cz13g00060.t1	Fe+Glc+Fe:Glc	'+Fe +Glc +FE:GLC'	Cz13g00060.t1	Cz13g00060	3	3	hxk1-1	'+Fe'	'+Glc'	R4	48	NA	17.35404508	16.35404508
Cz12g14220.t1	Fe+Glc+Fe:Glc	'+Fe +Glc +FE:GLC'	Cz12g14220.t1	Cz12g14220	36	23	WT	'-Fe'	'-Glc'	R1	1	18.73668063	18.71626384	18.73668063
Cz12g14220.t1	Fe+Glc+Fe:Glc	'+Fe +Glc +FE:GLC'	Cz12g14220.t1	Cz12g14220	36	23	WT	'-Fe'	'-Glc'	R2	2	18.71626384	18.71626384	18.71626384
Cz12g14220.t1	Fe+Glc+Fe:Glc	'+Fe +Glc +FE:GLC'	Cz12g14220.t1	Cz12g14220	36	23	WT	'-Fe'	'-Glc'	R3	3	18.74030962	18.71626384	18.74030962
Cz12g14220.t1	Fe+Glc+Fe:Glc	'+Fe +Glc +FE:GLC'	Cz12g14220.t1	Cz12g14220	36	23	WT	'-Fe'	'-Glc'	R4	4	18.76366576	18.71626384	18.76366576
Cz12g14220.t1	Fe+Glc+Fe:Glc	'+Fe +Glc +FE:GLC'	Cz12g14220.t1	Cz12g14220	36	23	hxk1-2	'-Fe'	'-Glc'	R1	17	19.26069637	18.71626384	19.26069637
Cz12g14220.t1	Fe+Glc+Fe:Glc	'+Fe +Glc +FE:GLC'	Cz12g14220.t1	Cz12g14220	36	23	hxk1-2	'-Fe'	'-Glc'	R2	18	19.23964559	18.71626384	19.23964559
Cz12g14220.t1	Fe+Glc+Fe:Glc	'+Fe +Glc +FE:GLC'	Cz12g14220.t1	Cz12g14220	36	23	hxk1-2	'-Fe'	'-Glc'	R4	20	19.29554112	18.71626384	19.29554112
Cz12g14220.t1	Fe+Glc+Fe:Glc	'+Fe +Glc +FE:GLC'	Cz12g14220.t1	Cz12g14220	36	23	hxk1-1	'-Fe'	'-Glc'	R1	33	19.48296156	18.71626384	19.48296156
Cz12g14220.t1	Fe+Glc+Fe:Glc	'+Fe +Glc +FE:GLC'	Cz12g14220.t1	Cz12g14220	36	23	hxk1-1	'-Fe'	'-Glc'	R2	34	19.44611472	18.71626384	19.44611472
Cz12g14220.t1	Fe+Glc+Fe:Glc	'+Fe +Glc +FE:GLC'	Cz12g14220.t1	Cz12g14220	36	23	hxk1-1	'-Fe'	'-Glc'	R3	35	19.4731601	18.71626384	19.4731601
Cz12g14220.t1	Fe+Glc+Fe:Glc	'+Fe +Glc +FE:GLC'	Cz12g14220.t1	Cz12g14220	36	23	hxk1-1	'-Fe'	'-Glc'	R4	36	19.66281647	18.71626384	19.66281647
Cz12g14220.t1	Fe+Glc+Fe:Glc	'+Fe +Glc +FE:GLC'	Cz12g14220.t1	Cz12g14220	36	23	WT	'-Fe'	'+Glc'	R1	5	19.89369697	18.71626384	19.89369697
Cz12g14220.t1	Fe+Glc+Fe:Glc	'+Fe +Glc +FE:GLC'	Cz12g14220.t1	Cz12g14220	36	23	WT	'-Fe'	'+Glc'	R2	6	19.9789411	18.71626384	19.9789411
Cz12g14220.t1	Fe+Glc+Fe:Glc	'+Fe +Glc +FE:GLC'	Cz12g14220.t1	Cz12g14220	36	23	WT	'-Fe'	'+Glc'	R3	7	20.01728181	18.71626384	20.01728181
Cz12g14220.t1	Fe+Glc+Fe:Glc	'+Fe +Glc +FE:GLC'	Cz12g14220.t1	Cz12g14220	36	23	WT	'-Fe'	'+Glc'	R4	8	20.02056678	18.71626384	20.02056678
Cz12g14220.t1	Fe+Glc+Fe:Glc	'+Fe +Glc +FE:GLC'	Cz12g14220.t1	Cz12g14220	36	23	hxk1-2	'-Fe'	'+Glc'	R1	21	19.54083359	18.71626384	19.54083359
Cz12g14220.t1	Fe+Glc+Fe:Glc	'+Fe +Glc +FE:GLC'	Cz12g14220.t1	Cz12g14220	36	23	hxk1-2	'-Fe'	'+Glc'	R2	22	19.38544574	18.71626384	19.38544574
Cz12g14220.t1	Fe+Glc+Fe:Glc	'+Fe +Glc +FE:GLC'	Cz12g14220.t1	Cz12g14220	36	23	hxk1-2	'-Fe'	'+Glc'	R4	24	19.5279691	18.71626384	19.5279691
Cz12g14220.t1	Fe+Glc+Fe:Glc	'+Fe +Glc +FE:GLC'	Cz12g14220.t1	Cz12g14220	36	23	hxk1-1	'-Fe'	'+Glc'	R2	38	20.27438615	18.71626384	20.27438615
Cz12g14220.t1	Fe+Glc+Fe:Glc	'+Fe +Glc +FE:GLC'	Cz12g14220.t1	Cz12g14220	36	23	hxk1-1	'-Fe'	'+Glc'	R3	39	20.25507636	18.71626384	20.25507636
Cz12g14220.t1	Fe+Glc+Fe:Glc	'+Fe +Glc +FE:GLC'	Cz12g14220.t1	Cz12g14220	36	23	WT	'+Fe'	'-Glc'	R1	9	20.38758821	18.71626384	20.38758821
Cz12g14220.t1	Fe+Glc+Fe:Glc	'+Fe +Glc +FE:GLC'	Cz12g14220.t1	Cz12g14220	36	23	WT	'+Fe'	'-Glc'	R2	10	20.39507884	18.71626384	20.39507884
Cz12g14220.t1	Fe+Glc+Fe:Glc	'+Fe +Glc +FE:GLC'	Cz12g14220.t1	Cz12g14220	36	23	WT	'+Fe'	'-Glc'	R4	12	20.42087592	18.71626384	20.42087592
Cz12g14220.t1	Fe+Glc+Fe:Glc	'+Fe +Glc +FE:GLC'	Cz12g14220.t1	Cz12g14220	36	23	hxk1-2	'+Fe'	'-Glc'	R1	25	20.53472195	18.71626384	20.53472195
Cz12g14220.t1	Fe+Glc+Fe:Glc	'+Fe +Glc +FE:GLC'	Cz12g14220.t1	Cz12g14220	36	23	hxk1-2	'+Fe'	'-Glc'	R2	26	20.61946191	18.71626384	20.61946191
Cz12g14220.t1	Fe+Glc+Fe:Glc	'+Fe +Glc +FE:GLC'	Cz12g14220.t1	Cz12g14220	36	23	hxk1-2	'+Fe'	'-Glc'	R3	27	20.52341234	18.71626384	20.52341234
Cz12g14220.t1	Fe+Glc+Fe:Glc	'+Fe +Glc +FE:GLC'	Cz12g14220.t1	Cz12g14220	36	23	hxk1-2	'+Fe'	'-Glc'	R4	28	20.58134408	18.71626384	20.58134408
Cz12g14220.t1	Fe+Glc+Fe:Glc	'+Fe +Glc +FE:GLC'	Cz12g14220.t1	Cz12g14220	36	23	hxk1-1	'+Fe'	'-Glc'	R1	41	20.76806883	18.71626384	20.76806883
Cz12g14220.t1	Fe+Glc+Fe:Glc	'+Fe +Glc +FE:GLC'	Cz12g14220.t1	Cz12g14220	36	23	hxk1-1	'+Fe'	'-Glc'	R2	42	20.76573412	18.71626384	20.76573412
Cz12g14220.t1	Fe+Glc+Fe:Glc	'+Fe +Glc +FE:GLC'	Cz12g14220.t1	Cz12g14220	36	23	hxk1-1	'+Fe'	'-Glc'	R3	43	20.7468916	18.71626384	20.7468916
Cz12g14220.t1	Fe+Glc+Fe:Glc	'+Fe +Glc +FE:GLC'	Cz12g14220.t1	Cz12g14220	36	23	hxk1-1	'+Fe'	'-Glc'	R4	44	20.78815301	18.71626384	20.78815301
Cz12g14220.t1	Fe+Glc+Fe:Glc	'+Fe +Glc +FE:GLC'	Cz12g14220.t1	Cz12g14220	36	23	WT	'+Fe'	'+Glc'	R1	13	22.73640813	18.71626384	22.73640813
Cz12g14220.t1	Fe+Glc+Fe:Glc	'+Fe +Glc +FE:GLC'	Cz12g14220.t1	Cz12g14220	36	23	WT	'+Fe'	'+Glc'	R2	14	22.7578478	18.71626384	22.7578478
Cz12g14220.t1	Fe+Glc+Fe:Glc	'+Fe +Glc +FE:GLC'	Cz12g14220.t1	Cz12g14220	36	23	WT	'+Fe'	'+Glc'	R3	15	22.86163105	18.71626384	22.86163105
Cz12g14220.t1	Fe+Glc+Fe:Glc	'+Fe +Glc +FE:GLC'	Cz12g14220.t1	Cz12g14220	36	23	WT	'+Fe'	'+Glc'	R4	16	22.88439767	18.71626384	22.88439767
Cz12g14220.t1	Fe+Glc+Fe:Glc	'+Fe +Glc +FE:GLC'	Cz12g14220.t1	Cz12g14220	36	23	hxk1-2	'+Fe'	'+Glc'	R1	29	22.39952371	18.71626384	22.39952371
Cz12g14220.t1	Fe+Glc+Fe:Glc	'+Fe +Glc +FE:GLC'	Cz12g14220.t1	Cz12g14220	36	23	hxk1-2	'+Fe'	'+Glc'	R2	30	22.307605	18.71626384	22.307605
Cz12g14220.t1	Fe+Glc+Fe:Glc	'+Fe +Glc +FE:GLC'	Cz12g14220.t1	Cz12g14220	36	23	hxk1-2	'+Fe'	'+Glc'	R3	31	22.42181877	18.71626384	22.42181877
Cz12g14220.t1	Fe+Glc+Fe:Glc	'+Fe +Glc +FE:GLC'	Cz12g14220.t1	Cz12g14220	36	23	hxk1-2	'+Fe'	'+Glc'	R4	32	22.39794916	18.71626384	22.39794916
Cz12g14220.t1	Fe+Glc+Fe:Glc	'+Fe +Glc +FE:GLC'	Cz12g14220.t1	Cz12g14220	36	23	hxk1-1	'+Fe'	'+Glc'	R1	45	21.66126436	18.71626384	21.66126436
Cz12g14220.t1	Fe+Glc+Fe:Glc	'+Fe +Glc +FE:GLC'	Cz12g14220.t1	Cz12g14220	36	23	hxk1-1	'+Fe'	'+Glc'	R2	46	21.73130373	18.71626384	21.73130373
Cz12g14220.t1	Fe+Glc+Fe:Glc	'+Fe +Glc +FE:GLC'	Cz12g14220.t1	Cz12g14220	36	23	hxk1-1	'+Fe'	'+Glc'	R3	47	21.71793386	18.71626384	21.71793386
Cz12g14220.t1	Fe+Glc+Fe:Glc	'+Fe +Glc +FE:GLC'	Cz12g14220.t1	Cz12g14220	36	23	hxk1-1	'+Fe'	'+Glc'	R4	48	21.64003243	18.71626384	21.64003243
Cz11g11070.t1	Fe+Glc+Fe:Glc	'+Fe +Glc +FE:GLC'	Cz11g11070.t1	Cz11g11070	38	38	WT	'-Fe'	'-Glc'	R1	1	NA	15.17657905	14.17657905
Cz11g11070.t1	Fe+Glc+Fe:Glc	'+Fe +Glc +FE:GLC'	Cz11g11070.t1	Cz11g11070	38	38	WT	'-Fe'	'-Glc'	R2	2	NA	15.17657905	14.17657905
Cz11g11070.t1	Fe+Glc+Fe:Glc	'+Fe +Glc +FE:GLC'	Cz11g11070.t1	Cz11g11070	38	38	WT	'-Fe'	'-Glc'	R3	3	NA	15.17657905	14.17657905
Cz11g11070.t1	Fe+Glc+Fe:Glc	'+Fe +Glc +FE:GLC'	Cz11g11070.t1	Cz11g11070	38	38	WT	'-Fe'	'-Glc'	R4	4	NA	15.17657905	14.17657905
Cz11g11070.t1	Fe+Glc+Fe:Glc	'+Fe +Glc +FE:GLC'	Cz11g11070.t1	Cz11g11070	38	38	hxk1-2	'-Fe'	'-Glc'	R1	17	NA	15.17657905	14.17657905
Cz11g11070.t1	Fe+Glc+Fe:Glc	'+Fe +Glc +FE:GLC'	Cz11g11070.t1	Cz11g11070	38	38	hxk1-2	'-Fe'	'-Glc'	R2	18	NA	15.17657905	14.17657905
Cz11g11070.t1	Fe+Glc+Fe:Glc	'+Fe +Glc +FE:GLC'	Cz11g11070.t1	Cz11g11070	38	38	hxk1-2	'-Fe'	'-Glc'	R4	20	NA	15.17657905	14.17657905
Cz11g11070.t1	Fe+Glc+Fe:Glc	'+Fe +Glc +FE:GLC'	Cz11g11070.t1	Cz11g11070	38	38	hxk1-1	'-Fe'	'-Glc'	R1	33	18.59372713	15.17657905	18.59372713
Cz11g11070.t1	Fe+Glc+Fe:Glc	'+Fe +Glc +FE:GLC'	Cz11g11070.t1	Cz11g11070	38	38	hxk1-1	'-Fe'	'-Glc'	R2	34	18.52324493	15.17657905	18.52324493
Cz11g11070.t1	Fe+Glc+Fe:Glc	'+Fe +Glc +FE:GLC'	Cz11g11070.t1	Cz11g11070	38	38	hxk1-1	'-Fe'	'-Glc'	R3	35	18.50982065	15.17657905	18.50982065
Cz11g11070.t1	Fe+Glc+Fe:Glc	'+Fe +Glc +FE:GLC'	Cz11g11070.t1	Cz11g11070	38	38	hxk1-1	'-Fe'	'-Glc'	R4	36	18.30698377	15.17657905	18.30698377
Cz11g11070.t1	Fe+Glc+Fe:Glc	'+Fe +Glc +FE:GLC'	Cz11g11070.t1	Cz11g11070	38	38	WT	'-Fe'	'+Glc'	R1	5	18.61427909	15.17657905	18.61427909
Cz11g11070.t1	Fe+Glc+Fe:Glc	'+Fe +Glc +FE:GLC'	Cz11g11070.t1	Cz11g11070	38	38	WT	'-Fe'	'+Glc'	R2	6	18.61474427	15.17657905	18.61474427
Cz11g11070.t1	Fe+Glc+Fe:Glc	'+Fe +Glc +FE:GLC'	Cz11g11070.t1	Cz11g11070	38	38	WT	'-Fe'	'+Glc'	R3	7	18.54763795	15.17657905	18.54763795
Cz11g11070.t1	Fe+Glc+Fe:Glc	'+Fe +Glc +FE:GLC'	Cz11g11070.t1	Cz11g11070	38	38	WT	'-Fe'	'+Glc'	R4	8	18.50383924	15.17657905	18.50383924
Cz11g11070.t1	Fe+Glc+Fe:Glc	'+Fe +Glc +FE:GLC'	Cz11g11070.t1	Cz11g11070	38	38	hxk1-2	'-Fe'	'+Glc'	R1	21	18.74174939	15.17657905	18.74174939
Cz11g11070.t1	Fe+Glc+Fe:Glc	'+Fe +Glc +FE:GLC'	Cz11g11070.t1	Cz11g11070	38	38	hxk1-2	'-Fe'	'+Glc'	R2	22	18.52929212	15.17657905	18.52929212
Cz11g11070.t1	Fe+Glc+Fe:Glc	'+Fe +Glc +FE:GLC'	Cz11g11070.t1	Cz11g11070	38	38	hxk1-2	'-Fe'	'+Glc'	R4	24	18.63079649	15.17657905	18.63079649
Cz11g11070.t1	Fe+Glc+Fe:Glc	'+Fe +Glc +FE:GLC'	Cz11g11070.t1	Cz11g11070	38	38	hxk1-1	'-Fe'	'+Glc'	R2	38	19.46935865	15.17657905	19.46935865
Cz11g11070.t1	Fe+Glc+Fe:Glc	'+Fe +Glc +FE:GLC'	Cz11g11070.t1	Cz11g11070	38	38	hxk1-1	'-Fe'	'+Glc'	R3	39	19.44411486	15.17657905	19.44411486
Cz11g11070.t1	Fe+Glc+Fe:Glc	'+Fe +Glc +FE:GLC'	Cz11g11070.t1	Cz11g11070	38	38	WT	'+Fe'	'-Glc'	R1	9	15.57898239	15.17657905	15.57898239
Cz11g11070.t1	Fe+Glc+Fe:Glc	'+Fe +Glc +FE:GLC'	Cz11g11070.t1	Cz11g11070	38	38	WT	'+Fe'	'-Glc'	R2	10	15.17657905	15.17657905	15.17657905
Cz11g11070.t1	Fe+Glc+Fe:Glc	'+Fe +Glc +FE:GLC'	Cz11g11070.t1	Cz11g11070	38	38	WT	'+Fe'	'-Glc'	R4	12	15.75486156	15.17657905	15.75486156
Cz11g11070.t1	Fe+Glc+Fe:Glc	'+Fe +Glc +FE:GLC'	Cz11g11070.t1	Cz11g11070	38	38	hxk1-2	'+Fe'	'-Glc'	R1	25	16.28872898	15.17657905	16.28872898
Cz11g11070.t1	Fe+Glc+Fe:Glc	'+Fe +Glc +FE:GLC'	Cz11g11070.t1	Cz11g11070	38	38	hxk1-2	'+Fe'	'-Glc'	R2	26	16.23158809	15.17657905	16.23158809
Cz11g11070.t1	Fe+Glc+Fe:Glc	'+Fe +Glc +FE:GLC'	Cz11g11070.t1	Cz11g11070	38	38	hxk1-2	'+Fe'	'-Glc'	R3	27	16.35018898	15.17657905	16.35018898
Cz11g11070.t1	Fe+Glc+Fe:Glc	'+Fe +Glc +FE:GLC'	Cz11g11070.t1	Cz11g11070	38	38	hxk1-2	'+Fe'	'-Glc'	R4	28	16.49517021	15.17657905	16.49517021
Cz11g11070.t1	Fe+Glc+Fe:Glc	'+Fe +Glc +FE:GLC'	Cz11g11070.t1	Cz11g11070	38	38	hxk1-1	'+Fe'	'-Glc'	R1	41	17.75986604	15.17657905	17.75986604
Cz11g11070.t1	Fe+Glc+Fe:Glc	'+Fe +Glc +FE:GLC'	Cz11g11070.t1	Cz11g11070	38	38	hxk1-1	'+Fe'	'-Glc'	R2	42	17.77429252	15.17657905	17.77429252
Cz11g11070.t1	Fe+Glc+Fe:Glc	'+Fe +Glc +FE:GLC'	Cz11g11070.t1	Cz11g11070	38	38	hxk1-1	'+Fe'	'-Glc'	R3	43	17.7220533	15.17657905	17.7220533
Cz11g11070.t1	Fe+Glc+Fe:Glc	'+Fe +Glc +FE:GLC'	Cz11g11070.t1	Cz11g11070	38	38	hxk1-1	'+Fe'	'-Glc'	R4	44	17.51818897	15.17657905	17.51818897
Cz11g11070.t1	Fe+Glc+Fe:Glc	'+Fe +Glc +FE:GLC'	Cz11g11070.t1	Cz11g11070	38	38	WT	'+Fe'	'+Glc'	R1	13	22.06549865	15.17657905	22.06549865
Cz11g11070.t1	Fe+Glc+Fe:Glc	'+Fe +Glc +FE:GLC'	Cz11g11070.t1	Cz11g11070	38	38	WT	'+Fe'	'+Glc'	R2	14	21.75699978	15.17657905	21.75699978
Cz11g11070.t1	Fe+Glc+Fe:Glc	'+Fe +Glc +FE:GLC'	Cz11g11070.t1	Cz11g11070	38	38	WT	'+Fe'	'+Glc'	R3	15	22.12715036	15.17657905	22.12715036
Cz11g11070.t1	Fe+Glc+Fe:Glc	'+Fe +Glc +FE:GLC'	Cz11g11070.t1	Cz11g11070	38	38	WT	'+Fe'	'+Glc'	R4	16	22.01730436	15.17657905	22.01730436
Cz11g11070.t1	Fe+Glc+Fe:Glc	'+Fe +Glc +FE:GLC'	Cz11g11070.t1	Cz11g11070	38	38	hxk1-2	'+Fe'	'+Glc'	R1	29	21.48714175	15.17657905	21.48714175
Cz11g11070.t1	Fe+Glc+Fe:Glc	'+Fe +Glc +FE:GLC'	Cz11g11070.t1	Cz11g11070	38	38	hxk1-2	'+Fe'	'+Glc'	R2	30	21.55321961	15.17657905	21.55321961
Cz11g11070.t1	Fe+Glc+Fe:Glc	'+Fe +Glc +FE:GLC'	Cz11g11070.t1	Cz11g11070	38	38	hxk1-2	'+Fe'	'+Glc'	R3	31	21.52297235	15.17657905	21.52297235
Cz11g11070.t1	Fe+Glc+Fe:Glc	'+Fe +Glc +FE:GLC'	Cz11g11070.t1	Cz11g11070	38	38	hxk1-2	'+Fe'	'+Glc'	R4	32	21.57077254	15.17657905	21.57077254
Cz11g11070.t1	Fe+Glc+Fe:Glc	'+Fe +Glc +FE:GLC'	Cz11g11070.t1	Cz11g11070	38	38	hxk1-1	'+Fe'	'+Glc'	R1	45	20.83704675	15.17657905	20.83704675
Cz11g11070.t1	Fe+Glc+Fe:Glc	'+Fe +Glc +FE:GLC'	Cz11g11070.t1	Cz11g11070	38	38	hxk1-1	'+Fe'	'+Glc'	R2	46	20.86394639	15.17657905	20.86394639
Cz11g11070.t1	Fe+Glc+Fe:Glc	'+Fe +Glc +FE:GLC'	Cz11g11070.t1	Cz11g11070	38	38	hxk1-1	'+Fe'	'+Glc'	R3	47	20.76070803	15.17657905	20.76070803
Cz11g11070.t1	Fe+Glc+Fe:Glc	'+Fe +Glc +FE:GLC'	Cz11g11070.t1	Cz11g11070	38	38	hxk1-1	'+Fe'	'+Glc'	R4	48	20.82031727	15.17657905	20.82031727
Cz12g08170.t1	Fe+Glc+Fe:Glc	'+Fe +Glc +FE:GLC'	Cz12g08170.t1	Cz12g08170	9	8	WT	'-Fe'	'-Glc'	R1	1	NA	14.74038197	13.74038197
Cz12g08170.t1	Fe+Glc+Fe:Glc	'+Fe +Glc +FE:GLC'	Cz12g08170.t1	Cz12g08170	9	8	WT	'-Fe'	'-Glc'	R2	2	NA	14.74038197	13.74038197
Cz12g08170.t1	Fe+Glc+Fe:Glc	'+Fe +Glc +FE:GLC'	Cz12g08170.t1	Cz12g08170	9	8	WT	'-Fe'	'-Glc'	R3	3	NA	14.74038197	13.74038197
Cz12g08170.t1	Fe+Glc+Fe:Glc	'+Fe +Glc +FE:GLC'	Cz12g08170.t1	Cz12g08170	9	8	WT	'-Fe'	'-Glc'	R4	4	NA	14.74038197	13.74038197
Cz12g08170.t1	Fe+Glc+Fe:Glc	'+Fe +Glc +FE:GLC'	Cz12g08170.t1	Cz12g08170	9	8	hxk1-2	'-Fe'	'-Glc'	R1	17	NA	14.74038197	13.74038197
Cz12g08170.t1	Fe+Glc+Fe:Glc	'+Fe +Glc +FE:GLC'	Cz12g08170.t1	Cz12g08170	9	8	hxk1-2	'-Fe'	'-Glc'	R2	18	NA	14.74038197	13.74038197
Cz12g08170.t1	Fe+Glc+Fe:Glc	'+Fe +Glc +FE:GLC'	Cz12g08170.t1	Cz12g08170	9	8	hxk1-2	'-Fe'	'-Glc'	R4	20	NA	14.74038197	13.74038197
Cz12g08170.t1	Fe+Glc+Fe:Glc	'+Fe +Glc +FE:GLC'	Cz12g08170.t1	Cz12g08170	9	8	hxk1-1	'-Fe'	'-Glc'	R1	33	14.74038197	14.74038197	14.74038197
Cz12g08170.t1	Fe+Glc+Fe:Glc	'+Fe +Glc +FE:GLC'	Cz12g08170.t1	Cz12g08170	9	8	hxk1-1	'-Fe'	'-Glc'	R2	34	15.38160781	14.74038197	15.38160781
Cz12g08170.t1	Fe+Glc+Fe:Glc	'+Fe +Glc +FE:GLC'	Cz12g08170.t1	Cz12g08170	9	8	hxk1-1	'-Fe'	'-Glc'	R3	35	15.40639402	14.74038197	15.40639402
Cz12g08170.t1	Fe+Glc+Fe:Glc	'+Fe +Glc +FE:GLC'	Cz12g08170.t1	Cz12g08170	9	8	hxk1-1	'-Fe'	'-Glc'	R4	36	15.08788834	14.74038197	15.08788834
Cz12g08170.t1	Fe+Glc+Fe:Glc	'+Fe +Glc +FE:GLC'	Cz12g08170.t1	Cz12g08170	9	8	WT	'-Fe'	'+Glc'	R1	5	16.24611207	14.74038197	16.24611207
Cz12g08170.t1	Fe+Glc+Fe:Glc	'+Fe +Glc +FE:GLC'	Cz12g08170.t1	Cz12g08170	9	8	WT	'-Fe'	'+Glc'	R2	6	16.33499205	14.74038197	16.33499205
Cz12g08170.t1	Fe+Glc+Fe:Glc	'+Fe +Glc +FE:GLC'	Cz12g08170.t1	Cz12g08170	9	8	WT	'-Fe'	'+Glc'	R3	7	16.38900103	14.74038197	16.38900103
Cz12g08170.t1	Fe+Glc+Fe:Glc	'+Fe +Glc +FE:GLC'	Cz12g08170.t1	Cz12g08170	9	8	WT	'-Fe'	'+Glc'	R4	8	16.4321142	14.74038197	16.4321142
Cz12g08170.t1	Fe+Glc+Fe:Glc	'+Fe +Glc +FE:GLC'	Cz12g08170.t1	Cz12g08170	9	8	hxk1-2	'-Fe'	'+Glc'	R1	21	16.9587929	14.74038197	16.9587929
Cz12g08170.t1	Fe+Glc+Fe:Glc	'+Fe +Glc +FE:GLC'	Cz12g08170.t1	Cz12g08170	9	8	hxk1-2	'-Fe'	'+Glc'	R2	22	16.738446	14.74038197	16.738446
Cz12g08170.t1	Fe+Glc+Fe:Glc	'+Fe +Glc +FE:GLC'	Cz12g08170.t1	Cz12g08170	9	8	hxk1-2	'-Fe'	'+Glc'	R4	24	16.66939379	14.74038197	16.66939379
Cz12g08170.t1	Fe+Glc+Fe:Glc	'+Fe +Glc +FE:GLC'	Cz12g08170.t1	Cz12g08170	9	8	hxk1-1	'-Fe'	'+Glc'	R2	38	NA	14.74038197	13.74038197
Cz12g08170.t1	Fe+Glc+Fe:Glc	'+Fe +Glc +FE:GLC'	Cz12g08170.t1	Cz12g08170	9	8	hxk1-1	'-Fe'	'+Glc'	R3	39	NA	14.74038197	13.74038197
Cz12g08170.t1	Fe+Glc+Fe:Glc	'+Fe +Glc +FE:GLC'	Cz12g08170.t1	Cz12g08170	9	8	WT	'+Fe'	'-Glc'	R1	9	NA	14.74038197	13.74038197
Cz12g08170.t1	Fe+Glc+Fe:Glc	'+Fe +Glc +FE:GLC'	Cz12g08170.t1	Cz12g08170	9	8	WT	'+Fe'	'-Glc'	R2	10	NA	14.74038197	13.74038197
Cz12g08170.t1	Fe+Glc+Fe:Glc	'+Fe +Glc +FE:GLC'	Cz12g08170.t1	Cz12g08170	9	8	WT	'+Fe'	'-Glc'	R4	12	NA	14.74038197	13.74038197
Cz12g08170.t1	Fe+Glc+Fe:Glc	'+Fe +Glc +FE:GLC'	Cz12g08170.t1	Cz12g08170	9	8	hxk1-2	'+Fe'	'-Glc'	R1	25	NA	14.74038197	13.74038197
Cz12g08170.t1	Fe+Glc+Fe:Glc	'+Fe +Glc +FE:GLC'	Cz12g08170.t1	Cz12g08170	9	8	hxk1-2	'+Fe'	'-Glc'	R2	26	NA	14.74038197	13.74038197
Cz12g08170.t1	Fe+Glc+Fe:Glc	'+Fe +Glc +FE:GLC'	Cz12g08170.t1	Cz12g08170	9	8	hxk1-2	'+Fe'	'-Glc'	R3	27	NA	14.74038197	13.74038197
Cz12g08170.t1	Fe+Glc+Fe:Glc	'+Fe +Glc +FE:GLC'	Cz12g08170.t1	Cz12g08170	9	8	hxk1-2	'+Fe'	'-Glc'	R4	28	NA	14.74038197	13.74038197
Cz12g08170.t1	Fe+Glc+Fe:Glc	'+Fe +Glc +FE:GLC'	Cz12g08170.t1	Cz12g08170	9	8	hxk1-1	'+Fe'	'-Glc'	R1	41	20.49372175	14.74038197	20.49372175
Cz12g08170.t1	Fe+Glc+Fe:Glc	'+Fe +Glc +FE:GLC'	Cz12g08170.t1	Cz12g08170	9	8	hxk1-1	'+Fe'	'-Glc'	R2	42	20.51224543	14.74038197	20.51224543
Cz12g08170.t1	Fe+Glc+Fe:Glc	'+Fe +Glc +FE:GLC'	Cz12g08170.t1	Cz12g08170	9	8	hxk1-1	'+Fe'	'-Glc'	R3	43	20.81945536	14.74038197	20.81945536
Cz12g08170.t1	Fe+Glc+Fe:Glc	'+Fe +Glc +FE:GLC'	Cz12g08170.t1	Cz12g08170	9	8	hxk1-1	'+Fe'	'-Glc'	R4	44	20.79439145	14.74038197	20.79439145
Cz12g08170.t1	Fe+Glc+Fe:Glc	'+Fe +Glc +FE:GLC'	Cz12g08170.t1	Cz12g08170	9	8	WT	'+Fe'	'+Glc'	R1	13	18.8503163	14.74038197	18.8503163
Cz12g08170.t1	Fe+Glc+Fe:Glc	'+Fe +Glc +FE:GLC'	Cz12g08170.t1	Cz12g08170	9	8	WT	'+Fe'	'+Glc'	R2	14	18.77730148	14.74038197	18.77730148
Cz12g08170.t1	Fe+Glc+Fe:Glc	'+Fe +Glc +FE:GLC'	Cz12g08170.t1	Cz12g08170	9	8	WT	'+Fe'	'+Glc'	R3	15	19.04295766	14.74038197	19.04295766
Cz12g08170.t1	Fe+Glc+Fe:Glc	'+Fe +Glc +FE:GLC'	Cz12g08170.t1	Cz12g08170	9	8	WT	'+Fe'	'+Glc'	R4	16	19.19168301	14.74038197	19.19168301
Cz12g08170.t1	Fe+Glc+Fe:Glc	'+Fe +Glc +FE:GLC'	Cz12g08170.t1	Cz12g08170	9	8	hxk1-2	'+Fe'	'+Glc'	R1	29	18.72580275	14.74038197	18.72580275
Cz12g08170.t1	Fe+Glc+Fe:Glc	'+Fe +Glc +FE:GLC'	Cz12g08170.t1	Cz12g08170	9	8	hxk1-2	'+Fe'	'+Glc'	R2	30	18.81410911	14.74038197	18.81410911
Cz12g08170.t1	Fe+Glc+Fe:Glc	'+Fe +Glc +FE:GLC'	Cz12g08170.t1	Cz12g08170	9	8	hxk1-2	'+Fe'	'+Glc'	R3	31	18.92709557	14.74038197	18.92709557
Cz12g08170.t1	Fe+Glc+Fe:Glc	'+Fe +Glc +FE:GLC'	Cz12g08170.t1	Cz12g08170	9	8	hxk1-2	'+Fe'	'+Glc'	R4	32	18.94093026	14.74038197	18.94093026
Cz12g08170.t1	Fe+Glc+Fe:Glc	'+Fe +Glc +FE:GLC'	Cz12g08170.t1	Cz12g08170	9	8	hxk1-1	'+Fe'	'+Glc'	R1	45	19.10124345	14.74038197	19.10124345
Cz12g08170.t1	Fe+Glc+Fe:Glc	'+Fe +Glc +FE:GLC'	Cz12g08170.t1	Cz12g08170	9	8	hxk1-1	'+Fe'	'+Glc'	R2	46	19.3441375	14.74038197	19.3441375
Cz12g08170.t1	Fe+Glc+Fe:Glc	'+Fe +Glc +FE:GLC'	Cz12g08170.t1	Cz12g08170	9	8	hxk1-1	'+Fe'	'+Glc'	R3	47	19.26311603	14.74038197	19.26311603
Cz12g08170.t1	Fe+Glc+Fe:Glc	'+Fe +Glc +FE:GLC'	Cz12g08170.t1	Cz12g08170	9	8	hxk1-1	'+Fe'	'+Glc'	R4	48	19.22439293	14.74038197	19.22439293
Cz06g26130.t1	Fe+Glc+Fe:Glc	'+Fe +Glc +FE:GLC'	Cz06g26130.t1	Cz06g26130	3	3	WT	'-Fe'	'-Glc'	R1	1	NA	16.19721544	15.19721544
Cz06g26130.t1	Fe+Glc+Fe:Glc	'+Fe +Glc +FE:GLC'	Cz06g26130.t1	Cz06g26130	3	3	WT	'-Fe'	'-Glc'	R2	2	NA	16.19721544	15.19721544
Cz06g26130.t1	Fe+Glc+Fe:Glc	'+Fe +Glc +FE:GLC'	Cz06g26130.t1	Cz06g26130	3	3	WT	'-Fe'	'-Glc'	R3	3	NA	16.19721544	15.19721544
Cz06g26130.t1	Fe+Glc+Fe:Glc	'+Fe +Glc +FE:GLC'	Cz06g26130.t1	Cz06g26130	3	3	WT	'-Fe'	'-Glc'	R4	4	NA	16.19721544	15.19721544
Cz06g26130.t1	Fe+Glc+Fe:Glc	'+Fe +Glc +FE:GLC'	Cz06g26130.t1	Cz06g26130	3	3	hxk1-2	'-Fe'	'-Glc'	R1	17	NA	16.19721544	15.19721544
Cz06g26130.t1	Fe+Glc+Fe:Glc	'+Fe +Glc +FE:GLC'	Cz06g26130.t1	Cz06g26130	3	3	hxk1-2	'-Fe'	'-Glc'	R2	18	NA	16.19721544	15.19721544
Cz06g26130.t1	Fe+Glc+Fe:Glc	'+Fe +Glc +FE:GLC'	Cz06g26130.t1	Cz06g26130	3	3	hxk1-2	'-Fe'	'-Glc'	R4	20	NA	16.19721544	15.19721544
Cz06g26130.t1	Fe+Glc+Fe:Glc	'+Fe +Glc +FE:GLC'	Cz06g26130.t1	Cz06g26130	3	3	hxk1-1	'-Fe'	'-Glc'	R1	33	NA	16.19721544	15.19721544
Cz06g26130.t1	Fe+Glc+Fe:Glc	'+Fe +Glc +FE:GLC'	Cz06g26130.t1	Cz06g26130	3	3	hxk1-1	'-Fe'	'-Glc'	R2	34	NA	16.19721544	15.19721544
Cz06g26130.t1	Fe+Glc+Fe:Glc	'+Fe +Glc +FE:GLC'	Cz06g26130.t1	Cz06g26130	3	3	hxk1-1	'-Fe'	'-Glc'	R3	35	NA	16.19721544	15.19721544
Cz06g26130.t1	Fe+Glc+Fe:Glc	'+Fe +Glc +FE:GLC'	Cz06g26130.t1	Cz06g26130	3	3	hxk1-1	'-Fe'	'-Glc'	R4	36	NA	16.19721544	15.19721544
Cz06g26130.t1	Fe+Glc+Fe:Glc	'+Fe +Glc +FE:GLC'	Cz06g26130.t1	Cz06g26130	3	3	WT	'-Fe'	'+Glc'	R1	5	NA	16.19721544	15.19721544
Cz06g26130.t1	Fe+Glc+Fe:Glc	'+Fe +Glc +FE:GLC'	Cz06g26130.t1	Cz06g26130	3	3	WT	'-Fe'	'+Glc'	R2	6	NA	16.19721544	15.19721544
Cz06g26130.t1	Fe+Glc+Fe:Glc	'+Fe +Glc +FE:GLC'	Cz06g26130.t1	Cz06g26130	3	3	WT	'-Fe'	'+Glc'	R3	7	NA	16.19721544	15.19721544
Cz06g26130.t1	Fe+Glc+Fe:Glc	'+Fe +Glc +FE:GLC'	Cz06g26130.t1	Cz06g26130	3	3	WT	'-Fe'	'+Glc'	R4	8	NA	16.19721544	15.19721544
Cz06g26130.t1	Fe+Glc+Fe:Glc	'+Fe +Glc +FE:GLC'	Cz06g26130.t1	Cz06g26130	3	3	hxk1-2	'-Fe'	'+Glc'	R1	21	NA	16.19721544	15.19721544
Cz06g26130.t1	Fe+Glc+Fe:Glc	'+Fe +Glc +FE:GLC'	Cz06g26130.t1	Cz06g26130	3	3	hxk1-2	'-Fe'	'+Glc'	R2	22	NA	16.19721544	15.19721544
Cz06g26130.t1	Fe+Glc+Fe:Glc	'+Fe +Glc +FE:GLC'	Cz06g26130.t1	Cz06g26130	3	3	hxk1-2	'-Fe'	'+Glc'	R4	24	NA	16.19721544	15.19721544
Cz06g26130.t1	Fe+Glc+Fe:Glc	'+Fe +Glc +FE:GLC'	Cz06g26130.t1	Cz06g26130	3	3	hxk1-1	'-Fe'	'+Glc'	R2	38	NA	16.19721544	15.19721544
Cz06g26130.t1	Fe+Glc+Fe:Glc	'+Fe +Glc +FE:GLC'	Cz06g26130.t1	Cz06g26130	3	3	hxk1-1	'-Fe'	'+Glc'	R3	39	NA	16.19721544	15.19721544
Cz06g26130.t1	Fe+Glc+Fe:Glc	'+Fe +Glc +FE:GLC'	Cz06g26130.t1	Cz06g26130	3	3	WT	'+Fe'	'-Glc'	R1	9	16.24449218	16.19721544	16.24449218
Cz06g26130.t1	Fe+Glc+Fe:Glc	'+Fe +Glc +FE:GLC'	Cz06g26130.t1	Cz06g26130	3	3	WT	'+Fe'	'-Glc'	R2	10	16.2208299	16.19721544	16.2208299
Cz06g26130.t1	Fe+Glc+Fe:Glc	'+Fe +Glc +FE:GLC'	Cz06g26130.t1	Cz06g26130	3	3	WT	'+Fe'	'-Glc'	R4	12	16.23283856	16.19721544	16.23283856
Cz06g26130.t1	Fe+Glc+Fe:Glc	'+Fe +Glc +FE:GLC'	Cz06g26130.t1	Cz06g26130	3	3	hxk1-2	'+Fe'	'-Glc'	R1	25	16.38554625	16.19721544	16.38554625
Cz06g26130.t1	Fe+Glc+Fe:Glc	'+Fe +Glc +FE:GLC'	Cz06g26130.t1	Cz06g26130	3	3	hxk1-2	'+Fe'	'-Glc'	R2	26	16.39358853	16.19721544	16.39358853
Cz06g26130.t1	Fe+Glc+Fe:Glc	'+Fe +Glc +FE:GLC'	Cz06g26130.t1	Cz06g26130	3	3	hxk1-2	'+Fe'	'-Glc'	R3	27	16.52492113	16.19721544	16.52492113
Cz06g26130.t1	Fe+Glc+Fe:Glc	'+Fe +Glc +FE:GLC'	Cz06g26130.t1	Cz06g26130	3	3	hxk1-2	'+Fe'	'-Glc'	R4	28	16.31733145	16.19721544	16.31733145
Cz06g26130.t1	Fe+Glc+Fe:Glc	'+Fe +Glc +FE:GLC'	Cz06g26130.t1	Cz06g26130	3	3	hxk1-1	'+Fe'	'-Glc'	R1	41	18.07587178	16.19721544	18.07587178
Cz06g26130.t1	Fe+Glc+Fe:Glc	'+Fe +Glc +FE:GLC'	Cz06g26130.t1	Cz06g26130	3	3	hxk1-1	'+Fe'	'-Glc'	R2	42	17.78240402	16.19721544	17.78240402
Cz06g26130.t1	Fe+Glc+Fe:Glc	'+Fe +Glc +FE:GLC'	Cz06g26130.t1	Cz06g26130	3	3	hxk1-1	'+Fe'	'-Glc'	R3	43	17.82169699	16.19721544	17.82169699
Cz06g26130.t1	Fe+Glc+Fe:Glc	'+Fe +Glc +FE:GLC'	Cz06g26130.t1	Cz06g26130	3	3	hxk1-1	'+Fe'	'-Glc'	R4	44	17.95673648	16.19721544	17.95673648
Cz06g26130.t1	Fe+Glc+Fe:Glc	'+Fe +Glc +FE:GLC'	Cz06g26130.t1	Cz06g26130	3	3	WT	'+Fe'	'+Glc'	R1	13	19.0754736	16.19721544	19.0754736
Cz06g26130.t1	Fe+Glc+Fe:Glc	'+Fe +Glc +FE:GLC'	Cz06g26130.t1	Cz06g26130	3	3	WT	'+Fe'	'+Glc'	R2	14	19.13525827	16.19721544	19.13525827
Cz06g26130.t1	Fe+Glc+Fe:Glc	'+Fe +Glc +FE:GLC'	Cz06g26130.t1	Cz06g26130	3	3	WT	'+Fe'	'+Glc'	R3	15	18.97361377	16.19721544	18.97361377
Cz06g26130.t1	Fe+Glc+Fe:Glc	'+Fe +Glc +FE:GLC'	Cz06g26130.t1	Cz06g26130	3	3	WT	'+Fe'	'+Glc'	R4	16	18.9590659	16.19721544	18.9590659
Cz06g26130.t1	Fe+Glc+Fe:Glc	'+Fe +Glc +FE:GLC'	Cz06g26130.t1	Cz06g26130	3	3	hxk1-2	'+Fe'	'+Glc'	R1	29	19.03741857	16.19721544	19.03741857
Cz06g26130.t1	Fe+Glc+Fe:Glc	'+Fe +Glc +FE:GLC'	Cz06g26130.t1	Cz06g26130	3	3	hxk1-2	'+Fe'	'+Glc'	R2	30	19.04488294	16.19721544	19.04488294
Cz06g26130.t1	Fe+Glc+Fe:Glc	'+Fe +Glc +FE:GLC'	Cz06g26130.t1	Cz06g26130	3	3	hxk1-2	'+Fe'	'+Glc'	R3	31	18.81972283	16.19721544	18.81972283
Cz06g26130.t1	Fe+Glc+Fe:Glc	'+Fe +Glc +FE:GLC'	Cz06g26130.t1	Cz06g26130	3	3	hxk1-2	'+Fe'	'+Glc'	R4	32	18.95283254	16.19721544	18.95283254
Cz06g26130.t1	Fe+Glc+Fe:Glc	'+Fe +Glc +FE:GLC'	Cz06g26130.t1	Cz06g26130	3	3	hxk1-1	'+Fe'	'+Glc'	R1	45	16.53668011	16.19721544	16.53668011
Cz06g26130.t1	Fe+Glc+Fe:Glc	'+Fe +Glc +FE:GLC'	Cz06g26130.t1	Cz06g26130	3	3	hxk1-1	'+Fe'	'+Glc'	R2	46	16.74453101	16.19721544	16.74453101
Cz06g26130.t1	Fe+Glc+Fe:Glc	'+Fe +Glc +FE:GLC'	Cz06g26130.t1	Cz06g26130	3	3	hxk1-1	'+Fe'	'+Glc'	R3	47	16.19721544	16.19721544	16.19721544
Cz06g26130.t1	Fe+Glc+Fe:Glc	'+Fe +Glc +FE:GLC'	Cz06g26130.t1	Cz06g26130	3	3	hxk1-1	'+Fe'	'+Glc'	R4	48	16.63256962	16.19721544	16.63256962
Cz10g11030.t1	Fe+Glc+Fe:Glc	'+Fe +Glc +FE:GLC'	Cz10g11030.t1	Cz10g11030	4	3	WT	'-Fe'	'-Glc'	R1	1	NA	13.78759509	12.78759509
Cz10g11030.t1	Fe+Glc+Fe:Glc	'+Fe +Glc +FE:GLC'	Cz10g11030.t1	Cz10g11030	4	3	WT	'-Fe'	'-Glc'	R2	2	NA	13.78759509	12.78759509
Cz10g11030.t1	Fe+Glc+Fe:Glc	'+Fe +Glc +FE:GLC'	Cz10g11030.t1	Cz10g11030	4	3	WT	'-Fe'	'-Glc'	R3	3	NA	13.78759509	12.78759509
Cz10g11030.t1	Fe+Glc+Fe:Glc	'+Fe +Glc +FE:GLC'	Cz10g11030.t1	Cz10g11030	4	3	WT	'-Fe'	'-Glc'	R4	4	NA	13.78759509	12.78759509
Cz10g11030.t1	Fe+Glc+Fe:Glc	'+Fe +Glc +FE:GLC'	Cz10g11030.t1	Cz10g11030	4	3	hxk1-2	'-Fe'	'-Glc'	R1	17	NA	13.78759509	12.78759509
Cz10g11030.t1	Fe+Glc+Fe:Glc	'+Fe +Glc +FE:GLC'	Cz10g11030.t1	Cz10g11030	4	3	hxk1-2	'-Fe'	'-Glc'	R2	18	NA	13.78759509	12.78759509
Cz10g11030.t1	Fe+Glc+Fe:Glc	'+Fe +Glc +FE:GLC'	Cz10g11030.t1	Cz10g11030	4	3	hxk1-2	'-Fe'	'-Glc'	R4	20	NA	13.78759509	12.78759509
Cz10g11030.t1	Fe+Glc+Fe:Glc	'+Fe +Glc +FE:GLC'	Cz10g11030.t1	Cz10g11030	4	3	hxk1-1	'-Fe'	'-Glc'	R1	33	18.26589091	13.78759509	18.26589091
Cz10g11030.t1	Fe+Glc+Fe:Glc	'+Fe +Glc +FE:GLC'	Cz10g11030.t1	Cz10g11030	4	3	hxk1-1	'-Fe'	'-Glc'	R2	34	18.19475308	13.78759509	18.19475308
Cz10g11030.t1	Fe+Glc+Fe:Glc	'+Fe +Glc +FE:GLC'	Cz10g11030.t1	Cz10g11030	4	3	hxk1-1	'-Fe'	'-Glc'	R3	35	18.3204153	13.78759509	18.3204153
Cz10g11030.t1	Fe+Glc+Fe:Glc	'+Fe +Glc +FE:GLC'	Cz10g11030.t1	Cz10g11030	4	3	hxk1-1	'-Fe'	'-Glc'	R4	36	18.38118289	13.78759509	18.38118289
Cz10g11030.t1	Fe+Glc+Fe:Glc	'+Fe +Glc +FE:GLC'	Cz10g11030.t1	Cz10g11030	4	3	WT	'-Fe'	'+Glc'	R1	5	NA	13.78759509	12.78759509
Cz10g11030.t1	Fe+Glc+Fe:Glc	'+Fe +Glc +FE:GLC'	Cz10g11030.t1	Cz10g11030	4	3	WT	'-Fe'	'+Glc'	R2	6	NA	13.78759509	12.78759509
Cz10g11030.t1	Fe+Glc+Fe:Glc	'+Fe +Glc +FE:GLC'	Cz10g11030.t1	Cz10g11030	4	3	WT	'-Fe'	'+Glc'	R3	7	NA	13.78759509	12.78759509
Cz10g11030.t1	Fe+Glc+Fe:Glc	'+Fe +Glc +FE:GLC'	Cz10g11030.t1	Cz10g11030	4	3	WT	'-Fe'	'+Glc'	R4	8	NA	13.78759509	12.78759509
Cz10g11030.t1	Fe+Glc+Fe:Glc	'+Fe +Glc +FE:GLC'	Cz10g11030.t1	Cz10g11030	4	3	hxk1-2	'-Fe'	'+Glc'	R1	21	NA	13.78759509	12.78759509
Cz10g11030.t1	Fe+Glc+Fe:Glc	'+Fe +Glc +FE:GLC'	Cz10g11030.t1	Cz10g11030	4	3	hxk1-2	'-Fe'	'+Glc'	R2	22	NA	13.78759509	12.78759509
Cz10g11030.t1	Fe+Glc+Fe:Glc	'+Fe +Glc +FE:GLC'	Cz10g11030.t1	Cz10g11030	4	3	hxk1-2	'-Fe'	'+Glc'	R4	24	NA	13.78759509	12.78759509
Cz10g11030.t1	Fe+Glc+Fe:Glc	'+Fe +Glc +FE:GLC'	Cz10g11030.t1	Cz10g11030	4	3	hxk1-1	'-Fe'	'+Glc'	R2	38	NA	13.78759509	12.78759509
Cz10g11030.t1	Fe+Glc+Fe:Glc	'+Fe +Glc +FE:GLC'	Cz10g11030.t1	Cz10g11030	4	3	hxk1-1	'-Fe'	'+Glc'	R3	39	NA	13.78759509	12.78759509
Cz10g11030.t1	Fe+Glc+Fe:Glc	'+Fe +Glc +FE:GLC'	Cz10g11030.t1	Cz10g11030	4	3	WT	'+Fe'	'-Glc'	R1	9	15.50525112	13.78759509	15.50525112
Cz10g11030.t1	Fe+Glc+Fe:Glc	'+Fe +Glc +FE:GLC'	Cz10g11030.t1	Cz10g11030	4	3	WT	'+Fe'	'-Glc'	R2	10	15.12517001	13.78759509	15.12517001
Cz10g11030.t1	Fe+Glc+Fe:Glc	'+Fe +Glc +FE:GLC'	Cz10g11030.t1	Cz10g11030	4	3	WT	'+Fe'	'-Glc'	R4	12	15.26690386	13.78759509	15.26690386
Cz10g11030.t1	Fe+Glc+Fe:Glc	'+Fe +Glc +FE:GLC'	Cz10g11030.t1	Cz10g11030	4	3	hxk1-2	'+Fe'	'-Glc'	R1	25	16.05836108	13.78759509	16.05836108
Cz10g11030.t1	Fe+Glc+Fe:Glc	'+Fe +Glc +FE:GLC'	Cz10g11030.t1	Cz10g11030	4	3	hxk1-2	'+Fe'	'-Glc'	R2	26	16.35760628	13.78759509	16.35760628
Cz10g11030.t1	Fe+Glc+Fe:Glc	'+Fe +Glc +FE:GLC'	Cz10g11030.t1	Cz10g11030	4	3	hxk1-2	'+Fe'	'-Glc'	R3	27	16.23093025	13.78759509	16.23093025
Cz10g11030.t1	Fe+Glc+Fe:Glc	'+Fe +Glc +FE:GLC'	Cz10g11030.t1	Cz10g11030	4	3	hxk1-2	'+Fe'	'-Glc'	R4	28	16.08571525	13.78759509	16.08571525
Cz10g11030.t1	Fe+Glc+Fe:Glc	'+Fe +Glc +FE:GLC'	Cz10g11030.t1	Cz10g11030	4	3	hxk1-1	'+Fe'	'-Glc'	R1	41	13.96097495	13.78759509	13.96097495
Cz10g11030.t1	Fe+Glc+Fe:Glc	'+Fe +Glc +FE:GLC'	Cz10g11030.t1	Cz10g11030	4	3	hxk1-1	'+Fe'	'-Glc'	R2	42	14.3016183	13.78759509	14.3016183
Cz10g11030.t1	Fe+Glc+Fe:Glc	'+Fe +Glc +FE:GLC'	Cz10g11030.t1	Cz10g11030	4	3	hxk1-1	'+Fe'	'-Glc'	R3	43	13.78759509	13.78759509	13.78759509
Cz10g11030.t1	Fe+Glc+Fe:Glc	'+Fe +Glc +FE:GLC'	Cz10g11030.t1	Cz10g11030	4	3	hxk1-1	'+Fe'	'-Glc'	R4	44	14.00382395	13.78759509	14.00382395
Cz10g11030.t1	Fe+Glc+Fe:Glc	'+Fe +Glc +FE:GLC'	Cz10g11030.t1	Cz10g11030	4	3	WT	'+Fe'	'+Glc'	R1	13	18.19245709	13.78759509	18.19245709
Cz10g11030.t1	Fe+Glc+Fe:Glc	'+Fe +Glc +FE:GLC'	Cz10g11030.t1	Cz10g11030	4	3	WT	'+Fe'	'+Glc'	R2	14	18.52072846	13.78759509	18.52072846
Cz10g11030.t1	Fe+Glc+Fe:Glc	'+Fe +Glc +FE:GLC'	Cz10g11030.t1	Cz10g11030	4	3	WT	'+Fe'	'+Glc'	R3	15	18.5019891	13.78759509	18.5019891
Cz10g11030.t1	Fe+Glc+Fe:Glc	'+Fe +Glc +FE:GLC'	Cz10g11030.t1	Cz10g11030	4	3	WT	'+Fe'	'+Glc'	R4	16	18.52191821	13.78759509	18.52191821
Cz10g11030.t1	Fe+Glc+Fe:Glc	'+Fe +Glc +FE:GLC'	Cz10g11030.t1	Cz10g11030	4	3	hxk1-2	'+Fe'	'+Glc'	R1	29	18.41990388	13.78759509	18.41990388
Cz10g11030.t1	Fe+Glc+Fe:Glc	'+Fe +Glc +FE:GLC'	Cz10g11030.t1	Cz10g11030	4	3	hxk1-2	'+Fe'	'+Glc'	R2	30	18.39707497	13.78759509	18.39707497
Cz10g11030.t1	Fe+Glc+Fe:Glc	'+Fe +Glc +FE:GLC'	Cz10g11030.t1	Cz10g11030	4	3	hxk1-2	'+Fe'	'+Glc'	R3	31	18.21412248	13.78759509	18.21412248
Cz10g11030.t1	Fe+Glc+Fe:Glc	'+Fe +Glc +FE:GLC'	Cz10g11030.t1	Cz10g11030	4	3	hxk1-2	'+Fe'	'+Glc'	R4	32	18.33022252	13.78759509	18.33022252
Cz10g11030.t1	Fe+Glc+Fe:Glc	'+Fe +Glc +FE:GLC'	Cz10g11030.t1	Cz10g11030	4	3	hxk1-1	'+Fe'	'+Glc'	R1	45	19.55691352	13.78759509	19.55691352
Cz10g11030.t1	Fe+Glc+Fe:Glc	'+Fe +Glc +FE:GLC'	Cz10g11030.t1	Cz10g11030	4	3	hxk1-1	'+Fe'	'+Glc'	R2	46	19.47983221	13.78759509	19.47983221
Cz10g11030.t1	Fe+Glc+Fe:Glc	'+Fe +Glc +FE:GLC'	Cz10g11030.t1	Cz10g11030	4	3	hxk1-1	'+Fe'	'+Glc'	R3	47	19.42758302	13.78759509	19.42758302
Cz10g11030.t1	Fe+Glc+Fe:Glc	'+Fe +Glc +FE:GLC'	Cz10g11030.t1	Cz10g11030	4	3	hxk1-1	'+Fe'	'+Glc'	R4	48	19.5230882	13.78759509	19.5230882
Cz11g23170.t1	Fe+Glc+Fe:Glc	'+Fe +Glc +FE:GLC'	Cz11g23170.t1	Cz11g23170	2	2	WT	'-Fe'	'-Glc'	R1	1	NA	12.19454528	11.19454528
Cz11g23170.t1	Fe+Glc+Fe:Glc	'+Fe +Glc +FE:GLC'	Cz11g23170.t1	Cz11g23170	2	2	WT	'-Fe'	'-Glc'	R2	2	NA	12.19454528	11.19454528
Cz11g23170.t1	Fe+Glc+Fe:Glc	'+Fe +Glc +FE:GLC'	Cz11g23170.t1	Cz11g23170	2	2	WT	'-Fe'	'-Glc'	R3	3	NA	12.19454528	11.19454528
Cz11g23170.t1	Fe+Glc+Fe:Glc	'+Fe +Glc +FE:GLC'	Cz11g23170.t1	Cz11g23170	2	2	WT	'-Fe'	'-Glc'	R4	4	NA	12.19454528	11.19454528
Cz11g23170.t1	Fe+Glc+Fe:Glc	'+Fe +Glc +FE:GLC'	Cz11g23170.t1	Cz11g23170	2	2	hxk1-2	'-Fe'	'-Glc'	R1	17	NA	12.19454528	11.19454528
Cz11g23170.t1	Fe+Glc+Fe:Glc	'+Fe +Glc +FE:GLC'	Cz11g23170.t1	Cz11g23170	2	2	hxk1-2	'-Fe'	'-Glc'	R2	18	NA	12.19454528	11.19454528
Cz11g23170.t1	Fe+Glc+Fe:Glc	'+Fe +Glc +FE:GLC'	Cz11g23170.t1	Cz11g23170	2	2	hxk1-2	'-Fe'	'-Glc'	R4	20	NA	12.19454528	11.19454528
Cz11g23170.t1	Fe+Glc+Fe:Glc	'+Fe +Glc +FE:GLC'	Cz11g23170.t1	Cz11g23170	2	2	hxk1-1	'-Fe'	'-Glc'	R1	33	NA	12.19454528	11.19454528
Cz11g23170.t1	Fe+Glc+Fe:Glc	'+Fe +Glc +FE:GLC'	Cz11g23170.t1	Cz11g23170	2	2	hxk1-1	'-Fe'	'-Glc'	R2	34	NA	12.19454528	11.19454528
Cz11g23170.t1	Fe+Glc+Fe:Glc	'+Fe +Glc +FE:GLC'	Cz11g23170.t1	Cz11g23170	2	2	hxk1-1	'-Fe'	'-Glc'	R3	35	NA	12.19454528	11.19454528
Cz11g23170.t1	Fe+Glc+Fe:Glc	'+Fe +Glc +FE:GLC'	Cz11g23170.t1	Cz11g23170	2	2	hxk1-1	'-Fe'	'-Glc'	R4	36	NA	12.19454528	11.19454528
Cz11g23170.t1	Fe+Glc+Fe:Glc	'+Fe +Glc +FE:GLC'	Cz11g23170.t1	Cz11g23170	2	2	WT	'-Fe'	'+Glc'	R1	5	NA	12.19454528	11.19454528
Cz11g23170.t1	Fe+Glc+Fe:Glc	'+Fe +Glc +FE:GLC'	Cz11g23170.t1	Cz11g23170	2	2	WT	'-Fe'	'+Glc'	R2	6	NA	12.19454528	11.19454528
Cz11g23170.t1	Fe+Glc+Fe:Glc	'+Fe +Glc +FE:GLC'	Cz11g23170.t1	Cz11g23170	2	2	WT	'-Fe'	'+Glc'	R3	7	NA	12.19454528	11.19454528
Cz11g23170.t1	Fe+Glc+Fe:Glc	'+Fe +Glc +FE:GLC'	Cz11g23170.t1	Cz11g23170	2	2	WT	'-Fe'	'+Glc'	R4	8	NA	12.19454528	11.19454528
Cz11g23170.t1	Fe+Glc+Fe:Glc	'+Fe +Glc +FE:GLC'	Cz11g23170.t1	Cz11g23170	2	2	hxk1-2	'-Fe'	'+Glc'	R1	21	NA	12.19454528	11.19454528
Cz11g23170.t1	Fe+Glc+Fe:Glc	'+Fe +Glc +FE:GLC'	Cz11g23170.t1	Cz11g23170	2	2	hxk1-2	'-Fe'	'+Glc'	R2	22	NA	12.19454528	11.19454528
Cz11g23170.t1	Fe+Glc+Fe:Glc	'+Fe +Glc +FE:GLC'	Cz11g23170.t1	Cz11g23170	2	2	hxk1-2	'-Fe'	'+Glc'	R4	24	NA	12.19454528	11.19454528
Cz11g23170.t1	Fe+Glc+Fe:Glc	'+Fe +Glc +FE:GLC'	Cz11g23170.t1	Cz11g23170	2	2	hxk1-1	'-Fe'	'+Glc'	R2	38	NA	12.19454528	11.19454528
Cz11g23170.t1	Fe+Glc+Fe:Glc	'+Fe +Glc +FE:GLC'	Cz11g23170.t1	Cz11g23170	2	2	hxk1-1	'-Fe'	'+Glc'	R3	39	NA	12.19454528	11.19454528
Cz11g23170.t1	Fe+Glc+Fe:Glc	'+Fe +Glc +FE:GLC'	Cz11g23170.t1	Cz11g23170	2	2	WT	'+Fe'	'-Glc'	R1	9	NA	12.19454528	11.19454528
Cz11g23170.t1	Fe+Glc+Fe:Glc	'+Fe +Glc +FE:GLC'	Cz11g23170.t1	Cz11g23170	2	2	WT	'+Fe'	'-Glc'	R2	10	NA	12.19454528	11.19454528
Cz11g23170.t1	Fe+Glc+Fe:Glc	'+Fe +Glc +FE:GLC'	Cz11g23170.t1	Cz11g23170	2	2	WT	'+Fe'	'-Glc'	R4	12	NA	12.19454528	11.19454528
Cz11g23170.t1	Fe+Glc+Fe:Glc	'+Fe +Glc +FE:GLC'	Cz11g23170.t1	Cz11g23170	2	2	hxk1-2	'+Fe'	'-Glc'	R1	25	NA	12.19454528	11.19454528
Cz11g23170.t1	Fe+Glc+Fe:Glc	'+Fe +Glc +FE:GLC'	Cz11g23170.t1	Cz11g23170	2	2	hxk1-2	'+Fe'	'-Glc'	R2	26	NA	12.19454528	11.19454528
Cz11g23170.t1	Fe+Glc+Fe:Glc	'+Fe +Glc +FE:GLC'	Cz11g23170.t1	Cz11g23170	2	2	hxk1-2	'+Fe'	'-Glc'	R3	27	NA	12.19454528	11.19454528
Cz11g23170.t1	Fe+Glc+Fe:Glc	'+Fe +Glc +FE:GLC'	Cz11g23170.t1	Cz11g23170	2	2	hxk1-2	'+Fe'	'-Glc'	R4	28	NA	12.19454528	11.19454528
Cz11g23170.t1	Fe+Glc+Fe:Glc	'+Fe +Glc +FE:GLC'	Cz11g23170.t1	Cz11g23170	2	2	hxk1-1	'+Fe'	'-Glc'	R1	41	NA	12.19454528	11.19454528
Cz11g23170.t1	Fe+Glc+Fe:Glc	'+Fe +Glc +FE:GLC'	Cz11g23170.t1	Cz11g23170	2	2	hxk1-1	'+Fe'	'-Glc'	R2	42	NA	12.19454528	11.19454528
Cz11g23170.t1	Fe+Glc+Fe:Glc	'+Fe +Glc +FE:GLC'	Cz11g23170.t1	Cz11g23170	2	2	hxk1-1	'+Fe'	'-Glc'	R3	43	NA	12.19454528	11.19454528
Cz11g23170.t1	Fe+Glc+Fe:Glc	'+Fe +Glc +FE:GLC'	Cz11g23170.t1	Cz11g23170	2	2	hxk1-1	'+Fe'	'-Glc'	R4	44	NA	12.19454528	11.19454528
Cz11g23170.t1	Fe+Glc+Fe:Glc	'+Fe +Glc +FE:GLC'	Cz11g23170.t1	Cz11g23170	2	2	WT	'+Fe'	'+Glc'	R1	13	18.25443455	12.19454528	18.25443455
Cz11g23170.t1	Fe+Glc+Fe:Glc	'+Fe +Glc +FE:GLC'	Cz11g23170.t1	Cz11g23170	2	2	WT	'+Fe'	'+Glc'	R2	14	17.9132017	12.19454528	17.9132017
Cz11g23170.t1	Fe+Glc+Fe:Glc	'+Fe +Glc +FE:GLC'	Cz11g23170.t1	Cz11g23170	2	2	WT	'+Fe'	'+Glc'	R3	15	18.30162205	12.19454528	18.30162205
Cz11g23170.t1	Fe+Glc+Fe:Glc	'+Fe +Glc +FE:GLC'	Cz11g23170.t1	Cz11g23170	2	2	WT	'+Fe'	'+Glc'	R4	16	17.8653661	12.19454528	17.8653661
Cz11g23170.t1	Fe+Glc+Fe:Glc	'+Fe +Glc +FE:GLC'	Cz11g23170.t1	Cz11g23170	2	2	hxk1-2	'+Fe'	'+Glc'	R1	29	19.81135411	12.19454528	19.81135411
Cz11g23170.t1	Fe+Glc+Fe:Glc	'+Fe +Glc +FE:GLC'	Cz11g23170.t1	Cz11g23170	2	2	hxk1-2	'+Fe'	'+Glc'	R2	30	19.88344791	12.19454528	19.88344791
Cz11g23170.t1	Fe+Glc+Fe:Glc	'+Fe +Glc +FE:GLC'	Cz11g23170.t1	Cz11g23170	2	2	hxk1-2	'+Fe'	'+Glc'	R3	31	19.80611689	12.19454528	19.80611689
Cz11g23170.t1	Fe+Glc+Fe:Glc	'+Fe +Glc +FE:GLC'	Cz11g23170.t1	Cz11g23170	2	2	hxk1-2	'+Fe'	'+Glc'	R4	32	20.07317838	12.19454528	20.07317838
Cz11g23170.t1	Fe+Glc+Fe:Glc	'+Fe +Glc +FE:GLC'	Cz11g23170.t1	Cz11g23170	2	2	hxk1-1	'+Fe'	'+Glc'	R1	45	12.27550666	12.19454528	12.27550666
Cz11g23170.t1	Fe+Glc+Fe:Glc	'+Fe +Glc +FE:GLC'	Cz11g23170.t1	Cz11g23170	2	2	hxk1-1	'+Fe'	'+Glc'	R2	46	NA	12.19454528	11.19454528
Cz11g23170.t1	Fe+Glc+Fe:Glc	'+Fe +Glc +FE:GLC'	Cz11g23170.t1	Cz11g23170	2	2	hxk1-1	'+Fe'	'+Glc'	R3	47	NA	12.19454528	11.19454528
Cz11g23170.t1	Fe+Glc+Fe:Glc	'+Fe +Glc +FE:GLC'	Cz11g23170.t1	Cz11g23170	2	2	hxk1-1	'+Fe'	'+Glc'	R4	48	12.19454528	12.19454528	12.19454528
Cz01g11220.t1	Fe+Glc+Fe:Glc	'+Fe +Glc +FE:GLC'	Cz01g11220.t1	Cz01g11220	7	7	WT	'-Fe'	'-Glc'	R1	1	15.56285889	15.39183237	15.56285889
Cz01g11220.t1	Fe+Glc+Fe:Glc	'+Fe +Glc +FE:GLC'	Cz01g11220.t1	Cz01g11220	7	7	WT	'-Fe'	'-Glc'	R2	2	15.5059671	15.39183237	15.5059671
Cz01g11220.t1	Fe+Glc+Fe:Glc	'+Fe +Glc +FE:GLC'	Cz01g11220.t1	Cz01g11220	7	7	WT	'-Fe'	'-Glc'	R3	3	15.39183237	15.39183237	15.39183237
Cz01g11220.t1	Fe+Glc+Fe:Glc	'+Fe +Glc +FE:GLC'	Cz01g11220.t1	Cz01g11220	7	7	WT	'-Fe'	'-Glc'	R4	4	15.56280971	15.39183237	15.56280971
Cz01g11220.t1	Fe+Glc+Fe:Glc	'+Fe +Glc +FE:GLC'	Cz01g11220.t1	Cz01g11220	7	7	hxk1-2	'-Fe'	'-Glc'	R1	17	15.70092045	15.39183237	15.70092045
Cz01g11220.t1	Fe+Glc+Fe:Glc	'+Fe +Glc +FE:GLC'	Cz01g11220.t1	Cz01g11220	7	7	hxk1-2	'-Fe'	'-Glc'	R2	18	15.57242378	15.39183237	15.57242378
Cz01g11220.t1	Fe+Glc+Fe:Glc	'+Fe +Glc +FE:GLC'	Cz01g11220.t1	Cz01g11220	7	7	hxk1-2	'-Fe'	'-Glc'	R4	20	15.60493722	15.39183237	15.60493722
Cz01g11220.t1	Fe+Glc+Fe:Glc	'+Fe +Glc +FE:GLC'	Cz01g11220.t1	Cz01g11220	7	7	hxk1-1	'-Fe'	'-Glc'	R1	33	NA	15.39183237	14.39183237
Cz01g11220.t1	Fe+Glc+Fe:Glc	'+Fe +Glc +FE:GLC'	Cz01g11220.t1	Cz01g11220	7	7	hxk1-1	'-Fe'	'-Glc'	R2	34	NA	15.39183237	14.39183237
Cz01g11220.t1	Fe+Glc+Fe:Glc	'+Fe +Glc +FE:GLC'	Cz01g11220.t1	Cz01g11220	7	7	hxk1-1	'-Fe'	'-Glc'	R3	35	NA	15.39183237	14.39183237
Cz01g11220.t1	Fe+Glc+Fe:Glc	'+Fe +Glc +FE:GLC'	Cz01g11220.t1	Cz01g11220	7	7	hxk1-1	'-Fe'	'-Glc'	R4	36	NA	15.39183237	14.39183237
Cz01g11220.t1	Fe+Glc+Fe:Glc	'+Fe +Glc +FE:GLC'	Cz01g11220.t1	Cz01g11220	7	7	WT	'-Fe'	'+Glc'	R1	5	NA	15.39183237	14.39183237
Cz01g11220.t1	Fe+Glc+Fe:Glc	'+Fe +Glc +FE:GLC'	Cz01g11220.t1	Cz01g11220	7	7	WT	'-Fe'	'+Glc'	R2	6	NA	15.39183237	14.39183237
Cz01g11220.t1	Fe+Glc+Fe:Glc	'+Fe +Glc +FE:GLC'	Cz01g11220.t1	Cz01g11220	7	7	WT	'-Fe'	'+Glc'	R3	7	NA	15.39183237	14.39183237
Cz01g11220.t1	Fe+Glc+Fe:Glc	'+Fe +Glc +FE:GLC'	Cz01g11220.t1	Cz01g11220	7	7	WT	'-Fe'	'+Glc'	R4	8	NA	15.39183237	14.39183237
Cz01g11220.t1	Fe+Glc+Fe:Glc	'+Fe +Glc +FE:GLC'	Cz01g11220.t1	Cz01g11220	7	7	hxk1-2	'-Fe'	'+Glc'	R1	21	NA	15.39183237	14.39183237
Cz01g11220.t1	Fe+Glc+Fe:Glc	'+Fe +Glc +FE:GLC'	Cz01g11220.t1	Cz01g11220	7	7	hxk1-2	'-Fe'	'+Glc'	R2	22	NA	15.39183237	14.39183237
Cz01g11220.t1	Fe+Glc+Fe:Glc	'+Fe +Glc +FE:GLC'	Cz01g11220.t1	Cz01g11220	7	7	hxk1-2	'-Fe'	'+Glc'	R4	24	NA	15.39183237	14.39183237
Cz01g11220.t1	Fe+Glc+Fe:Glc	'+Fe +Glc +FE:GLC'	Cz01g11220.t1	Cz01g11220	7	7	hxk1-1	'-Fe'	'+Glc'	R2	38	NA	15.39183237	14.39183237
Cz01g11220.t1	Fe+Glc+Fe:Glc	'+Fe +Glc +FE:GLC'	Cz01g11220.t1	Cz01g11220	7	7	hxk1-1	'-Fe'	'+Glc'	R3	39	NA	15.39183237	14.39183237
Cz01g11220.t1	Fe+Glc+Fe:Glc	'+Fe +Glc +FE:GLC'	Cz01g11220.t1	Cz01g11220	7	7	WT	'+Fe'	'-Glc'	R1	9	NA	15.39183237	14.39183237
Cz01g11220.t1	Fe+Glc+Fe:Glc	'+Fe +Glc +FE:GLC'	Cz01g11220.t1	Cz01g11220	7	7	WT	'+Fe'	'-Glc'	R2	10	NA	15.39183237	14.39183237
Cz01g11220.t1	Fe+Glc+Fe:Glc	'+Fe +Glc +FE:GLC'	Cz01g11220.t1	Cz01g11220	7	7	WT	'+Fe'	'-Glc'	R4	12	NA	15.39183237	14.39183237
Cz01g11220.t1	Fe+Glc+Fe:Glc	'+Fe +Glc +FE:GLC'	Cz01g11220.t1	Cz01g11220	7	7	hxk1-2	'+Fe'	'-Glc'	R1	25	NA	15.39183237	14.39183237
Cz01g11220.t1	Fe+Glc+Fe:Glc	'+Fe +Glc +FE:GLC'	Cz01g11220.t1	Cz01g11220	7	7	hxk1-2	'+Fe'	'-Glc'	R2	26	NA	15.39183237	14.39183237
Cz01g11220.t1	Fe+Glc+Fe:Glc	'+Fe +Glc +FE:GLC'	Cz01g11220.t1	Cz01g11220	7	7	hxk1-2	'+Fe'	'-Glc'	R3	27	NA	15.39183237	14.39183237
Cz01g11220.t1	Fe+Glc+Fe:Glc	'+Fe +Glc +FE:GLC'	Cz01g11220.t1	Cz01g11220	7	7	hxk1-2	'+Fe'	'-Glc'	R4	28	NA	15.39183237	14.39183237
Cz01g11220.t1	Fe+Glc+Fe:Glc	'+Fe +Glc +FE:GLC'	Cz01g11220.t1	Cz01g11220	7	7	hxk1-1	'+Fe'	'-Glc'	R1	41	16.79621056	15.39183237	16.79621056
Cz01g11220.t1	Fe+Glc+Fe:Glc	'+Fe +Glc +FE:GLC'	Cz01g11220.t1	Cz01g11220	7	7	hxk1-1	'+Fe'	'-Glc'	R2	42	17.2175324	15.39183237	17.2175324
Cz01g11220.t1	Fe+Glc+Fe:Glc	'+Fe +Glc +FE:GLC'	Cz01g11220.t1	Cz01g11220	7	7	hxk1-1	'+Fe'	'-Glc'	R3	43	17.03328114	15.39183237	17.03328114
Cz01g11220.t1	Fe+Glc+Fe:Glc	'+Fe +Glc +FE:GLC'	Cz01g11220.t1	Cz01g11220	7	7	hxk1-1	'+Fe'	'-Glc'	R4	44	16.99681172	15.39183237	16.99681172
Cz01g11220.t1	Fe+Glc+Fe:Glc	'+Fe +Glc +FE:GLC'	Cz01g11220.t1	Cz01g11220	7	7	WT	'+Fe'	'+Glc'	R1	13	19.66513659	15.39183237	19.66513659
Cz01g11220.t1	Fe+Glc+Fe:Glc	'+Fe +Glc +FE:GLC'	Cz01g11220.t1	Cz01g11220	7	7	WT	'+Fe'	'+Glc'	R2	14	19.74720189	15.39183237	19.74720189
Cz01g11220.t1	Fe+Glc+Fe:Glc	'+Fe +Glc +FE:GLC'	Cz01g11220.t1	Cz01g11220	7	7	WT	'+Fe'	'+Glc'	R3	15	19.63521372	15.39183237	19.63521372
Cz01g11220.t1	Fe+Glc+Fe:Glc	'+Fe +Glc +FE:GLC'	Cz01g11220.t1	Cz01g11220	7	7	WT	'+Fe'	'+Glc'	R4	16	19.9386812	15.39183237	19.9386812
Cz01g11220.t1	Fe+Glc+Fe:Glc	'+Fe +Glc +FE:GLC'	Cz01g11220.t1	Cz01g11220	7	7	hxk1-2	'+Fe'	'+Glc'	R1	29	19.31403248	15.39183237	19.31403248
Cz01g11220.t1	Fe+Glc+Fe:Glc	'+Fe +Glc +FE:GLC'	Cz01g11220.t1	Cz01g11220	7	7	hxk1-2	'+Fe'	'+Glc'	R2	30	19.453783	15.39183237	19.453783
Cz01g11220.t1	Fe+Glc+Fe:Glc	'+Fe +Glc +FE:GLC'	Cz01g11220.t1	Cz01g11220	7	7	hxk1-2	'+Fe'	'+Glc'	R3	31	19.41890111	15.39183237	19.41890111
Cz01g11220.t1	Fe+Glc+Fe:Glc	'+Fe +Glc +FE:GLC'	Cz01g11220.t1	Cz01g11220	7	7	hxk1-2	'+Fe'	'+Glc'	R4	32	19.63696799	15.39183237	19.63696799
Cz01g11220.t1	Fe+Glc+Fe:Glc	'+Fe +Glc +FE:GLC'	Cz01g11220.t1	Cz01g11220	7	7	hxk1-1	'+Fe'	'+Glc'	R1	45	15.5671678	15.39183237	15.5671678
Cz01g11220.t1	Fe+Glc+Fe:Glc	'+Fe +Glc +FE:GLC'	Cz01g11220.t1	Cz01g11220	7	7	hxk1-1	'+Fe'	'+Glc'	R2	46	15.84183686	15.39183237	15.84183686
Cz01g11220.t1	Fe+Glc+Fe:Glc	'+Fe +Glc +FE:GLC'	Cz01g11220.t1	Cz01g11220	7	7	hxk1-1	'+Fe'	'+Glc'	R3	47	16.00607908	15.39183237	16.00607908
Cz01g11220.t1	Fe+Glc+Fe:Glc	'+Fe +Glc +FE:GLC'	Cz01g11220.t1	Cz01g11220	7	7	hxk1-1	'+Fe'	'+Glc'	R4	48	15.94565925	15.39183237	15.94565925
Cz16g15070.t1	Fe+Glc+Fe:Glc	'+Fe +Glc +FE:GLC'	Cz16g15070.t1	Cz16g15070	10	10	WT	'-Fe'	'-Glc'	R1	1	17.6747541	17.44944305	17.6747541
Cz16g15070.t1	Fe+Glc+Fe:Glc	'+Fe +Glc +FE:GLC'	Cz16g15070.t1	Cz16g15070	10	10	WT	'-Fe'	'-Glc'	R2	2	17.64742918	17.44944305	17.64742918
Cz16g15070.t1	Fe+Glc+Fe:Glc	'+Fe +Glc +FE:GLC'	Cz16g15070.t1	Cz16g15070	10	10	WT	'-Fe'	'-Glc'	R3	3	17.6638054	17.44944305	17.6638054
Cz16g15070.t1	Fe+Glc+Fe:Glc	'+Fe +Glc +FE:GLC'	Cz16g15070.t1	Cz16g15070	10	10	WT	'-Fe'	'-Glc'	R4	4	17.64053949	17.44944305	17.64053949
Cz16g15070.t1	Fe+Glc+Fe:Glc	'+Fe +Glc +FE:GLC'	Cz16g15070.t1	Cz16g15070	10	10	hxk1-2	'-Fe'	'-Glc'	R1	17	17.44944305	17.44944305	17.44944305
Cz16g15070.t1	Fe+Glc+Fe:Glc	'+Fe +Glc +FE:GLC'	Cz16g15070.t1	Cz16g15070	10	10	hxk1-2	'-Fe'	'-Glc'	R2	18	17.65042774	17.44944305	17.65042774
Cz16g15070.t1	Fe+Glc+Fe:Glc	'+Fe +Glc +FE:GLC'	Cz16g15070.t1	Cz16g15070	10	10	hxk1-2	'-Fe'	'-Glc'	R4	20	17.58759564	17.44944305	17.58759564
Cz16g15070.t1	Fe+Glc+Fe:Glc	'+Fe +Glc +FE:GLC'	Cz16g15070.t1	Cz16g15070	10	10	hxk1-1	'-Fe'	'-Glc'	R1	33	21.37817655	17.44944305	21.37817655
Cz16g15070.t1	Fe+Glc+Fe:Glc	'+Fe +Glc +FE:GLC'	Cz16g15070.t1	Cz16g15070	10	10	hxk1-1	'-Fe'	'-Glc'	R2	34	21.34516186	17.44944305	21.34516186
Cz16g15070.t1	Fe+Glc+Fe:Glc	'+Fe +Glc +FE:GLC'	Cz16g15070.t1	Cz16g15070	10	10	hxk1-1	'-Fe'	'-Glc'	R3	35	21.44047273	17.44944305	21.44047273
Cz16g15070.t1	Fe+Glc+Fe:Glc	'+Fe +Glc +FE:GLC'	Cz16g15070.t1	Cz16g15070	10	10	hxk1-1	'-Fe'	'-Glc'	R4	36	21.35745341	17.44944305	21.35745341
Cz16g15070.t1	Fe+Glc+Fe:Glc	'+Fe +Glc +FE:GLC'	Cz16g15070.t1	Cz16g15070	10	10	WT	'-Fe'	'+Glc'	R1	5	17.77808529	17.44944305	17.77808529
Cz16g15070.t1	Fe+Glc+Fe:Glc	'+Fe +Glc +FE:GLC'	Cz16g15070.t1	Cz16g15070	10	10	WT	'-Fe'	'+Glc'	R2	6	17.64386316	17.44944305	17.64386316
Cz16g15070.t1	Fe+Glc+Fe:Glc	'+Fe +Glc +FE:GLC'	Cz16g15070.t1	Cz16g15070	10	10	WT	'-Fe'	'+Glc'	R3	7	17.72752732	17.44944305	17.72752732
Cz16g15070.t1	Fe+Glc+Fe:Glc	'+Fe +Glc +FE:GLC'	Cz16g15070.t1	Cz16g15070	10	10	WT	'-Fe'	'+Glc'	R4	8	17.93995721	17.44944305	17.93995721
Cz16g15070.t1	Fe+Glc+Fe:Glc	'+Fe +Glc +FE:GLC'	Cz16g15070.t1	Cz16g15070	10	10	hxk1-2	'-Fe'	'+Glc'	R1	21	18.52737053	17.44944305	18.52737053
Cz16g15070.t1	Fe+Glc+Fe:Glc	'+Fe +Glc +FE:GLC'	Cz16g15070.t1	Cz16g15070	10	10	hxk1-2	'-Fe'	'+Glc'	R2	22	18.45893033	17.44944305	18.45893033
Cz16g15070.t1	Fe+Glc+Fe:Glc	'+Fe +Glc +FE:GLC'	Cz16g15070.t1	Cz16g15070	10	10	hxk1-2	'-Fe'	'+Glc'	R4	24	18.43889512	17.44944305	18.43889512
Cz16g15070.t1	Fe+Glc+Fe:Glc	'+Fe +Glc +FE:GLC'	Cz16g15070.t1	Cz16g15070	10	10	hxk1-1	'-Fe'	'+Glc'	R2	38	20.48763694	17.44944305	20.48763694
Cz16g15070.t1	Fe+Glc+Fe:Glc	'+Fe +Glc +FE:GLC'	Cz16g15070.t1	Cz16g15070	10	10	hxk1-1	'-Fe'	'+Glc'	R3	39	20.44420551	17.44944305	20.44420551
Cz16g15070.t1	Fe+Glc+Fe:Glc	'+Fe +Glc +FE:GLC'	Cz16g15070.t1	Cz16g15070	10	10	WT	'+Fe'	'-Glc'	R1	9	20.67528711	17.44944305	20.67528711
Cz16g15070.t1	Fe+Glc+Fe:Glc	'+Fe +Glc +FE:GLC'	Cz16g15070.t1	Cz16g15070	10	10	WT	'+Fe'	'-Glc'	R2	10	20.59163011	17.44944305	20.59163011
Cz16g15070.t1	Fe+Glc+Fe:Glc	'+Fe +Glc +FE:GLC'	Cz16g15070.t1	Cz16g15070	10	10	WT	'+Fe'	'-Glc'	R4	12	20.74208682	17.44944305	20.74208682
Cz16g15070.t1	Fe+Glc+Fe:Glc	'+Fe +Glc +FE:GLC'	Cz16g15070.t1	Cz16g15070	10	10	hxk1-2	'+Fe'	'-Glc'	R1	25	20.4425191	17.44944305	20.4425191
Cz16g15070.t1	Fe+Glc+Fe:Glc	'+Fe +Glc +FE:GLC'	Cz16g15070.t1	Cz16g15070	10	10	hxk1-2	'+Fe'	'-Glc'	R2	26	20.45207649	17.44944305	20.45207649
Cz16g15070.t1	Fe+Glc+Fe:Glc	'+Fe +Glc +FE:GLC'	Cz16g15070.t1	Cz16g15070	10	10	hxk1-2	'+Fe'	'-Glc'	R3	27	20.39506606	17.44944305	20.39506606
Cz16g15070.t1	Fe+Glc+Fe:Glc	'+Fe +Glc +FE:GLC'	Cz16g15070.t1	Cz16g15070	10	10	hxk1-2	'+Fe'	'-Glc'	R4	28	20.45463477	17.44944305	20.45463477
Cz16g15070.t1	Fe+Glc+Fe:Glc	'+Fe +Glc +FE:GLC'	Cz16g15070.t1	Cz16g15070	10	10	hxk1-1	'+Fe'	'-Glc'	R1	41	22.48060183	17.44944305	22.48060183
Cz16g15070.t1	Fe+Glc+Fe:Glc	'+Fe +Glc +FE:GLC'	Cz16g15070.t1	Cz16g15070	10	10	hxk1-1	'+Fe'	'-Glc'	R2	42	22.57022382	17.44944305	22.57022382
Cz16g15070.t1	Fe+Glc+Fe:Glc	'+Fe +Glc +FE:GLC'	Cz16g15070.t1	Cz16g15070	10	10	hxk1-1	'+Fe'	'-Glc'	R3	43	22.47961293	17.44944305	22.47961293
Cz16g15070.t1	Fe+Glc+Fe:Glc	'+Fe +Glc +FE:GLC'	Cz16g15070.t1	Cz16g15070	10	10	hxk1-1	'+Fe'	'-Glc'	R4	44	22.55508881	17.44944305	22.55508881
Cz16g15070.t1	Fe+Glc+Fe:Glc	'+Fe +Glc +FE:GLC'	Cz16g15070.t1	Cz16g15070	10	10	WT	'+Fe'	'+Glc'	R1	13	22.37344978	17.44944305	22.37344978
Cz16g15070.t1	Fe+Glc+Fe:Glc	'+Fe +Glc +FE:GLC'	Cz16g15070.t1	Cz16g15070	10	10	WT	'+Fe'	'+Glc'	R2	14	22.51904487	17.44944305	22.51904487
Cz16g15070.t1	Fe+Glc+Fe:Glc	'+Fe +Glc +FE:GLC'	Cz16g15070.t1	Cz16g15070	10	10	WT	'+Fe'	'+Glc'	R3	15	22.77429884	17.44944305	22.77429884
Cz16g15070.t1	Fe+Glc+Fe:Glc	'+Fe +Glc +FE:GLC'	Cz16g15070.t1	Cz16g15070	10	10	WT	'+Fe'	'+Glc'	R4	16	22.56246883	17.44944305	22.56246883
Cz16g15070.t1	Fe+Glc+Fe:Glc	'+Fe +Glc +FE:GLC'	Cz16g15070.t1	Cz16g15070	10	10	hxk1-2	'+Fe'	'+Glc'	R1	29	22.44048623	17.44944305	22.44048623
Cz16g15070.t1	Fe+Glc+Fe:Glc	'+Fe +Glc +FE:GLC'	Cz16g15070.t1	Cz16g15070	10	10	hxk1-2	'+Fe'	'+Glc'	R2	30	22.39090701	17.44944305	22.39090701
Cz16g15070.t1	Fe+Glc+Fe:Glc	'+Fe +Glc +FE:GLC'	Cz16g15070.t1	Cz16g15070	10	10	hxk1-2	'+Fe'	'+Glc'	R3	31	22.42256348	17.44944305	22.42256348
Cz16g15070.t1	Fe+Glc+Fe:Glc	'+Fe +Glc +FE:GLC'	Cz16g15070.t1	Cz16g15070	10	10	hxk1-2	'+Fe'	'+Glc'	R4	32	22.26824939	17.44944305	22.26824939
Cz16g15070.t1	Fe+Glc+Fe:Glc	'+Fe +Glc +FE:GLC'	Cz16g15070.t1	Cz16g15070	10	10	hxk1-1	'+Fe'	'+Glc'	R1	45	21.1616997	17.44944305	21.1616997
Cz16g15070.t1	Fe+Glc+Fe:Glc	'+Fe +Glc +FE:GLC'	Cz16g15070.t1	Cz16g15070	10	10	hxk1-1	'+Fe'	'+Glc'	R2	46	21.1064796	17.44944305	21.1064796
Cz16g15070.t1	Fe+Glc+Fe:Glc	'+Fe +Glc +FE:GLC'	Cz16g15070.t1	Cz16g15070	10	10	hxk1-1	'+Fe'	'+Glc'	R3	47	21.18130398	17.44944305	21.18130398
Cz16g15070.t1	Fe+Glc+Fe:Glc	'+Fe +Glc +FE:GLC'	Cz16g15070.t1	Cz16g15070	10	10	hxk1-1	'+Fe'	'+Glc'	R4	48	21.14468324	17.44944305	21.14468324
Cz03g09230.t1	Fe+Glc+Fe:Glc	'+Fe +Glc +FE:GLC'	Cz03g09230.t1	Cz03g09230	2	2	WT	'-Fe'	'-Glc'	R1	1	NA	17.60309743	16.60309743
Cz03g09230.t1	Fe+Glc+Fe:Glc	'+Fe +Glc +FE:GLC'	Cz03g09230.t1	Cz03g09230	2	2	WT	'-Fe'	'-Glc'	R2	2	NA	17.60309743	16.60309743
Cz03g09230.t1	Fe+Glc+Fe:Glc	'+Fe +Glc +FE:GLC'	Cz03g09230.t1	Cz03g09230	2	2	WT	'-Fe'	'-Glc'	R3	3	NA	17.60309743	16.60309743
Cz03g09230.t1	Fe+Glc+Fe:Glc	'+Fe +Glc +FE:GLC'	Cz03g09230.t1	Cz03g09230	2	2	WT	'-Fe'	'-Glc'	R4	4	NA	17.60309743	16.60309743
Cz03g09230.t1	Fe+Glc+Fe:Glc	'+Fe +Glc +FE:GLC'	Cz03g09230.t1	Cz03g09230	2	2	hxk1-2	'-Fe'	'-Glc'	R1	17	NA	17.60309743	16.60309743
Cz03g09230.t1	Fe+Glc+Fe:Glc	'+Fe +Glc +FE:GLC'	Cz03g09230.t1	Cz03g09230	2	2	hxk1-2	'-Fe'	'-Glc'	R2	18	NA	17.60309743	16.60309743
Cz03g09230.t1	Fe+Glc+Fe:Glc	'+Fe +Glc +FE:GLC'	Cz03g09230.t1	Cz03g09230	2	2	hxk1-2	'-Fe'	'-Glc'	R4	20	NA	17.60309743	16.60309743
Cz03g09230.t1	Fe+Glc+Fe:Glc	'+Fe +Glc +FE:GLC'	Cz03g09230.t1	Cz03g09230	2	2	hxk1-1	'-Fe'	'-Glc'	R1	33	NA	17.60309743	16.60309743
Cz03g09230.t1	Fe+Glc+Fe:Glc	'+Fe +Glc +FE:GLC'	Cz03g09230.t1	Cz03g09230	2	2	hxk1-1	'-Fe'	'-Glc'	R2	34	NA	17.60309743	16.60309743
Cz03g09230.t1	Fe+Glc+Fe:Glc	'+Fe +Glc +FE:GLC'	Cz03g09230.t1	Cz03g09230	2	2	hxk1-1	'-Fe'	'-Glc'	R3	35	NA	17.60309743	16.60309743
Cz03g09230.t1	Fe+Glc+Fe:Glc	'+Fe +Glc +FE:GLC'	Cz03g09230.t1	Cz03g09230	2	2	hxk1-1	'-Fe'	'-Glc'	R4	36	NA	17.60309743	16.60309743
Cz03g09230.t1	Fe+Glc+Fe:Glc	'+Fe +Glc +FE:GLC'	Cz03g09230.t1	Cz03g09230	2	2	WT	'-Fe'	'+Glc'	R1	5	NA	17.60309743	16.60309743
Cz03g09230.t1	Fe+Glc+Fe:Glc	'+Fe +Glc +FE:GLC'	Cz03g09230.t1	Cz03g09230	2	2	WT	'-Fe'	'+Glc'	R2	6	NA	17.60309743	16.60309743
Cz03g09230.t1	Fe+Glc+Fe:Glc	'+Fe +Glc +FE:GLC'	Cz03g09230.t1	Cz03g09230	2	2	WT	'-Fe'	'+Glc'	R3	7	NA	17.60309743	16.60309743
Cz03g09230.t1	Fe+Glc+Fe:Glc	'+Fe +Glc +FE:GLC'	Cz03g09230.t1	Cz03g09230	2	2	WT	'-Fe'	'+Glc'	R4	8	NA	17.60309743	16.60309743
Cz03g09230.t1	Fe+Glc+Fe:Glc	'+Fe +Glc +FE:GLC'	Cz03g09230.t1	Cz03g09230	2	2	hxk1-2	'-Fe'	'+Glc'	R1	21	NA	17.60309743	16.60309743
Cz03g09230.t1	Fe+Glc+Fe:Glc	'+Fe +Glc +FE:GLC'	Cz03g09230.t1	Cz03g09230	2	2	hxk1-2	'-Fe'	'+Glc'	R2	22	NA	17.60309743	16.60309743
Cz03g09230.t1	Fe+Glc+Fe:Glc	'+Fe +Glc +FE:GLC'	Cz03g09230.t1	Cz03g09230	2	2	hxk1-2	'-Fe'	'+Glc'	R4	24	NA	17.60309743	16.60309743
Cz03g09230.t1	Fe+Glc+Fe:Glc	'+Fe +Glc +FE:GLC'	Cz03g09230.t1	Cz03g09230	2	2	hxk1-1	'-Fe'	'+Glc'	R2	38	NA	17.60309743	16.60309743
Cz03g09230.t1	Fe+Glc+Fe:Glc	'+Fe +Glc +FE:GLC'	Cz03g09230.t1	Cz03g09230	2	2	hxk1-1	'-Fe'	'+Glc'	R3	39	NA	17.60309743	16.60309743
Cz03g09230.t1	Fe+Glc+Fe:Glc	'+Fe +Glc +FE:GLC'	Cz03g09230.t1	Cz03g09230	2	2	WT	'+Fe'	'-Glc'	R1	9	NA	17.60309743	16.60309743
Cz03g09230.t1	Fe+Glc+Fe:Glc	'+Fe +Glc +FE:GLC'	Cz03g09230.t1	Cz03g09230	2	2	WT	'+Fe'	'-Glc'	R2	10	NA	17.60309743	16.60309743
Cz03g09230.t1	Fe+Glc+Fe:Glc	'+Fe +Glc +FE:GLC'	Cz03g09230.t1	Cz03g09230	2	2	WT	'+Fe'	'-Glc'	R4	12	NA	17.60309743	16.60309743
Cz03g09230.t1	Fe+Glc+Fe:Glc	'+Fe +Glc +FE:GLC'	Cz03g09230.t1	Cz03g09230	2	2	hxk1-2	'+Fe'	'-Glc'	R1	25	NA	17.60309743	16.60309743
Cz03g09230.t1	Fe+Glc+Fe:Glc	'+Fe +Glc +FE:GLC'	Cz03g09230.t1	Cz03g09230	2	2	hxk1-2	'+Fe'	'-Glc'	R2	26	NA	17.60309743	16.60309743
Cz03g09230.t1	Fe+Glc+Fe:Glc	'+Fe +Glc +FE:GLC'	Cz03g09230.t1	Cz03g09230	2	2	hxk1-2	'+Fe'	'-Glc'	R3	27	NA	17.60309743	16.60309743
Cz03g09230.t1	Fe+Glc+Fe:Glc	'+Fe +Glc +FE:GLC'	Cz03g09230.t1	Cz03g09230	2	2	hxk1-2	'+Fe'	'-Glc'	R4	28	NA	17.60309743	16.60309743
Cz03g09230.t1	Fe+Glc+Fe:Glc	'+Fe +Glc +FE:GLC'	Cz03g09230.t1	Cz03g09230	2	2	hxk1-1	'+Fe'	'-Glc'	R1	41	NA	17.60309743	16.60309743
Cz03g09230.t1	Fe+Glc+Fe:Glc	'+Fe +Glc +FE:GLC'	Cz03g09230.t1	Cz03g09230	2	2	hxk1-1	'+Fe'	'-Glc'	R2	42	NA	17.60309743	16.60309743
Cz03g09230.t1	Fe+Glc+Fe:Glc	'+Fe +Glc +FE:GLC'	Cz03g09230.t1	Cz03g09230	2	2	hxk1-1	'+Fe'	'-Glc'	R3	43	NA	17.60309743	16.60309743
Cz03g09230.t1	Fe+Glc+Fe:Glc	'+Fe +Glc +FE:GLC'	Cz03g09230.t1	Cz03g09230	2	2	hxk1-1	'+Fe'	'-Glc'	R4	44	NA	17.60309743	16.60309743
Cz03g09230.t1	Fe+Glc+Fe:Glc	'+Fe +Glc +FE:GLC'	Cz03g09230.t1	Cz03g09230	2	2	WT	'+Fe'	'+Glc'	R1	13	21.11431311	17.60309743	21.11431311
Cz03g09230.t1	Fe+Glc+Fe:Glc	'+Fe +Glc +FE:GLC'	Cz03g09230.t1	Cz03g09230	2	2	WT	'+Fe'	'+Glc'	R2	14	21.36577274	17.60309743	21.36577274
Cz03g09230.t1	Fe+Glc+Fe:Glc	'+Fe +Glc +FE:GLC'	Cz03g09230.t1	Cz03g09230	2	2	WT	'+Fe'	'+Glc'	R3	15	21.29654921	17.60309743	21.29654921
Cz03g09230.t1	Fe+Glc+Fe:Glc	'+Fe +Glc +FE:GLC'	Cz03g09230.t1	Cz03g09230	2	2	WT	'+Fe'	'+Glc'	R4	16	21.27338757	17.60309743	21.27338757
Cz03g09230.t1	Fe+Glc+Fe:Glc	'+Fe +Glc +FE:GLC'	Cz03g09230.t1	Cz03g09230	2	2	hxk1-2	'+Fe'	'+Glc'	R1	29	20.56849133	17.60309743	20.56849133
Cz03g09230.t1	Fe+Glc+Fe:Glc	'+Fe +Glc +FE:GLC'	Cz03g09230.t1	Cz03g09230	2	2	hxk1-2	'+Fe'	'+Glc'	R2	30	20.54276248	17.60309743	20.54276248
Cz03g09230.t1	Fe+Glc+Fe:Glc	'+Fe +Glc +FE:GLC'	Cz03g09230.t1	Cz03g09230	2	2	hxk1-2	'+Fe'	'+Glc'	R3	31	20.48102216	17.60309743	20.48102216
Cz03g09230.t1	Fe+Glc+Fe:Glc	'+Fe +Glc +FE:GLC'	Cz03g09230.t1	Cz03g09230	2	2	hxk1-2	'+Fe'	'+Glc'	R4	32	20.34313732	17.60309743	20.34313732
Cz03g09230.t1	Fe+Glc+Fe:Glc	'+Fe +Glc +FE:GLC'	Cz03g09230.t1	Cz03g09230	2	2	hxk1-1	'+Fe'	'+Glc'	R1	45	17.67336877	17.60309743	17.67336877
Cz03g09230.t1	Fe+Glc+Fe:Glc	'+Fe +Glc +FE:GLC'	Cz03g09230.t1	Cz03g09230	2	2	hxk1-1	'+Fe'	'+Glc'	R2	46	17.60309743	17.60309743	17.60309743
Cz03g09230.t1	Fe+Glc+Fe:Glc	'+Fe +Glc +FE:GLC'	Cz03g09230.t1	Cz03g09230	2	2	hxk1-1	'+Fe'	'+Glc'	R3	47	17.72252673	17.60309743	17.72252673
Cz03g09230.t1	Fe+Glc+Fe:Glc	'+Fe +Glc +FE:GLC'	Cz03g09230.t1	Cz03g09230	2	2	hxk1-1	'+Fe'	'+Glc'	R4	48	17.66755619	17.60309743	17.66755619
Cz15g01130.t1	Fe+Glc+Fe:Glc	'+Fe +Glc +FE:GLC'	Cz15g01130.t1	Cz15g01130	2	2	WT	'-Fe'	'-Glc'	R1	1	NA	15.52433343	14.52433343
Cz15g01130.t1	Fe+Glc+Fe:Glc	'+Fe +Glc +FE:GLC'	Cz15g01130.t1	Cz15g01130	2	2	WT	'-Fe'	'-Glc'	R2	2	NA	15.52433343	14.52433343
Cz15g01130.t1	Fe+Glc+Fe:Glc	'+Fe +Glc +FE:GLC'	Cz15g01130.t1	Cz15g01130	2	2	WT	'-Fe'	'-Glc'	R3	3	NA	15.52433343	14.52433343
Cz15g01130.t1	Fe+Glc+Fe:Glc	'+Fe +Glc +FE:GLC'	Cz15g01130.t1	Cz15g01130	2	2	WT	'-Fe'	'-Glc'	R4	4	NA	15.52433343	14.52433343
Cz15g01130.t1	Fe+Glc+Fe:Glc	'+Fe +Glc +FE:GLC'	Cz15g01130.t1	Cz15g01130	2	2	hxk1-2	'-Fe'	'-Glc'	R1	17	NA	15.52433343	14.52433343
Cz15g01130.t1	Fe+Glc+Fe:Glc	'+Fe +Glc +FE:GLC'	Cz15g01130.t1	Cz15g01130	2	2	hxk1-2	'-Fe'	'-Glc'	R2	18	NA	15.52433343	14.52433343
Cz15g01130.t1	Fe+Glc+Fe:Glc	'+Fe +Glc +FE:GLC'	Cz15g01130.t1	Cz15g01130	2	2	hxk1-2	'-Fe'	'-Glc'	R4	20	NA	15.52433343	14.52433343
Cz15g01130.t1	Fe+Glc+Fe:Glc	'+Fe +Glc +FE:GLC'	Cz15g01130.t1	Cz15g01130	2	2	hxk1-1	'-Fe'	'-Glc'	R1	33	NA	15.52433343	14.52433343
Cz15g01130.t1	Fe+Glc+Fe:Glc	'+Fe +Glc +FE:GLC'	Cz15g01130.t1	Cz15g01130	2	2	hxk1-1	'-Fe'	'-Glc'	R2	34	NA	15.52433343	14.52433343
Cz15g01130.t1	Fe+Glc+Fe:Glc	'+Fe +Glc +FE:GLC'	Cz15g01130.t1	Cz15g01130	2	2	hxk1-1	'-Fe'	'-Glc'	R3	35	NA	15.52433343	14.52433343
Cz15g01130.t1	Fe+Glc+Fe:Glc	'+Fe +Glc +FE:GLC'	Cz15g01130.t1	Cz15g01130	2	2	hxk1-1	'-Fe'	'-Glc'	R4	36	NA	15.52433343	14.52433343
Cz15g01130.t1	Fe+Glc+Fe:Glc	'+Fe +Glc +FE:GLC'	Cz15g01130.t1	Cz15g01130	2	2	WT	'-Fe'	'+Glc'	R1	5	NA	15.52433343	14.52433343
Cz15g01130.t1	Fe+Glc+Fe:Glc	'+Fe +Glc +FE:GLC'	Cz15g01130.t1	Cz15g01130	2	2	WT	'-Fe'	'+Glc'	R2	6	NA	15.52433343	14.52433343
Cz15g01130.t1	Fe+Glc+Fe:Glc	'+Fe +Glc +FE:GLC'	Cz15g01130.t1	Cz15g01130	2	2	WT	'-Fe'	'+Glc'	R3	7	NA	15.52433343	14.52433343
Cz15g01130.t1	Fe+Glc+Fe:Glc	'+Fe +Glc +FE:GLC'	Cz15g01130.t1	Cz15g01130	2	2	WT	'-Fe'	'+Glc'	R4	8	NA	15.52433343	14.52433343
Cz15g01130.t1	Fe+Glc+Fe:Glc	'+Fe +Glc +FE:GLC'	Cz15g01130.t1	Cz15g01130	2	2	hxk1-2	'-Fe'	'+Glc'	R1	21	NA	15.52433343	14.52433343
Cz15g01130.t1	Fe+Glc+Fe:Glc	'+Fe +Glc +FE:GLC'	Cz15g01130.t1	Cz15g01130	2	2	hxk1-2	'-Fe'	'+Glc'	R2	22	NA	15.52433343	14.52433343
Cz15g01130.t1	Fe+Glc+Fe:Glc	'+Fe +Glc +FE:GLC'	Cz15g01130.t1	Cz15g01130	2	2	hxk1-2	'-Fe'	'+Glc'	R4	24	NA	15.52433343	14.52433343
Cz15g01130.t1	Fe+Glc+Fe:Glc	'+Fe +Glc +FE:GLC'	Cz15g01130.t1	Cz15g01130	2	2	hxk1-1	'-Fe'	'+Glc'	R2	38	NA	15.52433343	14.52433343
Cz15g01130.t1	Fe+Glc+Fe:Glc	'+Fe +Glc +FE:GLC'	Cz15g01130.t1	Cz15g01130	2	2	hxk1-1	'-Fe'	'+Glc'	R3	39	NA	15.52433343	14.52433343
Cz15g01130.t1	Fe+Glc+Fe:Glc	'+Fe +Glc +FE:GLC'	Cz15g01130.t1	Cz15g01130	2	2	WT	'+Fe'	'-Glc'	R1	9	NA	15.52433343	14.52433343
Cz15g01130.t1	Fe+Glc+Fe:Glc	'+Fe +Glc +FE:GLC'	Cz15g01130.t1	Cz15g01130	2	2	WT	'+Fe'	'-Glc'	R2	10	NA	15.52433343	14.52433343
Cz15g01130.t1	Fe+Glc+Fe:Glc	'+Fe +Glc +FE:GLC'	Cz15g01130.t1	Cz15g01130	2	2	WT	'+Fe'	'-Glc'	R4	12	NA	15.52433343	14.52433343
Cz15g01130.t1	Fe+Glc+Fe:Glc	'+Fe +Glc +FE:GLC'	Cz15g01130.t1	Cz15g01130	2	2	hxk1-2	'+Fe'	'-Glc'	R1	25	NA	15.52433343	14.52433343
Cz15g01130.t1	Fe+Glc+Fe:Glc	'+Fe +Glc +FE:GLC'	Cz15g01130.t1	Cz15g01130	2	2	hxk1-2	'+Fe'	'-Glc'	R2	26	NA	15.52433343	14.52433343
Cz15g01130.t1	Fe+Glc+Fe:Glc	'+Fe +Glc +FE:GLC'	Cz15g01130.t1	Cz15g01130	2	2	hxk1-2	'+Fe'	'-Glc'	R3	27	NA	15.52433343	14.52433343
Cz15g01130.t1	Fe+Glc+Fe:Glc	'+Fe +Glc +FE:GLC'	Cz15g01130.t1	Cz15g01130	2	2	hxk1-2	'+Fe'	'-Glc'	R4	28	NA	15.52433343	14.52433343
Cz15g01130.t1	Fe+Glc+Fe:Glc	'+Fe +Glc +FE:GLC'	Cz15g01130.t1	Cz15g01130	2	2	hxk1-1	'+Fe'	'-Glc'	R1	41	15.69949021	15.52433343	15.69949021
Cz15g01130.t1	Fe+Glc+Fe:Glc	'+Fe +Glc +FE:GLC'	Cz15g01130.t1	Cz15g01130	2	2	hxk1-1	'+Fe'	'-Glc'	R2	42	15.52433343	15.52433343	15.52433343
Cz15g01130.t1	Fe+Glc+Fe:Glc	'+Fe +Glc +FE:GLC'	Cz15g01130.t1	Cz15g01130	2	2	hxk1-1	'+Fe'	'-Glc'	R3	43	15.8318797	15.52433343	15.8318797
Cz15g01130.t1	Fe+Glc+Fe:Glc	'+Fe +Glc +FE:GLC'	Cz15g01130.t1	Cz15g01130	2	2	hxk1-1	'+Fe'	'-Glc'	R4	44	15.71958325	15.52433343	15.71958325
Cz15g01130.t1	Fe+Glc+Fe:Glc	'+Fe +Glc +FE:GLC'	Cz15g01130.t1	Cz15g01130	2	2	WT	'+Fe'	'+Glc'	R1	13	19.20711242	15.52433343	19.20711242
Cz15g01130.t1	Fe+Glc+Fe:Glc	'+Fe +Glc +FE:GLC'	Cz15g01130.t1	Cz15g01130	2	2	WT	'+Fe'	'+Glc'	R2	14	19.22776975	15.52433343	19.22776975
Cz15g01130.t1	Fe+Glc+Fe:Glc	'+Fe +Glc +FE:GLC'	Cz15g01130.t1	Cz15g01130	2	2	WT	'+Fe'	'+Glc'	R3	15	18.99287626	15.52433343	18.99287626
Cz15g01130.t1	Fe+Glc+Fe:Glc	'+Fe +Glc +FE:GLC'	Cz15g01130.t1	Cz15g01130	2	2	WT	'+Fe'	'+Glc'	R4	16	19.04638186	15.52433343	19.04638186
Cz15g01130.t1	Fe+Glc+Fe:Glc	'+Fe +Glc +FE:GLC'	Cz15g01130.t1	Cz15g01130	2	2	hxk1-2	'+Fe'	'+Glc'	R1	29	19.64470479	15.52433343	19.64470479
Cz15g01130.t1	Fe+Glc+Fe:Glc	'+Fe +Glc +FE:GLC'	Cz15g01130.t1	Cz15g01130	2	2	hxk1-2	'+Fe'	'+Glc'	R2	30	19.61330004	15.52433343	19.61330004
Cz15g01130.t1	Fe+Glc+Fe:Glc	'+Fe +Glc +FE:GLC'	Cz15g01130.t1	Cz15g01130	2	2	hxk1-2	'+Fe'	'+Glc'	R3	31	19.44537382	15.52433343	19.44537382
Cz15g01130.t1	Fe+Glc+Fe:Glc	'+Fe +Glc +FE:GLC'	Cz15g01130.t1	Cz15g01130	2	2	hxk1-2	'+Fe'	'+Glc'	R4	32	19.40918125	15.52433343	19.40918125
Cz15g01130.t1	Fe+Glc+Fe:Glc	'+Fe +Glc +FE:GLC'	Cz15g01130.t1	Cz15g01130	2	2	hxk1-1	'+Fe'	'+Glc'	R1	45	17.26536427	15.52433343	17.26536427
Cz15g01130.t1	Fe+Glc+Fe:Glc	'+Fe +Glc +FE:GLC'	Cz15g01130.t1	Cz15g01130	2	2	hxk1-1	'+Fe'	'+Glc'	R2	46	17.38543569	15.52433343	17.38543569
Cz15g01130.t1	Fe+Glc+Fe:Glc	'+Fe +Glc +FE:GLC'	Cz15g01130.t1	Cz15g01130	2	2	hxk1-1	'+Fe'	'+Glc'	R3	47	17.22838786	15.52433343	17.22838786
Cz15g01130.t1	Fe+Glc+Fe:Glc	'+Fe +Glc +FE:GLC'	Cz15g01130.t1	Cz15g01130	2	2	hxk1-1	'+Fe'	'+Glc'	R4	48	17.31178348	15.52433343	17.31178348
Cz06g12050.t1	Fe+Glc+Fe:Glc	'+Fe +Glc +FE:GLC'	Cz06g12050.t1	Cz06g12050	5	5	WT	'-Fe'	'-Glc'	R1	1	NA	18.16885367	17.16885367
Cz06g12050.t1	Fe+Glc+Fe:Glc	'+Fe +Glc +FE:GLC'	Cz06g12050.t1	Cz06g12050	5	5	WT	'-Fe'	'-Glc'	R2	2	NA	18.16885367	17.16885367
Cz06g12050.t1	Fe+Glc+Fe:Glc	'+Fe +Glc +FE:GLC'	Cz06g12050.t1	Cz06g12050	5	5	WT	'-Fe'	'-Glc'	R3	3	NA	18.16885367	17.16885367
Cz06g12050.t1	Fe+Glc+Fe:Glc	'+Fe +Glc +FE:GLC'	Cz06g12050.t1	Cz06g12050	5	5	WT	'-Fe'	'-Glc'	R4	4	NA	18.16885367	17.16885367
Cz06g12050.t1	Fe+Glc+Fe:Glc	'+Fe +Glc +FE:GLC'	Cz06g12050.t1	Cz06g12050	5	5	hxk1-2	'-Fe'	'-Glc'	R1	17	NA	18.16885367	17.16885367
Cz06g12050.t1	Fe+Glc+Fe:Glc	'+Fe +Glc +FE:GLC'	Cz06g12050.t1	Cz06g12050	5	5	hxk1-2	'-Fe'	'-Glc'	R2	18	NA	18.16885367	17.16885367
Cz06g12050.t1	Fe+Glc+Fe:Glc	'+Fe +Glc +FE:GLC'	Cz06g12050.t1	Cz06g12050	5	5	hxk1-2	'-Fe'	'-Glc'	R4	20	NA	18.16885367	17.16885367
Cz06g12050.t1	Fe+Glc+Fe:Glc	'+Fe +Glc +FE:GLC'	Cz06g12050.t1	Cz06g12050	5	5	hxk1-1	'-Fe'	'-Glc'	R1	33	NA	18.16885367	17.16885367
Cz06g12050.t1	Fe+Glc+Fe:Glc	'+Fe +Glc +FE:GLC'	Cz06g12050.t1	Cz06g12050	5	5	hxk1-1	'-Fe'	'-Glc'	R2	34	NA	18.16885367	17.16885367
Cz06g12050.t1	Fe+Glc+Fe:Glc	'+Fe +Glc +FE:GLC'	Cz06g12050.t1	Cz06g12050	5	5	hxk1-1	'-Fe'	'-Glc'	R3	35	NA	18.16885367	17.16885367
Cz06g12050.t1	Fe+Glc+Fe:Glc	'+Fe +Glc +FE:GLC'	Cz06g12050.t1	Cz06g12050	5	5	hxk1-1	'-Fe'	'-Glc'	R4	36	NA	18.16885367	17.16885367
Cz06g12050.t1	Fe+Glc+Fe:Glc	'+Fe +Glc +FE:GLC'	Cz06g12050.t1	Cz06g12050	5	5	WT	'-Fe'	'+Glc'	R1	5	NA	18.16885367	17.16885367
Cz06g12050.t1	Fe+Glc+Fe:Glc	'+Fe +Glc +FE:GLC'	Cz06g12050.t1	Cz06g12050	5	5	WT	'-Fe'	'+Glc'	R2	6	NA	18.16885367	17.16885367
Cz06g12050.t1	Fe+Glc+Fe:Glc	'+Fe +Glc +FE:GLC'	Cz06g12050.t1	Cz06g12050	5	5	WT	'-Fe'	'+Glc'	R3	7	NA	18.16885367	17.16885367
Cz06g12050.t1	Fe+Glc+Fe:Glc	'+Fe +Glc +FE:GLC'	Cz06g12050.t1	Cz06g12050	5	5	WT	'-Fe'	'+Glc'	R4	8	NA	18.16885367	17.16885367
Cz06g12050.t1	Fe+Glc+Fe:Glc	'+Fe +Glc +FE:GLC'	Cz06g12050.t1	Cz06g12050	5	5	hxk1-2	'-Fe'	'+Glc'	R1	21	NA	18.16885367	17.16885367
Cz06g12050.t1	Fe+Glc+Fe:Glc	'+Fe +Glc +FE:GLC'	Cz06g12050.t1	Cz06g12050	5	5	hxk1-2	'-Fe'	'+Glc'	R2	22	NA	18.16885367	17.16885367
Cz06g12050.t1	Fe+Glc+Fe:Glc	'+Fe +Glc +FE:GLC'	Cz06g12050.t1	Cz06g12050	5	5	hxk1-2	'-Fe'	'+Glc'	R4	24	NA	18.16885367	17.16885367
Cz06g12050.t1	Fe+Glc+Fe:Glc	'+Fe +Glc +FE:GLC'	Cz06g12050.t1	Cz06g12050	5	5	hxk1-1	'-Fe'	'+Glc'	R2	38	NA	18.16885367	17.16885367
Cz06g12050.t1	Fe+Glc+Fe:Glc	'+Fe +Glc +FE:GLC'	Cz06g12050.t1	Cz06g12050	5	5	hxk1-1	'-Fe'	'+Glc'	R3	39	NA	18.16885367	17.16885367
Cz06g12050.t1	Fe+Glc+Fe:Glc	'+Fe +Glc +FE:GLC'	Cz06g12050.t1	Cz06g12050	5	5	WT	'+Fe'	'-Glc'	R1	9	18.61832515	18.16885367	18.61832515
Cz06g12050.t1	Fe+Glc+Fe:Glc	'+Fe +Glc +FE:GLC'	Cz06g12050.t1	Cz06g12050	5	5	WT	'+Fe'	'-Glc'	R2	10	18.53315571	18.16885367	18.53315571
Cz06g12050.t1	Fe+Glc+Fe:Glc	'+Fe +Glc +FE:GLC'	Cz06g12050.t1	Cz06g12050	5	5	WT	'+Fe'	'-Glc'	R4	12	18.53545739	18.16885367	18.53545739
Cz06g12050.t1	Fe+Glc+Fe:Glc	'+Fe +Glc +FE:GLC'	Cz06g12050.t1	Cz06g12050	5	5	hxk1-2	'+Fe'	'-Glc'	R1	25	18.33721175	18.16885367	18.33721175
Cz06g12050.t1	Fe+Glc+Fe:Glc	'+Fe +Glc +FE:GLC'	Cz06g12050.t1	Cz06g12050	5	5	hxk1-2	'+Fe'	'-Glc'	R2	26	18.16885367	18.16885367	18.16885367
Cz06g12050.t1	Fe+Glc+Fe:Glc	'+Fe +Glc +FE:GLC'	Cz06g12050.t1	Cz06g12050	5	5	hxk1-2	'+Fe'	'-Glc'	R3	27	18.40257787	18.16885367	18.40257787
Cz06g12050.t1	Fe+Glc+Fe:Glc	'+Fe +Glc +FE:GLC'	Cz06g12050.t1	Cz06g12050	5	5	hxk1-2	'+Fe'	'-Glc'	R4	28	18.29312204	18.16885367	18.29312204
Cz06g12050.t1	Fe+Glc+Fe:Glc	'+Fe +Glc +FE:GLC'	Cz06g12050.t1	Cz06g12050	5	5	hxk1-1	'+Fe'	'-Glc'	R1	41	19.02476338	18.16885367	19.02476338
Cz06g12050.t1	Fe+Glc+Fe:Glc	'+Fe +Glc +FE:GLC'	Cz06g12050.t1	Cz06g12050	5	5	hxk1-1	'+Fe'	'-Glc'	R2	42	19.16653557	18.16885367	19.16653557
Cz06g12050.t1	Fe+Glc+Fe:Glc	'+Fe +Glc +FE:GLC'	Cz06g12050.t1	Cz06g12050	5	5	hxk1-1	'+Fe'	'-Glc'	R3	43	19.10539431	18.16885367	19.10539431
Cz06g12050.t1	Fe+Glc+Fe:Glc	'+Fe +Glc +FE:GLC'	Cz06g12050.t1	Cz06g12050	5	5	hxk1-1	'+Fe'	'-Glc'	R4	44	19.14065117	18.16885367	19.14065117
Cz06g12050.t1	Fe+Glc+Fe:Glc	'+Fe +Glc +FE:GLC'	Cz06g12050.t1	Cz06g12050	5	5	WT	'+Fe'	'+Glc'	R1	13	20.2957384	18.16885367	20.2957384
Cz06g12050.t1	Fe+Glc+Fe:Glc	'+Fe +Glc +FE:GLC'	Cz06g12050.t1	Cz06g12050	5	5	WT	'+Fe'	'+Glc'	R2	14	20.27165084	18.16885367	20.27165084
Cz06g12050.t1	Fe+Glc+Fe:Glc	'+Fe +Glc +FE:GLC'	Cz06g12050.t1	Cz06g12050	5	5	WT	'+Fe'	'+Glc'	R3	15	20.43408591	18.16885367	20.43408591
Cz06g12050.t1	Fe+Glc+Fe:Glc	'+Fe +Glc +FE:GLC'	Cz06g12050.t1	Cz06g12050	5	5	WT	'+Fe'	'+Glc'	R4	16	20.4744438	18.16885367	20.4744438
Cz06g12050.t1	Fe+Glc+Fe:Glc	'+Fe +Glc +FE:GLC'	Cz06g12050.t1	Cz06g12050	5	5	hxk1-2	'+Fe'	'+Glc'	R1	29	20.79212118	18.16885367	20.79212118
Cz06g12050.t1	Fe+Glc+Fe:Glc	'+Fe +Glc +FE:GLC'	Cz06g12050.t1	Cz06g12050	5	5	hxk1-2	'+Fe'	'+Glc'	R2	30	20.81540851	18.16885367	20.81540851
Cz06g12050.t1	Fe+Glc+Fe:Glc	'+Fe +Glc +FE:GLC'	Cz06g12050.t1	Cz06g12050	5	5	hxk1-2	'+Fe'	'+Glc'	R3	31	20.79327525	18.16885367	20.79327525
Cz06g12050.t1	Fe+Glc+Fe:Glc	'+Fe +Glc +FE:GLC'	Cz06g12050.t1	Cz06g12050	5	5	hxk1-2	'+Fe'	'+Glc'	R4	32	20.65985042	18.16885367	20.65985042
Cz06g12050.t1	Fe+Glc+Fe:Glc	'+Fe +Glc +FE:GLC'	Cz06g12050.t1	Cz06g12050	5	5	hxk1-1	'+Fe'	'+Glc'	R1	45	20.07078026	18.16885367	20.07078026
Cz06g12050.t1	Fe+Glc+Fe:Glc	'+Fe +Glc +FE:GLC'	Cz06g12050.t1	Cz06g12050	5	5	hxk1-1	'+Fe'	'+Glc'	R2	46	20.02074605	18.16885367	20.02074605
Cz06g12050.t1	Fe+Glc+Fe:Glc	'+Fe +Glc +FE:GLC'	Cz06g12050.t1	Cz06g12050	5	5	hxk1-1	'+Fe'	'+Glc'	R3	47	19.95709528	18.16885367	19.95709528
Cz06g12050.t1	Fe+Glc+Fe:Glc	'+Fe +Glc +FE:GLC'	Cz06g12050.t1	Cz06g12050	5	5	hxk1-1	'+Fe'	'+Glc'	R4	48	20.23644274	18.16885367	20.23644274
Cz01g30150.t1	Fe+Glc+Fe:Glc	'+Fe +Glc +FE:GLC'	Cz01g30150.t1	Cz01g30150	2	2	WT	'-Fe'	'-Glc'	R1	1	NA	15.20579881	14.20579881
Cz01g30150.t1	Fe+Glc+Fe:Glc	'+Fe +Glc +FE:GLC'	Cz01g30150.t1	Cz01g30150	2	2	WT	'-Fe'	'-Glc'	R2	2	NA	15.20579881	14.20579881
Cz01g30150.t1	Fe+Glc+Fe:Glc	'+Fe +Glc +FE:GLC'	Cz01g30150.t1	Cz01g30150	2	2	WT	'-Fe'	'-Glc'	R3	3	NA	15.20579881	14.20579881
Cz01g30150.t1	Fe+Glc+Fe:Glc	'+Fe +Glc +FE:GLC'	Cz01g30150.t1	Cz01g30150	2	2	WT	'-Fe'	'-Glc'	R4	4	NA	15.20579881	14.20579881
Cz01g30150.t1	Fe+Glc+Fe:Glc	'+Fe +Glc +FE:GLC'	Cz01g30150.t1	Cz01g30150	2	2	hxk1-2	'-Fe'	'-Glc'	R1	17	NA	15.20579881	14.20579881
Cz01g30150.t1	Fe+Glc+Fe:Glc	'+Fe +Glc +FE:GLC'	Cz01g30150.t1	Cz01g30150	2	2	hxk1-2	'-Fe'	'-Glc'	R2	18	NA	15.20579881	14.20579881
Cz01g30150.t1	Fe+Glc+Fe:Glc	'+Fe +Glc +FE:GLC'	Cz01g30150.t1	Cz01g30150	2	2	hxk1-2	'-Fe'	'-Glc'	R4	20	NA	15.20579881	14.20579881
Cz01g30150.t1	Fe+Glc+Fe:Glc	'+Fe +Glc +FE:GLC'	Cz01g30150.t1	Cz01g30150	2	2	hxk1-1	'-Fe'	'-Glc'	R1	33	15.2167414	15.20579881	15.2167414
Cz01g30150.t1	Fe+Glc+Fe:Glc	'+Fe +Glc +FE:GLC'	Cz01g30150.t1	Cz01g30150	2	2	hxk1-1	'-Fe'	'-Glc'	R2	34	15.2572908	15.20579881	15.2572908
Cz01g30150.t1	Fe+Glc+Fe:Glc	'+Fe +Glc +FE:GLC'	Cz01g30150.t1	Cz01g30150	2	2	hxk1-1	'-Fe'	'-Glc'	R3	35	15.20579881	15.20579881	15.20579881
Cz01g30150.t1	Fe+Glc+Fe:Glc	'+Fe +Glc +FE:GLC'	Cz01g30150.t1	Cz01g30150	2	2	hxk1-1	'-Fe'	'-Glc'	R4	36	16.29260883	15.20579881	16.29260883
Cz01g30150.t1	Fe+Glc+Fe:Glc	'+Fe +Glc +FE:GLC'	Cz01g30150.t1	Cz01g30150	2	2	WT	'-Fe'	'+Glc'	R1	5	NA	15.20579881	14.20579881
Cz01g30150.t1	Fe+Glc+Fe:Glc	'+Fe +Glc +FE:GLC'	Cz01g30150.t1	Cz01g30150	2	2	WT	'-Fe'	'+Glc'	R2	6	NA	15.20579881	14.20579881
Cz01g30150.t1	Fe+Glc+Fe:Glc	'+Fe +Glc +FE:GLC'	Cz01g30150.t1	Cz01g30150	2	2	WT	'-Fe'	'+Glc'	R3	7	NA	15.20579881	14.20579881
Cz01g30150.t1	Fe+Glc+Fe:Glc	'+Fe +Glc +FE:GLC'	Cz01g30150.t1	Cz01g30150	2	2	WT	'-Fe'	'+Glc'	R4	8	NA	15.20579881	14.20579881
Cz01g30150.t1	Fe+Glc+Fe:Glc	'+Fe +Glc +FE:GLC'	Cz01g30150.t1	Cz01g30150	2	2	hxk1-2	'-Fe'	'+Glc'	R1	21	NA	15.20579881	14.20579881
Cz01g30150.t1	Fe+Glc+Fe:Glc	'+Fe +Glc +FE:GLC'	Cz01g30150.t1	Cz01g30150	2	2	hxk1-2	'-Fe'	'+Glc'	R2	22	NA	15.20579881	14.20579881
Cz01g30150.t1	Fe+Glc+Fe:Glc	'+Fe +Glc +FE:GLC'	Cz01g30150.t1	Cz01g30150	2	2	hxk1-2	'-Fe'	'+Glc'	R4	24	NA	15.20579881	14.20579881
Cz01g30150.t1	Fe+Glc+Fe:Glc	'+Fe +Glc +FE:GLC'	Cz01g30150.t1	Cz01g30150	2	2	hxk1-1	'-Fe'	'+Glc'	R2	38	NA	15.20579881	14.20579881
Cz01g30150.t1	Fe+Glc+Fe:Glc	'+Fe +Glc +FE:GLC'	Cz01g30150.t1	Cz01g30150	2	2	hxk1-1	'-Fe'	'+Glc'	R3	39	NA	15.20579881	14.20579881
Cz01g30150.t1	Fe+Glc+Fe:Glc	'+Fe +Glc +FE:GLC'	Cz01g30150.t1	Cz01g30150	2	2	WT	'+Fe'	'-Glc'	R1	9	NA	15.20579881	14.20579881
Cz01g30150.t1	Fe+Glc+Fe:Glc	'+Fe +Glc +FE:GLC'	Cz01g30150.t1	Cz01g30150	2	2	WT	'+Fe'	'-Glc'	R2	10	NA	15.20579881	14.20579881
Cz01g30150.t1	Fe+Glc+Fe:Glc	'+Fe +Glc +FE:GLC'	Cz01g30150.t1	Cz01g30150	2	2	WT	'+Fe'	'-Glc'	R4	12	NA	15.20579881	14.20579881
Cz01g30150.t1	Fe+Glc+Fe:Glc	'+Fe +Glc +FE:GLC'	Cz01g30150.t1	Cz01g30150	2	2	hxk1-2	'+Fe'	'-Glc'	R1	25	NA	15.20579881	14.20579881
Cz01g30150.t1	Fe+Glc+Fe:Glc	'+Fe +Glc +FE:GLC'	Cz01g30150.t1	Cz01g30150	2	2	hxk1-2	'+Fe'	'-Glc'	R2	26	NA	15.20579881	14.20579881
Cz01g30150.t1	Fe+Glc+Fe:Glc	'+Fe +Glc +FE:GLC'	Cz01g30150.t1	Cz01g30150	2	2	hxk1-2	'+Fe'	'-Glc'	R3	27	NA	15.20579881	14.20579881
Cz01g30150.t1	Fe+Glc+Fe:Glc	'+Fe +Glc +FE:GLC'	Cz01g30150.t1	Cz01g30150	2	2	hxk1-2	'+Fe'	'-Glc'	R4	28	NA	15.20579881	14.20579881
Cz01g30150.t1	Fe+Glc+Fe:Glc	'+Fe +Glc +FE:GLC'	Cz01g30150.t1	Cz01g30150	2	2	hxk1-1	'+Fe'	'-Glc'	R1	41	17.42218252	15.20579881	17.42218252
Cz01g30150.t1	Fe+Glc+Fe:Glc	'+Fe +Glc +FE:GLC'	Cz01g30150.t1	Cz01g30150	2	2	hxk1-1	'+Fe'	'-Glc'	R2	42	17.40371114	15.20579881	17.40371114
Cz01g30150.t1	Fe+Glc+Fe:Glc	'+Fe +Glc +FE:GLC'	Cz01g30150.t1	Cz01g30150	2	2	hxk1-1	'+Fe'	'-Glc'	R3	43	17.7965801	15.20579881	17.7965801
Cz01g30150.t1	Fe+Glc+Fe:Glc	'+Fe +Glc +FE:GLC'	Cz01g30150.t1	Cz01g30150	2	2	hxk1-1	'+Fe'	'-Glc'	R4	44	17.64175063	15.20579881	17.64175063
Cz01g30150.t1	Fe+Glc+Fe:Glc	'+Fe +Glc +FE:GLC'	Cz01g30150.t1	Cz01g30150	2	2	WT	'+Fe'	'+Glc'	R1	13	17.44839328	15.20579881	17.44839328
Cz01g30150.t1	Fe+Glc+Fe:Glc	'+Fe +Glc +FE:GLC'	Cz01g30150.t1	Cz01g30150	2	2	WT	'+Fe'	'+Glc'	R2	14	17.59294718	15.20579881	17.59294718
Cz01g30150.t1	Fe+Glc+Fe:Glc	'+Fe +Glc +FE:GLC'	Cz01g30150.t1	Cz01g30150	2	2	WT	'+Fe'	'+Glc'	R3	15	17.44676052	15.20579881	17.44676052
Cz01g30150.t1	Fe+Glc+Fe:Glc	'+Fe +Glc +FE:GLC'	Cz01g30150.t1	Cz01g30150	2	2	WT	'+Fe'	'+Glc'	R4	16	17.34031294	15.20579881	17.34031294
Cz01g30150.t1	Fe+Glc+Fe:Glc	'+Fe +Glc +FE:GLC'	Cz01g30150.t1	Cz01g30150	2	2	hxk1-2	'+Fe'	'+Glc'	R1	29	17.37544007	15.20579881	17.37544007
Cz01g30150.t1	Fe+Glc+Fe:Glc	'+Fe +Glc +FE:GLC'	Cz01g30150.t1	Cz01g30150	2	2	hxk1-2	'+Fe'	'+Glc'	R2	30	17.33529922	15.20579881	17.33529922
Cz01g30150.t1	Fe+Glc+Fe:Glc	'+Fe +Glc +FE:GLC'	Cz01g30150.t1	Cz01g30150	2	2	hxk1-2	'+Fe'	'+Glc'	R3	31	17.39392163	15.20579881	17.39392163
Cz01g30150.t1	Fe+Glc+Fe:Glc	'+Fe +Glc +FE:GLC'	Cz01g30150.t1	Cz01g30150	2	2	hxk1-2	'+Fe'	'+Glc'	R4	32	17.30141137	15.20579881	17.30141137
Cz01g30150.t1	Fe+Glc+Fe:Glc	'+Fe +Glc +FE:GLC'	Cz01g30150.t1	Cz01g30150	2	2	hxk1-1	'+Fe'	'+Glc'	R1	45	NA	15.20579881	14.20579881
Cz01g30150.t1	Fe+Glc+Fe:Glc	'+Fe +Glc +FE:GLC'	Cz01g30150.t1	Cz01g30150	2	2	hxk1-1	'+Fe'	'+Glc'	R2	46	NA	15.20579881	14.20579881
Cz01g30150.t1	Fe+Glc+Fe:Glc	'+Fe +Glc +FE:GLC'	Cz01g30150.t1	Cz01g30150	2	2	hxk1-1	'+Fe'	'+Glc'	R3	47	NA	15.20579881	14.20579881
Cz01g30150.t1	Fe+Glc+Fe:Glc	'+Fe +Glc +FE:GLC'	Cz01g30150.t1	Cz01g30150	2	2	hxk1-1	'+Fe'	'+Glc'	R4	48	NA	15.20579881	14.20579881
Cz12g10180.t1	Fe+Glc+Fe:Glc	'+Fe +Glc +FE:GLC'	Cz12g10180.t1	Cz12g10180	15	15	WT	'-Fe'	'-Glc'	R1	1	NA	17.42802876	16.42802876
Cz12g10180.t1	Fe+Glc+Fe:Glc	'+Fe +Glc +FE:GLC'	Cz12g10180.t1	Cz12g10180	15	15	WT	'-Fe'	'-Glc'	R2	2	NA	17.42802876	16.42802876
Cz12g10180.t1	Fe+Glc+Fe:Glc	'+Fe +Glc +FE:GLC'	Cz12g10180.t1	Cz12g10180	15	15	WT	'-Fe'	'-Glc'	R3	3	NA	17.42802876	16.42802876
Cz12g10180.t1	Fe+Glc+Fe:Glc	'+Fe +Glc +FE:GLC'	Cz12g10180.t1	Cz12g10180	15	15	WT	'-Fe'	'-Glc'	R4	4	NA	17.42802876	16.42802876
Cz12g10180.t1	Fe+Glc+Fe:Glc	'+Fe +Glc +FE:GLC'	Cz12g10180.t1	Cz12g10180	15	15	hxk1-2	'-Fe'	'-Glc'	R1	17	NA	17.42802876	16.42802876
Cz12g10180.t1	Fe+Glc+Fe:Glc	'+Fe +Glc +FE:GLC'	Cz12g10180.t1	Cz12g10180	15	15	hxk1-2	'-Fe'	'-Glc'	R2	18	NA	17.42802876	16.42802876
Cz12g10180.t1	Fe+Glc+Fe:Glc	'+Fe +Glc +FE:GLC'	Cz12g10180.t1	Cz12g10180	15	15	hxk1-2	'-Fe'	'-Glc'	R4	20	NA	17.42802876	16.42802876
Cz12g10180.t1	Fe+Glc+Fe:Glc	'+Fe +Glc +FE:GLC'	Cz12g10180.t1	Cz12g10180	15	15	hxk1-1	'-Fe'	'-Glc'	R1	33	17.48344853	17.42802876	17.48344853
Cz12g10180.t1	Fe+Glc+Fe:Glc	'+Fe +Glc +FE:GLC'	Cz12g10180.t1	Cz12g10180	15	15	hxk1-1	'-Fe'	'-Glc'	R2	34	17.42802876	17.42802876	17.42802876
Cz12g10180.t1	Fe+Glc+Fe:Glc	'+Fe +Glc +FE:GLC'	Cz12g10180.t1	Cz12g10180	15	15	hxk1-1	'-Fe'	'-Glc'	R3	35	17.52100751	17.42802876	17.52100751
Cz12g10180.t1	Fe+Glc+Fe:Glc	'+Fe +Glc +FE:GLC'	Cz12g10180.t1	Cz12g10180	15	15	hxk1-1	'-Fe'	'-Glc'	R4	36	18.17793286	17.42802876	18.17793286
Cz12g10180.t1	Fe+Glc+Fe:Glc	'+Fe +Glc +FE:GLC'	Cz12g10180.t1	Cz12g10180	15	15	WT	'-Fe'	'+Glc'	R1	5	17.63590046	17.42802876	17.63590046
Cz12g10180.t1	Fe+Glc+Fe:Glc	'+Fe +Glc +FE:GLC'	Cz12g10180.t1	Cz12g10180	15	15	WT	'-Fe'	'+Glc'	R2	6	17.75017686	17.42802876	17.75017686
Cz12g10180.t1	Fe+Glc+Fe:Glc	'+Fe +Glc +FE:GLC'	Cz12g10180.t1	Cz12g10180	15	15	WT	'-Fe'	'+Glc'	R3	7	17.6982819	17.42802876	17.6982819
Cz12g10180.t1	Fe+Glc+Fe:Glc	'+Fe +Glc +FE:GLC'	Cz12g10180.t1	Cz12g10180	15	15	WT	'-Fe'	'+Glc'	R4	8	17.6352218	17.42802876	17.6352218
Cz12g10180.t1	Fe+Glc+Fe:Glc	'+Fe +Glc +FE:GLC'	Cz12g10180.t1	Cz12g10180	15	15	hxk1-2	'-Fe'	'+Glc'	R1	21	17.76775908	17.42802876	17.76775908
Cz12g10180.t1	Fe+Glc+Fe:Glc	'+Fe +Glc +FE:GLC'	Cz12g10180.t1	Cz12g10180	15	15	hxk1-2	'-Fe'	'+Glc'	R2	22	17.68877012	17.42802876	17.68877012
Cz12g10180.t1	Fe+Glc+Fe:Glc	'+Fe +Glc +FE:GLC'	Cz12g10180.t1	Cz12g10180	15	15	hxk1-2	'-Fe'	'+Glc'	R4	24	17.79148818	17.42802876	17.79148818
Cz12g10180.t1	Fe+Glc+Fe:Glc	'+Fe +Glc +FE:GLC'	Cz12g10180.t1	Cz12g10180	15	15	hxk1-1	'-Fe'	'+Glc'	R2	38	18.28491407	17.42802876	18.28491407
Cz12g10180.t1	Fe+Glc+Fe:Glc	'+Fe +Glc +FE:GLC'	Cz12g10180.t1	Cz12g10180	15	15	hxk1-1	'-Fe'	'+Glc'	R3	39	18.38926402	17.42802876	18.38926402
Cz12g10180.t1	Fe+Glc+Fe:Glc	'+Fe +Glc +FE:GLC'	Cz12g10180.t1	Cz12g10180	15	15	WT	'+Fe'	'-Glc'	R1	9	NA	17.42802876	16.42802876
Cz12g10180.t1	Fe+Glc+Fe:Glc	'+Fe +Glc +FE:GLC'	Cz12g10180.t1	Cz12g10180	15	15	WT	'+Fe'	'-Glc'	R2	10	NA	17.42802876	16.42802876
Cz12g10180.t1	Fe+Glc+Fe:Glc	'+Fe +Glc +FE:GLC'	Cz12g10180.t1	Cz12g10180	15	15	WT	'+Fe'	'-Glc'	R4	12	NA	17.42802876	16.42802876
Cz12g10180.t1	Fe+Glc+Fe:Glc	'+Fe +Glc +FE:GLC'	Cz12g10180.t1	Cz12g10180	15	15	hxk1-2	'+Fe'	'-Glc'	R1	25	NA	17.42802876	16.42802876
Cz12g10180.t1	Fe+Glc+Fe:Glc	'+Fe +Glc +FE:GLC'	Cz12g10180.t1	Cz12g10180	15	15	hxk1-2	'+Fe'	'-Glc'	R2	26	NA	17.42802876	16.42802876
Cz12g10180.t1	Fe+Glc+Fe:Glc	'+Fe +Glc +FE:GLC'	Cz12g10180.t1	Cz12g10180	15	15	hxk1-2	'+Fe'	'-Glc'	R3	27	NA	17.42802876	16.42802876
Cz12g10180.t1	Fe+Glc+Fe:Glc	'+Fe +Glc +FE:GLC'	Cz12g10180.t1	Cz12g10180	15	15	hxk1-2	'+Fe'	'-Glc'	R4	28	NA	17.42802876	16.42802876
Cz12g10180.t1	Fe+Glc+Fe:Glc	'+Fe +Glc +FE:GLC'	Cz12g10180.t1	Cz12g10180	15	15	hxk1-1	'+Fe'	'-Glc'	R1	41	NA	17.42802876	16.42802876
Cz12g10180.t1	Fe+Glc+Fe:Glc	'+Fe +Glc +FE:GLC'	Cz12g10180.t1	Cz12g10180	15	15	hxk1-1	'+Fe'	'-Glc'	R2	42	NA	17.42802876	16.42802876
Cz12g10180.t1	Fe+Glc+Fe:Glc	'+Fe +Glc +FE:GLC'	Cz12g10180.t1	Cz12g10180	15	15	hxk1-1	'+Fe'	'-Glc'	R3	43	NA	17.42802876	16.42802876
Cz12g10180.t1	Fe+Glc+Fe:Glc	'+Fe +Glc +FE:GLC'	Cz12g10180.t1	Cz12g10180	15	15	hxk1-1	'+Fe'	'-Glc'	R4	44	NA	17.42802876	16.42802876
Cz12g10180.t1	Fe+Glc+Fe:Glc	'+Fe +Glc +FE:GLC'	Cz12g10180.t1	Cz12g10180	15	15	WT	'+Fe'	'+Glc'	R1	13	21.22482339	17.42802876	21.22482339
Cz12g10180.t1	Fe+Glc+Fe:Glc	'+Fe +Glc +FE:GLC'	Cz12g10180.t1	Cz12g10180	15	15	WT	'+Fe'	'+Glc'	R2	14	21.0023336	17.42802876	21.0023336
Cz12g10180.t1	Fe+Glc+Fe:Glc	'+Fe +Glc +FE:GLC'	Cz12g10180.t1	Cz12g10180	15	15	WT	'+Fe'	'+Glc'	R3	15	21.2725995	17.42802876	21.2725995
Cz12g10180.t1	Fe+Glc+Fe:Glc	'+Fe +Glc +FE:GLC'	Cz12g10180.t1	Cz12g10180	15	15	WT	'+Fe'	'+Glc'	R4	16	21.416352	17.42802876	21.416352
Cz12g10180.t1	Fe+Glc+Fe:Glc	'+Fe +Glc +FE:GLC'	Cz12g10180.t1	Cz12g10180	15	15	hxk1-2	'+Fe'	'+Glc'	R1	29	20.75250074	17.42802876	20.75250074
Cz12g10180.t1	Fe+Glc+Fe:Glc	'+Fe +Glc +FE:GLC'	Cz12g10180.t1	Cz12g10180	15	15	hxk1-2	'+Fe'	'+Glc'	R2	30	20.72912728	17.42802876	20.72912728
Cz12g10180.t1	Fe+Glc+Fe:Glc	'+Fe +Glc +FE:GLC'	Cz12g10180.t1	Cz12g10180	15	15	hxk1-2	'+Fe'	'+Glc'	R3	31	20.8016471	17.42802876	20.8016471
Cz12g10180.t1	Fe+Glc+Fe:Glc	'+Fe +Glc +FE:GLC'	Cz12g10180.t1	Cz12g10180	15	15	hxk1-2	'+Fe'	'+Glc'	R4	32	20.59572922	17.42802876	20.59572922
Cz12g10180.t1	Fe+Glc+Fe:Glc	'+Fe +Glc +FE:GLC'	Cz12g10180.t1	Cz12g10180	15	15	hxk1-1	'+Fe'	'+Glc'	R1	45	19.82767546	17.42802876	19.82767546
Cz12g10180.t1	Fe+Glc+Fe:Glc	'+Fe +Glc +FE:GLC'	Cz12g10180.t1	Cz12g10180	15	15	hxk1-1	'+Fe'	'+Glc'	R2	46	19.79900903	17.42802876	19.79900903
Cz12g10180.t1	Fe+Glc+Fe:Glc	'+Fe +Glc +FE:GLC'	Cz12g10180.t1	Cz12g10180	15	15	hxk1-1	'+Fe'	'+Glc'	R3	47	19.86572272	17.42802876	19.86572272
Cz12g10180.t1	Fe+Glc+Fe:Glc	'+Fe +Glc +FE:GLC'	Cz12g10180.t1	Cz12g10180	15	15	hxk1-1	'+Fe'	'+Glc'	R4	48	19.94177018	17.42802876	19.94177018
Cz08g32160.t1	Fe+Glc+Fe:Glc	'+Fe +Glc +FE:GLC'	Cz08g32160.t1	Cz08g32160	14	11	WT	'-Fe'	'-Glc'	R1	1	NA	13.98821894	12.98821894
Cz08g32160.t1	Fe+Glc+Fe:Glc	'+Fe +Glc +FE:GLC'	Cz08g32160.t1	Cz08g32160	14	11	WT	'-Fe'	'-Glc'	R2	2	NA	13.98821894	12.98821894
Cz08g32160.t1	Fe+Glc+Fe:Glc	'+Fe +Glc +FE:GLC'	Cz08g32160.t1	Cz08g32160	14	11	WT	'-Fe'	'-Glc'	R3	3	NA	13.98821894	12.98821894
Cz08g32160.t1	Fe+Glc+Fe:Glc	'+Fe +Glc +FE:GLC'	Cz08g32160.t1	Cz08g32160	14	11	WT	'-Fe'	'-Glc'	R4	4	NA	13.98821894	12.98821894
Cz08g32160.t1	Fe+Glc+Fe:Glc	'+Fe +Glc +FE:GLC'	Cz08g32160.t1	Cz08g32160	14	11	hxk1-2	'-Fe'	'-Glc'	R1	17	NA	13.98821894	12.98821894
Cz08g32160.t1	Fe+Glc+Fe:Glc	'+Fe +Glc +FE:GLC'	Cz08g32160.t1	Cz08g32160	14	11	hxk1-2	'-Fe'	'-Glc'	R2	18	NA	13.98821894	12.98821894
Cz08g32160.t1	Fe+Glc+Fe:Glc	'+Fe +Glc +FE:GLC'	Cz08g32160.t1	Cz08g32160	14	11	hxk1-2	'-Fe'	'-Glc'	R4	20	NA	13.98821894	12.98821894
Cz08g32160.t1	Fe+Glc+Fe:Glc	'+Fe +Glc +FE:GLC'	Cz08g32160.t1	Cz08g32160	14	11	hxk1-1	'-Fe'	'-Glc'	R1	33	17.75890759	13.98821894	17.75890759
Cz08g32160.t1	Fe+Glc+Fe:Glc	'+Fe +Glc +FE:GLC'	Cz08g32160.t1	Cz08g32160	14	11	hxk1-1	'-Fe'	'-Glc'	R2	34	17.86528836	13.98821894	17.86528836
Cz08g32160.t1	Fe+Glc+Fe:Glc	'+Fe +Glc +FE:GLC'	Cz08g32160.t1	Cz08g32160	14	11	hxk1-1	'-Fe'	'-Glc'	R3	35	17.91502545	13.98821894	17.91502545
Cz08g32160.t1	Fe+Glc+Fe:Glc	'+Fe +Glc +FE:GLC'	Cz08g32160.t1	Cz08g32160	14	11	hxk1-1	'-Fe'	'-Glc'	R4	36	17.88089325	13.98821894	17.88089325
Cz08g32160.t1	Fe+Glc+Fe:Glc	'+Fe +Glc +FE:GLC'	Cz08g32160.t1	Cz08g32160	14	11	WT	'-Fe'	'+Glc'	R1	5	NA	13.98821894	12.98821894
Cz08g32160.t1	Fe+Glc+Fe:Glc	'+Fe +Glc +FE:GLC'	Cz08g32160.t1	Cz08g32160	14	11	WT	'-Fe'	'+Glc'	R2	6	NA	13.98821894	12.98821894
Cz08g32160.t1	Fe+Glc+Fe:Glc	'+Fe +Glc +FE:GLC'	Cz08g32160.t1	Cz08g32160	14	11	WT	'-Fe'	'+Glc'	R3	7	NA	13.98821894	12.98821894
Cz08g32160.t1	Fe+Glc+Fe:Glc	'+Fe +Glc +FE:GLC'	Cz08g32160.t1	Cz08g32160	14	11	WT	'-Fe'	'+Glc'	R4	8	NA	13.98821894	12.98821894
Cz08g32160.t1	Fe+Glc+Fe:Glc	'+Fe +Glc +FE:GLC'	Cz08g32160.t1	Cz08g32160	14	11	hxk1-2	'-Fe'	'+Glc'	R1	21	NA	13.98821894	12.98821894
Cz08g32160.t1	Fe+Glc+Fe:Glc	'+Fe +Glc +FE:GLC'	Cz08g32160.t1	Cz08g32160	14	11	hxk1-2	'-Fe'	'+Glc'	R2	22	NA	13.98821894	12.98821894
Cz08g32160.t1	Fe+Glc+Fe:Glc	'+Fe +Glc +FE:GLC'	Cz08g32160.t1	Cz08g32160	14	11	hxk1-2	'-Fe'	'+Glc'	R4	24	NA	13.98821894	12.98821894
Cz08g32160.t1	Fe+Glc+Fe:Glc	'+Fe +Glc +FE:GLC'	Cz08g32160.t1	Cz08g32160	14	11	hxk1-1	'-Fe'	'+Glc'	R2	38	13.98821894	13.98821894	13.98821894
Cz08g32160.t1	Fe+Glc+Fe:Glc	'+Fe +Glc +FE:GLC'	Cz08g32160.t1	Cz08g32160	14	11	hxk1-1	'-Fe'	'+Glc'	R3	39	14.31700609	13.98821894	14.31700609
Cz08g32160.t1	Fe+Glc+Fe:Glc	'+Fe +Glc +FE:GLC'	Cz08g32160.t1	Cz08g32160	14	11	WT	'+Fe'	'-Glc'	R1	9	16.01793275	13.98821894	16.01793275
Cz08g32160.t1	Fe+Glc+Fe:Glc	'+Fe +Glc +FE:GLC'	Cz08g32160.t1	Cz08g32160	14	11	WT	'+Fe'	'-Glc'	R2	10	16.49562056	13.98821894	16.49562056
Cz08g32160.t1	Fe+Glc+Fe:Glc	'+Fe +Glc +FE:GLC'	Cz08g32160.t1	Cz08g32160	14	11	WT	'+Fe'	'-Glc'	R4	12	16.82344921	13.98821894	16.82344921
Cz08g32160.t1	Fe+Glc+Fe:Glc	'+Fe +Glc +FE:GLC'	Cz08g32160.t1	Cz08g32160	14	11	hxk1-2	'+Fe'	'-Glc'	R1	25	16.6853367	13.98821894	16.6853367
Cz08g32160.t1	Fe+Glc+Fe:Glc	'+Fe +Glc +FE:GLC'	Cz08g32160.t1	Cz08g32160	14	11	hxk1-2	'+Fe'	'-Glc'	R2	26	16.76208425	13.98821894	16.76208425
Cz08g32160.t1	Fe+Glc+Fe:Glc	'+Fe +Glc +FE:GLC'	Cz08g32160.t1	Cz08g32160	14	11	hxk1-2	'+Fe'	'-Glc'	R3	27	16.65740964	13.98821894	16.65740964
Cz08g32160.t1	Fe+Glc+Fe:Glc	'+Fe +Glc +FE:GLC'	Cz08g32160.t1	Cz08g32160	14	11	hxk1-2	'+Fe'	'-Glc'	R4	28	16.69134002	13.98821894	16.69134002
Cz08g32160.t1	Fe+Glc+Fe:Glc	'+Fe +Glc +FE:GLC'	Cz08g32160.t1	Cz08g32160	14	11	hxk1-1	'+Fe'	'-Glc'	R1	41	17.5019238	13.98821894	17.5019238
Cz08g32160.t1	Fe+Glc+Fe:Glc	'+Fe +Glc +FE:GLC'	Cz08g32160.t1	Cz08g32160	14	11	hxk1-1	'+Fe'	'-Glc'	R2	42	17.73371185	13.98821894	17.73371185
Cz08g32160.t1	Fe+Glc+Fe:Glc	'+Fe +Glc +FE:GLC'	Cz08g32160.t1	Cz08g32160	14	11	hxk1-1	'+Fe'	'-Glc'	R3	43	17.52772068	13.98821894	17.52772068
Cz08g32160.t1	Fe+Glc+Fe:Glc	'+Fe +Glc +FE:GLC'	Cz08g32160.t1	Cz08g32160	14	11	hxk1-1	'+Fe'	'-Glc'	R4	44	17.51770853	13.98821894	17.51770853
Cz08g32160.t1	Fe+Glc+Fe:Glc	'+Fe +Glc +FE:GLC'	Cz08g32160.t1	Cz08g32160	14	11	WT	'+Fe'	'+Glc'	R1	13	21.27063249	13.98821894	21.27063249
Cz08g32160.t1	Fe+Glc+Fe:Glc	'+Fe +Glc +FE:GLC'	Cz08g32160.t1	Cz08g32160	14	11	WT	'+Fe'	'+Glc'	R2	14	20.87267484	13.98821894	20.87267484
Cz08g32160.t1	Fe+Glc+Fe:Glc	'+Fe +Glc +FE:GLC'	Cz08g32160.t1	Cz08g32160	14	11	WT	'+Fe'	'+Glc'	R3	15	21.15792439	13.98821894	21.15792439
Cz08g32160.t1	Fe+Glc+Fe:Glc	'+Fe +Glc +FE:GLC'	Cz08g32160.t1	Cz08g32160	14	11	WT	'+Fe'	'+Glc'	R4	16	21.32258812	13.98821894	21.32258812
Cz08g32160.t1	Fe+Glc+Fe:Glc	'+Fe +Glc +FE:GLC'	Cz08g32160.t1	Cz08g32160	14	11	hxk1-2	'+Fe'	'+Glc'	R1	29	20.22368695	13.98821894	20.22368695
Cz08g32160.t1	Fe+Glc+Fe:Glc	'+Fe +Glc +FE:GLC'	Cz08g32160.t1	Cz08g32160	14	11	hxk1-2	'+Fe'	'+Glc'	R2	30	20.3003883	13.98821894	20.3003883
Cz08g32160.t1	Fe+Glc+Fe:Glc	'+Fe +Glc +FE:GLC'	Cz08g32160.t1	Cz08g32160	14	11	hxk1-2	'+Fe'	'+Glc'	R3	31	20.14089171	13.98821894	20.14089171
Cz08g32160.t1	Fe+Glc+Fe:Glc	'+Fe +Glc +FE:GLC'	Cz08g32160.t1	Cz08g32160	14	11	hxk1-2	'+Fe'	'+Glc'	R4	32	20.34186387	13.98821894	20.34186387
Cz08g32160.t1	Fe+Glc+Fe:Glc	'+Fe +Glc +FE:GLC'	Cz08g32160.t1	Cz08g32160	14	11	hxk1-1	'+Fe'	'+Glc'	R1	45	20.43697015	13.98821894	20.43697015
Cz08g32160.t1	Fe+Glc+Fe:Glc	'+Fe +Glc +FE:GLC'	Cz08g32160.t1	Cz08g32160	14	11	hxk1-1	'+Fe'	'+Glc'	R2	46	20.50395965	13.98821894	20.50395965
Cz08g32160.t1	Fe+Glc+Fe:Glc	'+Fe +Glc +FE:GLC'	Cz08g32160.t1	Cz08g32160	14	11	hxk1-1	'+Fe'	'+Glc'	R3	47	20.35606071	13.98821894	20.35606071
Cz08g32160.t1	Fe+Glc+Fe:Glc	'+Fe +Glc +FE:GLC'	Cz08g32160.t1	Cz08g32160	14	11	hxk1-1	'+Fe'	'+Glc'	R4	48	20.64033481	13.98821894	20.64033481
Cz13g06150.t1	Fe+Glc+Fe:Glc	'+Fe +Glc +FE:GLC'	Cz13g06150.t1	Cz13g06150	5	4	WT	'-Fe'	'-Glc'	R1	1	NA	12.90366231	11.90366231
Cz13g06150.t1	Fe+Glc+Fe:Glc	'+Fe +Glc +FE:GLC'	Cz13g06150.t1	Cz13g06150	5	4	WT	'-Fe'	'-Glc'	R2	2	NA	12.90366231	11.90366231
Cz13g06150.t1	Fe+Glc+Fe:Glc	'+Fe +Glc +FE:GLC'	Cz13g06150.t1	Cz13g06150	5	4	WT	'-Fe'	'-Glc'	R3	3	NA	12.90366231	11.90366231
Cz13g06150.t1	Fe+Glc+Fe:Glc	'+Fe +Glc +FE:GLC'	Cz13g06150.t1	Cz13g06150	5	4	WT	'-Fe'	'-Glc'	R4	4	NA	12.90366231	11.90366231
Cz13g06150.t1	Fe+Glc+Fe:Glc	'+Fe +Glc +FE:GLC'	Cz13g06150.t1	Cz13g06150	5	4	hxk1-2	'-Fe'	'-Glc'	R1	17	NA	12.90366231	11.90366231
Cz13g06150.t1	Fe+Glc+Fe:Glc	'+Fe +Glc +FE:GLC'	Cz13g06150.t1	Cz13g06150	5	4	hxk1-2	'-Fe'	'-Glc'	R2	18	NA	12.90366231	11.90366231
Cz13g06150.t1	Fe+Glc+Fe:Glc	'+Fe +Glc +FE:GLC'	Cz13g06150.t1	Cz13g06150	5	4	hxk1-2	'-Fe'	'-Glc'	R4	20	NA	12.90366231	11.90366231
Cz13g06150.t1	Fe+Glc+Fe:Glc	'+Fe +Glc +FE:GLC'	Cz13g06150.t1	Cz13g06150	5	4	hxk1-1	'-Fe'	'-Glc'	R1	33	NA	12.90366231	11.90366231
Cz13g06150.t1	Fe+Glc+Fe:Glc	'+Fe +Glc +FE:GLC'	Cz13g06150.t1	Cz13g06150	5	4	hxk1-1	'-Fe'	'-Glc'	R2	34	NA	12.90366231	11.90366231
Cz13g06150.t1	Fe+Glc+Fe:Glc	'+Fe +Glc +FE:GLC'	Cz13g06150.t1	Cz13g06150	5	4	hxk1-1	'-Fe'	'-Glc'	R3	35	NA	12.90366231	11.90366231
Cz13g06150.t1	Fe+Glc+Fe:Glc	'+Fe +Glc +FE:GLC'	Cz13g06150.t1	Cz13g06150	5	4	hxk1-1	'-Fe'	'-Glc'	R4	36	NA	12.90366231	11.90366231
Cz13g06150.t1	Fe+Glc+Fe:Glc	'+Fe +Glc +FE:GLC'	Cz13g06150.t1	Cz13g06150	5	4	WT	'-Fe'	'+Glc'	R1	5	13.38023312	12.90366231	13.38023312
Cz13g06150.t1	Fe+Glc+Fe:Glc	'+Fe +Glc +FE:GLC'	Cz13g06150.t1	Cz13g06150	5	4	WT	'-Fe'	'+Glc'	R2	6	12.90366231	12.90366231	12.90366231
Cz13g06150.t1	Fe+Glc+Fe:Glc	'+Fe +Glc +FE:GLC'	Cz13g06150.t1	Cz13g06150	5	4	WT	'-Fe'	'+Glc'	R3	7	13.46772684	12.90366231	13.46772684
Cz13g06150.t1	Fe+Glc+Fe:Glc	'+Fe +Glc +FE:GLC'	Cz13g06150.t1	Cz13g06150	5	4	WT	'-Fe'	'+Glc'	R4	8	13.02818167	12.90366231	13.02818167
Cz13g06150.t1	Fe+Glc+Fe:Glc	'+Fe +Glc +FE:GLC'	Cz13g06150.t1	Cz13g06150	5	4	hxk1-2	'-Fe'	'+Glc'	R1	21	15.25947906	12.90366231	15.25947906
Cz13g06150.t1	Fe+Glc+Fe:Glc	'+Fe +Glc +FE:GLC'	Cz13g06150.t1	Cz13g06150	5	4	hxk1-2	'-Fe'	'+Glc'	R2	22	15.07952654	12.90366231	15.07952654
Cz13g06150.t1	Fe+Glc+Fe:Glc	'+Fe +Glc +FE:GLC'	Cz13g06150.t1	Cz13g06150	5	4	hxk1-2	'-Fe'	'+Glc'	R4	24	15.04527086	12.90366231	15.04527086
Cz13g06150.t1	Fe+Glc+Fe:Glc	'+Fe +Glc +FE:GLC'	Cz13g06150.t1	Cz13g06150	5	4	hxk1-1	'-Fe'	'+Glc'	R2	38	NA	12.90366231	11.90366231
Cz13g06150.t1	Fe+Glc+Fe:Glc	'+Fe +Glc +FE:GLC'	Cz13g06150.t1	Cz13g06150	5	4	hxk1-1	'-Fe'	'+Glc'	R3	39	NA	12.90366231	11.90366231
Cz13g06150.t1	Fe+Glc+Fe:Glc	'+Fe +Glc +FE:GLC'	Cz13g06150.t1	Cz13g06150	5	4	WT	'+Fe'	'-Glc'	R1	9	NA	12.90366231	11.90366231
Cz13g06150.t1	Fe+Glc+Fe:Glc	'+Fe +Glc +FE:GLC'	Cz13g06150.t1	Cz13g06150	5	4	WT	'+Fe'	'-Glc'	R2	10	NA	12.90366231	11.90366231
Cz13g06150.t1	Fe+Glc+Fe:Glc	'+Fe +Glc +FE:GLC'	Cz13g06150.t1	Cz13g06150	5	4	WT	'+Fe'	'-Glc'	R4	12	NA	12.90366231	11.90366231
Cz13g06150.t1	Fe+Glc+Fe:Glc	'+Fe +Glc +FE:GLC'	Cz13g06150.t1	Cz13g06150	5	4	hxk1-2	'+Fe'	'-Glc'	R1	25	NA	12.90366231	11.90366231
Cz13g06150.t1	Fe+Glc+Fe:Glc	'+Fe +Glc +FE:GLC'	Cz13g06150.t1	Cz13g06150	5	4	hxk1-2	'+Fe'	'-Glc'	R2	26	NA	12.90366231	11.90366231
Cz13g06150.t1	Fe+Glc+Fe:Glc	'+Fe +Glc +FE:GLC'	Cz13g06150.t1	Cz13g06150	5	4	hxk1-2	'+Fe'	'-Glc'	R3	27	NA	12.90366231	11.90366231
Cz13g06150.t1	Fe+Glc+Fe:Glc	'+Fe +Glc +FE:GLC'	Cz13g06150.t1	Cz13g06150	5	4	hxk1-2	'+Fe'	'-Glc'	R4	28	NA	12.90366231	11.90366231
Cz13g06150.t1	Fe+Glc+Fe:Glc	'+Fe +Glc +FE:GLC'	Cz13g06150.t1	Cz13g06150	5	4	hxk1-1	'+Fe'	'-Glc'	R1	41	NA	12.90366231	11.90366231
Cz13g06150.t1	Fe+Glc+Fe:Glc	'+Fe +Glc +FE:GLC'	Cz13g06150.t1	Cz13g06150	5	4	hxk1-1	'+Fe'	'-Glc'	R2	42	NA	12.90366231	11.90366231
Cz13g06150.t1	Fe+Glc+Fe:Glc	'+Fe +Glc +FE:GLC'	Cz13g06150.t1	Cz13g06150	5	4	hxk1-1	'+Fe'	'-Glc'	R3	43	NA	12.90366231	11.90366231
Cz13g06150.t1	Fe+Glc+Fe:Glc	'+Fe +Glc +FE:GLC'	Cz13g06150.t1	Cz13g06150	5	4	hxk1-1	'+Fe'	'-Glc'	R4	44	NA	12.90366231	11.90366231
Cz13g06150.t1	Fe+Glc+Fe:Glc	'+Fe +Glc +FE:GLC'	Cz13g06150.t1	Cz13g06150	5	4	WT	'+Fe'	'+Glc'	R1	13	18.46160265	12.90366231	18.46160265
Cz13g06150.t1	Fe+Glc+Fe:Glc	'+Fe +Glc +FE:GLC'	Cz13g06150.t1	Cz13g06150	5	4	WT	'+Fe'	'+Glc'	R2	14	18.48156241	12.90366231	18.48156241
Cz13g06150.t1	Fe+Glc+Fe:Glc	'+Fe +Glc +FE:GLC'	Cz13g06150.t1	Cz13g06150	5	4	WT	'+Fe'	'+Glc'	R3	15	18.33632445	12.90366231	18.33632445
Cz13g06150.t1	Fe+Glc+Fe:Glc	'+Fe +Glc +FE:GLC'	Cz13g06150.t1	Cz13g06150	5	4	WT	'+Fe'	'+Glc'	R4	16	18.44065371	12.90366231	18.44065371
Cz13g06150.t1	Fe+Glc+Fe:Glc	'+Fe +Glc +FE:GLC'	Cz13g06150.t1	Cz13g06150	5	4	hxk1-2	'+Fe'	'+Glc'	R1	29	18.56496588	12.90366231	18.56496588
Cz13g06150.t1	Fe+Glc+Fe:Glc	'+Fe +Glc +FE:GLC'	Cz13g06150.t1	Cz13g06150	5	4	hxk1-2	'+Fe'	'+Glc'	R2	30	18.46702224	12.90366231	18.46702224
Cz13g06150.t1	Fe+Glc+Fe:Glc	'+Fe +Glc +FE:GLC'	Cz13g06150.t1	Cz13g06150	5	4	hxk1-2	'+Fe'	'+Glc'	R3	31	18.59458645	12.90366231	18.59458645
Cz13g06150.t1	Fe+Glc+Fe:Glc	'+Fe +Glc +FE:GLC'	Cz13g06150.t1	Cz13g06150	5	4	hxk1-2	'+Fe'	'+Glc'	R4	32	18.35917822	12.90366231	18.35917822
Cz13g06150.t1	Fe+Glc+Fe:Glc	'+Fe +Glc +FE:GLC'	Cz13g06150.t1	Cz13g06150	5	4	hxk1-1	'+Fe'	'+Glc'	R1	45	NA	12.90366231	11.90366231
Cz13g06150.t1	Fe+Glc+Fe:Glc	'+Fe +Glc +FE:GLC'	Cz13g06150.t1	Cz13g06150	5	4	hxk1-1	'+Fe'	'+Glc'	R2	46	NA	12.90366231	11.90366231
Cz13g06150.t1	Fe+Glc+Fe:Glc	'+Fe +Glc +FE:GLC'	Cz13g06150.t1	Cz13g06150	5	4	hxk1-1	'+Fe'	'+Glc'	R3	47	NA	12.90366231	11.90366231
Cz13g06150.t1	Fe+Glc+Fe:Glc	'+Fe +Glc +FE:GLC'	Cz13g06150.t1	Cz13g06150	5	4	hxk1-1	'+Fe'	'+Glc'	R4	48	NA	12.90366231	11.90366231
Cz02g03010.t1	Fe+Glc+Fe:Glc	'+Fe +Glc +FE:GLC'	Cz02g03010.t1	Cz02g03010	2	2	WT	'-Fe'	'-Glc'	R1	1	NA	16.2811654	15.2811654
Cz02g03010.t1	Fe+Glc+Fe:Glc	'+Fe +Glc +FE:GLC'	Cz02g03010.t1	Cz02g03010	2	2	WT	'-Fe'	'-Glc'	R2	2	NA	16.2811654	15.2811654
Cz02g03010.t1	Fe+Glc+Fe:Glc	'+Fe +Glc +FE:GLC'	Cz02g03010.t1	Cz02g03010	2	2	WT	'-Fe'	'-Glc'	R3	3	NA	16.2811654	15.2811654
Cz02g03010.t1	Fe+Glc+Fe:Glc	'+Fe +Glc +FE:GLC'	Cz02g03010.t1	Cz02g03010	2	2	WT	'-Fe'	'-Glc'	R4	4	NA	16.2811654	15.2811654
Cz02g03010.t1	Fe+Glc+Fe:Glc	'+Fe +Glc +FE:GLC'	Cz02g03010.t1	Cz02g03010	2	2	hxk1-2	'-Fe'	'-Glc'	R1	17	NA	16.2811654	15.2811654
Cz02g03010.t1	Fe+Glc+Fe:Glc	'+Fe +Glc +FE:GLC'	Cz02g03010.t1	Cz02g03010	2	2	hxk1-2	'-Fe'	'-Glc'	R2	18	NA	16.2811654	15.2811654
Cz02g03010.t1	Fe+Glc+Fe:Glc	'+Fe +Glc +FE:GLC'	Cz02g03010.t1	Cz02g03010	2	2	hxk1-2	'-Fe'	'-Glc'	R4	20	NA	16.2811654	15.2811654
Cz02g03010.t1	Fe+Glc+Fe:Glc	'+Fe +Glc +FE:GLC'	Cz02g03010.t1	Cz02g03010	2	2	hxk1-1	'-Fe'	'-Glc'	R1	33	NA	16.2811654	15.2811654
Cz02g03010.t1	Fe+Glc+Fe:Glc	'+Fe +Glc +FE:GLC'	Cz02g03010.t1	Cz02g03010	2	2	hxk1-1	'-Fe'	'-Glc'	R2	34	NA	16.2811654	15.2811654
Cz02g03010.t1	Fe+Glc+Fe:Glc	'+Fe +Glc +FE:GLC'	Cz02g03010.t1	Cz02g03010	2	2	hxk1-1	'-Fe'	'-Glc'	R3	35	NA	16.2811654	15.2811654
Cz02g03010.t1	Fe+Glc+Fe:Glc	'+Fe +Glc +FE:GLC'	Cz02g03010.t1	Cz02g03010	2	2	hxk1-1	'-Fe'	'-Glc'	R4	36	NA	16.2811654	15.2811654
Cz02g03010.t1	Fe+Glc+Fe:Glc	'+Fe +Glc +FE:GLC'	Cz02g03010.t1	Cz02g03010	2	2	WT	'-Fe'	'+Glc'	R1	5	NA	16.2811654	15.2811654
Cz02g03010.t1	Fe+Glc+Fe:Glc	'+Fe +Glc +FE:GLC'	Cz02g03010.t1	Cz02g03010	2	2	WT	'-Fe'	'+Glc'	R2	6	NA	16.2811654	15.2811654
Cz02g03010.t1	Fe+Glc+Fe:Glc	'+Fe +Glc +FE:GLC'	Cz02g03010.t1	Cz02g03010	2	2	WT	'-Fe'	'+Glc'	R3	7	NA	16.2811654	15.2811654
Cz02g03010.t1	Fe+Glc+Fe:Glc	'+Fe +Glc +FE:GLC'	Cz02g03010.t1	Cz02g03010	2	2	WT	'-Fe'	'+Glc'	R4	8	NA	16.2811654	15.2811654
Cz02g03010.t1	Fe+Glc+Fe:Glc	'+Fe +Glc +FE:GLC'	Cz02g03010.t1	Cz02g03010	2	2	hxk1-2	'-Fe'	'+Glc'	R1	21	NA	16.2811654	15.2811654
Cz02g03010.t1	Fe+Glc+Fe:Glc	'+Fe +Glc +FE:GLC'	Cz02g03010.t1	Cz02g03010	2	2	hxk1-2	'-Fe'	'+Glc'	R2	22	NA	16.2811654	15.2811654
Cz02g03010.t1	Fe+Glc+Fe:Glc	'+Fe +Glc +FE:GLC'	Cz02g03010.t1	Cz02g03010	2	2	hxk1-2	'-Fe'	'+Glc'	R4	24	NA	16.2811654	15.2811654
Cz02g03010.t1	Fe+Glc+Fe:Glc	'+Fe +Glc +FE:GLC'	Cz02g03010.t1	Cz02g03010	2	2	hxk1-1	'-Fe'	'+Glc'	R2	38	NA	16.2811654	15.2811654
Cz02g03010.t1	Fe+Glc+Fe:Glc	'+Fe +Glc +FE:GLC'	Cz02g03010.t1	Cz02g03010	2	2	hxk1-1	'-Fe'	'+Glc'	R3	39	NA	16.2811654	15.2811654
[truncated: 343,980 more rows]
