# Supplementary material for: Iron rescues glucose-mediated photosynthesis repression during lipid accumulation in the green alga Chromochloris zofingiensis
Source: Nat Commun. 2024 Jul 18;15:6046. doi: 10.1038/s41467-024-50170-x (PMC11258321; doi:10.1038/s41467-024-50170-x)
Supplement: Supplementary file 14 — Source Data [file 41467_2024_50170_MOESM14_ESM.zip › SourceData_Jeffers2024/Suppl_Fig8ef_sourcedata.csv]

#Source Data Supplementary Fig. 8e & f. Protein abundance patterns of stringent highest-in-heterotrophy proteins assigned the subgroup "-Fe +Glc -Fe:Glc" (Supp Fig. 8e) or "+Glc -Fe:Glc" (Supp Fig. 8f) . Mean normalized abundance scores (NormalizedAbundance) are used to plot corresponding boxplot (See code: TrophicState_Proteomic_Modeling.Rmd in https://osf.io/r8dbe/. )
Protein	strain	Fe	Glc	Rep	ID	abundance	Subgroup	NormalizedAbundance
Cz01g00090.t1	WT	'-Fe'	'-Glc'	R1	1	17.74457071	'+Glc -Fe:Glc'	-1.436455988
Cz01g00090.t1	WT	'-Fe'	'-Glc'	R2	2	17.88918139	'+Glc -Fe:Glc'	-1.291845308
Cz01g00090.t1	WT	'-Fe'	'-Glc'	R3	3	18.00463968	'+Glc -Fe:Glc'	-1.176387024
Cz01g00090.t1	WT	'-Fe'	'-Glc'	R4	4	18.15189905	'+Glc -Fe:Glc'	-1.02912765
Cz01g00090.t1	hxk1-2	'-Fe'	'-Glc'	R1	17	17.72736497	'+Glc -Fe:Glc'	-1.453661732
Cz01g00090.t1	hxk1-2	'-Fe'	'-Glc'	R2	18	17.77782118	'+Glc -Fe:Glc'	-1.403205521
Cz01g00090.t1	hxk1-2	'-Fe'	'-Glc'	R4	20	18.04166939	'+Glc -Fe:Glc'	-1.139357313
Cz01g00090.t1	hxk1-1	'-Fe'	'-Glc'	R1	33	17.17227095	'+Glc -Fe:Glc'	-2.008755746
Cz01g00090.t1	hxk1-1	'-Fe'	'-Glc'	R2	34	17.31133789	'+Glc -Fe:Glc'	-1.869688805
Cz01g00090.t1	hxk1-1	'-Fe'	'-Glc'	R3	35	17.35129781	'+Glc -Fe:Glc'	-1.829728894
Cz01g00090.t1	hxk1-1	'-Fe'	'-Glc'	R4	36	17.86695887	'+Glc -Fe:Glc'	-1.314067833
Cz01g00090.t1	WT	'-Fe'	'+Glc'	R1	5	21.32304183	'+Glc -Fe:Glc'	2.142015129
Cz01g00090.t1	WT	'-Fe'	'+Glc'	R2	6	21.54827321	'+Glc -Fe:Glc'	2.36724651
Cz01g00090.t1	WT	'-Fe'	'+Glc'	R3	7	21.54927626	'+Glc -Fe:Glc'	2.368249565
Cz01g00090.t1	WT	'-Fe'	'+Glc'	R4	8	21.48669258	'+Glc -Fe:Glc'	2.305665876
Cz01g00090.t1	hxk1-2	'-Fe'	'+Glc'	R1	21	20.49438557	'+Glc -Fe:Glc'	1.313358867
Cz01g00090.t1	hxk1-2	'-Fe'	'+Glc'	R2	22	20.48761422	'+Glc -Fe:Glc'	1.306587522
Cz01g00090.t1	hxk1-2	'-Fe'	'+Glc'	R4	24	20.42461468	'+Glc -Fe:Glc'	1.243587979
Cz01g00090.t1	hxk1-1	'-Fe'	'+Glc'	R2	38	19.19011889	'+Glc -Fe:Glc'	0.009092188
Cz01g00090.t1	hxk1-1	'-Fe'	'+Glc'	R3	39	19.03808338	'+Glc -Fe:Glc'	-0.142943323
Cz01g00090.t1	WT	'+Fe'	'-Glc'	R1	9	19.75754927	'+Glc -Fe:Glc'	0.576522569
Cz01g00090.t1	WT	'+Fe'	'-Glc'	R2	10	19.75915109	'+Glc -Fe:Glc'	0.578124386
Cz01g00090.t1	WT	'+Fe'	'-Glc'	R4	12	19.64061837	'+Glc -Fe:Glc'	0.459591666
Cz01g00090.t1	hxk1-2	'+Fe'	'-Glc'	R1	25	20.21934354	'+Glc -Fe:Glc'	1.03831684
Cz01g00090.t1	hxk1-2	'+Fe'	'-Glc'	R2	26	20.3163808	'+Glc -Fe:Glc'	1.135354104
Cz01g00090.t1	hxk1-2	'+Fe'	'-Glc'	R3	27	20.05298361	'+Glc -Fe:Glc'	0.871956907
Cz01g00090.t1	hxk1-2	'+Fe'	'-Glc'	R4	28	20.07801668	'+Glc -Fe:Glc'	0.89698998
Cz01g00090.t1	hxk1-1	'+Fe'	'-Glc'	R1	41	19.03092964	'+Glc -Fe:Glc'	-0.150097058
Cz01g00090.t1	hxk1-1	'+Fe'	'-Glc'	R2	42	18.80027311	'+Glc -Fe:Glc'	-0.380753585
Cz01g00090.t1	hxk1-1	'+Fe'	'-Glc'	R3	43	18.90823455	'+Glc -Fe:Glc'	-0.272792146
Cz01g00090.t1	hxk1-1	'+Fe'	'-Glc'	R4	44	18.72061249	'+Glc -Fe:Glc'	-0.460414213
Cz01g00090.t1	WT	'+Fe'	'+Glc'	R1	13	18.8966107	'+Glc -Fe:Glc'	-0.284416
Cz01g00090.t1	WT	'+Fe'	'+Glc'	R2	14	18.8793197	'+Glc -Fe:Glc'	-0.301707001
Cz01g00090.t1	WT	'+Fe'	'+Glc'	R3	15	19.122205	'+Glc -Fe:Glc'	-0.058821703
Cz01g00090.t1	WT	'+Fe'	'+Glc'	R4	16	19.06931801	'+Glc -Fe:Glc'	-0.111708694
Cz01g00090.t1	hxk1-2	'+Fe'	'+Glc'	R1	29	18.8487171	'+Glc -Fe:Glc'	-0.332309603
Cz01g00090.t1	hxk1-2	'+Fe'	'+Glc'	R2	30	18.92423312	'+Glc -Fe:Glc'	-0.256793576
Cz01g00090.t1	hxk1-2	'+Fe'	'+Glc'	R3	31	19.05282296	'+Glc -Fe:Glc'	-0.128203736
Cz01g00090.t1	hxk1-2	'+Fe'	'+Glc'	R4	32	19.0906365	'+Glc -Fe:Glc'	-0.090390198
Cz01g00090.t1	hxk1-1	'+Fe'	'+Glc'	R1	45	19.25432205	'+Glc -Fe:Glc'	0.073295353
Cz01g00090.t1	hxk1-1	'+Fe'	'+Glc'	R2	46	19.29359549	'+Glc -Fe:Glc'	0.11256879
Cz01g00090.t1	hxk1-1	'+Fe'	'+Glc'	R3	47	19.21780419	'+Glc -Fe:Glc'	0.036777489
Cz01g00090.t1	hxk1-1	'+Fe'	'+Glc'	R4	48	19.26935763	'+Glc -Fe:Glc'	0.088330929
Cz01g17030.t1	WT	'-Fe'	'-Glc'	R1	1	19.37254935	'+Glc -Fe:Glc'	-1.774636612
Cz01g17030.t1	WT	'-Fe'	'-Glc'	R2	2	19.51172421	'+Glc -Fe:Glc'	-1.635461755
Cz01g17030.t1	WT	'-Fe'	'-Glc'	R3	3	19.51671975	'+Glc -Fe:Glc'	-1.630466214
Cz01g17030.t1	WT	'-Fe'	'-Glc'	R4	4	19.53133516	'+Glc -Fe:Glc'	-1.615850808
Cz01g17030.t1	hxk1-2	'-Fe'	'-Glc'	R1	17	19.58945386	'+Glc -Fe:Glc'	-1.557732106
Cz01g17030.t1	hxk1-2	'-Fe'	'-Glc'	R2	18	19.60056923	'+Glc -Fe:Glc'	-1.54661674
Cz01g17030.t1	hxk1-2	'-Fe'	'-Glc'	R4	20	19.56030806	'+Glc -Fe:Glc'	-1.586877902
Cz01g17030.t1	hxk1-1	'-Fe'	'-Glc'	R1	33	21.17214916	'+Glc -Fe:Glc'	0.024963191
Cz01g17030.t1	hxk1-1	'-Fe'	'-Glc'	R2	34	21.14518045	'+Glc -Fe:Glc'	-0.002005513
Cz01g17030.t1	hxk1-1	'-Fe'	'-Glc'	R3	35	21.24033612	'+Glc -Fe:Glc'	0.093150156
Cz01g17030.t1	hxk1-1	'-Fe'	'-Glc'	R4	36	21.24164172	'+Glc -Fe:Glc'	0.094455757
Cz01g17030.t1	WT	'-Fe'	'+Glc'	R1	5	22.96171678	'+Glc -Fe:Glc'	1.814530818
Cz01g17030.t1	WT	'-Fe'	'+Glc'	R2	6	22.90868688	'+Glc -Fe:Glc'	1.761500919
Cz01g17030.t1	WT	'-Fe'	'+Glc'	R3	7	22.88337812	'+Glc -Fe:Glc'	1.736192156
Cz01g17030.t1	WT	'-Fe'	'+Glc'	R4	8	22.86344069	'+Glc -Fe:Glc'	1.716254723
Cz01g17030.t1	hxk1-2	'-Fe'	'+Glc'	R1	21	21.78018055	'+Glc -Fe:Glc'	0.632994585
Cz01g17030.t1	hxk1-2	'-Fe'	'+Glc'	R2	22	21.94545436	'+Glc -Fe:Glc'	0.798268394
Cz01g17030.t1	hxk1-2	'-Fe'	'+Glc'	R4	24	21.85363217	'+Glc -Fe:Glc'	0.706446202
Cz01g17030.t1	hxk1-1	'-Fe'	'+Glc'	R2	38	21.04033129	'+Glc -Fe:Glc'	-0.106854677
Cz01g17030.t1	hxk1-1	'-Fe'	'+Glc'	R3	39	21.19984199	'+Glc -Fe:Glc'	0.052656024
Cz01g17030.t1	WT	'+Fe'	'-Glc'	R1	9	21.50523585	'+Glc -Fe:Glc'	0.358049883
Cz01g17030.t1	WT	'+Fe'	'-Glc'	R2	10	21.54647181	'+Glc -Fe:Glc'	0.399285849
Cz01g17030.t1	WT	'+Fe'	'-Glc'	R4	12	21.55645546	'+Glc -Fe:Glc'	0.409269493
Cz01g17030.t1	hxk1-2	'+Fe'	'-Glc'	R1	25	21.12592273	'+Glc -Fe:Glc'	-0.021263237
Cz01g17030.t1	hxk1-2	'+Fe'	'-Glc'	R2	26	21.21355161	'+Glc -Fe:Glc'	0.066365642
Cz01g17030.t1	hxk1-2	'+Fe'	'-Glc'	R3	27	21.25223148	'+Glc -Fe:Glc'	0.105045517
Cz01g17030.t1	hxk1-2	'+Fe'	'-Glc'	R4	28	21.24575065	'+Glc -Fe:Glc'	0.098564688
Cz01g17030.t1	hxk1-1	'+Fe'	'-Glc'	R1	41	21.01838267	'+Glc -Fe:Glc'	-0.128803291
Cz01g17030.t1	hxk1-1	'+Fe'	'-Glc'	R2	42	21.11304756	'+Glc -Fe:Glc'	-0.034138406
Cz01g17030.t1	hxk1-1	'+Fe'	'-Glc'	R3	43	21.03054125	'+Glc -Fe:Glc'	-0.116644717
Cz01g17030.t1	hxk1-1	'+Fe'	'-Glc'	R4	44	20.9993739	'+Glc -Fe:Glc'	-0.147812069
Cz01g17030.t1	WT	'+Fe'	'+Glc'	R1	13	21.06943853	'+Glc -Fe:Glc'	-0.077747434
Cz01g17030.t1	WT	'+Fe'	'+Glc'	R2	14	21.06250762	'+Glc -Fe:Glc'	-0.084678344
Cz01g17030.t1	WT	'+Fe'	'+Glc'	R3	15	21.24472747	'+Glc -Fe:Glc'	0.097541507
Cz01g17030.t1	WT	'+Fe'	'+Glc'	R4	16	21.37319854	'+Glc -Fe:Glc'	0.22601257
Cz01g17030.t1	hxk1-2	'+Fe'	'+Glc'	R1	29	21.22992769	'+Glc -Fe:Glc'	0.082741729
Cz01g17030.t1	hxk1-2	'+Fe'	'+Glc'	R2	30	21.10896601	'+Glc -Fe:Glc'	-0.038219956
Cz01g17030.t1	hxk1-2	'+Fe'	'+Glc'	R3	31	21.38792886	'+Glc -Fe:Glc'	0.240742899
Cz01g17030.t1	hxk1-2	'+Fe'	'+Glc'	R4	32	21.12758231	'+Glc -Fe:Glc'	-0.019603654
Cz01g17030.t1	hxk1-1	'+Fe'	'+Glc'	R1	45	21.32694517	'+Glc -Fe:Glc'	0.179759201
Cz01g17030.t1	hxk1-1	'+Fe'	'+Glc'	R2	46	21.27823047	'+Glc -Fe:Glc'	0.131044506
Cz01g17030.t1	hxk1-1	'+Fe'	'+Glc'	R3	47	21.33097294	'+Glc -Fe:Glc'	0.183786971
Cz01g17030.t1	hxk1-1	'+Fe'	'+Glc'	R4	48	21.26297602	'+Glc -Fe:Glc'	0.115790054
Cz02g05080.t1	WT	'-Fe'	'-Glc'	R1	1	22.70019363	'+Glc -Fe:Glc'	-0.427127144
Cz02g05080.t1	WT	'-Fe'	'-Glc'	R2	2	22.6425432	'+Glc -Fe:Glc'	-0.484777579
Cz02g05080.t1	WT	'-Fe'	'-Glc'	R3	3	22.64602457	'+Glc -Fe:Glc'	-0.481296206
Cz02g05080.t1	WT	'-Fe'	'-Glc'	R4	4	22.69670286	'+Glc -Fe:Glc'	-0.430617923
Cz02g05080.t1	hxk1-2	'-Fe'	'-Glc'	R1	17	22.96251186	'+Glc -Fe:Glc'	-0.164808919
Cz02g05080.t1	hxk1-2	'-Fe'	'-Glc'	R2	18	22.86289813	'+Glc -Fe:Glc'	-0.264422653
Cz02g05080.t1	hxk1-2	'-Fe'	'-Glc'	R4	20	22.85365976	'+Glc -Fe:Glc'	-0.27366102
Cz02g05080.t1	hxk1-1	'-Fe'	'-Glc'	R1	33	22.09098839	'+Glc -Fe:Glc'	-1.036332385
Cz02g05080.t1	hxk1-1	'-Fe'	'-Glc'	R2	34	22.11410466	'+Glc -Fe:Glc'	-1.013216117
Cz02g05080.t1	hxk1-1	'-Fe'	'-Glc'	R3	35	22.21844952	'+Glc -Fe:Glc'	-0.908871262
Cz02g05080.t1	hxk1-1	'-Fe'	'-Glc'	R4	36	21.78233739	'+Glc -Fe:Glc'	-1.344983391
Cz02g05080.t1	WT	'-Fe'	'+Glc'	R1	5	24.81976195	'+Glc -Fe:Glc'	1.692441176
Cz02g05080.t1	WT	'-Fe'	'+Glc'	R2	6	24.90100538	'+Glc -Fe:Glc'	1.773684604
Cz02g05080.t1	WT	'-Fe'	'+Glc'	R3	7	24.91355143	'+Glc -Fe:Glc'	1.786230652
Cz02g05080.t1	WT	'-Fe'	'+Glc'	R4	8	24.93395077	'+Glc -Fe:Glc'	1.806629991
Cz02g05080.t1	hxk1-2	'-Fe'	'+Glc'	R1	21	23.80155283	'+Glc -Fe:Glc'	0.674232051
Cz02g05080.t1	hxk1-2	'-Fe'	'+Glc'	R2	22	23.75806847	'+Glc -Fe:Glc'	0.630747693
Cz02g05080.t1	hxk1-2	'-Fe'	'+Glc'	R4	24	23.80294414	'+Glc -Fe:Glc'	0.675623366
Cz02g05080.t1	hxk1-1	'-Fe'	'+Glc'	R2	38	23.24058616	'+Glc -Fe:Glc'	0.113265384
Cz02g05080.t1	hxk1-1	'-Fe'	'+Glc'	R3	39	23.22652311	'+Glc -Fe:Glc'	0.099202331
Cz02g05080.t1	WT	'+Fe'	'-Glc'	R1	9	22.97521915	'+Glc -Fe:Glc'	-0.152101624
Cz02g05080.t1	WT	'+Fe'	'-Glc'	R2	10	22.98460395	'+Glc -Fe:Glc'	-0.14271683
Cz02g05080.t1	WT	'+Fe'	'-Glc'	R4	12	22.82957542	'+Glc -Fe:Glc'	-0.297745356
Cz02g05080.t1	hxk1-2	'+Fe'	'-Glc'	R1	25	22.90327022	'+Glc -Fe:Glc'	-0.224050562
Cz02g05080.t1	hxk1-2	'+Fe'	'-Glc'	R2	26	22.86507682	'+Glc -Fe:Glc'	-0.262243961
Cz02g05080.t1	hxk1-2	'+Fe'	'-Glc'	R3	27	22.86089147	'+Glc -Fe:Glc'	-0.266429307
Cz02g05080.t1	hxk1-2	'+Fe'	'-Glc'	R4	28	22.87713729	'+Glc -Fe:Glc'	-0.250183486
Cz02g05080.t1	hxk1-1	'+Fe'	'-Glc'	R1	41	22.71702003	'+Glc -Fe:Glc'	-0.410300744
Cz02g05080.t1	hxk1-1	'+Fe'	'-Glc'	R2	42	22.62643794	'+Glc -Fe:Glc'	-0.500882836
Cz02g05080.t1	hxk1-1	'+Fe'	'-Glc'	R3	43	22.65771362	'+Glc -Fe:Glc'	-0.469607159
Cz02g05080.t1	hxk1-1	'+Fe'	'-Glc'	R4	44	22.66842644	'+Glc -Fe:Glc'	-0.458894342
Cz02g05080.t1	WT	'+Fe'	'+Glc'	R1	13	23.55292318	'+Glc -Fe:Glc'	0.425602401
Cz02g05080.t1	WT	'+Fe'	'+Glc'	R2	14	23.4884312	'+Glc -Fe:Glc'	0.361110425
Cz02g05080.t1	WT	'+Fe'	'+Glc'	R3	15	23.57585653	'+Glc -Fe:Glc'	0.448535757
Cz02g05080.t1	WT	'+Fe'	'+Glc'	R4	16	23.59764107	'+Glc -Fe:Glc'	0.470320287
Cz02g05080.t1	hxk1-2	'+Fe'	'+Glc'	R1	29	23.25979498	'+Glc -Fe:Glc'	0.132474197
Cz02g05080.t1	hxk1-2	'+Fe'	'+Glc'	R2	30	23.2623649	'+Glc -Fe:Glc'	0.135044122
Cz02g05080.t1	hxk1-2	'+Fe'	'+Glc'	R3	31	23.16869471	'+Glc -Fe:Glc'	0.041373933
Cz02g05080.t1	hxk1-2	'+Fe'	'+Glc'	R4	32	23.22223794	'+Glc -Fe:Glc'	0.094917165
Cz02g05080.t1	hxk1-1	'+Fe'	'+Glc'	R1	45	22.86067528	'+Glc -Fe:Glc'	-0.266645496
Cz02g05080.t1	hxk1-1	'+Fe'	'+Glc'	R2	46	22.84459325	'+Glc -Fe:Glc'	-0.282727526
Cz02g05080.t1	hxk1-1	'+Fe'	'+Glc'	R3	47	22.87535965	'+Glc -Fe:Glc'	-0.251961128
Cz02g05080.t1	hxk1-1	'+Fe'	'+Glc'	R4	48	22.8324902	'+Glc -Fe:Glc'	-0.294830579
Cz03g06120.t1	WT	'-Fe'	'-Glc'	R1	1	18.20666122	'+Glc -Fe:Glc'	NA
Cz03g06120.t1	WT	'-Fe'	'-Glc'	R2	2	18.18576647	'+Glc -Fe:Glc'	NA
Cz03g06120.t1	WT	'-Fe'	'-Glc'	R3	3	18.37166039	'+Glc -Fe:Glc'	NA
Cz03g06120.t1	WT	'-Fe'	'-Glc'	R4	4	18.41877814	'+Glc -Fe:Glc'	NA
Cz03g06120.t1	hxk1-2	'-Fe'	'-Glc'	R1	17	18.3351698	'+Glc -Fe:Glc'	NA
Cz03g06120.t1	hxk1-2	'-Fe'	'-Glc'	R2	18	18.33908148	'+Glc -Fe:Glc'	NA
Cz03g06120.t1	hxk1-2	'-Fe'	'-Glc'	R4	20	18.38800492	'+Glc -Fe:Glc'	NA
Cz03g06120.t1	hxk1-1	'-Fe'	'-Glc'	R1	33	NA	'+Glc -Fe:Glc'	NA
Cz03g06120.t1	hxk1-1	'-Fe'	'-Glc'	R2	34	NA	'+Glc -Fe:Glc'	NA
Cz03g06120.t1	hxk1-1	'-Fe'	'-Glc'	R3	35	NA	'+Glc -Fe:Glc'	NA
Cz03g06120.t1	hxk1-1	'-Fe'	'-Glc'	R4	36	NA	'+Glc -Fe:Glc'	NA
Cz03g06120.t1	WT	'-Fe'	'+Glc'	R1	5	20.90054616	'+Glc -Fe:Glc'	NA
Cz03g06120.t1	WT	'-Fe'	'+Glc'	R2	6	20.7160412	'+Glc -Fe:Glc'	NA
Cz03g06120.t1	WT	'-Fe'	'+Glc'	R3	7	20.48593586	'+Glc -Fe:Glc'	NA
Cz03g06120.t1	WT	'-Fe'	'+Glc'	R4	8	20.86012911	'+Glc -Fe:Glc'	NA
Cz03g06120.t1	hxk1-2	'-Fe'	'+Glc'	R1	21	19.97930745	'+Glc -Fe:Glc'	NA
Cz03g06120.t1	hxk1-2	'-Fe'	'+Glc'	R2	22	19.90960334	'+Glc -Fe:Glc'	NA
Cz03g06120.t1	hxk1-2	'-Fe'	'+Glc'	R4	24	20.05041049	'+Glc -Fe:Glc'	NA
Cz03g06120.t1	hxk1-1	'-Fe'	'+Glc'	R2	38	19.44493276	'+Glc -Fe:Glc'	NA
Cz03g06120.t1	hxk1-1	'-Fe'	'+Glc'	R3	39	19.51515656	'+Glc -Fe:Glc'	NA
Cz03g06120.t1	WT	'+Fe'	'-Glc'	R1	9	19.56493615	'+Glc -Fe:Glc'	NA
Cz03g06120.t1	WT	'+Fe'	'-Glc'	R2	10	19.61149174	'+Glc -Fe:Glc'	NA
Cz03g06120.t1	WT	'+Fe'	'-Glc'	R4	12	19.65861907	'+Glc -Fe:Glc'	NA
Cz03g06120.t1	hxk1-2	'+Fe'	'-Glc'	R1	25	19.41885302	'+Glc -Fe:Glc'	NA
Cz03g06120.t1	hxk1-2	'+Fe'	'-Glc'	R2	26	19.48851755	'+Glc -Fe:Glc'	NA
Cz03g06120.t1	hxk1-2	'+Fe'	'-Glc'	R3	27	19.28052518	'+Glc -Fe:Glc'	NA
Cz03g06120.t1	hxk1-2	'+Fe'	'-Glc'	R4	28	19.18943747	'+Glc -Fe:Glc'	NA
Cz03g06120.t1	hxk1-1	'+Fe'	'-Glc'	R1	41	19.50021475	'+Glc -Fe:Glc'	NA
Cz03g06120.t1	hxk1-1	'+Fe'	'-Glc'	R2	42	19.7016219	'+Glc -Fe:Glc'	NA
Cz03g06120.t1	hxk1-1	'+Fe'	'-Glc'	R3	43	19.802777	'+Glc -Fe:Glc'	NA
Cz03g06120.t1	hxk1-1	'+Fe'	'-Glc'	R4	44	19.68950595	'+Glc -Fe:Glc'	NA
Cz03g06120.t1	WT	'+Fe'	'+Glc'	R1	13	18.73928193	'+Glc -Fe:Glc'	NA
Cz03g06120.t1	WT	'+Fe'	'+Glc'	R2	14	18.86978684	'+Glc -Fe:Glc'	NA
Cz03g06120.t1	WT	'+Fe'	'+Glc'	R3	15	19.22162952	'+Glc -Fe:Glc'	NA
Cz03g06120.t1	WT	'+Fe'	'+Glc'	R4	16	19.03203611	'+Glc -Fe:Glc'	NA
Cz03g06120.t1	hxk1-2	'+Fe'	'+Glc'	R1	29	18.17875345	'+Glc -Fe:Glc'	NA
Cz03g06120.t1	hxk1-2	'+Fe'	'+Glc'	R2	30	18.26362922	'+Glc -Fe:Glc'	NA
Cz03g06120.t1	hxk1-2	'+Fe'	'+Glc'	R3	31	18.23985269	'+Glc -Fe:Glc'	NA
Cz03g06120.t1	hxk1-2	'+Fe'	'+Glc'	R4	32	17.91668066	'+Glc -Fe:Glc'	NA
Cz03g06120.t1	hxk1-1	'+Fe'	'+Glc'	R1	45	19.05960714	'+Glc -Fe:Glc'	NA
Cz03g06120.t1	hxk1-1	'+Fe'	'+Glc'	R2	46	19.29228644	'+Glc -Fe:Glc'	NA
Cz03g06120.t1	hxk1-1	'+Fe'	'+Glc'	R3	47	19.35714424	'+Glc -Fe:Glc'	NA
Cz03g06120.t1	hxk1-1	'+Fe'	'+Glc'	R4	48	19.04560657	'+Glc -Fe:Glc'	NA
Cz03g15070.t1	WT	'-Fe'	'-Glc'	R1	1	19.13356072	'+Glc -Fe:Glc'	-0.330526889
Cz03g15070.t1	WT	'-Fe'	'-Glc'	R2	2	18.93623453	'+Glc -Fe:Glc'	-0.52785308
Cz03g15070.t1	WT	'-Fe'	'-Glc'	R3	3	19.34159866	'+Glc -Fe:Glc'	-0.122488952
Cz03g15070.t1	WT	'-Fe'	'-Glc'	R4	4	19.25188322	'+Glc -Fe:Glc'	-0.212204391
Cz03g15070.t1	hxk1-2	'-Fe'	'-Glc'	R1	17	18.72455101	'+Glc -Fe:Glc'	-0.739536609
Cz03g15070.t1	hxk1-2	'-Fe'	'-Glc'	R2	18	18.76429822	'+Glc -Fe:Glc'	-0.699789394
Cz03g15070.t1	hxk1-2	'-Fe'	'-Glc'	R4	20	18.84309226	'+Glc -Fe:Glc'	-0.620995358
Cz03g15070.t1	hxk1-1	'-Fe'	'-Glc'	R1	33	19.42845553	'+Glc -Fe:Glc'	-0.035632085
Cz03g15070.t1	hxk1-1	'-Fe'	'-Glc'	R2	34	19.40046254	'+Glc -Fe:Glc'	-0.063625072
Cz03g15070.t1	hxk1-1	'-Fe'	'-Glc'	R3	35	19.00142958	'+Glc -Fe:Glc'	-0.462658039
Cz03g15070.t1	hxk1-1	'-Fe'	'-Glc'	R4	36	18.73569087	'+Glc -Fe:Glc'	-0.728396739
Cz03g15070.t1	WT	'-Fe'	'+Glc'	R1	5	21.13263217	'+Glc -Fe:Glc'	1.668544561
Cz03g15070.t1	WT	'-Fe'	'+Glc'	R2	6	21.30509087	'+Glc -Fe:Glc'	1.841003258
Cz03g15070.t1	WT	'-Fe'	'+Glc'	R3	7	21.45567659	'+Glc -Fe:Glc'	1.99158898
Cz03g15070.t1	WT	'-Fe'	'+Glc'	R4	8	21.3023571	'+Glc -Fe:Glc'	1.838269483
Cz03g15070.t1	hxk1-2	'-Fe'	'+Glc'	R1	21	20.4535404	'+Glc -Fe:Glc'	0.989452782
Cz03g15070.t1	hxk1-2	'-Fe'	'+Glc'	R2	22	20.48498694	'+Glc -Fe:Glc'	1.020899328
Cz03g15070.t1	hxk1-2	'-Fe'	'+Glc'	R4	24	20.61934001	'+Glc -Fe:Glc'	1.155252401
Cz03g15070.t1	hxk1-1	'-Fe'	'+Glc'	R2	38	19.65314286	'+Glc -Fe:Glc'	0.189055246
Cz03g15070.t1	hxk1-1	'-Fe'	'+Glc'	R3	39	19.43805967	'+Glc -Fe:Glc'	-0.026027941
Cz03g15070.t1	WT	'+Fe'	'-Glc'	R1	9	20.35710514	'+Glc -Fe:Glc'	0.893017527
Cz03g15070.t1	WT	'+Fe'	'-Glc'	R2	10	20.3906943	'+Glc -Fe:Glc'	0.926606688
Cz03g15070.t1	WT	'+Fe'	'-Glc'	R4	12	20.31907593	'+Glc -Fe:Glc'	0.854988312
Cz03g15070.t1	hxk1-2	'+Fe'	'-Glc'	R1	25	20.01602633	'+Glc -Fe:Glc'	0.551938711
Cz03g15070.t1	hxk1-2	'+Fe'	'-Glc'	R2	26	19.92606331	'+Glc -Fe:Glc'	0.461975697
Cz03g15070.t1	hxk1-2	'+Fe'	'-Glc'	R3	27	19.99758403	'+Glc -Fe:Glc'	0.533496418
Cz03g15070.t1	hxk1-2	'+Fe'	'-Glc'	R4	28	19.93698684	'+Glc -Fe:Glc'	0.472899227
Cz03g15070.t1	hxk1-1	'+Fe'	'-Glc'	R1	41	17.51943768	'+Glc -Fe:Glc'	-1.944649933
Cz03g15070.t1	hxk1-1	'+Fe'	'-Glc'	R2	42	16.89984171	'+Glc -Fe:Glc'	-2.564245909
Cz03g15070.t1	hxk1-1	'+Fe'	'-Glc'	R3	43	17.50126711	'+Glc -Fe:Glc'	-1.962820508
Cz03g15070.t1	hxk1-1	'+Fe'	'-Glc'	R4	44	17.12476841	'+Glc -Fe:Glc'	-2.339319199
Cz03g15070.t1	WT	'+Fe'	'+Glc'	R1	13	19.42945509	'+Glc -Fe:Glc'	-0.034632528
Cz03g15070.t1	WT	'+Fe'	'+Glc'	R2	14	19.35167447	'+Glc -Fe:Glc'	-0.112413144
Cz03g15070.t1	WT	'+Fe'	'+Glc'	R3	15	19.12785283	'+Glc -Fe:Glc'	-0.336234788
Cz03g15070.t1	WT	'+Fe'	'+Glc'	R4	16	19.06706441	'+Glc -Fe:Glc'	-0.397023202
Cz03g15070.t1	hxk1-2	'+Fe'	'+Glc'	R1	29	19.44301637	'+Glc -Fe:Glc'	-0.021071239
Cz03g15070.t1	hxk1-2	'+Fe'	'+Glc'	R2	30	19.47080511	'+Glc -Fe:Glc'	0.006717497
Cz03g15070.t1	hxk1-2	'+Fe'	'+Glc'	R3	31	19.30955881	'+Glc -Fe:Glc'	-0.154528803
Cz03g15070.t1	hxk1-2	'+Fe'	'+Glc'	R4	32	19.50433098	'+Glc -Fe:Glc'	0.040243363
Cz03g15070.t1	hxk1-1	'+Fe'	'+Glc'	R1	45	19.26785542	'+Glc -Fe:Glc'	-0.196232197
Cz03g15070.t1	hxk1-1	'+Fe'	'+Glc'	R2	46	19.18156599	'+Glc -Fe:Glc'	-0.282521621
Cz03g15070.t1	hxk1-1	'+Fe'	'+Glc'	R3	47	19.27972168	'+Glc -Fe:Glc'	-0.184365934
Cz03g15070.t1	hxk1-1	'+Fe'	'+Glc'	R4	48	19.12793169	'+Glc -Fe:Glc'	-0.336155922
Cz03g22070.t1	WT	'-Fe'	'-Glc'	R1	1	22.09831437	'+Glc -Fe:Glc'	-0.822223068
Cz03g22070.t1	WT	'-Fe'	'-Glc'	R2	2	21.94197029	'+Glc -Fe:Glc'	-0.97856715
Cz03g22070.t1	WT	'-Fe'	'-Glc'	R3	3	22.0088777	'+Glc -Fe:Glc'	-0.911659737
Cz03g22070.t1	WT	'-Fe'	'-Glc'	R4	4	21.93037316	'+Glc -Fe:Glc'	-0.990164274
Cz03g22070.t1	hxk1-2	'-Fe'	'-Glc'	R1	17	22.5343643	'+Glc -Fe:Glc'	-0.386173138
Cz03g22070.t1	hxk1-2	'-Fe'	'-Glc'	R2	18	22.06962308	'+Glc -Fe:Glc'	-0.850914362
Cz03g22070.t1	hxk1-2	'-Fe'	'-Glc'	R4	20	22.19704425	'+Glc -Fe:Glc'	-0.723493191
Cz03g22070.t1	hxk1-1	'-Fe'	'-Glc'	R1	33	22.13492326	'+Glc -Fe:Glc'	-0.785614178
Cz03g22070.t1	hxk1-1	'-Fe'	'-Glc'	R2	34	22.12131669	'+Glc -Fe:Glc'	-0.799220744
Cz03g22070.t1	hxk1-1	'-Fe'	'-Glc'	R3	35	22.3804657	'+Glc -Fe:Glc'	-0.540071735
Cz03g22070.t1	hxk1-1	'-Fe'	'-Glc'	R4	36	22.1125756	'+Glc -Fe:Glc'	-0.807961838
Cz03g22070.t1	WT	'-Fe'	'+Glc'	R1	5	24.66484229	'+Glc -Fe:Glc'	1.744304847
Cz03g22070.t1	WT	'-Fe'	'+Glc'	R2	6	24.76301113	'+Glc -Fe:Glc'	1.842473693
Cz03g22070.t1	WT	'-Fe'	'+Glc'	R3	7	24.7019555	'+Glc -Fe:Glc'	1.781418063
Cz03g22070.t1	WT	'-Fe'	'+Glc'	R4	8	24.7208737	'+Glc -Fe:Glc'	1.800336264
Cz03g22070.t1	hxk1-2	'-Fe'	'+Glc'	R1	21	24.05398161	'+Glc -Fe:Glc'	1.13344417
Cz03g22070.t1	hxk1-2	'-Fe'	'+Glc'	R2	22	23.87686591	'+Glc -Fe:Glc'	0.956328469
Cz03g22070.t1	hxk1-2	'-Fe'	'+Glc'	R4	24	23.81494405	'+Glc -Fe:Glc'	0.894406612
Cz03g22070.t1	hxk1-1	'-Fe'	'+Glc'	R2	38	23.14550646	'+Glc -Fe:Glc'	0.224969026
Cz03g22070.t1	hxk1-1	'-Fe'	'+Glc'	R3	39	23.31245246	'+Glc -Fe:Glc'	0.391915026
Cz03g22070.t1	WT	'+Fe'	'-Glc'	R1	9	23.10374417	'+Glc -Fe:Glc'	0.183206733
Cz03g22070.t1	WT	'+Fe'	'-Glc'	R2	10	23.04376564	'+Glc -Fe:Glc'	0.1232282
Cz03g22070.t1	WT	'+Fe'	'-Glc'	R4	12	22.76282485	'+Glc -Fe:Glc'	-0.157712591
Cz03g22070.t1	hxk1-2	'+Fe'	'-Glc'	R1	25	22.9919321	'+Glc -Fe:Glc'	0.071394662
Cz03g22070.t1	hxk1-2	'+Fe'	'-Glc'	R2	26	22.99092475	'+Glc -Fe:Glc'	0.070387307
Cz03g22070.t1	hxk1-2	'+Fe'	'-Glc'	R3	27	22.97662872	'+Glc -Fe:Glc'	0.056091282
Cz03g22070.t1	hxk1-2	'+Fe'	'-Glc'	R4	28	23.2484877	'+Glc -Fe:Glc'	0.327950261
Cz03g22070.t1	hxk1-1	'+Fe'	'-Glc'	R1	41	22.23703204	'+Glc -Fe:Glc'	-0.683505394
Cz03g22070.t1	hxk1-1	'+Fe'	'-Glc'	R2	42	22.41060052	'+Glc -Fe:Glc'	-0.509936918
Cz03g22070.t1	hxk1-1	'+Fe'	'-Glc'	R3	43	22.40249899	'+Glc -Fe:Glc'	-0.518038453
Cz03g22070.t1	hxk1-1	'+Fe'	'-Glc'	R4	44	22.4094831	'+Glc -Fe:Glc'	-0.51105434
Cz03g22070.t1	WT	'+Fe'	'+Glc'	R1	13	22.69213257	'+Glc -Fe:Glc'	-0.228404871
Cz03g22070.t1	WT	'+Fe'	'+Glc'	R2	14	22.79858585	'+Glc -Fe:Glc'	-0.121951589
Cz03g22070.t1	WT	'+Fe'	'+Glc'	R3	15	22.95727832	'+Glc -Fe:Glc'	0.036740878
Cz03g22070.t1	WT	'+Fe'	'+Glc'	R4	16	22.78298057	'+Glc -Fe:Glc'	-0.137556871
Cz03g22070.t1	hxk1-2	'+Fe'	'+Glc'	R1	29	23.4962041	'+Glc -Fe:Glc'	0.575666665
Cz03g22070.t1	hxk1-2	'+Fe'	'+Glc'	R2	30	23.1613939	'+Glc -Fe:Glc'	0.24085646
Cz03g22070.t1	hxk1-2	'+Fe'	'+Glc'	R3	31	23.45235699	'+Glc -Fe:Glc'	0.53181955
Cz03g22070.t1	hxk1-2	'+Fe'	'+Glc'	R4	32	23.35128749	'+Glc -Fe:Glc'	0.430750054
Cz03g22070.t1	hxk1-1	'+Fe'	'+Glc'	R1	45	22.37573121	'+Glc -Fe:Glc'	-0.544806233
Cz03g22070.t1	hxk1-1	'+Fe'	'+Glc'	R2	46	22.49218593	'+Glc -Fe:Glc'	-0.428351507
Cz03g22070.t1	hxk1-1	'+Fe'	'+Glc'	R3	47	22.46962357	'+Glc -Fe:Glc'	-0.450913871
Cz03g22070.t1	hxk1-1	'+Fe'	'+Glc'	R4	48	22.39114527	'+Glc -Fe:Glc'	-0.529392172
Cz03g30030.t1	WT	'-Fe'	'-Glc'	R1	1	19.21072131	'+Glc -Fe:Glc'	-0.829120392
Cz03g30030.t1	WT	'-Fe'	'-Glc'	R2	2	19.21878914	'+Glc -Fe:Glc'	-0.821052561
Cz03g30030.t1	WT	'-Fe'	'-Glc'	R3	3	19.25953266	'+Glc -Fe:Glc'	-0.780309036
Cz03g30030.t1	WT	'-Fe'	'-Glc'	R4	4	19.17399597	'+Glc -Fe:Glc'	-0.865845727
Cz03g30030.t1	hxk1-2	'-Fe'	'-Glc'	R1	17	19.34130786	'+Glc -Fe:Glc'	-0.698533843
Cz03g30030.t1	hxk1-2	'-Fe'	'-Glc'	R2	18	19.29558125	'+Glc -Fe:Glc'	-0.744260452
Cz03g30030.t1	hxk1-2	'-Fe'	'-Glc'	R4	20	19.3698008	'+Glc -Fe:Glc'	-0.6700409
Cz03g30030.t1	hxk1-1	'-Fe'	'-Glc'	R1	33	19.73903437	'+Glc -Fe:Glc'	-0.300807329
Cz03g30030.t1	hxk1-1	'-Fe'	'-Glc'	R2	34	19.71772584	'+Glc -Fe:Glc'	-0.322115864
Cz03g30030.t1	hxk1-1	'-Fe'	'-Glc'	R3	35	19.64998607	'+Glc -Fe:Glc'	-0.38985563
Cz03g30030.t1	hxk1-1	'-Fe'	'-Glc'	R4	36	19.83450751	'+Glc -Fe:Glc'	-0.205334188
Cz03g30030.t1	WT	'-Fe'	'+Glc'	R1	5	21.98626239	'+Glc -Fe:Glc'	1.946420694
Cz03g30030.t1	WT	'-Fe'	'+Glc'	R2	6	21.95184579	'+Glc -Fe:Glc'	1.912004092
Cz03g30030.t1	WT	'-Fe'	'+Glc'	R3	7	21.96922286	'+Glc -Fe:Glc'	1.929381161
Cz03g30030.t1	WT	'-Fe'	'+Glc'	R4	8	21.99819915	'+Glc -Fe:Glc'	1.958357447
Cz03g30030.t1	hxk1-2	'-Fe'	'+Glc'	R1	21	21.32657041	'+Glc -Fe:Glc'	1.286728706
Cz03g30030.t1	hxk1-2	'-Fe'	'+Glc'	R2	22	21.29071557	'+Glc -Fe:Glc'	1.250873866
Cz03g30030.t1	hxk1-2	'-Fe'	'+Glc'	R4	24	21.35548803	'+Glc -Fe:Glc'	1.315646326
Cz03g30030.t1	hxk1-1	'-Fe'	'+Glc'	R2	38	18.0545872	'+Glc -Fe:Glc'	-1.985254501
Cz03g30030.t1	hxk1-1	'-Fe'	'+Glc'	R3	39	18.09215347	'+Glc -Fe:Glc'	-1.947688228
Cz03g30030.t1	WT	'+Fe'	'-Glc'	R1	9	19.89176231	'+Glc -Fe:Glc'	-0.148079394
Cz03g30030.t1	WT	'+Fe'	'-Glc'	R2	10	19.86995287	'+Glc -Fe:Glc'	-0.169888829
Cz03g30030.t1	WT	'+Fe'	'-Glc'	R4	12	19.87125161	'+Glc -Fe:Glc'	-0.168590085
Cz03g30030.t1	hxk1-2	'+Fe'	'-Glc'	R1	25	19.96167426	'+Glc -Fe:Glc'	-0.078167436
Cz03g30030.t1	hxk1-2	'+Fe'	'-Glc'	R2	26	19.86970021	'+Glc -Fe:Glc'	-0.170141494
Cz03g30030.t1	hxk1-2	'+Fe'	'-Glc'	R3	27	19.98701432	'+Glc -Fe:Glc'	-0.052827379
Cz03g30030.t1	hxk1-2	'+Fe'	'-Glc'	R4	28	19.90467733	'+Glc -Fe:Glc'	-0.135164369
Cz03g30030.t1	hxk1-1	'+Fe'	'-Glc'	R1	41	19.67660997	'+Glc -Fe:Glc'	-0.363231731
Cz03g30030.t1	hxk1-1	'+Fe'	'-Glc'	R2	42	19.55934287	'+Glc -Fe:Glc'	-0.480498831
Cz03g30030.t1	hxk1-1	'+Fe'	'-Glc'	R3	43	19.60332547	'+Glc -Fe:Glc'	-0.436516227
Cz03g30030.t1	hxk1-1	'+Fe'	'-Glc'	R4	44	19.51895586	'+Glc -Fe:Glc'	-0.520885836
Cz03g30030.t1	WT	'+Fe'	'+Glc'	R1	13	20.36428741	'+Glc -Fe:Glc'	0.324445715
Cz03g30030.t1	WT	'+Fe'	'+Glc'	R2	14	20.34280002	'+Glc -Fe:Glc'	0.30295832
Cz03g30030.t1	WT	'+Fe'	'+Glc'	R3	15	20.4721143	'+Glc -Fe:Glc'	0.432272603
Cz03g30030.t1	WT	'+Fe'	'+Glc'	R4	16	20.41481825	'+Glc -Fe:Glc'	0.374976546
Cz03g30030.t1	hxk1-2	'+Fe'	'+Glc'	R1	29	20.23356648	'+Glc -Fe:Glc'	0.193724784
Cz03g30030.t1	hxk1-2	'+Fe'	'+Glc'	R2	30	20.23852866	'+Glc -Fe:Glc'	0.198686962
Cz03g30030.t1	hxk1-2	'+Fe'	'+Glc'	R3	31	20.06847633	'+Glc -Fe:Glc'	0.028634627
Cz03g30030.t1	hxk1-2	'+Fe'	'+Glc'	R4	32	20.16142243	'+Glc -Fe:Glc'	0.121580735
Cz03g30030.t1	hxk1-1	'+Fe'	'+Glc'	R1	45	19.9615489	'+Glc -Fe:Glc'	-0.078292804
Cz03g30030.t1	hxk1-1	'+Fe'	'+Glc'	R2	46	19.94775988	'+Glc -Fe:Glc'	-0.092081819
Cz03g30030.t1	hxk1-1	'+Fe'	'+Glc'	R3	47	20.00259359	'+Glc -Fe:Glc'	-0.037248109
Cz03g30030.t1	hxk1-1	'+Fe'	'+Glc'	R4	48	19.95498211	'+Glc -Fe:Glc'	-0.084859587
Cz04g00040.t1	WT	'-Fe'	'-Glc'	R1	1	21.27614999	'+Glc -Fe:Glc'	-0.88574099
Cz04g00040.t1	WT	'-Fe'	'-Glc'	R2	2	21.37453615	'+Glc -Fe:Glc'	-0.787354833
Cz04g00040.t1	WT	'-Fe'	'-Glc'	R3	3	21.27371411	'+Glc -Fe:Glc'	-0.888176868
Cz04g00040.t1	WT	'-Fe'	'-Glc'	R4	4	21.12867192	'+Glc -Fe:Glc'	-1.033219059
Cz04g00040.t1	hxk1-2	'-Fe'	'-Glc'	R1	17	20.5539569	'+Glc -Fe:Glc'	-1.607934075
Cz04g00040.t1	hxk1-2	'-Fe'	'-Glc'	R2	18	20.47044645	'+Glc -Fe:Glc'	-1.691444531
Cz04g00040.t1	hxk1-2	'-Fe'	'-Glc'	R4	20	20.85810156	'+Glc -Fe:Glc'	-1.303789417
Cz04g00040.t1	hxk1-1	'-Fe'	'-Glc'	R1	33	22.25927151	'+Glc -Fe:Glc'	0.097380531
Cz04g00040.t1	hxk1-1	'-Fe'	'-Glc'	R2	34	22.21274749	'+Glc -Fe:Glc'	0.050856509
Cz04g00040.t1	hxk1-1	'-Fe'	'-Glc'	R3	35	22.07833062	'+Glc -Fe:Glc'	-0.083560357
Cz04g00040.t1	hxk1-1	'-Fe'	'-Glc'	R4	36	22.24635865	'+Glc -Fe:Glc'	0.084467672
Cz04g00040.t1	WT	'-Fe'	'+Glc'	R1	5	23.73163534	'+Glc -Fe:Glc'	1.569744365
Cz04g00040.t1	WT	'-Fe'	'+Glc'	R2	6	23.69354202	'+Glc -Fe:Glc'	1.531651038
Cz04g00040.t1	WT	'-Fe'	'+Glc'	R3	7	23.66194	'+Glc -Fe:Glc'	1.500049022
Cz04g00040.t1	WT	'-Fe'	'+Glc'	R4	8	23.64233446	'+Glc -Fe:Glc'	1.480443483
Cz04g00040.t1	hxk1-2	'-Fe'	'+Glc'	R1	21	22.89547363	'+Glc -Fe:Glc'	0.733582649
Cz04g00040.t1	hxk1-2	'-Fe'	'+Glc'	R2	22	22.69475009	'+Glc -Fe:Glc'	0.532859112
Cz04g00040.t1	hxk1-2	'-Fe'	'+Glc'	R4	24	22.74099183	'+Glc -Fe:Glc'	0.579100854
Cz04g00040.t1	hxk1-1	'-Fe'	'+Glc'	R2	38	21.63037653	'+Glc -Fe:Glc'	-0.531514451
Cz04g00040.t1	hxk1-1	'-Fe'	'+Glc'	R3	39	21.72520824	'+Glc -Fe:Glc'	-0.436682741
Cz04g00040.t1	WT	'+Fe'	'-Glc'	R1	9	22.35630726	'+Glc -Fe:Glc'	0.194416278
Cz04g00040.t1	WT	'+Fe'	'-Glc'	R2	10	22.38218665	'+Glc -Fe:Glc'	0.220295666
Cz04g00040.t1	WT	'+Fe'	'-Glc'	R4	12	22.37374786	'+Glc -Fe:Glc'	0.211856878
Cz04g00040.t1	hxk1-2	'+Fe'	'-Glc'	R1	25	22.08801924	'+Glc -Fe:Glc'	-0.073871739
Cz04g00040.t1	hxk1-2	'+Fe'	'-Glc'	R2	26	22.16031616	'+Glc -Fe:Glc'	-0.001574817
Cz04g00040.t1	hxk1-2	'+Fe'	'-Glc'	R3	27	22.10932101	'+Glc -Fe:Glc'	-0.052569973
Cz04g00040.t1	hxk1-2	'+Fe'	'-Glc'	R4	28	22.17388758	'+Glc -Fe:Glc'	0.011996599
Cz04g00040.t1	hxk1-1	'+Fe'	'-Glc'	R1	41	21.63306356	'+Glc -Fe:Glc'	-0.528827415
Cz04g00040.t1	hxk1-1	'+Fe'	'-Glc'	R2	42	21.68274921	'+Glc -Fe:Glc'	-0.479141771
Cz04g00040.t1	hxk1-1	'+Fe'	'-Glc'	R3	43	21.64560235	'+Glc -Fe:Glc'	-0.516288625
Cz04g00040.t1	hxk1-1	'+Fe'	'-Glc'	R4	44	21.70736519	'+Glc -Fe:Glc'	-0.454525791
Cz04g00040.t1	WT	'+Fe'	'+Glc'	R1	13	22.46861619	'+Glc -Fe:Glc'	0.306725209
Cz04g00040.t1	WT	'+Fe'	'+Glc'	R2	14	22.40663133	'+Glc -Fe:Glc'	0.244740354
Cz04g00040.t1	WT	'+Fe'	'+Glc'	R3	15	22.56851231	'+Glc -Fe:Glc'	0.406621335
Cz04g00040.t1	WT	'+Fe'	'+Glc'	R4	16	22.57044054	'+Glc -Fe:Glc'	0.408549566
Cz04g00040.t1	hxk1-2	'+Fe'	'+Glc'	R1	29	22.41722246	'+Glc -Fe:Glc'	0.255331483
Cz04g00040.t1	hxk1-2	'+Fe'	'+Glc'	R2	30	22.24006351	'+Glc -Fe:Glc'	0.078172529
Cz04g00040.t1	hxk1-2	'+Fe'	'+Glc'	R3	31	22.57447112	'+Glc -Fe:Glc'	0.412580141
Cz04g00040.t1	hxk1-2	'+Fe'	'+Glc'	R4	32	22.35146038	'+Glc -Fe:Glc'	0.189569398
Cz04g00040.t1	hxk1-1	'+Fe'	'+Glc'	R1	45	22.22902764	'+Glc -Fe:Glc'	0.06713666
Cz04g00040.t1	hxk1-1	'+Fe'	'+Glc'	R2	46	22.1601974	'+Glc -Fe:Glc'	-0.001693584
Cz04g00040.t1	hxk1-1	'+Fe'	'+Glc'	R3	47	22.26248477	'+Glc -Fe:Glc'	0.100593787
Cz04g00040.t1	hxk1-1	'+Fe'	'+Glc'	R4	48	22.2510809	'+Glc -Fe:Glc'	0.089189922
Cz04g02250.t1	WT	'-Fe'	'-Glc'	R1	1	17.56673784	'+Glc -Fe:Glc'	-0.164612781
Cz04g02250.t1	WT	'-Fe'	'-Glc'	R2	2	17.85075678	'+Glc -Fe:Glc'	0.119406158
Cz04g02250.t1	WT	'-Fe'	'-Glc'	R3	3	17.85572186	'+Glc -Fe:Glc'	0.124371237
Cz04g02250.t1	WT	'-Fe'	'-Glc'	R4	4	17.57559986	'+Glc -Fe:Glc'	-0.155750761
Cz04g02250.t1	hxk1-2	'-Fe'	'-Glc'	R1	17	16.88189372	'+Glc -Fe:Glc'	-0.849456899
Cz04g02250.t1	hxk1-2	'-Fe'	'-Glc'	R2	18	17.02739245	'+Glc -Fe:Glc'	-0.703958167
Cz04g02250.t1	hxk1-2	'-Fe'	'-Glc'	R4	20	16.83302322	'+Glc -Fe:Glc'	-0.898327401
Cz04g02250.t1	hxk1-1	'-Fe'	'-Glc'	R1	33	15.92765258	'+Glc -Fe:Glc'	-1.803698042
Cz04g02250.t1	hxk1-1	'-Fe'	'-Glc'	R2	34	16.00226712	'+Glc -Fe:Glc'	-1.7290835
Cz04g02250.t1	hxk1-1	'-Fe'	'-Glc'	R3	35	15.8786952	'+Glc -Fe:Glc'	-1.852655415
Cz04g02250.t1	hxk1-1	'-Fe'	'-Glc'	R4	36	15.83415974	'+Glc -Fe:Glc'	-1.897190884
Cz04g02250.t1	WT	'-Fe'	'+Glc'	R1	5	19.71807613	'+Glc -Fe:Glc'	1.986725511
Cz04g02250.t1	WT	'-Fe'	'+Glc'	R2	6	19.69479058	'+Glc -Fe:Glc'	1.96343996
Cz04g02250.t1	WT	'-Fe'	'+Glc'	R3	7	19.61595629	'+Glc -Fe:Glc'	1.884605669
Cz04g02250.t1	WT	'-Fe'	'+Glc'	R4	8	19.71722565	'+Glc -Fe:Glc'	1.985875029
Cz04g02250.t1	hxk1-2	'-Fe'	'+Glc'	R1	21	19.20685427	'+Glc -Fe:Glc'	1.475503651
Cz04g02250.t1	hxk1-2	'-Fe'	'+Glc'	R2	22	19.25285568	'+Glc -Fe:Glc'	1.521505063
Cz04g02250.t1	hxk1-2	'-Fe'	'+Glc'	R4	24	19.04848988	'+Glc -Fe:Glc'	1.317139263
Cz04g02250.t1	hxk1-1	'-Fe'	'+Glc'	R2	38	17.02790516	'+Glc -Fe:Glc'	-0.703445459
Cz04g02250.t1	hxk1-1	'-Fe'	'+Glc'	R3	39	17.17339691	'+Glc -Fe:Glc'	-0.557953705
Cz04g02250.t1	WT	'+Fe'	'-Glc'	R1	9	18.52746839	'+Glc -Fe:Glc'	0.796117775
Cz04g02250.t1	WT	'+Fe'	'-Glc'	R2	10	18.53944854	'+Glc -Fe:Glc'	0.808097924
Cz04g02250.t1	WT	'+Fe'	'-Glc'	R4	12	18.41766072	'+Glc -Fe:Glc'	0.6863101
Cz04g02250.t1	hxk1-2	'+Fe'	'-Glc'	R1	25	18.27316483	'+Glc -Fe:Glc'	0.541814206
Cz04g02250.t1	hxk1-2	'+Fe'	'-Glc'	R2	26	18.1461155	'+Glc -Fe:Glc'	0.414764882
Cz04g02250.t1	hxk1-2	'+Fe'	'-Glc'	R3	27	18.28423775	'+Glc -Fe:Glc'	0.55288713
Cz04g02250.t1	hxk1-2	'+Fe'	'-Glc'	R4	28	18.12741029	'+Glc -Fe:Glc'	0.396059674
Cz04g02250.t1	hxk1-1	'+Fe'	'-Glc'	R1	41	18.21090191	'+Glc -Fe:Glc'	0.479551295
Cz04g02250.t1	hxk1-1	'+Fe'	'-Glc'	R2	42	18.29199755	'+Glc -Fe:Glc'	0.560646932
Cz04g02250.t1	hxk1-1	'+Fe'	'-Glc'	R3	43	18.44027811	'+Glc -Fe:Glc'	0.708927487
Cz04g02250.t1	hxk1-1	'+Fe'	'-Glc'	R4	44	18.39126967	'+Glc -Fe:Glc'	0.659919055
Cz04g02250.t1	WT	'+Fe'	'+Glc'	R1	13	17.81176149	'+Glc -Fe:Glc'	0.080410868
Cz04g02250.t1	WT	'+Fe'	'+Glc'	R2	14	17.62948035	'+Glc -Fe:Glc'	-0.101870268
Cz04g02250.t1	WT	'+Fe'	'+Glc'	R3	15	17.92649279	'+Glc -Fe:Glc'	0.195142167
Cz04g02250.t1	WT	'+Fe'	'+Glc'	R4	16	17.72650866	'+Glc -Fe:Glc'	-0.004841958
Cz04g02250.t1	hxk1-2	'+Fe'	'+Glc'	R1	29	17.52305575	'+Glc -Fe:Glc'	-0.208294868
Cz04g02250.t1	hxk1-2	'+Fe'	'+Glc'	R2	30	17.76045836	'+Glc -Fe:Glc'	0.029107738
Cz04g02250.t1	hxk1-2	'+Fe'	'+Glc'	R3	31	17.56497288	'+Glc -Fe:Glc'	-0.166377739
Cz04g02250.t1	hxk1-2	'+Fe'	'+Glc'	R4	32	17.70490461	'+Glc -Fe:Glc'	-0.026446009
Cz04g02250.t1	hxk1-1	'+Fe'	'+Glc'	R1	45	16.0148436	'+Glc -Fe:Glc'	-1.716507022
Cz04g02250.t1	hxk1-1	'+Fe'	'+Glc'	R2	46	15.72855516	'+Glc -Fe:Glc'	-2.002795461
Cz04g02250.t1	hxk1-1	'+Fe'	'+Glc'	R3	47	15.8899305	'+Glc -Fe:Glc'	-1.841420123
Cz04g02250.t1	hxk1-1	'+Fe'	'+Glc'	R4	48	15.82770831	'+Glc -Fe:Glc'	-1.903642311
Cz04g08080.t1	WT	'-Fe'	'-Glc'	R1	1	16.79389004	'+Glc -Fe:Glc'	NA
Cz04g08080.t1	WT	'-Fe'	'-Glc'	R2	2	17.44208173	'+Glc -Fe:Glc'	NA
Cz04g08080.t1	WT	'-Fe'	'-Glc'	R3	3	16.73195618	'+Glc -Fe:Glc'	NA
Cz04g08080.t1	WT	'-Fe'	'-Glc'	R4	4	16.9380476	'+Glc -Fe:Glc'	NA
Cz04g08080.t1	hxk1-2	'-Fe'	'-Glc'	R1	17	16.94090555	'+Glc -Fe:Glc'	NA
Cz04g08080.t1	hxk1-2	'-Fe'	'-Glc'	R2	18	16.83570185	'+Glc -Fe:Glc'	NA
Cz04g08080.t1	hxk1-2	'-Fe'	'-Glc'	R4	20	16.82760994	'+Glc -Fe:Glc'	NA
Cz04g08080.t1	hxk1-1	'-Fe'	'-Glc'	R1	33	NA	'+Glc -Fe:Glc'	NA
Cz04g08080.t1	hxk1-1	'-Fe'	'-Glc'	R2	34	NA	'+Glc -Fe:Glc'	NA
Cz04g08080.t1	hxk1-1	'-Fe'	'-Glc'	R3	35	NA	'+Glc -Fe:Glc'	NA
Cz04g08080.t1	hxk1-1	'-Fe'	'-Glc'	R4	36	NA	'+Glc -Fe:Glc'	NA
Cz04g08080.t1	WT	'-Fe'	'+Glc'	R1	5	20.04398975	'+Glc -Fe:Glc'	NA
Cz04g08080.t1	WT	'-Fe'	'+Glc'	R2	6	19.94158794	'+Glc -Fe:Glc'	NA
Cz04g08080.t1	WT	'-Fe'	'+Glc'	R3	7	19.89427456	'+Glc -Fe:Glc'	NA
Cz04g08080.t1	WT	'-Fe'	'+Glc'	R4	8	20.08014017	'+Glc -Fe:Glc'	NA
Cz04g08080.t1	hxk1-2	'-Fe'	'+Glc'	R1	21	19.2756134	'+Glc -Fe:Glc'	NA
Cz04g08080.t1	hxk1-2	'-Fe'	'+Glc'	R2	22	19.22577406	'+Glc -Fe:Glc'	NA
Cz04g08080.t1	hxk1-2	'-Fe'	'+Glc'	R4	24	19.35521756	'+Glc -Fe:Glc'	NA
Cz04g08080.t1	hxk1-1	'-Fe'	'+Glc'	R2	38	18.84764552	'+Glc -Fe:Glc'	NA
Cz04g08080.t1	hxk1-1	'-Fe'	'+Glc'	R3	39	18.82364969	'+Glc -Fe:Glc'	NA
Cz04g08080.t1	WT	'+Fe'	'-Glc'	R1	9	18.26883529	'+Glc -Fe:Glc'	NA
Cz04g08080.t1	WT	'+Fe'	'-Glc'	R2	10	18.21781113	'+Glc -Fe:Glc'	NA
Cz04g08080.t1	WT	'+Fe'	'-Glc'	R4	12	18.28864385	'+Glc -Fe:Glc'	NA
Cz04g08080.t1	hxk1-2	'+Fe'	'-Glc'	R1	25	17.96944678	'+Glc -Fe:Glc'	NA
Cz04g08080.t1	hxk1-2	'+Fe'	'-Glc'	R2	26	18.37848429	'+Glc -Fe:Glc'	NA
Cz04g08080.t1	hxk1-2	'+Fe'	'-Glc'	R3	27	17.97041214	'+Glc -Fe:Glc'	NA
Cz04g08080.t1	hxk1-2	'+Fe'	'-Glc'	R4	28	18.14710642	'+Glc -Fe:Glc'	NA
Cz04g08080.t1	hxk1-1	'+Fe'	'-Glc'	R1	41	18.6269472	'+Glc -Fe:Glc'	NA
Cz04g08080.t1	hxk1-1	'+Fe'	'-Glc'	R2	42	18.77618368	'+Glc -Fe:Glc'	NA
Cz04g08080.t1	hxk1-1	'+Fe'	'-Glc'	R3	43	18.6643379	'+Glc -Fe:Glc'	NA
Cz04g08080.t1	hxk1-1	'+Fe'	'-Glc'	R4	44	18.66676214	'+Glc -Fe:Glc'	NA
Cz04g08080.t1	WT	'+Fe'	'+Glc'	R1	13	18.72565961	'+Glc -Fe:Glc'	NA
Cz04g08080.t1	WT	'+Fe'	'+Glc'	R2	14	18.69246452	'+Glc -Fe:Glc'	NA
Cz04g08080.t1	WT	'+Fe'	'+Glc'	R3	15	18.650646	'+Glc -Fe:Glc'	NA
Cz04g08080.t1	WT	'+Fe'	'+Glc'	R4	16	18.74019623	'+Glc -Fe:Glc'	NA
Cz04g08080.t1	hxk1-2	'+Fe'	'+Glc'	R1	29	18.2868504	'+Glc -Fe:Glc'	NA
Cz04g08080.t1	hxk1-2	'+Fe'	'+Glc'	R2	30	18.19348191	'+Glc -Fe:Glc'	NA
Cz04g08080.t1	hxk1-2	'+Fe'	'+Glc'	R3	31	18.31244328	'+Glc -Fe:Glc'	NA
Cz04g08080.t1	hxk1-2	'+Fe'	'+Glc'	R4	32	18.22264482	'+Glc -Fe:Glc'	NA
Cz04g08080.t1	hxk1-1	'+Fe'	'+Glc'	R1	45	18.55229913	'+Glc -Fe:Glc'	NA
Cz04g08080.t1	hxk1-1	'+Fe'	'+Glc'	R2	46	18.52798812	'+Glc -Fe:Glc'	NA
Cz04g08080.t1	hxk1-1	'+Fe'	'+Glc'	R3	47	18.57647177	'+Glc -Fe:Glc'	NA
Cz04g08080.t1	hxk1-1	'+Fe'	'+Glc'	R4	48	18.5564128	'+Glc -Fe:Glc'	NA
Cz04g13050.t1	WT	'-Fe'	'-Glc'	R1	1	18.43449341	'+Glc -Fe:Glc'	-2.044980846
Cz04g13050.t1	WT	'-Fe'	'-Glc'	R2	2	18.19525042	'+Glc -Fe:Glc'	-2.284223836
Cz04g13050.t1	WT	'-Fe'	'-Glc'	R3	3	18.55767744	'+Glc -Fe:Glc'	-1.921796817
Cz04g13050.t1	WT	'-Fe'	'-Glc'	R4	4	18.44640119	'+Glc -Fe:Glc'	-2.03307307
Cz04g13050.t1	hxk1-2	'-Fe'	'-Glc'	R1	17	18.67968221	'+Glc -Fe:Glc'	-1.799792052
Cz04g13050.t1	hxk1-2	'-Fe'	'-Glc'	R2	18	18.46582635	'+Glc -Fe:Glc'	-2.013647908
Cz04g13050.t1	hxk1-2	'-Fe'	'-Glc'	R4	20	18.61186553	'+Glc -Fe:Glc'	-1.867608731
Cz04g13050.t1	hxk1-1	'-Fe'	'-Glc'	R1	33	19.1199737	'+Glc -Fe:Glc'	-1.359500564
Cz04g13050.t1	hxk1-1	'-Fe'	'-Glc'	R2	34	19.2423028	'+Glc -Fe:Glc'	-1.237171464
Cz04g13050.t1	hxk1-1	'-Fe'	'-Glc'	R3	35	19.609541	'+Glc -Fe:Glc'	-0.869933263
Cz04g13050.t1	hxk1-1	'-Fe'	'-Glc'	R4	36	18.87447098	'+Glc -Fe:Glc'	-1.605003277
Cz04g13050.t1	WT	'-Fe'	'+Glc'	R1	5	22.57611687	'+Glc -Fe:Glc'	2.096642606
Cz04g13050.t1	WT	'-Fe'	'+Glc'	R2	6	22.40282947	'+Glc -Fe:Glc'	1.923355213
Cz04g13050.t1	WT	'-Fe'	'+Glc'	R3	7	22.47112725	'+Glc -Fe:Glc'	1.991652993
Cz04g13050.t1	WT	'-Fe'	'+Glc'	R4	8	22.5416974	'+Glc -Fe:Glc'	2.062223141
Cz04g13050.t1	hxk1-2	'-Fe'	'+Glc'	R1	21	21.90625526	'+Glc -Fe:Glc'	1.426780997
Cz04g13050.t1	hxk1-2	'-Fe'	'+Glc'	R2	22	21.76083739	'+Glc -Fe:Glc'	1.281363128
Cz04g13050.t1	hxk1-2	'-Fe'	'+Glc'	R4	24	21.81887842	'+Glc -Fe:Glc'	1.339404156
Cz04g13050.t1	hxk1-1	'-Fe'	'+Glc'	R2	38	21.04066104	'+Glc -Fe:Glc'	0.561186777
Cz04g13050.t1	hxk1-1	'-Fe'	'+Glc'	R3	39	21.10680662	'+Glc -Fe:Glc'	0.627332361
Cz04g13050.t1	WT	'+Fe'	'-Glc'	R1	9	19.99271362	'+Glc -Fe:Glc'	-0.486760639
Cz04g13050.t1	WT	'+Fe'	'-Glc'	R2	10	20.03615445	'+Glc -Fe:Glc'	-0.443319814
Cz04g13050.t1	WT	'+Fe'	'-Glc'	R4	12	19.97479719	'+Glc -Fe:Glc'	-0.504677066
Cz04g13050.t1	hxk1-2	'+Fe'	'-Glc'	R1	25	19.78360531	'+Glc -Fe:Glc'	-0.695868951
Cz04g13050.t1	hxk1-2	'+Fe'	'-Glc'	R2	26	19.60665155	'+Glc -Fe:Glc'	-0.872822705
Cz04g13050.t1	hxk1-2	'+Fe'	'-Glc'	R3	27	19.94512955	'+Glc -Fe:Glc'	-0.534344705
Cz04g13050.t1	hxk1-2	'+Fe'	'-Glc'	R4	28	19.79003254	'+Glc -Fe:Glc'	-0.689441723
Cz04g13050.t1	hxk1-1	'+Fe'	'-Glc'	R1	41	19.57257078	'+Glc -Fe:Glc'	-0.90690348
Cz04g13050.t1	hxk1-1	'+Fe'	'-Glc'	R2	42	19.58679549	'+Glc -Fe:Glc'	-0.892678772
Cz04g13050.t1	hxk1-1	'+Fe'	'-Glc'	R3	43	19.56340095	'+Glc -Fe:Glc'	-0.916073312
Cz04g13050.t1	hxk1-1	'+Fe'	'-Glc'	R4	44	19.54320042	'+Glc -Fe:Glc'	-0.936273844
Cz04g13050.t1	WT	'+Fe'	'+Glc'	R1	13	21.78053268	'+Glc -Fe:Glc'	1.301058418
Cz04g13050.t1	WT	'+Fe'	'+Glc'	R2	14	21.59735485	'+Glc -Fe:Glc'	1.117880591
Cz04g13050.t1	WT	'+Fe'	'+Glc'	R3	15	21.8885283	'+Glc -Fe:Glc'	1.409054041
Cz04g13050.t1	WT	'+Fe'	'+Glc'	R4	16	21.98407353	'+Glc -Fe:Glc'	1.504599275
Cz04g13050.t1	hxk1-2	'+Fe'	'+Glc'	R1	29	21.37957328	'+Glc -Fe:Glc'	0.900099019
Cz04g13050.t1	hxk1-2	'+Fe'	'+Glc'	R2	30	21.50318047	'+Glc -Fe:Glc'	1.023706215
Cz04g13050.t1	hxk1-2	'+Fe'	'+Glc'	R3	31	21.50171554	'+Glc -Fe:Glc'	1.022241277
Cz04g13050.t1	hxk1-2	'+Fe'	'+Glc'	R4	32	21.54372669	'+Glc -Fe:Glc'	1.064252429
Cz04g13050.t1	hxk1-1	'+Fe'	'+Glc'	R1	45	21.55468269	'+Glc -Fe:Glc'	1.075208429
Cz04g13050.t1	hxk1-1	'+Fe'	'+Glc'	R2	46	21.58519346	'+Glc -Fe:Glc'	1.105719198
Cz04g13050.t1	hxk1-1	'+Fe'	'+Glc'	R3	47	21.57109113	'+Glc -Fe:Glc'	1.091616867
Cz04g13050.t1	hxk1-1	'+Fe'	'+Glc'	R4	48	21.46999397	'+Glc -Fe:Glc'	0.990519706
Cz04g23150.t1	WT	'-Fe'	'-Glc'	R1	1	21.03324126	'+Glc -Fe:Glc'	-0.800417058
Cz04g23150.t1	WT	'-Fe'	'-Glc'	R2	2	21.07533941	'+Glc -Fe:Glc'	-0.7583189
Cz04g23150.t1	WT	'-Fe'	'-Glc'	R3	3	21.2399698	'+Glc -Fe:Glc'	-0.593688519
Cz04g23150.t1	WT	'-Fe'	'-Glc'	R4	4	21.1215686	'+Glc -Fe:Glc'	-0.712089716
Cz04g23150.t1	hxk1-2	'-Fe'	'-Glc'	R1	17	21.59764714	'+Glc -Fe:Glc'	-0.236011172
Cz04g23150.t1	hxk1-2	'-Fe'	'-Glc'	R2	18	21.36657784	'+Glc -Fe:Glc'	-0.467080472
Cz04g23150.t1	hxk1-2	'-Fe'	'-Glc'	R4	20	21.43598231	'+Glc -Fe:Glc'	-0.397676009
Cz04g23150.t1	hxk1-1	'-Fe'	'-Glc'	R1	33	21.03758116	'+Glc -Fe:Glc'	-0.796077151
Cz04g23150.t1	hxk1-1	'-Fe'	'-Glc'	R2	34	20.9957821	'+Glc -Fe:Glc'	-0.83787622
Cz04g23150.t1	hxk1-1	'-Fe'	'-Glc'	R3	35	20.90773949	'+Glc -Fe:Glc'	-0.925918823
Cz04g23150.t1	hxk1-1	'-Fe'	'-Glc'	R4	36	20.87857357	'+Glc -Fe:Glc'	-0.955084744
Cz04g23150.t1	WT	'-Fe'	'+Glc'	R1	5	23.05644752	'+Glc -Fe:Glc'	1.222789201
Cz04g23150.t1	WT	'-Fe'	'+Glc'	R2	6	23.11590414	'+Glc -Fe:Glc'	1.282245826
Cz04g23150.t1	WT	'-Fe'	'+Glc'	R3	7	23.11212779	'+Glc -Fe:Glc'	1.278469477
Cz04g23150.t1	WT	'-Fe'	'+Glc'	R4	8	23.1207196	'+Glc -Fe:Glc'	1.287061287
Cz04g23150.t1	hxk1-2	'-Fe'	'+Glc'	R1	21	22.54746512	'+Glc -Fe:Glc'	0.713806807
Cz04g23150.t1	hxk1-2	'-Fe'	'+Glc'	R2	22	22.46356538	'+Glc -Fe:Glc'	0.62990706
Cz04g23150.t1	hxk1-2	'-Fe'	'+Glc'	R4	24	22.50528349	'+Glc -Fe:Glc'	0.671625178
Cz04g23150.t1	hxk1-1	'-Fe'	'+Glc'	R2	38	21.7552477	'+Glc -Fe:Glc'	-0.078410613
Cz04g23150.t1	hxk1-1	'-Fe'	'+Glc'	R3	39	21.59721105	'+Glc -Fe:Glc'	-0.236447266
Cz04g23150.t1	WT	'+Fe'	'-Glc'	R1	9	21.75657904	'+Glc -Fe:Glc'	-0.077079271
Cz04g23150.t1	WT	'+Fe'	'-Glc'	R2	10	21.7489056	'+Glc -Fe:Glc'	-0.084752712
Cz04g23150.t1	WT	'+Fe'	'-Glc'	R4	12	21.69053683	'+Glc -Fe:Glc'	-0.143121486
Cz04g23150.t1	hxk1-2	'+Fe'	'-Glc'	R1	25	21.57409169	'+Glc -Fe:Glc'	-0.259566628
Cz04g23150.t1	hxk1-2	'+Fe'	'-Glc'	R2	26	21.58148961	'+Glc -Fe:Glc'	-0.252168702
Cz04g23150.t1	hxk1-2	'+Fe'	'-Glc'	R3	27	21.63733	'+Glc -Fe:Glc'	-0.196328314
Cz04g23150.t1	hxk1-2	'+Fe'	'-Glc'	R4	28	21.64570171	'+Glc -Fe:Glc'	-0.1879566
Cz04g23150.t1	hxk1-1	'+Fe'	'-Glc'	R1	41	21.69937893	'+Glc -Fe:Glc'	-0.134279381
Cz04g23150.t1	hxk1-1	'+Fe'	'-Glc'	R2	42	21.57272502	'+Glc -Fe:Glc'	-0.260933296
Cz04g23150.t1	hxk1-1	'+Fe'	'-Glc'	R3	43	21.59004241	'+Glc -Fe:Glc'	-0.243615907
Cz04g23150.t1	hxk1-1	'+Fe'	'-Glc'	R4	44	21.66555321	'+Glc -Fe:Glc'	-0.16810511
Cz04g23150.t1	WT	'+Fe'	'+Glc'	R1	13	22.13392622	'+Glc -Fe:Glc'	0.300267901
Cz04g23150.t1	WT	'+Fe'	'+Glc'	R2	14	21.98028981	'+Glc -Fe:Glc'	0.146631499
Cz04g23150.t1	WT	'+Fe'	'+Glc'	R3	15	22.12300524	'+Glc -Fe:Glc'	0.289346923
Cz04g23150.t1	WT	'+Fe'	'+Glc'	R4	16	22.21056469	'+Glc -Fe:Glc'	0.376906377
Cz04g23150.t1	hxk1-2	'+Fe'	'+Glc'	R1	29	22.16174694	'+Glc -Fe:Glc'	0.32808863
Cz04g23150.t1	hxk1-2	'+Fe'	'+Glc'	R2	30	22.18077327	'+Glc -Fe:Glc'	0.347114952
Cz04g23150.t1	hxk1-2	'+Fe'	'+Glc'	R3	31	22.25089889	'+Glc -Fe:Glc'	0.417240577
Cz04g23150.t1	hxk1-2	'+Fe'	'+Glc'	R4	32	22.27825963	'+Glc -Fe:Glc'	0.444601317
Cz04g23150.t1	hxk1-1	'+Fe'	'+Glc'	R1	45	21.83581573	'+Glc -Fe:Glc'	0.002157412
Cz04g23150.t1	hxk1-1	'+Fe'	'+Glc'	R2	46	21.80084748	'+Glc -Fe:Glc'	-0.032810835
Cz04g23150.t1	hxk1-1	'+Fe'	'+Glc'	R3	47	21.8667064	'+Glc -Fe:Glc'	0.033048087
Cz04g23150.t1	hxk1-1	'+Fe'	'+Glc'	R4	48	21.89816471	'+Glc -Fe:Glc'	0.064506392
Cz04g23180.t1	WT	'-Fe'	'-Glc'	R1	1	21.71602904	'+Glc -Fe:Glc'	-0.836240466
Cz04g23180.t1	WT	'-Fe'	'-Glc'	R2	2	21.78316436	'+Glc -Fe:Glc'	-0.769105143
Cz04g23180.t1	WT	'-Fe'	'-Glc'	R3	3	21.74235921	'+Glc -Fe:Glc'	-0.809910293
Cz04g23180.t1	WT	'-Fe'	'-Glc'	R4	4	21.51548398	'+Glc -Fe:Glc'	-1.036785524
Cz04g23180.t1	hxk1-2	'-Fe'	'-Glc'	R1	17	21.35976837	'+Glc -Fe:Glc'	-1.192501133
Cz04g23180.t1	hxk1-2	'-Fe'	'-Glc'	R2	18	21.34545626	'+Glc -Fe:Glc'	-1.206813243
Cz04g23180.t1	hxk1-2	'-Fe'	'-Glc'	R4	20	21.29344337	'+Glc -Fe:Glc'	-1.258826129
Cz04g23180.t1	hxk1-1	'-Fe'	'-Glc'	R1	33	22.89165088	'+Glc -Fe:Glc'	0.339381382
Cz04g23180.t1	hxk1-1	'-Fe'	'-Glc'	R2	34	22.95233851	'+Glc -Fe:Glc'	0.400069011
Cz04g23180.t1	hxk1-1	'-Fe'	'-Glc'	R3	35	23.31743024	'+Glc -Fe:Glc'	0.765160741
Cz04g23180.t1	hxk1-1	'-Fe'	'-Glc'	R4	36	22.9641506	'+Glc -Fe:Glc'	0.411881098
Cz04g23180.t1	WT	'-Fe'	'+Glc'	R1	5	23.55484514	'+Glc -Fe:Glc'	1.002575637
Cz04g23180.t1	WT	'-Fe'	'+Glc'	R2	6	23.58306199	'+Glc -Fe:Glc'	1.030792491
Cz04g23180.t1	WT	'-Fe'	'+Glc'	R3	7	23.61576338	'+Glc -Fe:Glc'	1.063493881
Cz04g23180.t1	WT	'-Fe'	'+Glc'	R4	8	23.62623023	'+Glc -Fe:Glc'	1.073960724
Cz04g23180.t1	hxk1-2	'-Fe'	'+Glc'	R1	21	22.39860913	'+Glc -Fe:Glc'	-0.153660372
Cz04g23180.t1	hxk1-2	'-Fe'	'+Glc'	R2	22	22.41943396	'+Glc -Fe:Glc'	-0.132835541
Cz04g23180.t1	hxk1-2	'-Fe'	'+Glc'	R4	24	22.41852855	'+Glc -Fe:Glc'	-0.133740949
Cz04g23180.t1	hxk1-1	'-Fe'	'+Glc'	R2	38	22.92409588	'+Glc -Fe:Glc'	0.371826379
Cz04g23180.t1	hxk1-1	'-Fe'	'+Glc'	R3	39	22.95145218	'+Glc -Fe:Glc'	0.399182678
Cz04g23180.t1	WT	'+Fe'	'-Glc'	R1	9	22.74865502	'+Glc -Fe:Glc'	0.196385514
Cz04g23180.t1	WT	'+Fe'	'-Glc'	R2	10	22.73161054	'+Glc -Fe:Glc'	0.179341037
Cz04g23180.t1	WT	'+Fe'	'-Glc'	R4	12	22.76041976	'+Glc -Fe:Glc'	0.208150262
Cz04g23180.t1	hxk1-2	'+Fe'	'-Glc'	R1	25	22.49721602	'+Glc -Fe:Glc'	-0.055053485
Cz04g23180.t1	hxk1-2	'+Fe'	'-Glc'	R2	26	22.39200989	'+Glc -Fe:Glc'	-0.160259611
Cz04g23180.t1	hxk1-2	'+Fe'	'-Glc'	R3	27	22.42790572	'+Glc -Fe:Glc'	-0.124363783
Cz04g23180.t1	hxk1-2	'+Fe'	'-Glc'	R4	28	22.49034717	'+Glc -Fe:Glc'	-0.061922336
Cz04g23180.t1	hxk1-1	'+Fe'	'-Glc'	R1	41	22.5890384	'+Glc -Fe:Glc'	0.036768901
Cz04g23180.t1	hxk1-1	'+Fe'	'-Glc'	R2	42	22.63497806	'+Glc -Fe:Glc'	0.082708554
Cz04g23180.t1	hxk1-1	'+Fe'	'-Glc'	R3	43	22.59374019	'+Glc -Fe:Glc'	0.041470693
Cz04g23180.t1	hxk1-1	'+Fe'	'-Glc'	R4	44	22.60256585	'+Glc -Fe:Glc'	0.050296353
Cz04g23180.t1	WT	'+Fe'	'+Glc'	R1	13	22.63415985	'+Glc -Fe:Glc'	0.081890346
Cz04g23180.t1	WT	'+Fe'	'+Glc'	R2	14	22.72440829	'+Glc -Fe:Glc'	0.17213879
Cz04g23180.t1	WT	'+Fe'	'+Glc'	R3	15	22.83845396	'+Glc -Fe:Glc'	0.286184462
Cz04g23180.t1	WT	'+Fe'	'+Glc'	R4	16	22.79689467	'+Glc -Fe:Glc'	0.244625167
Cz04g23180.t1	hxk1-2	'+Fe'	'+Glc'	R1	29	22.30413465	'+Glc -Fe:Glc'	-0.248134847
Cz04g23180.t1	hxk1-2	'+Fe'	'+Glc'	R2	30	22.3007181	'+Glc -Fe:Glc'	-0.2515514
Cz04g23180.t1	hxk1-2	'+Fe'	'+Glc'	R3	31	22.37900632	'+Glc -Fe:Glc'	-0.173263185
Cz04g23180.t1	hxk1-2	'+Fe'	'+Glc'	R4	32	22.45577067	'+Glc -Fe:Glc'	-0.096498831
Cz04g23180.t1	hxk1-1	'+Fe'	'+Glc'	R1	45	22.58966347	'+Glc -Fe:Glc'	0.037393967
Cz04g23180.t1	hxk1-1	'+Fe'	'+Glc'	R2	46	22.72708578	'+Glc -Fe:Glc'	0.174816282
Cz04g23180.t1	hxk1-1	'+Fe'	'+Glc'	R3	47	22.63920765	'+Glc -Fe:Glc'	0.086938146
Cz04g23180.t1	hxk1-1	'+Fe'	'+Glc'	R4	48	22.51630327	'+Glc -Fe:Glc'	-0.035966227
Cz05g03190.t1	WT	'-Fe'	'-Glc'	R1	1	NA	'+Glc -Fe:Glc'	NA
Cz05g03190.t1	WT	'-Fe'	'-Glc'	R2	2	NA	'+Glc -Fe:Glc'	NA
Cz05g03190.t1	WT	'-Fe'	'-Glc'	R3	3	NA	'+Glc -Fe:Glc'	NA
Cz05g03190.t1	WT	'-Fe'	'-Glc'	R4	4	NA	'+Glc -Fe:Glc'	NA
Cz05g03190.t1	hxk1-2	'-Fe'	'-Glc'	R1	17	NA	'+Glc -Fe:Glc'	NA
Cz05g03190.t1	hxk1-2	'-Fe'	'-Glc'	R2	18	NA	'+Glc -Fe:Glc'	NA
Cz05g03190.t1	hxk1-2	'-Fe'	'-Glc'	R4	20	NA	'+Glc -Fe:Glc'	NA
Cz05g03190.t1	hxk1-1	'-Fe'	'-Glc'	R1	33	NA	'+Glc -Fe:Glc'	NA
Cz05g03190.t1	hxk1-1	'-Fe'	'-Glc'	R2	34	NA	'+Glc -Fe:Glc'	NA
Cz05g03190.t1	hxk1-1	'-Fe'	'-Glc'	R3	35	NA	'+Glc -Fe:Glc'	NA
Cz05g03190.t1	hxk1-1	'-Fe'	'-Glc'	R4	36	NA	'+Glc -Fe:Glc'	NA
Cz05g03190.t1	WT	'-Fe'	'+Glc'	R1	5	21.31641861	'+Glc -Fe:Glc'	NA
Cz05g03190.t1	WT	'-Fe'	'+Glc'	R2	6	21.22372155	'+Glc -Fe:Glc'	NA
Cz05g03190.t1	WT	'-Fe'	'+Glc'	R3	7	21.3274769	'+Glc -Fe:Glc'	NA
Cz05g03190.t1	WT	'-Fe'	'+Glc'	R4	8	21.35160652	'+Glc -Fe:Glc'	NA
Cz05g03190.t1	hxk1-2	'-Fe'	'+Glc'	R1	21	20.40447289	'+Glc -Fe:Glc'	NA
Cz05g03190.t1	hxk1-2	'-Fe'	'+Glc'	R2	22	20.55119882	'+Glc -Fe:Glc'	NA
Cz05g03190.t1	hxk1-2	'-Fe'	'+Glc'	R4	24	20.45200018	'+Glc -Fe:Glc'	NA
Cz05g03190.t1	hxk1-1	'-Fe'	'+Glc'	R2	38	NA	'+Glc -Fe:Glc'	NA
Cz05g03190.t1	hxk1-1	'-Fe'	'+Glc'	R3	39	NA	'+Glc -Fe:Glc'	NA
Cz05g03190.t1	WT	'+Fe'	'-Glc'	R1	9	20.48315958	'+Glc -Fe:Glc'	NA
Cz05g03190.t1	WT	'+Fe'	'-Glc'	R2	10	20.28481769	'+Glc -Fe:Glc'	NA
Cz05g03190.t1	WT	'+Fe'	'-Glc'	R4	12	20.35367885	'+Glc -Fe:Glc'	NA
Cz05g03190.t1	hxk1-2	'+Fe'	'-Glc'	R1	25	20.02418312	'+Glc -Fe:Glc'	NA
Cz05g03190.t1	hxk1-2	'+Fe'	'-Glc'	R2	26	19.97865954	'+Glc -Fe:Glc'	NA
Cz05g03190.t1	hxk1-2	'+Fe'	'-Glc'	R3	27	20.13021422	'+Glc -Fe:Glc'	NA
Cz05g03190.t1	hxk1-2	'+Fe'	'-Glc'	R4	28	20.11749134	'+Glc -Fe:Glc'	NA
Cz05g03190.t1	hxk1-1	'+Fe'	'-Glc'	R1	41	18.46855895	'+Glc -Fe:Glc'	NA
Cz05g03190.t1	hxk1-1	'+Fe'	'-Glc'	R2	42	18.42647192	'+Glc -Fe:Glc'	NA
Cz05g03190.t1	hxk1-1	'+Fe'	'-Glc'	R3	43	18.55598058	'+Glc -Fe:Glc'	NA
Cz05g03190.t1	hxk1-1	'+Fe'	'-Glc'	R4	44	18.56568952	'+Glc -Fe:Glc'	NA
Cz05g03190.t1	WT	'+Fe'	'+Glc'	R1	13	18.26047137	'+Glc -Fe:Glc'	NA
Cz05g03190.t1	WT	'+Fe'	'+Glc'	R2	14	18.4381685	'+Glc -Fe:Glc'	NA
Cz05g03190.t1	WT	'+Fe'	'+Glc'	R3	15	18.07919517	'+Glc -Fe:Glc'	NA
Cz05g03190.t1	WT	'+Fe'	'+Glc'	R4	16	17.94128828	'+Glc -Fe:Glc'	NA
Cz05g03190.t1	hxk1-2	'+Fe'	'+Glc'	R1	29	18.35071969	'+Glc -Fe:Glc'	NA
Cz05g03190.t1	hxk1-2	'+Fe'	'+Glc'	R2	30	18.43323957	'+Glc -Fe:Glc'	NA
Cz05g03190.t1	hxk1-2	'+Fe'	'+Glc'	R3	31	18.38953806	'+Glc -Fe:Glc'	NA
Cz05g03190.t1	hxk1-2	'+Fe'	'+Glc'	R4	32	18.35191936	'+Glc -Fe:Glc'	NA
Cz05g03190.t1	hxk1-1	'+Fe'	'+Glc'	R1	45	18.66672881	'+Glc -Fe:Glc'	NA
Cz05g03190.t1	hxk1-1	'+Fe'	'+Glc'	R2	46	18.58045642	'+Glc -Fe:Glc'	NA
Cz05g03190.t1	hxk1-1	'+Fe'	'+Glc'	R3	47	18.5266775	'+Glc -Fe:Glc'	NA
Cz05g03190.t1	hxk1-1	'+Fe'	'+Glc'	R4	48	18.54888259	'+Glc -Fe:Glc'	NA
Cz05g29160.t1	WT	'-Fe'	'-Glc'	R1	1	17.99468277	'+Glc -Fe:Glc'	-2.255280593
Cz05g29160.t1	WT	'-Fe'	'-Glc'	R2	2	18.17081645	'+Glc -Fe:Glc'	-2.079146906
Cz05g29160.t1	WT	'-Fe'	'-Glc'	R3	3	18.04879039	'+Glc -Fe:Glc'	-2.201172967
Cz05g29160.t1	WT	'-Fe'	'-Glc'	R4	4	17.95393744	'+Glc -Fe:Glc'	-2.296025919
Cz05g29160.t1	hxk1-2	'-Fe'	'-Glc'	R1	17	18.31664401	'+Glc -Fe:Glc'	-1.93331935
Cz05g29160.t1	hxk1-2	'-Fe'	'-Glc'	R2	18	18.37628937	'+Glc -Fe:Glc'	-1.873673988
Cz05g29160.t1	hxk1-2	'-Fe'	'-Glc'	R4	20	18.39579206	'+Glc -Fe:Glc'	-1.854171298
Cz05g29160.t1	hxk1-1	'-Fe'	'-Glc'	R1	33	20.06021308	'+Glc -Fe:Glc'	-0.189750274
Cz05g29160.t1	hxk1-1	'-Fe'	'-Glc'	R2	34	20.00726955	'+Glc -Fe:Glc'	-0.24269381
Cz05g29160.t1	hxk1-1	'-Fe'	'-Glc'	R3	35	20.25567062	'+Glc -Fe:Glc'	0.005707264
Cz05g29160.t1	hxk1-1	'-Fe'	'-Glc'	R4	36	19.74682473	'+Glc -Fe:Glc'	-0.50313863
Cz05g29160.t1	WT	'-Fe'	'+Glc'	R1	5	22.31425024	'+Glc -Fe:Glc'	2.064286882
Cz05g29160.t1	WT	'-Fe'	'+Glc'	R2	6	22.33194107	'+Glc -Fe:Glc'	2.081977712
Cz05g29160.t1	WT	'-Fe'	'+Glc'	R3	7	22.39269663	'+Glc -Fe:Glc'	2.142733275
Cz05g29160.t1	WT	'-Fe'	'+Glc'	R4	8	22.28554707	'+Glc -Fe:Glc'	2.035583711
Cz05g29160.t1	hxk1-2	'-Fe'	'+Glc'	R1	21	21.27618495	'+Glc -Fe:Glc'	1.026221592
Cz05g29160.t1	hxk1-2	'-Fe'	'+Glc'	R2	22	21.31915462	'+Glc -Fe:Glc'	1.06919126
Cz05g29160.t1	hxk1-2	'-Fe'	'+Glc'	R4	24	21.40504402	'+Glc -Fe:Glc'	1.155080663
Cz05g29160.t1	hxk1-1	'-Fe'	'+Glc'	R2	38	19.80832486	'+Glc -Fe:Glc'	-0.441638496
Cz05g29160.t1	hxk1-1	'-Fe'	'+Glc'	R3	39	19.68911655	'+Glc -Fe:Glc'	-0.560846807
Cz05g29160.t1	WT	'+Fe'	'-Glc'	R1	9	19.84939146	'+Glc -Fe:Glc'	-0.400571895
Cz05g29160.t1	WT	'+Fe'	'-Glc'	R2	10	19.8026534	'+Glc -Fe:Glc'	-0.447309956
Cz05g29160.t1	WT	'+Fe'	'-Glc'	R4	12	19.71720775	'+Glc -Fe:Glc'	-0.532755612
Cz05g29160.t1	hxk1-2	'+Fe'	'-Glc'	R1	25	19.62599577	'+Glc -Fe:Glc'	-0.62396759
Cz05g29160.t1	hxk1-2	'+Fe'	'-Glc'	R2	26	19.58995645	'+Glc -Fe:Glc'	-0.660006911
Cz05g29160.t1	hxk1-2	'+Fe'	'-Glc'	R3	27	19.77197226	'+Glc -Fe:Glc'	-0.477991094
Cz05g29160.t1	hxk1-2	'+Fe'	'-Glc'	R4	28	19.50869761	'+Glc -Fe:Glc'	-0.741265743
Cz05g29160.t1	hxk1-1	'+Fe'	'-Glc'	R1	41	20.42402869	'+Glc -Fe:Glc'	0.174065327
Cz05g29160.t1	hxk1-1	'+Fe'	'-Glc'	R2	42	20.40950341	'+Glc -Fe:Glc'	0.159540057
Cz05g29160.t1	hxk1-1	'+Fe'	'-Glc'	R3	43	20.41381981	'+Glc -Fe:Glc'	0.163856455
Cz05g29160.t1	hxk1-1	'+Fe'	'-Glc'	R4	44	20.27215493	'+Glc -Fe:Glc'	0.022191574
Cz05g29160.t1	WT	'+Fe'	'+Glc'	R1	13	21.60593398	'+Glc -Fe:Glc'	1.355970626
Cz05g29160.t1	WT	'+Fe'	'+Glc'	R2	14	21.92151724	'+Glc -Fe:Glc'	1.67155388
Cz05g29160.t1	WT	'+Fe'	'+Glc'	R3	15	21.54361046	'+Glc -Fe:Glc'	1.293647106
Cz05g29160.t1	WT	'+Fe'	'+Glc'	R4	16	21.57208363	'+Glc -Fe:Glc'	1.322120275
Cz05g29160.t1	hxk1-2	'+Fe'	'+Glc'	R1	29	20.54921289	'+Glc -Fe:Glc'	0.299249531
Cz05g29160.t1	hxk1-2	'+Fe'	'+Glc'	R2	30	20.62165222	'+Glc -Fe:Glc'	0.371688866
Cz05g29160.t1	hxk1-2	'+Fe'	'+Glc'	R3	31	20.64479926	'+Glc -Fe:Glc'	0.394835906
Cz05g29160.t1	hxk1-2	'+Fe'	'+Glc'	R4	32	20.61700112	'+Glc -Fe:Glc'	0.367037761
Cz05g29160.t1	hxk1-1	'+Fe'	'+Glc'	R1	45	20.50194402	'+Glc -Fe:Glc'	0.251980666
Cz05g29160.t1	hxk1-1	'+Fe'	'+Glc'	R2	46	20.56899137	'+Glc -Fe:Glc'	0.319028015
Cz05g29160.t1	hxk1-1	'+Fe'	'+Glc'	R3	47	20.53318917	'+Glc -Fe:Glc'	0.283225808
Cz05g29160.t1	hxk1-1	'+Fe'	'+Glc'	R4	48	20.53391699	'+Glc -Fe:Glc'	0.283953628
Cz05g29165.t1	WT	'-Fe'	'-Glc'	R1	1	18.15787902	'+Glc -Fe:Glc'	-0.590740781
Cz05g29165.t1	WT	'-Fe'	'-Glc'	R2	2	18.13755192	'+Glc -Fe:Glc'	-0.611067881
Cz05g29165.t1	WT	'-Fe'	'-Glc'	R3	3	18.09111241	'+Glc -Fe:Glc'	-0.657507386
Cz05g29165.t1	WT	'-Fe'	'-Glc'	R4	4	18.0807249	'+Glc -Fe:Glc'	-0.667894903
Cz05g29165.t1	hxk1-2	'-Fe'	'-Glc'	R1	17	17.89765492	'+Glc -Fe:Glc'	-0.850964874
Cz05g29165.t1	hxk1-2	'-Fe'	'-Glc'	R2	18	17.84981134	'+Glc -Fe:Glc'	-0.898808462
Cz05g29165.t1	hxk1-2	'-Fe'	'-Glc'	R4	20	17.79635983	'+Glc -Fe:Glc'	-0.952259972
Cz05g29165.t1	hxk1-1	'-Fe'	'-Glc'	R1	33	17.99115384	'+Glc -Fe:Glc'	-0.757465961
Cz05g29165.t1	hxk1-1	'-Fe'	'-Glc'	R2	34	17.90625827	'+Glc -Fe:Glc'	-0.842361531
Cz05g29165.t1	hxk1-1	'-Fe'	'-Glc'	R3	35	18.07887687	'+Glc -Fe:Glc'	-0.669742925
Cz05g29165.t1	hxk1-1	'-Fe'	'-Glc'	R4	36	17.71648031	'+Glc -Fe:Glc'	-1.032139489
Cz05g29165.t1	WT	'-Fe'	'+Glc'	R1	5	20.34743267	'+Glc -Fe:Glc'	1.598812871
Cz05g29165.t1	WT	'-Fe'	'+Glc'	R2	6	20.52550186	'+Glc -Fe:Glc'	1.776882064
Cz05g29165.t1	WT	'-Fe'	'+Glc'	R3	7	20.65075914	'+Glc -Fe:Glc'	1.902139342
Cz05g29165.t1	WT	'-Fe'	'+Glc'	R4	8	20.5988595	'+Glc -Fe:Glc'	1.850239701
Cz05g29165.t1	hxk1-2	'-Fe'	'+Glc'	R1	21	19.93135352	'+Glc -Fe:Glc'	1.182733719
Cz05g29165.t1	hxk1-2	'-Fe'	'+Glc'	R2	22	19.93226006	'+Glc -Fe:Glc'	1.183640263
Cz05g29165.t1	hxk1-2	'-Fe'	'+Glc'	R4	24	19.93756065	'+Glc -Fe:Glc'	1.188940855
Cz05g29165.t1	hxk1-1	'-Fe'	'+Glc'	R2	38	19.04436973	'+Glc -Fe:Glc'	0.295749929
Cz05g29165.t1	hxk1-1	'-Fe'	'+Glc'	R3	39	19.08055016	'+Glc -Fe:Glc'	0.331930362
Cz05g29165.t1	WT	'+Fe'	'-Glc'	R1	9	18.97190879	'+Glc -Fe:Glc'	0.223288988
Cz05g29165.t1	WT	'+Fe'	'-Glc'	R2	10	19.08311556	'+Glc -Fe:Glc'	0.334495766
Cz05g29165.t1	WT	'+Fe'	'-Glc'	R4	12	18.7891274	'+Glc -Fe:Glc'	0.040507599
Cz05g29165.t1	hxk1-2	'+Fe'	'-Glc'	R1	25	18.89234281	'+Glc -Fe:Glc'	0.143723008
Cz05g29165.t1	hxk1-2	'+Fe'	'-Glc'	R2	26	19.06615624	'+Glc -Fe:Glc'	0.317536439
Cz05g29165.t1	hxk1-2	'+Fe'	'-Glc'	R3	27	18.8912305	'+Glc -Fe:Glc'	0.1426107
Cz05g29165.t1	hxk1-2	'+Fe'	'-Glc'	R4	28	18.91502027	'+Glc -Fe:Glc'	0.166400467
Cz05g29165.t1	hxk1-1	'+Fe'	'-Glc'	R1	41	17.74620442	'+Glc -Fe:Glc'	-1.002415376
Cz05g29165.t1	hxk1-1	'+Fe'	'-Glc'	R2	42	17.78715993	'+Glc -Fe:Glc'	-0.961459865
Cz05g29165.t1	hxk1-1	'+Fe'	'-Glc'	R3	43	17.88388973	'+Glc -Fe:Glc'	-0.864730068
Cz05g29165.t1	hxk1-1	'+Fe'	'-Glc'	R4	44	17.86461112	'+Glc -Fe:Glc'	-0.884008679
Cz05g29165.t1	WT	'+Fe'	'+Glc'	R1	13	18.32022486	'+Glc -Fe:Glc'	-0.428394941
Cz05g29165.t1	WT	'+Fe'	'+Glc'	R2	14	18.24598237	'+Glc -Fe:Glc'	-0.502637425
Cz05g29165.t1	WT	'+Fe'	'+Glc'	R3	15	18.34660852	'+Glc -Fe:Glc'	-0.402011276
Cz05g29165.t1	WT	'+Fe'	'+Glc'	R4	16	18.31735443	'+Glc -Fe:Glc'	-0.431265367
Cz05g29165.t1	hxk1-2	'+Fe'	'+Glc'	R1	29	18.2487263	'+Glc -Fe:Glc'	-0.499893495
Cz05g29165.t1	hxk1-2	'+Fe'	'+Glc'	R2	30	18.23293782	'+Glc -Fe:Glc'	-0.515681978
Cz05g29165.t1	hxk1-2	'+Fe'	'+Glc'	R3	31	18.20745932	'+Glc -Fe:Glc'	-0.541160477
Cz05g29165.t1	hxk1-2	'+Fe'	'+Glc'	R4	32	18.34080688	'+Glc -Fe:Glc'	-0.407812923
Cz05g29165.t1	hxk1-1	'+Fe'	'+Glc'	R1	45	19.55391125	'+Glc -Fe:Glc'	0.80529145
Cz05g29165.t1	hxk1-1	'+Fe'	'+Glc'	R2	46	19.48626307	'+Glc -Fe:Glc'	0.737643266
Cz05g29165.t1	hxk1-1	'+Fe'	'+Glc'	R3	47	19.572307	'+Glc -Fe:Glc'	0.823687198
Cz05g29165.t1	hxk1-1	'+Fe'	'+Glc'	R4	48	19.67479185	'+Glc -Fe:Glc'	0.926172049
Cz06g36230.t1	WT	'-Fe'	'-Glc'	R1	1	19.85225455	'+Glc -Fe:Glc'	-0.437749012
Cz06g36230.t1	WT	'-Fe'	'-Glc'	R2	2	19.89011827	'+Glc -Fe:Glc'	-0.399885298
Cz06g36230.t1	WT	'-Fe'	'-Glc'	R3	3	19.94934413	'+Glc -Fe:Glc'	-0.340659431
Cz06g36230.t1	WT	'-Fe'	'-Glc'	R4	4	19.85423691	'+Glc -Fe:Glc'	-0.435766657
Cz06g36230.t1	hxk1-2	'-Fe'	'-Glc'	R1	17	19.40661579	'+Glc -Fe:Glc'	-0.883387772
Cz06g36230.t1	hxk1-2	'-Fe'	'-Glc'	R2	18	19.54036214	'+Glc -Fe:Glc'	-0.749641424
Cz06g36230.t1	hxk1-2	'-Fe'	'-Glc'	R4	20	19.55881368	'+Glc -Fe:Glc'	-0.731189884
Cz06g36230.t1	hxk1-1	'-Fe'	'-Glc'	R1	33	20.42223959	'+Glc -Fe:Glc'	0.132236028
Cz06g36230.t1	hxk1-1	'-Fe'	'-Glc'	R2	34	20.49633311	'+Glc -Fe:Glc'	0.20632955
Cz06g36230.t1	hxk1-1	'-Fe'	'-Glc'	R3	35	20.72153437	'+Glc -Fe:Glc'	0.431530807
Cz06g36230.t1	hxk1-1	'-Fe'	'-Glc'	R4	36	20.82506126	'+Glc -Fe:Glc'	0.535057695
Cz06g36230.t1	WT	'-Fe'	'+Glc'	R1	5	21.44740907	'+Glc -Fe:Glc'	1.157405503
Cz06g36230.t1	WT	'-Fe'	'+Glc'	R2	6	21.60678706	'+Glc -Fe:Glc'	1.316783494
Cz06g36230.t1	WT	'-Fe'	'+Glc'	R3	7	21.66540219	'+Glc -Fe:Glc'	1.375398625
Cz06g36230.t1	WT	'-Fe'	'+Glc'	R4	8	21.53488671	'+Glc -Fe:Glc'	1.244883143
Cz06g36230.t1	hxk1-2	'-Fe'	'+Glc'	R1	21	21.0584335	'+Glc -Fe:Glc'	0.768429935
Cz06g36230.t1	hxk1-2	'-Fe'	'+Glc'	R2	22	20.96787986	'+Glc -Fe:Glc'	0.677876297
Cz06g36230.t1	hxk1-2	'-Fe'	'+Glc'	R4	24	21.02854115	'+Glc -Fe:Glc'	0.738537589
Cz06g36230.t1	hxk1-1	'-Fe'	'+Glc'	R2	38	20.05923762	'+Glc -Fe:Glc'	-0.230765948
Cz06g36230.t1	hxk1-1	'-Fe'	'+Glc'	R3	39	20.03311325	'+Glc -Fe:Glc'	-0.256890314
Cz06g36230.t1	WT	'+Fe'	'-Glc'	R1	9	20.3489284	'+Glc -Fe:Glc'	0.058924833
Cz06g36230.t1	WT	'+Fe'	'-Glc'	R2	10	20.1725172	'+Glc -Fe:Glc'	-0.117486359
Cz06g36230.t1	WT	'+Fe'	'-Glc'	R4	12	20.27156297	'+Glc -Fe:Glc'	-0.018440595
Cz06g36230.t1	hxk1-2	'+Fe'	'-Glc'	R1	25	20.14769295	'+Glc -Fe:Glc'	-0.142310612
Cz06g36230.t1	hxk1-2	'+Fe'	'-Glc'	R2	26	19.78274694	'+Glc -Fe:Glc'	-0.507256619
Cz06g36230.t1	hxk1-2	'+Fe'	'-Glc'	R3	27	20.20082028	'+Glc -Fe:Glc'	-0.089183287
Cz06g36230.t1	hxk1-2	'+Fe'	'-Glc'	R4	28	20.15127144	'+Glc -Fe:Glc'	-0.138732119
Cz06g36230.t1	hxk1-1	'+Fe'	'-Glc'	R1	41	19.28431421	'+Glc -Fe:Glc'	-1.005689358
Cz06g36230.t1	hxk1-1	'+Fe'	'-Glc'	R2	42	19.27263046	'+Glc -Fe:Glc'	-1.017373102
Cz06g36230.t1	hxk1-1	'+Fe'	'-Glc'	R3	43	19.26190556	'+Glc -Fe:Glc'	-1.028098008
Cz06g36230.t1	hxk1-1	'+Fe'	'-Glc'	R4	44	19.16098803	'+Glc -Fe:Glc'	-1.129015538
Cz06g36230.t1	WT	'+Fe'	'+Glc'	R1	13	20.9205785	'+Glc -Fe:Glc'	0.630574932
Cz06g36230.t1	WT	'+Fe'	'+Glc'	R2	14	20.84580166	'+Glc -Fe:Glc'	0.555798096
Cz06g36230.t1	WT	'+Fe'	'+Glc'	R3	15	20.73364081	'+Glc -Fe:Glc'	0.443637245
Cz06g36230.t1	WT	'+Fe'	'+Glc'	R4	16	20.77164278	'+Glc -Fe:Glc'	0.481639212
Cz06g36230.t1	hxk1-2	'+Fe'	'+Glc'	R1	29	20.46784669	'+Glc -Fe:Glc'	0.177843124
Cz06g36230.t1	hxk1-2	'+Fe'	'+Glc'	R2	30	20.42391069	'+Glc -Fe:Glc'	0.133907123
Cz06g36230.t1	hxk1-2	'+Fe'	'+Glc'	R3	31	20.12621894	'+Glc -Fe:Glc'	-0.16378462
Cz06g36230.t1	hxk1-2	'+Fe'	'+Glc'	R4	32	20.55481798	'+Glc -Fe:Glc'	0.264814412
Cz06g36230.t1	hxk1-1	'+Fe'	'+Glc'	R1	45	19.99630905	'+Glc -Fe:Glc'	-0.293694519
Cz06g36230.t1	hxk1-1	'+Fe'	'+Glc'	R2	46	19.85096759	'+Glc -Fe:Glc'	-0.439035975
Cz06g36230.t1	hxk1-1	'+Fe'	'+Glc'	R3	47	19.89059748	'+Glc -Fe:Glc'	-0.399406086
Cz06g36230.t1	hxk1-1	'+Fe'	'+Glc'	R4	48	19.91383846	'+Glc -Fe:Glc'	-0.376165106
Cz07g01120.t1	WT	'-Fe'	'-Glc'	R1	1	15.94544517	'+Glc -Fe:Glc'	-2.683122678
Cz07g01120.t1	WT	'-Fe'	'-Glc'	R2	2	16.7318066	'+Glc -Fe:Glc'	-1.896761254
Cz07g01120.t1	WT	'-Fe'	'-Glc'	R3	3	16.25562983	'+Glc -Fe:Glc'	-2.372938022
Cz07g01120.t1	WT	'-Fe'	'-Glc'	R4	4	16.21863412	'+Glc -Fe:Glc'	-2.409933735
Cz07g01120.t1	hxk1-2	'-Fe'	'-Glc'	R1	17	15.98873311	'+Glc -Fe:Glc'	-2.639834746
Cz07g01120.t1	hxk1-2	'-Fe'	'-Glc'	R2	18	15.83747938	'+Glc -Fe:Glc'	-2.791088469
Cz07g01120.t1	hxk1-2	'-Fe'	'-Glc'	R4	20	15.92612359	'+Glc -Fe:Glc'	-2.70244426
Cz07g01120.t1	hxk1-1	'-Fe'	'-Glc'	R1	33	15.458403	'+Glc -Fe:Glc'	-3.170164857
Cz07g01120.t1	hxk1-1	'-Fe'	'-Glc'	R2	34	15.9468257	'+Glc -Fe:Glc'	-2.681742155
Cz07g01120.t1	hxk1-1	'-Fe'	'-Glc'	R3	35	16.71151695	'+Glc -Fe:Glc'	-1.917050898
Cz07g01120.t1	hxk1-1	'-Fe'	'-Glc'	R4	36	16.05706129	'+Glc -Fe:Glc'	-2.571506558
Cz07g01120.t1	WT	'-Fe'	'+Glc'	R1	5	21.31291266	'+Glc -Fe:Glc'	2.684344807
Cz07g01120.t1	WT	'-Fe'	'+Glc'	R2	6	21.37303094	'+Glc -Fe:Glc'	2.744463088
Cz07g01120.t1	WT	'-Fe'	'+Glc'	R3	7	21.2804181	'+Glc -Fe:Glc'	2.65185025
Cz07g01120.t1	WT	'-Fe'	'+Glc'	R4	8	21.30641896	'+Glc -Fe:Glc'	2.677851103
Cz07g01120.t1	hxk1-2	'-Fe'	'+Glc'	R1	21	20.06863057	'+Glc -Fe:Glc'	1.440062718
Cz07g01120.t1	hxk1-2	'-Fe'	'+Glc'	R2	22	20.02911532	'+Glc -Fe:Glc'	1.400547464
Cz07g01120.t1	hxk1-2	'-Fe'	'+Glc'	R4	24	19.97174606	'+Glc -Fe:Glc'	1.343178209
Cz07g01120.t1	hxk1-1	'-Fe'	'+Glc'	R2	38	20.38556588	'+Glc -Fe:Glc'	1.756998027
Cz07g01120.t1	hxk1-1	'-Fe'	'+Glc'	R3	39	20.37378699	'+Glc -Fe:Glc'	1.745219137
Cz07g01120.t1	WT	'+Fe'	'-Glc'	R1	9	17.86561912	'+Glc -Fe:Glc'	-0.762948733
Cz07g01120.t1	WT	'+Fe'	'-Glc'	R2	10	17.79557484	'+Glc -Fe:Glc'	-0.832993008
Cz07g01120.t1	WT	'+Fe'	'-Glc'	R4	12	17.90921464	'+Glc -Fe:Glc'	-0.719353214
Cz07g01120.t1	hxk1-2	'+Fe'	'-Glc'	R1	25	17.46639827	'+Glc -Fe:Glc'	-1.162169587
Cz07g01120.t1	hxk1-2	'+Fe'	'-Glc'	R2	26	17.5973034	'+Glc -Fe:Glc'	-1.031264449
Cz07g01120.t1	hxk1-2	'+Fe'	'-Glc'	R3	27	17.15356511	'+Glc -Fe:Glc'	-1.475002739
Cz07g01120.t1	hxk1-2	'+Fe'	'-Glc'	R4	28	17.4768931	'+Glc -Fe:Glc'	-1.151674755
Cz07g01120.t1	hxk1-1	'+Fe'	'-Glc'	R1	41	19.21254648	'+Glc -Fe:Glc'	0.58397863
Cz07g01120.t1	hxk1-1	'+Fe'	'-Glc'	R2	42	19.16355769	'+Glc -Fe:Glc'	0.534989833
Cz07g01120.t1	hxk1-1	'+Fe'	'-Glc'	R3	43	19.23258476	'+Glc -Fe:Glc'	0.604016905
Cz07g01120.t1	hxk1-1	'+Fe'	'-Glc'	R4	44	19.1826058	'+Glc -Fe:Glc'	0.55403795
Cz07g01120.t1	WT	'+Fe'	'+Glc'	R1	13	20.39167941	'+Glc -Fe:Glc'	1.763111555
Cz07g01120.t1	WT	'+Fe'	'+Glc'	R2	14	20.08900149	'+Glc -Fe:Glc'	1.460433641
Cz07g01120.t1	WT	'+Fe'	'+Glc'	R3	15	20.54100187	'+Glc -Fe:Glc'	1.912434022
Cz07g01120.t1	WT	'+Fe'	'+Glc'	R4	16	20.41337537	'+Glc -Fe:Glc'	1.78480752
Cz07g01120.t1	hxk1-2	'+Fe'	'+Glc'	R1	29	19.58890009	'+Glc -Fe:Glc'	0.960332239
Cz07g01120.t1	hxk1-2	'+Fe'	'+Glc'	R2	30	19.6561635	'+Glc -Fe:Glc'	1.027595647
Cz07g01120.t1	hxk1-2	'+Fe'	'+Glc'	R3	31	19.81168444	'+Glc -Fe:Glc'	1.18311659
Cz07g01120.t1	hxk1-2	'+Fe'	'+Glc'	R4	32	19.47122778	'+Glc -Fe:Glc'	0.842659932
Cz07g01120.t1	hxk1-1	'+Fe'	'+Glc'	R1	45	19.4777614	'+Glc -Fe:Glc'	0.849193545
Cz07g01120.t1	hxk1-1	'+Fe'	'+Glc'	R2	46	19.42358475	'+Glc -Fe:Glc'	0.795016903
Cz07g01120.t1	hxk1-1	'+Fe'	'+Glc'	R3	47	19.42111633	'+Glc -Fe:Glc'	0.792548474
Cz07g01120.t1	hxk1-1	'+Fe'	'+Glc'	R4	48	19.50777378	'+Glc -Fe:Glc'	0.879205929
Cz07g06190.t1	WT	'-Fe'	'-Glc'	R1	1	21.22453061	'+Glc -Fe:Glc'	-0.336547184
Cz07g06190.t1	WT	'-Fe'	'-Glc'	R2	2	21.23206322	'+Glc -Fe:Glc'	-0.329014573
Cz07g06190.t1	WT	'-Fe'	'-Glc'	R3	3	21.28027277	'+Glc -Fe:Glc'	-0.28080503
Cz07g06190.t1	WT	'-Fe'	'-Glc'	R4	4	21.25404438	'+Glc -Fe:Glc'	-0.307033417
Cz07g06190.t1	hxk1-2	'-Fe'	'-Glc'	R1	17	20.93002112	'+Glc -Fe:Glc'	-0.631056682
Cz07g06190.t1	hxk1-2	'-Fe'	'-Glc'	R2	18	20.9881282	'+Glc -Fe:Glc'	-0.572949597
Cz07g06190.t1	hxk1-2	'-Fe'	'-Glc'	R4	20	21.14706451	'+Glc -Fe:Glc'	-0.414013292
Cz07g06190.t1	hxk1-1	'-Fe'	'-Glc'	R1	33	21.0695634	'+Glc -Fe:Glc'	-0.491514401
Cz07g06190.t1	hxk1-1	'-Fe'	'-Glc'	R2	34	20.94999209	'+Glc -Fe:Glc'	-0.611085712
Cz07g06190.t1	hxk1-1	'-Fe'	'-Glc'	R3	35	20.92512378	'+Glc -Fe:Glc'	-0.635954017
Cz07g06190.t1	hxk1-1	'-Fe'	'-Glc'	R4	36	21.26211792	'+Glc -Fe:Glc'	-0.298959879
Cz07g06190.t1	WT	'-Fe'	'+Glc'	R1	5	22.70523847	'+Glc -Fe:Glc'	1.144160673
Cz07g06190.t1	WT	'-Fe'	'+Glc'	R2	6	22.93839641	'+Glc -Fe:Glc'	1.377318618
Cz07g06190.t1	WT	'-Fe'	'+Glc'	R3	7	22.89642182	'+Glc -Fe:Glc'	1.335344024
Cz07g06190.t1	WT	'-Fe'	'+Glc'	R4	8	22.76879425	'+Glc -Fe:Glc'	1.207716455
Cz07g06190.t1	hxk1-2	'-Fe'	'+Glc'	R1	21	22.30834344	'+Glc -Fe:Glc'	0.747265639
Cz07g06190.t1	hxk1-2	'-Fe'	'+Glc'	R2	22	22.25922811	'+Glc -Fe:Glc'	0.698150315
Cz07g06190.t1	hxk1-2	'-Fe'	'+Glc'	R4	24	22.36006789	'+Glc -Fe:Glc'	0.798990096
Cz07g06190.t1	hxk1-1	'-Fe'	'+Glc'	R2	38	21.47129631	'+Glc -Fe:Glc'	-0.089781484
Cz07g06190.t1	hxk1-1	'-Fe'	'+Glc'	R3	39	21.371156	'+Glc -Fe:Glc'	-0.189921799
Cz07g06190.t1	WT	'+Fe'	'-Glc'	R1	9	21.81797188	'+Glc -Fe:Glc'	0.256894087
Cz07g06190.t1	WT	'+Fe'	'-Glc'	R2	10	21.72534164	'+Glc -Fe:Glc'	0.164263843
Cz07g06190.t1	WT	'+Fe'	'-Glc'	R4	12	21.71094571	'+Glc -Fe:Glc'	0.149867916
Cz07g06190.t1	hxk1-2	'+Fe'	'-Glc'	R1	25	21.21600283	'+Glc -Fe:Glc'	-0.345074966
Cz07g06190.t1	hxk1-2	'+Fe'	'-Glc'	R2	26	21.06408872	'+Glc -Fe:Glc'	-0.496989077
Cz07g06190.t1	hxk1-2	'+Fe'	'-Glc'	R3	27	21.13420888	'+Glc -Fe:Glc'	-0.426868913
Cz07g06190.t1	hxk1-2	'+Fe'	'-Glc'	R4	28	21.12811264	'+Glc -Fe:Glc'	-0.432965158
Cz07g06190.t1	hxk1-1	'+Fe'	'-Glc'	R1	41	21.04542813	'+Glc -Fe:Glc'	-0.515649667
Cz07g06190.t1	hxk1-1	'+Fe'	'-Glc'	R2	42	21.0377124	'+Glc -Fe:Glc'	-0.523365401
Cz07g06190.t1	hxk1-1	'+Fe'	'-Glc'	R3	43	20.95749071	'+Glc -Fe:Glc'	-0.603587086
Cz07g06190.t1	hxk1-1	'+Fe'	'-Glc'	R4	44	21.05543459	'+Glc -Fe:Glc'	-0.505643208
Cz07g06190.t1	WT	'+Fe'	'+Glc'	R1	13	21.27274295	'+Glc -Fe:Glc'	-0.288334846
Cz07g06190.t1	WT	'+Fe'	'+Glc'	R2	14	21.61795446	'+Glc -Fe:Glc'	0.056876666
Cz07g06190.t1	WT	'+Fe'	'+Glc'	R3	15	21.36938856	'+Glc -Fe:Glc'	-0.191689232
Cz07g06190.t1	WT	'+Fe'	'+Glc'	R4	16	21.39354873	'+Glc -Fe:Glc'	-0.167529071
Cz07g06190.t1	hxk1-2	'+Fe'	'+Glc'	R1	29	21.69920376	'+Glc -Fe:Glc'	0.138125968
Cz07g06190.t1	hxk1-2	'+Fe'	'+Glc'	R2	30	21.56805296	'+Glc -Fe:Glc'	0.00697516
Cz07g06190.t1	hxk1-2	'+Fe'	'+Glc'	R3	31	21.77709984	'+Glc -Fe:Glc'	0.216022045
Cz07g06190.t1	hxk1-2	'+Fe'	'+Glc'	R4	32	21.73330946	'+Glc -Fe:Glc'	0.172231661
Cz07g06190.t1	hxk1-1	'+Fe'	'+Glc'	R1	45	21.88055316	'+Glc -Fe:Glc'	0.319475364
Cz07g06190.t1	hxk1-1	'+Fe'	'+Glc'	R2	46	21.93793379	'+Glc -Fe:Glc'	0.376855998
Cz07g06190.t1	hxk1-1	'+Fe'	'+Glc'	R3	47	21.8335944	'+Glc -Fe:Glc'	0.272516604
Cz07g06190.t1	hxk1-1	'+Fe'	'+Glc'	R4	48	21.80836036	'+Glc -Fe:Glc'	0.247282562
Cz07g10030.t2	WT	'-Fe'	'-Glc'	R1	1	17.20577748	'+Glc -Fe:Glc'	-1.310326301
Cz07g10030.t2	WT	'-Fe'	'-Glc'	R2	2	17.56695553	'+Glc -Fe:Glc'	-0.949148256
Cz07g10030.t2	WT	'-Fe'	'-Glc'	R3	3	17.4191226	'+Glc -Fe:Glc'	-1.096981184
Cz07g10030.t2	WT	'-Fe'	'-Glc'	R4	4	17.45266224	'+Glc -Fe:Glc'	-1.063441538
Cz07g10030.t2	hxk1-2	'-Fe'	'-Glc'	R1	17	16.711453	'+Glc -Fe:Glc'	-1.804650782
Cz07g10030.t2	hxk1-2	'-Fe'	'-Glc'	R2	18	16.79955407	'+Glc -Fe:Glc'	-1.716549716
Cz07g10030.t2	hxk1-2	'-Fe'	'-Glc'	R4	20	16.92347918	'+Glc -Fe:Glc'	-1.592624604
Cz07g10030.t2	hxk1-1	'-Fe'	'-Glc'	R1	33	17.86963399	'+Glc -Fe:Glc'	-0.64646979
Cz07g10030.t2	hxk1-1	'-Fe'	'-Glc'	R2	34	18.04795873	'+Glc -Fe:Glc'	-0.468145047
Cz07g10030.t2	hxk1-1	'-Fe'	'-Glc'	R3	35	17.99333506	'+Glc -Fe:Glc'	-0.522768725
Cz07g10030.t2	hxk1-1	'-Fe'	'-Glc'	R4	36	18.00475351	'+Glc -Fe:Glc'	-0.511350271
Cz07g10030.t2	WT	'-Fe'	'+Glc'	R1	5	21.06511539	'+Glc -Fe:Glc'	2.549011609
Cz07g10030.t2	WT	'-Fe'	'+Glc'	R2	6	21.15275903	'+Glc -Fe:Glc'	2.636655243
Cz07g10030.t2	WT	'-Fe'	'+Glc'	R3	7	21.04159465	'+Glc -Fe:Glc'	2.525490866
Cz07g10030.t2	WT	'-Fe'	'+Glc'	R4	8	21.06208427	'+Glc -Fe:Glc'	2.545980493
Cz07g10030.t2	hxk1-2	'-Fe'	'+Glc'	R1	21	20.07780047	'+Glc -Fe:Glc'	1.561696689
Cz07g10030.t2	hxk1-2	'-Fe'	'+Glc'	R2	22	20.06527217	'+Glc -Fe:Glc'	1.549168387
Cz07g10030.t2	hxk1-2	'-Fe'	'+Glc'	R4	24	19.98162282	'+Glc -Fe:Glc'	1.465519034
Cz07g10030.t2	hxk1-1	'-Fe'	'+Glc'	R2	38	17.64987318	'+Glc -Fe:Glc'	-0.866230598
Cz07g10030.t2	hxk1-1	'-Fe'	'+Glc'	R3	39	17.55385385	'+Glc -Fe:Glc'	-0.962249933
Cz07g10030.t2	WT	'+Fe'	'-Glc'	R1	9	18.69527348	'+Glc -Fe:Glc'	0.179169696
Cz07g10030.t2	WT	'+Fe'	'-Glc'	R2	10	18.60121211	'+Glc -Fe:Glc'	0.085108331
Cz07g10030.t2	WT	'+Fe'	'-Glc'	R4	12	18.6674861	'+Glc -Fe:Glc'	0.151382321
Cz07g10030.t2	hxk1-2	'+Fe'	'-Glc'	R1	25	18.13520281	'+Glc -Fe:Glc'	-0.380900968
Cz07g10030.t2	hxk1-2	'+Fe'	'-Glc'	R2	26	18.25449091	'+Glc -Fe:Glc'	-0.261612874
Cz07g10030.t2	hxk1-2	'+Fe'	'-Glc'	R3	27	18.29787203	'+Glc -Fe:Glc'	-0.218231754
Cz07g10030.t2	hxk1-2	'+Fe'	'-Glc'	R4	28	18.25004613	'+Glc -Fe:Glc'	-0.266057654
Cz07g10030.t2	hxk1-1	'+Fe'	'-Glc'	R1	41	18.55817799	'+Glc -Fe:Glc'	0.042074206
Cz07g10030.t2	hxk1-1	'+Fe'	'-Glc'	R2	42	18.71813785	'+Glc -Fe:Glc'	0.202034069
Cz07g10030.t2	hxk1-1	'+Fe'	'-Glc'	R3	43	18.59867401	'+Glc -Fe:Glc'	0.082570231
Cz07g10030.t2	hxk1-1	'+Fe'	'-Glc'	R4	44	18.63338397	'+Glc -Fe:Glc'	0.117280192
Cz07g10030.t2	WT	'+Fe'	'+Glc'	R1	13	18.96353481	'+Glc -Fe:Glc'	0.447431031
Cz07g10030.t2	WT	'+Fe'	'+Glc'	R2	14	19.14117683	'+Glc -Fe:Glc'	0.625073048
Cz07g10030.t2	WT	'+Fe'	'+Glc'	R3	15	19.2270936	'+Glc -Fe:Glc'	0.710989816
Cz07g10030.t2	WT	'+Fe'	'+Glc'	R4	16	19.19143997	'+Glc -Fe:Glc'	0.675336188
Cz07g10030.t2	hxk1-2	'+Fe'	'+Glc'	R1	29	18.70363862	'+Glc -Fe:Glc'	0.187534841
Cz07g10030.t2	hxk1-2	'+Fe'	'+Glc'	R2	30	18.81255833	'+Glc -Fe:Glc'	0.29645455
Cz07g10030.t2	hxk1-2	'+Fe'	'+Glc'	R3	31	18.68791894	'+Glc -Fe:Glc'	0.171815155
Cz07g10030.t2	hxk1-2	'+Fe'	'+Glc'	R4	32	18.68584565	'+Glc -Fe:Glc'	0.169741872
Cz07g10030.t2	hxk1-1	'+Fe'	'+Glc'	R1	45	17.45187795	'+Glc -Fe:Glc'	-1.064225833
Cz07g10030.t2	hxk1-1	'+Fe'	'+Glc'	R2	46	17.38015889	'+Glc -Fe:Glc'	-1.135944896
Cz07g10030.t2	hxk1-1	'+Fe'	'+Glc'	R3	47	17.42084681	'+Glc -Fe:Glc'	-1.095256973
Cz07g10030.t2	hxk1-1	'+Fe'	'+Glc'	R4	48	17.47175361	'+Glc -Fe:Glc'	-1.044350171
Cz07g16050.t1	WT	'-Fe'	'-Glc'	R1	1	22.58038358	'+Glc -Fe:Glc'	-0.510333514
Cz07g16050.t1	WT	'-Fe'	'-Glc'	R2	2	22.78359245	'+Glc -Fe:Glc'	-0.307124643
Cz07g16050.t1	WT	'-Fe'	'-Glc'	R3	3	22.7711434	'+Glc -Fe:Glc'	-0.319573701
Cz07g16050.t1	WT	'-Fe'	'-Glc'	R4	4	22.72346743	'+Glc -Fe:Glc'	-0.367249672
Cz07g16050.t1	hxk1-2	'-Fe'	'-Glc'	R1	17	22.60730407	'+Glc -Fe:Glc'	-0.48341303
Cz07g16050.t1	hxk1-2	'-Fe'	'-Glc'	R2	18	22.62480622	'+Glc -Fe:Glc'	-0.465910882
Cz07g16050.t1	hxk1-2	'-Fe'	'-Glc'	R4	20	22.53712163	'+Glc -Fe:Glc'	-0.553595467
Cz07g16050.t1	hxk1-1	'-Fe'	'-Glc'	R1	33	23.53275353	'+Glc -Fe:Glc'	0.442036432
Cz07g16050.t1	hxk1-1	'-Fe'	'-Glc'	R2	34	23.46869662	'+Glc -Fe:Glc'	0.377979521
Cz07g16050.t1	hxk1-1	'-Fe'	'-Glc'	R3	35	23.59458561	'+Glc -Fe:Glc'	0.503868513
Cz07g16050.t1	hxk1-1	'-Fe'	'-Glc'	R4	36	23.41981017	'+Glc -Fe:Glc'	0.329093072
Cz07g16050.t1	WT	'-Fe'	'+Glc'	R1	5	24.73705929	'+Glc -Fe:Glc'	1.646342191
Cz07g16050.t1	WT	'-Fe'	'+Glc'	R2	6	24.78601294	'+Glc -Fe:Glc'	1.695295841
Cz07g16050.t1	WT	'-Fe'	'+Glc'	R3	7	24.83145045	'+Glc -Fe:Glc'	1.740733354
Cz07g16050.t1	WT	'-Fe'	'+Glc'	R4	8	24.87631401	'+Glc -Fe:Glc'	1.785596909
Cz07g16050.t1	hxk1-2	'-Fe'	'+Glc'	R1	21	23.76942509	'+Glc -Fe:Glc'	0.678707991
Cz07g16050.t1	hxk1-2	'-Fe'	'+Glc'	R2	22	23.7665506	'+Glc -Fe:Glc'	0.675833503
Cz07g16050.t1	hxk1-2	'-Fe'	'+Glc'	R4	24	23.67015167	'+Glc -Fe:Glc'	0.579434572
Cz07g16050.t1	hxk1-1	'-Fe'	'+Glc'	R2	38	23.01949676	'+Glc -Fe:Glc'	-0.071220335
Cz07g16050.t1	hxk1-1	'-Fe'	'+Glc'	R3	39	22.92294015	'+Glc -Fe:Glc'	-0.16777695
Cz07g16050.t1	WT	'+Fe'	'-Glc'	R1	9	22.79581364	'+Glc -Fe:Glc'	-0.294903454
Cz07g16050.t1	WT	'+Fe'	'-Glc'	R2	10	22.90616611	'+Glc -Fe:Glc'	-0.184550984
Cz07g16050.t1	WT	'+Fe'	'-Glc'	R4	12	22.98019085	'+Glc -Fe:Glc'	-0.110526248
Cz07g16050.t1	hxk1-2	'+Fe'	'-Glc'	R1	25	22.95966641	'+Glc -Fe:Glc'	-0.131050686
Cz07g16050.t1	hxk1-2	'+Fe'	'-Glc'	R2	26	22.87619453	'+Glc -Fe:Glc'	-0.21452257
Cz07g16050.t1	hxk1-2	'+Fe'	'-Glc'	R3	27	22.89223091	'+Glc -Fe:Glc'	-0.198486193
Cz07g16050.t1	hxk1-2	'+Fe'	'-Glc'	R4	28	22.99644034	'+Glc -Fe:Glc'	-0.094276755
Cz07g16050.t1	hxk1-1	'+Fe'	'-Glc'	R1	41	21.62960841	'+Glc -Fe:Glc'	-1.461108683
Cz07g16050.t1	hxk1-1	'+Fe'	'-Glc'	R2	42	21.55925694	'+Glc -Fe:Glc'	-1.531460153
Cz07g16050.t1	hxk1-1	'+Fe'	'-Glc'	R3	43	21.65563112	'+Glc -Fe:Glc'	-1.435085977
Cz07g16050.t1	hxk1-1	'+Fe'	'-Glc'	R4	44	21.63557752	'+Glc -Fe:Glc'	-1.455139574
Cz07g16050.t1	WT	'+Fe'	'+Glc'	R1	13	23.34520892	'+Glc -Fe:Glc'	0.254491822
Cz07g16050.t1	WT	'+Fe'	'+Glc'	R2	14	23.52898305	'+Glc -Fe:Glc'	0.438265952
Cz07g16050.t1	WT	'+Fe'	'+Glc'	R3	15	23.5960662	'+Glc -Fe:Glc'	0.505349101
Cz07g16050.t1	WT	'+Fe'	'+Glc'	R4	16	23.43352829	'+Glc -Fe:Glc'	0.342811193
Cz07g16050.t1	hxk1-2	'+Fe'	'+Glc'	R1	29	23.04757038	'+Glc -Fe:Glc'	-0.043146714
Cz07g16050.t1	hxk1-2	'+Fe'	'+Glc'	R2	30	22.98326	'+Glc -Fe:Glc'	-0.107457101
Cz07g16050.t1	hxk1-2	'+Fe'	'+Glc'	R3	31	22.94693545	'+Glc -Fe:Glc'	-0.143781647
Cz07g16050.t1	hxk1-2	'+Fe'	'+Glc'	R4	32	23.06491013	'+Glc -Fe:Glc'	-0.025806973
Cz07g16050.t1	hxk1-1	'+Fe'	'+Glc'	R1	45	22.72404635	'+Glc -Fe:Glc'	-0.366670749
Cz07g16050.t1	hxk1-1	'+Fe'	'+Glc'	R2	46	22.80276947	'+Glc -Fe:Glc'	-0.28794763
Cz07g16050.t1	hxk1-1	'+Fe'	'+Glc'	R3	47	22.74404678	'+Glc -Fe:Glc'	-0.346670319
Cz07g16050.t1	hxk1-1	'+Fe'	'+Glc'	R4	48	22.77366773	'+Glc -Fe:Glc'	-0.317049364
Cz07g18240.t1	WT	'-Fe'	'-Glc'	R1	1	18.53980564	'+Glc -Fe:Glc'	-1.737163024
Cz07g18240.t1	WT	'-Fe'	'-Glc'	R2	2	18.46896485	'+Glc -Fe:Glc'	-1.808003818
Cz07g18240.t1	WT	'-Fe'	'-Glc'	R3	3	18.48820892	'+Glc -Fe:Glc'	-1.788759746
Cz07g18240.t1	WT	'-Fe'	'-Glc'	R4	4	18.5586099	'+Glc -Fe:Glc'	-1.718358766
Cz07g18240.t1	hxk1-2	'-Fe'	'-Glc'	R1	17	19.07603063	'+Glc -Fe:Glc'	-1.200938033
Cz07g18240.t1	hxk1-2	'-Fe'	'-Glc'	R2	18	18.87626571	'+Glc -Fe:Glc'	-1.400702953
Cz07g18240.t1	hxk1-2	'-Fe'	'-Glc'	R4	20	18.99188688	'+Glc -Fe:Glc'	-1.285081784
Cz07g18240.t1	hxk1-1	'-Fe'	'-Glc'	R1	33	19.04586577	'+Glc -Fe:Glc'	-1.231102892
Cz07g18240.t1	hxk1-1	'-Fe'	'-Glc'	R2	34	19.0786629	'+Glc -Fe:Glc'	-1.198305763
Cz07g18240.t1	hxk1-1	'-Fe'	'-Glc'	R3	35	19.45688665	'+Glc -Fe:Glc'	-0.820082013
Cz07g18240.t1	hxk1-1	'-Fe'	'-Glc'	R4	36	19.04943112	'+Glc -Fe:Glc'	-1.227537547
Cz07g18240.t1	WT	'-Fe'	'+Glc'	R1	5	22.5593582	'+Glc -Fe:Glc'	2.282389539
Cz07g18240.t1	WT	'-Fe'	'+Glc'	R2	6	22.64178353	'+Glc -Fe:Glc'	2.364814861
Cz07g18240.t1	WT	'-Fe'	'+Glc'	R3	7	22.71566897	'+Glc -Fe:Glc'	2.438700301
Cz07g18240.t1	WT	'-Fe'	'+Glc'	R4	8	22.73119727	'+Glc -Fe:Glc'	2.454228601
Cz07g18240.t1	hxk1-2	'-Fe'	'+Glc'	R1	21	21.74331651	'+Glc -Fe:Glc'	1.466347842
Cz07g18240.t1	hxk1-2	'-Fe'	'+Glc'	R2	22	21.75874038	'+Glc -Fe:Glc'	1.481771713
Cz07g18240.t1	hxk1-2	'-Fe'	'+Glc'	R4	24	21.74448667	'+Glc -Fe:Glc'	1.467518005
Cz07g18240.t1	hxk1-1	'-Fe'	'+Glc'	R2	38	21.07102547	'+Glc -Fe:Glc'	0.794056801
Cz07g18240.t1	hxk1-1	'-Fe'	'+Glc'	R3	39	21.0211196	'+Glc -Fe:Glc'	0.74415094
Cz07g18240.t1	WT	'+Fe'	'-Glc'	R1	9	19.70643768	'+Glc -Fe:Glc'	-0.570530982
Cz07g18240.t1	WT	'+Fe'	'-Glc'	R2	10	19.5865846	'+Glc -Fe:Glc'	-0.69038406
Cz07g18240.t1	WT	'+Fe'	'-Glc'	R4	12	19.59736271	'+Glc -Fe:Glc'	-0.679605958
Cz07g18240.t1	hxk1-2	'+Fe'	'-Glc'	R1	25	20.15166413	'+Glc -Fe:Glc'	-0.125304538
Cz07g18240.t1	hxk1-2	'+Fe'	'-Glc'	R2	26	20.09442636	'+Glc -Fe:Glc'	-0.182542306
Cz07g18240.t1	hxk1-2	'+Fe'	'-Glc'	R3	27	19.9493479	'+Glc -Fe:Glc'	-0.327620761
Cz07g18240.t1	hxk1-2	'+Fe'	'-Glc'	R4	28	20.03419467	'+Glc -Fe:Glc'	-0.242773998
Cz07g18240.t1	hxk1-1	'+Fe'	'-Glc'	R1	41	20.16595493	'+Glc -Fe:Glc'	-0.111013737
Cz07g18240.t1	hxk1-1	'+Fe'	'-Glc'	R2	42	19.87656524	'+Glc -Fe:Glc'	-0.400403424
Cz07g18240.t1	hxk1-1	'+Fe'	'-Glc'	R3	43	19.73296898	'+Glc -Fe:Glc'	-0.543999682
Cz07g18240.t1	hxk1-1	'+Fe'	'-Glc'	R4	44	19.76525509	'+Glc -Fe:Glc'	-0.511713578
Cz07g18240.t1	WT	'+Fe'	'+Glc'	R1	13	20.10806172	'+Glc -Fe:Glc'	-0.168906942
Cz07g18240.t1	WT	'+Fe'	'+Glc'	R2	14	20.17008066	'+Glc -Fe:Glc'	-0.106888001
Cz07g18240.t1	WT	'+Fe'	'+Glc'	R3	15	20.00049495	'+Glc -Fe:Glc'	-0.27647371
Cz07g18240.t1	WT	'+Fe'	'+Glc'	R4	16	20.04071859	'+Glc -Fe:Glc'	-0.236250077
Cz07g18240.t1	hxk1-2	'+Fe'	'+Glc'	R1	29	20.32972618	'+Glc -Fe:Glc'	0.052757517
Cz07g18240.t1	hxk1-2	'+Fe'	'+Glc'	R2	30	20.34667977	'+Glc -Fe:Glc'	0.069711103
Cz07g18240.t1	hxk1-2	'+Fe'	'+Glc'	R3	31	20.39456443	'+Glc -Fe:Glc'	0.117595767
Cz07g18240.t1	hxk1-2	'+Fe'	'+Glc'	R4	32	20.39892353	'+Glc -Fe:Glc'	0.121954867
Cz07g18240.t1	hxk1-1	'+Fe'	'+Glc'	R1	45	21.49425139	'+Glc -Fe:Glc'	1.217282727
Cz07g18240.t1	hxk1-1	'+Fe'	'+Glc'	R2	46	21.28427421	'+Glc -Fe:Glc'	1.007305546
Cz07g18240.t1	hxk1-1	'+Fe'	'+Glc'	R3	47	21.57892925	'+Glc -Fe:Glc'	1.301960586
Cz07g18240.t1	hxk1-1	'+Fe'	'+Glc'	R4	48	21.48487004	'+Glc -Fe:Glc'	1.207901379
Cz07g26210.t1	WT	'-Fe'	'-Glc'	R1	1	19.95328683	'+Glc -Fe:Glc'	-1.230808199
Cz07g26210.t1	WT	'-Fe'	'-Glc'	R2	2	20.02194338	'+Glc -Fe:Glc'	-1.162151654
Cz07g26210.t1	WT	'-Fe'	'-Glc'	R3	3	19.58091307	'+Glc -Fe:Glc'	-1.603181967
Cz07g26210.t1	WT	'-Fe'	'-Glc'	R4	4	19.65111458	'+Glc -Fe:Glc'	-1.532980457
Cz07g26210.t1	hxk1-2	'-Fe'	'-Glc'	R1	17	21.12994285	'+Glc -Fe:Glc'	-0.054152178
Cz07g26210.t1	hxk1-2	'-Fe'	'-Glc'	R2	18	20.61043656	'+Glc -Fe:Glc'	-0.573658472
Cz07g26210.t1	hxk1-2	'-Fe'	'-Glc'	R4	20	20.98323076	'+Glc -Fe:Glc'	-0.200864273
Cz07g26210.t1	hxk1-1	'-Fe'	'-Glc'	R1	33	19.71984151	'+Glc -Fe:Glc'	-1.46425352
Cz07g26210.t1	hxk1-1	'-Fe'	'-Glc'	R2	34	19.69518133	'+Glc -Fe:Glc'	-1.488913705
Cz07g26210.t1	hxk1-1	'-Fe'	'-Glc'	R3	35	20.100595	'+Glc -Fe:Glc'	-1.083500037
Cz07g26210.t1	hxk1-1	'-Fe'	'-Glc'	R4	36	19.634235	'+Glc -Fe:Glc'	-1.549860033
Cz07g26210.t1	WT	'-Fe'	'+Glc'	R1	5	22.53741684	'+Glc -Fe:Glc'	1.353321807
Cz07g26210.t1	WT	'-Fe'	'+Glc'	R2	6	22.77765016	'+Glc -Fe:Glc'	1.593555128
Cz07g26210.t1	WT	'-Fe'	'+Glc'	R3	7	22.45839594	'+Glc -Fe:Glc'	1.274300909
Cz07g26210.t1	WT	'-Fe'	'+Glc'	R4	8	22.48039151	'+Glc -Fe:Glc'	1.296296479
Cz07g26210.t1	hxk1-2	'-Fe'	'+Glc'	R1	21	22.0690955	'+Glc -Fe:Glc'	0.885000463
Cz07g26210.t1	hxk1-2	'-Fe'	'+Glc'	R2	22	21.82360025	'+Glc -Fe:Glc'	0.639505217
Cz07g26210.t1	hxk1-2	'-Fe'	'+Glc'	R4	24	21.65803237	'+Glc -Fe:Glc'	0.473937337
Cz07g26210.t1	hxk1-1	'-Fe'	'+Glc'	R2	38	20.63093252	'+Glc -Fe:Glc'	-0.553162509
Cz07g26210.t1	hxk1-1	'-Fe'	'+Glc'	R3	39	20.90817971	'+Glc -Fe:Glc'	-0.275915325
Cz07g26210.t1	WT	'+Fe'	'-Glc'	R1	9	21.39367066	'+Glc -Fe:Glc'	0.209575632
Cz07g26210.t1	WT	'+Fe'	'-Glc'	R2	10	21.43606551	'+Glc -Fe:Glc'	0.251970473
Cz07g26210.t1	WT	'+Fe'	'-Glc'	R4	12	21.40887068	'+Glc -Fe:Glc'	0.22477565
Cz07g26210.t1	hxk1-2	'+Fe'	'-Glc'	R1	25	21.55658154	'+Glc -Fe:Glc'	0.372486504
Cz07g26210.t1	hxk1-2	'+Fe'	'-Glc'	R2	26	21.6308113	'+Glc -Fe:Glc'	0.446716265
Cz07g26210.t1	hxk1-2	'+Fe'	'-Glc'	R3	27	21.64896776	'+Glc -Fe:Glc'	0.464872732
Cz07g26210.t1	hxk1-2	'+Fe'	'-Glc'	R4	28	22.18119491	'+Glc -Fe:Glc'	0.997099875
Cz07g26210.t1	hxk1-1	'+Fe'	'-Glc'	R1	41	20.97285838	'+Glc -Fe:Glc'	-0.21123665
Cz07g26210.t1	hxk1-1	'+Fe'	'-Glc'	R2	42	21.36512038	'+Glc -Fe:Glc'	0.181025347
Cz07g26210.t1	hxk1-1	'+Fe'	'-Glc'	R3	43	21.0878617	'+Glc -Fe:Glc'	-0.096233328
Cz07g26210.t1	hxk1-1	'+Fe'	'-Glc'	R4	44	21.28003716	'+Glc -Fe:Glc'	0.095942126
Cz07g26210.t1	WT	'+Fe'	'+Glc'	R1	13	21.78186335	'+Glc -Fe:Glc'	0.597768317
Cz07g26210.t1	WT	'+Fe'	'+Glc'	R2	14	21.56733078	'+Glc -Fe:Glc'	0.383235752
Cz07g26210.t1	WT	'+Fe'	'+Glc'	R3	15	21.78252785	'+Glc -Fe:Glc'	0.598432819
Cz07g26210.t1	WT	'+Fe'	'+Glc'	R4	16	21.76695831	'+Glc -Fe:Glc'	0.582863281
Cz07g26210.t1	hxk1-2	'+Fe'	'+Glc'	R1	29	22.06090783	'+Glc -Fe:Glc'	0.876812795
Cz07g26210.t1	hxk1-2	'+Fe'	'+Glc'	R2	30	21.79145923	'+Glc -Fe:Glc'	0.607364195
Cz07g26210.t1	hxk1-2	'+Fe'	'+Glc'	R3	31	22.11989436	'+Glc -Fe:Glc'	0.935799328
Cz07g26210.t1	hxk1-2	'+Fe'	'+Glc'	R4	32	21.60896197	'+Glc -Fe:Glc'	0.424866938
Cz07g26210.t1	hxk1-1	'+Fe'	'+Glc'	R1	45	20.56945337	'+Glc -Fe:Glc'	-0.614641665
Cz07g26210.t1	hxk1-1	'+Fe'	'+Glc'	R2	46	20.3950377	'+Glc -Fe:Glc'	-0.78905733
Cz07g26210.t1	hxk1-1	'+Fe'	'+Glc'	R3	47	20.51851933	'+Glc -Fe:Glc'	-0.665575706
Cz07g26210.t1	hxk1-1	'+Fe'	'+Glc'	R4	48	20.56671667	'+Glc -Fe:Glc'	-0.617378361
Cz07g32160.t1	WT	'-Fe'	'-Glc'	R1	1	NA	'+Glc -Fe:Glc'	NA
Cz07g32160.t1	WT	'-Fe'	'-Glc'	R2	2	NA	'+Glc -Fe:Glc'	NA
Cz07g32160.t1	WT	'-Fe'	'-Glc'	R3	3	NA	'+Glc -Fe:Glc'	NA
Cz07g32160.t1	WT	'-Fe'	'-Glc'	R4	4	NA	'+Glc -Fe:Glc'	NA
Cz07g32160.t1	hxk1-2	'-Fe'	'-Glc'	R1	17	NA	'+Glc -Fe:Glc'	NA
Cz07g32160.t1	hxk1-2	'-Fe'	'-Glc'	R2	18	NA	'+Glc -Fe:Glc'	NA
Cz07g32160.t1	hxk1-2	'-Fe'	'-Glc'	R4	20	NA	'+Glc -Fe:Glc'	NA
Cz07g32160.t1	hxk1-1	'-Fe'	'-Glc'	R1	33	18.17787572	'+Glc -Fe:Glc'	NA
Cz07g32160.t1	hxk1-1	'-Fe'	'-Glc'	R2	34	18.02629172	'+Glc -Fe:Glc'	NA
Cz07g32160.t1	hxk1-1	'-Fe'	'-Glc'	R3	35	17.81233602	'+Glc -Fe:Glc'	NA
Cz07g32160.t1	hxk1-1	'-Fe'	'-Glc'	R4	36	18.29925284	'+Glc -Fe:Glc'	NA
Cz07g32160.t1	WT	'-Fe'	'+Glc'	R1	5	19.10047961	'+Glc -Fe:Glc'	NA
Cz07g32160.t1	WT	'-Fe'	'+Glc'	R2	6	18.95144109	'+Glc -Fe:Glc'	NA
Cz07g32160.t1	WT	'-Fe'	'+Glc'	R3	7	19.3985054	'+Glc -Fe:Glc'	NA
Cz07g32160.t1	WT	'-Fe'	'+Glc'	R4	8	19.45317413	'+Glc -Fe:Glc'	NA
Cz07g32160.t1	hxk1-2	'-Fe'	'+Glc'	R1	21	17.99653748	'+Glc -Fe:Glc'	NA
Cz07g32160.t1	hxk1-2	'-Fe'	'+Glc'	R2	22	17.91978945	'+Glc -Fe:Glc'	NA
Cz07g32160.t1	hxk1-2	'-Fe'	'+Glc'	R4	24	17.59970882	'+Glc -Fe:Glc'	NA
Cz07g32160.t1	hxk1-1	'-Fe'	'+Glc'	R2	38	14.92718317	'+Glc -Fe:Glc'	NA
Cz07g32160.t1	hxk1-1	'-Fe'	'+Glc'	R3	39	15.19274183	'+Glc -Fe:Glc'	NA
Cz07g32160.t1	WT	'+Fe'	'-Glc'	R1	9	16.36875907	'+Glc -Fe:Glc'	NA
Cz07g32160.t1	WT	'+Fe'	'-Glc'	R2	10	16.60554232	'+Glc -Fe:Glc'	NA
Cz07g32160.t1	WT	'+Fe'	'-Glc'	R4	12	16.02944084	'+Glc -Fe:Glc'	NA
Cz07g32160.t1	hxk1-2	'+Fe'	'-Glc'	R1	25	16.54297336	'+Glc -Fe:Glc'	NA
Cz07g32160.t1	hxk1-2	'+Fe'	'-Glc'	R2	26	17.11479344	'+Glc -Fe:Glc'	NA
Cz07g32160.t1	hxk1-2	'+Fe'	'-Glc'	R3	27	16.83786059	'+Glc -Fe:Glc'	NA
Cz07g32160.t1	hxk1-2	'+Fe'	'-Glc'	R4	28	16.52575026	'+Glc -Fe:Glc'	NA
Cz07g32160.t1	hxk1-1	'+Fe'	'-Glc'	R1	41	16.84145766	'+Glc -Fe:Glc'	NA
Cz07g32160.t1	hxk1-1	'+Fe'	'-Glc'	R2	42	16.87777072	'+Glc -Fe:Glc'	NA
Cz07g32160.t1	hxk1-1	'+Fe'	'-Glc'	R3	43	17.02252128	'+Glc -Fe:Glc'	NA
Cz07g32160.t1	hxk1-1	'+Fe'	'-Glc'	R4	44	16.71248796	'+Glc -Fe:Glc'	NA
Cz07g32160.t1	WT	'+Fe'	'+Glc'	R1	13	15.58258721	'+Glc -Fe:Glc'	NA
Cz07g32160.t1	WT	'+Fe'	'+Glc'	R2	14	15.59245446	'+Glc -Fe:Glc'	NA
Cz07g32160.t1	WT	'+Fe'	'+Glc'	R3	15	15.70565587	'+Glc -Fe:Glc'	NA
Cz07g32160.t1	WT	'+Fe'	'+Glc'	R4	16	15.83514488	'+Glc -Fe:Glc'	NA
Cz07g32160.t1	hxk1-2	'+Fe'	'+Glc'	R1	29	15.67926822	'+Glc -Fe:Glc'	NA
Cz07g32160.t1	hxk1-2	'+Fe'	'+Glc'	R2	30	15.66492183	'+Glc -Fe:Glc'	NA
Cz07g32160.t1	hxk1-2	'+Fe'	'+Glc'	R3	31	16.04060086	'+Glc -Fe:Glc'	NA
Cz07g32160.t1	hxk1-2	'+Fe'	'+Glc'	R4	32	15.85842356	'+Glc -Fe:Glc'	NA
Cz07g32160.t1	hxk1-1	'+Fe'	'+Glc'	R1	45	NA	'+Glc -Fe:Glc'	NA
Cz07g32160.t1	hxk1-1	'+Fe'	'+Glc'	R2	46	NA	'+Glc -Fe:Glc'	NA
Cz07g32160.t1	hxk1-1	'+Fe'	'+Glc'	R3	47	NA	'+Glc -Fe:Glc'	NA
Cz07g32160.t1	hxk1-1	'+Fe'	'+Glc'	R4	48	NA	'+Glc -Fe:Glc'	NA
Cz08g07150.t1	WT	'-Fe'	'-Glc'	R1	1	22.80295948	'+Glc -Fe:Glc'	-0.471642066
Cz08g07150.t1	WT	'-Fe'	'-Glc'	R2	2	22.91777216	'+Glc -Fe:Glc'	-0.356829391
Cz08g07150.t1	WT	'-Fe'	'-Glc'	R3	3	22.71765157	'+Glc -Fe:Glc'	-0.556949983
Cz08g07150.t1	WT	'-Fe'	'-Glc'	R4	4	22.63770436	'+Glc -Fe:Glc'	-0.636897185
Cz08g07150.t1	hxk1-2	'-Fe'	'-Glc'	R1	17	22.46739614	'+Glc -Fe:Glc'	-0.807205414
Cz08g07150.t1	hxk1-2	'-Fe'	'-Glc'	R2	18	22.45378508	'+Glc -Fe:Glc'	-0.82081647
Cz08g07150.t1	hxk1-2	'-Fe'	'-Glc'	R4	20	22.54644467	'+Glc -Fe:Glc'	-0.728156878
Cz08g07150.t1	hxk1-1	'-Fe'	'-Glc'	R1	33	23.20241038	'+Glc -Fe:Glc'	-0.072191166
Cz08g07150.t1	hxk1-1	'-Fe'	'-Glc'	R2	34	23.22245887	'+Glc -Fe:Glc'	-0.052142679
Cz08g07150.t1	hxk1-1	'-Fe'	'-Glc'	R3	35	23.10799279	'+Glc -Fe:Glc'	-0.166608759
Cz08g07150.t1	hxk1-1	'-Fe'	'-Glc'	R4	36	23.05067432	'+Glc -Fe:Glc'	-0.223927232
Cz08g07150.t1	WT	'-Fe'	'+Glc'	R1	5	24.58291296	'+Glc -Fe:Glc'	1.308311413
Cz08g07150.t1	WT	'-Fe'	'+Glc'	R2	6	24.45490383	'+Glc -Fe:Glc'	1.180302284
Cz08g07150.t1	WT	'-Fe'	'+Glc'	R3	7	24.60126521	'+Glc -Fe:Glc'	1.326663661
Cz08g07150.t1	WT	'-Fe'	'+Glc'	R4	8	24.58188835	'+Glc -Fe:Glc'	1.307286801
Cz08g07150.t1	hxk1-2	'-Fe'	'+Glc'	R1	21	23.67058394	'+Glc -Fe:Glc'	0.39598239
Cz08g07150.t1	hxk1-2	'-Fe'	'+Glc'	R2	22	23.5850222	'+Glc -Fe:Glc'	0.310420653
Cz08g07150.t1	hxk1-2	'-Fe'	'+Glc'	R4	24	23.58377938	'+Glc -Fe:Glc'	0.309177834
Cz08g07150.t1	hxk1-1	'-Fe'	'+Glc'	R2	38	23.37225258	'+Glc -Fe:Glc'	0.097651029
Cz08g07150.t1	hxk1-1	'-Fe'	'+Glc'	R3	39	23.28233408	'+Glc -Fe:Glc'	0.007732529
Cz08g07150.t1	WT	'+Fe'	'-Glc'	R1	9	22.71880533	'+Glc -Fe:Glc'	-0.555796221
Cz08g07150.t1	WT	'+Fe'	'-Glc'	R2	10	22.9519605	'+Glc -Fe:Glc'	-0.322641054
Cz08g07150.t1	WT	'+Fe'	'-Glc'	R4	12	22.7233326	'+Glc -Fe:Glc'	-0.551268948
Cz08g07150.t1	hxk1-2	'+Fe'	'-Glc'	R1	25	23.21360334	'+Glc -Fe:Glc'	-0.060998207
Cz08g07150.t1	hxk1-2	'+Fe'	'-Glc'	R2	26	23.19974652	'+Glc -Fe:Glc'	-0.074855027
Cz08g07150.t1	hxk1-2	'+Fe'	'-Glc'	R3	27	23.17788456	'+Glc -Fe:Glc'	-0.096716992
Cz08g07150.t1	hxk1-2	'+Fe'	'-Glc'	R4	28	23.12335023	'+Glc -Fe:Glc'	-0.151251315
Cz08g07150.t1	hxk1-1	'+Fe'	'-Glc'	R1	41	23.20160381	'+Glc -Fe:Glc'	-0.072997744
Cz08g07150.t1	hxk1-1	'+Fe'	'-Glc'	R2	42	23.12165542	'+Glc -Fe:Glc'	-0.152946126
Cz08g07150.t1	hxk1-1	'+Fe'	'-Glc'	R3	43	23.06660202	'+Glc -Fe:Glc'	-0.207999526
Cz08g07150.t1	hxk1-1	'+Fe'	'-Glc'	R4	44	23.00786174	'+Glc -Fe:Glc'	-0.266739807
Cz08g07150.t1	WT	'+Fe'	'+Glc'	R1	13	23.54031182	'+Glc -Fe:Glc'	0.265710272
Cz08g07150.t1	WT	'+Fe'	'+Glc'	R2	14	23.53331126	'+Glc -Fe:Glc'	0.258709715
Cz08g07150.t1	WT	'+Fe'	'+Glc'	R3	15	23.45016485	'+Glc -Fe:Glc'	0.175563302
Cz08g07150.t1	WT	'+Fe'	'+Glc'	R4	16	23.41460951	'+Glc -Fe:Glc'	0.140007965
Cz08g07150.t1	hxk1-2	'+Fe'	'+Glc'	R1	29	23.28110899	'+Glc -Fe:Glc'	0.00650744
Cz08g07150.t1	hxk1-2	'+Fe'	'+Glc'	R2	30	23.26642487	'+Glc -Fe:Glc'	-0.008176675
Cz08g07150.t1	hxk1-2	'+Fe'	'+Glc'	R3	31	23.29465762	'+Glc -Fe:Glc'	0.020056071
Cz08g07150.t1	hxk1-2	'+Fe'	'+Glc'	R4	32	23.44200948	'+Glc -Fe:Glc'	0.167407931
Cz08g07150.t1	hxk1-1	'+Fe'	'+Glc'	R1	45	23.27072918	'+Glc -Fe:Glc'	-0.003872373
Cz08g07150.t1	hxk1-1	'+Fe'	'+Glc'	R2	46	23.32586979	'+Glc -Fe:Glc'	0.051268245
Cz08g07150.t1	hxk1-1	'+Fe'	'+Glc'	R3	47	23.30986944	'+Glc -Fe:Glc'	0.035267887
Cz08g07150.t1	hxk1-1	'+Fe'	'+Glc'	R4	48	23.33020136	'+Glc -Fe:Glc'	0.055599813
Cz08g08030.t1	WT	'-Fe'	'-Glc'	R1	1	20.42850727	'+Glc -Fe:Glc'	-0.238558547
Cz08g08030.t1	WT	'-Fe'	'-Glc'	R2	2	20.66465966	'+Glc -Fe:Glc'	-0.002406156
Cz08g08030.t1	WT	'-Fe'	'-Glc'	R3	3	20.58195911	'+Glc -Fe:Glc'	-0.085106707
Cz08g08030.t1	WT	'-Fe'	'-Glc'	R4	4	20.54060704	'+Glc -Fe:Glc'	-0.12645877
Cz08g08030.t1	hxk1-2	'-Fe'	'-Glc'	R1	17	20.1512992	'+Glc -Fe:Glc'	-0.515766611
Cz08g08030.t1	hxk1-2	'-Fe'	'-Glc'	R2	18	20.14859449	'+Glc -Fe:Glc'	-0.51847132
Cz08g08030.t1	hxk1-2	'-Fe'	'-Glc'	R4	20	20.08837469	'+Glc -Fe:Glc'	-0.578691119
Cz08g08030.t1	hxk1-1	'-Fe'	'-Glc'	R1	33	17.39409987	'+Glc -Fe:Glc'	-3.272965946
Cz08g08030.t1	hxk1-1	'-Fe'	'-Glc'	R2	34	17.64945863	'+Glc -Fe:Glc'	-3.017607179
Cz08g08030.t1	hxk1-1	'-Fe'	'-Glc'	R3	35	17.49143475	'+Glc -Fe:Glc'	-3.175631057
Cz08g08030.t1	hxk1-1	'-Fe'	'-Glc'	R4	36	17.21607525	'+Glc -Fe:Glc'	-3.450990565
Cz08g08030.t1	WT	'-Fe'	'+Glc'	R1	5	22.783069	'+Glc -Fe:Glc'	2.116003189
Cz08g08030.t1	WT	'-Fe'	'+Glc'	R2	6	22.79159744	'+Glc -Fe:Glc'	2.124531625
Cz08g08030.t1	WT	'-Fe'	'+Glc'	R3	7	22.75700968	'+Glc -Fe:Glc'	2.089943872
Cz08g08030.t1	WT	'-Fe'	'+Glc'	R4	8	22.71457147	'+Glc -Fe:Glc'	2.047505655
Cz08g08030.t1	hxk1-2	'-Fe'	'+Glc'	R1	21	21.87305622	'+Glc -Fe:Glc'	1.205990412
Cz08g08030.t1	hxk1-2	'-Fe'	'+Glc'	R2	22	21.84528346	'+Glc -Fe:Glc'	1.178217648
Cz08g08030.t1	hxk1-2	'-Fe'	'+Glc'	R4	24	22.00168013	'+Glc -Fe:Glc'	1.334614313
Cz08g08030.t1	hxk1-1	'-Fe'	'+Glc'	R2	38	21.50255943	'+Glc -Fe:Glc'	0.835493616
Cz08g08030.t1	hxk1-1	'-Fe'	'+Glc'	R3	39	21.42048511	'+Glc -Fe:Glc'	0.753419298
Cz08g08030.t1	WT	'+Fe'	'-Glc'	R1	9	21.32520096	'+Glc -Fe:Glc'	0.658135152
Cz08g08030.t1	WT	'+Fe'	'-Glc'	R2	10	21.45343829	'+Glc -Fe:Glc'	0.786372475
Cz08g08030.t1	WT	'+Fe'	'-Glc'	R4	12	21.30848686	'+Glc -Fe:Glc'	0.641421047
Cz08g08030.t1	hxk1-2	'+Fe'	'-Glc'	R1	25	20.78391201	'+Glc -Fe:Glc'	0.116846194
Cz08g08030.t1	hxk1-2	'+Fe'	'-Glc'	R2	26	20.8296363	'+Glc -Fe:Glc'	0.162570486
Cz08g08030.t1	hxk1-2	'+Fe'	'-Glc'	R3	27	20.76988183	'+Glc -Fe:Glc'	0.102816023
Cz08g08030.t1	hxk1-2	'+Fe'	'-Glc'	R4	28	20.76777622	'+Glc -Fe:Glc'	0.100710409
Cz08g08030.t1	hxk1-1	'+Fe'	'-Glc'	R1	41	20.15728695	'+Glc -Fe:Glc'	-0.509778859
Cz08g08030.t1	hxk1-1	'+Fe'	'-Glc'	R2	42	20.03266121	'+Glc -Fe:Glc'	-0.634404601
Cz08g08030.t1	hxk1-1	'+Fe'	'-Glc'	R3	43	20.07060673	'+Glc -Fe:Glc'	-0.596459079
Cz08g08030.t1	hxk1-1	'+Fe'	'-Glc'	R4	44	20.09963796	'+Glc -Fe:Glc'	-0.567427849
Cz08g08030.t1	WT	'+Fe'	'+Glc'	R1	13	21.28323028	'+Glc -Fe:Glc'	0.616164463
Cz08g08030.t1	WT	'+Fe'	'+Glc'	R2	14	21.31583233	'+Glc -Fe:Glc'	0.648766519
Cz08g08030.t1	WT	'+Fe'	'+Glc'	R3	15	21.49568463	'+Glc -Fe:Glc'	0.82861882
Cz08g08030.t1	WT	'+Fe'	'+Glc'	R4	16	21.40118415	'+Glc -Fe:Glc'	0.734118338
Cz08g08030.t1	hxk1-2	'+Fe'	'+Glc'	R1	29	21.09643648	'+Glc -Fe:Glc'	0.429370671
Cz08g08030.t1	hxk1-2	'+Fe'	'+Glc'	R2	30	21.07124966	'+Glc -Fe:Glc'	0.404183852
Cz08g08030.t1	hxk1-2	'+Fe'	'+Glc'	R3	31	20.96952885	'+Glc -Fe:Glc'	0.302463036
Cz08g08030.t1	hxk1-2	'+Fe'	'+Glc'	R4	32	21.02194522	'+Glc -Fe:Glc'	0.354879406
Cz08g08030.t1	hxk1-1	'+Fe'	'+Glc'	R1	45	19.85062261	'+Glc -Fe:Glc'	-0.816443199
Cz08g08030.t1	hxk1-1	'+Fe'	'+Glc'	R2	46	19.85231994	'+Glc -Fe:Glc'	-0.814745872
Cz08g08030.t1	hxk1-1	'+Fe'	'+Glc'	R3	47	19.844208	'+Glc -Fe:Glc'	-0.822857808
Cz08g08030.t1	hxk1-1	'+Fe'	'+Glc'	R4	48	19.83868054	'+Glc -Fe:Glc'	-0.828385274
Cz08g08190.t1	WT	'-Fe'	'-Glc'	R1	1	20.07978568	'+Glc -Fe:Glc'	-1.158192435
Cz08g08190.t1	WT	'-Fe'	'-Glc'	R2	2	20.43437784	'+Glc -Fe:Glc'	-0.803600277
Cz08g08190.t1	WT	'-Fe'	'-Glc'	R3	3	20.20007352	'+Glc -Fe:Glc'	-1.0379046
Cz08g08190.t1	WT	'-Fe'	'-Glc'	R4	4	20.04500754	'+Glc -Fe:Glc'	-1.192970572
Cz08g08190.t1	hxk1-2	'-Fe'	'-Glc'	R1	17	19.76606303	'+Glc -Fe:Glc'	-1.471915087
Cz08g08190.t1	hxk1-2	'-Fe'	'-Glc'	R2	18	19.80307471	'+Glc -Fe:Glc'	-1.434903406
Cz08g08190.t1	hxk1-2	'-Fe'	'-Glc'	R4	20	19.6431397	'+Glc -Fe:Glc'	-1.594838416
Cz08g08190.t1	hxk1-1	'-Fe'	'-Glc'	R1	33	19.06729125	'+Glc -Fe:Glc'	-2.170686863
Cz08g08190.t1	hxk1-1	'-Fe'	'-Glc'	R2	34	18.92765951	'+Glc -Fe:Glc'	-2.310318604
Cz08g08190.t1	hxk1-1	'-Fe'	'-Glc'	R3	35	18.81309328	'+Glc -Fe:Glc'	-2.424884839
Cz08g08190.t1	hxk1-1	'-Fe'	'-Glc'	R4	36	18.89599695	'+Glc -Fe:Glc'	-2.341981168
Cz08g08190.t1	WT	'-Fe'	'+Glc'	R1	5	23.19137904	'+Glc -Fe:Glc'	1.953400919
Cz08g08190.t1	WT	'-Fe'	'+Glc'	R2	6	23.28449802	'+Glc -Fe:Glc'	2.046519903
Cz08g08190.t1	WT	'-Fe'	'+Glc'	R3	7	23.26456948	'+Glc -Fe:Glc'	2.026591362
Cz08g08190.t1	WT	'-Fe'	'+Glc'	R4	8	23.18720771	'+Glc -Fe:Glc'	1.949229594
Cz08g08190.t1	hxk1-2	'-Fe'	'+Glc'	R1	21	22.58444142	'+Glc -Fe:Glc'	1.346463299
Cz08g08190.t1	hxk1-2	'-Fe'	'+Glc'	R2	22	22.60684086	'+Glc -Fe:Glc'	1.368862741
Cz08g08190.t1	hxk1-2	'-Fe'	'+Glc'	R4	24	22.63532578	'+Glc -Fe:Glc'	1.397347662
Cz08g08190.t1	hxk1-1	'-Fe'	'+Glc'	R2	38	20.89033064	'+Glc -Fe:Glc'	-0.347647478
Cz08g08190.t1	hxk1-1	'-Fe'	'+Glc'	R3	39	20.76921657	'+Glc -Fe:Glc'	-0.468761547
Cz08g08190.t1	WT	'+Fe'	'-Glc'	R1	9	21.45378819	'+Glc -Fe:Glc'	0.215810077
Cz08g08190.t1	WT	'+Fe'	'-Glc'	R2	10	21.73861381	'+Glc -Fe:Glc'	0.500635696
Cz08g08190.t1	WT	'+Fe'	'-Glc'	R4	12	21.56049559	'+Glc -Fe:Glc'	0.322517468
Cz08g08190.t1	hxk1-2	'+Fe'	'-Glc'	R1	25	21.55173712	'+Glc -Fe:Glc'	0.313759001
Cz08g08190.t1	hxk1-2	'+Fe'	'-Glc'	R2	26	21.65005053	'+Glc -Fe:Glc'	0.412072417
Cz08g08190.t1	hxk1-2	'+Fe'	'-Glc'	R3	27	21.61262908	'+Glc -Fe:Glc'	0.374650966
Cz08g08190.t1	hxk1-2	'+Fe'	'-Glc'	R4	28	21.5792487	'+Glc -Fe:Glc'	0.341270588
Cz08g08190.t1	hxk1-1	'+Fe'	'-Glc'	R1	41	22.11246787	'+Glc -Fe:Glc'	0.874489749
Cz08g08190.t1	hxk1-1	'+Fe'	'-Glc'	R2	42	21.88700947	'+Glc -Fe:Glc'	0.649031354
Cz08g08190.t1	hxk1-1	'+Fe'	'-Glc'	R3	43	21.86542094	'+Glc -Fe:Glc'	0.62744282
Cz08g08190.t1	hxk1-1	'+Fe'	'-Glc'	R4	44	21.88345961	'+Glc -Fe:Glc'	0.645481493
Cz08g08190.t1	WT	'+Fe'	'+Glc'	R1	13	21.42657321	'+Glc -Fe:Glc'	0.188595097
Cz08g08190.t1	WT	'+Fe'	'+Glc'	R2	14	21.47889308	'+Glc -Fe:Glc'	0.240914966
Cz08g08190.t1	WT	'+Fe'	'+Glc'	R3	15	21.41106478	'+Glc -Fe:Glc'	0.173086663
Cz08g08190.t1	WT	'+Fe'	'+Glc'	R4	16	21.45130644	'+Glc -Fe:Glc'	0.213328322
Cz08g08190.t1	hxk1-2	'+Fe'	'+Glc'	R1	29	21.06477286	'+Glc -Fe:Glc'	-0.173205255
Cz08g08190.t1	hxk1-2	'+Fe'	'+Glc'	R2	30	21.07604202	'+Glc -Fe:Glc'	-0.161936098
Cz08g08190.t1	hxk1-2	'+Fe'	'+Glc'	R3	31	20.97458635	'+Glc -Fe:Glc'	-0.26339177
Cz08g08190.t1	hxk1-2	'+Fe'	'+Glc'	R4	32	21.48044883	'+Glc -Fe:Glc'	0.242470712
Cz08g08190.t1	hxk1-1	'+Fe'	'+Glc'	R1	45	21.49573465	'+Glc -Fe:Glc'	0.257756537
Cz08g08190.t1	hxk1-1	'+Fe'	'+Glc'	R2	46	21.51496918	'+Glc -Fe:Glc'	0.276991065
Cz08g08190.t1	hxk1-1	'+Fe'	'+Glc'	R3	47	21.45651294	'+Glc -Fe:Glc'	0.218534827
Cz08g08190.t1	hxk1-1	'+Fe'	'+Glc'	R4	48	21.41786123	'+Glc -Fe:Glc'	0.179883116
Cz08g13080.t1	WT	'-Fe'	'-Glc'	R1	1	19.77653916	'+Glc -Fe:Glc'	-0.912297707
Cz08g13080.t1	WT	'-Fe'	'-Glc'	R2	2	19.7019758	'+Glc -Fe:Glc'	-0.986861068
Cz08g13080.t1	WT	'-Fe'	'-Glc'	R3	3	19.74358369	'+Glc -Fe:Glc'	-0.945253181
Cz08g13080.t1	WT	'-Fe'	'-Glc'	R4	4	19.70735247	'+Glc -Fe:Glc'	-0.981484397
Cz08g13080.t1	hxk1-2	'-Fe'	'-Glc'	R1	17	19.32499197	'+Glc -Fe:Glc'	-1.363844899
Cz08g13080.t1	hxk1-2	'-Fe'	'-Glc'	R2	18	19.53185888	'+Glc -Fe:Glc'	-1.156977989
Cz08g13080.t1	hxk1-2	'-Fe'	'-Glc'	R4	20	19.50175169	'+Glc -Fe:Glc'	-1.187085181
Cz08g13080.t1	hxk1-1	'-Fe'	'-Glc'	R1	33	21.01887588	'+Glc -Fe:Glc'	0.330039013
Cz08g13080.t1	hxk1-1	'-Fe'	'-Glc'	R2	34	20.89556167	'+Glc -Fe:Glc'	0.206724805
Cz08g13080.t1	hxk1-1	'-Fe'	'-Glc'	R3	35	20.69398135	'+Glc -Fe:Glc'	0.005144482
Cz08g13080.t1	hxk1-1	'-Fe'	'-Glc'	R4	36	20.84265249	'+Glc -Fe:Glc'	0.153815627
Cz08g13080.t1	WT	'-Fe'	'+Glc'	R1	5	22.23405189	'+Glc -Fe:Glc'	1.545215018
Cz08g13080.t1	WT	'-Fe'	'+Glc'	R2	6	21.98734574	'+Glc -Fe:Glc'	1.298508872
Cz08g13080.t1	WT	'-Fe'	'+Glc'	R3	7	21.97402057	'+Glc -Fe:Glc'	1.285183707
Cz08g13080.t1	WT	'-Fe'	'+Glc'	R4	8	22.03043306	'+Glc -Fe:Glc'	1.341596189
Cz08g13080.t1	hxk1-2	'-Fe'	'+Glc'	R1	21	21.03578861	'+Glc -Fe:Glc'	0.346951742
Cz08g13080.t1	hxk1-2	'-Fe'	'+Glc'	R2	22	20.95463432	'+Glc -Fe:Glc'	0.265797451
Cz08g13080.t1	hxk1-2	'-Fe'	'+Glc'	R4	24	21.07614804	'+Glc -Fe:Glc'	0.387311169
Cz08g13080.t1	hxk1-1	'-Fe'	'+Glc'	R2	38	19.30937428	'+Glc -Fe:Glc'	-1.379462589
Cz08g13080.t1	hxk1-1	'-Fe'	'+Glc'	R3	39	19.40726408	'+Glc -Fe:Glc'	-1.281572786
Cz08g13080.t1	WT	'+Fe'	'-Glc'	R1	9	21.09013147	'+Glc -Fe:Glc'	0.401294599
Cz08g13080.t1	WT	'+Fe'	'-Glc'	R2	10	20.9991868	'+Glc -Fe:Glc'	0.310349932
Cz08g13080.t1	WT	'+Fe'	'-Glc'	R4	12	20.99048341	'+Glc -Fe:Glc'	0.301646539
Cz08g13080.t1	hxk1-2	'+Fe'	'-Glc'	R1	25	20.53463141	'+Glc -Fe:Glc'	-0.154205456
Cz08g13080.t1	hxk1-2	'+Fe'	'-Glc'	R2	26	20.5109803	'+Glc -Fe:Glc'	-0.177856572
Cz08g13080.t1	hxk1-2	'+Fe'	'-Glc'	R3	27	20.66638543	'+Glc -Fe:Glc'	-0.022451441
Cz08g13080.t1	hxk1-2	'+Fe'	'-Glc'	R4	28	20.49392586	'+Glc -Fe:Glc'	-0.194911011
Cz08g13080.t1	hxk1-1	'+Fe'	'-Glc'	R1	41	20.75949894	'+Glc -Fe:Glc'	0.070662072
Cz08g13080.t1	hxk1-1	'+Fe'	'-Glc'	R2	42	20.68686649	'+Glc -Fe:Glc'	-0.001970374
Cz08g13080.t1	hxk1-1	'+Fe'	'-Glc'	R3	43	20.67068557	'+Glc -Fe:Glc'	-0.018151301
Cz08g13080.t1	hxk1-1	'+Fe'	'-Glc'	R4	44	20.64089892	'+Glc -Fe:Glc'	-0.047937951
Cz08g13080.t1	WT	'+Fe'	'+Glc'	R1	13	20.94134244	'+Glc -Fe:Glc'	0.252505574
Cz08g13080.t1	WT	'+Fe'	'+Glc'	R2	14	21.05263215	'+Glc -Fe:Glc'	0.363795282
Cz08g13080.t1	WT	'+Fe'	'+Glc'	R3	15	21.01315794	'+Glc -Fe:Glc'	0.32432107
Cz08g13080.t1	WT	'+Fe'	'+Glc'	R4	16	20.95769956	'+Glc -Fe:Glc'	0.268862687
Cz08g13080.t1	hxk1-2	'+Fe'	'+Glc'	R1	29	20.84636745	'+Glc -Fe:Glc'	0.157530584
Cz08g13080.t1	hxk1-2	'+Fe'	'+Glc'	R2	30	20.86215649	'+Glc -Fe:Glc'	0.173319623
Cz08g13080.t1	hxk1-2	'+Fe'	'+Glc'	R3	31	20.73414947	'+Glc -Fe:Glc'	0.045312601
Cz08g13080.t1	hxk1-2	'+Fe'	'+Glc'	R4	32	20.87894771	'+Glc -Fe:Glc'	0.190110846
Cz08g13080.t1	hxk1-1	'+Fe'	'+Glc'	R1	45	20.89746593	'+Glc -Fe:Glc'	0.208629061
Cz08g13080.t1	hxk1-1	'+Fe'	'+Glc'	R2	46	20.90693728	'+Glc -Fe:Glc'	0.218100408
Cz08g13080.t1	hxk1-1	'+Fe'	'+Glc'	R3	47	20.87940596	'+Glc -Fe:Glc'	0.190569097
Cz08g13080.t1	hxk1-1	'+Fe'	'+Glc'	R4	48	20.85786272	'+Glc -Fe:Glc'	0.169025854
Cz08g25280.t1	WT	'-Fe'	'-Glc'	R1	1	NA	'+Glc -Fe:Glc'	NA
Cz08g25280.t1	WT	'-Fe'	'-Glc'	R2	2	NA	'+Glc -Fe:Glc'	NA
Cz08g25280.t1	WT	'-Fe'	'-Glc'	R3	3	NA	'+Glc -Fe:Glc'	NA
Cz08g25280.t1	WT	'-Fe'	'-Glc'	R4	4	NA	'+Glc -Fe:Glc'	NA
Cz08g25280.t1	hxk1-2	'-Fe'	'-Glc'	R1	17	NA	'+Glc -Fe:Glc'	NA
Cz08g25280.t1	hxk1-2	'-Fe'	'-Glc'	R2	18	NA	'+Glc -Fe:Glc'	NA
Cz08g25280.t1	hxk1-2	'-Fe'	'-Glc'	R4	20	NA	'+Glc -Fe:Glc'	NA
Cz08g25280.t1	hxk1-1	'-Fe'	'-Glc'	R1	33	18.15345069	'+Glc -Fe:Glc'	NA
Cz08g25280.t1	hxk1-1	'-Fe'	'-Glc'	R2	34	18.14389687	'+Glc -Fe:Glc'	NA
Cz08g25280.t1	hxk1-1	'-Fe'	'-Glc'	R3	35	18.14484944	'+Glc -Fe:Glc'	NA
Cz08g25280.t1	hxk1-1	'-Fe'	'-Glc'	R4	36	17.37561023	'+Glc -Fe:Glc'	NA
Cz08g25280.t1	WT	'-Fe'	'+Glc'	R1	5	20.3823201	'+Glc -Fe:Glc'	NA
Cz08g25280.t1	WT	'-Fe'	'+Glc'	R2	6	20.44766563	'+Glc -Fe:Glc'	NA
Cz08g25280.t1	WT	'-Fe'	'+Glc'	R3	7	20.33554986	'+Glc -Fe:Glc'	NA
Cz08g25280.t1	WT	'-Fe'	'+Glc'	R4	8	20.29312782	'+Glc -Fe:Glc'	NA
Cz08g25280.t1	hxk1-2	'-Fe'	'+Glc'	R1	21	19.07434902	'+Glc -Fe:Glc'	NA
Cz08g25280.t1	hxk1-2	'-Fe'	'+Glc'	R2	22	19.06586251	'+Glc -Fe:Glc'	NA
Cz08g25280.t1	hxk1-2	'-Fe'	'+Glc'	R4	24	19.09309942	'+Glc -Fe:Glc'	NA
Cz08g25280.t1	hxk1-1	'-Fe'	'+Glc'	R2	38	18.66060387	'+Glc -Fe:Glc'	NA
Cz08g25280.t1	hxk1-1	'-Fe'	'+Glc'	R3	39	18.687943	'+Glc -Fe:Glc'	NA
Cz08g25280.t1	WT	'+Fe'	'-Glc'	R1	9	15.67741985	'+Glc -Fe:Glc'	NA
Cz08g25280.t1	WT	'+Fe'	'-Glc'	R2	10	15.83559399	'+Glc -Fe:Glc'	NA
Cz08g25280.t1	WT	'+Fe'	'-Glc'	R4	12	15.4755468	'+Glc -Fe:Glc'	NA
Cz08g25280.t1	hxk1-2	'+Fe'	'-Glc'	R1	25	16.1627862	'+Glc -Fe:Glc'	NA
Cz08g25280.t1	hxk1-2	'+Fe'	'-Glc'	R2	26	16.85587411	'+Glc -Fe:Glc'	NA
Cz08g25280.t1	hxk1-2	'+Fe'	'-Glc'	R3	27	16.15298163	'+Glc -Fe:Glc'	NA
Cz08g25280.t1	hxk1-2	'+Fe'	'-Glc'	R4	28	16.26867047	'+Glc -Fe:Glc'	NA
Cz08g25280.t1	hxk1-1	'+Fe'	'-Glc'	R1	41	17.24661867	'+Glc -Fe:Glc'	NA
Cz08g25280.t1	hxk1-1	'+Fe'	'-Glc'	R2	42	17.20087411	'+Glc -Fe:Glc'	NA
Cz08g25280.t1	hxk1-1	'+Fe'	'-Glc'	R3	43	17.40640552	'+Glc -Fe:Glc'	NA
Cz08g25280.t1	hxk1-1	'+Fe'	'-Glc'	R4	44	17.38427559	'+Glc -Fe:Glc'	NA
Cz08g25280.t1	WT	'+Fe'	'+Glc'	R1	13	19.10394209	'+Glc -Fe:Glc'	NA
Cz08g25280.t1	WT	'+Fe'	'+Glc'	R2	14	18.87731087	'+Glc -Fe:Glc'	NA
Cz08g25280.t1	WT	'+Fe'	'+Glc'	R3	15	19.32612999	'+Glc -Fe:Glc'	NA
Cz08g25280.t1	WT	'+Fe'	'+Glc'	R4	16	19.28435687	'+Glc -Fe:Glc'	NA
Cz08g25280.t1	hxk1-2	'+Fe'	'+Glc'	R1	29	18.73944282	'+Glc -Fe:Glc'	NA
Cz08g25280.t1	hxk1-2	'+Fe'	'+Glc'	R2	30	18.73272609	'+Glc -Fe:Glc'	NA
Cz08g25280.t1	hxk1-2	'+Fe'	'+Glc'	R3	31	18.69184656	'+Glc -Fe:Glc'	NA
Cz08g25280.t1	hxk1-2	'+Fe'	'+Glc'	R4	32	18.74346692	'+Glc -Fe:Glc'	NA
Cz08g25280.t1	hxk1-1	'+Fe'	'+Glc'	R1	45	17.75522809	'+Glc -Fe:Glc'	NA
Cz08g25280.t1	hxk1-1	'+Fe'	'+Glc'	R2	46	17.62555357	'+Glc -Fe:Glc'	NA
Cz08g25280.t1	hxk1-1	'+Fe'	'+Glc'	R3	47	17.70246743	'+Glc -Fe:Glc'	NA
Cz08g25280.t1	hxk1-1	'+Fe'	'+Glc'	R4	48	17.62482862	'+Glc -Fe:Glc'	NA
Cz09g00170.t1	WT	'-Fe'	'-Glc'	R1	1	18.55840479	'+Glc -Fe:Glc'	-0.846633188
Cz09g00170.t1	WT	'-Fe'	'-Glc'	R2	2	18.62811526	'+Glc -Fe:Glc'	-0.77692272
Cz09g00170.t1	WT	'-Fe'	'-Glc'	R3	3	18.50512178	'+Glc -Fe:Glc'	-0.899916197
Cz09g00170.t1	WT	'-Fe'	'-Glc'	R4	4	18.63571895	'+Glc -Fe:Glc'	-0.76931903
Cz09g00170.t1	hxk1-2	'-Fe'	'-Glc'	R1	17	18.31619005	'+Glc -Fe:Glc'	-1.088847931
Cz09g00170.t1	hxk1-2	'-Fe'	'-Glc'	R2	18	18.40743628	'+Glc -Fe:Glc'	-0.997601699
Cz09g00170.t1	hxk1-2	'-Fe'	'-Glc'	R4	20	18.28818319	'+Glc -Fe:Glc'	-1.116854789
Cz09g00170.t1	hxk1-1	'-Fe'	'-Glc'	R1	33	18.8895193	'+Glc -Fe:Glc'	-0.515518677
Cz09g00170.t1	hxk1-1	'-Fe'	'-Glc'	R2	34	18.77301115	'+Glc -Fe:Glc'	-0.63202683
Cz09g00170.t1	hxk1-1	'-Fe'	'-Glc'	R3	35	19.17061252	'+Glc -Fe:Glc'	-0.234425459
Cz09g00170.t1	hxk1-1	'-Fe'	'-Glc'	R4	36	18.83331046	'+Glc -Fe:Glc'	-0.571727524
Cz09g00170.t1	WT	'-Fe'	'+Glc'	R1	5	20.99488639	'+Glc -Fe:Glc'	1.589848411
Cz09g00170.t1	WT	'-Fe'	'+Glc'	R2	6	21.01909501	'+Glc -Fe:Glc'	1.614057031
Cz09g00170.t1	WT	'-Fe'	'+Glc'	R3	7	20.97276291	'+Glc -Fe:Glc'	1.567724929
Cz09g00170.t1	WT	'-Fe'	'+Glc'	R4	8	21.03396734	'+Glc -Fe:Glc'	1.628929361
Cz09g00170.t1	hxk1-2	'-Fe'	'+Glc'	R1	21	20.44793244	'+Glc -Fe:Glc'	1.042894458
Cz09g00170.t1	hxk1-2	'-Fe'	'+Glc'	R2	22	20.53601478	'+Glc -Fe:Glc'	1.130976797
Cz09g00170.t1	hxk1-2	'-Fe'	'+Glc'	R4	24	20.33396524	'+Glc -Fe:Glc'	0.92892726
Cz09g00170.t1	hxk1-1	'-Fe'	'+Glc'	R2	38	17.89790862	'+Glc -Fe:Glc'	-1.507129358
Cz09g00170.t1	hxk1-1	'-Fe'	'+Glc'	R3	39	17.95463474	'+Glc -Fe:Glc'	-1.450403244
Cz09g00170.t1	WT	'+Fe'	'-Glc'	R1	9	19.99512468	'+Glc -Fe:Glc'	0.590086697
Cz09g00170.t1	WT	'+Fe'	'-Glc'	R2	10	19.8873946	'+Glc -Fe:Glc'	0.482356624
Cz09g00170.t1	WT	'+Fe'	'-Glc'	R4	12	19.95187223	'+Glc -Fe:Glc'	0.546834255
Cz09g00170.t1	hxk1-2	'+Fe'	'-Glc'	R1	25	19.47232207	'+Glc -Fe:Glc'	0.067284093
Cz09g00170.t1	hxk1-2	'+Fe'	'-Glc'	R2	26	19.53894292	'+Glc -Fe:Glc'	0.133904942
Cz09g00170.t1	hxk1-2	'+Fe'	'-Glc'	R3	27	19.65453893	'+Glc -Fe:Glc'	0.249500955
Cz09g00170.t1	hxk1-2	'+Fe'	'-Glc'	R4	28	19.4927914	'+Glc -Fe:Glc'	0.087753422
Cz09g00170.t1	hxk1-1	'+Fe'	'-Glc'	R1	41	19.43426323	'+Glc -Fe:Glc'	0.029225251
Cz09g00170.t1	hxk1-1	'+Fe'	'-Glc'	R2	42	19.37468102	'+Glc -Fe:Glc'	-0.030356962
Cz09g00170.t1	hxk1-1	'+Fe'	'-Glc'	R3	43	19.45170446	'+Glc -Fe:Glc'	0.046666476
Cz09g00170.t1	hxk1-1	'+Fe'	'-Glc'	R4	44	19.42965009	'+Glc -Fe:Glc'	0.024612108
Cz09g00170.t1	WT	'+Fe'	'+Glc'	R1	13	19.29714406	'+Glc -Fe:Glc'	-0.107893922
Cz09g00170.t1	WT	'+Fe'	'+Glc'	R2	14	19.55844036	'+Glc -Fe:Glc'	0.153402377
Cz09g00170.t1	WT	'+Fe'	'+Glc'	R3	15	19.2256797	'+Glc -Fe:Glc'	-0.179358281
Cz09g00170.t1	WT	'+Fe'	'+Glc'	R4	16	19.17699718	'+Glc -Fe:Glc'	-0.228040799
Cz09g00170.t1	hxk1-2	'+Fe'	'+Glc'	R1	29	19.30706111	'+Glc -Fe:Glc'	-0.097976868
Cz09g00170.t1	hxk1-2	'+Fe'	'+Glc'	R2	30	19.36191829	'+Glc -Fe:Glc'	-0.04311969
Cz09g00170.t1	hxk1-2	'+Fe'	'+Glc'	R3	31	19.11743637	'+Glc -Fe:Glc'	-0.287601605
Cz09g00170.t1	hxk1-2	'+Fe'	'+Glc'	R4	32	19.27068914	'+Glc -Fe:Glc'	-0.13434884
Cz09g00170.t1	hxk1-1	'+Fe'	'+Glc'	R1	45	19.50334317	'+Glc -Fe:Glc'	0.09830519
Cz09g00170.t1	hxk1-1	'+Fe'	'+Glc'	R2	46	19.59653343	'+Glc -Fe:Glc'	0.191495446
Cz09g00170.t1	hxk1-1	'+Fe'	'+Glc'	R3	47	19.58273831	'+Glc -Fe:Glc'	0.17770033
Cz09g00170.t1	hxk1-1	'+Fe'	'+Glc'	R4	48	19.53857518	'+Glc -Fe:Glc'	0.133537202
Cz09g07140.t1	WT	'-Fe'	'-Glc'	R1	1	21.2664502	'+Glc -Fe:Glc'	-1.429882289
Cz09g07140.t1	WT	'-Fe'	'-Glc'	R2	2	21.33869698	'+Glc -Fe:Glc'	-1.357635509
Cz09g07140.t1	WT	'-Fe'	'-Glc'	R3	3	21.24164482	'+Glc -Fe:Glc'	-1.454687664
Cz09g07140.t1	WT	'-Fe'	'-Glc'	R4	4	21.27831507	'+Glc -Fe:Glc'	-1.418017411
Cz09g07140.t1	hxk1-2	'-Fe'	'-Glc'	R1	17	21.64296761	'+Glc -Fe:Glc'	-1.053364871
Cz09g07140.t1	hxk1-2	'-Fe'	'-Glc'	R2	18	21.32363174	'+Glc -Fe:Glc'	-1.372700748
Cz09g07140.t1	hxk1-2	'-Fe'	'-Glc'	R4	20	21.50290992	'+Glc -Fe:Glc'	-1.19342256
Cz09g07140.t1	hxk1-1	'-Fe'	'-Glc'	R1	33	22.21163985	'+Glc -Fe:Glc'	-0.484692635
Cz09g07140.t1	hxk1-1	'-Fe'	'-Glc'	R2	34	22.27649591	'+Glc -Fe:Glc'	-0.419836578
Cz09g07140.t1	hxk1-1	'-Fe'	'-Glc'	R3	35	22.71350555	'+Glc -Fe:Glc'	0.017173062
Cz09g07140.t1	hxk1-1	'-Fe'	'-Glc'	R4	36	22.20677696	'+Glc -Fe:Glc'	-0.489555523
Cz09g07140.t1	WT	'-Fe'	'+Glc'	R1	5	24.11383634	'+Glc -Fe:Glc'	1.417503859
Cz09g07140.t1	WT	'-Fe'	'+Glc'	R2	6	24.24904299	'+Glc -Fe:Glc'	1.552710502
Cz09g07140.t1	WT	'-Fe'	'+Glc'	R3	7	24.42819927	'+Glc -Fe:Glc'	1.731866789
Cz09g07140.t1	WT	'-Fe'	'+Glc'	R4	8	24.27950753	'+Glc -Fe:Glc'	1.58317505
Cz09g07140.t1	hxk1-2	'-Fe'	'+Glc'	R1	21	23.72103488	'+Glc -Fe:Glc'	1.024702393
Cz09g07140.t1	hxk1-2	'-Fe'	'+Glc'	R2	22	23.63290465	'+Glc -Fe:Glc'	0.936572162
Cz09g07140.t1	hxk1-2	'-Fe'	'+Glc'	R4	24	23.78214571	'+Glc -Fe:Glc'	1.085813223
Cz09g07140.t1	hxk1-1	'-Fe'	'+Glc'	R2	38	23.42975142	'+Glc -Fe:Glc'	0.733418936
Cz09g07140.t1	hxk1-1	'-Fe'	'+Glc'	R3	39	23.46377643	'+Glc -Fe:Glc'	0.767443945
Cz09g07140.t1	WT	'+Fe'	'-Glc'	R1	9	21.9118727	'+Glc -Fe:Glc'	-0.784459786
Cz09g07140.t1	WT	'+Fe'	'-Glc'	R2	10	22.01300158	'+Glc -Fe:Glc'	-0.683330909
Cz09g07140.t1	WT	'+Fe'	'-Glc'	R4	12	21.76629147	'+Glc -Fe:Glc'	-0.930041013
Cz09g07140.t1	hxk1-2	'+Fe'	'-Glc'	R1	25	21.99873802	'+Glc -Fe:Glc'	-0.697594463
Cz09g07140.t1	hxk1-2	'+Fe'	'-Glc'	R2	26	22.52718194	'+Glc -Fe:Glc'	-0.169150547
Cz09g07140.t1	hxk1-2	'+Fe'	'-Glc'	R3	27	21.93967082	'+Glc -Fe:Glc'	-0.756661668
Cz09g07140.t1	hxk1-2	'+Fe'	'-Glc'	R4	28	21.9604387	'+Glc -Fe:Glc'	-0.735893789
Cz09g07140.t1	hxk1-1	'+Fe'	'-Glc'	R1	41	22.79714888	'+Glc -Fe:Glc'	0.100816397
Cz09g07140.t1	hxk1-1	'+Fe'	'-Glc'	R2	42	22.68786679	'+Glc -Fe:Glc'	-0.008465694
Cz09g07140.t1	hxk1-1	'+Fe'	'-Glc'	R3	43	22.73243809	'+Glc -Fe:Glc'	0.036105607
Cz09g07140.t1	hxk1-1	'+Fe'	'-Glc'	R4	44	22.61865812	'+Glc -Fe:Glc'	-0.077674369
Cz09g07140.t1	WT	'+Fe'	'+Glc'	R1	13	22.79929785	'+Glc -Fe:Glc'	0.102965363
Cz09g07140.t1	WT	'+Fe'	'+Glc'	R2	14	22.91966193	'+Glc -Fe:Glc'	0.223329442
Cz09g07140.t1	WT	'+Fe'	'+Glc'	R3	15	23.06031431	'+Glc -Fe:Glc'	0.363981828
Cz09g07140.t1	WT	'+Fe'	'+Glc'	R4	16	22.96289535	'+Glc -Fe:Glc'	0.266562861
Cz09g07140.t1	hxk1-2	'+Fe'	'+Glc'	R1	29	22.9853124	'+Glc -Fe:Glc'	0.288979919
Cz09g07140.t1	hxk1-2	'+Fe'	'+Glc'	R2	30	22.93277073	'+Glc -Fe:Glc'	0.236438242
Cz09g07140.t1	hxk1-2	'+Fe'	'+Glc'	R3	31	23.10369906	'+Glc -Fe:Glc'	0.407366572
Cz09g07140.t1	hxk1-2	'+Fe'	'+Glc'	R4	32	23.12924683	'+Glc -Fe:Glc'	0.432914344
Cz09g07140.t1	hxk1-1	'+Fe'	'+Glc'	R1	45	23.21343484	'+Glc -Fe:Glc'	0.51710235
Cz09g07140.t1	hxk1-1	'+Fe'	'+Glc'	R2	46	23.34387651	'+Glc -Fe:Glc'	0.64754403
Cz09g07140.t1	hxk1-1	'+Fe'	'+Glc'	R3	47	23.29254612	'+Glc -Fe:Glc'	0.596213636
Cz09g07140.t1	hxk1-1	'+Fe'	'+Glc'	R4	48	23.1427	'+Glc -Fe:Glc'	0.446367514
Cz09g14080.t1	WT	'-Fe'	'-Glc'	R1	1	22.78764953	'+Glc -Fe:Glc'	-0.63045131
Cz09g14080.t1	WT	'-Fe'	'-Glc'	R2	2	22.81603537	'+Glc -Fe:Glc'	-0.602065465
Cz09g14080.t1	WT	'-Fe'	'-Glc'	R3	3	22.8724779	'+Glc -Fe:Glc'	-0.545622942
Cz09g14080.t1	WT	'-Fe'	'-Glc'	R4	4	22.89819375	'+Glc -Fe:Glc'	-0.519907083
Cz09g14080.t1	hxk1-2	'-Fe'	'-Glc'	R1	17	22.83578408	'+Glc -Fe:Glc'	-0.582316762
Cz09g14080.t1	hxk1-2	'-Fe'	'-Glc'	R2	18	22.74847857	'+Glc -Fe:Glc'	-0.669622272
Cz09g14080.t1	hxk1-2	'-Fe'	'-Glc'	R4	20	22.86274638	'+Glc -Fe:Glc'	-0.555354457
Cz09g14080.t1	hxk1-1	'-Fe'	'-Glc'	R1	33	23.28534818	'+Glc -Fe:Glc'	-0.132752658
Cz09g14080.t1	hxk1-1	'-Fe'	'-Glc'	R2	34	23.33789971	'+Glc -Fe:Glc'	-0.080201132
Cz09g14080.t1	hxk1-1	'-Fe'	'-Glc'	R3	35	23.55904225	'+Glc -Fe:Glc'	0.140941408
Cz09g14080.t1	hxk1-1	'-Fe'	'-Glc'	R4	36	23.40658673	'+Glc -Fe:Glc'	-0.011514109
Cz09g14080.t1	WT	'-Fe'	'+Glc'	R1	5	24.64248759	'+Glc -Fe:Glc'	1.224386749
Cz09g14080.t1	WT	'-Fe'	'+Glc'	R2	6	24.57361654	'+Glc -Fe:Glc'	1.155515705
Cz09g14080.t1	WT	'-Fe'	'+Glc'	R3	7	24.65281211	'+Glc -Fe:Glc'	1.234711269
Cz09g14080.t1	WT	'-Fe'	'+Glc'	R4	8	24.5744125	'+Glc -Fe:Glc'	1.156311659
Cz09g14080.t1	hxk1-2	'-Fe'	'+Glc'	R1	21	23.68774784	'+Glc -Fe:Glc'	0.269647001
Cz09g14080.t1	hxk1-2	'-Fe'	'+Glc'	R2	22	23.66205528	'+Glc -Fe:Glc'	0.243954444
Cz09g14080.t1	hxk1-2	'-Fe'	'+Glc'	R4	24	23.62477395	'+Glc -Fe:Glc'	0.206673117
Cz09g14080.t1	hxk1-1	'-Fe'	'+Glc'	R2	38	23.41217797	'+Glc -Fe:Glc'	-0.005922865
Cz09g14080.t1	hxk1-1	'-Fe'	'+Glc'	R3	39	23.4946083	'+Glc -Fe:Glc'	0.076507462
Cz09g14080.t1	WT	'+Fe'	'-Glc'	R1	9	23.48739722	'+Glc -Fe:Glc'	0.069296379
Cz09g14080.t1	WT	'+Fe'	'-Glc'	R2	10	23.48815761	'+Glc -Fe:Glc'	0.070056772
Cz09g14080.t1	WT	'+Fe'	'-Glc'	R4	12	23.42139738	'+Glc -Fe:Glc'	0.003296539
Cz09g14080.t1	hxk1-2	'+Fe'	'-Glc'	R1	25	23.47296607	'+Glc -Fe:Glc'	0.054865233
Cz09g14080.t1	hxk1-2	'+Fe'	'-Glc'	R2	26	23.38601586	'+Glc -Fe:Glc'	-0.032084978
Cz09g14080.t1	hxk1-2	'+Fe'	'-Glc'	R3	27	23.40137385	'+Glc -Fe:Glc'	-0.016726992
Cz09g14080.t1	hxk1-2	'+Fe'	'-Glc'	R4	28	23.3941652	'+Glc -Fe:Glc'	-0.023935642
Cz09g14080.t1	hxk1-1	'+Fe'	'-Glc'	R1	41	23.31754919	'+Glc -Fe:Glc'	-0.100551648
Cz09g14080.t1	hxk1-1	'+Fe'	'-Glc'	R2	42	23.33609124	'+Glc -Fe:Glc'	-0.082009593
Cz09g14080.t1	hxk1-1	'+Fe'	'-Glc'	R3	43	23.36784223	'+Glc -Fe:Glc'	-0.050258607
Cz09g14080.t1	hxk1-1	'+Fe'	'-Glc'	R4	44	23.28577386	'+Glc -Fe:Glc'	-0.132326981
Cz09g14080.t1	WT	'+Fe'	'+Glc'	R1	13	23.43072038	'+Glc -Fe:Glc'	0.012619544
Cz09g14080.t1	WT	'+Fe'	'+Glc'	R2	14	23.5064729	'+Glc -Fe:Glc'	0.088372059
Cz09g14080.t1	WT	'+Fe'	'+Glc'	R3	15	23.59135719	'+Glc -Fe:Glc'	0.173256349
Cz09g14080.t1	WT	'+Fe'	'+Glc'	R4	16	23.50688467	'+Glc -Fe:Glc'	0.088783836
Cz09g14080.t1	hxk1-2	'+Fe'	'+Glc'	R1	29	23.27061741	'+Glc -Fe:Glc'	-0.147483426
Cz09g14080.t1	hxk1-2	'+Fe'	'+Glc'	R2	30	23.20645249	'+Glc -Fe:Glc'	-0.211648349
Cz09g14080.t1	hxk1-2	'+Fe'	'+Glc'	R3	31	23.28889593	'+Glc -Fe:Glc'	-0.129204902
Cz09g14080.t1	hxk1-2	'+Fe'	'+Glc'	R4	32	23.28726003	'+Glc -Fe:Glc'	-0.130840811
Cz09g14080.t1	hxk1-1	'+Fe'	'+Glc'	R1	45	23.15827328	'+Glc -Fe:Glc'	-0.259827558
Cz09g14080.t1	hxk1-1	'+Fe'	'+Glc'	R2	46	23.30865491	'+Glc -Fe:Glc'	-0.109445923
Cz09g14080.t1	hxk1-1	'+Fe'	'+Glc'	R3	47	23.22567275	'+Glc -Fe:Glc'	-0.192428087
Cz09g14080.t1	hxk1-1	'+Fe'	'+Glc'	R4	48	23.10340986	'+Glc -Fe:Glc'	-0.314690972
Cz11g28040.t1	WT	'-Fe'	'-Glc'	R1	1	21.67746065	'+Glc -Fe:Glc'	-0.228113016
Cz11g28040.t1	WT	'-Fe'	'-Glc'	R2	2	21.63345468	'+Glc -Fe:Glc'	-0.272118987
Cz11g28040.t1	WT	'-Fe'	'-Glc'	R3	3	21.67465055	'+Glc -Fe:Glc'	-0.23092311
Cz11g28040.t1	WT	'-Fe'	'-Glc'	R4	4	21.7874489	'+Glc -Fe:Glc'	-0.118124768
Cz11g28040.t1	hxk1-2	'-Fe'	'-Glc'	R1	17	21.30612342	'+Glc -Fe:Glc'	-0.599450249
Cz11g28040.t1	hxk1-2	'-Fe'	'-Glc'	R2	18	21.31190036	'+Glc -Fe:Glc'	-0.593673307
Cz11g28040.t1	hxk1-2	'-Fe'	'-Glc'	R4	20	21.38737346	'+Glc -Fe:Glc'	-0.518200201
Cz11g28040.t1	hxk1-1	'-Fe'	'-Glc'	R1	33	21.89224762	'+Glc -Fe:Glc'	-0.013326042
Cz11g28040.t1	hxk1-1	'-Fe'	'-Glc'	R2	34	21.89582768	'+Glc -Fe:Glc'	-0.00974598
Cz11g28040.t1	hxk1-1	'-Fe'	'-Glc'	R3	35	21.95297493	'+Glc -Fe:Glc'	0.047401267
Cz11g28040.t1	hxk1-1	'-Fe'	'-Glc'	R4	36	22.45395203	'+Glc -Fe:Glc'	0.548378363
Cz11g28040.t1	WT	'-Fe'	'+Glc'	R1	5	23.24974357	'+Glc -Fe:Glc'	1.344169906
Cz11g28040.t1	WT	'-Fe'	'+Glc'	R2	6	23.23714552	'+Glc -Fe:Glc'	1.331571853
Cz11g28040.t1	WT	'-Fe'	'+Glc'	R3	7	23.24205587	'+Glc -Fe:Glc'	1.336482204
Cz11g28040.t1	WT	'-Fe'	'+Glc'	R4	8	23.27617616	'+Glc -Fe:Glc'	1.370602497
Cz11g28040.t1	hxk1-2	'-Fe'	'+Glc'	R1	21	22.65392052	'+Glc -Fe:Glc'	0.748346859
Cz11g28040.t1	hxk1-2	'-Fe'	'+Glc'	R2	22	22.63119193	'+Glc -Fe:Glc'	0.72561827
Cz11g28040.t1	hxk1-2	'-Fe'	'+Glc'	R4	24	22.67515762	'+Glc -Fe:Glc'	0.76958395
Cz11g28040.t1	hxk1-1	'-Fe'	'+Glc'	R2	38	22.13294018	'+Glc -Fe:Glc'	0.227366518
Cz11g28040.t1	hxk1-1	'-Fe'	'+Glc'	R3	39	22.12921433	'+Glc -Fe:Glc'	0.223640663
Cz11g28040.t1	WT	'+Fe'	'-Glc'	R1	9	22.05801644	'+Glc -Fe:Glc'	0.152442773
Cz11g28040.t1	WT	'+Fe'	'-Glc'	R2	10	21.99074758	'+Glc -Fe:Glc'	0.085173917
Cz11g28040.t1	WT	'+Fe'	'-Glc'	R4	12	21.7832168	'+Glc -Fe:Glc'	-0.12235686
Cz11g28040.t1	hxk1-2	'+Fe'	'-Glc'	R1	25	21.41799245	'+Glc -Fe:Glc'	-0.487581219
Cz11g28040.t1	hxk1-2	'+Fe'	'-Glc'	R2	26	21.33806442	'+Glc -Fe:Glc'	-0.567509246
Cz11g28040.t1	hxk1-2	'+Fe'	'-Glc'	R3	27	21.43715718	'+Glc -Fe:Glc'	-0.468416481
Cz11g28040.t1	hxk1-2	'+Fe'	'-Glc'	R4	28	21.35460825	'+Glc -Fe:Glc'	-0.550965414
Cz11g28040.t1	hxk1-1	'+Fe'	'-Glc'	R1	41	21.51126836	'+Glc -Fe:Glc'	-0.394305306
Cz11g28040.t1	hxk1-1	'+Fe'	'-Glc'	R2	42	21.55068676	'+Glc -Fe:Glc'	-0.354886904
Cz11g28040.t1	hxk1-1	'+Fe'	'-Glc'	R3	43	21.40660531	'+Glc -Fe:Glc'	-0.498968354
Cz11g28040.t1	hxk1-1	'+Fe'	'-Glc'	R4	44	21.46945027	'+Glc -Fe:Glc'	-0.436123394
Cz11g28040.t1	WT	'+Fe'	'+Glc'	R1	13	22.02444689	'+Glc -Fe:Glc'	0.118873222
Cz11g28040.t1	WT	'+Fe'	'+Glc'	R2	14	22.27682213	'+Glc -Fe:Glc'	0.371248465
Cz11g28040.t1	WT	'+Fe'	'+Glc'	R3	15	22.02640136	'+Glc -Fe:Glc'	0.120827692
Cz11g28040.t1	WT	'+Fe'	'+Glc'	R4	16	21.98748384	'+Glc -Fe:Glc'	0.081910178
Cz11g28040.t1	hxk1-2	'+Fe'	'+Glc'	R1	29	22.0844358	'+Glc -Fe:Glc'	0.178862139
Cz11g28040.t1	hxk1-2	'+Fe'	'+Glc'	R2	30	22.09685151	'+Glc -Fe:Glc'	0.191277846
Cz11g28040.t1	hxk1-2	'+Fe'	'+Glc'	R3	31	21.85589539	'+Glc -Fe:Glc'	-0.04967827
Cz11g28040.t1	hxk1-2	'+Fe'	'+Glc'	R4	32	22.06185465	'+Glc -Fe:Glc'	0.156280984
Cz11g28040.t1	hxk1-1	'+Fe'	'+Glc'	R1	45	21.05350954	'+Glc -Fe:Glc'	-0.852064127
Cz11g28040.t1	hxk1-1	'+Fe'	'+Glc'	R2	46	21.00915497	'+Glc -Fe:Glc'	-0.896418694
Cz11g28040.t1	hxk1-1	'+Fe'	'+Glc'	R3	47	20.98486932	'+Glc -Fe:Glc'	-0.920704346
Cz11g28040.t1	hxk1-1	'+Fe'	'+Glc'	R4	48	20.95916838	'+Glc -Fe:Glc'	-0.94640529
Cz11g29130.t1	WT	'-Fe'	'-Glc'	R1	1	21.58586586	'+Glc -Fe:Glc'	-0.385049564
Cz11g29130.t1	WT	'-Fe'	'-Glc'	R2	2	21.55495401	'+Glc -Fe:Glc'	-0.415961405
Cz11g29130.t1	WT	'-Fe'	'-Glc'	R3	3	21.62549121	'+Glc -Fe:Glc'	-0.345424211
Cz11g29130.t1	WT	'-Fe'	'-Glc'	R4	4	21.62096455	'+Glc -Fe:Glc'	-0.349950867
Cz11g29130.t1	hxk1-2	'-Fe'	'-Glc'	R1	17	21.24412514	'+Glc -Fe:Glc'	-0.726790276
Cz11g29130.t1	hxk1-2	'-Fe'	'-Glc'	R2	18	21.23157222	'+Glc -Fe:Glc'	-0.739343201
Cz11g29130.t1	hxk1-2	'-Fe'	'-Glc'	R4	20	21.33928998	'+Glc -Fe:Glc'	-0.631625444
Cz11g29130.t1	hxk1-1	'-Fe'	'-Glc'	R1	33	22.21587488	'+Glc -Fe:Glc'	0.244959462
Cz11g29130.t1	hxk1-1	'-Fe'	'-Glc'	R2	34	22.05407718	'+Glc -Fe:Glc'	0.08316176
Cz11g29130.t1	hxk1-1	'-Fe'	'-Glc'	R3	35	22.12527324	'+Glc -Fe:Glc'	0.154357819
Cz11g29130.t1	hxk1-1	'-Fe'	'-Glc'	R4	36	22.25149367	'+Glc -Fe:Glc'	0.28057825
Cz11g29130.t1	WT	'-Fe'	'+Glc'	R1	5	23.11047834	'+Glc -Fe:Glc'	1.139562916
Cz11g29130.t1	WT	'-Fe'	'+Glc'	R2	6	23.30166558	'+Glc -Fe:Glc'	1.330750159
Cz11g29130.t1	WT	'-Fe'	'+Glc'	R3	7	23.35707137	'+Glc -Fe:Glc'	1.386155946
Cz11g29130.t1	WT	'-Fe'	'+Glc'	R4	8	23.29060336	'+Glc -Fe:Glc'	1.319687945
Cz11g29130.t1	hxk1-2	'-Fe'	'+Glc'	R1	21	22.42368998	'+Glc -Fe:Glc'	0.452774563
Cz11g29130.t1	hxk1-2	'-Fe'	'+Glc'	R2	22	22.32622949	'+Glc -Fe:Glc'	0.355314071
Cz11g29130.t1	hxk1-2	'-Fe'	'+Glc'	R4	24	22.43208942	'+Glc -Fe:Glc'	0.461173999
Cz11g29130.t1	hxk1-1	'-Fe'	'+Glc'	R2	38	22.21615152	'+Glc -Fe:Glc'	0.245236097
Cz11g29130.t1	hxk1-1	'-Fe'	'+Glc'	R3	39	22.4021818	'+Glc -Fe:Glc'	0.431266378
Cz11g29130.t1	WT	'+Fe'	'-Glc'	R1	9	21.96898251	'+Glc -Fe:Glc'	-0.001932912
Cz11g29130.t1	WT	'+Fe'	'-Glc'	R2	10	21.71827584	'+Glc -Fe:Glc'	-0.252639584
Cz11g29130.t1	WT	'+Fe'	'-Glc'	R4	12	21.46206369	'+Glc -Fe:Glc'	-0.508851732
Cz11g29130.t1	hxk1-2	'+Fe'	'-Glc'	R1	25	21.9256081	'+Glc -Fe:Glc'	-0.045307319
Cz11g29130.t1	hxk1-2	'+Fe'	'-Glc'	R2	26	21.98936833	'+Glc -Fe:Glc'	0.018452915
Cz11g29130.t1	hxk1-2	'+Fe'	'-Glc'	R3	27	21.83636355	'+Glc -Fe:Glc'	-0.134551865
Cz11g29130.t1	hxk1-2	'+Fe'	'-Glc'	R4	28	21.91666762	'+Glc -Fe:Glc'	-0.054247799
Cz11g29130.t1	hxk1-1	'+Fe'	'-Glc'	R1	41	21.62180486	'+Glc -Fe:Glc'	-0.349110559
Cz11g29130.t1	hxk1-1	'+Fe'	'-Glc'	R2	42	21.66964329	'+Glc -Fe:Glc'	-0.301272128
Cz11g29130.t1	hxk1-1	'+Fe'	'-Glc'	R3	43	21.71634029	'+Glc -Fe:Glc'	-0.254575129
Cz11g29130.t1	hxk1-1	'+Fe'	'-Glc'	R4	44	21.6126847	'+Glc -Fe:Glc'	-0.358230718
Cz11g29130.t1	WT	'+Fe'	'+Glc'	R1	13	21.46831449	'+Glc -Fe:Glc'	-0.50260093
Cz11g29130.t1	WT	'+Fe'	'+Glc'	R2	14	21.33203292	'+Glc -Fe:Glc'	-0.638882497
Cz11g29130.t1	WT	'+Fe'	'+Glc'	R3	15	22.04665537	'+Glc -Fe:Glc'	0.075739945
Cz11g29130.t1	WT	'+Fe'	'+Glc'	R4	16	21.58565307	'+Glc -Fe:Glc'	-0.385262351
Cz11g29130.t1	hxk1-2	'+Fe'	'+Glc'	R1	29	21.71952351	'+Glc -Fe:Glc'	-0.25139191
Cz11g29130.t1	hxk1-2	'+Fe'	'+Glc'	R2	30	21.50924724	'+Glc -Fe:Glc'	-0.461668177
Cz11g29130.t1	hxk1-2	'+Fe'	'+Glc'	R3	31	22.08333903	'+Glc -Fe:Glc'	0.11242361
Cz11g29130.t1	hxk1-2	'+Fe'	'+Glc'	R4	32	22.2548994	'+Glc -Fe:Glc'	0.283983984
Cz11g29130.t1	hxk1-1	'+Fe'	'+Glc'	R1	45	21.76161201	'+Glc -Fe:Glc'	-0.209303413
Cz11g29130.t1	hxk1-1	'+Fe'	'+Glc'	R2	46	22.18526497	'+Glc -Fe:Glc'	0.214349548
Cz11g29130.t1	hxk1-1	'+Fe'	'+Glc'	R3	47	22.01038153	'+Glc -Fe:Glc'	0.039466105
Cz11g29130.t1	hxk1-1	'+Fe'	'+Glc'	R4	48	21.64549394	'+Glc -Fe:Glc'	-0.325421482
Cz12g18130.t1	WT	'-Fe'	'-Glc'	R1	1	NA	'+Glc -Fe:Glc'	NA
Cz12g18130.t1	WT	'-Fe'	'-Glc'	R2	2	NA	'+Glc -Fe:Glc'	NA
Cz12g18130.t1	WT	'-Fe'	'-Glc'	R3	3	NA	'+Glc -Fe:Glc'	NA
Cz12g18130.t1	WT	'-Fe'	'-Glc'	R4	4	NA	'+Glc -Fe:Glc'	NA
Cz12g18130.t1	hxk1-2	'-Fe'	'-Glc'	R1	17	NA	'+Glc -Fe:Glc'	NA
Cz12g18130.t1	hxk1-2	'-Fe'	'-Glc'	R2	18	NA	'+Glc -Fe:Glc'	NA
Cz12g18130.t1	hxk1-2	'-Fe'	'-Glc'	R4	20	NA	'+Glc -Fe:Glc'	NA
Cz12g18130.t1	hxk1-1	'-Fe'	'-Glc'	R1	33	NA	'+Glc -Fe:Glc'	NA
Cz12g18130.t1	hxk1-1	'-Fe'	'-Glc'	R2	34	NA	'+Glc -Fe:Glc'	NA
Cz12g18130.t1	hxk1-1	'-Fe'	'-Glc'	R3	35	NA	'+Glc -Fe:Glc'	NA
Cz12g18130.t1	hxk1-1	'-Fe'	'-Glc'	R4	36	NA	'+Glc -Fe:Glc'	NA
Cz12g18130.t1	WT	'-Fe'	'+Glc'	R1	5	18.1731712	'+Glc -Fe:Glc'	NA
Cz12g18130.t1	WT	'-Fe'	'+Glc'	R2	6	18.76591416	'+Glc -Fe:Glc'	NA
Cz12g18130.t1	WT	'-Fe'	'+Glc'	R3	7	18.08272742	'+Glc -Fe:Glc'	NA
Cz12g18130.t1	WT	'-Fe'	'+Glc'	R4	8	18.19776523	'+Glc -Fe:Glc'	NA
Cz12g18130.t1	hxk1-2	'-Fe'	'+Glc'	R1	21	17.26810488	'+Glc -Fe:Glc'	NA
Cz12g18130.t1	hxk1-2	'-Fe'	'+Glc'	R2	22	17.58380134	'+Glc -Fe:Glc'	NA
Cz12g18130.t1	hxk1-2	'-Fe'	'+Glc'	R4	24	17.32980494	'+Glc -Fe:Glc'	NA
Cz12g18130.t1	hxk1-1	'-Fe'	'+Glc'	R2	38	NA	'+Glc -Fe:Glc'	NA
Cz12g18130.t1	hxk1-1	'-Fe'	'+Glc'	R3	39	NA	'+Glc -Fe:Glc'	NA
Cz12g18130.t1	WT	'+Fe'	'-Glc'	R1	9	16.93976436	'+Glc -Fe:Glc'	NA
Cz12g18130.t1	WT	'+Fe'	'-Glc'	R2	10	16.66413867	'+Glc -Fe:Glc'	NA
Cz12g18130.t1	WT	'+Fe'	'-Glc'	R4	12	17.06633465	'+Glc -Fe:Glc'	NA
Cz12g18130.t1	hxk1-2	'+Fe'	'-Glc'	R1	25	17.22731971	'+Glc -Fe:Glc'	NA
Cz12g18130.t1	hxk1-2	'+Fe'	'-Glc'	R2	26	17.3339652	'+Glc -Fe:Glc'	NA
Cz12g18130.t1	hxk1-2	'+Fe'	'-Glc'	R3	27	17.12988651	'+Glc -Fe:Glc'	NA
Cz12g18130.t1	hxk1-2	'+Fe'	'-Glc'	R4	28	17.31885682	'+Glc -Fe:Glc'	NA
Cz12g18130.t1	hxk1-1	'+Fe'	'-Glc'	R1	41	NA	'+Glc -Fe:Glc'	NA
Cz12g18130.t1	hxk1-1	'+Fe'	'-Glc'	R2	42	NA	'+Glc -Fe:Glc'	NA
Cz12g18130.t1	hxk1-1	'+Fe'	'-Glc'	R3	43	NA	'+Glc -Fe:Glc'	NA
Cz12g18130.t1	hxk1-1	'+Fe'	'-Glc'	R4	44	NA	'+Glc -Fe:Glc'	NA
Cz12g18130.t1	WT	'+Fe'	'+Glc'	R1	13	15.87215076	'+Glc -Fe:Glc'	NA
Cz12g18130.t1	WT	'+Fe'	'+Glc'	R2	14	15.02150035	'+Glc -Fe:Glc'	NA
Cz12g18130.t1	WT	'+Fe'	'+Glc'	R3	15	15.54763112	'+Glc -Fe:Glc'	NA
Cz12g18130.t1	WT	'+Fe'	'+Glc'	R4	16	16.1808016	'+Glc -Fe:Glc'	NA
Cz12g18130.t1	hxk1-2	'+Fe'	'+Glc'	R1	29	14.85781661	'+Glc -Fe:Glc'	NA
Cz12g18130.t1	hxk1-2	'+Fe'	'+Glc'	R2	30	14.62434573	'+Glc -Fe:Glc'	NA
Cz12g18130.t1	hxk1-2	'+Fe'	'+Glc'	R3	31	14.87124597	'+Glc -Fe:Glc'	NA
Cz12g18130.t1	hxk1-2	'+Fe'	'+Glc'	R4	32	14.88770668	'+Glc -Fe:Glc'	NA
Cz12g18130.t1	hxk1-1	'+Fe'	'+Glc'	R1	45	16.66234679	'+Glc -Fe:Glc'	NA
Cz12g18130.t1	hxk1-1	'+Fe'	'+Glc'	R2	46	16.86098223	'+Glc -Fe:Glc'	NA
Cz12g18130.t1	hxk1-1	'+Fe'	'+Glc'	R3	47	16.85496632	'+Glc -Fe:Glc'	NA
Cz12g18130.t1	hxk1-1	'+Fe'	'+Glc'	R4	48	16.80389243	'+Glc -Fe:Glc'	NA
Cz12g20090.t1	WT	'-Fe'	'-Glc'	R1	1	20.77648738	'+Glc -Fe:Glc'	-0.388361694
Cz12g20090.t1	WT	'-Fe'	'-Glc'	R2	2	21.26638953	'+Glc -Fe:Glc'	0.101540457
Cz12g20090.t1	WT	'-Fe'	'-Glc'	R3	3	20.87073605	'+Glc -Fe:Glc'	-0.294113022
Cz12g20090.t1	WT	'-Fe'	'-Glc'	R4	4	20.99332859	'+Glc -Fe:Glc'	-0.171520483
Cz12g20090.t1	hxk1-2	'-Fe'	'-Glc'	R1	17	20.46309747	'+Glc -Fe:Glc'	-0.701751604
Cz12g20090.t1	hxk1-2	'-Fe'	'-Glc'	R2	18	20.64038122	'+Glc -Fe:Glc'	-0.524467848
Cz12g20090.t1	hxk1-2	'-Fe'	'-Glc'	R4	20	20.53855979	'+Glc -Fe:Glc'	-0.626289282
Cz12g20090.t1	hxk1-1	'-Fe'	'-Glc'	R1	33	20.13768229	'+Glc -Fe:Glc'	-1.027166784
Cz12g20090.t1	hxk1-1	'-Fe'	'-Glc'	R2	34	20.10782456	'+Glc -Fe:Glc'	-1.057024511
Cz12g20090.t1	hxk1-1	'-Fe'	'-Glc'	R3	35	20.1139695	'+Glc -Fe:Glc'	-1.050879568
Cz12g20090.t1	hxk1-1	'-Fe'	'-Glc'	R4	36	20.00934319	'+Glc -Fe:Glc'	-1.15550588
Cz12g20090.t1	WT	'-Fe'	'+Glc'	R1	5	22.76674756	'+Glc -Fe:Glc'	1.601898484
Cz12g20090.t1	WT	'-Fe'	'+Glc'	R2	6	22.67540476	'+Glc -Fe:Glc'	1.510555683
Cz12g20090.t1	WT	'-Fe'	'+Glc'	R3	7	22.70250898	'+Glc -Fe:Glc'	1.537659906
Cz12g20090.t1	WT	'-Fe'	'+Glc'	R4	8	22.69146066	'+Glc -Fe:Glc'	1.526611588
Cz12g20090.t1	hxk1-2	'-Fe'	'+Glc'	R1	21	22.0744859	'+Glc -Fe:Glc'	0.909636828
Cz12g20090.t1	hxk1-2	'-Fe'	'+Glc'	R2	22	22.15853477	'+Glc -Fe:Glc'	0.993685693
Cz12g20090.t1	hxk1-2	'-Fe'	'+Glc'	R4	24	22.12862283	'+Glc -Fe:Glc'	0.963773759
Cz12g20090.t1	hxk1-1	'-Fe'	'+Glc'	R2	38	21.20567914	'+Glc -Fe:Glc'	0.040830069
Cz12g20090.t1	hxk1-1	'-Fe'	'+Glc'	R3	39	21.07044469	'+Glc -Fe:Glc'	-0.094404382
Cz12g20090.t1	WT	'+Fe'	'-Glc'	R1	9	21.18640473	'+Glc -Fe:Glc'	0.021555656
Cz12g20090.t1	WT	'+Fe'	'-Glc'	R2	10	21.12322837	'+Glc -Fe:Glc'	-0.041620707
Cz12g20090.t1	WT	'+Fe'	'-Glc'	R4	12	21.19579908	'+Glc -Fe:Glc'	0.030950007
Cz12g20090.t1	hxk1-2	'+Fe'	'-Glc'	R1	25	20.93843889	'+Glc -Fe:Glc'	-0.22641018
Cz12g20090.t1	hxk1-2	'+Fe'	'-Glc'	R2	26	20.76763776	'+Glc -Fe:Glc'	-0.397211316
Cz12g20090.t1	hxk1-2	'+Fe'	'-Glc'	R3	27	20.89163985	'+Glc -Fe:Glc'	-0.273209223
Cz12g20090.t1	hxk1-2	'+Fe'	'-Glc'	R4	28	20.89168781	'+Glc -Fe:Glc'	-0.273161265
Cz12g20090.t1	hxk1-1	'+Fe'	'-Glc'	R1	41	19.91040877	'+Glc -Fe:Glc'	-1.254440307
Cz12g20090.t1	hxk1-1	'+Fe'	'-Glc'	R2	42	19.84154701	'+Glc -Fe:Glc'	-1.323302067
Cz12g20090.t1	hxk1-1	'+Fe'	'-Glc'	R3	43	19.82403691	'+Glc -Fe:Glc'	-1.340812158
Cz12g20090.t1	hxk1-1	'+Fe'	'-Glc'	R4	44	19.82616476	'+Glc -Fe:Glc'	-1.338684311
Cz12g20090.t1	WT	'+Fe'	'+Glc'	R1	13	21.5569133	'+Glc -Fe:Glc'	0.392064228
Cz12g20090.t1	WT	'+Fe'	'+Glc'	R2	14	21.67879251	'+Glc -Fe:Glc'	0.513943434
Cz12g20090.t1	WT	'+Fe'	'+Glc'	R3	15	21.67081784	'+Glc -Fe:Glc'	0.505968766
Cz12g20090.t1	WT	'+Fe'	'+Glc'	R4	16	21.46265775	'+Glc -Fe:Glc'	0.297808678
Cz12g20090.t1	hxk1-2	'+Fe'	'+Glc'	R1	29	21.44885776	'+Glc -Fe:Glc'	0.284008683
Cz12g20090.t1	hxk1-2	'+Fe'	'+Glc'	R2	30	21.65780944	'+Glc -Fe:Glc'	0.492960364
Cz12g20090.t1	hxk1-2	'+Fe'	'+Glc'	R3	31	21.24839046	'+Glc -Fe:Glc'	0.083541384
Cz12g20090.t1	hxk1-2	'+Fe'	'+Glc'	R4	32	21.51484786	'+Glc -Fe:Glc'	0.349998786
Cz12g20090.t1	hxk1-1	'+Fe'	'+Glc'	R1	45	21.57466962	'+Glc -Fe:Glc'	0.409820551
Cz12g20090.t1	hxk1-1	'+Fe'	'+Glc'	R2	46	21.53523866	'+Glc -Fe:Glc'	0.370389583
Cz12g20090.t1	hxk1-1	'+Fe'	'+Glc'	R3	47	21.46156285	'+Glc -Fe:Glc'	0.296713775
Cz12g20090.t1	hxk1-1	'+Fe'	'+Glc'	R4	48	21.48926931	'+Glc -Fe:Glc'	0.324420233
Cz13g05030.t1	WT	'-Fe'	'-Glc'	R1	1	20.78508506	'+Glc -Fe:Glc'	-1.206622715
Cz13g05030.t1	WT	'-Fe'	'-Glc'	R2	2	20.33948494	'+Glc -Fe:Glc'	-1.652222829
Cz13g05030.t1	WT	'-Fe'	'-Glc'	R3	3	20.49138034	'+Glc -Fe:Glc'	-1.500327435
Cz13g05030.t1	WT	'-Fe'	'-Glc'	R4	4	20.65167994	'+Glc -Fe:Glc'	-1.340027831
Cz13g05030.t1	hxk1-2	'-Fe'	'-Glc'	R1	17	20.54100049	'+Glc -Fe:Glc'	-1.450707287
Cz13g05030.t1	hxk1-2	'-Fe'	'-Glc'	R2	18	20.52354379	'+Glc -Fe:Glc'	-1.468163988
Cz13g05030.t1	hxk1-2	'-Fe'	'-Glc'	R4	20	20.49636766	'+Glc -Fe:Glc'	-1.495340119
Cz13g05030.t1	hxk1-1	'-Fe'	'-Glc'	R1	33	20.84563389	'+Glc -Fe:Glc'	-1.146073879
Cz13g05030.t1	hxk1-1	'-Fe'	'-Glc'	R2	34	20.85818428	'+Glc -Fe:Glc'	-1.133523495
Cz13g05030.t1	hxk1-1	'-Fe'	'-Glc'	R3	35	20.87382647	'+Glc -Fe:Glc'	-1.117881302
Cz13g05030.t1	hxk1-1	'-Fe'	'-Glc'	R4	36	20.79102048	'+Glc -Fe:Glc'	-1.200687293
Cz13g05030.t1	WT	'-Fe'	'+Glc'	R1	5	23.25890592	'+Glc -Fe:Glc'	1.267198151
Cz13g05030.t1	WT	'-Fe'	'+Glc'	R2	6	23.42642936	'+Glc -Fe:Glc'	1.434721588
Cz13g05030.t1	WT	'-Fe'	'+Glc'	R3	7	23.30694788	'+Glc -Fe:Glc'	1.31524011
Cz13g05030.t1	WT	'-Fe'	'+Glc'	R4	8	23.47035048	'+Glc -Fe:Glc'	1.478642706
Cz13g05030.t1	hxk1-2	'-Fe'	'+Glc'	R1	21	22.79089165	'+Glc -Fe:Glc'	0.799183876
Cz13g05030.t1	hxk1-2	'-Fe'	'+Glc'	R2	22	22.6719691	'+Glc -Fe:Glc'	0.680261324
Cz13g05030.t1	hxk1-2	'-Fe'	'+Glc'	R4	24	22.79600776	'+Glc -Fe:Glc'	0.804299985
Cz13g05030.t1	hxk1-1	'-Fe'	'+Glc'	R2	38	22.3605018	'+Glc -Fe:Glc'	0.368794022
Cz13g05030.t1	hxk1-1	'-Fe'	'+Glc'	R3	39	22.34420001	'+Glc -Fe:Glc'	0.352492236
Cz13g05030.t1	WT	'+Fe'	'-Glc'	R1	9	22.27476257	'+Glc -Fe:Glc'	0.2830548
Cz13g05030.t1	WT	'+Fe'	'-Glc'	R2	10	22.22593844	'+Glc -Fe:Glc'	0.234230671
Cz13g05030.t1	WT	'+Fe'	'-Glc'	R4	12	22.36027219	'+Glc -Fe:Glc'	0.368564418
Cz13g05030.t1	hxk1-2	'+Fe'	'-Glc'	R1	25	22.21370013	'+Glc -Fe:Glc'	0.221992355
Cz13g05030.t1	hxk1-2	'+Fe'	'-Glc'	R2	26	22.16508252	'+Glc -Fe:Glc'	0.173374744
Cz13g05030.t1	hxk1-2	'+Fe'	'-Glc'	R3	27	22.21007889	'+Glc -Fe:Glc'	0.218371111
Cz13g05030.t1	hxk1-2	'+Fe'	'-Glc'	R4	28	22.12132666	'+Glc -Fe:Glc'	0.129618883
Cz13g05030.t1	hxk1-1	'+Fe'	'-Glc'	R1	41	21.97946517	'+Glc -Fe:Glc'	-0.012242607
Cz13g05030.t1	hxk1-1	'+Fe'	'-Glc'	R2	42	22.01615075	'+Glc -Fe:Glc'	0.02444298
Cz13g05030.t1	hxk1-1	'+Fe'	'-Glc'	R3	43	21.97195475	'+Glc -Fe:Glc'	-0.019753029
Cz13g05030.t1	hxk1-1	'+Fe'	'-Glc'	R4	44	21.95542964	'+Glc -Fe:Glc'	-0.036278131
Cz13g05030.t1	WT	'+Fe'	'+Glc'	R1	13	22.28142142	'+Glc -Fe:Glc'	0.289713641
Cz13g05030.t1	WT	'+Fe'	'+Glc'	R2	14	22.31816513	'+Glc -Fe:Glc'	0.326457354
Cz13g05030.t1	WT	'+Fe'	'+Glc'	R3	15	22.16799594	'+Glc -Fe:Glc'	0.176288167
Cz13g05030.t1	WT	'+Fe'	'+Glc'	R4	16	22.25762729	'+Glc -Fe:Glc'	0.265919515
Cz13g05030.t1	hxk1-2	'+Fe'	'+Glc'	R1	29	22.24663312	'+Glc -Fe:Glc'	0.254925342
Cz13g05030.t1	hxk1-2	'+Fe'	'+Glc'	R2	30	22.29645562	'+Glc -Fe:Glc'	0.304747845
Cz13g05030.t1	hxk1-2	'+Fe'	'+Glc'	R3	31	22.3963314	'+Glc -Fe:Glc'	0.404623628
Cz13g05030.t1	hxk1-2	'+Fe'	'+Glc'	R4	32	22.1903826	'+Glc -Fe:Glc'	0.198674823
Cz13g05030.t1	hxk1-1	'+Fe'	'+Glc'	R1	45	22.55633187	'+Glc -Fe:Glc'	0.564624097
Cz13g05030.t1	hxk1-1	'+Fe'	'+Glc'	R2	46	22.65480045	'+Glc -Fe:Glc'	0.663092672
Cz13g05030.t1	hxk1-1	'+Fe'	'+Glc'	R3	47	22.61521599	'+Glc -Fe:Glc'	0.623508211
Cz13g05030.t1	hxk1-1	'+Fe'	'+Glc'	R4	48	22.54450046	'+Glc -Fe:Glc'	0.552792686
Cz13g07235.t1	WT	'-Fe'	'-Glc'	R1	1	20.88609111	'+Glc -Fe:Glc'	-0.968733161
Cz13g07235.t1	WT	'-Fe'	'-Glc'	R2	2	20.82522993	'+Glc -Fe:Glc'	-1.029594341
Cz13g07235.t1	WT	'-Fe'	'-Glc'	R3	3	20.99932326	'+Glc -Fe:Glc'	-0.855501009
Cz13g07235.t1	WT	'-Fe'	'-Glc'	R4	4	21.01729968	'+Glc -Fe:Glc'	-0.837524583
Cz13g07235.t1	hxk1-2	'-Fe'	'-Glc'	R1	17	20.73797616	'+Glc -Fe:Glc'	-1.116848108
Cz13g07235.t1	hxk1-2	'-Fe'	'-Glc'	R2	18	20.74759577	'+Glc -Fe:Glc'	-1.107228493
Cz13g07235.t1	hxk1-2	'-Fe'	'-Glc'	R4	20	20.90550265	'+Glc -Fe:Glc'	-0.949321617
Cz13g07235.t1	hxk1-1	'-Fe'	'-Glc'	R1	33	21.02258874	'+Glc -Fe:Glc'	-0.832235528
Cz13g07235.t1	hxk1-1	'-Fe'	'-Glc'	R2	34	20.96791983	'+Glc -Fe:Glc'	-0.886904436
Cz13g07235.t1	hxk1-1	'-Fe'	'-Glc'	R3	35	20.81959266	'+Glc -Fe:Glc'	-1.035231606
Cz13g07235.t1	hxk1-1	'-Fe'	'-Glc'	R4	36	20.94199095	'+Glc -Fe:Glc'	-0.912833318
Cz13g07235.t1	WT	'-Fe'	'+Glc'	R1	5	23.66413056	'+Glc -Fe:Glc'	1.809306294
Cz13g07235.t1	WT	'-Fe'	'+Glc'	R2	6	23.39072025	'+Glc -Fe:Glc'	1.535895978
Cz13g07235.t1	WT	'-Fe'	'+Glc'	R3	7	23.43792593	'+Glc -Fe:Glc'	1.583101666
Cz13g07235.t1	WT	'-Fe'	'+Glc'	R4	8	23.61710445	'+Glc -Fe:Glc'	1.76228018
Cz13g07235.t1	hxk1-2	'-Fe'	'+Glc'	R1	21	22.64430658	'+Glc -Fe:Glc'	0.789482312
Cz13g07235.t1	hxk1-2	'-Fe'	'+Glc'	R2	22	22.61860913	'+Glc -Fe:Glc'	0.763784865
Cz13g07235.t1	hxk1-2	'-Fe'	'+Glc'	R4	24	22.80764691	'+Glc -Fe:Glc'	0.952822641
Cz13g07235.t1	hxk1-1	'-Fe'	'+Glc'	R2	38	22.32937824	'+Glc -Fe:Glc'	0.474553968
Cz13g07235.t1	hxk1-1	'-Fe'	'+Glc'	R3	39	22.27313697	'+Glc -Fe:Glc'	0.418312705
Cz13g07235.t1	WT	'+Fe'	'-Glc'	R1	9	21.83218544	'+Glc -Fe:Glc'	-0.022638825
Cz13g07235.t1	WT	'+Fe'	'-Glc'	R2	10	21.76773713	'+Glc -Fe:Glc'	-0.087087134
Cz13g07235.t1	WT	'+Fe'	'-Glc'	R4	12	21.8915871	'+Glc -Fe:Glc'	0.036762834
Cz13g07235.t1	hxk1-2	'+Fe'	'-Glc'	R1	25	21.61716536	'+Glc -Fe:Glc'	-0.237658908
Cz13g07235.t1	hxk1-2	'+Fe'	'-Glc'	R2	26	21.51696116	'+Glc -Fe:Glc'	-0.337863105
Cz13g07235.t1	hxk1-2	'+Fe'	'-Glc'	R3	27	21.80051636	'+Glc -Fe:Glc'	-0.054307904
Cz13g07235.t1	hxk1-2	'+Fe'	'-Glc'	R4	28	21.65345057	'+Glc -Fe:Glc'	-0.201373701
Cz13g07235.t1	hxk1-1	'+Fe'	'-Glc'	R1	41	22.68922758	'+Glc -Fe:Glc'	0.834403311
Cz13g07235.t1	hxk1-1	'+Fe'	'-Glc'	R2	42	22.75320468	'+Glc -Fe:Glc'	0.898380412
Cz13g07235.t1	hxk1-1	'+Fe'	'-Glc'	R3	43	22.73399017	'+Glc -Fe:Glc'	0.879165906
Cz13g07235.t1	hxk1-1	'+Fe'	'-Glc'	R4	44	22.78450021	'+Glc -Fe:Glc'	0.92967594
Cz13g07235.t1	WT	'+Fe'	'+Glc'	R1	13	21.80073388	'+Glc -Fe:Glc'	-0.054090386
Cz13g07235.t1	WT	'+Fe'	'+Glc'	R2	14	21.8460979	'+Glc -Fe:Glc'	-0.008726367
Cz13g07235.t1	WT	'+Fe'	'+Glc'	R3	15	21.77153855	'+Glc -Fe:Glc'	-0.08328572
Cz13g07235.t1	WT	'+Fe'	'+Glc'	R4	16	21.71039794	'+Glc -Fe:Glc'	-0.144426324
Cz13g07235.t1	hxk1-2	'+Fe'	'+Glc'	R1	29	21.83346522	'+Glc -Fe:Glc'	-0.021359046
Cz13g07235.t1	hxk1-2	'+Fe'	'+Glc'	R2	30	21.8676817	'+Glc -Fe:Glc'	0.012857434
Cz13g07235.t1	hxk1-2	'+Fe'	'+Glc'	R3	31	21.77309549	'+Glc -Fe:Glc'	-0.081728781
Cz13g07235.t1	hxk1-2	'+Fe'	'+Glc'	R4	32	21.92266718	'+Glc -Fe:Glc'	0.067842912
Cz13g07235.t1	hxk1-1	'+Fe'	'+Glc'	R1	45	21.4207639	'+Glc -Fe:Glc'	-0.434060363
Cz13g07235.t1	hxk1-1	'+Fe'	'+Glc'	R2	46	21.35198012	'+Glc -Fe:Glc'	-0.502844149
Cz13g07235.t1	hxk1-1	'+Fe'	'+Glc'	R3	47	21.34565215	'+Glc -Fe:Glc'	-0.509172116
Cz13g07235.t1	hxk1-1	'+Fe'	'+Glc'	R4	48	21.41877394	'+Glc -Fe:Glc'	-0.436050329
Cz13g11200.t1	WT	'-Fe'	'-Glc'	R1	1	17.48728933	'+Glc -Fe:Glc'	-1.357166828
Cz13g11200.t1	WT	'-Fe'	'-Glc'	R2	2	17.70212957	'+Glc -Fe:Glc'	-1.142326586
Cz13g11200.t1	WT	'-Fe'	'-Glc'	R3	3	17.6650342	'+Glc -Fe:Glc'	-1.17942195
Cz13g11200.t1	WT	'-Fe'	'-Glc'	R4	4	17.71733103	'+Glc -Fe:Glc'	-1.127125119
Cz13g11200.t1	hxk1-2	'-Fe'	'-Glc'	R1	17	17.71631856	'+Glc -Fe:Glc'	-1.128137595
Cz13g11200.t1	hxk1-2	'-Fe'	'-Glc'	R2	18	17.48809355	'+Glc -Fe:Glc'	-1.356362606
Cz13g11200.t1	hxk1-2	'-Fe'	'-Glc'	R4	20	17.98298243	'+Glc -Fe:Glc'	-0.861473725
Cz13g11200.t1	hxk1-1	'-Fe'	'-Glc'	R1	33	16.58462006	'+Glc -Fe:Glc'	-2.259836094
Cz13g11200.t1	hxk1-1	'-Fe'	'-Glc'	R2	34	16.5189604	'+Glc -Fe:Glc'	-2.325495758
Cz13g11200.t1	hxk1-1	'-Fe'	'-Glc'	R3	35	16.7594043	'+Glc -Fe:Glc'	-2.08505185
Cz13g11200.t1	hxk1-1	'-Fe'	'-Glc'	R4	36	16.75503469	'+Glc -Fe:Glc'	-2.089421463
Cz13g11200.t1	WT	'-Fe'	'+Glc'	R1	5	20.39311267	'+Glc -Fe:Glc'	1.54865652
Cz13g11200.t1	WT	'-Fe'	'+Glc'	R2	6	20.33590286	'+Glc -Fe:Glc'	1.491446701
Cz13g11200.t1	WT	'-Fe'	'+Glc'	R3	7	20.20182337	'+Glc -Fe:Glc'	1.357367221
Cz13g11200.t1	WT	'-Fe'	'+Glc'	R4	8	20.23027817	'+Glc -Fe:Glc'	1.38582202
Cz13g11200.t1	hxk1-2	'-Fe'	'+Glc'	R1	21	19.3768039	'+Glc -Fe:Glc'	0.53234775
Cz13g11200.t1	hxk1-2	'-Fe'	'+Glc'	R2	22	19.38314105	'+Glc -Fe:Glc'	0.538684893
Cz13g11200.t1	hxk1-2	'-Fe'	'+Glc'	R4	24	19.25495942	'+Glc -Fe:Glc'	0.410503267
Cz13g11200.t1	hxk1-1	'-Fe'	'+Glc'	R2	38	19.76433459	'+Glc -Fe:Glc'	0.919878432
Cz13g11200.t1	hxk1-1	'-Fe'	'+Glc'	R3	39	19.77642528	'+Glc -Fe:Glc'	0.93196913
Cz13g11200.t1	WT	'+Fe'	'-Glc'	R1	9	18.21571614	'+Glc -Fe:Glc'	-0.628740013
Cz13g11200.t1	WT	'+Fe'	'-Glc'	R2	10	18.2930933	'+Glc -Fe:Glc'	-0.551362855
Cz13g11200.t1	WT	'+Fe'	'-Glc'	R4	12	18.18638725	'+Glc -Fe:Glc'	-0.658068903
Cz13g11200.t1	hxk1-2	'+Fe'	'-Glc'	R1	25	18.56949261	'+Glc -Fe:Glc'	-0.274963545
Cz13g11200.t1	hxk1-2	'+Fe'	'-Glc'	R2	26	18.72355166	'+Glc -Fe:Glc'	-0.120904489
Cz13g11200.t1	hxk1-2	'+Fe'	'-Glc'	R3	27	18.56602682	'+Glc -Fe:Glc'	-0.278429336
Cz13g11200.t1	hxk1-2	'+Fe'	'-Glc'	R4	28	18.72169027	'+Glc -Fe:Glc'	-0.122765887
Cz13g11200.t1	hxk1-1	'+Fe'	'-Glc'	R1	41	19.15356671	'+Glc -Fe:Glc'	0.309110553
Cz13g11200.t1	hxk1-1	'+Fe'	'-Glc'	R2	42	19.77108288	'+Glc -Fe:Glc'	0.926626724
Cz13g11200.t1	hxk1-1	'+Fe'	'-Glc'	R3	43	19.67938283	'+Glc -Fe:Glc'	0.834926672
Cz13g11200.t1	hxk1-1	'+Fe'	'-Glc'	R4	44	19.74692314	'+Glc -Fe:Glc'	0.902466989
Cz13g11200.t1	WT	'+Fe'	'+Glc'	R1	13	19.15526231	'+Glc -Fe:Glc'	0.310806161
Cz13g11200.t1	WT	'+Fe'	'+Glc'	R2	14	19.32532984	'+Glc -Fe:Glc'	0.480873684
Cz13g11200.t1	WT	'+Fe'	'+Glc'	R3	15	19.25867207	'+Glc -Fe:Glc'	0.414215918
Cz13g11200.t1	WT	'+Fe'	'+Glc'	R4	16	19.28789895	'+Glc -Fe:Glc'	0.443442797
Cz13g11200.t1	hxk1-2	'+Fe'	'+Glc'	R1	29	19.61895645	'+Glc -Fe:Glc'	0.774500292
Cz13g11200.t1	hxk1-2	'+Fe'	'+Glc'	R2	30	19.77153186	'+Glc -Fe:Glc'	0.927075705
Cz13g11200.t1	hxk1-2	'+Fe'	'+Glc'	R3	31	19.36849259	'+Glc -Fe:Glc'	0.524036436
Cz13g11200.t1	hxk1-2	'+Fe'	'+Glc'	R4	32	19.3088823	'+Glc -Fe:Glc'	0.464426142
Cz13g11200.t1	hxk1-1	'+Fe'	'+Glc'	R1	45	19.63295811	'+Glc -Fe:Glc'	0.788501959
Cz13g11200.t1	hxk1-1	'+Fe'	'+Glc'	R2	46	19.61965112	'+Glc -Fe:Glc'	0.775194967
Cz13g11200.t1	hxk1-1	'+Fe'	'+Glc'	R3	47	19.61877607	'+Glc -Fe:Glc'	0.774319916
Cz13g11200.t1	hxk1-1	'+Fe'	'+Glc'	R4	48	19.6243099	'+Glc -Fe:Glc'	0.77985375
Cz13g19050.t1	WT	'-Fe'	'-Glc'	R1	1	17.53886595	'+Glc -Fe:Glc'	-2.837379968
Cz13g19050.t1	WT	'-Fe'	'-Glc'	R2	2	17.73116698	'+Glc -Fe:Glc'	-2.645078932
Cz13g19050.t1	WT	'-Fe'	'-Glc'	R3	3	17.62995153	'+Glc -Fe:Glc'	-2.746294388
Cz13g19050.t1	WT	'-Fe'	'-Glc'	R4	4	17.50712289	'+Glc -Fe:Glc'	-2.869123021
Cz13g19050.t1	hxk1-2	'-Fe'	'-Glc'	R1	17	17.44386332	'+Glc -Fe:Glc'	-2.932382595
Cz13g19050.t1	hxk1-2	'-Fe'	'-Glc'	R2	18	17.35536418	'+Glc -Fe:Glc'	-3.020881736
Cz13g19050.t1	hxk1-2	'-Fe'	'-Glc'	R4	20	17.10555844	'+Glc -Fe:Glc'	-3.270687474
Cz13g19050.t1	hxk1-1	'-Fe'	'-Glc'	R1	33	21.42106457	'+Glc -Fe:Glc'	1.044818652
Cz13g19050.t1	hxk1-1	'-Fe'	'-Glc'	R2	34	21.51296151	'+Glc -Fe:Glc'	1.136715598
Cz13g19050.t1	hxk1-1	'-Fe'	'-Glc'	R3	35	21.66309878	'+Glc -Fe:Glc'	1.28685286
Cz13g19050.t1	hxk1-1	'-Fe'	'-Glc'	R4	36	21.36765759	'+Glc -Fe:Glc'	0.991411676
Cz13g19050.t1	WT	'-Fe'	'+Glc'	R1	5	22.69407826	'+Glc -Fe:Glc'	2.317832342
Cz13g19050.t1	WT	'-Fe'	'+Glc'	R2	6	22.81098991	'+Glc -Fe:Glc'	2.434743993
Cz13g19050.t1	WT	'-Fe'	'+Glc'	R3	7	22.80546558	'+Glc -Fe:Glc'	2.429219663
Cz13g19050.t1	WT	'-Fe'	'+Glc'	R4	8	22.89419051	'+Glc -Fe:Glc'	2.517944594
Cz13g19050.t1	hxk1-2	'-Fe'	'+Glc'	R1	21	21.80037606	'+Glc -Fe:Glc'	1.424130142
Cz13g19050.t1	hxk1-2	'-Fe'	'+Glc'	R2	22	21.82027419	'+Glc -Fe:Glc'	1.444028276
Cz13g19050.t1	hxk1-2	'-Fe'	'+Glc'	R4	24	21.67935272	'+Glc -Fe:Glc'	1.303106801
Cz13g19050.t1	hxk1-1	'-Fe'	'+Glc'	R2	38	21.77484656	'+Glc -Fe:Glc'	1.398600642
Cz13g19050.t1	hxk1-1	'-Fe'	'+Glc'	R3	39	21.7151242	'+Glc -Fe:Glc'	1.338878284
Cz13g19050.t1	WT	'+Fe'	'-Glc'	R1	9	19.9785853	'+Glc -Fe:Glc'	-0.39766061
Cz13g19050.t1	WT	'+Fe'	'-Glc'	R2	10	19.94797036	'+Glc -Fe:Glc'	-0.428275552
Cz13g19050.t1	WT	'+Fe'	'-Glc'	R4	12	19.90822533	'+Glc -Fe:Glc'	-0.468020588
Cz13g19050.t1	hxk1-2	'+Fe'	'-Glc'	R1	25	19.70847118	'+Glc -Fe:Glc'	-0.667774734
Cz13g19050.t1	hxk1-2	'+Fe'	'-Glc'	R2	26	19.69685737	'+Glc -Fe:Glc'	-0.679388541
Cz13g19050.t1	hxk1-2	'+Fe'	'-Glc'	R3	27	19.74788926	'+Glc -Fe:Glc'	-0.62835665
Cz13g19050.t1	hxk1-2	'+Fe'	'-Glc'	R4	28	19.70524283	'+Glc -Fe:Glc'	-0.671003089
Cz13g19050.t1	hxk1-1	'+Fe'	'-Glc'	R1	41	20.74856467	'+Glc -Fe:Glc'	0.372318758
Cz13g19050.t1	hxk1-1	'+Fe'	'-Glc'	R2	42	20.5259415	'+Glc -Fe:Glc'	0.149695589
Cz13g19050.t1	hxk1-1	'+Fe'	'-Glc'	R3	43	20.48392302	'+Glc -Fe:Glc'	0.107677102
Cz13g19050.t1	hxk1-1	'+Fe'	'-Glc'	R4	44	20.52892882	'+Glc -Fe:Glc'	0.152682909
Cz13g19050.t1	WT	'+Fe'	'+Glc'	R1	13	21.04645372	'+Glc -Fe:Glc'	0.670207805
Cz13g19050.t1	WT	'+Fe'	'+Glc'	R2	14	21.03184349	'+Glc -Fe:Glc'	0.65559757
Cz13g19050.t1	WT	'+Fe'	'+Glc'	R3	15	21.0293582	'+Glc -Fe:Glc'	0.653112288
Cz13g19050.t1	WT	'+Fe'	'+Glc'	R4	16	20.94685508	'+Glc -Fe:Glc'	0.570609165
Cz13g19050.t1	hxk1-2	'+Fe'	'+Glc'	R1	29	20.4278493	'+Glc -Fe:Glc'	0.051603382
Cz13g19050.t1	hxk1-2	'+Fe'	'+Glc'	R2	30	20.33696499	'+Glc -Fe:Glc'	-0.03928092
Cz13g19050.t1	hxk1-2	'+Fe'	'+Glc'	R3	31	20.27128583	'+Glc -Fe:Glc'	-0.10496008
Cz13g19050.t1	hxk1-2	'+Fe'	'+Glc'	R4	32	20.5572578	'+Glc -Fe:Glc'	0.181011886
Cz13g19050.t1	hxk1-1	'+Fe'	'+Glc'	R1	45	20.26544848	'+Glc -Fe:Glc'	-0.11079744
Cz13g19050.t1	hxk1-1	'+Fe'	'+Glc'	R2	46	20.41318719	'+Glc -Fe:Glc'	0.036941275
Cz13g19050.t1	hxk1-1	'+Fe'	'+Glc'	R3	47	20.32480831	'+Glc -Fe:Glc'	-0.05143761
Cz13g19050.t1	hxk1-1	'+Fe'	'+Glc'	R4	48	20.27528859	'+Glc -Fe:Glc'	-0.100957324
Cz15g23030.t1	WT	'-Fe'	'-Glc'	R1	1	17.90657095	'+Glc -Fe:Glc'	-0.815130568
Cz15g23030.t1	WT	'-Fe'	'-Glc'	R2	2	18.14717199	'+Glc -Fe:Glc'	-0.574529532
Cz15g23030.t1	WT	'-Fe'	'-Glc'	R3	3	18.15239941	'+Glc -Fe:Glc'	-0.569302106
Cz15g23030.t1	WT	'-Fe'	'-Glc'	R4	4	18.31468608	'+Glc -Fe:Glc'	-0.40701544
Cz15g23030.t1	hxk1-2	'-Fe'	'-Glc'	R1	17	17.87292579	'+Glc -Fe:Glc'	-0.848775726
Cz15g23030.t1	hxk1-2	'-Fe'	'-Glc'	R2	18	17.91088572	'+Glc -Fe:Glc'	-0.810815798
Cz15g23030.t1	hxk1-2	'-Fe'	'-Glc'	R4	20	17.72845826	'+Glc -Fe:Glc'	-0.993243262
Cz15g23030.t1	hxk1-1	'-Fe'	'-Glc'	R1	33	18.2625842	'+Glc -Fe:Glc'	-0.459117323
Cz15g23030.t1	hxk1-1	'-Fe'	'-Glc'	R2	34	18.27743298	'+Glc -Fe:Glc'	-0.444268537
Cz15g23030.t1	hxk1-1	'-Fe'	'-Glc'	R3	35	18.36729531	'+Glc -Fe:Glc'	-0.354406209
Cz15g23030.t1	hxk1-1	'-Fe'	'-Glc'	R4	36	17.97592326	'+Glc -Fe:Glc'	-0.745778265
Cz15g23030.t1	WT	'-Fe'	'+Glc'	R1	5	20.43871361	'+Glc -Fe:Glc'	1.717012093
Cz15g23030.t1	WT	'-Fe'	'+Glc'	R2	6	20.57650034	'+Glc -Fe:Glc'	1.854798817
Cz15g23030.t1	WT	'-Fe'	'+Glc'	R3	7	20.49003059	'+Glc -Fe:Glc'	1.768329067
Cz15g23030.t1	WT	'-Fe'	'+Glc'	R4	8	20.45626825	'+Glc -Fe:Glc'	1.734566732
Cz15g23030.t1	hxk1-2	'-Fe'	'+Glc'	R1	21	19.89920472	'+Glc -Fe:Glc'	1.177503204
Cz15g23030.t1	hxk1-2	'-Fe'	'+Glc'	R2	22	19.96064886	'+Glc -Fe:Glc'	1.238947338
Cz15g23030.t1	hxk1-2	'-Fe'	'+Glc'	R4	24	20.08417859	'+Glc -Fe:Glc'	1.362477066
Cz15g23030.t1	hxk1-1	'-Fe'	'+Glc'	R2	38	17.51462095	'+Glc -Fe:Glc'	-1.207080572
Cz15g23030.t1	hxk1-1	'-Fe'	'+Glc'	R3	39	17.31773009	'+Glc -Fe:Glc'	-1.403971433
Cz15g23030.t1	WT	'+Fe'	'-Glc'	R1	9	19.03294005	'+Glc -Fe:Glc'	0.311238532
Cz15g23030.t1	WT	'+Fe'	'-Glc'	R2	10	19.01630517	'+Glc -Fe:Glc'	0.294603645
Cz15g23030.t1	WT	'+Fe'	'-Glc'	R4	12	18.99201598	'+Glc -Fe:Glc'	0.270314461
Cz15g23030.t1	hxk1-2	'+Fe'	'-Glc'	R1	25	18.29576598	'+Glc -Fe:Glc'	-0.425935543
Cz15g23030.t1	hxk1-2	'+Fe'	'-Glc'	R2	26	18.37198072	'+Glc -Fe:Glc'	-0.349720801
Cz15g23030.t1	hxk1-2	'+Fe'	'-Glc'	R3	27	18.6615844	'+Glc -Fe:Glc'	-0.060117117
Cz15g23030.t1	hxk1-2	'+Fe'	'-Glc'	R4	28	18.49062582	'+Glc -Fe:Glc'	-0.231075703
Cz15g23030.t1	hxk1-1	'+Fe'	'-Glc'	R1	41	17.43749178	'+Glc -Fe:Glc'	-1.284209738
Cz15g23030.t1	hxk1-1	'+Fe'	'-Glc'	R2	42	17.67766504	'+Glc -Fe:Glc'	-1.04403648
Cz15g23030.t1	hxk1-1	'+Fe'	'-Glc'	R3	43	17.72222437	'+Glc -Fe:Glc'	-0.999477152
Cz15g23030.t1	hxk1-1	'+Fe'	'-Glc'	R4	44	17.61381748	'+Glc -Fe:Glc'	-1.107884042
Cz15g23030.t1	WT	'+Fe'	'+Glc'	R1	13	19.16867128	'+Glc -Fe:Glc'	0.446969758
Cz15g23030.t1	WT	'+Fe'	'+Glc'	R2	14	19.32882111	'+Glc -Fe:Glc'	0.60711959
Cz15g23030.t1	WT	'+Fe'	'+Glc'	R3	15	19.30039982	'+Glc -Fe:Glc'	0.578698297
Cz15g23030.t1	WT	'+Fe'	'+Glc'	R4	16	19.2127267	'+Glc -Fe:Glc'	0.491025178
Cz15g23030.t1	hxk1-2	'+Fe'	'+Glc'	R1	29	19.14912283	'+Glc -Fe:Glc'	0.427421312
Cz15g23030.t1	hxk1-2	'+Fe'	'+Glc'	R2	30	19.22772775	'+Glc -Fe:Glc'	0.506026225
Cz15g23030.t1	hxk1-2	'+Fe'	'+Glc'	R3	31	19.13523694	'+Glc -Fe:Glc'	0.413535423
Cz15g23030.t1	hxk1-2	'+Fe'	'+Glc'	R4	32	19.07983673	'+Glc -Fe:Glc'	0.358135208
Cz15g23030.t1	hxk1-1	'+Fe'	'+Glc'	R1	45	18.35805076	'+Glc -Fe:Glc'	-0.363650762
Cz15g23030.t1	hxk1-1	'+Fe'	'+Glc'	R2	46	18.62889729	'+Glc -Fe:Glc'	-0.092804228
Cz15g23030.t1	hxk1-1	'+Fe'	'+Glc'	R3	47	18.74332726	'+Glc -Fe:Glc'	0.021625741
Cz15g23030.t1	hxk1-1	'+Fe'	'+Glc'	R4	48	18.73370017	'+Glc -Fe:Glc'	0.011998648
Cz16g02110.t1	WT	'-Fe'	'-Glc'	R1	1	20.07658585	'+Glc -Fe:Glc'	-0.772621797
Cz16g02110.t1	WT	'-Fe'	'-Glc'	R2	2	19.99117797	'+Glc -Fe:Glc'	-0.858029674
Cz16g02110.t1	WT	'-Fe'	'-Glc'	R3	3	20.15820657	'+Glc -Fe:Glc'	-0.691001068
Cz16g02110.t1	WT	'-Fe'	'-Glc'	R4	4	20.11004455	'+Glc -Fe:Glc'	-0.739163088
Cz16g02110.t1	hxk1-2	'-Fe'	'-Glc'	R1	17	20.40502267	'+Glc -Fe:Glc'	-0.444184974
Cz16g02110.t1	hxk1-2	'-Fe'	'-Glc'	R2	18	20.2731274	'+Glc -Fe:Glc'	-0.576080244
Cz16g02110.t1	hxk1-2	'-Fe'	'-Glc'	R4	20	20.23117702	'+Glc -Fe:Glc'	-0.618030624
Cz16g02110.t1	hxk1-1	'-Fe'	'-Glc'	R1	33	19.63579084	'+Glc -Fe:Glc'	-1.213416805
Cz16g02110.t1	hxk1-1	'-Fe'	'-Glc'	R2	34	19.72991683	'+Glc -Fe:Glc'	-1.119290808
Cz16g02110.t1	hxk1-1	'-Fe'	'-Glc'	R3	35	19.71967239	'+Glc -Fe:Glc'	-1.129535251
Cz16g02110.t1	hxk1-1	'-Fe'	'-Glc'	R4	36	19.64344949	'+Glc -Fe:Glc'	-1.205758154
Cz16g02110.t1	WT	'-Fe'	'+Glc'	R1	5	22.97977133	'+Glc -Fe:Glc'	2.13056369
Cz16g02110.t1	WT	'-Fe'	'+Glc'	R2	6	23.02274878	'+Glc -Fe:Glc'	2.173541142
Cz16g02110.t1	WT	'-Fe'	'+Glc'	R3	7	23.07696267	'+Glc -Fe:Glc'	2.227755025
Cz16g02110.t1	WT	'-Fe'	'+Glc'	R4	8	23.07229558	'+Glc -Fe:Glc'	2.22308794
Cz16g02110.t1	hxk1-2	'-Fe'	'+Glc'	R1	21	21.90363754	'+Glc -Fe:Glc'	1.054429893
Cz16g02110.t1	hxk1-2	'-Fe'	'+Glc'	R2	22	22.05440983	'+Glc -Fe:Glc'	1.20520219
Cz16g02110.t1	hxk1-2	'-Fe'	'+Glc'	R4	24	21.85244254	'+Glc -Fe:Glc'	1.0032349
Cz16g02110.t1	hxk1-1	'-Fe'	'+Glc'	R2	38	20.22224056	'+Glc -Fe:Glc'	-0.62696708
Cz16g02110.t1	hxk1-1	'-Fe'	'+Glc'	R3	39	20.12829545	'+Glc -Fe:Glc'	-0.72091219
Cz16g02110.t1	WT	'+Fe'	'-Glc'	R1	9	20.42557383	'+Glc -Fe:Glc'	-0.423633815
Cz16g02110.t1	WT	'+Fe'	'-Glc'	R2	10	20.39177172	'+Glc -Fe:Glc'	-0.457435923
Cz16g02110.t1	WT	'+Fe'	'-Glc'	R4	12	20.34859649	'+Glc -Fe:Glc'	-0.500611152
Cz16g02110.t1	hxk1-2	'+Fe'	'-Glc'	R1	25	20.4845135	'+Glc -Fe:Glc'	-0.364694143
Cz16g02110.t1	hxk1-2	'+Fe'	'-Glc'	R2	26	20.51648698	'+Glc -Fe:Glc'	-0.332720661
Cz16g02110.t1	hxk1-2	'+Fe'	'-Glc'	R3	27	20.57489879	'+Glc -Fe:Glc'	-0.274308849
Cz16g02110.t1	hxk1-2	'+Fe'	'-Glc'	R4	28	20.54908378	'+Glc -Fe:Glc'	-0.300123858
Cz16g02110.t1	hxk1-1	'+Fe'	'-Glc'	R1	41	20.34791311	'+Glc -Fe:Glc'	-0.501294537
Cz16g02110.t1	hxk1-1	'+Fe'	'-Glc'	R2	42	20.18264836	'+Glc -Fe:Glc'	-0.66655928
Cz16g02110.t1	hxk1-1	'+Fe'	'-Glc'	R3	43	20.18414834	'+Glc -Fe:Glc'	-0.665059301
Cz16g02110.t1	hxk1-1	'+Fe'	'-Glc'	R4	44	20.16445395	'+Glc -Fe:Glc'	-0.684753695
Cz16g02110.t1	WT	'+Fe'	'+Glc'	R1	13	21.64641888	'+Glc -Fe:Glc'	0.79721124
Cz16g02110.t1	WT	'+Fe'	'+Glc'	R2	14	21.81081843	'+Glc -Fe:Glc'	0.961610786
Cz16g02110.t1	WT	'+Fe'	'+Glc'	R3	15	21.83700973	'+Glc -Fe:Glc'	0.987802085
Cz16g02110.t1	WT	'+Fe'	'+Glc'	R4	16	21.65983082	'+Glc -Fe:Glc'	0.810623178
Cz16g02110.t1	hxk1-2	'+Fe'	'+Glc'	R1	29	21.30176978	'+Glc -Fe:Glc'	0.452562139
Cz16g02110.t1	hxk1-2	'+Fe'	'+Glc'	R2	30	21.29456898	'+Glc -Fe:Glc'	0.445361342
Cz16g02110.t1	hxk1-2	'+Fe'	'+Glc'	R3	31	21.23010571	'+Glc -Fe:Glc'	0.380898066
Cz16g02110.t1	hxk1-2	'+Fe'	'+Glc'	R4	32	21.19142339	'+Glc -Fe:Glc'	0.342215743
Cz16g02110.t1	hxk1-1	'+Fe'	'+Glc'	R1	45	20.46711609	'+Glc -Fe:Glc'	-0.382091557
Cz16g02110.t1	hxk1-1	'+Fe'	'+Glc'	R2	46	20.52572248	'+Glc -Fe:Glc'	-0.32348516
Cz16g02110.t1	hxk1-1	'+Fe'	'+Glc'	R3	47	20.53090328	'+Glc -Fe:Glc'	-0.318304362
Cz16g02110.t1	hxk1-1	'+Fe'	'+Glc'	R4	48	20.56317633	'+Glc -Fe:Glc'	-0.28603131
Cz16g21300.t1	WT	'-Fe'	'-Glc'	R1	1	19.41068238	'+Glc -Fe:Glc'	0.415313289
Cz16g21300.t1	WT	'-Fe'	'-Glc'	R2	2	19.47029202	'+Glc -Fe:Glc'	0.47492293
Cz16g21300.t1	WT	'-Fe'	'-Glc'	R3	3	19.39091389	'+Glc -Fe:Glc'	0.395544795
Cz16g21300.t1	WT	'-Fe'	'-Glc'	R4	4	19.23969813	'+Glc -Fe:Glc'	0.244329041
Cz16g21300.t1	hxk1-2	'-Fe'	'-Glc'	R1	17	19.09294136	'+Glc -Fe:Glc'	0.09757227
Cz16g21300.t1	hxk1-2	'-Fe'	'-Glc'	R2	18	19.16371635	'+Glc -Fe:Glc'	0.168347257
Cz16g21300.t1	hxk1-2	'-Fe'	'-Glc'	R4	20	19.14333944	'+Glc -Fe:Glc'	0.147970353
Cz16g21300.t1	hxk1-1	'-Fe'	'-Glc'	R1	33	15.69080512	'+Glc -Fe:Glc'	-3.304563971
Cz16g21300.t1	hxk1-1	'-Fe'	'-Glc'	R2	34	15.69780188	'+Glc -Fe:Glc'	-3.297567214
Cz16g21300.t1	hxk1-1	'-Fe'	'-Glc'	R3	35	15.51413144	'+Glc -Fe:Glc'	-3.481237651
Cz16g21300.t1	hxk1-1	'-Fe'	'-Glc'	R4	36	16.32821806	'+Glc -Fe:Glc'	-2.667151036
Cz16g21300.t1	WT	'-Fe'	'+Glc'	R1	5	21.19929787	'+Glc -Fe:Glc'	2.203928779
Cz16g21300.t1	WT	'-Fe'	'+Glc'	R2	6	21.25777646	'+Glc -Fe:Glc'	2.262407369
Cz16g21300.t1	WT	'-Fe'	'+Glc'	R3	7	21.28062459	'+Glc -Fe:Glc'	2.285255498
Cz16g21300.t1	WT	'-Fe'	'+Glc'	R4	8	21.25598052	'+Glc -Fe:Glc'	2.260611432
Cz16g21300.t1	hxk1-2	'-Fe'	'+Glc'	R1	21	20.36143666	'+Glc -Fe:Glc'	1.366067568
Cz16g21300.t1	hxk1-2	'-Fe'	'+Glc'	R2	22	20.42411823	'+Glc -Fe:Glc'	1.428749134
Cz16g21300.t1	hxk1-2	'-Fe'	'+Glc'	R4	24	20.48270965	'+Glc -Fe:Glc'	1.487340558
Cz16g21300.t1	hxk1-1	'-Fe'	'+Glc'	R2	38	14.79661825	'+Glc -Fe:Glc'	-4.198750839
Cz16g21300.t1	hxk1-1	'-Fe'	'+Glc'	R3	39	15.01284423	'+Glc -Fe:Glc'	-3.982524866
Cz16g21300.t1	WT	'+Fe'	'-Glc'	R1	9	20.15604471	'+Glc -Fe:Glc'	1.160675617
Cz16g21300.t1	WT	'+Fe'	'-Glc'	R2	10	20.16449247	'+Glc -Fe:Glc'	1.169123377
Cz16g21300.t1	WT	'+Fe'	'-Glc'	R4	12	20.22170624	'+Glc -Fe:Glc'	1.22633715
Cz16g21300.t1	hxk1-2	'+Fe'	'-Glc'	R1	25	19.71294207	'+Glc -Fe:Glc'	0.717572981
Cz16g21300.t1	hxk1-2	'+Fe'	'-Glc'	R2	26	19.5719669	'+Glc -Fe:Glc'	0.57659781
Cz16g21300.t1	hxk1-2	'+Fe'	'-Glc'	R3	27	19.81671454	'+Glc -Fe:Glc'	0.821345448
Cz16g21300.t1	hxk1-2	'+Fe'	'-Glc'	R4	28	19.77840925	'+Glc -Fe:Glc'	0.783040154
Cz16g21300.t1	hxk1-1	'+Fe'	'-Glc'	R1	41	17.65851991	'+Glc -Fe:Glc'	-1.336849184
Cz16g21300.t1	hxk1-1	'+Fe'	'-Glc'	R2	42	17.57386689	'+Glc -Fe:Glc'	-1.421502206
Cz16g21300.t1	hxk1-1	'+Fe'	'-Glc'	R3	43	17.63201898	'+Glc -Fe:Glc'	-1.363350115
Cz16g21300.t1	hxk1-1	'+Fe'	'-Glc'	R4	44	17.50258591	'+Glc -Fe:Glc'	-1.492783185
Cz16g21300.t1	WT	'+Fe'	'+Glc'	R1	13	19.31156507	'+Glc -Fe:Glc'	0.316195983
Cz16g21300.t1	WT	'+Fe'	'+Glc'	R2	14	19.46263198	'+Glc -Fe:Glc'	0.467262891
Cz16g21300.t1	WT	'+Fe'	'+Glc'	R3	15	19.56171926	'+Glc -Fe:Glc'	0.566350169
Cz16g21300.t1	WT	'+Fe'	'+Glc'	R4	16	19.34692071	'+Glc -Fe:Glc'	0.351551614
Cz16g21300.t1	hxk1-2	'+Fe'	'+Glc'	R1	29	19.42089216	'+Glc -Fe:Glc'	0.425523065
Cz16g21300.t1	hxk1-2	'+Fe'	'+Glc'	R2	30	19.49832558	'+Glc -Fe:Glc'	0.502956483
Cz16g21300.t1	hxk1-2	'+Fe'	'+Glc'	R3	31	19.59097297	'+Glc -Fe:Glc'	0.595603876
Cz16g21300.t1	hxk1-2	'+Fe'	'+Glc'	R4	32	19.62553011	'+Glc -Fe:Glc'	0.630161019
Cz16g21300.t1	hxk1-1	'+Fe'	'+Glc'	R1	45	19.27829314	'+Glc -Fe:Glc'	0.282924049
Cz16g21300.t1	hxk1-1	'+Fe'	'+Glc'	R2	46	19.19705885	'+Glc -Fe:Glc'	0.201689755
Cz16g21300.t1	hxk1-1	'+Fe'	'+Glc'	R3	47	19.2096649	'+Glc -Fe:Glc'	0.214295805
Cz16g21300.t1	hxk1-1	'+Fe'	'+Glc'	R4	48	19.29408184	'+Glc -Fe:Glc'	0.298712749
Cz18g08040.t1	WT	'-Fe'	'-Glc'	R1	1	19.22645869	'+Glc -Fe:Glc'	-2.016128277
Cz18g08040.t1	WT	'-Fe'	'-Glc'	R2	2	19.39196971	'+Glc -Fe:Glc'	-1.850617266
Cz18g08040.t1	WT	'-Fe'	'-Glc'	R3	3	19.40413887	'+Glc -Fe:Glc'	-1.8384481
Cz18g08040.t1	WT	'-Fe'	'-Glc'	R4	4	19.37267676	'+Glc -Fe:Glc'	-1.86991021
Cz18g08040.t1	hxk1-2	'-Fe'	'-Glc'	R1	17	19.23042038	'+Glc -Fe:Glc'	-2.012166591
Cz18g08040.t1	hxk1-2	'-Fe'	'-Glc'	R2	18	19.25236308	'+Glc -Fe:Glc'	-1.990223892
Cz18g08040.t1	hxk1-2	'-Fe'	'-Glc'	R4	20	19.31071533	'+Glc -Fe:Glc'	-1.931871638
Cz18g08040.t1	hxk1-1	'-Fe'	'-Glc'	R1	33	20.73227515	'+Glc -Fe:Glc'	-0.510311817
Cz18g08040.t1	hxk1-1	'-Fe'	'-Glc'	R2	34	20.80682758	'+Glc -Fe:Glc'	-0.43575939
Cz18g08040.t1	hxk1-1	'-Fe'	'-Glc'	R3	35	20.79600374	'+Glc -Fe:Glc'	-0.446583233
Cz18g08040.t1	hxk1-1	'-Fe'	'-Glc'	R4	36	20.97902664	'+Glc -Fe:Glc'	-0.26356033
Cz18g08040.t1	WT	'-Fe'	'+Glc'	R1	5	23.28370028	'+Glc -Fe:Glc'	2.041113306
Cz18g08040.t1	WT	'-Fe'	'+Glc'	R2	6	23.39863375	'+Glc -Fe:Glc'	2.156046781
Cz18g08040.t1	WT	'-Fe'	'+Glc'	R3	7	23.31291849	'+Glc -Fe:Glc'	2.070331522
Cz18g08040.t1	WT	'-Fe'	'+Glc'	R4	8	23.25898528	'+Glc -Fe:Glc'	2.016398304
Cz18g08040.t1	hxk1-2	'-Fe'	'+Glc'	R1	21	22.6964903	'+Glc -Fe:Glc'	1.453903331
Cz18g08040.t1	hxk1-2	'-Fe'	'+Glc'	R2	22	22.54162857	'+Glc -Fe:Glc'	1.299041601
Cz18g08040.t1	hxk1-2	'-Fe'	'+Glc'	R4	24	22.77550702	'+Glc -Fe:Glc'	1.532920046
Cz18g08040.t1	hxk1-1	'-Fe'	'+Glc'	R2	38	21.57437203	'+Glc -Fe:Glc'	0.331785058
Cz18g08040.t1	hxk1-1	'-Fe'	'+Glc'	R3	39	21.4811609	'+Glc -Fe:Glc'	0.238573927
Cz18g08040.t1	WT	'+Fe'	'-Glc'	R1	9	20.77060795	'+Glc -Fe:Glc'	-0.47197902
Cz18g08040.t1	WT	'+Fe'	'-Glc'	R2	10	20.82165208	'+Glc -Fe:Glc'	-0.42093489
Cz18g08040.t1	WT	'+Fe'	'-Glc'	R4	12	21.01167192	'+Glc -Fe:Glc'	-0.230915052
Cz18g08040.t1	hxk1-2	'+Fe'	'-Glc'	R1	25	20.74985652	'+Glc -Fe:Glc'	-0.492730451
Cz18g08040.t1	hxk1-2	'+Fe'	'-Glc'	R2	26	20.75660225	'+Glc -Fe:Glc'	-0.485984717
Cz18g08040.t1	hxk1-2	'+Fe'	'-Glc'	R3	27	20.72778308	'+Glc -Fe:Glc'	-0.51480389
Cz18g08040.t1	hxk1-2	'+Fe'	'-Glc'	R4	28	20.76694512	'+Glc -Fe:Glc'	-0.475641851
Cz18g08040.t1	hxk1-1	'+Fe'	'-Glc'	R1	41	20.83465859	'+Glc -Fe:Glc'	-0.40792838
Cz18g08040.t1	hxk1-1	'+Fe'	'-Glc'	R2	42	20.88969	'+Glc -Fe:Glc'	-0.352896971
Cz18g08040.t1	hxk1-1	'+Fe'	'-Glc'	R3	43	20.87388196	'+Glc -Fe:Glc'	-0.368705014
Cz18g08040.t1	hxk1-1	'+Fe'	'-Glc'	R4	44	20.87241866	'+Glc -Fe:Glc'	-0.370168312
Cz18g08040.t1	WT	'+Fe'	'+Glc'	R1	13	22.269549	'+Glc -Fe:Glc'	1.026962028
Cz18g08040.t1	WT	'+Fe'	'+Glc'	R2	14	22.40564906	'+Glc -Fe:Glc'	1.163062088
Cz18g08040.t1	WT	'+Fe'	'+Glc'	R3	15	22.46858339	'+Glc -Fe:Glc'	1.225996421
Cz18g08040.t1	WT	'+Fe'	'+Glc'	R4	16	22.23624259	'+Glc -Fe:Glc'	0.993655623
Cz18g08040.t1	hxk1-2	'+Fe'	'+Glc'	R1	29	21.629878	'+Glc -Fe:Glc'	0.387291034
Cz18g08040.t1	hxk1-2	'+Fe'	'+Glc'	R2	30	21.58215572	'+Glc -Fe:Glc'	0.339568747
Cz18g08040.t1	hxk1-2	'+Fe'	'+Glc'	R3	31	21.63859409	'+Glc -Fe:Glc'	0.396007119
Cz18g08040.t1	hxk1-2	'+Fe'	'+Glc'	R4	32	21.53369477	'+Glc -Fe:Glc'	0.291107799
Cz18g08040.t1	hxk1-1	'+Fe'	'+Glc'	R1	45	21.48545211	'+Glc -Fe:Glc'	0.242865135
Cz18g08040.t1	hxk1-1	'+Fe'	'+Glc'	R2	46	21.44712912	'+Glc -Fe:Glc'	0.204542148
Cz18g08040.t1	hxk1-1	'+Fe'	'+Glc'	R3	47	21.383937	'+Glc -Fe:Glc'	0.141350031
Cz18g08040.t1	hxk1-1	'+Fe'	'+Glc'	R4	48	21.44833421	'+Glc -Fe:Glc'	0.205747243
Cz19g09030.t1	WT	'-Fe'	'-Glc'	R1	1	22.76115611	'+Glc -Fe:Glc'	-0.5789516
Cz19g09030.t1	WT	'-Fe'	'-Glc'	R2	2	22.64044939	'+Glc -Fe:Glc'	-0.699658312
Cz19g09030.t1	WT	'-Fe'	'-Glc'	R3	3	22.76468044	'+Glc -Fe:Glc'	-0.575427263
Cz19g09030.t1	WT	'-Fe'	'-Glc'	R4	4	22.58375005	'+Glc -Fe:Glc'	-0.756357656
Cz19g09030.t1	hxk1-2	'-Fe'	'-Glc'	R1	17	23.12757663	'+Glc -Fe:Glc'	-0.212531078
Cz19g09030.t1	hxk1-2	'-Fe'	'-Glc'	R2	18	22.72702541	'+Glc -Fe:Glc'	-0.613082298
Cz19g09030.t1	hxk1-2	'-Fe'	'-Glc'	R4	20	22.87474407	'+Glc -Fe:Glc'	-0.465363637
Cz19g09030.t1	hxk1-1	'-Fe'	'-Glc'	R1	33	23.83970901	'+Glc -Fe:Glc'	0.499601309
Cz19g09030.t1	hxk1-1	'-Fe'	'-Glc'	R2	34	23.86034237	'+Glc -Fe:Glc'	0.520234665
Cz19g09030.t1	hxk1-1	'-Fe'	'-Glc'	R3	35	24.23460012	'+Glc -Fe:Glc'	0.894492417
Cz19g09030.t1	hxk1-1	'-Fe'	'-Glc'	R4	36	23.50168749	'+Glc -Fe:Glc'	0.161579781
Cz19g09030.t1	WT	'-Fe'	'+Glc'	R1	5	24.65670496	'+Glc -Fe:Glc'	1.316597258
Cz19g09030.t1	WT	'-Fe'	'+Glc'	R2	6	24.60485191	'+Glc -Fe:Glc'	1.264744201
Cz19g09030.t1	WT	'-Fe'	'+Glc'	R3	7	24.68479978	'+Glc -Fe:Glc'	1.344692075
Cz19g09030.t1	WT	'-Fe'	'+Glc'	R4	8	24.70562928	'+Glc -Fe:Glc'	1.365521575
Cz19g09030.t1	hxk1-2	'-Fe'	'+Glc'	R1	21	23.4825248	'+Glc -Fe:Glc'	0.142417096
Cz19g09030.t1	hxk1-2	'-Fe'	'+Glc'	R2	22	23.3919781	'+Glc -Fe:Glc'	0.05187039
Cz19g09030.t1	hxk1-2	'-Fe'	'+Glc'	R4	24	23.39687777	'+Glc -Fe:Glc'	0.056770065
Cz19g09030.t1	hxk1-1	'-Fe'	'+Glc'	R2	38	23.7963613	'+Glc -Fe:Glc'	0.456253593
Cz19g09030.t1	hxk1-1	'-Fe'	'+Glc'	R3	39	23.88731537	'+Glc -Fe:Glc'	0.547207663
Cz19g09030.t1	WT	'+Fe'	'-Glc'	R1	9	23.24329061	'+Glc -Fe:Glc'	-0.096817098
Cz19g09030.t1	WT	'+Fe'	'-Glc'	R2	10	22.96626953	'+Glc -Fe:Glc'	-0.373838171
Cz19g09030.t1	WT	'+Fe'	'-Glc'	R4	12	22.85404796	'+Glc -Fe:Glc'	-0.486059743
Cz19g09030.t1	hxk1-2	'+Fe'	'-Glc'	R1	25	23.0566414	'+Glc -Fe:Glc'	-0.283466304
Cz19g09030.t1	hxk1-2	'+Fe'	'-Glc'	R2	26	22.95611346	'+Glc -Fe:Glc'	-0.383994245
Cz19g09030.t1	hxk1-2	'+Fe'	'-Glc'	R3	27	23.00024286	'+Glc -Fe:Glc'	-0.339864841
Cz19g09030.t1	hxk1-2	'+Fe'	'-Glc'	R4	28	23.08722658	'+Glc -Fe:Glc'	-0.252881123
Cz19g09030.t1	hxk1-1	'+Fe'	'-Glc'	R1	41	23.31174103	'+Glc -Fe:Glc'	-0.028366671
Cz19g09030.t1	hxk1-1	'+Fe'	'-Glc'	R2	42	23.44473222	'+Glc -Fe:Glc'	0.104624518
Cz19g09030.t1	hxk1-1	'+Fe'	'-Glc'	R3	43	23.44601441	'+Glc -Fe:Glc'	0.105906705
Cz19g09030.t1	hxk1-1	'+Fe'	'-Glc'	R4	44	23.35619207	'+Glc -Fe:Glc'	0.016084365
Cz19g09030.t1	WT	'+Fe'	'+Glc'	R1	13	23.33933228	'+Glc -Fe:Glc'	-0.000775421
Cz19g09030.t1	WT	'+Fe'	'+Glc'	R2	14	23.397391	'+Glc -Fe:Glc'	0.057283296
Cz19g09030.t1	WT	'+Fe'	'+Glc'	R3	15	23.57849733	'+Glc -Fe:Glc'	0.238389628
Cz19g09030.t1	WT	'+Fe'	'+Glc'	R4	16	23.41431168	'+Glc -Fe:Glc'	0.07420397
Cz19g09030.t1	hxk1-2	'+Fe'	'+Glc'	R1	29	22.47072236	'+Glc -Fe:Glc'	-0.869385342
Cz19g09030.t1	hxk1-2	'+Fe'	'+Glc'	R2	30	22.4762037	'+Glc -Fe:Glc'	-0.863904001
Cz19g09030.t1	hxk1-2	'+Fe'	'+Glc'	R3	31	22.56722031	'+Glc -Fe:Glc'	-0.772887395
Cz19g09030.t1	hxk1-2	'+Fe'	'+Glc'	R4	32	22.64421672	'+Glc -Fe:Glc'	-0.695890983
Cz19g09030.t1	hxk1-1	'+Fe'	'+Glc'	R1	45	23.27008286	'+Glc -Fe:Glc'	-0.07002485
Cz19g09030.t1	hxk1-1	'+Fe'	'+Glc'	R2	46	23.61530498	'+Glc -Fe:Glc'	0.27519727
Cz19g09030.t1	hxk1-1	'+Fe'	'+Glc'	R3	47	23.45467234	'+Glc -Fe:Glc'	0.114564639
Cz19g09030.t1	hxk1-1	'+Fe'	'+Glc'	R4	48	23.15139926	'+Glc -Fe:Glc'	-0.188708444
Cz19g10080.t1	WT	'-Fe'	'-Glc'	R1	1	19.4490407	'+Glc -Fe:Glc'	-1.293852592
Cz19g10080.t1	WT	'-Fe'	'-Glc'	R2	2	19.4644145	'+Glc -Fe:Glc'	-1.278478788
Cz19g10080.t1	WT	'-Fe'	'-Glc'	R3	3	19.42608919	'+Glc -Fe:Glc'	-1.316804103
Cz19g10080.t1	WT	'-Fe'	'-Glc'	R4	4	19.63649801	'+Glc -Fe:Glc'	-1.106395282
Cz19g10080.t1	hxk1-2	'-Fe'	'-Glc'	R1	17	19.75609385	'+Glc -Fe:Glc'	-0.986799441
Cz19g10080.t1	hxk1-2	'-Fe'	'-Glc'	R2	18	19.75582684	'+Glc -Fe:Glc'	-0.987066448
Cz19g10080.t1	hxk1-2	'-Fe'	'-Glc'	R4	20	19.73816225	'+Glc -Fe:Glc'	-1.004731042
Cz19g10080.t1	hxk1-1	'-Fe'	'-Glc'	R1	33	18.94001447	'+Glc -Fe:Glc'	-1.802878825
Cz19g10080.t1	hxk1-1	'-Fe'	'-Glc'	R2	34	19.08882823	'+Glc -Fe:Glc'	-1.65406506
Cz19g10080.t1	hxk1-1	'-Fe'	'-Glc'	R3	35	19.46209332	'+Glc -Fe:Glc'	-1.280799976
Cz19g10080.t1	hxk1-1	'-Fe'	'-Glc'	R4	36	18.86538978	'+Glc -Fe:Glc'	-1.877503516
Cz19g10080.t1	WT	'-Fe'	'+Glc'	R1	5	22.07149078	'+Glc -Fe:Glc'	1.328597489
Cz19g10080.t1	WT	'-Fe'	'+Glc'	R2	6	22.09069756	'+Glc -Fe:Glc'	1.347804272
Cz19g10080.t1	WT	'-Fe'	'+Glc'	R3	7	22.0760545	'+Glc -Fe:Glc'	1.333161208
Cz19g10080.t1	WT	'-Fe'	'+Glc'	R4	8	22.14061363	'+Glc -Fe:Glc'	1.397720343
Cz19g10080.t1	hxk1-2	'-Fe'	'+Glc'	R1	21	21.2043214	'+Glc -Fe:Glc'	0.461428104
Cz19g10080.t1	hxk1-2	'-Fe'	'+Glc'	R2	22	21.14490477	'+Glc -Fe:Glc'	0.402011479
Cz19g10080.t1	hxk1-2	'-Fe'	'+Glc'	R4	24	21.11571784	'+Glc -Fe:Glc'	0.372824548
Cz19g10080.t1	hxk1-1	'-Fe'	'+Glc'	R2	38	20.99199916	'+Glc -Fe:Glc'	0.24910587
Cz19g10080.t1	hxk1-1	'-Fe'	'+Glc'	R3	39	20.99038943	'+Glc -Fe:Glc'	0.247496142
Cz19g10080.t1	WT	'+Fe'	'-Glc'	R1	9	20.57553949	'+Glc -Fe:Glc'	-0.167353799
Cz19g10080.t1	WT	'+Fe'	'-Glc'	R2	10	20.63941144	'+Glc -Fe:Glc'	-0.103481852
Cz19g10080.t1	WT	'+Fe'	'-Glc'	R4	12	20.45742879	'+Glc -Fe:Glc'	-0.285464503
Cz19g10080.t1	hxk1-2	'+Fe'	'-Glc'	R1	25	20.5222458	'+Glc -Fe:Glc'	-0.220647493
Cz19g10080.t1	hxk1-2	'+Fe'	'-Glc'	R2	26	20.25625057	'+Glc -Fe:Glc'	-0.486642724
Cz19g10080.t1	hxk1-2	'+Fe'	'-Glc'	R3	27	20.49962979	'+Glc -Fe:Glc'	-0.243263497
Cz19g10080.t1	hxk1-2	'+Fe'	'-Glc'	R4	28	20.45295719	'+Glc -Fe:Glc'	-0.289936104
Cz19g10080.t1	hxk1-1	'+Fe'	'-Glc'	R1	41	21.09440772	'+Glc -Fe:Glc'	0.351514427
Cz19g10080.t1	hxk1-1	'+Fe'	'-Glc'	R2	42	21.11878472	'+Glc -Fe:Glc'	0.375891427
Cz19g10080.t1	hxk1-1	'+Fe'	'-Glc'	R3	43	21.10811737	'+Glc -Fe:Glc'	0.365224075
Cz19g10080.t1	hxk1-1	'+Fe'	'-Glc'	R4	44	21.02291579	'+Glc -Fe:Glc'	0.2800225
Cz19g10080.t1	WT	'+Fe'	'+Glc'	R1	13	21.49615297	'+Glc -Fe:Glc'	0.753259676
Cz19g10080.t1	WT	'+Fe'	'+Glc'	R2	14	21.48658164	'+Glc -Fe:Glc'	0.743688345
Cz19g10080.t1	WT	'+Fe'	'+Glc'	R3	15	21.60559834	'+Glc -Fe:Glc'	0.862705053
Cz19g10080.t1	WT	'+Fe'	'+Glc'	R4	16	21.46652633	'+Glc -Fe:Glc'	0.723633036
Cz19g10080.t1	hxk1-2	'+Fe'	'+Glc'	R1	29	21.22094349	'+Glc -Fe:Glc'	0.478050196
Cz19g10080.t1	hxk1-2	'+Fe'	'+Glc'	R2	30	21.28989968	'+Glc -Fe:Glc'	0.547006386
Cz19g10080.t1	hxk1-2	'+Fe'	'+Glc'	R3	31	21.16162083	'+Glc -Fe:Glc'	0.418727534
Cz19g10080.t1	hxk1-2	'+Fe'	'+Glc'	R4	32	21.3063413	'+Glc -Fe:Glc'	0.563448012
Cz19g10080.t1	hxk1-1	'+Fe'	'+Glc'	R1	45	21.48251098	'+Glc -Fe:Glc'	0.739617692
Cz19g10080.t1	hxk1-1	'+Fe'	'+Glc'	R2	46	21.44327864	'+Glc -Fe:Glc'	0.700385346
Cz19g10080.t1	hxk1-1	'+Fe'	'+Glc'	R3	47	21.48952772	'+Glc -Fe:Glc'	0.746634424
Cz19g10080.t1	hxk1-1	'+Fe'	'+Glc'	R4	48	21.33910076	'+Glc -Fe:Glc'	0.596207464
UNPLg00017.t1	WT	'-Fe'	'-Glc'	R1	1	18.48703428	'+Glc -Fe:Glc'	-0.913521182
UNPLg00017.t1	WT	'-Fe'	'-Glc'	R2	2	18.52692031	'+Glc -Fe:Glc'	-0.873635152
UNPLg00017.t1	WT	'-Fe'	'-Glc'	R3	3	18.47714659	'+Glc -Fe:Glc'	-0.923408874
UNPLg00017.t1	WT	'-Fe'	'-Glc'	R4	4	18.48766136	'+Glc -Fe:Glc'	-0.9128941
UNPLg00017.t1	hxk1-2	'-Fe'	'-Glc'	R1	17	17.81031195	'+Glc -Fe:Glc'	-1.590243514
UNPLg00017.t1	hxk1-2	'-Fe'	'-Glc'	R2	18	17.9925003	'+Glc -Fe:Glc'	-1.408055156
UNPLg00017.t1	hxk1-2	'-Fe'	'-Glc'	R4	20	18.13245212	'+Glc -Fe:Glc'	-1.268103341
UNPLg00017.t1	hxk1-1	'-Fe'	'-Glc'	R1	33	20.22307743	'+Glc -Fe:Glc'	0.822521967
UNPLg00017.t1	hxk1-1	'-Fe'	'-Glc'	R2	34	20.15097109	'+Glc -Fe:Glc'	0.750415632
UNPLg00017.t1	hxk1-1	'-Fe'	'-Glc'	R3	35	20.30293606	'+Glc -Fe:Glc'	0.902380603
UNPLg00017.t1	hxk1-1	'-Fe'	'-Glc'	R4	36	20.33566326	'+Glc -Fe:Glc'	0.935107805
UNPLg00017.t1	WT	'-Fe'	'+Glc'	R1	5	20.77300183	'+Glc -Fe:Glc'	1.372446366
UNPLg00017.t1	WT	'-Fe'	'+Glc'	R2	6	20.86459321	'+Glc -Fe:Glc'	1.464037745
UNPLg00017.t1	WT	'-Fe'	'+Glc'	R3	7	20.78453532	'+Glc -Fe:Glc'	1.383979863
UNPLg00017.t1	WT	'-Fe'	'+Glc'	R4	8	20.78520716	'+Glc -Fe:Glc'	1.384651702
UNPLg00017.t1	hxk1-2	'-Fe'	'+Glc'	R1	21	19.23848933	'+Glc -Fe:Glc'	-0.162066132
UNPLg00017.t1	hxk1-2	'-Fe'	'+Glc'	R2	22	19.58377368	'+Glc -Fe:Glc'	0.183218222
UNPLg00017.t1	hxk1-2	'-Fe'	'+Glc'	R4	24	19.23724491	'+Glc -Fe:Glc'	-0.163310548
UNPLg00017.t1	hxk1-1	'-Fe'	'+Glc'	R2	38	18.91655721	'+Glc -Fe:Glc'	-0.483998249
UNPLg00017.t1	hxk1-1	'-Fe'	'+Glc'	R3	39	18.82706154	'+Glc -Fe:Glc'	-0.573493916
[truncated: 2,689 more rows]
