# Supplementary material for: Iron rescues glucose-mediated photosynthesis repression during lipid accumulation in the green alga Chromochloris zofingiensis
Source: Nat Commun. 2024 Jul 18;15:6046. doi: 10.1038/s41467-024-50170-x (PMC11258321; doi:10.1038/s41467-024-50170-x)
Supplement: Supplementary file 14 — Source Data [file 41467_2024_50170_MOESM14_ESM.zip › SourceData_Jeffers2024/Fig5a_sourcedata.csv]

#Source Data Fig. 5a. Photosystem subunit expression for color scale of pathway heatmap.
Row_ID	Name	Pathway	log2_FCDif(WT-Fe+Glc/WT-Fe-Glc)	absenceNote	WT_-Fe_+Glc	WT_+Fe_-Glc	hxk1-1_-Fe_-Glc	hxk1-1_-Fe_+Glc	hxk1-1_+Fe_-Glc	hxk1-1_+Fe_+Glc	hxk1-2_-Fe_-Glc	hxk1-2_-Fe_+Glc	hxk1-2_+Fe_-Glc	hxk1-2_+Fe_+Glc	WT_-Fe_-Glc	WT_+Fe_+Glc
Cz01g05275.t1	PSAI	PSI	NA	Undetected in heterotrophy	NA	20.06431427	NA	NA	19.24661514	20.48248351	NA	NA	19.06948499	20.72966029	NA	19.56531113
Cz02g18040.t1	PSBPL	PSII	-1.906732841	NA	22.31384249	24.22057533	24.13994614	22.75484765	25.03450185	24.07769775	24.11158538	23.32213887	23.89500135	24.66524934	24.68222101	23.30704859
Cz02g18180.t1	PSAL	PSI	-5.709560538	NA	20.15912182	25.86868236	21.53509052	21.26477832	26.01729093	24.45602965	23.55009507	20.99081195	25.04119579	26.22217734	23.52321735	24.63694554
Cz02g27060.t1	ATPG	cATP	-2.713772955	NA	23.85087408	26.56464704	25.51615906	25.25645698	26.71406927	26.88088999	26.51381702	25.28358322	26.62842497	27.51482266	26.07747205	25.90014296
Cz02g41080.t1	PSB27C	PSII	-0.661111424	NA	20.3706834	21.03179483	20.10376612	20.12311447	21.17007728	20.49414651	19.78471029	20.32586427	20.90427276	20.72669015	20.02449942	19.96779749
Cz04g01180.t1	PSAE	PSI	-3.729494165	NA	23.60536788	27.33486205	24.62545106	23.4774693	26.63937581	25.80454624	23.7505423	24.10888128	26.54486949	27.0408068	23.95631841	25.52953739
Cz04g12110.t1	PSB27A	PSII	-2.076834034	NA	22.83478871	24.91162275	22.805166	23.45413881	24.88843495	24.52043375	24.03994495	23.59468062	24.43008867	25.32446339	24.32632045	24.04650573
Cz05g09100.t1	PSBQ2	PSII	-5.305843108	NA	24.31159044	29.61743355	28.00531459	25.57163024	29.40288897	28.52250901	28.01194158	27.21260722	29.12667863	28.89225853	27.96469481	26.72973672
Cz05g13170.t1	PSBQ1	PSII	NA	Undetected in heterotrophy	NA	23.38036286	NA	NA	20.67316056	20.62664335	20.04116606	NA	21.76359912	20.69349164	20.02742352	19.31565091
Cz05g29070.t1	ATPD	cATP	-0.425390435	NA	22.88158678	23.30697722	22.43320787	22.32284415	23.29033934	23.90654624	24.01301558	22.6010229	23.1876904	23.54567754	23.78546474	24.04124227
Cz05g34180.t1	ATPD	cATP	-1.965080187	NA	25.09451881	27.059599	26.35711516	24.85490219	26.71547576	27.1026451	25.57984492	26.27420961	26.90248247	27.0671072	25.67094148	25.54437436
Cz05g36030.t1	PSAD	PSI	-4.965403268	NA	24.33576654	29.30116981	25.46430389	25.57324691	29.58972413	28.66289234	27.29959286	25.5782645	29.07868248	28.95310453	26.7693523	26.82664676
Cz06g16040.t1	PETO	cytb6f	-2.742947678	NA	24.17844328	26.92139096	25.36455254	24.02421424	26.58272868	25.95570313	25.25409759	25.11488349	26.31777543	26.6745745	25.69977532	25.3432865
Cz06g26010.t1	PSAK	PSI	-2.310536318	NA	20.5561063	22.86664262	24.00675157	22.75396946	22.43315702	22.29908763	24.76130075	21.19189434	22.29032585	23.45004776	24.95622409	22.52954294
Cz06g31280.t1	PSAG	PSI	-4.082251558	NA	23.54672841	27.62897997	24.98301531	23.57327266	27.40547152	26.48972315	25.2448891	25.38229469	26.7707876	27.12666006	25.38050613	25.30831759
Cz07g02140.t1	PETM	cytb6f	NA	NA	NA	NA	16.94042297	NA	NA	NA	NA	NA	NA	17.88681175	NA	16.99870745
Cz07g15040.t1	PSBP	PSII	-4.780863456	NA	25.16965555	29.95051901	28.08385205	26.25536113	29.49799711	29.09906726	28.58716795	27.58173698	29.25668024	29.62630905	28.72964588	27.66576395
Cz09g21130.t1	ATPC1	cATP	-3.051194248	NA	24.9720988	28.02329305	26.99102487	25.07527779	27.61527258	27.0863216	26.6216003	26.4267815	27.70857092	27.46852881	26.66518121	26.22472208
Cz09g21140.t1	PSBR	PSII	-3.881627986	NA	23.87366723	27.75529522	26.46111514	25.71257569	28.11830837	28.0720129	26.7559128	25.01228849	27.77911815	28.69448737	26.69827135	26.33135674
Cz09g22190.t1	PSB27B	PSII	-3.397449757	NA	20.67537524	24.072825	24.07025943	22.06016062	23.60076079	23.4281668	23.84067645	21.56228044	24.08973529	23.07058081	24.16727394	21.74669495
Cz12g12230.t1	PSAH	PSI	-4.957178695	NA	22.93313213	27.89031083	25.50087852	24.96955702	28.05799953	26.91529498	25.5671508	24.1181245	28.25725377	27.65643591	25.13911906	25.55743644
Cz12g25090.t1	ATPD	cATP	-0.608023698	NA	22.97577489	23.58379859	22.58473035	22.11748572	23.20984371	22.40361837	23.14462726	23.10205576	23.40717296	23.56293145	23.01476741	22.57414662
Cz13g06010.t1	PSAF	PSI	-3.412886639	NA	23.87235009	27.28523673	26.16613195	24.16564934	28.16563753	27.42176894	25.77803092	25.53831987	27.10345124	28.03132533	25.00413252	26.09591267
Cz13g07140.t1	PSB28	PSII	-0.574136049	NA	24.10111563	24.67525168	24.82974809	22.47689565	24.76309444	23.13710968	24.6989256	23.83239374	24.54536403	24.53802135	24.95488802	23.66036847
Cz13g12160.t1	PETC	cytb6f	-4.322534859	NA	22.57434782	26.89688268	26.19579316	24.12084714	27.9191921	26.66971051	25.63464212	25.20930436	26.90285787	27.73602115	24.8169922	25.50209586
Cz15g01010.t1	PSAO	PSI	-4.894826536	NA	21.59315909	26.48798562	23.29091613	24.84188045	26.71972419	25.03159237	24.27680685	23.36908104	25.89818606	24.76358399	23.33707298	23.50463715
Cz16g19040.t1	PSBO	PSII	-4.615018153	NA	25.76697156	30.38198971	28.61461538	27.0923779	30.02605404	29.72224887	29.02232719	28.39630224	29.94502051	29.85356946	28.73390719	27.68354239
Cz17g10010.t1	PSAN	PSI	-5.118990474	NA	22.93445807	28.05344854	23.88180114	24.778019	27.78171815	26.29282797	25.0165302	25.39507187	27.38765968	28.25395712	25.0484901	25.85928007
Cz17g15140.t1	PSBY	PSII	-0.698571722	NA	20.27041836	20.96899009	23.81380848	22.78370291	23.02112421	22.00871187	25.07979615	22.53994332	21.83559753	25.59450303	22.84665905	22.5423129
Cz17g16010.t1	PSBX	PSII	NA	Undetected in heterotrophy	NA	15.00287516	NA	NA	NA	12.68681699	15.29809275	NA	14.32604819	17.88843539	15.8654628	17.04796998
Cz19g05110.t1	PSBW	PSII	-1.853465518	NA	18.01666976	19.87013528	22.37562361	17.23201299	22.03772698	18.07285303	NA	18.1321379	19.12847562	23.36437088	NA	21.26144752
CzCPg00010.t1.v5.2.3	psbA	PSII	-4.597765623	NA	23.25925678	27.8570224	25.64310212	25.41257427	27.28961431	26.47388077	25.68060809	25.15479035	27.1967433	27.40045391	25.65779742	25.80839391
CzCPg00020.t1.v5.2.3	atpF	cATP	-1.378233393	NA	23.87332871	25.2515621	25.1978258	25.87157959	26.26140228	25.78376525	25.85571511	25.55264841	25.01566593	25.718209	24.93923937	24.4124542
CzCPg00030.t1.v5.2.3	atpH	cATP	-1.96803712	NA	20.75335764	22.72139476	20.34247753	21.79168331	22.26254878	22.13263519	20.13541917	22.59290789	22.49409943	22.72120043	20.55300527	21.51348255
CzCPg00040.t1.v5.2.3	psbC	PSII	-4.237196038	NA	24.74241568	28.97961172	27.73991728	25.90558371	28.63680102	28.2989706	27.27438287	26.64603929	28.70492602	28.70190253	27.27242465	26.8768623
CzCPg00130.t1.v5.2.3	psbF	PSII	-1.93047156	NA	20.01773754	21.9482091	20.32579691	21.24631895	21.23400935	19.81599359	18.81393201	20.74330127	21.12578149	19.82910449	19.23526211	18.91272996
CzCPg00140.t1.v5.2.3	psbL	PSII	-2.911542421	NA	17.87701658	20.788559	19.88857175	15.54063701	21.75181099	20.51290615	21.73751719	19.32306155	21.14804483	21.88063507	20.39398676	19.96698486
CzCPg00170.t1.v5.2.3	psaJ	PSI	-3.540114928	NA	15.54773839	19.08785332	20.2467811	18.31190977	19.87339493	19.96684293	17.44253332	17.80571947	18.50489838	19.77297608	16.73134453	18.37880988
CzCPg00180.t1.v5.2.3	atpI	cATP	-3.639174358	NA	22.75547016	26.39464452	24.37815267	20.94520293	26.02417676	24.93511542	24.51094169	23.92415641	25.63965812	25.07855896	25.18071627	23.85831978
CzCPg00210.t1.v5.2.3	psbD	PSII	-6.190416131	NA	23.04098897	29.2314051	27.18840366	24.91019771	28.79666707	27.99273996	27.26129711	26.368506	28.54880946	28.37687697	27.54077331	26.49265236
CzCPg00250.t1.v5.2.3	psaC	PSI	-8.339130651	NA	17.62938217	25.96851282	23.11357128	24.12896774	26.56447298	25.47024291	23.18283903	22.4708871	26.36129351	25.37747178	20.53741714	22.85124245
CzCPg00310.t1.v5.2.3	atpE	cATP	-1.627248463	NA	23.85041955	25.47766802	25.03287947	24.04427936	25.51369567	25.25607894	25.99830494	24.6073861	25.01304949	25.63487068	26.19923042	24.59198552
CzCPg00380.t1.v5.2.3	psbK	PSII	NA	Undetected in heterotrophy	NA	16.91811094	NA	NA	16.40735109	17.86421517	NA	NA	16.03627473	17.91383574	NA	17.68463363
CzCPg00390.t1.v5.2.3	psbH	PSII	-1.709589038	NA	22.02874742	23.73833646	21.03691178	20.16785721	22.51077043	21.83674971	21.98430868	23.55171321	23.17149979	23.47040689	21.90143589	22.00538723
CzCPg00400.t1.v5.2.3	psbN	PSII	-4.908085206	NA	16.48580615	21.39389136	19.59825133	19.30978211	20.96592446	19.55477212	19.65831915	17.74536253	21.46453101	20.09458689	19.54430834	19.45602633
CzCPg00420.t1.v5.2.3	psbB	PSII	-5.431011162	NA	25.08082744	30.5118386	27.99880743	26.08802462	30.06481127	29.41826851	27.84956643	27.16613756	29.91258148	29.95791341	28.09975855	27.92739481
CzCPg01070.t1.v5.2.3	petB	cytb6f	-5.813591045	NA	20.10047792	25.91406896	23.30690174	21.33900805	26.35449597	25.55312138	20.18911194	20.66386064	25.49441405	26.52141035	19.98901684	24.92608866
CzCPg01090.t1.v5.2.3	atpB	cATP	-2.896991749	NA	26.55865567	29.45564742	28.35475533	27.82725349	29.22558241	28.40732916	28.5146298	27.96108618	29.03268171	29.43384432	28.69569895	28.16403163
CzCPg01120.t1.v5.2.3	petD	cytb6f	-3.196249829	NA	23.25550191	26.45175174	22.25146247	22.65834365	24.99163905	24.65245597	22.99926807	24.55413192	25.81621885	23.79839418	24.37684197	22.7655918
CzCPg01130.t1.v5.2.3	petA	cytb6f	-3.509117847	NA	24.53653455	28.04565239	26.194062	25.04321272	27.87883087	27.39098565	26.74710688	26.24157186	27.55220203	27.96875343	27.067247	26.58112245
CzCPg01190.t1.v5.2.3	psbE	PSII	-4.875117913	NA	22.9086896	27.78380751	25.29925023	23.27571412	27.80881363	25.14974663	26.38311103	25.18574379	27.18439175	27.39699134	26.37130522	25.23228237
CzCPg01290.t1.v5.2.3	atpA	cATP	-3.163738505	NA	27.61110168	30.77484019	29.64795854	28.05215186	30.39150588	30.05533414	29.68796238	29.38095174	30.35599667	30.64484338	29.71312497	29.20897711
CzCPg01360.t1.v5.2.3	psaB	PSI	-4.474502484	NA	22.89497149	27.36947397	24.48396449	23.52678873	26.36139481	25.51469959	24.18780679	24.09041597	26.82091243	26.27283289	24.03117059	25.26075145
CzCPg01380.t1.v5.2.3	psbZ	PSII	NA	Undetected in heterotrophy	NA	18.26921348	NA	NA	20.66651446	19.91984351	NA	NA	18.68438772	NA	NA	NA
CzCPg01390.t1.v5.2.3	psbM	PSII	-2.791301447	NA	15.67216603	18.46346747	17.28171197	NA	17.82251429	13.74634252	NA	16.64784031	19.0350482	NA	NA	NA
