# Supplementary material for: Iron rescues glucose-mediated photosynthesis repression during lipid accumulation in the green alga Chromochloris zofingiensis
Source: Nat Commun. 2024 Jul 18;15:6046. doi: 10.1038/s41467-024-50170-x (PMC11258321; doi:10.1038/s41467-024-50170-x)
Supplement: Supplementary file 14 — Source Data [file 41467_2024_50170_MOESM14_ESM.zip › SourceData_Jeffers2024/Fig4ef_sourcedata.csv]

#Source Data Fig. 4e,f. Chlorophyll concentrations measured by HPLC per cell and volumetric biomass. Full chromatograms and calculation of pigments based on a standard curve can be found in https://osf.io/r8dbe/
strain	Fe	Glc	Sample.ID	CellDensity	TotVol	Total.Chlorophyll	TotalChlorophyl_by_Cell	TotalChlorophyll_PerVol
WT	'-Fe'	'-Glc'	WT17	6600000	4.09E+08	17100	0.52	4.18E-05
WT	'-Fe'	'-Glc'	WT18	4620000	2.95E+08	10900	0.47	3.71E-05
WT	'-Fe'	'-Glc'	WT20	6430000	3.91E+08	13100	0.41	3.35E-05
WT	'-Fe'	'+Glc'	WT21	3400000	7.46E+08	3460	0.2	4.64E-06
WT	'-Fe'	'+Glc'	WT22	2960000	7.17E+08	3090	0.21	4.31E-06
WT	'-Fe'	'+Glc'	WT23	3630000	9.19E+08	3200	0.18	3.49E-06
WT	'-Fe'	'+Glc'	WT24	3170000	7.04E+08	3200	0.2	4.54E-06
WT	'+Fe'	'-Glc'	WT25	4550000	4.38E+08	30600	1.35	6.99E-05
WT	'+Fe'	'-Glc'	WT26	3680000	3.38E+08	21400	1.17	6.34E-05
WT	'+Fe'	'-Glc'	WT27	4210000	4.51E+08	32200	1.53	7.14E-05
WT	'+Fe'	'-Glc'	WT28	3090000	2.60E+08	15500	1	5.96E-05
WT	'+Fe'	'+Glc'	WT30	3670000	4.31E+09	22000	1.2	5.10E-06
WT	'+Fe'	'+Glc'	WT31	4430000	4.80E+09	23300	1.05	4.84E-06
WT	'+Fe'	'+Glc'	WT32	3880000	4.29E+09	22500	1.16	5.23E-06
hxk1-1	'-Fe'	'-Glc'	D633	4180000	4.35E+08	22700	1.09	5.23E-05
hxk1-1	'-Fe'	'-Glc'	D634	4220000	4.31E+08	22300	1.06	5.17E-05
hxk1-1	'-Fe'	'-Glc'	D635	4180000	4.02E+08	18800	0.9	4.68E-05
hxk1-1	'-Fe'	'+Glc'	D638	3110000	6.44E+08	14900	0.96	2.31E-05
hxk1-1	'-Fe'	'+Glc'	D639	3800000	8.31E+08	17400	0.92	2.09E-05
hxk1-1	'-Fe'	'+Glc'	D640	3470000	7.32E+08	14100	0.81	1.93E-05
hxk1-1	'+Fe'	'-Glc'	D641	4440000	4.28E+08	23300	1.05	5.44E-05
hxk1-1	'+Fe'	'-Glc'	D642	4050000	4.20E+08	19100	0.94	4.54E-05
hxk1-1	'+Fe'	'-Glc'	D643	4830000	4.67E+08	24600	1.02	5.28E-05
hxk1-1	'+Fe'	'+Glc'	D645	4450000	9.91E+08	37600	1.69	3.80E-05
hxk1-1	'+Fe'	'+Glc'	D646	3920000	8.60E+08	30800	1.57	3.58E-05
hxk1-1	'+Fe'	'+Glc'	D647	3730000	8.30E+08	37000	1.98	4.45E-05
hxk1-1	'+Fe'	'+Glc'	D648	4580000	9.87E+08	40500	1.77	4.10E-05
hxk1-2	'-Fe'	'-Glc'	D901	5510000	4.27E+08	13800	0.5	3.23E-05
hxk1-2	'-Fe'	'-Glc'	D902	5500000	4.57E+08	17600	0.64	3.84E-05
hxk1-2	'-Fe'	'+Glc'	D905	3560000	6.25E+08	13100	0.74	2.10E-05
hxk1-2	'-Fe'	'+Glc'	D906	3540000	6.65E+08	12500	0.71	1.88E-05
hxk1-2	'-Fe'	'+Glc'	D907	3640000	6.85E+08	13300	0.73	1.94E-05
hxk1-2	'+Fe'	'-Glc'	D909	4300000	4.70E+08	31200	1.45	6.65E-05
hxk1-2	'+Fe'	'-Glc'	D910	4350000	4.85E+08	29100	1.34	6.00E-05
hxk1-2	'+Fe'	'+Glc'	D913	4420000	1.06E+09	48800	2.21	4.59E-05
hxk1-2	'+Fe'	'+Glc'	D914	3570000	8.44E+08	36500	2.04	4.32E-05
