# Supplementary material for: Iron rescues glucose-mediated photosynthesis repression during lipid accumulation in the green alga Chromochloris zofingiensis
Source: Nat Commun. 2024 Jul 18;15:6046. doi: 10.1038/s41467-024-50170-x (PMC11258321; doi:10.1038/s41467-024-50170-x)
Supplement: Supplementary file 14 — Source Data [file 41467_2024_50170_MOESM14_ESM.zip › SourceData_Jeffers2024/Suppl_Fig9b_sourcedata.csv]

#Source Data Supplementary Fig. 9b. Fisher exact test results of shared photosynthesis-associated proteins across C. zofingiensis and A. thaliana. Overlapped ortholog identities found in Supplementary Fig. 5 and full contingency tables are found in code <d2>OrthologSignificanceTutorial.Rmd<d3> in https://osf.io/r8dbe/.
SharedOrthologs	p_value	OddsRatio	CzGroups	AtGroups	Comparison	Num_Genes_in_Cz_Group	Num_Genes_in_At_Group
176	8.29E-16	2.573461992	Lower Stringency	FC_0.5_24	LSL_low vs. FC_0.5_24	372	703
134	8.11E-20	3.24707252	Lower Stringency	FC_1_24	LSL_low vs. FC_1_24	372	435
57	9.70E-15	4.542945106	Lower Stringency	FC_2_24	LSL_low vs. FC_2_24	372	135
208	5.85E-16	2.520674884	Lower Stringency	FC_0.5_96	LSL_low vs. FC_0.5_96	372	890
173	3.14E-19	2.898779797	Lower Stringency	FC_1_96	LSL_low vs. FC_1_96	372	643
111	4.81E-19	3.494257302	Lower Stringency	FC_2_96	LSL_low vs. FC_2_96	372	332
64	1.81E-15	5.594077395	High Stringency	FC_0.5_24	to_low vs. FC_0.5_24	94	703
55	3.21E-19	7.176010526	High Stringency	FC_1_24	to_low vs. FC_1_24	94	435
34	1.27E-20	12.3971067	High Stringency	FC_2_24	to_low vs. FC_2_24	94	135
73	3.31E-16	6.372979846	High Stringency	FC_0.5_96	to_low vs. FC_0.5_96	94	890
66	2.75E-19	7.097020793	High Stringency	FC_1_96	to_low vs. FC_1_96	94	643
56	2.31E-26	10.87297463	High Stringency	FC_2_96	to_low vs. FC_2_96	94	332
