# Supplementary material for: Iron rescues glucose-mediated photosynthesis repression during lipid accumulation in the green alga Chromochloris zofingiensis
Source: Nat Commun. 2024 Jul 18;15:6046. doi: 10.1038/s41467-024-50170-x (PMC11258321; doi:10.1038/s41467-024-50170-x)
Supplement: Supplementary file 14 — Source Data [file 41467_2024_50170_MOESM14_ESM.zip › SourceData_Jeffers2024/Fig3b_sourcedata.csv]

#Source Data Fig. 3b. Detection statistics of gene models based on number of representative aligned peptides
Cumulative Number(bottom to top)	Model	Total	Cumulative Percentage(bottom to top)	DetectionGroups
14068	Gene	14068	1	Not detected
11319	Gene	14068	0.804591982	Detected (1 peptide)
10100	Gene	14068	0.717941427	Detected (>1 peptide)
7258	Gene	14068	0.515922661	Detected all conditions (>1 peptide)
