# Supplementary material for: Iron rescues glucose-mediated photosynthesis repression during lipid accumulation in the green alga Chromochloris zofingiensis
Source: Nat Commun. 2024 Jul 18;15:6046. doi: 10.1038/s41467-024-50170-x (PMC11258321; doi:10.1038/s41467-024-50170-x)
Supplement: Supplementary file 14 — Source Data [file 41467_2024_50170_MOESM14_ESM.zip › SourceData_Jeffers2024/Suppl_Fig5a_sourcedata.csv]

#Source Data Supplementary Fig. 5a. Raw log2 protein abundance data (abundance) for HXK1.
ProteinID	Name	EquationTerms	Subgroup	strain	Fe	Glc	ID	abundance
Cz13g07170.t1	HXK1	strain	'+strain'	WT	'+Fe'	'+Glc'	13	25.50216844
Cz13g07170.t1	HXK1	strain	'+strain'	WT	'+Fe'	'+Glc'	14	25.64875286
Cz13g07170.t1	HXK1	strain	'+strain'	WT	'+Fe'	'+Glc'	15	25.48389759
Cz13g07170.t1	HXK1	strain	'+strain'	WT	'+Fe'	'+Glc'	16	25.4405743
Cz13g07170.t1	HXK1	strain	'+strain'	WT	'+Fe'	'-Glc'	9	25.63930671
Cz13g07170.t1	HXK1	strain	'+strain'	WT	'+Fe'	'-Glc'	10	25.48415916
Cz13g07170.t1	HXK1	strain	'+strain'	WT	'+Fe'	'-Glc'	12	25.49791602
Cz13g07170.t1	HXK1	strain	'+strain'	WT	'-Fe'	'+Glc'	5	25.11483915
Cz13g07170.t1	HXK1	strain	'+strain'	WT	'-Fe'	'+Glc'	6	25.06258351
Cz13g07170.t1	HXK1	strain	'+strain'	WT	'-Fe'	'+Glc'	7	25.18064156
Cz13g07170.t1	HXK1	strain	'+strain'	WT	'-Fe'	'+Glc'	8	25.13916101
Cz13g07170.t1	HXK1	strain	'+strain'	WT	'-Fe'	'-Glc'	1	25.29854138
Cz13g07170.t1	HXK1	strain	'+strain'	WT	'-Fe'	'-Glc'	2	25.07311247
Cz13g07170.t1	HXK1	strain	'+strain'	WT	'-Fe'	'-Glc'	3	25.3669867
Cz13g07170.t1	HXK1	strain	'+strain'	WT	'-Fe'	'-Glc'	4	25.41287328
Cz13g07170.t1	HXK1	strain	'+strain'	hxk1-1	'+Fe'	'+Glc'	45	23.37315398
Cz13g07170.t1	HXK1	strain	'+strain'	hxk1-1	'+Fe'	'+Glc'	46	23.3346052
Cz13g07170.t1	HXK1	strain	'+strain'	hxk1-1	'+Fe'	'+Glc'	47	23.45282293
Cz13g07170.t1	HXK1	strain	'+strain'	hxk1-1	'+Fe'	'+Glc'	48	23.39891863
Cz13g07170.t1	HXK1	strain	'+strain'	hxk1-1	'+Fe'	'-Glc'	41	22.77866706
Cz13g07170.t1	HXK1	strain	'+strain'	hxk1-1	'+Fe'	'-Glc'	42	22.85021243
Cz13g07170.t1	HXK1	strain	'+strain'	hxk1-1	'+Fe'	'-Glc'	43	22.89362417
Cz13g07170.t1	HXK1	strain	'+strain'	hxk1-1	'+Fe'	'-Glc'	44	22.85278935
Cz13g07170.t1	HXK1	strain	'+strain'	hxk1-1	'-Fe'	'+Glc'	37	23.35393958
Cz13g07170.t1	HXK1	strain	'+strain'	hxk1-1	'-Fe'	'+Glc'	38	23.340639
Cz13g07170.t1	HXK1	strain	'+strain'	hxk1-1	'-Fe'	'+Glc'	39	23.34261839
Cz13g07170.t1	HXK1	strain	'+strain'	hxk1-1	'-Fe'	'+Glc'	40	24.07142663
Cz13g07170.t1	HXK1	strain	'+strain'	hxk1-1	'-Fe'	'-Glc'	33	22.72782998
Cz13g07170.t1	HXK1	strain	'+strain'	hxk1-1	'-Fe'	'-Glc'	34	22.7216385
Cz13g07170.t1	HXK1	strain	'+strain'	hxk1-1	'-Fe'	'-Glc'	35	22.73944562
Cz13g07170.t1	HXK1	strain	'+strain'	hxk1-1	'-Fe'	'-Glc'	36	22.71545755
Cz13g07170.t1	HXK1	strain	'+strain'	hxk1-2	'+Fe'	'+Glc'	29	23.37768448
Cz13g07170.t1	HXK1	strain	'+strain'	hxk1-2	'+Fe'	'+Glc'	30	23.42819686
Cz13g07170.t1	HXK1	strain	'+strain'	hxk1-2	'+Fe'	'+Glc'	31	23.36785339
Cz13g07170.t1	HXK1	strain	'+strain'	hxk1-2	'+Fe'	'+Glc'	32	23.31655888
Cz13g07170.t1	HXK1	strain	'+strain'	hxk1-2	'+Fe'	'-Glc'	25	22.63859827
Cz13g07170.t1	HXK1	strain	'+strain'	hxk1-2	'+Fe'	'-Glc'	26	22.8237204
Cz13g07170.t1	HXK1	strain	'+strain'	hxk1-2	'+Fe'	'-Glc'	27	22.90162984
Cz13g07170.t1	HXK1	strain	'+strain'	hxk1-2	'+Fe'	'-Glc'	28	22.75843056
Cz13g07170.t1	HXK1	strain	'+strain'	hxk1-2	'-Fe'	'+Glc'	21	23.39234801
Cz13g07170.t1	HXK1	strain	'+strain'	hxk1-2	'-Fe'	'+Glc'	22	23.36071826
Cz13g07170.t1	HXK1	strain	'+strain'	hxk1-2	'-Fe'	'+Glc'	24	23.36881771
Cz13g07170.t1	HXK1	strain	'+strain'	hxk1-2	'-Fe'	'-Glc'	17	22.96952231
Cz13g07170.t1	HXK1	strain	'+strain'	hxk1-2	'-Fe'	'-Glc'	18	22.95457394
Cz13g07170.t1	HXK1	strain	'+strain'	hxk1-2	'-Fe'	'-Glc'	20	22.92715455
