# Supplementary material for: Iron rescues glucose-mediated photosynthesis repression during lipid accumulation in the green alga Chromochloris zofingiensis
Source: Nat Commun. 2024 Jul 18;15:6046. doi: 10.1038/s41467-024-50170-x (PMC11258321; doi:10.1038/s41467-024-50170-x)
Supplement: Supplementary file 14 — Source Data [file 41467_2024_50170_MOESM14_ESM.zip › SourceData_Jeffers2024/Fig6b_sourcedata.csv]

#Source Data Fig. 6b. Protein abundances of known iron transporters used to plot the heatmap					#Protein abundances (log2) starte here
ProteinID	Abbreviation	Full Name	Unique_Peptide_Count	NA_Infer	WT_-Fe_-Glc_01	WT_-Fe_-Glc_02	WT_-Fe_-Glc_03	WT_-Fe_-Glc_04	WT_-Fe_+Glc_05	WT_-Fe_+Glc_06	WT_-Fe_+Glc_07	WT_-Fe_+Glc_08	WT_+Fe_-Glc_09	WT_+Fe_-Glc_10	WT_+Fe_-Glc_12	WT_+Fe_+Glc_13	WT_+Fe_+Glc_14	WT_+Fe_+Glc_15	WT_+Fe_+Glc_16
Cz01g34350.t1	ABCI10	ATP-binding cassette I 10	16	No	21.63	21.62	21.65	21.68	19.93	20.03	20.14	20.1	20.86	20.75	20.79	19.83	19.42	19.58	19.78
Cz05g18030.t1	ABCI12	ATP-binding cassette I 11	6	No	21.18	21.22	21.14	20.98	17.11	17.47	17.17	17.06	20.87	20.66	20.63	19.23	19.42	19.56	19.46
Cz16g11150.t1	TIC21B/PIC1	translocaton at the inner envelope membrane of chloroplast 21B/ permease in chloroplast 1	7	No	18.79	19.13	19.18	18.91	19.66	19.84	19.88	19.82	23.34	23.24	23.01	22.29	22.53	22.51	22.39
Cz17g10140.t1	MFL1/MIT1	mitoferrin-like 1/mitochondrial iron transport1	19	No	21.75	21.9	21.7	21.67	22.8	22.77	22.76	22.74	21.72	21.66	21.7	22.44	22.55	22.43	22.43
Cz17g07070.t1	FEA1	iron-assimalating 1	57	No	26.2	26.34	26.26	26.12	27.07	27.14	27.19	27.05	24.18	24.11	24.11	24.86	25.28	24.72	24.43
Cz18g11010.t1	FEA2	iron-assimalating 2	83	No	28.79	28.53	28.47	28.35	26.78	26.91	26.55	26.74	25.49	25.45	24.7	24.53	24.34	24.51	24.31
Cz02g39280.t1	FOX1	Ferroxidase 1	84	No	26.46	26.28	26.34	26.38	25.35	25.26	25.15	25.21	23.54	23.5	23.6	23.22	23.58	23.12	23.05
Cz09g15080.t1	FRE1	Ferric reductase 1	15	No	22.64	22.83	22.72	22.72	22.8	22.88	22.87	22.95	21.21	21.19	20.96	21.03	21.1	21.1	21.07
