# Supplementary material for: Iron rescues glucose-mediated photosynthesis repression during lipid accumulation in the green alga Chromochloris zofingiensis
Source: Nat Commun. 2024 Jul 18;15:6046. doi: 10.1038/s41467-024-50170-x (PMC11258321; doi:10.1038/s41467-024-50170-x)
Supplement: Supplementary file 14 — Source Data [file 41467_2024_50170_MOESM14_ESM.zip › SourceData_Jeffers2024/Suppl_Fig3b_sourcedata.csv]

#Source Data Supplementary Fig. 3b. Principal components 4 and 8 (or dimensions, 'Dim') that capture proteomic variation between strains.'Dims1-10' also included after 4 and 8.
SampleID	Fe	Glc	strain	Dim.4	Dim.8	Dim.1	Dim.10	Dim.2	Dim.3	Dim.5	Dim.6	Dim.7	Dim.9
1	'-Fe'	'-Glc'	WT	17.28988665	-8.650720038	-55.45636028	-9.075331202	-24.56329749	58.22305433	35.43074391	6.291154477	-0.826972362	10.039513
2	'-Fe'	'-Glc'	WT	21.20371358	-16.518761	-55.48529616	-17.77936549	-21.30831344	59.3693249	38.6624448	5.49507907	-0.754899666	15.28203215
3	'-Fe'	'-Glc'	WT	18.83876125	-11.91143114	-55.95799407	-12.44192956	-23.63406281	58.37863461	36.40425432	6.11620692	-0.492793753	11.48574176
4	'-Fe'	'-Glc'	WT	17.10477399	-8.071863398	-54.74715189	-8.880348111	-25.68560914	57.51980614	35.65240318	6.412154434	-0.084224709	7.284794931
5	'-Fe'	'+Glc'	WT	13.21460104	-13.44104934	-44.52636989	15.06585621	87.4999028	-34.93672686	9.858681476	9.939123944	8.231642425	15.46584838
6	'-Fe'	'+Glc'	WT	14.78626146	-16.76588734	-42.94838862	12.18274298	88.00675618	-35.02664256	10.88168245	10.01088102	8.678797639	16.06341049
7	'-Fe'	'+Glc'	WT	13.93181882	-15.91972538	-43.9563996	16.43740808	88.88655491	-34.89753406	10.75210625	10.35625253	8.409965831	17.73453923
8	'-Fe'	'+Glc'	WT	13.38866026	-14.27087701	-43.75840678	16.42760364	88.82153267	-35.28120847	10.41027012	10.19714953	8.713691512	16.21578005
9	'+Fe'	'-Glc'	WT	38.75688919	-15.94403715	2.021215267	-18.51748621	-53.7983538	-51.77893381	10.26957846	-22.55294239	2.739187255	13.95218375
10	'+Fe'	'-Glc'	WT	38.06976122	-14.85974002	3.52754577	-15.66615145	-53.81611258	-51.88596105	10.41130133	-23.15421606	3.508343622	11.90867647
12	'+Fe'	'-Glc'	WT	39.42480074	-19.08332957	6.006250726	-21.30727455	-51.39344264	-49.64453484	11.68016157	-23.30740476	4.294581535	11.85199386
13	'+Fe'	'+Glc'	WT	30.42557693	-25.19782154	80.75089492	0.839972365	40.6895854	33.42696963	-9.229925212	-7.458838155	-10.51598101	-20.04080045
14	'+Fe'	'+Glc'	WT	32.00589279	-27.71250238	79.26690453	-8.810894841	38.01807256	34.45752706	-7.715048676	-5.891972889	-8.23147998	-12.51918302
15	'+Fe'	'+Glc'	WT	32.6779861	-32.40855366	80.42778573	-1.195916348	42.38986542	33.22305314	-8.937638069	-9.067718803	-11.91526871	-21.46276246
16	'+Fe'	'+Glc'	WT	30.75997564	-31.24986787	81.23229333	1.669236888	42.32506821	33.71245417	-10.2707799	-9.579448723	-12.85497078	-27.424668
17	'-Fe'	'-Glc'	hxk1-2	5.753516718	17.92020961	-52.87441434	24.11636669	-25.01451133	50.31606806	22.72907947	3.81535393	-2.013173095	-18.43823126
18	'-Fe'	'-Glc'	hxk1-2	7.211372711	17.41701067	-50.6718904	18.2517987	-28.20192562	50.93730217	25.05114089	5.00477661	-0.132530911	-16.95789397
20	'-Fe'	'-Glc'	hxk1-2	6.911130418	16.47794159	-51.84118846	20.27138617	-26.28786139	50.60528894	24.5427923	4.376283128	-0.954989449	-19.76572001
21	'-Fe'	'+Glc'	hxk1-2	1.548462213	35.14329498	-40.3970839	-23.34349098	53.58841665	-28.9304277	-1.934853272	11.61576267	16.88205328	-27.01392632
22	'-Fe'	'+Glc'	hxk1-2	1.993367963	34.5739244	-39.07554873	-25.51512794	51.16817871	-29.52580207	-0.804900349	12.64113619	18.36628874	-25.4688893
24	'-Fe'	'+Glc'	hxk1-2	1.371180227	33.4360405	-40.25934763	-26.21983894	52.8730331	-28.52275812	-1.667135704	11.98624711	17.41414663	-27.5233178
25	'+Fe'	'-Glc'	hxk1-2	27.92847908	8.06317321	4.519797711	15.66847638	-53.40450501	-50.50023448	2.626276262	-22.19384126	3.021010864	-10.62378931
26	'+Fe'	'-Glc'	hxk1-2	26.29775158	8.442885376	5.018840104	19.02795357	-53.16001101	-49.67664758	1.195953676	-22.21596709	2.766124496	-15.25297012
27	'+Fe'	'-Glc'	hxk1-2	28.38311313	6.384685011	4.7541434	13.4661435	-52.94244032	-50.30400327	3.273972488	-22.34498043	3.203154853	-9.300153708
28	'+Fe'	'-Glc'	hxk1-2	28.17187184	7.260630713	4.999046177	15.87101294	-51.93057618	-50.69004405	3.265629326	-22.86038112	2.636837685	-10.44336739
29	'+Fe'	'+Glc'	hxk1-2	21.40784294	40.43087106	72.70502249	0.243985939	8.35459496	25.01085083	-12.2055374	4.568625811	5.516261629	24.93539632
30	'+Fe'	'+Glc'	hxk1-2	23.15468433	38.55947914	73.70500322	-2.563734571	7.670611041	25.6094094	-11.43707144	5.036417944	5.375425114	25.73222167
31	'+Fe'	'+Glc'	hxk1-2	18.47931829	42.21486088	70.23105802	4.688573892	8.409584598	23.58722819	-14.30784258	4.208791545	4.102240554	19.50432905
32	'+Fe'	'+Glc'	hxk1-2	19.33352388	42.55449064	70.37032518	4.508527143	8.568272875	24.47535978	-13.8570477	5.420088569	4.489321292	22.92822773
33	'-Fe'	'-Glc'	hxk1-1	-33.19337082	-10.34200007	-36.42472324	-2.662433944	-11.48367085	24.53731722	-68.67092255	-30.87920445	29.77398266	5.499873345
34	'-Fe'	'-Glc'	hxk1-1	-33.25838006	-9.720345002	-35.79211917	-0.811281603	-10.51012149	24.32813234	-69.03221127	-31.66738294	29.37438228	4.788194129
35	'-Fe'	'-Glc'	hxk1-1	-33.67632661	-11.57545619	-34.75726089	5.856927431	-4.662696781	22.79778762	-68.93640997	-33.98599596	25.29585354	5.051846991
36	'-Fe'	'-Glc'	hxk1-1	-33.8268474	-8.022050282	-34.25092083	-2.30177822	-13.28186861	21.64237613	-69.79395543	-29.99631209	27.39122007	-1.744282364
38	'-Fe'	'+Glc'	hxk1-1	-30.06906677	11.10935767	-36.61482206	-5.362415936	15.39424946	-11.38075782	-21.28762072	-26.91113224	-103.1546636	4.82220774
39	'-Fe'	'+Glc'	hxk1-1	-30.429123	11.80419214	-36.48518327	-2.725914179	15.37183765	-11.82602546	-21.77015557	-27.03870115	-102.8556566	4.881318256
41	'+Fe'	'-Glc'	hxk1-1	-22.49463545	-10.72033579	13.22825217	2.238119667	-39.6753199	-17.3999216	-24.19128355	77.20907286	-7.013713751	-1.066671096
42	'+Fe'	'-Glc'	hxk1-1	-21.30734141	-12.11260975	13.80647401	0.501596306	-39.59739674	-17.30779503	-23.03217547	76.6570901	-6.903269645	-0.199861346
43	'+Fe'	'-Glc'	hxk1-1	-21.17347166	-12.1713612	12.95633223	0.479646673	-39.33716645	-17.5263001	-23.20896082	75.77943303	-7.350921098	-1.118237581
44	'+Fe'	'-Glc'	hxk1-1	-20.19628125	-12.83583351	12.29438842	-0.959841704	-40.00699494	-17.91025943	-23.0724338	75.51621098	-7.550647358	-1.132723285
45	'+Fe'	'+Glc'	hxk1-1	-77.29091021	-2.473196663	48.4305434	-1.641736166	0.495985742	-9.526384742	51.03031928	-16.69612621	11.51854347	2.004692119
46	'+Fe'	'+Glc'	hxk1-1	-78.15417555	-4.031147179	48.42187497	1.19749496	2.572810229	-9.322883629	50.8650003	-17.00406664	10.56449346	0.867237315
47	'+Fe'	'+Glc'	hxk1-1	-77.77275355	-3.271003676	48.28695649	0.539389218	1.809908793	-9.368118452	49.78416075	-17.03141008	10.09425764	0.115518245
48	'+Fe'	'+Glc'	hxk1-1	-76.98229125	-2.511541413	49.31992194	-1.767927381	0.78143657	-8.988039474	50.58595683	-16.81524894	11.24434847	-0.918128189
