# Supplementary material for: Iron rescues glucose-mediated photosynthesis repression during lipid accumulation in the green alga Chromochloris zofingiensis
Source: Nat Commun. 2024 Jul 18;15:6046. doi: 10.1038/s41467-024-50170-x (PMC11258321; doi:10.1038/s41467-024-50170-x)
Supplement: Supplementary file 14 — Source Data [file 41467_2024_50170_MOESM14_ESM.zip › SourceData_Jeffers2024/Fig1d_sourcedata.csv]

#Source Data Fig. 1d. Specific growth rate of culture volumetric biomass, with start and end time biomass point used in calculation.
Fe	Glc	Hour	strain	Vessel	SampleID	Experiment	Specific.Growth.Rate	VolumetricBiomass_72htimepoint	VolumetricBiomass_0htimepoint
'-Fe'	'-Glc'	72	WT	beaker	WTPT03	TimeCourse1	0.0153	6.82E+08	2.26E+08
'-Fe'	'-Glc'	72	WT	beaker	WTPT04	TimeCourse1	0.0132	5.85E+08	2.26E+08
'-Fe'	'-Glc'	72	WT	beaker	WTPT05	TimeCourse1	0.0142	6.29E+08	2.26E+08
'-Fe'	'+Glc'	72	WT	beaker	WTPT06	TimeCourse1	0.0268	1.56E+09	2.26E+08
'-Fe'	'+Glc'	72	WT	beaker	WTPT07	TimeCourse1	0.026	1.47E+09	2.26E+08
'-Fe'	'+Glc'	72	WT	beaker	WTPT09	TimeCourse1	0.0257	1.44E+09	2.26E+08
'+Fe'	'-Glc'	72	WT	beaker	WTPT11	TimeCourse1	0.0175	7.97E+08	2.26E+08
'+Fe'	'-Glc'	72	WT	beaker	WTPT13	TimeCourse1	0.0154	6.84E+08	2.26E+08
'+Fe'	'-Glc'	72	WT	beaker	WTPT14	TimeCourse1	0.0159	7.13E+08	2.26E+08
'+Fe'	'+Glc'	72	WT	beaker	WTPT16	TimeCourse1	0.0483	7.34E+09	2.26E+08
'+Fe'	'+Glc'	72	WT	beaker	WTPT17	TimeCourse1	0.047	6.66E+09	2.26E+08
'+Fe'	'+Glc'	72	WT	beaker	WTPT19	TimeCourse1	0.0463	6.35E+09	2.26E+08
'-Fe'	'-Glc'	72	WT	beaker	wttc17p2	TimeCourse2	0.0172	4.41E+08	1.27E+08
'-Fe'	'-Glc'	72	WT	beaker	wttc28	TimeCourse2	0.0195	5.18E+08	1.27E+08
'-Fe'	'-Glc'	72	WT	beaker	wttc29	TimeCourse2	0.018	4.64E+08	1.27E+08
'-Fe'	'+Glc'	72	WT	beaker	wttc32	TimeCourse2	0.0354	1.63E+09	1.27E+08
'-Fe'	'+Glc'	72	WT	beaker	wttc33	TimeCourse2	0.0336	1.43E+09	1.27E+08
'+Fe'	'-Glc'	72	WT	beaker	wttc34	TimeCourse2	0.0197	5.25E+08	1.27E+08
'+Fe'	'-Glc'	72	WT	beaker	wttc35	TimeCourse2	0.0217	6.05E+08	1.27E+08
'+Fe'	'-Glc'	72	WT	beaker	wttc36	TimeCourse2	0.0196	5.23E+08	1.27E+08
'+Fe'	'+Glc'	72	WT	beaker	wttc37	TimeCourse2	0.0523	5.48E+09	1.27E+08
'+Fe'	'+Glc'	72	WT	beaker	wttc38	TimeCourse2	0.0514	5.16E+09	1.27E+08
'+Fe'	'+Glc'	72	WT	beaker	wttc39	TimeCourse2	0.0508	4.93E+09	1.27E+08
