# Supplementary material for: Iron rescues glucose-mediated photosynthesis repression during lipid accumulation in the green alga Chromochloris zofingiensis
Source: Nat Commun. 2024 Jul 18;15:6046. doi: 10.1038/s41467-024-50170-x (PMC11258321; doi:10.1038/s41467-024-50170-x)
Supplement: Supplementary file 14 — Source Data [file 41467_2024_50170_MOESM14_ESM.zip › SourceData_Jeffers2024/Suppl_Fig10d_sourcedata.csv]

#Source Data Supplementary Fig. 10d. Previously published (Hsieh et al. 2013) log2foldchange abundance of C. reinhardtii thiamine pathway or methionine synthase proteins in low iron regimes (0.25 <b5>M or 1<b5>M) vs. replete iron regime (20 <b5>M Fe). The mean abundance values of the low iron (column <d2>mean<d3>, corresponding to row Fe) as well as 20 <b5>M Fe (column <d2>Replete<d3>) are also l…
Name	Protein	Description	Replete	Fe	mean	FC
CrMETE	Cre03.g180750	Cobalamin-independent methionine synthase	826	0.25_µM_Fe	212	-1.962077517
CrMETE	Cre03.g180750	Cobalamin-independent methionine synthase	826	1_µM_Fe	770	-0.101283336
CrTHI4	Cre04.g214150	Thiazole biosynthetic enzyme; THI4 regulatory protein	778	0.25_µM_Fe	100	-2.959770155
CrTHI4	Cre04.g214150	Thiazole biosynthetic enzyme; THI4 regulatory protein	778	1_µM_Fe	478	-0.702759537
