# Supplementary material for: Iron rescues glucose-mediated photosynthesis repression during lipid accumulation in the green alga Chromochloris zofingiensis
Source: Nat Commun. 2024 Jul 18;15:6046. doi: 10.1038/s41467-024-50170-x (PMC11258321; doi:10.1038/s41467-024-50170-x)
Supplement: Supplementary file 14 — Source Data [file 41467_2024_50170_MOESM14_ESM.zip › SourceData_Jeffers2024/Suppl_Fig4b_sourcedata.csv]

#Source Data Supplementary Fig. 4b. Raw log2 protein abundance data (abundance) and linear model equation subgroups of Fe limitation biomarker proteins
ProteinID	Name	EquationTerms	Subgroup	strain	Fe	Glc	ID	abundance
Cz02g39280.t1	FOX1	Fe	'-Fe'	WT	'+Fe'	'+Glc'	13	23.21848191
Cz02g39280.t1	FOX1	Fe	'-Fe'	WT	'+Fe'	'+Glc'	14	23.57944935
Cz02g39280.t1	FOX1	Fe	'-Fe'	WT	'+Fe'	'+Glc'	15	23.11521008
Cz02g39280.t1	FOX1	Fe	'-Fe'	WT	'+Fe'	'+Glc'	16	23.05340948
Cz02g39280.t1	FOX1	Fe	'-Fe'	WT	'+Fe'	'-Glc'	9	23.53872012
Cz02g39280.t1	FOX1	Fe	'-Fe'	WT	'+Fe'	'-Glc'	10	23.50156967
Cz02g39280.t1	FOX1	Fe	'-Fe'	WT	'+Fe'	'-Glc'	12	23.60282602
Cz02g39280.t1	FOX1	Fe	'-Fe'	WT	'-Fe'	'+Glc'	5	25.34967289
Cz02g39280.t1	FOX1	Fe	'-Fe'	WT	'-Fe'	'+Glc'	6	25.25597026
Cz02g39280.t1	FOX1	Fe	'-Fe'	WT	'-Fe'	'+Glc'	7	25.14541102
Cz02g39280.t1	FOX1	Fe	'-Fe'	WT	'-Fe'	'+Glc'	8	25.20774365
Cz02g39280.t1	FOX1	Fe	'-Fe'	WT	'-Fe'	'-Glc'	1	26.45804234
Cz02g39280.t1	FOX1	Fe	'-Fe'	WT	'-Fe'	'-Glc'	2	26.28013075
Cz02g39280.t1	FOX1	Fe	'-Fe'	WT	'-Fe'	'-Glc'	3	26.34171311
Cz02g39280.t1	FOX1	Fe	'-Fe'	WT	'-Fe'	'-Glc'	4	26.38261902
Cz02g39280.t1	FOX1	Fe	'-Fe'	hxk1-1	'+Fe'	'+Glc'	45	23.11996654
Cz02g39280.t1	FOX1	Fe	'-Fe'	hxk1-1	'+Fe'	'+Glc'	46	23.15466565
Cz02g39280.t1	FOX1	Fe	'-Fe'	hxk1-1	'+Fe'	'+Glc'	47	23.12896833
Cz02g39280.t1	FOX1	Fe	'-Fe'	hxk1-1	'+Fe'	'+Glc'	48	23.15218781
Cz02g39280.t1	FOX1	Fe	'-Fe'	hxk1-1	'+Fe'	'-Glc'	41	23.56414222
Cz02g39280.t1	FOX1	Fe	'-Fe'	hxk1-1	'+Fe'	'-Glc'	42	23.46678792
Cz02g39280.t1	FOX1	Fe	'-Fe'	hxk1-1	'+Fe'	'-Glc'	43	23.42600927
Cz02g39280.t1	FOX1	Fe	'-Fe'	hxk1-1	'+Fe'	'-Glc'	44	23.42536134
Cz02g39280.t1	FOX1	Fe	'-Fe'	hxk1-1	'-Fe'	'+Glc'	37	25.12379505
Cz02g39280.t1	FOX1	Fe	'-Fe'	hxk1-1	'-Fe'	'+Glc'	38	24.97192973
Cz02g39280.t1	FOX1	Fe	'-Fe'	hxk1-1	'-Fe'	'+Glc'	39	25.0266574
Cz02g39280.t1	FOX1	Fe	'-Fe'	hxk1-1	'-Fe'	'+Glc'	40	24.44985192
Cz02g39280.t1	FOX1	Fe	'-Fe'	hxk1-1	'-Fe'	'-Glc'	33	25.3253804
Cz02g39280.t1	FOX1	Fe	'-Fe'	hxk1-1	'-Fe'	'-Glc'	34	25.30171517
Cz02g39280.t1	FOX1	Fe	'-Fe'	hxk1-1	'-Fe'	'-Glc'	35	25.19001213
Cz02g39280.t1	FOX1	Fe	'-Fe'	hxk1-1	'-Fe'	'-Glc'	36	25.28738616
Cz02g39280.t1	FOX1	Fe	'-Fe'	hxk1-2	'+Fe'	'+Glc'	29	24.28303913
Cz02g39280.t1	FOX1	Fe	'-Fe'	hxk1-2	'+Fe'	'+Glc'	30	24.02462616
Cz02g39280.t1	FOX1	Fe	'-Fe'	hxk1-2	'+Fe'	'+Glc'	31	24.06696744
Cz02g39280.t1	FOX1	Fe	'-Fe'	hxk1-2	'+Fe'	'+Glc'	32	23.79578744
Cz02g39280.t1	FOX1	Fe	'-Fe'	hxk1-2	'+Fe'	'-Glc'	25	23.34816653
Cz02g39280.t1	FOX1	Fe	'-Fe'	hxk1-2	'+Fe'	'-Glc'	26	23.37636314
Cz02g39280.t1	FOX1	Fe	'-Fe'	hxk1-2	'+Fe'	'-Glc'	27	23.40594321
Cz02g39280.t1	FOX1	Fe	'-Fe'	hxk1-2	'+Fe'	'-Glc'	28	23.43510041
Cz02g39280.t1	FOX1	Fe	'-Fe'	hxk1-2	'-Fe'	'+Glc'	21	25.98249917
Cz02g39280.t1	FOX1	Fe	'-Fe'	hxk1-2	'-Fe'	'+Glc'	22	25.80369645
Cz02g39280.t1	FOX1	Fe	'-Fe'	hxk1-2	'-Fe'	'+Glc'	24	26.08744749
Cz02g39280.t1	FOX1	Fe	'-Fe'	hxk1-2	'-Fe'	'-Glc'	17	26.01648304
Cz02g39280.t1	FOX1	Fe	'-Fe'	hxk1-2	'-Fe'	'-Glc'	18	26.22510177
Cz02g39280.t1	FOX1	Fe	'-Fe'	hxk1-2	'-Fe'	'-Glc'	20	26.44126363
Cz09g15080.t1	FRE1	Fe	'-Fe'	WT	'+Fe'	'+Glc'	13	21.02623324
Cz09g15080.t1	FRE1	Fe	'-Fe'	WT	'+Fe'	'+Glc'	14	21.09528452
Cz09g15080.t1	FRE1	Fe	'-Fe'	WT	'+Fe'	'+Glc'	15	21.1047931
Cz09g15080.t1	FRE1	Fe	'-Fe'	WT	'+Fe'	'+Glc'	16	21.06677734
Cz09g15080.t1	FRE1	Fe	'-Fe'	WT	'+Fe'	'-Glc'	9	21.20662549
Cz09g15080.t1	FRE1	Fe	'-Fe'	WT	'+Fe'	'-Glc'	10	21.18906581
Cz09g15080.t1	FRE1	Fe	'-Fe'	WT	'+Fe'	'-Glc'	12	20.96423797
Cz09g15080.t1	FRE1	Fe	'-Fe'	WT	'-Fe'	'+Glc'	5	22.80242189
Cz09g15080.t1	FRE1	Fe	'-Fe'	WT	'-Fe'	'+Glc'	6	22.87710289
Cz09g15080.t1	FRE1	Fe	'-Fe'	WT	'-Fe'	'+Glc'	7	22.87455481
Cz09g15080.t1	FRE1	Fe	'-Fe'	WT	'-Fe'	'+Glc'	8	22.9523778
Cz09g15080.t1	FRE1	Fe	'-Fe'	WT	'-Fe'	'-Glc'	1	22.63786602
Cz09g15080.t1	FRE1	Fe	'-Fe'	WT	'-Fe'	'-Glc'	2	22.82746802
Cz09g15080.t1	FRE1	Fe	'-Fe'	WT	'-Fe'	'-Glc'	3	22.72031269
Cz09g15080.t1	FRE1	Fe	'-Fe'	WT	'-Fe'	'-Glc'	4	22.72080202
Cz09g15080.t1	FRE1	Fe	'-Fe'	hxk1-1	'+Fe'	'+Glc'	45	19.61543724
Cz09g15080.t1	FRE1	Fe	'-Fe'	hxk1-1	'+Fe'	'+Glc'	46	19.73995599
Cz09g15080.t1	FRE1	Fe	'-Fe'	hxk1-1	'+Fe'	'+Glc'	47	19.68961747
Cz09g15080.t1	FRE1	Fe	'-Fe'	hxk1-1	'+Fe'	'+Glc'	48	19.77170092
Cz09g15080.t1	FRE1	Fe	'-Fe'	hxk1-1	'+Fe'	'-Glc'	41	20.67193403
Cz09g15080.t1	FRE1	Fe	'-Fe'	hxk1-1	'+Fe'	'-Glc'	42	20.92426653
Cz09g15080.t1	FRE1	Fe	'-Fe'	hxk1-1	'+Fe'	'-Glc'	43	20.88955372
Cz09g15080.t1	FRE1	Fe	'-Fe'	hxk1-1	'+Fe'	'-Glc'	44	20.81675574
Cz09g15080.t1	FRE1	Fe	'-Fe'	hxk1-1	'-Fe'	'+Glc'	37	20.21570099
Cz09g15080.t1	FRE1	Fe	'-Fe'	hxk1-1	'-Fe'	'+Glc'	38	21.08758213
Cz09g15080.t1	FRE1	Fe	'-Fe'	hxk1-1	'-Fe'	'+Glc'	39	21.00184758
Cz09g15080.t1	FRE1	Fe	'-Fe'	hxk1-1	'-Fe'	'+Glc'	40	20.25864613
Cz09g15080.t1	FRE1	Fe	'-Fe'	hxk1-1	'-Fe'	'-Glc'	33	22.75410572
Cz09g15080.t1	FRE1	Fe	'-Fe'	hxk1-1	'-Fe'	'-Glc'	34	22.86548148
Cz09g15080.t1	FRE1	Fe	'-Fe'	hxk1-1	'-Fe'	'-Glc'	35	22.87784527
Cz09g15080.t1	FRE1	Fe	'-Fe'	hxk1-1	'-Fe'	'-Glc'	36	22.60897974
Cz09g15080.t1	FRE1	Fe	'-Fe'	hxk1-2	'+Fe'	'+Glc'	29	20.74417491
Cz09g15080.t1	FRE1	Fe	'-Fe'	hxk1-2	'+Fe'	'+Glc'	30	20.69174685
Cz09g15080.t1	FRE1	Fe	'-Fe'	hxk1-2	'+Fe'	'+Glc'	31	20.69258666
Cz09g15080.t1	FRE1	Fe	'-Fe'	hxk1-2	'+Fe'	'+Glc'	32	20.62397583
Cz09g15080.t1	FRE1	Fe	'-Fe'	hxk1-2	'+Fe'	'-Glc'	25	20.8617555
Cz09g15080.t1	FRE1	Fe	'-Fe'	hxk1-2	'+Fe'	'-Glc'	26	20.90620301
Cz09g15080.t1	FRE1	Fe	'-Fe'	hxk1-2	'+Fe'	'-Glc'	27	20.92908571
Cz09g15080.t1	FRE1	Fe	'-Fe'	hxk1-2	'+Fe'	'-Glc'	28	20.91761513
Cz09g15080.t1	FRE1	Fe	'-Fe'	hxk1-2	'-Fe'	'+Glc'	21	23.3781372
Cz09g15080.t1	FRE1	Fe	'-Fe'	hxk1-2	'-Fe'	'+Glc'	22	23.26107201
Cz09g15080.t1	FRE1	Fe	'-Fe'	hxk1-2	'-Fe'	'+Glc'	24	23.33209599
Cz09g15080.t1	FRE1	Fe	'-Fe'	hxk1-2	'-Fe'	'-Glc'	17	22.28011619
Cz09g15080.t1	FRE1	Fe	'-Fe'	hxk1-2	'-Fe'	'-Glc'	18	22.20292914
Cz09g15080.t1	FRE1	Fe	'-Fe'	hxk1-2	'-Fe'	'-Glc'	20	22.55237032
Cz14g01090.t1	FLD1	Fe	'-Fe'	WT	'+Fe'	'+Glc'	13	21.64608517
Cz14g01090.t1	FLD1	Fe	'-Fe'	WT	'+Fe'	'+Glc'	14	21.74806683
Cz14g01090.t1	FLD1	Fe	'-Fe'	WT	'+Fe'	'+Glc'	15	21.74082899
Cz14g01090.t1	FLD1	Fe	'-Fe'	WT	'+Fe'	'+Glc'	16	21.67624785
Cz14g01090.t1	FLD1	Fe	'-Fe'	WT	'+Fe'	'-Glc'	9	21.48227904
Cz14g01090.t1	FLD1	Fe	'-Fe'	WT	'+Fe'	'-Glc'	10	21.49294309
Cz14g01090.t1	FLD1	Fe	'-Fe'	WT	'+Fe'	'-Glc'	12	21.37616141
Cz14g01090.t1	FLD1	Fe	'-Fe'	WT	'-Fe'	'+Glc'	5	28.02246314
Cz14g01090.t1	FLD1	Fe	'-Fe'	WT	'-Fe'	'+Glc'	6	28.29955118
Cz14g01090.t1	FLD1	Fe	'-Fe'	WT	'-Fe'	'+Glc'	7	28.16736414
Cz14g01090.t1	FLD1	Fe	'-Fe'	WT	'-Fe'	'+Glc'	8	28.21740125
Cz14g01090.t1	FLD1	Fe	'-Fe'	WT	'-Fe'	'-Glc'	1	25.96109816
Cz14g01090.t1	FLD1	Fe	'-Fe'	WT	'-Fe'	'-Glc'	2	26.68426503
Cz14g01090.t1	FLD1	Fe	'-Fe'	WT	'-Fe'	'-Glc'	3	26.2856655
Cz14g01090.t1	FLD1	Fe	'-Fe'	WT	'-Fe'	'-Glc'	4	26.04481414
Cz14g01090.t1	FLD1	Fe	'-Fe'	hxk1-1	'+Fe'	'+Glc'	45	21.18096165
Cz14g01090.t1	FLD1	Fe	'-Fe'	hxk1-1	'+Fe'	'+Glc'	46	21.228124
Cz14g01090.t1	FLD1	Fe	'-Fe'	hxk1-1	'+Fe'	'+Glc'	47	21.07351995
Cz14g01090.t1	FLD1	Fe	'-Fe'	hxk1-1	'+Fe'	'+Glc'	48	21.05152776
Cz14g01090.t1	FLD1	Fe	'-Fe'	hxk1-1	'+Fe'	'-Glc'	41	21.51137898
Cz14g01090.t1	FLD1	Fe	'-Fe'	hxk1-1	'+Fe'	'-Glc'	42	21.57038007
Cz14g01090.t1	FLD1	Fe	'-Fe'	hxk1-1	'+Fe'	'-Glc'	43	21.51382817
Cz14g01090.t1	FLD1	Fe	'-Fe'	hxk1-1	'+Fe'	'-Glc'	44	21.46197658
Cz14g01090.t1	FLD1	Fe	'-Fe'	hxk1-1	'-Fe'	'+Glc'	37	26.01559626
Cz14g01090.t1	FLD1	Fe	'-Fe'	hxk1-1	'-Fe'	'+Glc'	38	26.08080234
Cz14g01090.t1	FLD1	Fe	'-Fe'	hxk1-1	'-Fe'	'+Glc'	39	26.00282591
Cz14g01090.t1	FLD1	Fe	'-Fe'	hxk1-1	'-Fe'	'+Glc'	40	25.90094161
Cz14g01090.t1	FLD1	Fe	'-Fe'	hxk1-1	'-Fe'	'-Glc'	33	26.21929613
Cz14g01090.t1	FLD1	Fe	'-Fe'	hxk1-1	'-Fe'	'-Glc'	34	26.29169659
Cz14g01090.t1	FLD1	Fe	'-Fe'	hxk1-1	'-Fe'	'-Glc'	35	26.27553868
Cz14g01090.t1	FLD1	Fe	'-Fe'	hxk1-1	'-Fe'	'-Glc'	36	25.90091656
Cz14g01090.t1	FLD1	Fe	'-Fe'	hxk1-2	'+Fe'	'+Glc'	29	22.07857932
Cz14g01090.t1	FLD1	Fe	'-Fe'	hxk1-2	'+Fe'	'+Glc'	30	21.89519821
Cz14g01090.t1	FLD1	Fe	'-Fe'	hxk1-2	'+Fe'	'+Glc'	31	21.98336395
Cz14g01090.t1	FLD1	Fe	'-Fe'	hxk1-2	'+Fe'	'+Glc'	32	21.72300011
Cz14g01090.t1	FLD1	Fe	'-Fe'	hxk1-2	'+Fe'	'-Glc'	25	21.25816385
Cz14g01090.t1	FLD1	Fe	'-Fe'	hxk1-2	'+Fe'	'-Glc'	26	21.61342345
Cz14g01090.t1	FLD1	Fe	'-Fe'	hxk1-2	'+Fe'	'-Glc'	27	21.37513796
Cz14g01090.t1	FLD1	Fe	'-Fe'	hxk1-2	'+Fe'	'-Glc'	28	21.25980108
Cz14g01090.t1	FLD1	Fe	'-Fe'	hxk1-2	'-Fe'	'+Glc'	21	27.18560056
Cz14g01090.t1	FLD1	Fe	'-Fe'	hxk1-2	'-Fe'	'+Glc'	22	26.66036121
Cz14g01090.t1	FLD1	Fe	'-Fe'	hxk1-2	'-Fe'	'+Glc'	24	26.98880317
Cz14g01090.t1	FLD1	Fe	'-Fe'	hxk1-2	'-Fe'	'-Glc'	17	25.91668758
Cz14g01090.t1	FLD1	Fe	'-Fe'	hxk1-2	'-Fe'	'-Glc'	18	25.76122118
Cz14g01090.t1	FLD1	Fe	'-Fe'	hxk1-2	'-Fe'	'-Glc'	20	25.79421888
Cz17g07070.t1	FEA1	Fe+Glc	'-Fe +Glc'	WT	'+Fe'	'+Glc'	13	24.85807148
Cz17g07070.t1	FEA1	Fe+Glc	'-Fe +Glc'	WT	'+Fe'	'+Glc'	14	25.27878455
Cz17g07070.t1	FEA1	Fe+Glc	'-Fe +Glc'	WT	'+Fe'	'+Glc'	15	24.72010357
Cz17g07070.t1	FEA1	Fe+Glc	'-Fe +Glc'	WT	'+Fe'	'+Glc'	16	24.42882543
Cz17g07070.t1	FEA1	Fe+Glc	'-Fe +Glc'	WT	'+Fe'	'-Glc'	9	24.1838046
Cz17g07070.t1	FEA1	Fe+Glc	'-Fe +Glc'	WT	'+Fe'	'-Glc'	10	24.10786611
Cz17g07070.t1	FEA1	Fe+Glc	'-Fe +Glc'	WT	'+Fe'	'-Glc'	12	24.11231981
Cz17g07070.t1	FEA1	Fe+Glc	'-Fe +Glc'	WT	'-Fe'	'+Glc'	5	27.06838676
Cz17g07070.t1	FEA1	Fe+Glc	'-Fe +Glc'	WT	'-Fe'	'+Glc'	6	27.14238535
Cz17g07070.t1	FEA1	Fe+Glc	'-Fe +Glc'	WT	'-Fe'	'+Glc'	7	27.18650693
Cz17g07070.t1	FEA1	Fe+Glc	'-Fe +Glc'	WT	'-Fe'	'+Glc'	8	27.05195212
Cz17g07070.t1	FEA1	Fe+Glc	'-Fe +Glc'	WT	'-Fe'	'-Glc'	1	26.20098643
Cz17g07070.t1	FEA1	Fe+Glc	'-Fe +Glc'	WT	'-Fe'	'-Glc'	2	26.3427174
Cz17g07070.t1	FEA1	Fe+Glc	'-Fe +Glc'	WT	'-Fe'	'-Glc'	3	26.25594314
Cz17g07070.t1	FEA1	Fe+Glc	'-Fe +Glc'	WT	'-Fe'	'-Glc'	4	26.12188941
Cz17g07070.t1	FEA1	Fe+Glc	'-Fe +Glc'	hxk1-1	'+Fe'	'+Glc'	45	25.01082614
Cz17g07070.t1	FEA1	Fe+Glc	'-Fe +Glc'	hxk1-1	'+Fe'	'+Glc'	46	24.93096066
Cz17g07070.t1	FEA1	Fe+Glc	'-Fe +Glc'	hxk1-1	'+Fe'	'+Glc'	47	24.93377693
Cz17g07070.t1	FEA1	Fe+Glc	'-Fe +Glc'	hxk1-1	'+Fe'	'+Glc'	48	25.05715215
Cz17g07070.t1	FEA1	Fe+Glc	'-Fe +Glc'	hxk1-1	'+Fe'	'-Glc'	41	24.17120175
Cz17g07070.t1	FEA1	Fe+Glc	'-Fe +Glc'	hxk1-1	'+Fe'	'-Glc'	42	24.09990291
Cz17g07070.t1	FEA1	Fe+Glc	'-Fe +Glc'	hxk1-1	'+Fe'	'-Glc'	43	24.13626589
Cz17g07070.t1	FEA1	Fe+Glc	'-Fe +Glc'	hxk1-1	'+Fe'	'-Glc'	44	24.09909159
Cz17g07070.t1	FEA1	Fe+Glc	'-Fe +Glc'	hxk1-1	'-Fe'	'+Glc'	37	25.00541138
Cz17g07070.t1	FEA1	Fe+Glc	'-Fe +Glc'	hxk1-1	'-Fe'	'+Glc'	38	25.2824218
Cz17g07070.t1	FEA1	Fe+Glc	'-Fe +Glc'	hxk1-1	'-Fe'	'+Glc'	39	25.16476656
Cz17g07070.t1	FEA1	Fe+Glc	'-Fe +Glc'	hxk1-1	'-Fe'	'+Glc'	40	24.96676731
Cz17g07070.t1	FEA1	Fe+Glc	'-Fe +Glc'	hxk1-1	'-Fe'	'-Glc'	33	26.14558139
Cz17g07070.t1	FEA1	Fe+Glc	'-Fe +Glc'	hxk1-1	'-Fe'	'-Glc'	34	26.10890099
Cz17g07070.t1	FEA1	Fe+Glc	'-Fe +Glc'	hxk1-1	'-Fe'	'-Glc'	35	25.7942774
Cz17g07070.t1	FEA1	Fe+Glc	'-Fe +Glc'	hxk1-1	'-Fe'	'-Glc'	36	25.70109058
Cz17g07070.t1	FEA1	Fe+Glc	'-Fe +Glc'	hxk1-2	'+Fe'	'+Glc'	29	24.98072309
Cz17g07070.t1	FEA1	Fe+Glc	'-Fe +Glc'	hxk1-2	'+Fe'	'+Glc'	30	24.93775804
Cz17g07070.t1	FEA1	Fe+Glc	'-Fe +Glc'	hxk1-2	'+Fe'	'+Glc'	31	24.76943211
Cz17g07070.t1	FEA1	Fe+Glc	'-Fe +Glc'	hxk1-2	'+Fe'	'+Glc'	32	24.76458858
Cz17g07070.t1	FEA1	Fe+Glc	'-Fe +Glc'	hxk1-2	'+Fe'	'-Glc'	25	23.8276152
Cz17g07070.t1	FEA1	Fe+Glc	'-Fe +Glc'	hxk1-2	'+Fe'	'-Glc'	26	23.67423622
Cz17g07070.t1	FEA1	Fe+Glc	'-Fe +Glc'	hxk1-2	'+Fe'	'-Glc'	27	23.86750595
Cz17g07070.t1	FEA1	Fe+Glc	'-Fe +Glc'	hxk1-2	'+Fe'	'-Glc'	28	23.8894787
Cz17g07070.t1	FEA1	Fe+Glc	'-Fe +Glc'	hxk1-2	'-Fe'	'+Glc'	21	26.344425
Cz17g07070.t1	FEA1	Fe+Glc	'-Fe +Glc'	hxk1-2	'-Fe'	'+Glc'	22	26.26128518
Cz17g07070.t1	FEA1	Fe+Glc	'-Fe +Glc'	hxk1-2	'-Fe'	'+Glc'	24	26.42936829
Cz17g07070.t1	FEA1	Fe+Glc	'-Fe +Glc'	hxk1-2	'-Fe'	'-Glc'	17	25.34444269
Cz17g07070.t1	FEA1	Fe+Glc	'-Fe +Glc'	hxk1-2	'-Fe'	'-Glc'	18	25.48820871
Cz17g07070.t1	FEA1	Fe+Glc	'-Fe +Glc'	hxk1-2	'-Fe'	'-Glc'	20	25.45803455
Cz18g11010.t1	FEA2	strain+Fe+Glc+Fe:Glc	'+strain -Fe -Glc +Fe:Glc'	WT	'+Fe'	'+Glc'	13	24.52629211
Cz18g11010.t1	FEA2	strain+Fe+Glc+Fe:Glc	'+strain -Fe -Glc +Fe:Glc'	WT	'+Fe'	'+Glc'	14	24.34181457
Cz18g11010.t1	FEA2	strain+Fe+Glc+Fe:Glc	'+strain -Fe -Glc +Fe:Glc'	WT	'+Fe'	'+Glc'	15	24.50531597
Cz18g11010.t1	FEA2	strain+Fe+Glc+Fe:Glc	'+strain -Fe -Glc +Fe:Glc'	WT	'+Fe'	'+Glc'	16	24.31038753
Cz18g11010.t1	FEA2	strain+Fe+Glc+Fe:Glc	'+strain -Fe -Glc +Fe:Glc'	WT	'+Fe'	'-Glc'	9	25.49267614
Cz18g11010.t1	FEA2	strain+Fe+Glc+Fe:Glc	'+strain -Fe -Glc +Fe:Glc'	WT	'+Fe'	'-Glc'	10	25.45115124
Cz18g11010.t1	FEA2	strain+Fe+Glc+Fe:Glc	'+strain -Fe -Glc +Fe:Glc'	WT	'+Fe'	'-Glc'	12	24.69763867
Cz18g11010.t1	FEA2	strain+Fe+Glc+Fe:Glc	'+strain -Fe -Glc +Fe:Glc'	WT	'-Fe'	'+Glc'	5	26.777421
Cz18g11010.t1	FEA2	strain+Fe+Glc+Fe:Glc	'+strain -Fe -Glc +Fe:Glc'	WT	'-Fe'	'+Glc'	6	26.91028124
Cz18g11010.t1	FEA2	strain+Fe+Glc+Fe:Glc	'+strain -Fe -Glc +Fe:Glc'	WT	'-Fe'	'+Glc'	7	26.54796468
Cz18g11010.t1	FEA2	strain+Fe+Glc+Fe:Glc	'+strain -Fe -Glc +Fe:Glc'	WT	'-Fe'	'+Glc'	8	26.74235059
Cz18g11010.t1	FEA2	strain+Fe+Glc+Fe:Glc	'+strain -Fe -Glc +Fe:Glc'	WT	'-Fe'	'-Glc'	1	28.78618489
Cz18g11010.t1	FEA2	strain+Fe+Glc+Fe:Glc	'+strain -Fe -Glc +Fe:Glc'	WT	'-Fe'	'-Glc'	2	28.53412345
Cz18g11010.t1	FEA2	strain+Fe+Glc+Fe:Glc	'+strain -Fe -Glc +Fe:Glc'	WT	'-Fe'	'-Glc'	3	28.46977165
Cz18g11010.t1	FEA2	strain+Fe+Glc+Fe:Glc	'+strain -Fe -Glc +Fe:Glc'	WT	'-Fe'	'-Glc'	4	28.35133298
Cz18g11010.t1	FEA2	strain+Fe+Glc+Fe:Glc	'+strain -Fe -Glc +Fe:Glc'	hxk1-1	'+Fe'	'+Glc'	45	24.45470831
Cz18g11010.t1	FEA2	strain+Fe+Glc+Fe:Glc	'+strain -Fe -Glc +Fe:Glc'	hxk1-1	'+Fe'	'+Glc'	46	24.53211421
Cz18g11010.t1	FEA2	strain+Fe+Glc+Fe:Glc	'+strain -Fe -Glc +Fe:Glc'	hxk1-1	'+Fe'	'+Glc'	47	24.47061552
Cz18g11010.t1	FEA2	strain+Fe+Glc+Fe:Glc	'+strain -Fe -Glc +Fe:Glc'	hxk1-1	'+Fe'	'+Glc'	48	24.20294529
Cz18g11010.t1	FEA2	strain+Fe+Glc+Fe:Glc	'+strain -Fe -Glc +Fe:Glc'	hxk1-1	'+Fe'	'-Glc'	41	24.58282296
Cz18g11010.t1	FEA2	strain+Fe+Glc+Fe:Glc	'+strain -Fe -Glc +Fe:Glc'	hxk1-1	'+Fe'	'-Glc'	42	24.46521058
Cz18g11010.t1	FEA2	strain+Fe+Glc+Fe:Glc	'+strain -Fe -Glc +Fe:Glc'	hxk1-1	'+Fe'	'-Glc'	43	24.20244415
Cz18g11010.t1	FEA2	strain+Fe+Glc+Fe:Glc	'+strain -Fe -Glc +Fe:Glc'	hxk1-1	'+Fe'	'-Glc'	44	24.3115479
Cz18g11010.t1	FEA2	strain+Fe+Glc+Fe:Glc	'+strain -Fe -Glc +Fe:Glc'	hxk1-1	'-Fe'	'+Glc'	37	25.83035459
Cz18g11010.t1	FEA2	strain+Fe+Glc+Fe:Glc	'+strain -Fe -Glc +Fe:Glc'	hxk1-1	'-Fe'	'+Glc'	38	25.556114
Cz18g11010.t1	FEA2	strain+Fe+Glc+Fe:Glc	'+strain -Fe -Glc +Fe:Glc'	hxk1-1	'-Fe'	'+Glc'	39	25.57724665
Cz18g11010.t1	FEA2	strain+Fe+Glc+Fe:Glc	'+strain -Fe -Glc +Fe:Glc'	hxk1-1	'-Fe'	'+Glc'	40	25.45695179
Cz18g11010.t1	FEA2	strain+Fe+Glc+Fe:Glc	'+strain -Fe -Glc +Fe:Glc'	hxk1-1	'-Fe'	'-Glc'	33	27.57326878
Cz18g11010.t1	FEA2	strain+Fe+Glc+Fe:Glc	'+strain -Fe -Glc +Fe:Glc'	hxk1-1	'-Fe'	'-Glc'	34	27.75217538
Cz18g11010.t1	FEA2	strain+Fe+Glc+Fe:Glc	'+strain -Fe -Glc +Fe:Glc'	hxk1-1	'-Fe'	'-Glc'	35	27.36528707
Cz18g11010.t1	FEA2	strain+Fe+Glc+Fe:Glc	'+strain -Fe -Glc +Fe:Glc'	hxk1-1	'-Fe'	'-Glc'	36	27.33477066
Cz18g11010.t1	FEA2	strain+Fe+Glc+Fe:Glc	'+strain -Fe -Glc +Fe:Glc'	hxk1-2	'+Fe'	'+Glc'	29	24.43135985
Cz18g11010.t1	FEA2	strain+Fe+Glc+Fe:Glc	'+strain -Fe -Glc +Fe:Glc'	hxk1-2	'+Fe'	'+Glc'	30	24.19915578
Cz18g11010.t1	FEA2	strain+Fe+Glc+Fe:Glc	'+strain -Fe -Glc +Fe:Glc'	hxk1-2	'+Fe'	'+Glc'	31	24.16419607
Cz18g11010.t1	FEA2	strain+Fe+Glc+Fe:Glc	'+strain -Fe -Glc +Fe:Glc'	hxk1-2	'+Fe'	'+Glc'	32	24.4674584
Cz18g11010.t1	FEA2	strain+Fe+Glc+Fe:Glc	'+strain -Fe -Glc +Fe:Glc'	hxk1-2	'+Fe'	'-Glc'	25	24.55033439
Cz18g11010.t1	FEA2	strain+Fe+Glc+Fe:Glc	'+strain -Fe -Glc +Fe:Glc'	hxk1-2	'+Fe'	'-Glc'	26	24.23161839
Cz18g11010.t1	FEA2	strain+Fe+Glc+Fe:Glc	'+strain -Fe -Glc +Fe:Glc'	hxk1-2	'+Fe'	'-Glc'	27	24.50282229
Cz18g11010.t1	FEA2	strain+Fe+Glc+Fe:Glc	'+strain -Fe -Glc +Fe:Glc'	hxk1-2	'+Fe'	'-Glc'	28	24.45459978
Cz18g11010.t1	FEA2	strain+Fe+Glc+Fe:Glc	'+strain -Fe -Glc +Fe:Glc'	hxk1-2	'-Fe'	'+Glc'	21	25.95074469
Cz18g11010.t1	FEA2	strain+Fe+Glc+Fe:Glc	'+strain -Fe -Glc +Fe:Glc'	hxk1-2	'-Fe'	'+Glc'	22	25.59923187
Cz18g11010.t1	FEA2	strain+Fe+Glc+Fe:Glc	'+strain -Fe -Glc +Fe:Glc'	hxk1-2	'-Fe'	'+Glc'	24	26.06002787
Cz18g11010.t1	FEA2	strain+Fe+Glc+Fe:Glc	'+strain -Fe -Glc +Fe:Glc'	hxk1-2	'-Fe'	'-Glc'	17	27.44227467
Cz18g11010.t1	FEA2	strain+Fe+Glc+Fe:Glc	'+strain -Fe -Glc +Fe:Glc'	hxk1-2	'-Fe'	'-Glc'	18	27.22624248
Cz18g11010.t1	FEA2	strain+Fe+Glc+Fe:Glc	'+strain -Fe -Glc +Fe:Glc'	hxk1-2	'-Fe'	'-Glc'	20	27.25489115
