# Supplementary material for: Iron rescues glucose-mediated photosynthesis repression during lipid accumulation in the green alga Chromochloris zofingiensis
Source: Nat Commun. 2024 Jul 18;15:6046. doi: 10.1038/s41467-024-50170-x (PMC11258321; doi:10.1038/s41467-024-50170-x)
Supplement: Supplementary file 14 — Source Data [file 41467_2024_50170_MOESM14_ESM.zip › SourceData_Jeffers2024/Fig1b_sourcedata.csv]

#Source Data Fig. 1b. Representative samples of chlorophyll flurorescence data from FMS2 used to analyze dark adapted samples of Chromochloris during a saturating pulse used to measure Fv/Fm. Time is normalized (TimeNorm) by the mean of when the sample is loaded on the FMS2.
Fe	Glc	Hour	Experiment	ID	strain	Vessel	Chl_MedianNorm	TimeNorm	Time(sec)	Median
'-Fe'	'-Glc'	48	TimeCourse2	wttc16	WT	beaker	0.062801932	-10.175	95.37	207
'-Fe'	'-Glc'	48	TimeCourse2	wttc16	WT	beaker	0.782608696	-10.065	95.48	207
'-Fe'	'-Glc'	48	TimeCourse2	wttc16	WT	beaker	0.753623188	-9.955	95.59	207
'-Fe'	'-Glc'	48	TimeCourse2	wttc16	WT	beaker	0.560386473	-9.845	95.7	207
'-Fe'	'-Glc'	48	TimeCourse2	wttc16	WT	beaker	0.623188406	-9.735	95.81	207
'-Fe'	'-Glc'	48	TimeCourse2	wttc16	WT	beaker	0.676328502	-9.625	95.92	207
'-Fe'	'-Glc'	48	TimeCourse2	wttc16	WT	beaker	0.719806763	-9.515	96.03	207
'-Fe'	'-Glc'	48	TimeCourse2	wttc16	WT	beaker	0.70531401	-9.405	96.14	207
'-Fe'	'-Glc'	48	TimeCourse2	wttc16	WT	beaker	0.806763285	-9.295	96.25	207
'-Fe'	'-Glc'	48	TimeCourse2	wttc16	WT	beaker	0.801932367	-9.185	96.36	207
'-Fe'	'-Glc'	48	TimeCourse2	wttc16	WT	beaker	0.869565217	-9.075	96.47	207
'-Fe'	'-Glc'	48	TimeCourse2	wttc16	WT	beaker	0.869565217	-8.965	96.58	207
'-Fe'	'-Glc'	48	TimeCourse2	wttc16	WT	beaker	0.821256039	-8.855	96.69	207
'-Fe'	'-Glc'	48	TimeCourse2	wttc16	WT	beaker	0.903381643	-8.745	96.8	207
'-Fe'	'-Glc'	48	TimeCourse2	wttc16	WT	beaker	0.90821256	-8.635	96.91	207
'-Fe'	'-Glc'	48	TimeCourse2	wttc16	WT	beaker	0.961352657	-8.525	97.02	207
'-Fe'	'-Glc'	48	TimeCourse2	wttc16	WT	beaker	0.980676329	-8.415	97.13	207
'-Fe'	'-Glc'	48	TimeCourse2	wttc16	WT	beaker	0.903381643	-8.305	97.24	207
'-Fe'	'-Glc'	48	TimeCourse2	wttc16	WT	beaker	0.913043478	-8.195	97.35	207
'-Fe'	'-Glc'	48	TimeCourse2	wttc16	WT	beaker	0.903381643	-8.085	97.46	207
'-Fe'	'-Glc'	48	TimeCourse2	wttc16	WT	beaker	0.990338164	-7.975	97.57	207
'-Fe'	'-Glc'	48	TimeCourse2	wttc16	WT	beaker	0.855072464	-7.865	97.68	207
'-Fe'	'-Glc'	48	TimeCourse2	wttc16	WT	beaker	0.980676329	-7.755	97.79	207
'-Fe'	'-Glc'	48	TimeCourse2	wttc16	WT	beaker	0.966183575	-7.645	97.9	207
'-Fe'	'-Glc'	48	TimeCourse2	wttc16	WT	beaker	0.980676329	-7.535	98.01	207
'-Fe'	'-Glc'	48	TimeCourse2	wttc16	WT	beaker	1.053140097	-7.425	98.12	207
'-Fe'	'-Glc'	48	TimeCourse2	wttc16	WT	beaker	0.985507246	-7.315	98.23	207
'-Fe'	'-Glc'	48	TimeCourse2	wttc16	WT	beaker	0.946859903	-7.205	98.34	207
'-Fe'	'-Glc'	48	TimeCourse2	wttc16	WT	beaker	0.985507246	-7.095	98.45	207
'-Fe'	'-Glc'	48	TimeCourse2	wttc16	WT	beaker	0.946859903	-6.985	98.56	207
'-Fe'	'-Glc'	48	TimeCourse2	wttc16	WT	beaker	0.956521739	-6.875	98.67	207
'-Fe'	'-Glc'	48	TimeCourse2	wttc16	WT	beaker	0.942028986	-6.765	98.78	207
'-Fe'	'-Glc'	48	TimeCourse2	wttc16	WT	beaker	0.942028986	-6.655	98.89	207
'-Fe'	'-Glc'	48	TimeCourse2	wttc16	WT	beaker	0.903381643	-6.545	99	207
'-Fe'	'-Glc'	48	TimeCourse2	wttc16	WT	beaker	0.90821256	-6.435	99.11	207
'-Fe'	'-Glc'	48	TimeCourse2	wttc16	WT	beaker	0.971014493	-6.325	99.22	207
'-Fe'	'-Glc'	48	TimeCourse2	wttc16	WT	beaker	0.927536232	-6.215	99.33	207
'-Fe'	'-Glc'	48	TimeCourse2	wttc16	WT	beaker	1.009661836	-6.105	99.44	207
'-Fe'	'-Glc'	48	TimeCourse2	wttc16	WT	beaker	1.033816425	-5.995	99.55	207
'-Fe'	'-Glc'	48	TimeCourse2	wttc16	WT	beaker	0.966183575	-5.885	99.66	207
'-Fe'	'-Glc'	48	TimeCourse2	wttc16	WT	beaker	0.961352657	-5.775	99.77	207
'-Fe'	'-Glc'	48	TimeCourse2	wttc16	WT	beaker	0.966183575	-5.665	99.88	207
'-Fe'	'-Glc'	48	TimeCourse2	wttc16	WT	beaker	0.971014493	-5.555	99.99	207
'-Fe'	'-Glc'	48	TimeCourse2	wttc16	WT	beaker	0.946859903	-5.445	100.1	207
'-Fe'	'-Glc'	48	TimeCourse2	wttc16	WT	beaker	0.913043478	-5.335	100.21	207
'-Fe'	'-Glc'	48	TimeCourse2	wttc16	WT	beaker	0.951690821	-5.225	100.32	207
'-Fe'	'-Glc'	48	TimeCourse2	wttc16	WT	beaker	0.971014493	-5.115	100.43	207
'-Fe'	'-Glc'	48	TimeCourse2	wttc16	WT	beaker	1	-5.005	100.54	207
'-Fe'	'-Glc'	48	TimeCourse2	wttc16	WT	beaker	0.951690821	-4.895	100.65	207
'-Fe'	'-Glc'	48	TimeCourse2	wttc16	WT	beaker	1	-4.785	100.76	207
'-Fe'	'-Glc'	48	TimeCourse2	wttc16	WT	beaker	0.971014493	-4.675	100.87	207
'-Fe'	'-Glc'	48	TimeCourse2	wttc16	WT	beaker	0.93236715	-4.565	100.98	207
'-Fe'	'-Glc'	48	TimeCourse2	wttc16	WT	beaker	0.980676329	-4.455	101.09	207
'-Fe'	'-Glc'	48	TimeCourse2	wttc16	WT	beaker	1.009661836	-4.345	101.2	207
'-Fe'	'-Glc'	48	TimeCourse2	wttc16	WT	beaker	0.966183575	-4.235	101.31	207
'-Fe'	'-Glc'	48	TimeCourse2	wttc16	WT	beaker	0.961352657	-4.125	101.42	207
'-Fe'	'-Glc'	48	TimeCourse2	wttc16	WT	beaker	1	-4.015	101.53	207
'-Fe'	'-Glc'	48	TimeCourse2	wttc16	WT	beaker	0.990338164	-3.905	101.64	207
'-Fe'	'-Glc'	48	TimeCourse2	wttc16	WT	beaker	1.004830918	-3.795	101.75	207
'-Fe'	'-Glc'	48	TimeCourse2	wttc16	WT	beaker	1	-3.685	101.86	207
'-Fe'	'-Glc'	48	TimeCourse2	wttc16	WT	beaker	1.004830918	-3.575	101.97	207
'-Fe'	'-Glc'	48	TimeCourse2	wttc16	WT	beaker	1.048309179	-3.465	102.08	207
'-Fe'	'-Glc'	48	TimeCourse2	wttc16	WT	beaker	0.90821256	-3.355	102.19	207
'-Fe'	'-Glc'	48	TimeCourse2	wttc16	WT	beaker	0.90821256	-3.245	102.3	207
'-Fe'	'-Glc'	48	TimeCourse2	wttc16	WT	beaker	0.966183575	-3.135	102.41	207
'-Fe'	'-Glc'	48	TimeCourse2	wttc16	WT	beaker	0.951690821	-3.025	102.52	207
'-Fe'	'-Glc'	48	TimeCourse2	wttc16	WT	beaker	1.038647343	-2.915	102.63	207
'-Fe'	'-Glc'	48	TimeCourse2	wttc16	WT	beaker	1	-2.805	102.74	207
'-Fe'	'-Glc'	48	TimeCourse2	wttc16	WT	beaker	1.014492754	-2.695	102.85	207
'-Fe'	'-Glc'	48	TimeCourse2	wttc16	WT	beaker	0.966183575	-2.585	102.96	207
'-Fe'	'-Glc'	48	TimeCourse2	wttc16	WT	beaker	1.004830918	-2.475	103.07	207
'-Fe'	'-Glc'	48	TimeCourse2	wttc16	WT	beaker	0.990338164	-2.365	103.18	207
'-Fe'	'-Glc'	48	TimeCourse2	wttc16	WT	beaker	0.951690821	-2.255	103.29	207
'-Fe'	'-Glc'	48	TimeCourse2	wttc16	WT	beaker	0.951690821	-2.145	103.4	207
'-Fe'	'-Glc'	48	TimeCourse2	wttc16	WT	beaker	0.942028986	-2.035	103.51	207
'-Fe'	'-Glc'	48	TimeCourse2	wttc16	WT	beaker	1.004830918	-1.925	103.62	207
'-Fe'	'-Glc'	48	TimeCourse2	wttc16	WT	beaker	1.009661836	-1.815	103.73	207
'-Fe'	'-Glc'	48	TimeCourse2	wttc16	WT	beaker	1.009661836	-1.705	103.84	207
'-Fe'	'-Glc'	48	TimeCourse2	wttc16	WT	beaker	0.980676329	-1.595	103.95	207
'-Fe'	'-Glc'	48	TimeCourse2	wttc16	WT	beaker	0.975845411	-1.485	104.06	207
'-Fe'	'-Glc'	48	TimeCourse2	wttc16	WT	beaker	1	-1.375	104.17	207
'-Fe'	'-Glc'	48	TimeCourse2	wttc16	WT	beaker	0.975845411	-1.265	104.28	207
'-Fe'	'-Glc'	48	TimeCourse2	wttc16	WT	beaker	0.956521739	-1.155	104.39	207
'-Fe'	'-Glc'	48	TimeCourse2	wttc16	WT	beaker	0.922705314	-1.045	104.5	207
'-Fe'	'-Glc'	48	TimeCourse2	wttc16	WT	beaker	0.971014493	-0.935	104.61	207
'-Fe'	'-Glc'	48	TimeCourse2	wttc16	WT	beaker	0.985507246	-0.825	104.72	207
'-Fe'	'-Glc'	48	TimeCourse2	wttc16	WT	beaker	1.024154589	-0.715	104.83	207
'-Fe'	'-Glc'	48	TimeCourse2	wttc16	WT	beaker	0.946859903	-0.605	104.94	207
'-Fe'	'-Glc'	48	TimeCourse2	wttc16	WT	beaker	1.004830918	-0.495	105.05	207
'-Fe'	'-Glc'	48	TimeCourse2	wttc16	WT	beaker	0.884057971	-0.385	105.16	207
'-Fe'	'-Glc'	48	TimeCourse2	wttc16	WT	beaker	0.990338164	-0.275	105.27	207
'-Fe'	'-Glc'	48	TimeCourse2	wttc16	WT	beaker	0.990338164	-0.165	105.38	207
'-Fe'	'-Glc'	48	TimeCourse2	wttc16	WT	beaker	0.971014493	-0.055	105.49	207
'-Fe'	'-Glc'	48	TimeCourse2	wttc16	WT	beaker	0.903381643	0.055	105.6	207
'-Fe'	'-Glc'	48	TimeCourse2	wttc16	WT	beaker	1	0.165	105.71	207
'-Fe'	'-Glc'	48	TimeCourse2	wttc16	WT	beaker	1	0.275	105.82	207
'-Fe'	'-Glc'	48	TimeCourse2	wttc16	WT	beaker	0.985507246	0.385	105.93	207
'-Fe'	'-Glc'	48	TimeCourse2	wttc16	WT	beaker	0.90821256	0.495	106.04	207
'-Fe'	'-Glc'	48	TimeCourse2	wttc16	WT	beaker	1	0.605	106.15	207
'-Fe'	'-Glc'	48	TimeCourse2	wttc16	WT	beaker	0.946859903	0.715	106.26	207
'-Fe'	'-Glc'	48	TimeCourse2	wttc16	WT	beaker	1.004830918	0.825	106.37	207
'-Fe'	'-Glc'	48	TimeCourse2	wttc16	WT	beaker	0.980676329	0.935	106.48	207
'-Fe'	'-Glc'	48	TimeCourse2	wttc16	WT	beaker	0.975845411	1.045	106.59	207
'-Fe'	'-Glc'	48	TimeCourse2	wttc16	WT	beaker	0.942028986	1.155	106.7	207
'-Fe'	'-Glc'	48	TimeCourse2	wttc16	WT	beaker	1.028985507	1.265	106.81	207
'-Fe'	'-Glc'	48	TimeCourse2	wttc16	WT	beaker	0.917874396	1.375	106.92	207
'-Fe'	'-Glc'	48	TimeCourse2	wttc16	WT	beaker	0.971014493	1.485	107.03	207
'-Fe'	'-Glc'	48	TimeCourse2	wttc16	WT	beaker	0.93236715	1.595	107.14	207
'-Fe'	'-Glc'	48	TimeCourse2	wttc16	WT	beaker	1.033816425	1.705	107.25	207
'-Fe'	'-Glc'	48	TimeCourse2	wttc16	WT	beaker	0.980676329	1.815	107.36	207
'-Fe'	'-Glc'	48	TimeCourse2	wttc16	WT	beaker	1.019323671	1.925	107.47	207
'-Fe'	'-Glc'	48	TimeCourse2	wttc16	WT	beaker	0.975845411	2.035	107.58	207
'-Fe'	'-Glc'	48	TimeCourse2	wttc16	WT	beaker	0.995169082	2.145	107.69	207
'-Fe'	'-Glc'	48	TimeCourse2	wttc16	WT	beaker	2.502415459	2.255	107.8	207
'-Fe'	'-Glc'	48	TimeCourse2	wttc16	WT	beaker	2.758454106	2.365	107.91	207
'-Fe'	'-Glc'	48	TimeCourse2	wttc16	WT	beaker	2.874396135	2.475	108.02	207
'-Fe'	'-Glc'	48	TimeCourse2	wttc16	WT	beaker	2.879227053	2.585	108.13	207
'-Fe'	'-Glc'	48	TimeCourse2	wttc16	WT	beaker	2.850241546	2.695	108.24	207
'-Fe'	'-Glc'	48	TimeCourse2	wttc16	WT	beaker	2.096618357	2.805	108.35	207
'-Fe'	'-Glc'	48	TimeCourse2	wttc16	WT	beaker	1.729468599	2.915	108.46	207
'-Fe'	'-Glc'	48	TimeCourse2	wttc16	WT	beaker	1.690821256	3.025	108.57	207
'-Fe'	'-Glc'	48	TimeCourse2	wttc16	WT	beaker	1.599033816	3.135	108.68	207
'-Fe'	'-Glc'	48	TimeCourse2	wttc16	WT	beaker	1.526570048	3.245	108.79	207
'-Fe'	'-Glc'	48	TimeCourse2	wttc16	WT	beaker	1.54589372	3.355	108.9	207
'-Fe'	'-Glc'	48	TimeCourse2	wttc16	WT	beaker	1.47826087	3.465	109.01	207
'-Fe'	'-Glc'	48	TimeCourse2	wttc16	WT	beaker	1.439613527	3.575	109.12	207
'-Fe'	'-Glc'	48	TimeCourse2	wttc16	WT	beaker	1.415458937	3.685	109.23	207
'-Fe'	'-Glc'	48	TimeCourse2	wttc16	WT	beaker	1.342995169	3.795	109.34	207
'-Fe'	'-Glc'	48	TimeCourse2	wttc16	WT	beaker	1.314009662	3.905	109.45	207
'-Fe'	'-Glc'	48	TimeCourse2	wttc16	WT	beaker	1.333333333	4.015	109.56	207
'-Fe'	'-Glc'	48	TimeCourse2	wttc16	WT	beaker	1.362318841	4.125	109.67	207
'-Fe'	'-Glc'	48	TimeCourse2	wttc16	WT	beaker	1.289855072	4.235	109.78	207
'-Fe'	'-Glc'	48	TimeCourse2	wttc16	WT	beaker	1.280193237	4.345	109.89	207
'-Fe'	'-Glc'	48	TimeCourse2	wttc16	WT	beaker	1.275362319	4.455	110	207
'-Fe'	'-Glc'	48	TimeCourse2	wttc16	WT	beaker	1.231884058	4.565	110.11	207
'-Fe'	'-Glc'	48	TimeCourse2	wttc16	WT	beaker	1.198067633	4.675	110.22	207
'-Fe'	'-Glc'	48	TimeCourse2	wttc16	WT	beaker	1.236714976	4.785	110.33	207
'-Fe'	'-Glc'	48	TimeCourse2	wttc16	WT	beaker	1.217391304	4.895	110.44	207
'-Fe'	'-Glc'	48	TimeCourse2	wttc16	WT	beaker	1.193236715	5.005	110.55	207
'-Fe'	'-Glc'	48	TimeCourse2	wttc16	WT	beaker	1.183574879	5.115	110.66	207
'-Fe'	'-Glc'	48	TimeCourse2	wttc16	WT	beaker	1.222222222	5.225	110.77	207
'-Fe'	'-Glc'	48	TimeCourse2	wttc16	WT	beaker	1.202898551	5.335	110.88	207
'-Fe'	'-Glc'	48	TimeCourse2	wttc16	WT	beaker	1.164251208	5.445	110.99	207
'-Fe'	'-Glc'	48	TimeCourse2	wttc16	WT	beaker	1.198067633	5.555	111.1	207
'-Fe'	'-Glc'	48	TimeCourse2	wttc16	WT	beaker	1.1352657	5.665	111.21	207
'-Fe'	'-Glc'	48	TimeCourse2	wttc16	WT	beaker	1.130434783	5.775	111.32	207
'-Fe'	'-Glc'	48	TimeCourse2	wttc16	WT	beaker	1.086956522	5.885	111.43	207
'-Fe'	'-Glc'	48	TimeCourse2	wttc16	WT	beaker	1.130434783	5.995	111.54	207
'-Fe'	'-Glc'	48	TimeCourse2	wttc16	WT	beaker	1.106280193	6.105	111.65	207
'-Fe'	'-Glc'	48	TimeCourse2	wttc16	WT	beaker	1.188405797	6.215	111.76	207
'-Fe'	'-Glc'	48	TimeCourse2	wttc16	WT	beaker	1.101449275	6.325	111.87	207
'-Fe'	'-Glc'	48	TimeCourse2	wttc16	WT	beaker	1.149758454	6.435	111.98	207
'-Fe'	'-Glc'	48	TimeCourse2	wttc16	WT	beaker	1.077294686	6.545	112.09	207
'-Fe'	'-Glc'	48	TimeCourse2	wttc16	WT	beaker	1.062801932	6.655	112.2	207
'-Fe'	'-Glc'	48	TimeCourse2	wttc16	WT	beaker	1.154589372	6.765	112.31	207
'-Fe'	'-Glc'	48	TimeCourse2	wttc16	WT	beaker	1.077294686	6.875	112.42	207
'-Fe'	'-Glc'	48	TimeCourse2	wttc16	WT	beaker	1.057971014	6.985	112.53	207
'-Fe'	'-Glc'	48	TimeCourse2	wttc16	WT	beaker	1.048309179	7.095	112.64	207
'-Fe'	'-Glc'	48	TimeCourse2	wttc16	WT	beaker	1.043478261	7.205	112.75	207
'-Fe'	'-Glc'	48	TimeCourse2	wttc16	WT	beaker	1.077294686	7.315	112.86	207
'-Fe'	'-Glc'	48	TimeCourse2	wttc16	WT	beaker	1.072463768	7.425	112.97	207
'-Fe'	'-Glc'	48	TimeCourse2	wttc16	WT	beaker	1.072463768	7.535	113.08	207
'-Fe'	'-Glc'	48	TimeCourse2	wttc16	WT	beaker	1.082125604	7.645	113.19	207
'-Fe'	'-Glc'	48	TimeCourse2	wttc16	WT	beaker	1.014492754	7.755	113.3	207
'-Fe'	'-Glc'	48	TimeCourse2	wttc16	WT	beaker	1.072463768	7.865	113.41	207
'-Fe'	'-Glc'	48	TimeCourse2	wttc16	WT	beaker	1.048309179	7.975	113.52	207
'-Fe'	'-Glc'	48	TimeCourse2	wttc16	WT	beaker	1.053140097	8.085	113.63	207
'-Fe'	'-Glc'	48	TimeCourse2	wttc16	WT	beaker	1.086956522	8.195	113.74	207
'-Fe'	'-Glc'	48	TimeCourse2	wttc16	WT	beaker	1.024154589	8.305	113.85	207
'-Fe'	'-Glc'	48	TimeCourse2	wttc16	WT	beaker	1.043478261	8.415	113.96	207
'-Fe'	'-Glc'	48	TimeCourse2	wttc16	WT	beaker	1.096618357	8.525	114.07	207
'-Fe'	'-Glc'	48	TimeCourse2	wttc16	WT	beaker	1.06763285	8.635	114.18	207
'-Fe'	'-Glc'	48	TimeCourse2	wttc16	WT	beaker	1.057971014	8.745	114.29	207
'-Fe'	'-Glc'	48	TimeCourse2	wttc16	WT	beaker	1.043478261	8.855	114.4	207
'-Fe'	'-Glc'	48	TimeCourse2	wttc16	WT	beaker	0.990338164	8.965	114.51	207
'-Fe'	'-Glc'	48	TimeCourse2	wttc16	WT	beaker	1.101449275	9.075	114.62	207
'-Fe'	'-Glc'	48	TimeCourse2	wttc16	WT	beaker	1.077294686	9.185	114.73	207
'-Fe'	'-Glc'	48	TimeCourse2	wttc16	WT	beaker	1.048309179	9.295	114.84	207
'-Fe'	'-Glc'	48	TimeCourse2	wttc16	WT	beaker	1.062801932	9.405	114.95	207
'-Fe'	'-Glc'	48	TimeCourse2	wttc16	WT	beaker	1	9.515	115.06	207
'-Fe'	'-Glc'	48	TimeCourse2	wttc16	WT	beaker	1.024154589	9.625	115.17	207
'-Fe'	'-Glc'	48	TimeCourse2	wttc16	WT	beaker	1.072463768	9.735	115.28	207
'-Fe'	'-Glc'	48	TimeCourse2	wttc16	WT	beaker	0.961352657	9.845	115.39	207
'-Fe'	'-Glc'	48	TimeCourse2	wttc16	WT	beaker	0.61352657	9.955	115.5	207
'-Fe'	'-Glc'	48	TimeCourse2	wttc16	WT	beaker	0.111111111	10.065	115.61	207
'-Fe'	'-Glc'	48	TimeCourse2	wttc16	WT	beaker	0.086956522	10.175	115.72	207
'-Fe'	'+Glc'	48	TimeCourse2	wttc20	WT	beaker	0.216666667	-12.485	566.06	180
'-Fe'	'+Glc'	48	TimeCourse2	wttc20	WT	beaker	0.211111111	-12.375	566.17	180
'-Fe'	'+Glc'	48	TimeCourse2	wttc20	WT	beaker	0.227777778	-12.265	566.28	180
'-Fe'	'+Glc'	48	TimeCourse2	wttc20	WT	beaker	0.794444444	-12.155	566.39	180
'-Fe'	'+Glc'	48	TimeCourse2	wttc20	WT	beaker	0.833333333	-12.045	566.5	180
'-Fe'	'+Glc'	48	TimeCourse2	wttc20	WT	beaker	0.844444444	-11.935	566.61	180
'-Fe'	'+Glc'	48	TimeCourse2	wttc20	WT	beaker	0.855555556	-11.825	566.72	180
'-Fe'	'+Glc'	48	TimeCourse2	wttc20	WT	beaker	0.85	-11.715	566.83	180
'-Fe'	'+Glc'	48	TimeCourse2	wttc20	WT	beaker	0.916666667	-11.605	566.94	180
'-Fe'	'+Glc'	48	TimeCourse2	wttc20	WT	beaker	0.866666667	-11.495	567.05	180
'-Fe'	'+Glc'	48	TimeCourse2	wttc20	WT	beaker	0.905555556	-11.385	567.16	180
'-Fe'	'+Glc'	48	TimeCourse2	wttc20	WT	beaker	0.855555556	-11.275	567.27	180
'-Fe'	'+Glc'	48	TimeCourse2	wttc20	WT	beaker	0.905555556	-11.165	567.38	180
'-Fe'	'+Glc'	48	TimeCourse2	wttc20	WT	beaker	0.916666667	-11.055	567.49	180
'-Fe'	'+Glc'	48	TimeCourse2	wttc20	WT	beaker	0.794444444	-10.945	567.6	180
'-Fe'	'+Glc'	48	TimeCourse2	wttc20	WT	beaker	0.916666667	-10.835	567.71	180
'-Fe'	'+Glc'	48	TimeCourse2	wttc20	WT	beaker	0.95	-10.725	567.82	180
'-Fe'	'+Glc'	48	TimeCourse2	wttc20	WT	beaker	0.866666667	-10.615	567.93	180
'-Fe'	'+Glc'	48	TimeCourse2	wttc20	WT	beaker	0.972222222	-10.505	568.04	180
'-Fe'	'+Glc'	48	TimeCourse2	wttc20	WT	beaker	0.922222222	-10.395	568.15	180
'-Fe'	'+Glc'	48	TimeCourse2	wttc20	WT	beaker	0.905555556	-10.285	568.26	180
'-Fe'	'+Glc'	48	TimeCourse2	wttc20	WT	beaker	0.961111111	-10.175	568.37	180
'-Fe'	'+Glc'	48	TimeCourse2	wttc20	WT	beaker	0.977777778	-10.065	568.48	180
'-Fe'	'+Glc'	48	TimeCourse2	wttc20	WT	beaker	0.911111111	-9.955	568.59	180
'-Fe'	'+Glc'	48	TimeCourse2	wttc20	WT	beaker	0.961111111	-9.845	568.7	180
'-Fe'	'+Glc'	48	TimeCourse2	wttc20	WT	beaker	0.994444444	-9.735	568.81	180
'-Fe'	'+Glc'	48	TimeCourse2	wttc20	WT	beaker	1.022222222	-9.625	568.92	180
'-Fe'	'+Glc'	48	TimeCourse2	wttc20	WT	beaker	1.066666667	-9.515	569.03	180
'-Fe'	'+Glc'	48	TimeCourse2	wttc20	WT	beaker	0.938888889	-9.405	569.14	180
'-Fe'	'+Glc'	48	TimeCourse2	wttc20	WT	beaker	1.022222222	-9.295	569.25	180
'-Fe'	'+Glc'	48	TimeCourse2	wttc20	WT	beaker	1.05	-9.185	569.36	180
'-Fe'	'+Glc'	48	TimeCourse2	wttc20	WT	beaker	1.1	-9.075	569.47	180
'-Fe'	'+Glc'	48	TimeCourse2	wttc20	WT	beaker	1.088888889	-8.965	569.58	180
'-Fe'	'+Glc'	48	TimeCourse2	wttc20	WT	beaker	1.016666667	-8.855	569.69	180
'-Fe'	'+Glc'	48	TimeCourse2	wttc20	WT	beaker	1.033333333	-8.745	569.8	180
'-Fe'	'+Glc'	48	TimeCourse2	wttc20	WT	beaker	1.011111111	-8.635	569.91	180
'-Fe'	'+Glc'	48	TimeCourse2	wttc20	WT	beaker	0.983333333	-8.525	570.02	180
'-Fe'	'+Glc'	48	TimeCourse2	wttc20	WT	beaker	1.011111111	-8.415	570.13	180
'-Fe'	'+Glc'	48	TimeCourse2	wttc20	WT	beaker	0.944444444	-8.305	570.24	180
'-Fe'	'+Glc'	48	TimeCourse2	wttc20	WT	beaker	1.027777778	-8.195	570.35	180
'-Fe'	'+Glc'	48	TimeCourse2	wttc20	WT	beaker	1.05	-8.085	570.46	180
'-Fe'	'+Glc'	48	TimeCourse2	wttc20	WT	beaker	1.066666667	-7.975	570.57	180
'-Fe'	'+Glc'	48	TimeCourse2	wttc20	WT	beaker	1.038888889	-7.865	570.68	180
'-Fe'	'+Glc'	48	TimeCourse2	wttc20	WT	beaker	0.977777778	-7.755	570.79	180
'-Fe'	'+Glc'	48	TimeCourse2	wttc20	WT	beaker	0.977777778	-7.645	570.9	180
'-Fe'	'+Glc'	48	TimeCourse2	wttc20	WT	beaker	1.027777778	-7.535	571.01	180
'-Fe'	'+Glc'	48	TimeCourse2	wttc20	WT	beaker	0.972222222	-7.425	571.12	180
'-Fe'	'+Glc'	48	TimeCourse2	wttc20	WT	beaker	0.994444444	-7.315	571.23	180
'-Fe'	'+Glc'	48	TimeCourse2	wttc20	WT	beaker	0.988888889	-7.205	571.34	180
'-Fe'	'+Glc'	48	TimeCourse2	wttc20	WT	beaker	1.016666667	-7.095	571.45	180
'-Fe'	'+Glc'	48	TimeCourse2	wttc20	WT	beaker	1.061111111	-6.985	571.56	180
'-Fe'	'+Glc'	48	TimeCourse2	wttc20	WT	beaker	1.05	-6.875	571.67	180
'-Fe'	'+Glc'	48	TimeCourse2	wttc20	WT	beaker	1.022222222	-6.765	571.78	180
'-Fe'	'+Glc'	48	TimeCourse2	wttc20	WT	beaker	0.927777778	-6.655	571.89	180
'-Fe'	'+Glc'	48	TimeCourse2	wttc20	WT	beaker	1.016666667	-6.545	572	180
'-Fe'	'+Glc'	48	TimeCourse2	wttc20	WT	beaker	1.016666667	-6.435	572.11	180
'-Fe'	'+Glc'	48	TimeCourse2	wttc20	WT	beaker	0.972222222	-6.325	572.22	180
'-Fe'	'+Glc'	48	TimeCourse2	wttc20	WT	beaker	1.077777778	-6.215	572.33	180
'-Fe'	'+Glc'	48	TimeCourse2	wttc20	WT	beaker	1.027777778	-6.105	572.44	180
'-Fe'	'+Glc'	48	TimeCourse2	wttc20	WT	beaker	1.072222222	-5.995	572.55	180
'-Fe'	'+Glc'	48	TimeCourse2	wttc20	WT	beaker	0.938888889	-5.885	572.66	180
'-Fe'	'+Glc'	48	TimeCourse2	wttc20	WT	beaker	0.994444444	-5.775	572.77	180
'-Fe'	'+Glc'	48	TimeCourse2	wttc20	WT	beaker	1.05	-5.665	572.88	180
'-Fe'	'+Glc'	48	TimeCourse2	wttc20	WT	beaker	1	-5.555	572.99	180
'-Fe'	'+Glc'	48	TimeCourse2	wttc20	WT	beaker	1.011111111	-5.445	573.1	180
'-Fe'	'+Glc'	48	TimeCourse2	wttc20	WT	beaker	1.027777778	-5.335	573.21	180
'-Fe'	'+Glc'	48	TimeCourse2	wttc20	WT	beaker	1	-5.225	573.32	180
'-Fe'	'+Glc'	48	TimeCourse2	wttc20	WT	beaker	0.911111111	-5.115	573.43	180
'-Fe'	'+Glc'	48	TimeCourse2	wttc20	WT	beaker	1.016666667	-5.005	573.54	180
'-Fe'	'+Glc'	48	TimeCourse2	wttc20	WT	beaker	1.083333333	-4.895	573.65	180
'-Fe'	'+Glc'	48	TimeCourse2	wttc20	WT	beaker	0.994444444	-4.785	573.76	180
'-Fe'	'+Glc'	48	TimeCourse2	wttc20	WT	beaker	1.011111111	-4.675	573.87	180
'-Fe'	'+Glc'	48	TimeCourse2	wttc20	WT	beaker	1.061111111	-4.565	573.98	180
'-Fe'	'+Glc'	48	TimeCourse2	wttc20	WT	beaker	1.022222222	-4.455	574.09	180
'-Fe'	'+Glc'	48	TimeCourse2	wttc20	WT	beaker	1.072222222	-4.345	574.2	180
'-Fe'	'+Glc'	48	TimeCourse2	wttc20	WT	beaker	1.005555556	-4.235	574.31	180
'-Fe'	'+Glc'	48	TimeCourse2	wttc20	WT	beaker	0.95	-4.125	574.42	180
'-Fe'	'+Glc'	48	TimeCourse2	wttc20	WT	beaker	1.011111111	-4.015	574.53	180
'-Fe'	'+Glc'	48	TimeCourse2	wttc20	WT	beaker	1.005555556	-3.905	574.64	180
'-Fe'	'+Glc'	48	TimeCourse2	wttc20	WT	beaker	1.011111111	-3.795	574.75	180
'-Fe'	'+Glc'	48	TimeCourse2	wttc20	WT	beaker	1.027777778	-3.685	574.86	180
'-Fe'	'+Glc'	48	TimeCourse2	wttc20	WT	beaker	0.966666667	-3.575	574.97	180
'-Fe'	'+Glc'	48	TimeCourse2	wttc20	WT	beaker	1.05	-3.465	575.08	180
'-Fe'	'+Glc'	48	TimeCourse2	wttc20	WT	beaker	0.933333333	-3.355	575.19	180
'-Fe'	'+Glc'	48	TimeCourse2	wttc20	WT	beaker	0.977777778	-3.245	575.3	180
'-Fe'	'+Glc'	48	TimeCourse2	wttc20	WT	beaker	1	-3.135	575.41	180
'-Fe'	'+Glc'	48	TimeCourse2	wttc20	WT	beaker	1.05	-3.025	575.52	180
'-Fe'	'+Glc'	48	TimeCourse2	wttc20	WT	beaker	0.994444444	-2.915	575.63	180
'-Fe'	'+Glc'	48	TimeCourse2	wttc20	WT	beaker	1.011111111	-2.805	575.74	180
'-Fe'	'+Glc'	48	TimeCourse2	wttc20	WT	beaker	1.022222222	-2.695	575.85	180
'-Fe'	'+Glc'	48	TimeCourse2	wttc20	WT	beaker	1.005555556	-2.585	575.96	180
'-Fe'	'+Glc'	48	TimeCourse2	wttc20	WT	beaker	0.988888889	-2.475	576.07	180
'-Fe'	'+Glc'	48	TimeCourse2	wttc20	WT	beaker	1.038888889	-2.365	576.18	180
'-Fe'	'+Glc'	48	TimeCourse2	wttc20	WT	beaker	1.011111111	-2.255	576.29	180
'-Fe'	'+Glc'	48	TimeCourse2	wttc20	WT	beaker	0.988888889	-2.145	576.4	180
'-Fe'	'+Glc'	48	TimeCourse2	wttc20	WT	beaker	1.016666667	-2.035	576.51	180
'-Fe'	'+Glc'	48	TimeCourse2	wttc20	WT	beaker	1.033333333	-1.925	576.62	180
'-Fe'	'+Glc'	48	TimeCourse2	wttc20	WT	beaker	1.011111111	-1.815	576.73	180
'-Fe'	'+Glc'	48	TimeCourse2	wttc20	WT	beaker	1.022222222	-1.705	576.84	180
'-Fe'	'+Glc'	48	TimeCourse2	wttc20	WT	beaker	1	-1.595	576.95	180
'-Fe'	'+Glc'	48	TimeCourse2	wttc20	WT	beaker	1.005555556	-1.485	577.06	180
'-Fe'	'+Glc'	48	TimeCourse2	wttc20	WT	beaker	1.038888889	-1.375	577.17	180
'-Fe'	'+Glc'	48	TimeCourse2	wttc20	WT	beaker	0.994444444	-1.265	577.28	180
'-Fe'	'+Glc'	48	TimeCourse2	wttc20	WT	beaker	1.061111111	-1.155	577.39	180
'-Fe'	'+Glc'	48	TimeCourse2	wttc20	WT	beaker	1.038888889	-1.045	577.5	180
'-Fe'	'+Glc'	48	TimeCourse2	wttc20	WT	beaker	1.061111111	-0.935	577.61	180
'-Fe'	'+Glc'	48	TimeCourse2	wttc20	WT	beaker	0.972222222	-0.825	577.72	180
'-Fe'	'+Glc'	48	TimeCourse2	wttc20	WT	beaker	0.988888889	-0.715	577.83	180
'-Fe'	'+Glc'	48	TimeCourse2	wttc20	WT	beaker	0.938888889	-0.605	577.94	180
'-Fe'	'+Glc'	48	TimeCourse2	wttc20	WT	beaker	0.994444444	-0.495	578.05	180
'-Fe'	'+Glc'	48	TimeCourse2	wttc20	WT	beaker	0.977777778	-0.385	578.16	180
'-Fe'	'+Glc'	48	TimeCourse2	wttc20	WT	beaker	0.994444444	-0.275	578.27	180
'-Fe'	'+Glc'	48	TimeCourse2	wttc20	WT	beaker	0.988888889	-0.165	578.38	180
'-Fe'	'+Glc'	48	TimeCourse2	wttc20	WT	beaker	1.005555556	-0.055	578.49	180
'-Fe'	'+Glc'	48	TimeCourse2	wttc20	WT	beaker	0.994444444	0.055	578.6	180
'-Fe'	'+Glc'	48	TimeCourse2	wttc20	WT	beaker	0.944444444	0.165	578.71	180
'-Fe'	'+Glc'	48	TimeCourse2	wttc20	WT	beaker	1.055555556	0.275	578.82	180
'-Fe'	'+Glc'	48	TimeCourse2	wttc20	WT	beaker	1.016666667	0.385	578.93	180
'-Fe'	'+Glc'	48	TimeCourse2	wttc20	WT	beaker	1.105555556	0.495	579.04	180
'-Fe'	'+Glc'	48	TimeCourse2	wttc20	WT	beaker	0.95	0.605	579.15	180
'-Fe'	'+Glc'	48	TimeCourse2	wttc20	WT	beaker	1.038888889	0.715	579.26	180
'-Fe'	'+Glc'	48	TimeCourse2	wttc20	WT	beaker	1.088888889	0.825	579.37	180
'-Fe'	'+Glc'	48	TimeCourse2	wttc20	WT	beaker	0.972222222	0.935	579.48	180
'-Fe'	'+Glc'	48	TimeCourse2	wttc20	WT	beaker	1.027777778	1.045	579.59	180
'-Fe'	'+Glc'	48	TimeCourse2	wttc20	WT	beaker	1.016666667	1.155	579.7	180
'-Fe'	'+Glc'	48	TimeCourse2	wttc20	WT	beaker	1.083333333	1.265	579.81	180
'-Fe'	'+Glc'	48	TimeCourse2	wttc20	WT	beaker	0.961111111	1.375	579.92	180
'-Fe'	'+Glc'	48	TimeCourse2	wttc20	WT	beaker	1.011111111	1.485	580.03	180
'-Fe'	'+Glc'	48	TimeCourse2	wttc20	WT	beaker	0.95	1.595	580.14	180
'-Fe'	'+Glc'	48	TimeCourse2	wttc20	WT	beaker	0.966666667	1.705	580.25	180
'-Fe'	'+Glc'	48	TimeCourse2	wttc20	WT	beaker	1.044444444	1.815	580.36	180
'-Fe'	'+Glc'	48	TimeCourse2	wttc20	WT	beaker	1.061111111	1.925	580.47	180
'-Fe'	'+Glc'	48	TimeCourse2	wttc20	WT	beaker	1.016666667	2.035	580.58	180
'-Fe'	'+Glc'	48	TimeCourse2	wttc20	WT	beaker	1.027777778	2.145	580.69	180
'-Fe'	'+Glc'	48	TimeCourse2	wttc20	WT	beaker	1.033333333	2.255	580.8	180
'-Fe'	'+Glc'	48	TimeCourse2	wttc20	WT	beaker	1	2.365	580.91	180
'-Fe'	'+Glc'	48	TimeCourse2	wttc20	WT	beaker	0.944444444	2.475	581.02	180
'-Fe'	'+Glc'	48	TimeCourse2	wttc20	WT	beaker	1.061111111	2.585	581.13	180
'-Fe'	'+Glc'	48	TimeCourse2	wttc20	WT	beaker	0.961111111	2.695	581.24	180
'-Fe'	'+Glc'	48	TimeCourse2	wttc20	WT	beaker	0.944444444	2.805	581.35	180
'-Fe'	'+Glc'	48	TimeCourse2	wttc20	WT	beaker	1.044444444	2.915	581.46	180
'-Fe'	'+Glc'	48	TimeCourse2	wttc20	WT	beaker	0.933333333	3.025	581.57	180
'-Fe'	'+Glc'	48	TimeCourse2	wttc20	WT	beaker	1.005555556	3.135	581.68	180
'-Fe'	'+Glc'	48	TimeCourse2	wttc20	WT	beaker	1.011111111	3.245	581.79	180
'-Fe'	'+Glc'	48	TimeCourse2	wttc20	WT	beaker	1.016666667	3.355	581.9	180
'-Fe'	'+Glc'	48	TimeCourse2	wttc20	WT	beaker	0.977777778	3.465	582.01	180
'-Fe'	'+Glc'	48	TimeCourse2	wttc20	WT	beaker	0.977777778	3.575	582.12	180
'-Fe'	'+Glc'	48	TimeCourse2	wttc20	WT	beaker	0.983333333	3.685	582.23	180
'-Fe'	'+Glc'	48	TimeCourse2	wttc20	WT	beaker	0.927777778	3.795	582.34	180
'-Fe'	'+Glc'	48	TimeCourse2	wttc20	WT	beaker	1.022222222	3.905	582.45	180
'-Fe'	'+Glc'	48	TimeCourse2	wttc20	WT	beaker	0.983333333	4.015	582.56	180
'-Fe'	'+Glc'	48	TimeCourse2	wttc20	WT	beaker	0.933333333	4.125	582.67	180
'-Fe'	'+Glc'	48	TimeCourse2	wttc20	WT	beaker	0.905555556	4.235	582.78	180
'-Fe'	'+Glc'	48	TimeCourse2	wttc20	WT	beaker	1.033333333	4.345	582.89	180
'-Fe'	'+Glc'	48	TimeCourse2	wttc20	WT	beaker	0.955555556	4.455	583	180
'-Fe'	'+Glc'	48	TimeCourse2	wttc20	WT	beaker	1.044444444	4.565	583.11	180
'-Fe'	'+Glc'	48	TimeCourse2	wttc20	WT	beaker	1.038888889	4.675	583.22	180
'-Fe'	'+Glc'	48	TimeCourse2	wttc20	WT	beaker	0.994444444	4.785	583.33	180
'-Fe'	'+Glc'	48	TimeCourse2	wttc20	WT	beaker	0.983333333	4.895	583.44	180
'-Fe'	'+Glc'	48	TimeCourse2	wttc20	WT	beaker	0.955555556	5.005	583.55	180
'-Fe'	'+Glc'	48	TimeCourse2	wttc20	WT	beaker	0.944444444	5.115	583.66	180
'-Fe'	'+Glc'	48	TimeCourse2	wttc20	WT	beaker	1	5.225	583.77	180
'-Fe'	'+Glc'	48	TimeCourse2	wttc20	WT	beaker	1.022222222	5.335	583.88	180
'-Fe'	'+Glc'	48	TimeCourse2	wttc20	WT	beaker	0.955555556	5.445	583.99	180
'-Fe'	'+Glc'	48	TimeCourse2	wttc20	WT	beaker	1.016666667	5.555	584.1	180
'-Fe'	'+Glc'	48	TimeCourse2	wttc20	WT	beaker	0.961111111	5.665	584.21	180
'-Fe'	'+Glc'	48	TimeCourse2	wttc20	WT	beaker	0.994444444	5.775	584.32	180
'-Fe'	'+Glc'	48	TimeCourse2	wttc20	WT	beaker	0.994444444	5.885	584.43	180
'-Fe'	'+Glc'	48	TimeCourse2	wttc20	WT	beaker	1.016666667	5.995	584.54	180
'-Fe'	'+Glc'	48	TimeCourse2	wttc20	WT	beaker	1.038888889	6.105	584.65	180
'-Fe'	'+Glc'	48	TimeCourse2	wttc20	WT	beaker	1.033333333	6.215	584.76	180
'-Fe'	'+Glc'	48	TimeCourse2	wttc20	WT	beaker	1.016666667	6.325	584.87	180
'-Fe'	'+Glc'	48	TimeCourse2	wttc20	WT	beaker	0.994444444	6.435	584.98	180
'-Fe'	'+Glc'	48	TimeCourse2	wttc20	WT	beaker	1.011111111	6.545	585.09	180
'-Fe'	'+Glc'	48	TimeCourse2	wttc20	WT	beaker	0.994444444	6.655	585.2	180
'-Fe'	'+Glc'	48	TimeCourse2	wttc20	WT	beaker	1.005555556	6.765	585.31	180
'-Fe'	'+Glc'	48	TimeCourse2	wttc20	WT	beaker	1.016666667	6.875	585.42	180
'-Fe'	'+Glc'	48	TimeCourse2	wttc20	WT	beaker	0.977777778	6.985	585.53	180
'-Fe'	'+Glc'	48	TimeCourse2	wttc20	WT	beaker	0.933333333	7.095	585.64	180
'-Fe'	'+Glc'	48	TimeCourse2	wttc20	WT	beaker	0.983333333	7.205	585.75	180
'-Fe'	'+Glc'	48	TimeCourse2	wttc20	WT	beaker	0.95	7.315	585.86	180
'-Fe'	'+Glc'	48	TimeCourse2	wttc20	WT	beaker	1.027777778	7.425	585.97	180
'-Fe'	'+Glc'	48	TimeCourse2	wttc20	WT	beaker	1.027777778	7.535	586.08	180
'-Fe'	'+Glc'	48	TimeCourse2	wttc20	WT	beaker	0.966666667	7.645	586.19	180
'-Fe'	'+Glc'	48	TimeCourse2	wttc20	WT	beaker	0.983333333	7.755	586.3	180
'-Fe'	'+Glc'	48	TimeCourse2	wttc20	WT	beaker	1.022222222	7.865	586.41	180
'-Fe'	'+Glc'	48	TimeCourse2	wttc20	WT	beaker	1.033333333	7.975	586.52	180
'-Fe'	'+Glc'	48	TimeCourse2	wttc20	WT	beaker	0.972222222	8.085	586.63	180
'-Fe'	'+Glc'	48	TimeCourse2	wttc20	WT	beaker	1.044444444	8.195	586.74	180
'-Fe'	'+Glc'	48	TimeCourse2	wttc20	WT	beaker	1.022222222	8.305	586.85	180
'-Fe'	'+Glc'	48	TimeCourse2	wttc20	WT	beaker	1.061111111	8.415	586.96	180
'-Fe'	'+Glc'	48	TimeCourse2	wttc20	WT	beaker	1.011111111	8.525	587.07	180
'-Fe'	'+Glc'	48	TimeCourse2	wttc20	WT	beaker	0.961111111	8.635	587.18	180
'-Fe'	'+Glc'	48	TimeCourse2	wttc20	WT	beaker	1.055555556	8.745	587.29	180
'-Fe'	'+Glc'	48	TimeCourse2	wttc20	WT	beaker	1.066666667	8.855	587.4	180
'-Fe'	'+Glc'	48	TimeCourse2	wttc20	WT	beaker	1.033333333	8.965	587.51	180
'-Fe'	'+Glc'	48	TimeCourse2	wttc20	WT	beaker	1.044444444	9.075	587.62	180
'-Fe'	'+Glc'	48	TimeCourse2	wttc20	WT	beaker	0.977777778	9.185	587.73	180
'-Fe'	'+Glc'	48	TimeCourse2	wttc20	WT	beaker	0.994444444	9.295	587.84	180
'-Fe'	'+Glc'	48	TimeCourse2	wttc20	WT	beaker	1.005555556	9.405	587.95	180
'-Fe'	'+Glc'	48	TimeCourse2	wttc20	WT	beaker	1.011111111	9.515	588.06	180
'-Fe'	'+Glc'	48	TimeCourse2	wttc20	WT	beaker	1.011111111	9.625	588.17	180
'-Fe'	'+Glc'	48	TimeCourse2	wttc20	WT	beaker	0.983333333	9.735	588.28	180
'-Fe'	'+Glc'	48	TimeCourse2	wttc20	WT	beaker	1.016666667	9.845	588.39	180
'-Fe'	'+Glc'	48	TimeCourse2	wttc20	WT	beaker	0.911111111	9.955	588.5	180
'-Fe'	'+Glc'	48	TimeCourse2	wttc20	WT	beaker	1.022222222	10.065	588.61	180
'-Fe'	'+Glc'	48	TimeCourse2	wttc20	WT	beaker	1	10.175	588.72	180
'-Fe'	'+Glc'	48	TimeCourse2	wttc20	WT	beaker	1.005555556	10.285	588.83	180
'-Fe'	'+Glc'	48	TimeCourse2	wttc20	WT	beaker	1.005555556	10.395	588.94	180
'-Fe'	'+Glc'	48	TimeCourse2	wttc20	WT	beaker	1.005555556	10.505	589.05	180
'-Fe'	'+Glc'	48	TimeCourse2	wttc20	WT	beaker	0.905555556	10.615	589.16	180
'-Fe'	'+Glc'	48	TimeCourse2	wttc20	WT	beaker	0.983333333	10.725	589.27	180
'-Fe'	'+Glc'	48	TimeCourse2	wttc20	WT	beaker	0.983333333	10.835	589.38	180
'-Fe'	'+Glc'	48	TimeCourse2	wttc20	WT	beaker	0.977777778	10.945	589.49	180
'-Fe'	'+Glc'	48	TimeCourse2	wttc20	WT	beaker	0.983333333	11.055	589.6	180
'-Fe'	'+Glc'	48	TimeCourse2	wttc20	WT	beaker	0.972222222	11.165	589.71	180
'-Fe'	'+Glc'	48	TimeCourse2	wttc20	WT	beaker	0.983333333	11.275	589.82	180
'-Fe'	'+Glc'	48	TimeCourse2	wttc20	WT	beaker	0.988888889	11.385	589.93	180
'-Fe'	'+Glc'	48	TimeCourse2	wttc20	WT	beaker	0.972222222	11.495	590.04	180
'-Fe'	'+Glc'	48	TimeCourse2	wttc20	WT	beaker	0.983333333	11.605	590.15	180
'-Fe'	'+Glc'	48	TimeCourse2	wttc20	WT	beaker	1	11.715	590.26	180
'-Fe'	'+Glc'	48	TimeCourse2	wttc20	WT	beaker	1.011111111	11.825	590.37	180
'-Fe'	'+Glc'	48	TimeCourse2	wttc20	WT	beaker	0.977777778	11.935	590.48	180
'-Fe'	'+Glc'	48	TimeCourse2	wttc20	WT	beaker	0.927777778	12.045	590.59	180
'-Fe'	'+Glc'	48	TimeCourse2	wttc20	WT	beaker	0.922222222	12.155	590.7	180
'-Fe'	'+Glc'	48	TimeCourse2	wttc20	WT	beaker	0.905555556	12.265	590.81	180
'-Fe'	'+Glc'	48	TimeCourse2	wttc20	WT	beaker	0.894444444	12.375	590.92	180
'-Fe'	'+Glc'	48	TimeCourse2	wttc20	WT	beaker	0.088888889	12.485	591.03	180
'+Fe'	'-Glc'	48	TimeCourse2	wttc24	WT	beaker	0.084269663	-12.43	883.85	178
'+Fe'	'-Glc'	48	TimeCourse2	wttc24	WT	beaker	0.741573034	-12.32	883.96	178
'+Fe'	'-Glc'	48	TimeCourse2	wttc24	WT	beaker	0.837078652	-12.21	884.07	178
'+Fe'	'-Glc'	48	TimeCourse2	wttc24	WT	beaker	0.95505618	-12.1	884.18	178
'+Fe'	'-Glc'	48	TimeCourse2	wttc24	WT	beaker	0.91011236	-11.99	884.29	178
'+Fe'	'-Glc'	48	TimeCourse2	wttc24	WT	beaker	0.971910112	-11.88	884.4	178
'+Fe'	'-Glc'	48	TimeCourse2	wttc24	WT	beaker	1.033707865	-11.77	884.51	178
'+Fe'	'-Glc'	48	TimeCourse2	wttc24	WT	beaker	0.915730337	-11.66	884.62	178
'+Fe'	'-Glc'	48	TimeCourse2	wttc24	WT	beaker	0.926966292	-11.55	884.73	178
'+Fe'	'-Glc'	48	TimeCourse2	wttc24	WT	beaker	0.853932584	-11.44	884.84	178
'+Fe'	'-Glc'	48	TimeCourse2	wttc24	WT	beaker	0.91011236	-11.33	884.95	178
'+Fe'	'-Glc'	48	TimeCourse2	wttc24	WT	beaker	0.91011236	-11.22	885.06	178
'+Fe'	'-Glc'	48	TimeCourse2	wttc24	WT	beaker	0.960674157	-11.11	885.17	178
'+Fe'	'-Glc'	48	TimeCourse2	wttc24	WT	beaker	0.97752809	-11	885.28	178
'+Fe'	'-Glc'	48	TimeCourse2	wttc24	WT	beaker	1.061797753	-10.89	885.39	178
'+Fe'	'-Glc'	48	TimeCourse2	wttc24	WT	beaker	1.050561798	-10.78	885.5	178
'+Fe'	'-Glc'	48	TimeCourse2	wttc24	WT	beaker	1.005617978	-10.67	885.61	178
'+Fe'	'-Glc'	48	TimeCourse2	wttc24	WT	beaker	0.95505618	-10.56	885.72	178
'+Fe'	'-Glc'	48	TimeCourse2	wttc24	WT	beaker	0.95505618	-10.45	885.83	178
'+Fe'	'-Glc'	48	TimeCourse2	wttc24	WT	beaker	0.971910112	-10.34	885.94	178
'+Fe'	'-Glc'	48	TimeCourse2	wttc24	WT	beaker	1.061797753	-10.23	886.05	178
'+Fe'	'-Glc'	48	TimeCourse2	wttc24	WT	beaker	1	-10.12	886.16	178
'+Fe'	'-Glc'	48	TimeCourse2	wttc24	WT	beaker	1.033707865	-10.01	886.27	178
'+Fe'	'-Glc'	48	TimeCourse2	wttc24	WT	beaker	0.983146067	-9.9	886.38	178
'+Fe'	'-Glc'	48	TimeCourse2	wttc24	WT	beaker	1.033707865	-9.79	886.49	178
'+Fe'	'-Glc'	48	TimeCourse2	wttc24	WT	beaker	1.02247191	-9.68	886.6	178
'+Fe'	'-Glc'	48	TimeCourse2	wttc24	WT	beaker	0.971910112	-9.57	886.71	178
'+Fe'	'-Glc'	48	TimeCourse2	wttc24	WT	beaker	1.050561798	-9.46	886.82	178
'+Fe'	'-Glc'	48	TimeCourse2	wttc24	WT	beaker	0.994382022	-9.35	886.93	178
'+Fe'	'-Glc'	48	TimeCourse2	wttc24	WT	beaker	0.95505618	-9.24	887.04	178
'+Fe'	'-Glc'	48	TimeCourse2	wttc24	WT	beaker	0.988764045	-9.13	887.15	178
'+Fe'	'-Glc'	48	TimeCourse2	wttc24	WT	beaker	1.028089888	-9.02	887.26	178
'+Fe'	'-Glc'	48	TimeCourse2	wttc24	WT	beaker	0.966292135	-8.91	887.37	178
'+Fe'	'-Glc'	48	TimeCourse2	wttc24	WT	beaker	1	-8.8	887.48	178
'+Fe'	'-Glc'	48	TimeCourse2	wttc24	WT	beaker	1.005617978	-8.69	887.59	178
'+Fe'	'-Glc'	48	TimeCourse2	wttc24	WT	beaker	1.02247191	-8.58	887.7	178
'+Fe'	'-Glc'	48	TimeCourse2	wttc24	WT	beaker	1.005617978	-8.47	887.81	178
'+Fe'	'-Glc'	48	TimeCourse2	wttc24	WT	beaker	1.02247191	-8.36	887.92	178
'+Fe'	'-Glc'	48	TimeCourse2	wttc24	WT	beaker	0.988764045	-8.25	888.03	178
'+Fe'	'-Glc'	48	TimeCourse2	wttc24	WT	beaker	0.994382022	-8.14	888.14	178
'+Fe'	'-Glc'	48	TimeCourse2	wttc24	WT	beaker	1.039325843	-8.03	888.25	178
'+Fe'	'-Glc'	48	TimeCourse2	wttc24	WT	beaker	1.117977528	-7.92	888.36	178
'+Fe'	'-Glc'	48	TimeCourse2	wttc24	WT	beaker	0.994382022	-7.81	888.47	178
'+Fe'	'-Glc'	48	TimeCourse2	wttc24	WT	beaker	1.078651685	-7.7	888.58	178
'+Fe'	'-Glc'	48	TimeCourse2	wttc24	WT	beaker	0.994382022	-7.59	888.69	178
'+Fe'	'-Glc'	48	TimeCourse2	wttc24	WT	beaker	1.056179775	-7.48	888.8	178
'+Fe'	'-Glc'	48	TimeCourse2	wttc24	WT	beaker	0.960674157	-7.37	888.91	178
'+Fe'	'-Glc'	48	TimeCourse2	wttc24	WT	beaker	1.073033708	-7.26	889.02	178
'+Fe'	'-Glc'	48	TimeCourse2	wttc24	WT	beaker	1.033707865	-7.15	889.13	178
'+Fe'	'-Glc'	48	TimeCourse2	wttc24	WT	beaker	1.011235955	-7.04	889.24	178
'+Fe'	'-Glc'	48	TimeCourse2	wttc24	WT	beaker	0.988764045	-6.93	889.35	178
'+Fe'	'-Glc'	48	TimeCourse2	wttc24	WT	beaker	1.050561798	-6.82	889.46	178
'+Fe'	'-Glc'	48	TimeCourse2	wttc24	WT	beaker	1	-6.71	889.57	178
'+Fe'	'-Glc'	48	TimeCourse2	wttc24	WT	beaker	0.921348315	-6.6	889.68	178
'+Fe'	'-Glc'	48	TimeCourse2	wttc24	WT	beaker	1.039325843	-6.49	889.79	178
'+Fe'	'-Glc'	48	TimeCourse2	wttc24	WT	beaker	0.988764045	-6.38	889.9	178
'+Fe'	'-Glc'	48	TimeCourse2	wttc24	WT	beaker	1.061797753	-6.27	890.01	178
'+Fe'	'-Glc'	48	TimeCourse2	wttc24	WT	beaker	0.97752809	-6.16	890.12	178
'+Fe'	'-Glc'	48	TimeCourse2	wttc24	WT	beaker	0.983146067	-6.05	890.23	178
'+Fe'	'-Glc'	48	TimeCourse2	wttc24	WT	beaker	0.994382022	-5.94	890.34	178
'+Fe'	'-Glc'	48	TimeCourse2	wttc24	WT	beaker	0.988764045	-5.83	890.45	178
'+Fe'	'-Glc'	48	TimeCourse2	wttc24	WT	beaker	0.994382022	-5.72	890.56	178
'+Fe'	'-Glc'	48	TimeCourse2	wttc24	WT	beaker	1.04494382	-5.61	890.67	178
'+Fe'	'-Glc'	48	TimeCourse2	wttc24	WT	beaker	1.016853933	-5.5	890.78	178
'+Fe'	'-Glc'	48	TimeCourse2	wttc24	WT	beaker	0.960674157	-5.39	890.89	178
'+Fe'	'-Glc'	48	TimeCourse2	wttc24	WT	beaker	1.050561798	-5.28	891	178
'+Fe'	'-Glc'	48	TimeCourse2	wttc24	WT	beaker	1.08988764	-5.17	891.11	178
'+Fe'	'-Glc'	48	TimeCourse2	wttc24	WT	beaker	1.011235955	-5.06	891.22	178
'+Fe'	'-Glc'	48	TimeCourse2	wttc24	WT	beaker	1	-4.95	891.33	178
'+Fe'	'-Glc'	48	TimeCourse2	wttc24	WT	beaker	0.983146067	-4.84	891.44	178
'+Fe'	'-Glc'	48	TimeCourse2	wttc24	WT	beaker	1.016853933	-4.73	891.55	178
'+Fe'	'-Glc'	48	TimeCourse2	wttc24	WT	beaker	0.95505618	-4.62	891.66	178
'+Fe'	'-Glc'	48	TimeCourse2	wttc24	WT	beaker	1.028089888	-4.51	891.77	178
'+Fe'	'-Glc'	48	TimeCourse2	wttc24	WT	beaker	0.983146067	-4.4	891.88	178
'+Fe'	'-Glc'	48	TimeCourse2	wttc24	WT	beaker	1.056179775	-4.29	891.99	178
'+Fe'	'-Glc'	48	TimeCourse2	wttc24	WT	beaker	0.97752809	-4.18	892.1	178
'+Fe'	'-Glc'	48	TimeCourse2	wttc24	WT	beaker	1.005617978	-4.07	892.21	178
'+Fe'	'-Glc'	48	TimeCourse2	wttc24	WT	beaker	1	-3.96	892.32	178
'+Fe'	'-Glc'	48	TimeCourse2	wttc24	WT	beaker	1.039325843	-3.85	892.43	178
'+Fe'	'-Glc'	48	TimeCourse2	wttc24	WT	beaker	0.921348315	-3.74	892.54	178
'+Fe'	'-Glc'	48	TimeCourse2	wttc24	WT	beaker	1.016853933	-3.63	892.65	178
'+Fe'	'-Glc'	48	TimeCourse2	wttc24	WT	beaker	1.056179775	-3.52	892.76	178
'+Fe'	'-Glc'	48	TimeCourse2	wttc24	WT	beaker	1.050561798	-3.41	892.87	178
'+Fe'	'-Glc'	48	TimeCourse2	wttc24	WT	beaker	0.983146067	-3.3	892.98	178
'+Fe'	'-Glc'	48	TimeCourse2	wttc24	WT	beaker	0.988764045	-3.19	893.09	178
'+Fe'	'-Glc'	48	TimeCourse2	wttc24	WT	beaker	1	-3.08	893.2	178
'+Fe'	'-Glc'	48	TimeCourse2	wttc24	WT	beaker	0.93258427	-2.97	893.31	178
'+Fe'	'-Glc'	48	TimeCourse2	wttc24	WT	beaker	0.994382022	-2.86	893.42	178
'+Fe'	'-Glc'	48	TimeCourse2	wttc24	WT	beaker	1.039325843	-2.75	893.53	178
'+Fe'	'-Glc'	48	TimeCourse2	wttc24	WT	beaker	1.016853933	-2.64	893.64	178
'+Fe'	'-Glc'	48	TimeCourse2	wttc24	WT	beaker	1.039325843	-2.53	893.75	178
'+Fe'	'-Glc'	48	TimeCourse2	wttc24	WT	beaker	1.039325843	-2.42	893.86	178
'+Fe'	'-Glc'	48	TimeCourse2	wttc24	WT	beaker	0.983146067	-2.31	893.97	178
'+Fe'	'-Glc'	48	TimeCourse2	wttc24	WT	beaker	0.943820225	-2.2	894.08	178
'+Fe'	'-Glc'	48	TimeCourse2	wttc24	WT	beaker	0.988764045	-2.09	894.19	178
'+Fe'	'-Glc'	48	TimeCourse2	wttc24	WT	beaker	0.983146067	-1.98	894.3	178
'+Fe'	'-Glc'	48	TimeCourse2	wttc24	WT	beaker	0.949438202	-1.87	894.41	178
'+Fe'	'-Glc'	48	TimeCourse2	wttc24	WT	beaker	0.988764045	-1.76	894.52	178
'+Fe'	'-Glc'	48	TimeCourse2	wttc24	WT	beaker	0.960674157	-1.65	894.63	178
'+Fe'	'-Glc'	48	TimeCourse2	wttc24	WT	beaker	1.011235955	-1.54	894.74	178
'+Fe'	'-Glc'	48	TimeCourse2	wttc24	WT	beaker	0.988764045	-1.43	894.85	178
'+Fe'	'-Glc'	48	TimeCourse2	wttc24	WT	beaker	1	-1.32	894.96	178
'+Fe'	'-Glc'	48	TimeCourse2	wttc24	WT	beaker	0.971910112	-1.21	895.07	178
'+Fe'	'-Glc'	48	TimeCourse2	wttc24	WT	beaker	1.011235955	-1.1	895.18	178
'+Fe'	'-Glc'	48	TimeCourse2	wttc24	WT	beaker	0.943820225	-0.99	895.29	178
'+Fe'	'-Glc'	48	TimeCourse2	wttc24	WT	beaker	0.983146067	-0.88	895.4	178
'+Fe'	'-Glc'	48	TimeCourse2	wttc24	WT	beaker	1.033707865	-0.77	895.51	178
'+Fe'	'-Glc'	48	TimeCourse2	wttc24	WT	beaker	0.983146067	-0.66	895.62	178
'+Fe'	'-Glc'	48	TimeCourse2	wttc24	WT	beaker	1.005617978	-0.55	895.73	178
'+Fe'	'-Glc'	48	TimeCourse2	wttc24	WT	beaker	1	-0.44	895.84	178
'+Fe'	'-Glc'	48	TimeCourse2	wttc24	WT	beaker	1.050561798	-0.33	895.95	178
'+Fe'	'-Glc'	48	TimeCourse2	wttc24	WT	beaker	1.06741573	-0.22	896.06	178
'+Fe'	'-Glc'	48	TimeCourse2	wttc24	WT	beaker	1.033707865	-0.11	896.17	178
'+Fe'	'-Glc'	48	TimeCourse2	wttc24	WT	beaker	1.005617978	0	896.28	178
'+Fe'	'-Glc'	48	TimeCourse2	wttc24	WT	beaker	0.983146067	0.11	896.39	178
'+Fe'	'-Glc'	48	TimeCourse2	wttc24	WT	beaker	0.988764045	0.22	896.5	178
'+Fe'	'-Glc'	48	TimeCourse2	wttc24	WT	beaker	0.938202247	0.33	896.61	178
'+Fe'	'-Glc'	48	TimeCourse2	wttc24	WT	beaker	0.949438202	0.44	896.72	178
'+Fe'	'-Glc'	48	TimeCourse2	wttc24	WT	beaker	1.033707865	0.55	896.83	178
'+Fe'	'-Glc'	48	TimeCourse2	wttc24	WT	beaker	1.028089888	0.66	896.94	178
'+Fe'	'-Glc'	48	TimeCourse2	wttc24	WT	beaker	0.988764045	0.77	897.05	178
'+Fe'	'-Glc'	48	TimeCourse2	wttc24	WT	beaker	0.95505618	0.88	897.16	178
'+Fe'	'-Glc'	48	TimeCourse2	wttc24	WT	beaker	1.039325843	0.99	897.27	178
'+Fe'	'-Glc'	48	TimeCourse2	wttc24	WT	beaker	0.97752809	1.1	897.38	178
'+Fe'	'-Glc'	48	TimeCourse2	wttc24	WT	beaker	0.994382022	1.21	897.49	178
'+Fe'	'-Glc'	48	TimeCourse2	wttc24	WT	beaker	0.966292135	1.32	897.6	178
'+Fe'	'-Glc'	48	TimeCourse2	wttc24	WT	beaker	1.016853933	1.43	897.71	178
'+Fe'	'-Glc'	48	TimeCourse2	wttc24	WT	beaker	0.983146067	1.54	897.82	178
'+Fe'	'-Glc'	48	TimeCourse2	wttc24	WT	beaker	1.011235955	1.65	897.93	178
'+Fe'	'-Glc'	48	TimeCourse2	wttc24	WT	beaker	1.02247191	1.76	898.04	178
'+Fe'	'-Glc'	48	TimeCourse2	wttc24	WT	beaker	0.921348315	1.87	898.15	178
'+Fe'	'-Glc'	48	TimeCourse2	wttc24	WT	beaker	1.033707865	1.98	898.26	178
'+Fe'	'-Glc'	48	TimeCourse2	wttc24	WT	beaker	1.005617978	2.09	898.37	178
'+Fe'	'-Glc'	48	TimeCourse2	wttc24	WT	beaker	0.938202247	2.2	898.48	178
'+Fe'	'-Glc'	48	TimeCourse2	wttc24	WT	beaker	0.943820225	2.31	898.59	178
'+Fe'	'-Glc'	48	TimeCourse2	wttc24	WT	beaker	1.011235955	2.42	898.7	178
'+Fe'	'-Glc'	48	TimeCourse2	wttc24	WT	beaker	0.97752809	2.53	898.81	178
'+Fe'	'-Glc'	48	TimeCourse2	wttc24	WT	beaker	0.95505618	2.64	898.92	178
'+Fe'	'-Glc'	48	TimeCourse2	wttc24	WT	beaker	0.988764045	2.75	899.03	178
'+Fe'	'-Glc'	48	TimeCourse2	wttc24	WT	beaker	1.011235955	2.86	899.14	178
'+Fe'	'-Glc'	48	TimeCourse2	wttc24	WT	beaker	1.039325843	2.97	899.25	178
'+Fe'	'-Glc'	48	TimeCourse2	wttc24	WT	beaker	0.988764045	3.08	899.36	178
'+Fe'	'-Glc'	48	TimeCourse2	wttc24	WT	beaker	0.994382022	3.19	899.47	178
'+Fe'	'-Glc'	48	TimeCourse2	wttc24	WT	beaker	1.011235955	3.3	899.58	178
'+Fe'	'-Glc'	48	TimeCourse2	wttc24	WT	beaker	1	3.41	899.69	178
'+Fe'	'-Glc'	48	TimeCourse2	wttc24	WT	beaker	1.028089888	3.52	899.8	178
'+Fe'	'-Glc'	48	TimeCourse2	wttc24	WT	beaker	1	3.63	899.91	178
'+Fe'	'-Glc'	48	TimeCourse2	wttc24	WT	beaker	1.02247191	3.74	900.02	178
'+Fe'	'-Glc'	48	TimeCourse2	wttc24	WT	beaker	0.97752809	3.85	900.13	178
'+Fe'	'-Glc'	48	TimeCourse2	wttc24	WT	beaker	1.011235955	3.96	900.24	178
'+Fe'	'-Glc'	48	TimeCourse2	wttc24	WT	beaker	0.966292135	4.07	900.35	178
'+Fe'	'-Glc'	48	TimeCourse2	wttc24	WT	beaker	1.028089888	4.18	900.46	178
'+Fe'	'-Glc'	48	TimeCourse2	wttc24	WT	beaker	0.960674157	4.29	900.57	178
'+Fe'	'-Glc'	48	TimeCourse2	wttc24	WT	beaker	0.943820225	4.4	900.68	178
'+Fe'	'-Glc'	48	TimeCourse2	wttc24	WT	beaker	0.988764045	4.51	900.79	178
'+Fe'	'-Glc'	48	TimeCourse2	wttc24	WT	beaker	0.988764045	4.62	900.9	178
'+Fe'	'-Glc'	48	TimeCourse2	wttc24	WT	beaker	0.994382022	4.73	901.01	178
'+Fe'	'-Glc'	48	TimeCourse2	wttc24	WT	beaker	0.988764045	4.84	901.12	178
'+Fe'	'-Glc'	48	TimeCourse2	wttc24	WT	beaker	0.988764045	4.95	901.23	178
'+Fe'	'-Glc'	48	TimeCourse2	wttc24	WT	beaker	1.02247191	5.06	901.34	178
'+Fe'	'-Glc'	48	TimeCourse2	wttc24	WT	beaker	0.994382022	5.17	901.45	178
'+Fe'	'-Glc'	48	TimeCourse2	wttc24	WT	beaker	1.033707865	5.28	901.56	178
'+Fe'	'-Glc'	48	TimeCourse2	wttc24	WT	beaker	0.994382022	5.39	901.67	178
'+Fe'	'-Glc'	48	TimeCourse2	wttc24	WT	beaker	0.994382022	5.5	901.78	178
'+Fe'	'-Glc'	48	TimeCourse2	wttc24	WT	beaker	0.988764045	5.61	901.89	178
'+Fe'	'-Glc'	48	TimeCourse2	wttc24	WT	beaker	0.915730337	5.72	902	178
'+Fe'	'-Glc'	48	TimeCourse2	wttc24	WT	beaker	1.016853933	5.83	902.11	178
'+Fe'	'-Glc'	48	TimeCourse2	wttc24	WT	beaker	1.011235955	5.94	902.22	178
'+Fe'	'-Glc'	48	TimeCourse2	wttc24	WT	beaker	1.056179775	6.05	902.33	178
'+Fe'	'-Glc'	48	TimeCourse2	wttc24	WT	beaker	0.91011236	6.16	902.44	178
'+Fe'	'-Glc'	48	TimeCourse2	wttc24	WT	beaker	0.949438202	6.27	902.55	178
'+Fe'	'-Glc'	48	TimeCourse2	wttc24	WT	beaker	1.04494382	6.38	902.66	178
'+Fe'	'-Glc'	48	TimeCourse2	wttc24	WT	beaker	1.02247191	6.49	902.77	178
'+Fe'	'-Glc'	48	TimeCourse2	wttc24	WT	beaker	0.988764045	6.6	902.88	178
'+Fe'	'-Glc'	48	TimeCourse2	wttc24	WT	beaker	0.97752809	6.71	902.99	178
'+Fe'	'-Glc'	48	TimeCourse2	wttc24	WT	beaker	1.005617978	6.82	903.1	178
'+Fe'	'-Glc'	48	TimeCourse2	wttc24	WT	beaker	0.960674157	6.93	903.21	178
'+Fe'	'-Glc'	48	TimeCourse2	wttc24	WT	beaker	0.921348315	7.04	903.32	178
'+Fe'	'-Glc'	48	TimeCourse2	wttc24	WT	beaker	0.983146067	7.15	903.43	178
'+Fe'	'-Glc'	48	TimeCourse2	wttc24	WT	beaker	0.93258427	7.26	903.54	178
'+Fe'	'-Glc'	48	TimeCourse2	wttc24	WT	beaker	0.983146067	7.37	903.65	178
'+Fe'	'-Glc'	48	TimeCourse2	wttc24	WT	beaker	0.971910112	7.48	903.76	178
'+Fe'	'-Glc'	48	TimeCourse2	wttc24	WT	beaker	1	7.59	903.87	178
'+Fe'	'-Glc'	48	TimeCourse2	wttc24	WT	beaker	0.938202247	7.7	903.98	178
'+Fe'	'-Glc'	48	TimeCourse2	wttc24	WT	beaker	1.033707865	7.81	904.09	178
'+Fe'	'-Glc'	48	TimeCourse2	wttc24	WT	beaker	0.966292135	7.92	904.2	178
'+Fe'	'-Glc'	48	TimeCourse2	wttc24	WT	beaker	1.011235955	8.03	904.31	178
'+Fe'	'-Glc'	48	TimeCourse2	wttc24	WT	beaker	0.893258427	8.14	904.42	178
'+Fe'	'-Glc'	48	TimeCourse2	wttc24	WT	beaker	0.994382022	8.25	904.53	178
'+Fe'	'-Glc'	48	TimeCourse2	wttc24	WT	beaker	1.005617978	8.36	904.64	178
'+Fe'	'-Glc'	48	TimeCourse2	wttc24	WT	beaker	1.02247191	8.47	904.75	178
'+Fe'	'-Glc'	48	TimeCourse2	wttc24	WT	beaker	1.117977528	8.58	904.86	178
'+Fe'	'-Glc'	48	TimeCourse2	wttc24	WT	beaker	0.960674157	8.69	904.97	178
'+Fe'	'-Glc'	48	TimeCourse2	wttc24	WT	beaker	0.95505618	8.8	905.08	178
'+Fe'	'-Glc'	48	TimeCourse2	wttc24	WT	beaker	0.966292135	8.91	905.19	178
'+Fe'	'-Glc'	48	TimeCourse2	wttc24	WT	beaker	1.039325843	9.02	905.3	178
'+Fe'	'-Glc'	48	TimeCourse2	wttc24	WT	beaker	0.994382022	9.13	905.41	178
'+Fe'	'-Glc'	48	TimeCourse2	wttc24	WT	beaker	1	9.24	905.52	178
'+Fe'	'-Glc'	48	TimeCourse2	wttc24	WT	beaker	1	9.35	905.63	178
'+Fe'	'-Glc'	48	TimeCourse2	wttc24	WT	beaker	3.174157303	9.46	905.74	178
'+Fe'	'-Glc'	48	TimeCourse2	wttc24	WT	beaker	3.45505618	9.57	905.85	178
'+Fe'	'-Glc'	48	TimeCourse2	wttc24	WT	beaker	3.483146067	9.68	905.96	178
'+Fe'	'-Glc'	48	TimeCourse2	wttc24	WT	beaker	3.483146067	9.79	906.07	178
'+Fe'	'-Glc'	48	TimeCourse2	wttc24	WT	beaker	3.449438202	9.9	906.18	178
'+Fe'	'-Glc'	48	TimeCourse2	wttc24	WT	beaker	2.219101124	10.01	906.29	178
'+Fe'	'-Glc'	48	TimeCourse2	wttc24	WT	beaker	1.971910112	10.12	906.4	178
'+Fe'	'-Glc'	48	TimeCourse2	wttc24	WT	beaker	1.865168539	10.23	906.51	178
'+Fe'	'-Glc'	48	TimeCourse2	wttc24	WT	beaker	1.724719101	10.34	906.62	178
'+Fe'	'-Glc'	48	TimeCourse2	wttc24	WT	beaker	1.668539326	10.45	906.73	178
'+Fe'	'-Glc'	48	TimeCourse2	wttc24	WT	beaker	1.528089888	10.56	906.84	178
'+Fe'	'-Glc'	48	TimeCourse2	wttc24	WT	beaker	1.578651685	10.67	906.95	178
'+Fe'	'-Glc'	48	TimeCourse2	wttc24	WT	beaker	1.471910112	10.78	907.06	178
'+Fe'	'-Glc'	48	TimeCourse2	wttc24	WT	beaker	1.516853933	10.89	907.17	178
'+Fe'	'-Glc'	48	TimeCourse2	wttc24	WT	beaker	1.41011236	11	907.28	178
'+Fe'	'-Glc'	48	TimeCourse2	wttc24	WT	beaker	1.52247191	11.11	907.39	178
'+Fe'	'-Glc'	48	TimeCourse2	wttc24	WT	beaker	1.342696629	11.22	907.5	178
'+Fe'	'-Glc'	48	TimeCourse2	wttc24	WT	beaker	1.348314607	11.33	907.61	178
'+Fe'	'-Glc'	48	TimeCourse2	wttc24	WT	beaker	1.342696629	11.44	907.72	178
'+Fe'	'-Glc'	48	TimeCourse2	wttc24	WT	beaker	1.359550562	11.55	907.83	178
'+Fe'	'-Glc'	48	TimeCourse2	wttc24	WT	beaker	1.269662921	11.66	907.94	178
'+Fe'	'-Glc'	48	TimeCourse2	wttc24	WT	beaker	1.331460674	11.77	908.05	178
'+Fe'	'-Glc'	48	TimeCourse2	wttc24	WT	beaker	1.297752809	11.88	908.16	178
'+Fe'	'-Glc'	48	TimeCourse2	wttc24	WT	beaker	1.252808989	11.99	908.27	178
'+Fe'	'-Glc'	48	TimeCourse2	wttc24	WT	beaker	1.235955056	12.1	908.38	178
'+Fe'	'-Glc'	48	TimeCourse2	wttc24	WT	beaker	0.853932584	12.21	908.49	178
'+Fe'	'-Glc'	48	TimeCourse2	wttc24	WT	beaker	0.393258427	12.32	908.6	178
'+Fe'	'-Glc'	48	TimeCourse2	wttc24	WT	beaker	0.073033708	12.43	908.71	178
'+Fe'	'+Glc'	48	TimeCourse2	wttc25	WT	beaker	0.203703704	-10.34	374.44	54
'+Fe'	'+Glc'	48	TimeCourse2	wttc25	WT	beaker	0.333333333	-10.23	374.55	54
'+Fe'	'+Glc'	48	TimeCourse2	wttc25	WT	beaker	0.203703704	-10.12	374.66	54
'+Fe'	'+Glc'	48	TimeCourse2	wttc25	WT	beaker	0.981481481	-10.01	374.77	54
'+Fe'	'+Glc'	48	TimeCourse2	wttc25	WT	beaker	0.759259259	-9.9	374.88	54
'+Fe'	'+Glc'	48	TimeCourse2	wttc25	WT	beaker	0.981481481	-9.79	374.99	54
'+Fe'	'+Glc'	48	TimeCourse2	wttc25	WT	beaker	0.888888889	-9.68	375.1	54
'+Fe'	'+Glc'	48	TimeCourse2	wttc25	WT	beaker	0.759259259	-9.57	375.21	54
'+Fe'	'+Glc'	48	TimeCourse2	wttc25	WT	beaker	0.87037037	-9.46	375.32	54
'+Fe'	'+Glc'	48	TimeCourse2	wttc25	WT	beaker	0.685185185	-9.35	375.43	54
'+Fe'	'+Glc'	48	TimeCourse2	wttc25	WT	beaker	0.425925926	-9.24	375.54	54
'+Fe'	'+Glc'	48	TimeCourse2	wttc25	WT	beaker	0.87037037	-9.13	375.65	54
'+Fe'	'+Glc'	48	TimeCourse2	wttc25	WT	beaker	0.851851852	-9.02	375.76	54
'+Fe'	'+Glc'	48	TimeCourse2	wttc25	WT	beaker	1.037037037	-8.91	375.87	54
'+Fe'	'+Glc'	48	TimeCourse2	wttc25	WT	beaker	0.907407407	-8.8	375.98	54
'+Fe'	'+Glc'	48	TimeCourse2	wttc25	WT	beaker	1	-8.69	376.09	54
'+Fe'	'+Glc'	48	TimeCourse2	wttc25	WT	beaker	1.148148148	-8.58	376.2	54
'+Fe'	'+Glc'	48	TimeCourse2	wttc25	WT	beaker	1.166666667	-8.47	376.31	54
'+Fe'	'+Glc'	48	TimeCourse2	wttc25	WT	beaker	1.055555556	-8.36	376.42	54
'+Fe'	'+Glc'	48	TimeCourse2	wttc25	WT	beaker	1	-8.25	376.53	54
'+Fe'	'+Glc'	48	TimeCourse2	wttc25	WT	beaker	1.277777778	-8.14	376.64	54
'+Fe'	'+Glc'	48	TimeCourse2	wttc25	WT	beaker	1.018518519	-8.03	376.75	54
'+Fe'	'+Glc'	48	TimeCourse2	wttc25	WT	beaker	1.166666667	-7.92	376.86	54
'+Fe'	'+Glc'	48	TimeCourse2	wttc25	WT	beaker	0.981481481	-7.81	376.97	54
'+Fe'	'+Glc'	48	TimeCourse2	wttc25	WT	beaker	1.092592593	-7.7	377.08	54
'+Fe'	'+Glc'	48	TimeCourse2	wttc25	WT	beaker	1.111111111	-7.59	377.19	54
'+Fe'	'+Glc'	48	TimeCourse2	wttc25	WT	beaker	0.814814815	-7.48	377.3	54
'+Fe'	'+Glc'	48	TimeCourse2	wttc25	WT	beaker	1.074074074	-7.37	377.41	54
'+Fe'	'+Glc'	48	TimeCourse2	wttc25	WT	beaker	1.222222222	-7.26	377.52	54
'+Fe'	'+Glc'	48	TimeCourse2	wttc25	WT	beaker	1.018518519	-7.15	377.63	54
'+Fe'	'+Glc'	48	TimeCourse2	wttc25	WT	beaker	1.111111111	-7.04	377.74	54
'+Fe'	'+Glc'	48	TimeCourse2	wttc25	WT	beaker	0.907407407	-6.93	377.85	54
'+Fe'	'+Glc'	48	TimeCourse2	wttc25	WT	beaker	1.111111111	-6.82	377.96	54
'+Fe'	'+Glc'	48	TimeCourse2	wttc25	WT	beaker	0.944444444	-6.71	378.07	54
'+Fe'	'+Glc'	48	TimeCourse2	wttc25	WT	beaker	1	-6.6	378.18	54
'+Fe'	'+Glc'	48	TimeCourse2	wttc25	WT	beaker	1.166666667	-6.49	378.29	54
'+Fe'	'+Glc'	48	TimeCourse2	wttc25	WT	beaker	0.944444444	-6.38	378.4	54
'+Fe'	'+Glc'	48	TimeCourse2	wttc25	WT	beaker	1.166666667	-6.27	378.51	54
'+Fe'	'+Glc'	48	TimeCourse2	wttc25	WT	beaker	0.87037037	-6.16	378.62	54
'+Fe'	'+Glc'	48	TimeCourse2	wttc25	WT	beaker	1.055555556	-6.05	378.73	54
'+Fe'	'+Glc'	48	TimeCourse2	wttc25	WT	beaker	0.944444444	-5.94	378.84	54
'+Fe'	'+Glc'	48	TimeCourse2	wttc25	WT	beaker	0.851851852	-5.83	378.95	54
'+Fe'	'+Glc'	48	TimeCourse2	wttc25	WT	beaker	1.185185185	-5.72	379.06	54
'+Fe'	'+Glc'	48	TimeCourse2	wttc25	WT	beaker	0.981481481	-5.61	379.17	54
'+Fe'	'+Glc'	48	TimeCourse2	wttc25	WT	beaker	0.962962963	-5.5	379.28	54
'+Fe'	'+Glc'	48	TimeCourse2	wttc25	WT	beaker	0.87037037	-5.39	379.39	54
'+Fe'	'+Glc'	48	TimeCourse2	wttc25	WT	beaker	0.87037037	-5.28	379.5	54
'+Fe'	'+Glc'	48	TimeCourse2	wttc25	WT	beaker	0.925925926	-5.17	379.61	54
'+Fe'	'+Glc'	48	TimeCourse2	wttc25	WT	beaker	0.944444444	-5.06	379.72	54
'+Fe'	'+Glc'	48	TimeCourse2	wttc25	WT	beaker	0.740740741	-4.95	379.83	54
'+Fe'	'+Glc'	48	TimeCourse2	wttc25	WT	beaker	1.055555556	-4.84	379.94	54
'+Fe'	'+Glc'	48	TimeCourse2	wttc25	WT	beaker	0.703703704	-4.73	380.05	54
'+Fe'	'+Glc'	48	TimeCourse2	wttc25	WT	beaker	1	-4.62	380.16	54
'+Fe'	'+Glc'	48	TimeCourse2	wttc25	WT	beaker	0.833333333	-4.51	380.27	54
'+Fe'	'+Glc'	48	TimeCourse2	wttc25	WT	beaker	1.037037037	-4.4	380.38	54
'+Fe'	'+Glc'	48	TimeCourse2	wttc25	WT	beaker	1.12962963	-4.29	380.49	54
'+Fe'	'+Glc'	48	TimeCourse2	wttc25	WT	beaker	0.907407407	-4.18	380.6	54
'+Fe'	'+Glc'	48	TimeCourse2	wttc25	WT	beaker	1.055555556	-4.07	380.71	54
'+Fe'	'+Glc'	48	TimeCourse2	wttc25	WT	beaker	0.925925926	-3.96	380.82	54
'+Fe'	'+Glc'	48	TimeCourse2	wttc25	WT	beaker	0.981481481	-3.85	380.93	54
'+Fe'	'+Glc'	48	TimeCourse2	wttc25	WT	beaker	0.962962963	-3.74	381.04	54
'+Fe'	'+Glc'	48	TimeCourse2	wttc25	WT	beaker	0.888888889	-3.63	381.15	54
'+Fe'	'+Glc'	48	TimeCourse2	wttc25	WT	beaker	0.888888889	-3.52	381.26	54
'+Fe'	'+Glc'	48	TimeCourse2	wttc25	WT	beaker	0.981481481	-3.41	381.37	54
'+Fe'	'+Glc'	48	TimeCourse2	wttc25	WT	beaker	1.092592593	-3.3	381.48	54
'+Fe'	'+Glc'	48	TimeCourse2	wttc25	WT	beaker	1.12962963	-3.19	381.59	54
'+Fe'	'+Glc'	48	TimeCourse2	wttc25	WT	beaker	1.277777778	-3.08	381.7	54
'+Fe'	'+Glc'	48	TimeCourse2	wttc25	WT	beaker	1.018518519	-2.97	381.81	54
'+Fe'	'+Glc'	48	TimeCourse2	wttc25	WT	beaker	0.944444444	-2.86	381.92	54
'+Fe'	'+Glc'	48	TimeCourse2	wttc25	WT	beaker	0.814814815	-2.75	382.03	54
'+Fe'	'+Glc'	48	TimeCourse2	wttc25	WT	beaker	0.833333333	-2.64	382.14	54
'+Fe'	'+Glc'	48	TimeCourse2	wttc25	WT	beaker	0.87037037	-2.53	382.25	54
'+Fe'	'+Glc'	48	TimeCourse2	wttc25	WT	beaker	0.981481481	-2.42	382.36	54
'+Fe'	'+Glc'	48	TimeCourse2	wttc25	WT	beaker	0.740740741	-2.31	382.47	54
'+Fe'	'+Glc'	48	TimeCourse2	wttc25	WT	beaker	0.851851852	-2.2	382.58	54
'+Fe'	'+Glc'	48	TimeCourse2	wttc25	WT	beaker	0.925925926	-2.09	382.69	54
'+Fe'	'+Glc'	48	TimeCourse2	wttc25	WT	beaker	0.925925926	-1.98	382.8	54
'+Fe'	'+Glc'	48	TimeCourse2	wttc25	WT	beaker	0.777777778	-1.87	382.91	54
'+Fe'	'+Glc'	48	TimeCourse2	wttc25	WT	beaker	0.962962963	-1.76	383.02	54
'+Fe'	'+Glc'	48	TimeCourse2	wttc25	WT	beaker	1.055555556	-1.65	383.13	54
'+Fe'	'+Glc'	48	TimeCourse2	wttc25	WT	beaker	1.12962963	-1.54	383.24	54
'+Fe'	'+Glc'	48	TimeCourse2	wttc25	WT	beaker	0.907407407	-1.43	383.35	54
'+Fe'	'+Glc'	48	TimeCourse2	wttc25	WT	beaker	0.981481481	-1.32	383.46	54
'+Fe'	'+Glc'	48	TimeCourse2	wttc25	WT	beaker	0.944444444	-1.21	383.57	54
'+Fe'	'+Glc'	48	TimeCourse2	wttc25	WT	beaker	1.018518519	-1.1	383.68	54
'+Fe'	'+Glc'	48	TimeCourse2	wttc25	WT	beaker	1	-0.99	383.79	54
'+Fe'	'+Glc'	48	TimeCourse2	wttc25	WT	beaker	1.222222222	-0.88	383.9	54
'+Fe'	'+Glc'	48	TimeCourse2	wttc25	WT	beaker	1.055555556	-0.77	384.01	54
'+Fe'	'+Glc'	48	TimeCourse2	wttc25	WT	beaker	0.87037037	-0.66	384.12	54
'+Fe'	'+Glc'	48	TimeCourse2	wttc25	WT	beaker	0.574074074	-0.55	384.23	54
'+Fe'	'+Glc'	48	TimeCourse2	wttc25	WT	beaker	0.981481481	-0.44	384.34	54
'+Fe'	'+Glc'	48	TimeCourse2	wttc25	WT	beaker	0.759259259	-0.33	384.45	54
'+Fe'	'+Glc'	48	TimeCourse2	wttc25	WT	beaker	1.185185185	-0.22	384.56	54
'+Fe'	'+Glc'	48	TimeCourse2	wttc25	WT	beaker	1.055555556	-0.11	384.67	54
'+Fe'	'+Glc'	48	TimeCourse2	wttc25	WT	beaker	0.851851852	0	384.78	54
'+Fe'	'+Glc'	48	TimeCourse2	wttc25	WT	beaker	0.851851852	0.11	384.89	54
'+Fe'	'+Glc'	48	TimeCourse2	wttc25	WT	beaker	0.981481481	0.22	385	54
'+Fe'	'+Glc'	48	TimeCourse2	wttc25	WT	beaker	0.944444444	0.33	385.11	54
'+Fe'	'+Glc'	48	TimeCourse2	wttc25	WT	beaker	0.740740741	0.44	385.22	54
'+Fe'	'+Glc'	48	TimeCourse2	wttc25	WT	beaker	0.925925926	0.55	385.33	54
'+Fe'	'+Glc'	48	TimeCourse2	wttc25	WT	beaker	0.87037037	0.66	385.44	54
'+Fe'	'+Glc'	48	TimeCourse2	wttc25	WT	beaker	1.111111111	0.77	385.55	54
'+Fe'	'+Glc'	48	TimeCourse2	wttc25	WT	beaker	1.018518519	0.88	385.66	54
'+Fe'	'+Glc'	48	TimeCourse2	wttc25	WT	beaker	0.944444444	0.99	385.77	54
'+Fe'	'+Glc'	48	TimeCourse2	wttc25	WT	beaker	0.833333333	1.1	385.88	54
'+Fe'	'+Glc'	48	TimeCourse2	wttc25	WT	beaker	1	1.21	385.99	54
'+Fe'	'+Glc'	48	TimeCourse2	wttc25	WT	beaker	3.37037037	1.32	386.1	54
'+Fe'	'+Glc'	48	TimeCourse2	wttc25	WT	beaker	3.833333333	1.43	386.21	54
'+Fe'	'+Glc'	48	TimeCourse2	wttc25	WT	beaker	3.833333333	1.54	386.32	54
'+Fe'	'+Glc'	48	TimeCourse2	wttc25	WT	beaker	3.851851852	1.65	386.43	54
'+Fe'	'+Glc'	48	TimeCourse2	wttc25	WT	beaker	3.907407407	1.76	386.54	54
'+Fe'	'+Glc'	48	TimeCourse2	wttc25	WT	beaker	2.148148148	1.87	386.65	54
'+Fe'	'+Glc'	48	TimeCourse2	wttc25	WT	beaker	1.666666667	1.98	386.76	54
'+Fe'	'+Glc'	48	TimeCourse2	wttc25	WT	beaker	1.518518519	2.09	386.87	54
'+Fe'	'+Glc'	48	TimeCourse2	wttc25	WT	beaker	1.277777778	2.2	386.98	54
'+Fe'	'+Glc'	48	TimeCourse2	wttc25	WT	beaker	1.62962963	2.31	387.09	54
'+Fe'	'+Glc'	48	TimeCourse2	wttc25	WT	beaker	1.444444444	2.42	387.2	54
'+Fe'	'+Glc'	48	TimeCourse2	wttc25	WT	beaker	1.5	2.53	387.31	54
'+Fe'	'+Glc'	48	TimeCourse2	wttc25	WT	beaker	1.407407407	2.64	387.42	54
'+Fe'	'+Glc'	48	TimeCourse2	wttc25	WT	beaker	1.388888889	2.75	387.53	54
'+Fe'	'+Glc'	48	TimeCourse2	wttc25	WT	beaker	0.925925926	2.86	387.64	54
'+Fe'	'+Glc'	48	TimeCourse2	wttc25	WT	beaker	1.574074074	2.97	387.75	54
'+Fe'	'+Glc'	48	TimeCourse2	wttc25	WT	beaker	1.203703704	3.08	387.86	54
'+Fe'	'+Glc'	48	TimeCourse2	wttc25	WT	beaker	1.333333333	3.19	387.97	54
'+Fe'	'+Glc'	48	TimeCourse2	wttc25	WT	beaker	1.111111111	3.3	388.08	54
'+Fe'	'+Glc'	48	TimeCourse2	wttc25	WT	beaker	1.111111111	3.41	388.19	54
'+Fe'	'+Glc'	48	TimeCourse2	wttc25	WT	beaker	0.888888889	3.52	388.3	54
'+Fe'	'+Glc'	48	TimeCourse2	wttc25	WT	beaker	0.925925926	3.63	388.41	54
'+Fe'	'+Glc'	48	TimeCourse2	wttc25	WT	beaker	0.981481481	3.74	388.52	54
'+Fe'	'+Glc'	48	TimeCourse2	wttc25	WT	beaker	1.111111111	3.85	388.63	54
'+Fe'	'+Glc'	48	TimeCourse2	wttc25	WT	beaker	1.12962963	3.96	388.74	54
'+Fe'	'+Glc'	48	TimeCourse2	wttc25	WT	beaker	1.166666667	4.07	388.85	54
'+Fe'	'+Glc'	48	TimeCourse2	wttc25	WT	beaker	1.240740741	4.18	388.96	54
'+Fe'	'+Glc'	48	TimeCourse2	wttc25	WT	beaker	1.055555556	4.29	389.07	54
'+Fe'	'+Glc'	48	TimeCourse2	wttc25	WT	beaker	0.944444444	4.4	389.18	54
'+Fe'	'+Glc'	48	TimeCourse2	wttc25	WT	beaker	1.12962963	4.51	389.29	54
'+Fe'	'+Glc'	48	TimeCourse2	wttc25	WT	beaker	1.203703704	4.62	389.4	54
'+Fe'	'+Glc'	48	TimeCourse2	wttc25	WT	beaker	1.037037037	4.73	389.51	54
'+Fe'	'+Glc'	48	TimeCourse2	wttc25	WT	beaker	1.092592593	4.84	389.62	54
'+Fe'	'+Glc'	48	TimeCourse2	wttc25	WT	beaker	1.148148148	4.95	389.73	54
'+Fe'	'+Glc'	48	TimeCourse2	wttc25	WT	beaker	0.888888889	5.06	389.84	54
'+Fe'	'+Glc'	48	TimeCourse2	wttc25	WT	beaker	0.944444444	5.17	389.95	54
'+Fe'	'+Glc'	48	TimeCourse2	wttc25	WT	beaker	0.981481481	5.28	390.06	54
'+Fe'	'+Glc'	48	TimeCourse2	wttc25	WT	beaker	0.925925926	5.39	390.17	54
'+Fe'	'+Glc'	48	TimeCourse2	wttc25	WT	beaker	1.203703704	5.5	390.28	54
'+Fe'	'+Glc'	48	TimeCourse2	wttc25	WT	beaker	1.148148148	5.61	390.39	54
'+Fe'	'+Glc'	48	TimeCourse2	wttc25	WT	beaker	1.037037037	5.72	390.5	54
'+Fe'	'+Glc'	48	TimeCourse2	wttc25	WT	beaker	1	5.83	390.61	54
'+Fe'	'+Glc'	48	TimeCourse2	wttc25	WT	beaker	1.074074074	5.94	390.72	54
'+Fe'	'+Glc'	48	TimeCourse2	wttc25	WT	beaker	1.055555556	6.05	390.83	54
'+Fe'	'+Glc'	48	TimeCourse2	wttc25	WT	beaker	1.037037037	6.16	390.94	54
'+Fe'	'+Glc'	48	TimeCourse2	wttc25	WT	beaker	0.851851852	6.27	391.05	54
'+Fe'	'+Glc'	48	TimeCourse2	wttc25	WT	beaker	1.074074074	6.38	391.16	54
'+Fe'	'+Glc'	48	TimeCourse2	wttc25	WT	beaker	1.166666667	6.49	391.27	54
'+Fe'	'+Glc'	48	TimeCourse2	wttc25	WT	beaker	1	6.6	391.38	54
'+Fe'	'+Glc'	48	TimeCourse2	wttc25	WT	beaker	0.666666667	6.71	391.49	54
'+Fe'	'+Glc'	48	TimeCourse2	wttc25	WT	beaker	0.888888889	6.82	391.6	54
'+Fe'	'+Glc'	48	TimeCourse2	wttc25	WT	beaker	0.907407407	6.93	391.71	54
'+Fe'	'+Glc'	48	TimeCourse2	wttc25	WT	beaker	1.148148148	7.04	391.82	54
'+Fe'	'+Glc'	48	TimeCourse2	wttc25	WT	beaker	1.055555556	7.15	391.93	54
'+Fe'	'+Glc'	48	TimeCourse2	wttc25	WT	beaker	1.259259259	7.26	392.04	54
'+Fe'	'+Glc'	48	TimeCourse2	wttc25	WT	beaker	0.925925926	7.37	392.15	54
'+Fe'	'+Glc'	48	TimeCourse2	wttc25	WT	beaker	0.944444444	7.48	392.26	54
'+Fe'	'+Glc'	48	TimeCourse2	wttc25	WT	beaker	1.111111111	7.59	392.37	54
'+Fe'	'+Glc'	48	TimeCourse2	wttc25	WT	beaker	1.092592593	7.7	392.48	54
'+Fe'	'+Glc'	48	TimeCourse2	wttc25	WT	beaker	0.851851852	7.81	392.59	54
'+Fe'	'+Glc'	48	TimeCourse2	wttc25	WT	beaker	0.925925926	7.92	392.7	54
'+Fe'	'+Glc'	48	TimeCourse2	wttc25	WT	beaker	0.851851852	8.03	392.81	54
'+Fe'	'+Glc'	48	TimeCourse2	wttc25	WT	beaker	1.277777778	8.14	392.92	54
'+Fe'	'+Glc'	48	TimeCourse2	wttc25	WT	beaker	1.092592593	8.25	393.03	54
'+Fe'	'+Glc'	48	TimeCourse2	wttc25	WT	beaker	0.962962963	8.36	393.14	54
'+Fe'	'+Glc'	48	TimeCourse2	wttc25	WT	beaker	1.12962963	8.47	393.25	54
'+Fe'	'+Glc'	48	TimeCourse2	wttc25	WT	beaker	1.055555556	8.58	393.36	54
'+Fe'	'+Glc'	48	TimeCourse2	wttc25	WT	beaker	1.018518519	8.69	393.47	54
'+Fe'	'+Glc'	48	TimeCourse2	wttc25	WT	beaker	1.092592593	8.8	393.58	54
'+Fe'	'+Glc'	48	TimeCourse2	wttc25	WT	beaker	1.018518519	8.91	393.69	54
'+Fe'	'+Glc'	48	TimeCourse2	wttc25	WT	beaker	0.981481481	9.02	393.8	54
'+Fe'	'+Glc'	48	TimeCourse2	wttc25	WT	beaker	0.944444444	9.13	393.91	54
'+Fe'	'+Glc'	48	TimeCourse2	wttc25	WT	beaker	0.962962963	9.24	394.02	54
'+Fe'	'+Glc'	48	TimeCourse2	wttc25	WT	beaker	0.851851852	9.35	394.13	54
'+Fe'	'+Glc'	48	TimeCourse2	wttc25	WT	beaker	0.814814815	9.46	394.24	54
'+Fe'	'+Glc'	48	TimeCourse2	wttc25	WT	beaker	0.851851852	9.57	394.35	54
'+Fe'	'+Glc'	48	TimeCourse2	wttc25	WT	beaker	1.074074074	9.68	394.46	54
'+Fe'	'+Glc'	48	TimeCourse2	wttc25	WT	beaker	0.759259259	9.79	394.57	54
'+Fe'	'+Glc'	48	TimeCourse2	wttc25	WT	beaker	0.833333333	9.9	394.68	54
'+Fe'	'+Glc'	48	TimeCourse2	wttc25	WT	beaker	1.055555556	10.01	394.79	54
'+Fe'	'+Glc'	48	TimeCourse2	wttc25	WT	beaker	1.037037037	10.12	394.9	54
'+Fe'	'+Glc'	48	TimeCourse2	wttc25	WT	beaker	0.518518519	10.23	395.01	54
'+Fe'	'+Glc'	48	TimeCourse2	wttc25	WT	beaker	0.203703704	10.34	395.12	54
