# Supplementary material for: Iron rescues glucose-mediated photosynthesis repression during lipid accumulation in the green alga Chromochloris zofingiensis
Source: Nat Commun. 2024 Jul 18;15:6046. doi: 10.1038/s41467-024-50170-x (PMC11258321; doi:10.1038/s41467-024-50170-x)
Supplement: Supplementary file 14 — Source Data [file 41467_2024_50170_MOESM14_ESM.zip › SourceData_Jeffers2024/Suppl_Fig11_sourcedata.csv]

#Source Data Supplementary Fig. 11. log2FC response of the de novo fatty acid synthesis pathway in C.zofingiensis vs. C. reinhardtii to different stimul. Each row is the ortholog version in each organism (all pathway members all predicted one-to-one orthologs) followed by each versions transcriptional response in the the three described transcriptome time courses
					# Chromochloris zofingiensis Nitrogen Deprivation Transcriptome (Liu et al 2019). Values are log2FC (N deprivation/0h TimePoint). Numbers refer to hours after N deprivation					# Chromochloris zofingiensis Glc addition Transcriptome (Roth et al 2019a). Values are log2FC (+Glc addition/Non-Treated Control at same time point). Numbers refer to hours after treatment				# Chlamydomonas reinhardtii Nitrogen Deprivation Transcriptome (Schmollinger et al 2014). Values are log2FC (N deprivation/0h TimePoint). Numbers refer to hours after N deprivation
Name	Cz_GeneID	Cr_GeneID	Row	Orthogroup	CzND3	CzND6	CzND12	CzND24	CzGlc_0.5	CzGlc_1	CzGlc_3	CzGlc_6	CzGlc_12	CrND_2	CrND_8	CrND_12	CrND_24	CrND_48
ACS1	Cz12g10100	Cre07.g353450	1494	OG0002323	3.075827569	2.580651606	2.326365868	1.779808182	1.961816806	2.584962501	0.59724083	0.197939378	0.430634354	-1.295987344	-0.741292283	-0.485782653	-0.477620785	-1.060991785
PDH2	Cz01g37230	Cre03.g194200	2360	OG0003790	2.665823008	2.710158833	2.487764311	1.242071817	0.641216072	1.425098417	3.179219893	3.352407343	3.185655615	-1.695993813	-2.717412797	-2.736028475	-1.89080999	-2.091922489
PDC2	Cz03g08090	Cre02.g099850	2877	OG0004915	2.975570122	3.148265218	2.864999047	1.360892352	0.679692994	1.252182422	3.194066937	3.146877464	3.169354021	-0.811120114	-1.06276361	-1.214475808	-0.800165657	-0.981320045
DLD2	Cz07g16120	Cre01.g016514	1788	OG0002762	2.785285684	2.760982371	2.471842848	1.09582252	0.259951723	1.126239997	3.046913198	3.376567727	2.919470452	-1.520627859	-3.174632004	-3.132811828	-4.35520425	-4.174632004
DLA2	Cz05g28130	Cre03.g158900	1218	OG0001860	3.013254836	3.227321404	2.708705753	1.197903052	0.559464503	0.925953649	3.039466036	3.351679542	3.934044647	-2.032125282	-3.243454037	-3.883457901	-2.532960654	-2.585777353
ACX1	Cz02g17060	Cre12.g484000	1855	OG0002971	2.597800301	2.765699891	2.520095949	1.309842851	1.953491008	2.470272566	3.572384435	3.737971107	3.960491609	-0.937793577	-1.373269968	-1.631301215	-1.512206158	-1.692515642
ACX2	Cz02g12030	Cre12.g519100	3331	OG0005542	2.468381701	2.616190524	2.337505527	1.093794394	1.576530595	2.164875311	3.280863752	3.362325327	3.588213646	-1.041046724	-1.307833265	-0.826706575	-1.018326648	-0.995958835
BCC1	Cz03g28270	Cre17.g715250	2948	OG0004991	2.76108825	3.052270635	2.590370944	1.416201325	1.261963306	1.991140023	3.285279723	3.858094312	4.244342805	-1.178077936	-2.323407024	-2.391578526	-2.054220391	-2.155950278
BCC2	Cz06g20040	Cre01.g037850	4704	OG0008631	2.81202365	3.01823851	2.658321234	1.580635716	0.62985511	1.213244039	3.390891927	4.103661326	4.173200133	-1.607479937	-2.355292914	-2.653597404	-2.30710938	-2.27843699
BCR1	Cz13g10110	Cre08.g359350	4232	OG0007363	2.936242363	3.007843753	2.836842806	1.107262291	0.489754194	1.365694899	4.039159164	4.381176005	4.434680675	-1.140016363	-1.826308775	-1.809914337	-1.664282932	-1.923490949
ACP2	Cz09g30220	Cre13.g577100	494	OG0000771	2.155423543	2.293319646	1.988585297	0.920912724	0.480305788	0.913424371	3.277733449	3.499088099	3.607296353	-0.995876362	-1.508756369	-1.657668293	-0.97202692	-1.310554873
MCT1	Cz13g05150	Cre14.g621650	4354	OG0007493	3.827326062	4.037431949	3.653292286	1.659237228	0.446494931	1.340802543	4.046196684	4.40227895	4.579894655	-0.205478336	-1.17966915	-2.145293571	-3.913228143	-2.97581268
KAS1	Cz02g14160	Cre11.g467723	523	OG0000808	3.63607801	3.799015627	3.419940481	1.717908382	0.665132849	1.560087832	3.878154068	4.198914614	4.1834935	-1.969626351	-2.993873897	-2.876516947	-2.581896198	-2.671945802
KAS2	UNPLg00257	Cre07.g335300	522	OG0000808	2.823568335	3.032109796	2.785136265	1.466537687	1.459753829	2.483683932	3.552749057	3.963687759	3.598347441	-1.923076023	-2.923076023	-2.755619277	-2.437649196	-3.623515741
KAS3	Cz18g03070	Cre04.g216950	2303	OG0003683	2.573063673	2.799286682	2.375294936	1.082020244	1.723241876	2.399406848	3.34153638	4.010336245	3.787748346	-2.298523491	-2.960107273	-2.858823937	-2.21790503	-2.810729649
KAR1	Cz01g34370	Cre03.g172000	1517	OG0002345	3.275043587	3.446617264	2.97004755	1.563967773	0.847643781	1.715294369	3.927900178	3.911839812	3.837960255	-1.107294013	-2.962096098	-3.387401932	-2.321928095	-2.387401932
KAR1	Cz10g18200	Cre03.g213313	6472	OG0020849	-0.02561382	-0.028712061	-0.279793049	0.076961982	0.403896942	0.094636874	-0.584962501	-0.442943496	0.014213859	-0.627341103	-0.247927513	-0.168976172	-0.471823525	-0.409984272
HAD1	Cz01g09160	Cre03.g208050	1645	OG0002622	3.093457127	3.346556968	2.870798285	1.31006164	0.084888898	0.73977591	3.096736291	3.304769973	3.246863657	-0.816142939	-2.216563343	-2.711328034	-2.027801699	-1.964559265
ENR1	Cz11g20040	Cre06.g294950	1569	OG0002396	2.60846785	2.789575097	2.325630754	0.784027475	0.388012718	0.907697096	3.40946915	3.637851293	3.681314812	-0.582393141	-1.340694072	-1.802434329	-1.144119235	-1.524526647
SAD1	Cz04g09090	Cre17.g701700	444	OG0000704	2.421202292	2.814403259	2.994541581	2.343876708	1.214578758	2.181962795	3.59842292	3.482954771	3.666791689	-0.492225505	-0.595080263	-1.084944449	-1.146514076	-1.138420394
FAT1	Cz04g05080	Cre06.g256750	2444	OG0004119	2.506471374	2.820457556	2.743721585	1.941862628	1.769141486	2.236166159	2.554860469	2.372989608	2.704156034	0.129041945	0.476965248	0.383047385	0.626541604	-0.523034752
