# Supplementary material for: Iron rescues glucose-mediated photosynthesis repression during lipid accumulation in the green alga Chromochloris zofingiensis
Source: Nat Commun. 2024 Jul 18;15:6046. doi: 10.1038/s41467-024-50170-x (PMC11258321; doi:10.1038/s41467-024-50170-x)
Supplement: Supplementary file 14 — Source Data [file 41467_2024_50170_MOESM14_ESM.zip › SourceData_Jeffers2024/Suppl_Fig10c_sourcedata.csv]

#Source Data Supplementary Fig. 10c. Previously published (H<9a>hner et al. 2013) log2foldchange abundance of C. reinhardtii thiamine pathway or methionine synthase proteins in low iron (0.1<b5>M) vs. replete iron ( 18<b5>M), across different suborganellar extracts chloroplast (CP), mitochondrion (MT) and whole cell (WC)) and acetate treatments,
Name	geneID	Organelle	TrophicState	FC	Ace
CrMETE	Cre03.g180750	CP	PA	-0.686333333	'-Acetate'
CrMETE	Cre03.g180750	CP	PH	-0.232333333	'+Acetate'
CrMETE	Cre03.g180750	MT	PH	-3.947	'+Acetate'
CrMETE	Cre03.g180750	WC	PA	-0.010333333	'-Acetate'
CrMETE	Cre03.g180750	WC	PH	-0.623333333	'+Acetate'
CrTHI4	Cre04.g214150	CP	PA	-0.833666667	'-Acetate'
CrTHI4	Cre04.g214150	CP	PH	-0.699	'+Acetate'
CrTHI4	Cre04.g214150	MT	PH	-5.12	'+Acetate'
CrTHI4	Cre04.g214150	WC	PA	-0.26	'-Acetate'
CrTHI4	Cre04.g214150	WC	PH	-2.596	'+Acetate'
CrTHIC	Cre05.g240850	CP	PA	-0.652	'-Acetate'
CrTHIC	Cre05.g240850	CP	PH	-0.870666667	'+Acetate'
CrTHIC	Cre05.g240850	MT	PH	NA	'+Acetate'
CrTHIC	Cre05.g240850	WC	PA	-0.484	'-Acetate'
CrTHIC	Cre05.g240850	WC	PH	-0.888333333	'+Acetate'
