# Supplementary material for: Iron rescues glucose-mediated photosynthesis repression during lipid accumulation in the green alga Chromochloris zofingiensis
Source: Nat Commun. 2024 Jul 18;15:6046. doi: 10.1038/s41467-024-50170-x (PMC11258321; doi:10.1038/s41467-024-50170-x)
Supplement: Supplementary file 14 — Source Data [file 41467_2024_50170_MOESM14_ESM.zip › SourceData_Jeffers2024/Suppl_Fig2a_sourcedata.csv]

#Source Data Supplementary Fig. 2a. Normalized frequency (Density Normalized) of cells per each cell diameter group bin (CellDiameter).The frequency per cell diameter is normalized by total mean cell density (cells mL^-1) of each treatment. Relationship of frequency vs. cell diameter is smoothed by the geom_smooth function in R (n = 2-4, see script <d2>GrowthPhenotypePlotting.R<d3> in <ca>https:/…
strain	Fe	Glc	CellDiameter	SmoothPrediction	DensityNormalized
WT	'-Fe'	'-Glc'	2.00366	7953.543815	0.001083122
WT	'-Fe'	'-Glc'	2.254192152	12427.35667	0.00169237
WT	'-Fe'	'-Glc'	2.504724304	16156.48334	0.002200207
WT	'-Fe'	'-Glc'	2.755256456	18527.2233	0.002523056
WT	'-Fe'	'-Glc'	3.005788608	21128.34007	0.002877279
WT	'-Fe'	'-Glc'	3.256320759	27377.34733	0.003728275
WT	'-Fe'	'-Glc'	3.506852911	40657.29424	0.005536752
WT	'-Fe'	'-Glc'	3.757385063	60954.12269	0.008300795
WT	'-Fe'	'-Glc'	4.007917215	83896.46695	0.011425107
WT	'-Fe'	'-Glc'	4.258449367	104827.2867	0.014275488
WT	'-Fe'	'-Glc'	4.508981519	119112.6078	0.016220878
WT	'-Fe'	'-Glc'	4.759513671	124287.145	0.016925551
WT	'-Fe'	'-Glc'	5.010045823	121798.4965	0.016586645
WT	'-Fe'	'-Glc'	5.260577975	113504.7245	0.01545719
WT	'-Fe'	'-Glc'	5.511110127	101263.8914	0.013790221
WT	'-Fe'	'-Glc'	5.761642278	86934.05958	0.01183877
WT	'-Fe'	'-Glc'	6.01217443	72193.19926	0.009831344
WT	'-Fe'	'-Glc'	6.262706582	57732.01175	0.007862005
WT	'-Fe'	'-Glc'	6.513238734	43904.63066	0.005978978
WT	'-Fe'	'-Glc'	6.763770886	31064.90427	0.004230451
WT	'-Fe'	'-Glc'	7.014303038	19566.68089	0.002664611
WT	'-Fe'	'-Glc'	7.26483519	9763.808805	0.001329646
WT	'-Fe'	'-Glc'	7.515367342	2010.136318	0.000273742
WT	'-Fe'	'-Glc'	7.765899494	-3419.111219	-0.000465618
WT	'-Fe'	'-Glc'	8.016431646	-6700.913116	-0.000912537
WT	'-Fe'	'-Glc'	8.266963797	-8173.600428	-0.001113089
WT	'-Fe'	'-Glc'	8.517495949	-8175.703922	-0.001113376
WT	'-Fe'	'-Glc'	8.768028101	-7045.754368	-0.000959498
WT	'-Fe'	'-Glc'	9.018560253	-5122.282533	-0.000697558
WT	'-Fe'	'-Glc'	9.269092405	-2743.819188	-0.000373656
WT	'-Fe'	'-Glc'	9.519624557	-248.8950989	-3.39E-05
WT	'-Fe'	'-Glc'	9.770156709	2023.958964	0.000275625
WT	'-Fe'	'-Glc'	10.02068886	3763.197398	0.000512476
WT	'-Fe'	'-Glc'	10.27122101	4905.557568	0.000668044
WT	'-Fe'	'-Glc'	10.52175316	5521.533159	0.000751928
WT	'-Fe'	'-Glc'	10.77228532	5682.912615	0.000773905
WT	'-Fe'	'-Glc'	11.02281747	5461.484378	0.000743751
WT	'-Fe'	'-Glc'	11.27334962	4929.036892	0.000671241
WT	'-Fe'	'-Glc'	11.52388177	4157.358599	0.000566153
WT	'-Fe'	'-Glc'	11.77441392	3218.237944	0.000438263
WT	'-Fe'	'-Glc'	12.02494608	2183.463368	0.000297346
WT	'-Fe'	'-Glc'	12.27547823	1124.823314	0.00015318
WT	'-Fe'	'-Glc'	12.52601038	114.106227	1.55E-05
WT	'-Fe'	'-Glc'	12.77654253	-776.8994515	-0.000105799
WT	'-Fe'	'-Glc'	13.02707468	-1484.300959	-0.000202134
WT	'-Fe'	'-Glc'	13.27760684	-2000.794257	-0.00027247
WT	'-Fe'	'-Glc'	13.52813899	-2343.763872	-0.000319176
WT	'-Fe'	'-Glc'	13.77867114	-2530.69704	-0.000344633
WT	'-Fe'	'-Glc'	14.02920329	-2579.080994	-0.000351222
WT	'-Fe'	'-Glc'	14.27973544	-2506.40297	-0.000341325
WT	'-Fe'	'-Glc'	14.53026759	-2330.150203	-0.000317322
WT	'-Fe'	'-Glc'	14.78079975	-2067.809926	-0.000281596
WT	'-Fe'	'-Glc'	15.0313319	-1736.869375	-0.000236529
WT	'-Fe'	'-Glc'	15.28186405	-1354.815784	-0.0001845
WT	'-Fe'	'-Glc'	15.5323962	-939.1363883	-0.000127893
WT	'-Fe'	'-Glc'	15.78292835	-507.3184218	-6.91E-05
WT	'-Fe'	'-Glc'	16.03346051	-76.8491195	-1.05E-05
WT	'-Fe'	'-Glc'	16.28399266	334.784284	4.56E-05
WT	'-Fe'	'-Glc'	16.53452481	710.0945542	9.67E-05
WT	'-Fe'	'-Glc'	16.78505696	1031.658863	0.000140492
WT	'-Fe'	'-Glc'	17.03558911	1288.805687	0.000175511
WT	'-Fe'	'-Glc'	17.28612127	1483.449432	0.000202018
WT	'-Fe'	'-Glc'	17.53665342	1618.879735	0.000220461
WT	'-Fe'	'-Glc'	17.78718557	1698.386231	0.000231288
WT	'-Fe'	'-Glc'	18.03771772	1725.258557	0.000234947
WT	'-Fe'	'-Glc'	18.28824987	1702.786347	0.000231887
WT	'-Fe'	'-Glc'	18.53878203	1634.259238	0.000222555
WT	'-Fe'	'-Glc'	18.78931418	1522.966865	0.000207399
WT	'-Fe'	'-Glc'	19.03984633	1372.198863	0.000186867
WT	'-Fe'	'-Glc'	19.29037848	1185.244869	0.000161408
WT	'-Fe'	'-Glc'	19.54091063	965.3945184	0.000131468
WT	'-Fe'	'-Glc'	19.79144278	715.9374465	9.75E-05
WT	'-Fe'	'-Glc'	20.04197494	440.1632891	5.99E-05
WT	'-Fe'	'-Glc'	20.29250709	141.361682	1.93E-05
WT	'-Fe'	'-Glc'	20.54303924	-177.1777393	-2.41E-05
WT	'-Fe'	'-Glc'	20.79357139	-512.165339	-6.97E-05
WT	'-Fe'	'-Glc'	21.04410354	-860.3114814	-0.000117158
WT	'-Fe'	'-Glc'	21.2946357	-1218.326531	-0.000165913
WT	'-Fe'	'-Glc'	21.54516785	-1582.920852	-0.000215564
WT	'-Fe'	'-Glc'	21.7957	-1950.804808	-0.000265663
WT	'+Fe'	'-Glc'	2.00366	3202.304395	0.000444158
WT	'+Fe'	'-Glc'	2.254192152	15465.53425	0.002145061
WT	'+Fe'	'-Glc'	2.504724304	25743.08004	0.003570551
WT	'+Fe'	'-Glc'	2.755256456	32184.30439	0.004463946
WT	'+Fe'	'-Glc'	3.005788608	35209.31836	0.004883513
WT	'+Fe'	'-Glc'	3.256320759	37123.681	0.005149035
WT	'+Fe'	'-Glc'	3.506852911	40256.22371	0.005583517
WT	'+Fe'	'-Glc'	3.757385063	45655.55225	0.006332401
WT	'+Fe'	'-Glc'	4.007917215	52728.18795	0.007313371
WT	'+Fe'	'-Glc'	4.258449367	60772.99354	0.008429181
WT	'+Fe'	'-Glc'	4.508981519	69088.7456	0.009582572
WT	'+Fe'	'-Glc'	4.759513671	76966.12094	0.01067516
WT	'+Fe'	'-Glc'	5.010045823	83681.18223	0.011606535
WT	'+Fe'	'-Glc'	5.260577975	88508.4591	0.012276076
WT	'+Fe'	'-Glc'	5.511110127	90722.48119	0.012583159
WT	'+Fe'	'-Glc'	5.761642278	89597.77815	0.012427164
WT	'+Fe'	'-Glc'	6.01217443	84610.66543	0.011735454
WT	'+Fe'	'-Glc'	6.262706582	76343.65327	0.010588824
WT	'+Fe'	'-Glc'	6.513238734	65756.36233	0.009120372
WT	'+Fe'	'-Glc'	6.763770886	53808.73297	0.007463242
WT	'+Fe'	'-Glc'	7.014303038	41460.70552	0.005750578
WT	'+Fe'	'-Glc'	7.26483519	29672.22033	0.004115521
WT	'+Fe'	'-Glc'	7.515367342	19403.21774	0.002691216
WT	'+Fe'	'-Glc'	7.765899494	11467.13838	0.001590486
WT	'+Fe'	'-Glc'	8.016431646	5834.820717	0.000809286
WT	'+Fe'	'-Glc'	8.266963797	2176.453226	0.000301873
WT	'+Fe'	'-Glc'	8.517495949	161.8522611	2.24E-05
WT	'+Fe'	'-Glc'	8.768028101	-539.1658287	-7.48E-05
WT	'+Fe'	'-Glc'	9.018560253	-256.784693	-3.56E-05
WT	'+Fe'	'-Glc'	9.269092405	678.8120186	9.42E-05
WT	'+Fe'	'-Glc'	9.519624557	1937.440656	0.000268722
WT	'+Fe'	'-Glc'	9.770156709	3188.91757	0.000442301
WT	'+Fe'	'-Glc'	10.02068886	4127.971999	0.000572547
WT	'+Fe'	'-Glc'	10.27122101	4678.549738	0.000648912
WT	'+Fe'	'-Glc'	10.52175316	4888.081336	0.000677974
WT	'+Fe'	'-Glc'	10.77228532	4805.192672	0.000666478
WT	'+Fe'	'-Glc'	11.02281747	4478.509627	0.000621167
WT	'+Fe'	'-Glc'	11.27334962	3956.658079	0.000548786
WT	'+Fe'	'-Glc'	11.52388177	3288.263909	0.00045608
WT	'+Fe'	'-Glc'	11.77441392	2521.952996	0.000349794
WT	'+Fe'	'-Glc'	12.02494608	1706.35122	0.00023667
WT	'+Fe'	'-Glc'	12.27547823	890.0844594	0.000123454
WT	'+Fe'	'-Glc'	12.52601038	121.778595	1.69E-05
WT	'+Fe'	'-Glc'	12.77654253	-549.9404939	-7.63E-05
WT	'+Fe'	'-Glc'	13.02707468	-1081.913221	-0.000150061
WT	'+Fe'	'-Glc'	13.27760684	-1470.157182	-0.00020391
WT	'+Fe'	'-Glc'	13.52813899	-1727.782222	-0.000239642
WT	'+Fe'	'-Glc'	13.77867114	-1867.96929	-0.000259086
WT	'+Fe'	'-Glc'	14.02920329	-1903.899336	-0.00026407
WT	'+Fe'	'-Glc'	14.27973544	-1848.75331	-0.000256421
WT	'+Fe'	'-Glc'	14.53026759	-1715.712163	-0.000237968
WT	'+Fe'	'-Glc'	14.78079975	-1517.956843	-0.00021054
WT	'+Fe'	'-Glc'	15.0313319	-1268.6683	-0.000175964
WT	'+Fe'	'-Glc'	15.28186405	-981.0274853	-0.000136068
WT	'+Fe'	'-Glc'	15.5323962	-668.2153477	-9.27E-05
WT	'+Fe'	'-Glc'	15.78292835	-343.4128371	-4.76E-05
WT	'+Fe'	'-Glc'	16.03346051	-19.80090348	-2.75E-06
WT	'+Fe'	'-Glc'	16.28399266	289.4395033	4.01E-05
WT	'+Fe'	'-Glc'	16.53452481	571.1274335	7.92E-05
WT	'+Fe'	'-Glc'	16.78505696	812.1305105	0.000112642
WT	'+Fe'	'-Glc'	17.03558911	1004.407922	0.000139311
WT	'+Fe'	'-Glc'	17.28612127	1149.410666	0.000159423
WT	'+Fe'	'-Glc'	17.53665342	1249.626883	0.000173323
WT	'+Fe'	'-Glc'	17.78718557	1307.544714	0.000181356
WT	'+Fe'	'-Glc'	18.03771772	1325.652299	0.000183867
WT	'+Fe'	'-Glc'	18.28824987	1306.437778	0.000181202
WT	'+Fe'	'-Glc'	18.53878203	1252.389291	0.000173706
WT	'+Fe'	'-Glc'	18.78931418	1165.994979	0.000161723
WT	'+Fe'	'-Glc'	19.03984633	1049.742983	0.000145599
WT	'+Fe'	'-Glc'	19.29037848	906.1214428	0.000125679
WT	'+Fe'	'-Glc'	19.54091063	737.6184986	0.000102307
WT	'+Fe'	'-Glc'	19.79144278	546.7222909	7.58E-05
WT	'+Fe'	'-Glc'	20.04197494	335.9209601	4.66E-05
WT	'+Fe'	'-Glc'	20.29250709	107.7026467	1.49E-05
WT	'+Fe'	'-Glc'	20.54303924	-135.4445091	-1.88E-05
WT	'+Fe'	'-Glc'	20.79357139	-391.0323668	-5.42E-05
WT	'+Fe'	'-Glc'	21.04410354	-656.572786	-9.11E-05
WT	'+Fe'	'-Glc'	21.2946357	-929.5776264	-0.000128932
WT	'+Fe'	'-Glc'	21.54516785	-1207.558747	-0.000167488
WT	'+Fe'	'-Glc'	21.7957	-1488.028009	-0.000206389
WT	'-Fe'	'+Glc'	2.00366	12845.71086	0.002114129
WT	'-Fe'	'+Glc'	2.254192152	13667.47465	0.002249374
WT	'-Fe'	'+Glc'	2.504724304	14612.6866	0.002404935
WT	'-Fe'	'+Glc'	2.755256456	15776.46655	0.002596468
WT	'-Fe'	'+Glc'	3.005788608	16777.60687	0.002761235
WT	'-Fe'	'+Glc'	3.256320759	16839.39565	0.002771404
WT	'-Fe'	'+Glc'	3.506852911	15196.85	0.002501076
WT	'-Fe'	'+Glc'	3.757385063	11981.24273	0.001971856
WT	'-Fe'	'+Glc'	4.007917215	8473.431196	0.001394545
WT	'-Fe'	'+Glc'	4.258449367	6029.641972	0.00099235
WT	'-Fe'	'+Glc'	4.508981519	5999.155358	0.000987332
WT	'-Fe'	'+Glc'	4.759513671	9078.156456	0.00149407
WT	'-Fe'	'+Glc'	5.010045823	14784.47539	0.002433208
WT	'-Fe'	'+Glc'	5.260577975	22512.33204	0.003705048
WT	'-Fe'	'+Glc'	5.511110127	31655.94631	0.005209891
WT	'-Fe'	'+Glc'	5.761642278	41609.53807	0.006848039
WT	'-Fe'	'+Glc'	6.01217443	51786.03986	0.008522873
WT	'-Fe'	'+Glc'	6.262706582	61700.96731	0.010154657
WT	'-Fe'	'+Glc'	6.513238734	70904.80745	0.011669412
WT	'-Fe'	'+Glc'	6.763770886	78948.07693	0.012993162
WT	'-Fe'	'+Glc'	7.014303038	85381.29243	0.014051932
WT	'-Fe'	'+Glc'	7.26483519	89754.97061	0.014771745
WT	'-Fe'	'+Glc'	7.515367342	91619.62815	0.015078628
WT	'-Fe'	'+Glc'	7.765899494	90631.55492	0.014916012
WT	'-Fe'	'+Glc'	8.016431646	87055.40194	0.014327454
WT	'-Fe'	'+Glc'	8.266963797	81372.89034	0.013392234
WT	'-Fe'	'+Glc'	8.517495949	74066.00998	0.012189678
WT	'-Fe'	'+Glc'	8.768028101	65616.75067	0.010799111
WT	'-Fe'	'+Glc'	9.018560253	56507.10224	0.009299858
WT	'-Fe'	'+Glc'	9.269092405	47219.05453	0.007771245
WT	'-Fe'	'+Glc'	9.519624557	38234.59736	0.006292596
WT	'-Fe'	'+Glc'	9.770156709	30035.72057	0.004943236
WT	'-Fe'	'+Glc'	10.02068886	23064.27957	0.003795886
WT	'-Fe'	'+Glc'	10.27122101	17392.86427	0.002862493
WT	'-Fe'	'+Glc'	10.52175316	12895.13189	0.002122262
WT	'-Fe'	'+Glc'	10.77228532	9442.813976	0.001554085
WT	'-Fe'	'+Glc'	11.02281747	6907.642095	0.00113685
WT	'-Fe'	'+Glc'	11.27334962	5161.347802	0.000849447
WT	'-Fe'	'+Glc'	11.52388177	4075.662654	0.000670767
WT	'-Fe'	'+Glc'	11.77441392	3522.318209	0.000579698
WT	'-Fe'	'+Glc'	12.02494608	3373.046023	0.000555131
WT	'-Fe'	'+Glc'	12.27547823	3499.577655	0.000575956
WT	'-Fe'	'+Glc'	12.52601038	3773.644661	0.000621061
WT	'-Fe'	'+Glc'	12.77654253	4066.978598	0.000669338
WT	'-Fe'	'+Glc'	13.02707468	4263.774327	0.000701726
WT	'-Fe'	'+Glc'	13.27760684	4337.55179	0.000713868
WT	'-Fe'	'+Glc'	13.52813899	4300.80174	0.00070782
WT	'-Fe'	'+Glc'	13.77867114	4166.17705	0.000685663
WT	'-Fe'	'+Glc'	14.02920329	3946.330596	0.000649481
WT	'-Fe'	'+Glc'	14.27973544	3653.915251	0.000601356
WT	'-Fe'	'+Glc'	14.53026759	3301.58389	0.00054337
WT	'-Fe'	'+Glc'	14.78079975	2901.989387	0.000477605
WT	'-Fe'	'+Glc'	15.0313319	2467.784617	0.000406144
WT	'-Fe'	'+Glc'	15.28186405	2011.622454	0.00033107
WT	'-Fe'	'+Glc'	15.5323962	1546.155772	0.000254464
WT	'-Fe'	'+Glc'	15.78292835	1084.037446	0.000178409
WT	'-Fe'	'+Glc'	16.03346051	637.9203499	0.000104988
WT	'-Fe'	'+Glc'	16.28399266	220.4573584	3.63E-05
WT	'-Fe'	'+Glc'	16.53452481	-155.6986541	-2.56E-05
WT	'-Fe'	'+Glc'	16.78505696	-477.9437136	-7.87E-05
WT	'-Fe'	'+Glc'	17.03558911	-738.7996738	-0.000121591
WT	'-Fe'	'+Glc'	17.28612127	-940.344074	-0.00015476
WT	'-Fe'	'+Glc'	17.53665342	-1085.698575	-0.000178683
WT	'-Fe'	'+Glc'	17.78718557	-1177.984839	-0.000193871
WT	'-Fe'	'+Glc'	18.03771772	-1220.324526	-0.000200839
WT	'-Fe'	'+Glc'	18.28824987	-1215.839297	-0.000200101
WT	'-Fe'	'+Glc'	18.53878203	-1167.650813	-0.00019217
WT	'-Fe'	'+Glc'	18.78931418	-1078.880736	-0.000177561
WT	'-Fe'	'+Glc'	19.03984633	-952.6507258	-0.000156786
WT	'-Fe'	'+Glc'	19.29037848	-792.0824444	-0.00013036
WT	'-Fe'	'+Glc'	19.54091063	-600.2975524	-9.88E-05
WT	'-Fe'	'+Glc'	19.79144278	-380.4177111	-6.26E-05
WT	'-Fe'	'+Glc'	20.04197494	-135.5645813	-2.23E-05
WT	'-Fe'	'+Glc'	20.29250709	131.1401758	2.16E-05
WT	'-Fe'	'+Glc'	20.54303924	416.5748992	6.86E-05
WT	'-Fe'	'+Glc'	20.79357139	717.6179278	0.000118105
WT	'-Fe'	'+Glc'	21.04410354	1031.147601	0.000169705
WT	'-Fe'	'+Glc'	21.2946357	1354.042257	0.000222846
WT	'-Fe'	'+Glc'	21.54516785	1683.180235	0.000277015
WT	'-Fe'	'+Glc'	21.7957	2015.439874	0.000331698
WT	'+Fe'	'+Glc'	2.00366	18423.95275	0.002415385
WT	'+Fe'	'+Glc'	2.254192152	19881.80232	0.002606509
WT	'+Fe'	'+Glc'	2.504724304	20796.41034	0.002726415
WT	'+Fe'	'+Glc'	2.755256456	20660.05693	0.002708539
WT	'+Fe'	'+Glc'	3.005788608	19562.30226	0.002564623
WT	'+Fe'	'+Glc'	3.256320759	18088.64021	0.002371425
WT	'+Fe'	'+Glc'	3.506852911	16835.65065	0.002207158
WT	'+Fe'	'+Glc'	3.757385063	16250.78217	0.002130482
WT	'+Fe'	'+Glc'	4.007917215	16590.19973	0.002174979
WT	'+Fe'	'+Glc'	4.258449367	18097.52733	0.002372591
WT	'+Fe'	'+Glc'	4.508981519	21012.96116	0.002754805
WT	'+Fe'	'+Glc'	4.759513671	25254.41048	0.00331086
WT	'+Fe'	'+Glc'	5.010045823	30158.2945	0.00395376
WT	'+Fe'	'+Glc'	5.260577975	35000.03371	0.004588513
WT	'+Fe'	'+Glc'	5.511110127	39055.04862	0.005120127
WT	'+Fe'	'+Glc'	5.761642278	41598.7597	0.005453608
WT	'+Fe'	'+Glc'	6.01217443	42056.97284	0.00551368
WT	'+Fe'	'+Glc'	6.262706582	40679.91015	0.005333147
WT	'+Fe'	'+Glc'	6.513238734	37998.84369	0.004981658
WT	'+Fe'	'+Glc'	6.763770886	34545.28376	0.004528896
WT	'+Fe'	'+Glc'	7.014303038	30850.74068	0.00404454
WT	'+Fe'	'+Glc'	7.26483519	27446.72475	0.003598273
WT	'+Fe'	'+Glc'	7.515367342	24864.74626	0.003259775
WT	'+Fe'	'+Glc'	7.765899494	23554.09706	0.003087948
WT	'+Fe'	'+Glc'	8.016431646	23491.1844	0.0030797
WT	'+Fe'	'+Glc'	8.266963797	24483.68496	0.003209817
WT	'+Fe'	'+Glc'	8.517495949	26339.0666	0.003453058
WT	'+Fe'	'+Glc'	8.768028101	28864.79714	0.003784182
WT	'+Fe'	'+Glc'	9.018560253	31868.34442	0.004177948
WT	'+Fe'	'+Glc'	9.269092405	35157.17629	0.004609115
WT	'+Fe'	'+Glc'	9.519624557	38538.76058	0.005052441
WT	'+Fe'	'+Glc'	9.770156709	41820.56513	0.005482687
WT	'+Fe'	'+Glc'	10.02068886	44823.34204	0.005876352
WT	'+Fe'	'+Glc'	10.27122101	47490.06817	0.00622596
WT	'+Fe'	'+Glc'	10.52175316	49829.56596	0.006532669
WT	'+Fe'	'+Glc'	10.77228532	51851.29522	0.006797718
WT	'+Fe'	'+Glc'	11.02281747	53564.71576	0.007022348
WT	'+Fe'	'+Glc'	11.27334962	54979.28742	0.007207799
WT	'+Fe'	'+Glc'	11.52388177	56104.46999	0.007355311
WT	'+Fe'	'+Glc'	11.77441392	56949.72331	0.007466123
WT	'+Fe'	'+Glc'	12.02494608	57524.50718	0.007541478
WT	'+Fe'	'+Glc'	12.27547823	57838.28143	0.007582614
WT	'+Fe'	'+Glc'	12.52601038	57900.50587	0.007590771
WT	'+Fe'	'+Glc'	12.77654253	57720.64032	0.007567191
WT	'+Fe'	'+Glc'	13.02707468	57308.80265	0.007513199
WT	'+Fe'	'+Glc'	13.27760684	56679.82703	0.00743074
WT	'+Fe'	'+Glc'	13.52813899	55850.60525	0.007322029
WT	'+Fe'	'+Glc'	13.77867114	54838.03766	0.007189281
WT	'+Fe'	'+Glc'	14.02920329	53659.02464	0.007034712
WT	'+Fe'	'+Glc'	14.27973544	52330.46652	0.006860538
WT	'+Fe'	'+Glc'	14.53026759	50869.26368	0.006668974
WT	'+Fe'	'+Glc'	14.78079975	49292.31646	0.006462235
WT	'+Fe'	'+Glc'	15.0313319	47616.52523	0.006242539
WT	'+Fe'	'+Glc'	15.28186405	45858.79033	0.006012099
WT	'+Fe'	'+Glc'	15.5323962	44036.01213	0.005773133
WT	'+Fe'	'+Glc'	15.78292835	42165.09098	0.005527854
WT	'+Fe'	'+Glc'	16.03346051	40262.92724	0.00527848
WT	'+Fe'	'+Glc'	16.28399266	38346.42126	0.005027226
WT	'+Fe'	'+Glc'	16.53452481	36432.47341	0.004776307
WT	'+Fe'	'+Glc'	16.78505696	34537.92677	0.004527931
WT	'+Fe'	'+Glc'	17.03558911	32673.62157	0.00428352
WT	'+Fe'	'+Glc'	17.28612127	30839.20737	0.004043028
WT	'+Fe'	'+Glc'	17.53665342	29033.11096	0.003806248
WT	'+Fe'	'+Glc'	17.78718557	27253.75914	0.003572975
WT	'+Fe'	'+Glc'	18.03771772	25499.57868	0.003343001
WT	'+Fe'	'+Glc'	18.28824987	23768.99638	0.003116122
WT	'+Fe'	'+Glc'	18.53878203	22060.43903	0.002892129
WT	'+Fe'	'+Glc'	18.78931418	20372.33342	0.002670818
WT	'+Fe'	'+Glc'	19.03984633	18703.10634	0.002451982
WT	'+Fe'	'+Glc'	19.29037848	17051.18457	0.002235415
WT	'+Fe'	'+Glc'	19.54091063	15414.99491	0.00202091
WT	'+Fe'	'+Glc'	19.79144278	13792.96415	0.001808261
WT	'+Fe'	'+Glc'	20.04197494	12183.51907	0.001597263
WT	'+Fe'	'+Glc'	20.29250709	10585.08647	0.001387708
WT	'+Fe'	'+Glc'	20.54303924	8996.093126	0.00117939
WT	'+Fe'	'+Glc'	20.79357139	7414.965839	0.000972104
WT	'+Fe'	'+Glc'	21.04410354	5840.131393	0.000765643
WT	'+Fe'	'+Glc'	21.2946357	4270.01658	0.0005598
WT	'+Fe'	'+Glc'	21.54516785	2703.048188	0.00035437
WT	'+Fe'	'+Glc'	21.7957	1137.653006	0.000149147
hxk1-1	'-Fe'	'-Glc'	2.00366	3838.376405	0.00056509
hxk1-1	'-Fe'	'-Glc'	2.254192152	7376.296021	0.001085947
hxk1-1	'-Fe'	'-Glc'	2.504724304	9272.677408	0.001365135
hxk1-1	'-Fe'	'-Glc'	2.755256456	8062.792861	0.001187014
hxk1-1	'-Fe'	'-Glc'	3.005788608	5254.902928	0.000773633
hxk1-1	'-Fe'	'-Glc'	3.256320759	4825.800054	0.00071046
hxk1-1	'-Fe'	'-Glc'	3.506852911	10745.7097	0.001581996
hxk1-1	'-Fe'	'-Glc'	3.757385063	23909.14286	0.003519933
hxk1-1	'-Fe'	'-Glc'	4.007917215	41265.53811	0.006075162
hxk1-1	'-Fe'	'-Glc'	4.258449367	59505.68654	0.008760499
hxk1-1	'-Fe'	'-Glc'	4.508981519	75334.02531	0.011090766
hxk1-1	'-Fe'	'-Glc'	4.759513671	86738.00581	0.012769673
hxk1-1	'-Fe'	'-Glc'	5.010045823	94019.9735	0.013841733
hxk1-1	'-Fe'	'-Glc'	5.260577975	97725.10779	0.014387208
hxk1-1	'-Fe'	'-Glc'	5.511110127	98398.58809	0.014486358
hxk1-1	'-Fe'	'-Glc'	5.761642278	96585.5938	0.014219447
hxk1-1	'-Fe'	'-Glc'	6.01217443	92808.58741	0.013663392
hxk1-1	'-Fe'	'-Glc'	6.262706582	87465.49668	0.012876775
hxk1-1	'-Fe'	'-Glc'	6.513238734	80911.79449	0.011911931
hxk1-1	'-Fe'	'-Glc'	6.763770886	73502.91776	0.010821188
hxk1-1	'-Fe'	'-Glc'	7.014303038	65594.30339	0.009656872
hxk1-1	'-Fe'	'-Glc'	7.26483519	57541.38829	0.008471312
hxk1-1	'-Fe'	'-Glc'	7.515367342	49699.60935	0.007316836
hxk1-1	'-Fe'	'-Glc'	7.765899494	42383.23419	0.006239711
hxk1-1	'-Fe'	'-Glc'	8.016431646	35669.74263	0.005251342
hxk1-1	'-Fe'	'-Glc'	8.266963797	29552.12597	0.004350699
hxk1-1	'-Fe'	'-Glc'	8.517495949	24023.2709	0.003536735
hxk1-1	'-Fe'	'-Glc'	8.768028101	19076.06412	0.002808401
hxk1-1	'-Fe'	'-Glc'	9.018560253	14703.39234	0.002164651
hxk1-1	'-Fe'	'-Glc'	9.269092405	10898.14226	0.001604438
hxk1-1	'-Fe'	'-Glc'	9.519624557	7653.200594	0.001126713
hxk1-1	'-Fe'	'-Glc'	9.770156709	4961.454033	0.000730431
hxk1-1	'-Fe'	'-Glc'	10.02068886	2812.708958	0.00041409
hxk1-1	'-Fe'	'-Glc'	10.27122101	1168.43051	0.000172018
hxk1-1	'-Fe'	'-Glc'	10.52175316	-25.1843051	-3.71E-06
hxk1-1	'-Fe'	'-Glc'	10.77228532	-822.0862808	-0.000121029
hxk1-1	'-Fe'	'-Glc'	11.02281747	-1276.226208	-0.000187888
hxk1-1	'-Fe'	'-Glc'	11.27334962	-1441.55488	-0.000212227
hxk1-1	'-Fe'	'-Glc'	11.52388177	-1372.023087	-0.000201991
hxk1-1	'-Fe'	'-Glc'	11.77441392	-1121.581622	-0.000165121
hxk1-1	'-Fe'	'-Glc'	12.02494608	-744.181276	-0.000109559
hxk1-1	'-Fe'	'-Glc'	12.27547823	-293.7728411	-4.32E-05
hxk1-1	'-Fe'	'-Glc'	12.52601038	175.6928907	2.59E-05
hxk1-1	'-Fe'	'-Glc'	12.77654253	610.2651278	8.98E-05
hxk1-1	'-Fe'	'-Glc'	13.02707468	961.5021595	0.000141554
hxk1-1	'-Fe'	'-Glc'	13.27760684	1220.446123	0.000179676
hxk1-1	'-Fe'	'-Glc'	13.52813899	1395.365197	0.000205427
hxk1-1	'-Fe'	'-Glc'	13.77867114	1494.599221	0.000220037
hxk1-1	'-Fe'	'-Glc'	14.02920329	1526.488034	0.000224731
hxk1-1	'-Fe'	'-Glc'	14.27973544	1499.371477	0.000220739
hxk1-1	'-Fe'	'-Glc'	14.53026759	1421.58939	0.000209288
hxk1-1	'-Fe'	'-Glc'	14.78079975	1301.481612	0.000191606
hxk1-1	'-Fe'	'-Glc'	15.0313319	1147.387984	0.00016892
hxk1-1	'-Fe'	'-Glc'	15.28186405	967.6483449	0.000142458
hxk1-1	'-Fe'	'-Glc'	15.5323962	770.6025354	0.000113449
hxk1-1	'-Fe'	'-Glc'	15.78292835	564.5903951	8.31E-05
hxk1-1	'-Fe'	'-Glc'	16.03346051	357.951764	5.27E-05
hxk1-1	'-Fe'	'-Glc'	16.28399266	159.0264819	2.34E-05
hxk1-1	'-Fe'	'-Glc'	16.53452481	-23.84561113	-3.51E-06
hxk1-1	'-Fe'	'-Glc'	16.78505696	-182.3551975	-2.68E-05
hxk1-1	'-Fe'	'-Glc'	17.03558911	-311.3923652	-4.58E-05
hxk1-1	'-Fe'	'-Glc'	17.28612127	-411.8116078	-6.06E-05
hxk1-1	'-Fe'	'-Glc'	17.53665342	-485.1191319	-7.14E-05
hxk1-1	'-Fe'	'-Glc'	17.78718557	-532.8211441	-7.84E-05
hxk1-1	'-Fe'	'-Glc'	18.03771772	-556.423851	-8.19E-05
hxk1-1	'-Fe'	'-Glc'	18.28824987	-557.4334591	-8.21E-05
hxk1-1	'-Fe'	'-Glc'	18.53878203	-537.356175	-7.91E-05
hxk1-1	'-Fe'	'-Glc'	18.78931418	-497.6982053	-7.33E-05
hxk1-1	'-Fe'	'-Glc'	19.03984633	-439.9657567	-6.48E-05
hxk1-1	'-Fe'	'-Glc'	19.29037848	-365.6650356	-5.38E-05
hxk1-1	'-Fe'	'-Glc'	19.54091063	-276.3022487	-4.07E-05
hxk1-1	'-Fe'	'-Glc'	19.79144278	-173.3836025	-2.55E-05
hxk1-1	'-Fe'	'-Glc'	20.04197494	-58.41530367	-8.60E-06
hxk1-1	'-Fe'	'-Glc'	20.29250709	67.09644125	9.88E-06
hxk1-1	'-Fe'	'-Glc'	20.54303924	201.6454257	2.97E-05
hxk1-1	'-Fe'	'-Glc'	20.79357139	343.725443	5.06E-05
hxk1-1	'-Fe'	'-Glc'	21.04410354	491.8302867	7.24E-05
hxk1-1	'-Fe'	'-Glc'	21.2946357	644.4537501	9.49E-05
hxk1-1	'-Fe'	'-Glc'	21.54516785	800.0896267	0.00011779
hxk1-1	'-Fe'	'-Glc'	21.7957	957.2317099	0.000140925
hxk1-1	'+Fe'	'-Glc'	2.00366	8757.504114	0.001746204
hxk1-1	'+Fe'	'-Glc'	2.254192152	6018.57771	0.001200075
hxk1-1	'+Fe'	'-Glc'	2.504724304	4229.14741	0.000843272
hxk1-1	'+Fe'	'-Glc'	2.755256456	4325.247965	0.000862434
hxk1-1	'+Fe'	'-Glc'	3.005788608	7016.567587	0.00139907
hxk1-1	'+Fe'	'-Glc'	3.256320759	12824.85441	0.002557214
hxk1-1	'+Fe'	'-Glc'	3.506852911	22233.21565	0.004433196
hxk1-1	'+Fe'	'-Glc'	3.757385063	34479.82473	0.00687511
hxk1-1	'+Fe'	'-Glc'	4.007917215	47206.03784	0.009412656
hxk1-1	'+Fe'	'-Glc'	4.258449367	57948.52035	0.011554655
hxk1-1	'+Fe'	'-Glc'	4.508981519	64258.30422	0.012812795
hxk1-1	'+Fe'	'-Glc'	4.759513671	65037.17601	0.012968099
hxk1-1	'+Fe'	'-Glc'	5.010045823	61624.03782	0.012287535
hxk1-1	'+Fe'	'-Glc'	5.260577975	55613.44681	0.011089053
hxk1-1	'+Fe'	'-Glc'	5.511110127	48599.96013	0.009690597
hxk1-1	'+Fe'	'-Glc'	5.761642278	42178.13494	0.008410116
hxk1-1	'+Fe'	'-Glc'	6.01217443	37695.45157	0.007516291
hxk1-1	'+Fe'	'-Glc'	6.262706582	35144.90912	0.007007725
hxk1-1	'+Fe'	'-Glc'	6.513238734	34057.75346	0.006790951
hxk1-1	'+Fe'	'-Glc'	6.763770886	33964.83906	0.006772425
hxk1-1	'+Fe'	'-Glc'	7.014303038	34397.02036	0.0068586
hxk1-1	'+Fe'	'-Glc'	7.26483519	34885.15183	0.006955931
hxk1-1	'+Fe'	'-Glc'	7.515367342	34960.0879	0.006970873
hxk1-1	'+Fe'	'-Glc'	7.765899494	34223.16788	0.006823934
hxk1-1	'+Fe'	'-Glc'	8.016431646	32681.12893	0.006516459
hxk1-1	'+Fe'	'-Glc'	8.266963797	30485.35874	0.006078633
hxk1-1	'+Fe'	'-Glc'	8.517495949	27787.42407	0.005540678
hxk1-1	'+Fe'	'-Glc'	8.768028101	24738.89167	0.004932815
hxk1-1	'+Fe'	'-Glc'	9.018560253	21491.32829	0.004285267
hxk1-1	'+Fe'	'-Glc'	9.269092405	18196.30068	0.003628254
hxk1-1	'+Fe'	'-Glc'	9.519624557	15005.37557	0.002991999
hxk1-1	'+Fe'	'-Glc'	9.770156709	12070.11974	0.002406724
hxk1-1	'+Fe'	'-Glc'	10.02068886	9529.609216	0.001900158
hxk1-1	'+Fe'	'-Glc'	10.27122101	7407.996585	0.001477119
hxk1-1	'+Fe'	'-Glc'	10.52175316	5667.522248	0.001130077
hxk1-1	'+Fe'	'-Glc'	10.77228532	4269.8273	0.000851383
hxk1-1	'+Fe'	'-Glc'	11.02281747	3176.552833	0.000633389
hxk1-1	'+Fe'	'-Glc'	11.27334962	2349.339942	0.000468447
hxk1-1	'+Fe'	'-Glc'	11.52388177	1749.829718	0.000348908
hxk1-1	'+Fe'	'-Glc'	11.77441392	1339.663257	0.000267122
hxk1-1	'+Fe'	'-Glc'	12.02494608	1080.481651	0.000215443
hxk1-1	'+Fe'	'-Glc'	12.27547823	933.9259932	0.00018622
hxk1-1	'+Fe'	'-Glc'	12.52601038	861.6373779	0.000171806
hxk1-1	'+Fe'	'-Glc'	12.77654253	825.2568981	0.000164552
hxk1-1	'+Fe'	'-Glc'	13.02707468	789.9240929	0.000157507
hxk1-1	'+Fe'	'-Glc'	13.27760684	745.8520264	0.000148719
hxk1-1	'+Fe'	'-Glc'	13.52813899	694.192858	0.000138419
hxk1-1	'+Fe'	'-Glc'	13.77867114	636.1442547	0.000126844
hxk1-1	'+Fe'	'-Glc'	14.02920329	572.9038835	0.000114234
hxk1-1	'+Fe'	'-Glc'	14.27973544	505.6694113	0.000100828
hxk1-1	'+Fe'	'-Glc'	14.53026759	435.6385052	8.69E-05
hxk1-1	'+Fe'	'-Glc'	14.78079975	364.0088322	7.26E-05
hxk1-1	'+Fe'	'-Glc'	15.0313319	291.9780593	5.82E-05
hxk1-1	'+Fe'	'-Glc'	15.28186405	220.7438535	4.40E-05
hxk1-1	'+Fe'	'-Glc'	15.5323962	151.5038818	3.02E-05
hxk1-1	'+Fe'	'-Glc'	15.78292835	85.45581112	1.70E-05
hxk1-1	'+Fe'	'-Glc'	16.03346051	23.79730855	4.75E-06
hxk1-1	'+Fe'	'-Glc'	16.28399266	-32.27395894	-6.44E-06
hxk1-1	'+Fe'	'-Glc'	16.53452481	-81.56032434	-1.63E-05
hxk1-1	'+Fe'	'-Glc'	16.78505696	-122.8691891	-2.45E-05
hxk1-1	'+Fe'	'-Glc'	17.03558911	-155.5392429	-3.10E-05
hxk1-1	'+Fe'	'-Glc'	17.28612127	-179.899615	-3.59E-05
hxk1-1	'+Fe'	'-Glc'	17.53665342	-196.3876571	-3.92E-05
hxk1-1	'+Fe'	'-Glc'	17.78718557	-205.4407208	-4.10E-05
hxk1-1	'+Fe'	'-Glc'	18.03771772	-207.4961578	-4.14E-05
hxk1-1	'+Fe'	'-Glc'	18.28824987	-202.9913197	-4.05E-05
hxk1-1	'+Fe'	'-Glc'	18.53878203	-192.3635583	-3.84E-05
hxk1-1	'+Fe'	'-Glc'	18.78931418	-176.0502251	-3.51E-05
hxk1-1	'+Fe'	'-Glc'	19.03984633	-154.488672	-3.08E-05
hxk1-1	'+Fe'	'-Glc'	19.29037848	-128.1162505	-2.55E-05
hxk1-1	'+Fe'	'-Glc'	19.54091063	-97.37031227	-1.94E-05
hxk1-1	'+Fe'	'-Glc'	19.79144278	-62.68820904	-1.25E-05
hxk1-1	'+Fe'	'-Glc'	20.04197494	-24.50729246	-4.89E-06
hxk1-1	'+Fe'	'-Glc'	20.29250709	16.73508581	3.34E-06
hxk1-1	'+Fe'	'-Glc'	20.54303924	60.60157409	1.21E-05
hxk1-1	'+Fe'	'-Glc'	20.79357139	106.6548207	2.13E-05
hxk1-1	'+Fe'	'-Glc'	21.04410354	154.457474	3.08E-05
hxk1-1	'+Fe'	'-Glc'	21.2946357	203.5721823	4.06E-05
hxk1-1	'+Fe'	'-Glc'	21.54516785	253.561594	5.06E-05
hxk1-1	'+Fe'	'-Glc'	21.7957	303.9883573	6.06E-05
hxk1-1	'-Fe'	'+Glc'	2.00366	4602.17987	0.001253829
hxk1-1	'-Fe'	'+Glc'	2.254192152	4231.476258	0.001152834
hxk1-1	'-Fe'	'+Glc'	2.504724304	4214.356421	0.00114817
hxk1-1	'-Fe'	'+Glc'	2.755256456	4874.214675	0.001327943
hxk1-1	'-Fe'	'+Glc'	3.005788608	6026.823365	0.001641963
hxk1-1	'-Fe'	'+Glc'	3.256320759	7066.466113	0.001925205
hxk1-1	'-Fe'	'+Glc'	3.506852911	7388.06762	0.002012823
hxk1-1	'-Fe'	'+Glc'	3.757385063	6893.56826	0.001878101
hxk1-1	'-Fe'	'+Glc'	4.007917215	6135.233249	0.001671498
hxk1-1	'-Fe'	'+Glc'	4.258449367	5707.964512	0.001555092
hxk1-1	'-Fe'	'+Glc'	4.508981519	6203.909501	0.001690208
hxk1-1	'-Fe'	'+Glc'	4.759513671	7956.238399	0.002167617
hxk1-1	'-Fe'	'+Glc'	5.010045823	10830.85849	0.002950786
hxk1-1	'-Fe'	'+Glc'	5.260577975	14644.66085	0.003989827
hxk1-1	'-Fe'	'+Glc'	5.511110127	19214.53658	0.005234855
hxk1-1	'-Fe'	'+Glc'	5.761642278	24357.37677	0.006635983
hxk1-1	'-Fe'	'+Glc'	6.01217443	29876.03577	0.0081395
hxk1-1	'-Fe'	'+Glc'	6.262706582	35496.41832	0.009670731
hxk1-1	'-Fe'	'+Glc'	6.513238734	40918.19642	0.011147854
hxk1-1	'-Fe'	'+Glc'	6.763770886	45841.01981	0.01248904
hxk1-1	'-Fe'	'+Glc'	7.014303038	49964.53825	0.013612461
hxk1-1	'-Fe'	'+Glc'	7.26483519	52988.40151	0.01443629
hxk1-1	'-Fe'	'+Glc'	7.515367342	54612.25933	0.014878698
hxk1-1	'-Fe'	'+Glc'	7.765899494	54600.42052	0.014875472
hxk1-1	'-Fe'	'+Glc'	8.016431646	53089.08437	0.01446372
hxk1-1	'-Fe'	'+Glc'	8.266963797	50347.14489	0.013716699
hxk1-1	'-Fe'	'+Glc'	8.517495949	46643.66035	0.012707713
hxk1-1	'-Fe'	'+Glc'	8.768028101	42247.68899	0.011510064
hxk1-1	'-Fe'	'+Glc'	9.018560253	37428.28909	0.010197055
hxk1-1	'-Fe'	'+Glc'	9.269092405	32454.51891	0.008841989
hxk1-1	'-Fe'	'+Glc'	9.519624557	27595.43669	0.007518168
hxk1-1	'-Fe'	'+Glc'	9.770156709	23120.10071	0.006298897
hxk1-1	'-Fe'	'+Glc'	10.02068886	19275.40979	0.00525144
hxk1-1	'-Fe'	'+Glc'	10.27122101	16104.37994	0.004387517
hxk1-1	'-Fe'	'+Glc'	10.52175316	13540.19034	0.003688923
hxk1-1	'-Fe'	'+Glc'	10.77228532	11514.95694	0.003137163
hxk1-1	'-Fe'	'+Glc'	11.02281747	9960.795726	0.002713744
hxk1-1	'-Fe'	'+Glc'	11.27334962	8809.822647	0.00240017
hxk1-1	'-Fe'	'+Glc'	11.52388177	7994.153668	0.002177947
hxk1-1	'-Fe'	'+Glc'	11.77441392	7445.904754	0.002028581
hxk1-1	'-Fe'	'+Glc'	12.02494608	7097.191867	0.001933576
hxk1-1	'-Fe'	'+Glc'	12.27547823	6880.130971	0.00187444
hxk1-1	'-Fe'	'+Glc'	12.52601038	6726.838028	0.001832676
hxk1-1	'-Fe'	'+Glc'	12.77654253	6569.429002	0.001789791
hxk1-1	'-Fe'	'+Glc'	13.02707468	6346.893151	0.001729163
hxk1-1	'-Fe'	'+Glc'	13.27760684	6047.480972	0.001647591
hxk1-1	'-Fe'	'+Glc'	13.52813899	5680.934691	0.001547728
hxk1-1	'-Fe'	'+Glc'	13.77867114	5257.085938	0.001432253
hxk1-1	'-Fe'	'+Glc'	14.02920329	4785.766345	0.001303846
hxk1-1	'-Fe'	'+Glc'	14.27973544	4276.807546	0.001165184
hxk1-1	'-Fe'	'+Glc'	14.53026759	3740.04117	0.001018946
hxk1-1	'-Fe'	'+Glc'	14.78079975	3185.298851	0.000867811
hxk1-1	'-Fe'	'+Glc'	15.0313319	2622.412221	0.000714456
hxk1-1	'-Fe'	'+Glc'	15.28186405	2061.212911	0.000561562
hxk1-1	'-Fe'	'+Glc'	15.5323962	1511.532552	0.000411806
hxk1-1	'-Fe'	'+Glc'	15.78292835	983.2027784	0.000267866
hxk1-1	'-Fe'	'+Glc'	16.03346051	486.0552204	0.000132422
hxk1-1	'-Fe'	'+Glc'	16.28399266	29.92151032	8.15E-06
hxk1-1	'-Fe'	'+Glc'	16.53452481	-375.3667199	-0.000102266
hxk1-1	'-Fe'	'+Glc'	16.78505696	-720.0187032	-0.000196164
hxk1-1	'-Fe'	'+Glc'	17.03558911	-998.5272142	-0.000272041
hxk1-1	'-Fe'	'+Glc'	17.28612127	-1213.370505	-0.000330574
hxk1-1	'-Fe'	'+Glc'	17.53665342	-1367.899375	-0.000372674
hxk1-1	'-Fe'	'+Glc'	17.78718557	-1465.464628	-0.000399255
hxk1-1	'-Fe'	'+Glc'	18.03771772	-1509.417063	-0.000411229
hxk1-1	'-Fe'	'+Glc'	18.28824987	-1503.107481	-0.00040951
hxk1-1	'-Fe'	'+Glc'	18.53878203	-1449.886685	-0.000395011
hxk1-1	'-Fe'	'+Glc'	18.78931418	-1353.105474	-0.000368643
hxk1-1	'-Fe'	'+Glc'	19.03984633	-1216.11465	-0.000331321
hxk1-1	'-Fe'	'+Glc'	19.29037848	-1042.265015	-0.000283957
hxk1-1	'-Fe'	'+Glc'	19.54091063	-834.907368	-0.000227464
hxk1-1	'-Fe'	'+Glc'	19.79144278	-597.3925116	-0.000162755
hxk1-1	'-Fe'	'+Glc'	20.04197494	-333.0712465	-9.07E-05
hxk1-1	'-Fe'	'+Glc'	20.29250709	-45.29437385	-1.23E-05
hxk1-1	'-Fe'	'+Glc'	20.54303924	262.5873054	7.15E-05
hxk1-1	'-Fe'	'+Glc'	20.79357139	587.22299	0.000159984
hxk1-1	'-Fe'	'+Glc'	21.04410354	925.261879	0.000252081
hxk1-1	'-Fe'	'+Glc'	21.2946357	1273.353171	0.000346915
hxk1-1	'-Fe'	'+Glc'	21.54516785	1628.146066	0.000443576
hxk1-1	'-Fe'	'+Glc'	21.7957	1986.289761	0.00054115
hxk1-1	'+Fe'	'+Glc'	2.00366	4260.35734	0.001397812
hxk1-1	'+Fe'	'+Glc'	2.254192152	4807.841926	0.001577441
hxk1-1	'+Fe'	'+Glc'	2.504724304	5227.952086	0.001715278
hxk1-1	'+Fe'	'+Glc'	2.755256456	5404.809642	0.001773304
hxk1-1	'+Fe'	'+Glc'	3.005788608	5415.840572	0.001776923
hxk1-1	'+Fe'	'+Glc'	3.256320759	5498.975185	0.0018042
hxk1-1	'+Fe'	'+Glc'	3.506852911	5891.758571	0.001933071
hxk1-1	'+Fe'	'+Glc'	3.757385063	6633.330922	0.002176379
hxk1-1	'+Fe'	'+Glc'	4.007917215	7508.347916	0.00246347
hxk1-1	'+Fe'	'+Glc'	4.258449367	8284.780672	0.002718215
hxk1-1	'+Fe'	'+Glc'	4.508981519	8732.470764	0.002865101
hxk1-1	'+Fe'	'+Glc'	4.759513671	8797.120897	0.002886313
hxk1-1	'+Fe'	'+Glc'	5.010045823	8741.733375	0.00286814
hxk1-1	'+Fe'	'+Glc'	5.260577975	8862.595444	0.002907795
hxk1-1	'+Fe'	'+Glc'	5.511110127	9455.994349	0.003102488
hxk1-1	'+Fe'	'+Glc'	5.761642278	10818.21734	0.003549429
hxk1-1	'+Fe'	'+Glc'	6.01217443	13172.46784	0.004321853
hxk1-1	'+Fe'	'+Glc'	6.262706582	16341.30202	0.005361539
hxk1-1	'+Fe'	'+Glc'	6.513238734	20010.69227	0.006565457
hxk1-1	'+Fe'	'+Glc'	6.763770886	23866.49521	0.007830536
hxk1-1	'+Fe'	'+Glc'	7.014303038	27594.56743	0.009053707
hxk1-1	'+Fe'	'+Glc'	7.26483519	30880.76556	0.0101319
hxk1-1	'+Fe'	'+Glc'	7.515367342	33410.94619	0.010962046
hxk1-1	'+Fe'	'+Glc'	7.765899494	34924.16964	0.011458531
hxk1-1	'+Fe'	'+Glc'	8.016431646	35465.50061	0.01163614
hxk1-1	'+Fe'	'+Glc'	8.266963797	35189.18959	0.011545483
hxk1-1	'+Fe'	'+Glc'	8.517495949	34249.62224	0.011237214
hxk1-1	'+Fe'	'+Glc'	8.768028101	32801.18422	0.010761985
hxk1-1	'+Fe'	'+Glc'	9.018560253	30998.26119	0.01017045
hxk1-1	'+Fe'	'+Glc'	9.269092405	28995.23879	0.009513264
hxk1-1	'+Fe'	'+Glc'	9.519624557	26946.50269	0.008841079
hxk1-1	'+Fe'	'+Glc'	9.770156709	25006.43853	0.008204549
hxk1-1	'+Fe'	'+Glc'	10.02068886	23316.98948	0.007650245
hxk1-1	'+Fe'	'+Glc'	10.27122101	21905.61865	0.007187178
hxk1-1	'+Fe'	'+Glc'	10.52175316	20738.11588	0.006804123
hxk1-1	'+Fe'	'+Glc'	10.77228532	19779.67403	0.006489661
hxk1-1	'+Fe'	'+Glc'	11.02281747	18995.48593	0.00623237
hxk1-1	'+Fe'	'+Glc'	11.27334962	18350.74443	0.006020832
hxk1-1	'+Fe'	'+Glc'	11.52388177	17810.64238	0.005843626
hxk1-1	'+Fe'	'+Glc'	11.77441392	17340.37262	0.005689332
hxk1-1	'+Fe'	'+Glc'	12.02494608	16905.128	0.005546529
hxk1-1	'+Fe'	'+Glc'	12.27547823	16470.10136	0.005403798
hxk1-1	'+Fe'	'+Glc'	12.52601038	16000.48555	0.005249718
hxk1-1	'+Fe'	'+Glc'	12.77654253	15461.47341	0.00507287
hxk1-1	'+Fe'	'+Glc'	13.02707468	14822.55844	0.004863244
hxk1-1	'+Fe'	'+Glc'	13.27760684	14084.05715	0.004620943
hxk1-1	'+Fe'	'+Glc'	13.52813899	13259.73351	0.004350485
hxk1-1	'+Fe'	'+Glc'	13.77867114	12363.40745	0.004056402
hxk1-1	'+Fe'	'+Glc'	14.02920329	11408.8989	0.003743231
hxk1-1	'+Fe'	'+Glc'	14.27973544	10410.02778	0.003415504
hxk1-1	'+Fe'	'+Glc'	14.53026759	9380.614015	0.003077755
hxk1-1	'+Fe'	'+Glc'	14.78079975	8334.477529	0.002734521
hxk1-1	'+Fe'	'+Glc'	15.0313319	7285.438247	0.002390334
hxk1-1	'+Fe'	'+Glc'	15.28186405	6247.316094	0.002049728
hxk1-1	'+Fe'	'+Glc'	15.5323962	5233.930996	0.001717239
hxk1-1	'+Fe'	'+Glc'	15.78292835	4259.102876	0.001397401
hxk1-1	'+Fe'	'+Glc'	16.03346051	3336.651659	0.001094747
hxk1-1	'+Fe'	'+Glc'	16.28399266	2480.39727	0.000813812
hxk1-1	'+Fe'	'+Glc'	16.53452481	1704.159635	0.00055913
hxk1-1	'+Fe'	'+Glc'	16.78505696	1021.699927	0.000335217
hxk1-1	'+Fe'	'+Glc'	17.03558911	440.6211011	0.000144567
hxk1-1	'+Fe'	'+Glc'	17.28612127	-42.9541902	-1.41E-05
hxk1-1	'+Fe'	'+Glc'	17.53665342	-434.1577117	-0.000142446
hxk1-1	'+Fe'	'+Glc'	17.78718557	-738.1212283	-0.000242176
hxk1-1	'+Fe'	'+Glc'	18.03771772	-959.9765051	-0.000314966
hxk1-1	'+Fe'	'+Glc'	18.28824987	-1104.855307	-0.0003625
hxk1-1	'+Fe'	'+Glc'	18.53878203	-1177.889399	-0.000386463
hxk1-1	'+Fe'	'+Glc'	18.78931418	-1184.210546	-0.000388536
hxk1-1	'+Fe'	'+Glc'	19.03984633	-1128.950513	-0.000370406
hxk1-1	'+Fe'	'+Glc'	19.29037848	-1017.241066	-0.000333754
hxk1-1	'+Fe'	'+Glc'	19.54091063	-854.2139682	-0.000280265
hxk1-1	'+Fe'	'+Glc'	19.79144278	-645.0009857	-0.000211623
hxk1-1	'+Fe'	'+Glc'	20.04197494	-394.7338834	-0.000129511
hxk1-1	'+Fe'	'+Glc'	20.29250709	-108.544426	-3.56E-05
hxk1-1	'+Fe'	'+Glc'	20.54303924	208.4356213	6.84E-05
hxk1-1	'+Fe'	'+Glc'	20.79357139	551.0744935	0.000180806
hxk1-1	'+Fe'	'+Glc'	21.04410354	914.2404257	0.00029996
hxk1-1	'+Fe'	'+Glc'	21.2946357	1292.801653	0.000424165
hxk1-1	'+Fe'	'+Glc'	21.54516785	1681.62641	0.000551737
hxk1-1	'+Fe'	'+Glc'	21.7957	2075.582932	0.000680993
hxk1-2	'-Fe'	'-Glc'	2.00366	4153.313709	0.001212941
hxk1-2	'-Fe'	'-Glc'	2.254192152	4395.455999	0.001283657
hxk1-2	'-Fe'	'-Glc'	2.504724304	4485.654079	0.001309999
hxk1-2	'-Fe'	'-Glc'	2.755256456	4299.316823	0.00125558
hxk1-2	'-Fe'	'-Glc'	3.005788608	4171.782683	0.001218335
hxk1-2	'-Fe'	'-Glc'	3.256320759	4820.278883	0.001407723
hxk1-2	'-Fe'	'-Glc'	3.506852911	6960.734577	0.002032826
hxk1-2	'-Fe'	'-Glc'	3.757385063	10822.59546	0.003160651
hxk1-2	'-Fe'	'-Glc'	4.007917215	16011.31805	0.004675975
hxk1-2	'-Fe'	'-Glc'	4.258449367	22091.4488	0.006451628
hxk1-2	'-Fe'	'-Glc'	4.508981519	28627.52388	0.008360435
hxk1-2	'-Fe'	'-Glc'	4.759513671	35183.11421	0.010274942
hxk1-2	'-Fe'	'-Glc'	5.010045823	41320.04904	0.012067184
hxk1-2	'-Fe'	'-Glc'	5.260577975	46599.97495	0.013609143
hxk1-2	'-Fe'	'-Glc'	5.511110127	50584.53853	0.014772803
hxk1-2	'-Fe'	'-Glc'	5.761642278	52835.38635	0.015430144
hxk1-2	'-Fe'	'-Glc'	6.01217443	53012.95575	0.015482002
hxk1-2	'-Fe'	'-Glc'	6.262706582	51319.25751	0.014987371
hxk1-2	'-Fe'	'-Glc'	6.513238734	48140.92903	0.014059166
hxk1-2	'-Fe'	'-Glc'	6.763770886	43864.76419	0.012810347
hxk1-2	'-Fe'	'-Glc'	7.014303038	38877.55689	0.011353874
hxk1-2	'-Fe'	'-Glc'	7.26483519	33566.10103	0.009802707
hxk1-2	'-Fe'	'-Glc'	7.515367342	28317.1905	0.008269805
hxk1-2	'-Fe'	'-Glc'	7.765899494	23471.90203	0.006854778
hxk1-2	'-Fe'	'-Glc'	8.016431646	19108.36725	0.005580443
hxk1-2	'-Fe'	'-Glc'	8.266963797	15210.89602	0.004442218
hxk1-2	'-Fe'	'-Glc'	8.517495949	11763.68204	0.003435488
hxk1-2	'-Fe'	'-Glc'	8.768028101	8750.919057	0.002555635
hxk1-2	'-Fe'	'-Glc'	9.018560253	6156.800775	0.001798044
hxk1-2	'-Fe'	'-Glc'	9.269092405	3965.52092	0.001158098
hxk1-2	'-Fe'	'-Glc'	9.519624557	2161.273213	0.000631182
hxk1-2	'-Fe'	'-Glc'	9.770156709	728.2513741	0.00021268
hxk1-2	'-Fe'	'-Glc'	10.02068886	-350.7868055	-0.000102444
hxk1-2	'-Fe'	'-Glc'	10.27122101	-1106.295129	-0.000323084
hxk1-2	'-Fe'	'-Glc'	10.52175316	-1575.844821	-0.000460213
hxk1-2	'-Fe'	'-Glc'	10.77228532	-1797.076001	-0.000524821
hxk1-2	'-Fe'	'-Glc'	11.02281747	-1807.628788	-0.000527903
hxk1-2	'-Fe'	'-Glc'	11.27334962	-1645.143304	-0.000480451
hxk1-2	'-Fe'	'-Glc'	11.52388177	-1347.259668	-0.000393456
hxk1-2	'-Fe'	'-Glc'	11.77441392	-951.6180005	-0.000277912
hxk1-2	'-Fe'	'-Glc'	12.02494608	-495.8584212	-0.000144811
hxk1-2	'-Fe'	'-Glc'	12.27547823	-17.62105033	-5.15E-06
hxk1-2	'-Fe'	'-Glc'	12.52601038	445.453992	0.000130091
hxk1-2	'-Fe'	'-Glc'	12.77654253	855.7265857	0.000249908
hxk1-2	'-Fe'	'-Glc'	13.02707468	1179.622275	0.000344499
hxk1-2	'-Fe'	'-Glc'	13.27760684	1412.705414	0.000412569
hxk1-2	'-Fe'	'-Glc'	13.52813899	1563.253055	0.000456535
hxk1-2	'-Fe'	'-Glc'	13.77867114	1639.595139	0.00047883
hxk1-2	'-Fe'	'-Glc'	14.02920329	1650.061605	0.000481887
hxk1-2	'-Fe'	'-Glc'	14.27973544	1602.982393	0.000468138
hxk1-2	'-Fe'	'-Glc'	14.53026759	1506.687443	0.000440016
hxk1-2	'-Fe'	'-Glc'	14.78079975	1369.506695	0.000399953
hxk1-2	'-Fe'	'-Glc'	15.0313319	1199.770087	0.000350383
hxk1-2	'-Fe'	'-Glc'	15.28186405	1005.80756	0.000293738
hxk1-2	'-Fe'	'-Glc'	15.5323962	795.9490538	0.00023245
hxk1-2	'-Fe'	'-Glc'	15.78292835	578.5245078	0.000168953
hxk1-2	'-Fe'	'-Glc'	16.03346051	361.8638616	0.000105679
hxk1-2	'-Fe'	'-Glc'	16.28399266	154.297055	4.51E-05
hxk1-2	'-Fe'	'-Glc'	16.53452481	-35.84597219	-1.05E-05
hxk1-2	'-Fe'	'-Glc'	16.78505696	-200.2659789	-5.85E-05
hxk1-2	'-Fe'	'-Glc'	17.03558911	-333.8816144	-9.75E-05
hxk1-2	'-Fe'	'-Glc'	17.28612127	-437.6103929	-0.000127801
hxk1-2	'-Fe'	'-Glc'	17.53665342	-513.0253067	-0.000149825
hxk1-2	'-Fe'	'-Glc'	17.78718557	-561.6993484	-0.00016404
hxk1-2	'-Fe'	'-Glc'	18.03771772	-585.2055104	-0.000170905
hxk1-2	'-Fe'	'-Glc'	18.28824987	-585.1167853	-0.000170879
hxk1-2	'-Fe'	'-Glc'	18.53878203	-563.0061656	-0.000164421
hxk1-2	'-Fe'	'-Glc'	18.78931418	-520.4466436	-0.000151992
hxk1-2	'-Fe'	'-Glc'	19.03984633	-459.0112118	-0.00013405
hxk1-2	'-Fe'	'-Glc'	19.29037848	-380.2728629	-0.000111056
hxk1-2	'-Fe'	'-Glc'	19.54091063	-285.8045891	-8.35E-05
hxk1-2	'-Fe'	'-Glc'	19.79144278	-177.1793831	-5.17E-05
hxk1-2	'-Fe'	'-Glc'	20.04197494	-55.97023719	-1.63E-05
hxk1-2	'-Fe'	'-Glc'	20.29250709	76.24985602	2.23E-05
hxk1-2	'-Fe'	'-Glc'	20.54303924	217.9079041	6.36E-05
hxk1-2	'-Fe'	'-Glc'	20.79357139	367.4309146	0.000107305
hxk1-2	'-Fe'	'-Glc'	21.04410354	523.2458949	0.00015281
hxk1-2	'-Fe'	'-Glc'	21.2946357	683.7798528	0.000199692
hxk1-2	'-Fe'	'-Glc'	21.54516785	847.4597955	0.000247494
hxk1-2	'-Fe'	'-Glc'	21.7957	1012.712731	0.000295755
hxk1-2	'+Fe'	'-Glc'	2.00366	3507.980179	0.001341227
hxk1-2	'+Fe'	'-Glc'	2.254192152	2851.109345	0.001090082
hxk1-2	'+Fe'	'-Glc'	2.504724304	2573.900549	0.000984095
hxk1-2	'+Fe'	'-Glc'	2.755256456	3038.349939	0.001161671
hxk1-2	'+Fe'	'-Glc'	3.005788608	4309.409784	0.001647643
hxk1-2	'+Fe'	'-Glc'	3.256320759	6205.390852	0.002372545
hxk1-2	'+Fe'	'-Glc'	3.506852911	8535.508745	0.003263433
hxk1-2	'+Fe'	'-Glc'	3.757385063	11047.7934	0.00422397
hxk1-2	'+Fe'	'-Glc'	4.007917215	13411.79481	0.005127813
hxk1-2	'+Fe'	'-Glc'	4.258449367	15291.91766	0.005846652
hxk1-2	'+Fe'	'-Glc'	4.508981519	16355.42152	0.006253268
hxk1-2	'+Fe'	'-Glc'	4.759513671	16537.98511	0.006323068
hxk1-2	'+Fe'	'-Glc'	5.010045823	16259.58563	0.006216626
hxk1-2	'+Fe'	'-Glc'	5.260577975	15991.00351	0.006113937
hxk1-2	'+Fe'	'-Glc'	5.511110127	16203.01922	0.006194999
hxk1-2	'+Fe'	'-Glc'	5.761642278	17366.4132	0.006639806
hxk1-2	'+Fe'	'-Glc'	6.01217443	19838.76309	0.007585075
hxk1-2	'+Fe'	'-Glc'	6.262706582	23357.06605	0.008930249
hxk1-2	'+Fe'	'-Glc'	6.513238734	27446.75849	0.010493886
hxk1-2	'+Fe'	'-Glc'	6.763770886	31633.09749	0.012094474
hxk1-2	'+Fe'	'-Glc'	7.014303038	35441.34012	0.013550503
hxk1-2	'+Fe'	'-Glc'	7.26483519	38396.74346	0.01468046
hxk1-2	'+Fe'	'-Glc'	7.515367342	40024.56458	0.015302835
hxk1-2	'+Fe'	'-Glc'	7.765899494	39938.4195	0.015269898
hxk1-2	'+Fe'	'-Glc'	8.016431646	38260.12611	0.014628226
hxk1-2	'+Fe'	'-Glc'	8.266963797	35292.83447	0.013493724
hxk1-2	'+Fe'	'-Glc'	8.517495949	31339.91908	0.011982382
hxk1-2	'+Fe'	'-Glc'	8.768028101	26704.75446	0.010210191
hxk1-2	'+Fe'	'-Glc'	9.018560253	21690.71511	0.008293143
hxk1-2	'+Fe'	'-Glc'	9.269092405	16601.17553	0.006347228
hxk1-2	'+Fe'	'-Glc'	9.519624557	11739.51025	0.004488438
hxk1-2	'+Fe'	'-Glc'	9.770156709	7409.09376	0.002832764
hxk1-2	'+Fe'	'-Glc'	10.02068886	3887.322373	0.001486264
hxk1-2	'+Fe'	'-Glc'	10.27122101	1212.5742	0.000463611
hxk1-2	'+Fe'	'-Glc'	10.52175316	-705.5377972	-0.000269753
hxk1-2	'+Fe'	'-Glc'	10.77228532	-1958.6471	-0.000748861
hxk1-2	'+Fe'	'-Glc'	11.02281747	-2638.38719	-0.001008751
hxk1-2	'+Fe'	'-Glc'	11.27334962	-2836.391548	-0.001084455
hxk1-2	'+Fe'	'-Glc'	11.52388177	-2644.293656	-0.001011009
hxk1-2	'+Fe'	'-Glc'	11.77441392	-2153.726994	-0.000823448
hxk1-2	'+Fe'	'-Glc'	12.02494608	-1456.325045	-0.000556806
hxk1-2	'+Fe'	'-Glc'	12.27547823	-643.7212899	-0.000246118
hxk1-2	'+Fe'	'-Glc'	12.52601038	192.4507904	7.36E-05
hxk1-2	'+Fe'	'-Glc'	12.77654253	960.5577143	0.000367256
hxk1-2	'+Fe'	'-Glc'	13.02707468	1578.39609	0.000603478
hxk1-2	'+Fe'	'-Glc'	13.27760684	2031.348426	0.000776658
hxk1-2	'+Fe'	'-Glc'	13.52813899	2334.283654	0.000892481
hxk1-2	'+Fe'	'-Glc'	13.77867114	2502.193374	0.000956679
hxk1-2	'+Fe'	'-Glc'	14.02920329	2550.069182	0.000974983
hxk1-2	'+Fe'	'-Glc'	14.27973544	2492.902678	0.000953127
hxk1-2	'+Fe'	'-Glc'	14.53026759	2345.68546	0.00089684
hxk1-2	'+Fe'	'-Glc'	14.78079975	2123.409127	0.000811856
hxk1-2	'+Fe'	'-Glc'	15.0313319	1841.065277	0.000703906
hxk1-2	'+Fe'	'-Glc'	15.28186405	1513.645508	0.000578721
hxk1-2	'+Fe'	'-Glc'	15.5323962	1156.141419	0.000442035
hxk1-2	'+Fe'	'-Glc'	15.78292835	783.5446078	0.000299577
hxk1-2	'+Fe'	'-Glc'	16.03346051	410.8466735	0.000157082
hxk1-2	'+Fe'	'-Glc'	16.28399266	53.03921437	2.03E-05
hxk1-2	'+Fe'	'-Glc'	16.53452481	-274.8861713	-0.000105099
hxk1-2	'+Fe'	'-Glc'	16.78505696	-557.9929082	-0.000213341
hxk1-2	'+Fe'	'-Glc'	17.03558911	-787.1120717	-0.000300941
hxk1-2	'+Fe'	'-Glc'	17.28612127	-963.8269237	-0.000368506
hxk1-2	'+Fe'	'-Glc'	17.53665342	-1090.895586	-0.000417089
hxk1-2	'+Fe'	'-Glc'	17.78718557	-1171.07618	-0.000447745
hxk1-2	'+Fe'	'-Glc'	18.03771772	-1207.126828	-0.000461528
hxk1-2	'+Fe'	'-Glc'	18.28824987	-1201.805651	-0.000459494
hxk1-2	'+Fe'	'-Glc'	18.53878203	-1157.87077	-0.000442696
hxk1-2	'+Fe'	'-Glc'	18.78931418	-1078.080308	-0.000412189
hxk1-2	'+Fe'	'-Glc'	19.03984633	-965.1923866	-0.000369028
hxk1-2	'+Fe'	'-Glc'	19.29037848	-821.9651267	-0.000314267
hxk1-2	'+Fe'	'-Glc'	19.54091063	-651.1566502	-0.000248961
hxk1-2	'+Fe'	'-Glc'	19.79144278	-455.5250788	-0.000174164
hxk1-2	'+Fe'	'-Glc'	20.04197494	-237.8285341	-9.09E-05
hxk1-2	'+Fe'	'-Glc'	20.29250709	-0.825137882	-3.15E-07
hxk1-2	'+Fe'	'-Glc'	20.54303924	252.7269883	9.66E-05
hxk1-2	'+Fe'	'-Glc'	20.79357139	520.0697227	0.000198841
hxk1-2	'+Fe'	'-Glc'	21.04410354	798.4449438	0.000305274
hxk1-2	'+Fe'	'-Glc'	21.2946357	1085.09453	0.000414871
hxk1-2	'+Fe'	'-Glc'	21.54516785	1377.260359	0.000526576
hxk1-2	'+Fe'	'-Glc'	21.7957	1672.18431	0.000639336
hxk1-2	'-Fe'	'+Glc'	2.00366	2887.080538	0.001277658
hxk1-2	'-Fe'	'+Glc'	2.254192152	2954.733544	0.001307597
hxk1-2	'-Fe'	'+Glc'	2.504724304	3072.91916	0.001359899
hxk1-2	'-Fe'	'+Glc'	2.755256456	3292.84661	0.001457227
hxk1-2	'-Fe'	'+Glc'	3.005788608	3677.102107	0.001627276
hxk1-2	'-Fe'	'+Glc'	3.256320759	4297.718402	0.001901926
hxk1-2	'-Fe'	'+Glc'	3.506852911	5222.627792	0.002311238
hxk1-2	'-Fe'	'+Glc'	3.757385063	6353.989343	0.002811914
hxk1-2	'-Fe'	'+Glc'	4.007917215	7381.332692	0.003266558
hxk1-2	'-Fe'	'+Glc'	4.258449367	7980.247033	0.003531604
hxk1-2	'-Fe'	'+Glc'	4.508981519	7829.509204	0.003464896
hxk1-2	'-Fe'	'+Glc'	4.759513671	6907.600816	0.003056911
hxk1-2	'-Fe'	'+Glc'	5.010045823	5733.749478	0.002537432
hxk1-2	'-Fe'	'+Glc'	5.260577975	4883.907417	0.00216134
hxk1-2	'-Fe'	'+Glc'	5.511110127	4934.02686	0.00218352
hxk1-2	'-Fe'	'+Glc'	5.761642278	6460.060034	0.002858855
hxk1-2	'-Fe'	'+Glc'	6.01217443	9895.751183	0.004379297
hxk1-2	'-Fe'	'+Glc'	6.262706582	14895.2569	0.006591794
hxk1-2	'-Fe'	'+Glc'	6.513238734	20846.96628	0.009225682
hxk1-2	'-Fe'	'+Glc'	6.763770886	27139.04311	0.012010198
hxk1-2	'-Fe'	'+Glc'	7.014303038	33159.65118	0.014674576
hxk1-2	'-Fe'	'+Glc'	7.26483519	38296.95429	0.016948055
hxk1-2	'-Fe'	'+Glc'	7.515367342	41939.11623	0.018559869
hxk1-2	'-Fe'	'+Glc'	7.765899494	43580.246	0.019286139
hxk1-2	'-Fe'	'+Glc'	8.016431646	43323.80282	0.019172652
hxk1-2	'-Fe'	'+Glc'	8.266963797	41490.66903	0.018361411
hxk1-2	'-Fe'	'+Glc'	8.517495949	38401.99604	0.01699454
hxk1-2	'-Fe'	'+Glc'	8.768028101	34378.9353	0.015214162
hxk1-2	'-Fe'	'+Glc'	9.018560253	29742.63824	0.013162401
hxk1-2	'-Fe'	'+Glc'	9.269092405	24814.25629	0.010981379
hxk1-2	'-Fe'	'+Glc'	9.519624557	19914.94089	0.008813221
hxk1-2	'-Fe'	'+Glc'	9.770156709	15365.84346	0.006800049
hxk1-2	'-Fe'	'+Glc'	10.02068886	11462.57402	0.005072684
hxk1-2	'-Fe'	'+Glc'	10.27122101	8265.7431	0.003657948
hxk1-2	'-Fe'	'+Glc'	10.52175316	5709.361074	0.002526639
hxk1-2	'-Fe'	'+Glc'	10.77228532	3726.212821	0.00164901
hxk1-2	'-Fe'	'+Glc'	11.02281747	2249.083221	0.000995316
hxk1-2	'-Fe'	'+Glc'	11.27334962	1210.757156	0.000535812
hxk1-2	'-Fe'	'+Glc'	11.52388177	544.0195069	0.000240752
hxk1-2	'-Fe'	'+Glc'	11.77441392	181.6551551	8.04E-05
hxk1-2	'-Fe'	'+Glc'	12.02494608	56.44898162	2.50E-05
hxk1-2	'-Fe'	'+Glc'	12.27547823	101.1858678	4.48E-05
hxk1-2	'-Fe'	'+Glc'	12.52601038	248.6506946	0.000110039
hxk1-2	'-Fe'	'+Glc'	12.77654253	431.6283435	0.000191014
hxk1-2	'-Fe'	'+Glc'	13.02707468	589.1777938	0.000260737
hxk1-2	'-Fe'	'+Glc'	13.27760684	705.3247864	0.000312137
hxk1-2	'-Fe'	'+Glc'	13.52813899	783.7131918	0.000346827
hxk1-2	'-Fe'	'+Glc'	13.77867114	828.0684941	0.000366456
hxk1-2	'-Fe'	'+Glc'	14.02920329	842.1161771	0.000372673
hxk1-2	'-Fe'	'+Glc'	14.27973544	829.5817249	0.000367126
hxk1-2	'-Fe'	'+Glc'	14.53026759	794.1906212	0.000351464
hxk1-2	'-Fe'	'+Glc'	14.78079975	739.6683502	0.000327335
hxk1-2	'-Fe'	'+Glc'	15.0313319	669.7403957	0.000296389
hxk1-2	'-Fe'	'+Glc'	15.28186405	588.1322416	0.000260274
hxk1-2	'-Fe'	'+Glc'	15.5323962	498.569372	0.000220638
hxk1-2	'-Fe'	'+Glc'	15.78292835	404.7772707	0.000179131
hxk1-2	'-Fe'	'+Glc'	16.03346051	310.4814217	0.000137401
hxk1-2	'-Fe'	'+Glc'	16.28399266	219.4073089	9.71E-05
hxk1-2	'-Fe'	'+Glc'	16.53452481	135.2804162	5.99E-05
hxk1-2	'-Fe'	'+Glc'	16.78505696	61.8126274	2.74E-05
hxk1-2	'-Fe'	'+Glc'	17.03558911	1.290211721	5.71E-07
hxk1-2	'-Fe'	'+Glc'	17.28612127	-46.65822423	-2.06E-05
hxk1-2	'-Fe'	'+Glc'	17.53665342	-82.69446885	-3.66E-05
hxk1-2	'-Fe'	'+Glc'	17.78718557	-107.4803106	-4.76E-05
hxk1-2	'-Fe'	'+Glc'	18.03771772	-121.6775378	-5.38E-05
hxk1-2	'-Fe'	'+Glc'	18.28824987	-125.9479388	-5.57E-05
hxk1-2	'-Fe'	'+Glc'	18.53878203	-120.9533022	-5.35E-05
hxk1-2	'-Fe'	'+Glc'	18.78931418	-107.3554163	-4.75E-05
hxk1-2	'-Fe'	'+Glc'	19.03984633	-85.81606956	-3.80E-05
hxk1-2	'-Fe'	'+Glc'	19.29037848	-56.9970503	-2.52E-05
hxk1-2	'-Fe'	'+Glc'	19.54091063	-21.56014697	-9.54E-06
hxk1-2	'-Fe'	'+Glc'	19.79144278	19.83285202	8.78E-06
hxk1-2	'-Fe'	'+Glc'	20.04197494	66.52015826	2.94E-05
hxk1-2	'-Fe'	'+Glc'	20.29250709	117.8399834	5.21E-05
hxk1-2	'-Fe'	'+Glc'	20.54303924	173.1305389	7.66E-05
hxk1-2	'-Fe'	'+Glc'	20.79357139	231.7300365	0.000102551
hxk1-2	'-Fe'	'+Glc'	21.04410354	292.9766877	0.000129655
hxk1-2	'-Fe'	'+Glc'	21.2946357	356.2087041	0.000157638
hxk1-2	'-Fe'	'+Glc'	21.54516785	420.7642973	0.000186206
hxk1-2	'-Fe'	'+Glc'	21.7957	485.981679	0.000215068
hxk1-2	'+Fe'	'+Glc'	2.00366	3271.730387	0.00135042
hxk1-2	'+Fe'	'+Glc'	2.254192152	3359.497966	0.001386647
hxk1-2	'+Fe'	'+Glc'	2.504724304	3448.688357	0.00142346
hxk1-2	'+Fe'	'+Glc'	2.755256456	3546.461311	0.001463816
hxk1-2	'+Fe'	'+Glc'	3.005788608	3756.440621	0.001550486
hxk1-2	'+Fe'	'+Glc'	3.256320759	4262.346115	0.001759301
hxk1-2	'+Fe'	'+Glc'	3.506852911	5244.045977	0.002164501
hxk1-2	'+Fe'	'+Glc'	3.757385063	6644.11292	0.002742385
hxk1-2	'+Fe'	'+Glc'	4.007917215	8100.752058	0.003343619
hxk1-2	'+Fe'	'+Glc'	4.258449367	9232.213508	0.003810634
hxk1-2	'+Fe'	'+Glc'	4.508981519	9659.327243	0.003986927
hxk1-2	'+Fe'	'+Glc'	4.759513671	9245.483238	0.003816111
hxk1-2	'+Fe'	'+Glc'	5.010045823	8291.713315	0.003422439
hxk1-2	'+Fe'	'+Glc'	5.260577975	7144.95822	0.002949111
hxk1-2	'+Fe'	'+Glc'	5.511110127	6152.158697	0.002539329
hxk1-2	'+Fe'	'+Glc'	5.761642278	5660.255493	0.002336294
hxk1-2	'+Fe'	'+Glc'	6.01217443	5959.251685	0.002459706
hxk1-2	'+Fe'	'+Glc'	6.262706582	7027.016652	0.00290043
hxk1-2	'+Fe'	'+Glc'	6.513238734	8735.010964	0.003605412
hxk1-2	'+Fe'	'+Glc'	6.763770886	10954.60499	0.004521558
hxk1-2	'+Fe'	'+Glc'	7.014303038	13557.16908	0.005595777
hxk1-2	'+Fe'	'+Glc'	7.26483519	16414.07362	0.006774976
hxk1-2	'+Fe'	'+Glc'	7.515367342	19396.68897	0.008006063
hxk1-2	'+Fe'	'+Glc'	7.765899494	22381.43364	0.009238029
hxk1-2	'+Fe'	'+Glc'	8.016431646	25273.76088	0.010431848
hxk1-2	'+Fe'	'+Glc'	8.266963797	27989.48384	0.011552774
hxk1-2	'+Fe'	'+Glc'	8.517495949	30444.42853	0.012566063
hxk1-2	'+Fe'	'+Glc'	8.768028101	32554.42092	0.013436971
hxk1-2	'+Fe'	'+Glc'	9.018560253	34235.28701	0.014130755
hxk1-2	'+Fe'	'+Glc'	9.269092405	35402.85278	0.014612673
hxk1-2	'+Fe'	'+Glc'	9.519624557	35972.94423	0.01484798
hxk1-2	'+Fe'	'+Glc'	9.770156709	35861.38734	0.014801935
hxk1-2	'+Fe'	'+Glc'	10.02068886	34996.69685	0.01444503
hxk1-2	'+Fe'	'+Glc'	10.27122101	33424.13318	0.013795948
hxk1-2	'+Fe'	'+Glc'	10.52175316	31251.85061	0.01289933
hxk1-2	'+Fe'	'+Glc'	10.77228532	28588.61221	0.011800067
hxk1-2	'+Fe'	'+Glc'	11.02281747	25543.18107	0.010543053
hxk1-2	'+Fe'	'+Glc'	11.27334962	22224.32027	0.009173179
hxk1-2	'+Fe'	'+Glc'	11.52388177	18740.79289	0.007735339
hxk1-2	'+Fe'	'+Glc'	11.77441392	15201.36202	0.006274425
hxk1-2	'+Fe'	'+Glc'	12.02494608	11714.79073	0.004835328
hxk1-2	'+Fe'	'+Glc'	12.27547823	8389.842115	0.003462942
hxk1-2	'+Fe'	'+Glc'	12.52601038	5335.279249	0.002202158
hxk1-2	'+Fe'	'+Glc'	12.77654253	2659.865217	0.00109787
hxk1-2	'+Fe'	'+Glc'	13.02707468	459.125341	0.000189506
hxk1-2	'+Fe'	'+Glc'	13.27760684	-1266.290709	-0.000522667
hxk1-2	'+Fe'	'+Glc'	13.52813899	-2557.125678	-0.001055464
hxk1-2	'+Fe'	'+Glc'	13.77867114	-3454.294508	-0.001425774
hxk1-2	'+Fe'	'+Glc'	14.02920329	-3998.712141	-0.001650485
hxk1-2	'+Fe'	'+Glc'	14.27973544	-4231.293519	-0.001746484
hxk1-2	'+Fe'	'+Glc'	14.53026759	-4192.953584	-0.001730659
hxk1-2	'+Fe'	'+Glc'	14.78079975	-3924.607277	-0.001619898
hxk1-2	'+Fe'	'+Glc'	15.0313319	-3467.169541	-0.001431088
hxk1-2	'+Fe'	'+Glc'	15.28186405	-2861.555317	-0.001181119
hxk1-2	'+Fe'	'+Glc'	15.5323962	-2148.679547	-0.000886876
hxk1-2	'+Fe'	'+Glc'	15.78292835	-1369.457173	-0.000565249
hxk1-2	'+Fe'	'+Glc'	16.03346051	-564.8031366	-0.000233125
hxk1-2	'+Fe'	'+Glc'	16.28399266	224.3676197	9.26E-05
hxk1-2	'+Fe'	'+Glc'	16.53452481	957.1401544	0.000395064
hxk1-2	'+Fe'	'+Glc'	16.78505696	1592.745846	0.000657412
hxk1-2	'+Fe'	'+Glc'	17.03558911	2105.753732	0.000869158
hxk1-2	'+Fe'	'+Glc'	17.28612127	2499.325663	0.001031607
hxk1-2	'+Fe'	'+Glc'	17.53665342	2779.747741	0.001147352
hxk1-2	'+Fe'	'+Glc'	17.78718557	2953.306069	0.001218989
hxk1-2	'+Fe'	'+Glc'	18.03771772	3026.28675	0.001249112
hxk1-2	'+Fe'	'+Glc'	18.28824987	3004.975888	0.001240316
hxk1-2	'+Fe'	'+Glc'	18.53878203	2895.659585	0.001195195
hxk1-2	'+Fe'	'+Glc'	18.78931418	2704.623943	0.001116345
hxk1-2	'+Fe'	'+Glc'	19.03984633	2438.155067	0.001006359
hxk1-2	'+Fe'	'+Glc'	19.29037848	2102.539059	0.000867832
hxk1-2	'+Fe'	'+Glc'	19.54091063	1704.062021	0.000703359
hxk1-2	'+Fe'	'+Glc'	19.79144278	1249.010057	0.000515534
hxk1-2	'+Fe'	'+Glc'	20.04197494	743.6692701	0.000306953
hxk1-2	'+Fe'	'+Glc'	20.29250709	194.3257624	8.02E-05
hxk1-2	'+Fe'	'+Glc'	20.54303924	-392.7343629	-0.000162103
hxk1-2	'+Fe'	'+Glc'	20.79357139	-1011.225003	-0.000417387
hxk1-2	'+Fe'	'+Glc'	21.04410354	-1654.860054	-0.00068305
hxk1-2	'+Fe'	'+Glc'	21.2946357	-2317.353415	-0.000956497
hxk1-2	'+Fe'	'+Glc'	21.54516785	-2992.418981	-0.001235133
hxk1-2	'+Fe'	'+Glc'	21.7957	-3673.77065	-0.001516364
