# Supplementary material for: Iron rescues glucose-mediated photosynthesis repression during lipid accumulation in the green alga Chromochloris zofingiensis
Source: Nat Commun. 2024 Jul 18;15:6046. doi: 10.1038/s41467-024-50170-x (PMC11258321; doi:10.1038/s41467-024-50170-x)
Supplement: Supplementary file 14 — Source Data [file 41467_2024_50170_MOESM14_ESM.zip › SourceData_Jeffers2024/Fig6a_sourcedata.csv]

#Source Data Fig. 6a. Impact of -Fe on protein abundance of photosynthetic and respiratory electron transport chains							#Log2 mean fold change of -Fe/+Fe in each strain-by-Glc condition
ETC	Complex	Name	Binds to iron	Iron cofactor type	Protein_Name	Imputed	hxk1-1_-Glc	hxk1-1_+Glc	hxk1-2_-Glc	hxk1-2_+Glc	WT_-Glc	WT_+Glc
Photosynthesis	cATP	atpA	Not Fe bound		CzCPg01290.t1.v5.2.3	No	-0.74	-1.63	-0.67	-1.26	-1.06	-1.6
Photosynthesis	cATP	atpB	Not Fe bound		CzCPg01090.t1.v5.2.3	No	-0.87	-0.58	-0.52	-1.47	-0.76	-1.61
Photosynthesis	cATP	ATPC1	Not Fe bound		Cz09g21130.t1	No	-0.62	-1.76	-1.09	-1.04	-1.36	-1.25
Photosynthesis	cATP	ATPD	Not Fe bound		Cz05g34180.t1	No	-0.36	-1.5	-1.32	-0.79	-1.39	-0.45
Photosynthesis	cATP	atpE	Not Fe bound		CzCPg00310.t1.v5.2.3	No	-0.48	-0.64	0.99	-1.03	0.72	-0.74
Photosynthesis	cATP	atpF	Not Fe bound		CzCPg00020.t1.v5.2.3	No	-1.06	0.07	0.84	-0.17	-0.31	-0.54
Photosynthesis	cATP	ATPG	Not Fe bound		Cz02g27060.t1	No	-1.2	-0.86	-0.11	-2.23	-0.49	-2.05
Photosynthesis	cATP	atpH	Not Fe bound		CzCPg00030.t1.v5.2.3	No	-1.92	-0.87	-2.36	-0.13	-2.17	-0.76
Photosynthesis	cATP	atpI	Not Fe bound		CzCPg00180.t1.v5.2.3	No	-1.65	-3.35	-1.13	-1.15	-1.21	-1.1
Photosynthesis	cytb6f	petA	Fe bound	c-heme	CzCPg01130.t1.v5.2.3	No	-1.68	-1.69	-0.81	-1.73	-0.98	-2.04
Photosynthesis	cytb6f	petB	Fe bound	2X b-heme, c-heme	CzCPg01070.t1.v5.2.3	No	-3.05	-3.66	-5.31	-5.86	-5.93	-4.83
Photosynthesis	cytb6f	PETC	Fe bound	2-Fe-2-S	Cz13g12160.t1	No	-1.72	-2.17	-1.27	-2.53	-2.08	-2.93
Photosynthesis	cytb6f	petD	Not Fe bound		CzCPg01120.t1.v5.2.3	No	-2.74	-1.3	-2.82	0.76	-2.07	0.49
Photosynthesis	cytb6f	PETO	Not Fe bound		Cz06g16040.t1	No	-1.22	-1.5	-1.06	-1.56	-1.22	-1.16
Photosynthesis	Ferredoxin	FDX2	Fe bound	2Fe-2-S?	Cz13g08120.t1	No	-0.81	-1.05	-0.86	-0.57	-1.28	-4.14
Photosynthesis	Ferredoxin	FDX3	Fe bound	2Fe-2-S?	Cz11g03180.t1	YES	-2.89	-6.01	-1.9	-0.88	-1.89	-2.49
Photosynthesis	Ferredoxin	FDX4	Fe bound	2Fe-2-S?	Cz13g08015.t1	YES	-0.97	-4.55	-0.71	-4.25	-1.11	-4.81
Photosynthesis	Ferredoxin	FDX6	Fe bound	2Fe-2-S?	Cz11g16050.t1	YES	-1.17	-4.34	-3.45	-2.69	-2.25	-2.64
Photosynthesis	Ferredoxin	FDX7	Fe bound	2Fe-2-S?	Cz14g22270.t1	No	-0.29	-1.79	-1.35	-2.54	-0.97	-2.27
Photosynthesis	Ferredoxin	FNR	Not Fe bound		Cz02g17180.t1	No	-0.66	-1.24	-0.12	-1.01	-0.2	-0.27
Photosynthesis	Ferredoxin	PETF	Fe bound	2Fe-2-S	Cz07g28150.t1	YES	-4.05	-4.9	-2.49	-5.51	-2.78	-5.62
Photosynthesis	Flavodoxin	FLD1	Not Fe bound		Cz14g01090.t1	No	4.67	4.91	4.44	5.04	4.82	6.48
Photosynthesis	PSI	psaA exon1	Fe bound	Fx(4Fe4S)- (dimer with B)	CzCPg01210.t1.v5.2.3	No	-2.48	-4.1	-2.4	-2.41	-3.06	-2.91
Photosynthesis	PSI	psaA exon2	Fe bound	Fx(4Fe4S)- (dimer with B)	CzCPg00200.t1.v5.2.3	YES	-3.96	-4.04	-3.4	-5.99	-3.49	-4.98
Photosynthesis	PSI	psaA exon3	Fe bound	Fx(4Fe4S)- (dimer with B)	CzCPg00270.t1.v5.2.3	No	-3.89	-2.14	-3.07	-2.39	-3.13	-2.55
Photosynthesis	PSI	psaB	Fe bound	Fx(4Fe4S)- (dimer with A)	CzCPg01360.t1.v5.2.3	No	-1.88	-2.21	-2.63	-2.18	-3.34	-2.37
Photosynthesis	PSI	psaC	Fe bound	2x 4Fe-4s (Fa,Fb)	CzCPg00250.t1.v5.2.3	No	-3.45	-2.14	-3.18	-2.91	-5.43	-5.22
Photosynthesis	PSI	PSAD	Not Fe bound		Cz05g36030.t1	No	-4.13	-2.42	-1.78	-3.37	-2.53	-2.49
Photosynthesis	PSI	PSAE	Not Fe bound		Cz04g01180.t1	No	-2.01	-1.99	-2.79	-2.93	-3.38	-1.92
Photosynthesis	PSI	PSAF	Not Fe bound		Cz13g06010.t1	No	-2	-2.63	-1.33	-2.49	-2.28	-2.22
Photosynthesis	PSI	PSAG	Not Fe bound		Cz06g31280.t1	No	-2.42	-2.54	-1.53	-1.74	-2.25	-1.76
Photosynthesis	PSI	PSAH	Not Fe bound		Cz12g12230.t1	No	-2.56	-1.68	-2.69	-3.54	-2.75	-2.62
Photosynthesis	PSI	PSAI	Not Fe bound		Cz01g05275.t1	YES	-1.41	-2.64	-1.23	-2.89	-2.23	-1.73
Photosynthesis	PSI	psaJ	Not Fe bound		CzCPg00170.t1.v5.2.3	No	0.37	-2.14	-1.06	-1.97	-2.36	-2.83
Photosynthesis	PSI	PSAK	Not Fe bound		Cz06g26010.t1	No	1.57	0.48	2.47	-2.26	2.09	-1.97
Photosynthesis	PSI	PSAL	Not Fe bound		Cz02g18180.t1	No	-4.48	-2.9	-1.49	-5.23	-2.35	-4.48
Photosynthesis	PSI	PSAN	Not Fe bound		Cz17g10010.t1	No	-3.9	-0.57	-2.37	-2.86	-3	-2.92
Photosynthesis	PSI	PSAO	Not Fe bound		Cz15g01010.t1	No	-3.43	-0.38	-1.62	-1.39	-3.15	-1.91
Photosynthesis	PSII	PSB27A	Not Fe bound		Cz04g12110.t1	No	-2.08	-0.51	-0.39	-1.73	-0.59	-1.21
Photosynthesis	PSII	PSB27B	Not Fe bound		Cz09g22190.t1	No	0.47	-0.76	-0.25	-1.51	0.09	-1.07
Photosynthesis	PSII	PSB27C	Not Fe bound		Cz02g41080.t1	No	-1.07	-1	-1.12	-0.4	-1.01	0.4
Photosynthesis	PSII	PSB28	Not Fe bound		Cz13g07140.t1	No	0.07	-0.49	0.15	-0.71	0.28	0.44
Photosynthesis	PSII	psbA	Fe bound	NHI(withD)	CzCPg00010.t1.v5.2.3	No	-1.65	-1.28	-1.52	-2.25	-2.2	-2.55
Photosynthesis	PSII	psbB	Not Fe bound		CzCPg00420.t1.v5.2.3	No	-2.07	-3.1	-2.06	-2.79	-2.41	-2.85
Photosynthesis	PSII	psbC	Not Fe bound		CzCPg00040.t1.v5.2.3	No	-0.9	-2.43	-1.43	-2.06	-1.71	-2.13
Photosynthesis	PSII	psbD	Fe bound	NHI(withA)	CzCPg00210.t1.v5.2.3	No	-1.61	-3.12	-1.29	-2.01	-1.69	-3.45
Photosynthesis	PSII	psbE	Not Fe bound		CzCPg01190.t1.v5.2.3	No	-2.51	-1.17	-0.8	-2.21	-1.41	-2.32
Photosynthesis	PSII	psbF	Not Fe bound		CzCPg00130.t1.v5.2.3	No	-0.91	1.79	-2.31	0.91	-2.71	1.11
Photosynthesis	PSII	psbH	Not Fe bound		CzCPg00390.t1.v5.2.3	No	-1.47	-0.91	-1.19	0.08	-1.84	0.02
Photosynthesis	PSII	psbL	Not Fe bound		CzCPg00140.t1.v5.2.3	No	-1.86	-4.58	0.59	-2.56	-0.39	-2.09
Photosynthesis	PSII	psbM	Not Fe bound		CzCPg01390.t1.v5.2.3	YES	-0.54	-1.19	-6.48	4.1	-5.91	3.12
Photosynthesis	PSII	psbN	Not Fe bound		CzCPg00400.t1.v5.2.3	No	-1.37	-0.15	-1.81	-2.35	-1.85	-2.97
Photosynthesis	PSII	PSBO	Not Fe bound		Cz16g19040.t1	No	-1.41	-1.98	-0.92	-1.46	-1.65	-1.92
Photosynthesis	PSII	PSBP	Not Fe bound		Cz07g15040.t1	No	-1.41	-2.24	-0.67	-2.04	-1.22	-2.5
Photosynthesis	PSII	PSBQ1	Not Fe bound		Cz05g13170.t1	YES	-2.42	-2.38	-1.72	-2.44	-3.35	-1.07
Photosynthesis	PSII	PSBQ2	Not Fe bound		Cz05g09100.t1	No	-1.4	-2.58	-1.11	-1.68	-1.65	-2.42
Photosynthesis	PSII	PSBR	Not Fe bound		Cz09g21140.t1	No	-1.66	-1.58	-1.02	-3.68	-1.06	-2.46
Photosynthesis	PSII	PSBW	Not Fe bound		Cz19g05110.t1	YES	0.34	-1.49	-3.62	-5.23	-4.36	-3.24
Photosynthesis	PSII	PSBX	Not Fe bound		Cz17g16010.t1	YES	0	-1.39	0.97	-6.86	0.86	-6.02
Photosynthesis	PSII	PSBY	Not Fe bound		Cz17g15140.t1	No	0.79	1.56	3.24	-3.05	1.88	-2.27
Photosynthesis	PSII-MinorAntennae	LHCB4	Not Fe bound		Cz03g26240.t1	No	-1.3	-1.2	-0.51	-1.08	-0.99	-1.14
Photosynthesis	PSII-MinorAntennae	LHCB5	Not Fe bound		Cz08g11160.t1	No	-0.85	-1.85	-0.85	-2.58	-1.09	-1.59
Photosynthesis	soluble	CYC6	Fe bound	c-heme	Cz01g35120.t1	No	-4.66	-4.93	-3.61	-6.14	-2.23	-4.34
Photosynthesis	soluble	PC	Not Fe bound		Cz01g35130.t1	No	-1.38	-2.46	-1.07	-3.96	-1.38	-2.71
Respiration	Alternative oxidase	AOX2	Fe bound	di-iron	Cz01g26020.t1	No	-1.34	-0.36	-1.92	-0.73	-1.71	-0.02
Respiration	ATP synthase	ASA1	Not Fe bound		Cz04g09240.t1	No	-0.49	-0.43	0.55	0.45	0.46	0.49
Respiration	ATP synthase	ASA2	Not Fe bound		UNPLg00020.t1	No	-1.29	0.33	0.65	0.39	0.52	0.28
Respiration	ATP synthase	ASA3	Not Fe bound		Cz18g13100.t1	No	-0.13	-0.13	0.24	-0.65	0.22	-0.34
Respiration	ATP synthase	ASA4	Not Fe bound		Cz06g10150.t1	No	-0.65	0.17	0.06	-0.78	0.04	-0.28
Respiration	ATP synthase	ASA5	Not Fe bound		Cz06g37200.t1	No	0.01	0.4	-0.87	-0.85	-0.09	-0.48
Respiration	ATP synthase	ASA7	Not Fe bound		Cz18g09050.t1	No	-0.79	-0.28	-0.49	0.01	-0.45	0.09
Respiration	ATP synthase	ASA8	Not Fe bound		Cz05g27075.t1	No	-2.06	-1.42	-0.27	-0.54	-0.6	-0.87
Respiration	ATP synthase	ASA9	Not Fe bound		Cz02g05180.t1	No	-2.66	-2.23	-7.32	0.1	-7.32	0.64
Respiration	ATP synthase	ATP11	Not Fe bound		Cz06g16150.t1	No	-1.22	-1.28	-1.77	-0.17	-1.09	-0.43
Respiration	ATP synthase	ATP12	Not Fe bound		Cz06g20230.t1	No	-0.44	1.38	-0.32	-1.21	-0.07	-0.89
Respiration	ATP synthase	ATP15	Not Fe bound		Cz12g24015.t1	No	0.86	0.8	2.3	1.73	2.07	1.08
Respiration	ATP synthase	ATP2	Not Fe bound		Cz03g32200.t1	No	-0.4	-1.22	0.25	-0.79	0.45	-0.27
Respiration	ATP synthase	ATP3	Not Fe bound		Cz08g05010.t1	No	0.15	0.2	0.58	0.11	0.52	0.72
Respiration	ATP synthase	atp6	Not Fe bound		CzMTg00230.t1.v5.2.3	No	-2.19	-4.37	-0.15	-1.13	-0.37	-1.02
Respiration	ATP synthase	ATPD	Not Fe bound		Cz05g29070.t1	No	-0.86	-1.55	0.83	-0.94	0.48	-1.16
Respiration	ATP synthase	Cz03g33200	Not Fe bound		Cz03g33200.t1	No	1.09	-1.42	0.53	-1.59	1.18	-1.73
Respiration	ATP synthase	OSCP	Not Fe bound		Cz03g14200.t1	No	-0.59	-0.2	0.55	0.07	0.79	-0.09
Respiration	ATP synthase	OXA1	Not Fe bound		Cz07g22200.t1	No	1.27	-0.58	0.07	0.47	0.18	0.47
Respiration	Complex II	Cz05g08055	Not Fe bound		Cz05g08055.t1	YES	-4.09	-3.4	1.84	-2.58	1.18	-2.92
Respiration	Complex II	Cz05g32170	Not Fe bound		Cz05g32170.t1	No	-0.2	0.27	-0.03	-0.28	-0.21	0.19
Respiration	Complex II	SDH1	Not Fe bound		Cz03g18320.t1	No	-0.25	-0.44	0.02	-1.22	-0.07	-1.07
Respiration	Complex II	SDH2	Fe bound	2Fe2S,3Fe4s, 4Fe4S	Cz15g13230.t1	No	0.27	0.8	0.14	0.84	-0.1	0.49
Respiration	Complex II	SDH3	Fe bound	Heme	Cz07g14020.t1	No	-0.13	-0.57	-0.23	-0.4	-0.57	-0.79
Respiration	Complex II	SDH4	Not Fe bound		Cz07g14015.t1	No	2.02	1.66	2.11	0.46	1.82	0.49
Respiration	Complex II	SDHAF2	Not Fe bound		Cz07g02050.t1	YES	-0.87	-4.1	-1.33	-3.19	-1.84	-3.47
Respiration	Complex III	cob	Fe bound	2X b-heme	CzMTg00010.t1.v5.2.3	No	-2.31	-2.25	4.27	-1.58	4.19	-2.24
Respiration	Complex III	COQ8	Not Fe bound		Cz16g18040.t1	No	-0.29	-1	-0.66	-0.63	-0.58	-0.45
Respiration	Complex III	CYC1	Fe bound	c-heme	Cz03g08180.t1	No	-0.05	0.01	0.08	-0.15	-0.02	-0.19
Respiration	Complex III	Cz04g09027	Not Fe bound		Cz04g09027.t1	No	0.01	2.83	-2.72	0.14	-2.41	0.41
Respiration	Complex III	Cz04g38270	Not Fe bound		Cz04g38270.t1	No	-0.03	0.4	0.59	-0.4	0.89	-0.38
Respiration	Complex III	Cz14g15120	Not Fe bound		Cz14g15120.t1	No	-0.95	0.28	-3.22	3.33	-3.65	3.64
Respiration	Complex III	MPPA1	Not Fe bound		Cz06g37030.t1	No	0.09	-0.2	-0.45	-0.1	0.13	0.44
Respiration	Complex III	QCR1	Not Fe bound		Cz02g13140.t1	No	-0.05	0.05	0.16	-1.04	0.29	-0.79
Respiration	Complex III	QCR10	Not Fe bound		Cz14g26085.t1	No	-0.41	-0.43	-0.78	0.75	-0.29	1.91
Respiration	Complex III	QCR7	Not Fe bound		Cz10g27170.t1	No	-0.28	-0.02	-0.25	-0.73	-0.38	-0.33
Respiration	Complex III	QCR8	Not Fe bound		Cz14g16185.t1	No	0.34	1.95	1.9	-1.61	1.89	-2.03
Respiration	Complex III	QCR9	Not Fe bound		Cz06g29205.t1	No	-0.97	0.46	-0.72	-1.88	-1	-0.96
Respiration	Complex III	RIP1	Fe bound	2Fe2S	Cz13g13110.t1	No	-0.53	-0.54	0.58	-0.01	0.56	0.11
Respiration	Complex IV	cox1	Fe bound	2x-a-heme	CzMTg00050.t1.v5.2.3	No	4.54	-1.01	3.99	2.82	3.86	0.27
Respiration	Complex IV	COX12	Not Fe bound		Cz01g24170.t1	No	-2.1	3.02	2.44	-3.22	1.78	-3.41
Respiration	Complex IV	COX13	Not Fe bound		Cz05g00200.t1	No	0.19	-0.91	-1.01	-2.26	-0.93	-3.36
Respiration	Complex IV	COX16	Not Fe bound		Cz01g09280.t1	No	-0.23	-1.31	0	0.94	-0.93	0.9
Respiration	Complex IV	cox2a	Not Fe bound		CzMTg00040.t1.v5.2.3	No	0.85	1.72	0.65	0.01	-0.14	-2.31
Respiration	Complex IV	COX2B	Not Fe bound		Cz15g01180.t1	No	0.79	0.43	1.15	-1.43	1.59	-1.77
Respiration	Complex IV	cox3	Not Fe bound		CzMTg00100.t1.v5.2.3	No	-2.1	-0.82	-2.29	0.97	-2.51	-0.23
Respiration	Complex IV	COX4	Not Fe bound		Cz11g20250.t1	No	-0.08	0.63	0.63	0.24	-0.29	0.05
Respiration	Complex IV	COX5C	Not Fe bound		Cz04g33210.t1	No	1.19	1.56	0.67	-0.23	1.71	-1.38
Respiration	Complex IV	COX90	Not Fe bound		Cz04g37070.t1	No	-0.01	-1.23	0.75	-2.49	-0.53	-4.35
Respiration	Complex IV	COX90	Not Fe bound		Cz13g07220.t1	No	-0.89	-0.09	0.52	0	0.47	-0.54
Respiration	Complex IV	SUR1	Not Fe bound		Cz01g14040.t1	No	-0.04	-1.03	0.12	-0.53	-0.3	-0.74
Respiration	ComplexI	ACP1	Not Fe bound		Cz07g17120.t1	No	0.33	-0.95	0.22	-0.06	0.27	0.44
Respiration	ComplexI	B14.5a	Not Fe bound		Cz10g28337.t1	No	-1.81	-1.91	-0.02	-0.1	-0.76	-0.43
Respiration	ComplexI	CAG1	Not Fe bound		Cz02g19080.t1	No	-0.51	-0.89	-0.1	0.34	0	0.68
Respiration	ComplexI	CAG2	Not Fe bound		Cz08g01250.t1	No	-0.51	-0.33	-0.58	-0.96	-0.64	-0.39
Respiration	ComplexI	CAG3	Not Fe bound		Cz18g10140.t1	No	-0.02	0.37	-0.15	0.08	-0.15	-0.07
Respiration	ComplexI	DNK1	Not Fe bound		Cz03g01140.t1	No	-3.02	-2.47	-0.79	-1.67	-1.24	-1.38
Respiration	ComplexI	DUF543	Not Fe bound		Cz05g10310.t1	No	0.59	0.12	0.67	-1.6	0.32	-0.71
Respiration	ComplexI	nad1	Not Fe bound		CzMTg00130.t1.v5.2.3	No	-2.71	-2.64	-3	-1.82	-2.85	-2.39
Respiration	ComplexI	nad2	Not Fe bound		CzMTg00080.t1.v5.2.3	No	-1.31	-2.82	-3.41	-1.53	-6.53	-1.61
Respiration	ComplexI	nad4	Not Fe bound		CzMTg00320.t1.v5.2.3	YES	4.33	-1.22	2.78	2.54	2.19	0.92
Respiration	ComplexI	nad5	Not Fe bound		CzMTg00250.t1.v5.2.3	YES	-0.54	0.03	-1.64	-1.87	-2.17	-2.47
Respiration	ComplexI	nad6	Not Fe bound		CzMTg00120.t1.v5.2.3	No	-1.08	-0.5	0.44	-0.68	0.34	-0.56
Respiration	ComplexI	NDU10/KFYI	Not Fe bound		Cz06g34055.t1	YES	-1.12	-0.21	-0.33	-3.07	-0.94	-3.52
Respiration	ComplexI	NDU9/B14.5b	Not Fe bound		Cz08g16207.t1	No	-0.42	0.9	-0.25	-0.74	-0.57	-0.29
Respiration	ComplexI	NUO10	Fe bound	N2(4Fe4S)	Cz10g28080.t1	No	1.29	1.2	-0.48	0.02	-0.59	-0.66
Respiration	ComplexI	NUO13	Not Fe bound		Cz16g19250.t1	No	-0.09	0.44	0.25	0.38	0.81	0.14
Respiration	ComplexI	NUO17	Not Fe bound		Cz05g32050.t1	No	-1.45	-1.25	-0.65	-0.04	-0.83	-0.05
Respiration	ComplexI	NUO21	Not Fe bound		Cz04g04055.t1	No	-0.36	-0.28	-2.17	-0.71	-2.4	-0.26
Respiration	ComplexI	NUO5	Fe bound	N1a(2Fe2S)	Cz14g14250.t1	No	0.34	0.89	-0.09	-1.35	0.17	-1.66
Respiration	ComplexI	NUO6	Fe bound	FMN, N3(4Fe-S)	Cz12g00190.t1	No	-0.04	-0.12	0.2	-0.52	0.02	-0.81
Respiration	ComplexI	NUO7/ND7	Not Fe bound		Cz14g19020.t1	No	-0.66	-0.59	0.43	-0.87	0.6	-1.36
Respiration	ComplexI	NUO8	Fe bound	N6a(4Fe4S), N6b(4Fe4S)	Cz05g31270.t1	No	-0.74	0.05	-0.89	-0.82	-1.2	-0.98
Respiration	ComplexI	NUO9/ND9	Not Fe bound		Cz05g18120.t1	No	-1.2	0.77	0.36	-1.01	0.17	-0.49
Respiration	ComplexI	NUOA8	Not Fe bound		UNPLg00971.t1	No	0.06	-0.53	0.19	-1.52	0.2	-1.5
Respiration	ComplexI	NUOA9	Not Fe bound		Cz03g12120.t1	No	1.14	-0.1	-0.09	0.13	0.03	-0.22
Respiration	ComplexI	NUOB10	Not Fe bound		Cz09g07050.t1	No	-0.4	2.96	2.55	0.27	2.18	0.34
Respiration	ComplexI	NUOB13	Not Fe bound		Cz02g06240.t1	No	-0.7	-1.2	-1.12	-1.93	-1.4	-2.54
Respiration	ComplexI	NUOB14	Not Fe bound		Cz09g05210.t1	No	-1.97	-1.65	-0.98	-1.26	-0.84	-1.34
Respiration	ComplexI	NUOB16	Not Fe bound		Cz03g20130.t1	No	0.07	-0.6	-0.3	0.21	0.26	0.97
Respiration	ComplexI	NUOB18	Not Fe bound		Cz01g10235.t1	No	-0.29	0.3	0.47	-0.03	-0.93	-0.09
Respiration	ComplexI	NUOB22	Not Fe bound		Cz16g19095.t1	No	-0.65	-0.97	-1.87	-0.25	-1.87	-0.64
Respiration	ComplexI	NUOB4	Not Fe bound		Cz02g34220.t1	No	-0.88	1.52	1.04	1.24	1.48	1.89
Respiration	ComplexI	NUOB8	Not Fe bound		Cz03g11040.t1	No	1.7	-0.45	1.05	-0.52	0.36	-1.28
Respiration	ComplexI	NUOP3	Not Fe bound		Cz03g07225.t1	No	0.1	0.93	-0.76	0.49	-0.57	0.41
Respiration	ComplexI	NUOS1	Fe bound	N1b(2Fe2S), N4(4Fe4S), N5(4Fe4S)	Cz05g14010.t1	No	0.09	-0.26	-0.18	-0.38	-0.42	-0.46
Respiration	ComplexI	NUOS4	Not Fe bound		Cz10g09193.t1	No	-4.22	-1.51	-6.75	-1.19	-7.15	-2.01
Respiration	ComplexI	NUOS4	Not Fe bound		Cz12g16270.t1	No	-1.18	-0.65	-0.31	-0.08	-0.47	0.43
Respiration	ComplexI	NUOS6	Not Fe bound		Cz01g28160.t1	No	-1.42	0.27	0.33	-0.88	0.11	-2.5
Respiration	ComplexI	TEF29	Not Fe bound		Cz11g28145.t1	No	-2.62	-0.99	-1.02	-0.32	-1.27	-0.39
Respiration	ComplexI	TIM23	Not Fe bound		UNPLg00201.t1	No	0.13	-0.47	-0.46	-0.29	-0.1	0.32
Respiration	Cytochrome c	CYC	Fe bound	c-heme	Cz05g15120.t1	No	2.36	-0.9	0.27	-2.33	0.51	-1.94
Respiration	Cytochrome c	HCS1	Not Fe bound		Cz05g13180.t1	No	-1.59	-0.49	1.13	-0.88	1.52	0.21
Respiration	Cytochrome c	HCS2	Not Fe bound		Cz07g23090.t1	No	-2.12	0.46	-2.01	-0.27	-2.28	-0.2
Respiration	Type-II NAD(P)H dehydrogenase family	NDA1	Not Fe bound		Cz12g09060.t1	No	0.14	-0.15	0.12	-1.62	-0.13	-1.9
Respiration	Type-II NAD(P)H dehydrogenase family	NDA5	Not Fe bound		Cz07g16140.t1	No	0.7	-0.4	0.61	0.58	0.39	0.35
Respiration	Type-II NAD(P)H dehydrogenase family	NDA6	Not Fe bound		Cz11g15140.t1	No	-0.11	0.2	2.3	1.83	2.46	2.43
