# Supplementary material for: Iron rescues glucose-mediated photosynthesis repression during lipid accumulation in the green alga Chromochloris zofingiensis
Source: Nat Commun. 2024 Jul 18;15:6046. doi: 10.1038/s41467-024-50170-x (PMC11258321; doi:10.1038/s41467-024-50170-x)
Supplement: Supplementary file 14 — Source Data [file 41467_2024_50170_MOESM14_ESM.zip › SourceData_Jeffers2024/Fig7d_sourcedata.csv]

# Source Data Fig. 7d. Mean protein abundance of stringest highest or lowest during TAG proteins for heatmap.
Row_ID	strain	Fe	Glc	abundance	Name	Pathway
Cz01g02050.t1	WT	+Fe'	+Glc'	25.24371213		NA
Cz01g02050.t1	WT	+Fe'	-Glc'	24.16226326		NA
Cz01g02050.t1	WT	-Fe'	+Glc'	25.70727413		NA
Cz01g02050.t1	WT	-Fe'	-Glc'	24.46079758		NA
Cz01g02050.t1	hxk1-1	+Fe'	+Glc'	23.76143264		NA
Cz01g02050.t1	hxk1-1	+Fe'	-Glc'	23.67446109		NA
Cz01g02050.t1	hxk1-1	-Fe'	+Glc'	24.33081377		NA
Cz01g02050.t1	hxk1-1	-Fe'	-Glc'	24.14018357		NA
Cz01g02050.t1	hxk1-2	+Fe'	+Glc'	23.90359537		NA
Cz01g02050.t1	hxk1-2	+Fe'	-Glc'	23.53160639		NA
Cz01g02050.t1	hxk1-2	-Fe'	+Glc'	24.21560742		NA
Cz01g02050.t1	hxk1-2	-Fe'	-Glc'	23.6707272		NA
Cz01g07040.t1	WT	+Fe'	+Glc'	26.12730616		NA
Cz01g07040.t1	WT	+Fe'	-Glc'	22.88030741		NA
Cz01g07040.t1	WT	-Fe'	+Glc'	25.43970028		NA
Cz01g07040.t1	WT	-Fe'	-Glc'	24.55872178		NA
Cz01g07040.t1	hxk1-1	+Fe'	+Glc'	24.28449964		NA
Cz01g07040.t1	hxk1-1	+Fe'	-Glc'	24.2336079		NA
Cz01g07040.t1	hxk1-1	-Fe'	+Glc'	24.40295678		NA
Cz01g07040.t1	hxk1-1	-Fe'	-Glc'	24.58086384		NA
Cz01g07040.t1	hxk1-2	+Fe'	+Glc'	24.57990535		NA
Cz01g07040.t1	hxk1-2	+Fe'	-Glc'	22.5880919		NA
Cz01g07040.t1	hxk1-2	-Fe'	+Glc'	24.24492201		NA
Cz01g07040.t1	hxk1-2	-Fe'	-Glc'	24.30850798		NA
Cz01g08270.t1	WT	+Fe'	+Glc'	27.67527049	NA	NA
Cz01g08270.t1	WT	+Fe'	-Glc'	25.14908841	NA	NA
Cz01g08270.t1	WT	-Fe'	+Glc'	28.46983693	NA	NA
Cz01g08270.t1	WT	-Fe'	-Glc'	26.54449759	NA	NA
Cz01g08270.t1	hxk1-1	+Fe'	+Glc'	26.06722665	NA	NA
Cz01g08270.t1	hxk1-1	+Fe'	-Glc'	24.92641655	NA	NA
Cz01g08270.t1	hxk1-1	-Fe'	+Glc'	26.77571791	NA	NA
Cz01g08270.t1	hxk1-1	-Fe'	-Glc'	25.9482382	NA	NA
Cz01g08270.t1	hxk1-2	+Fe'	+Glc'	25.90547642	NA	NA
Cz01g08270.t1	hxk1-2	+Fe'	-Glc'	24.89437971	NA	NA
Cz01g08270.t1	hxk1-2	-Fe'	+Glc'	26.93512315	NA	NA
Cz01g08270.t1	hxk1-2	-Fe'	-Glc'	26.19911678	NA	NA
Cz01g09160.t1	WT	+Fe'	+Glc'	25.74405443	HAD1	Lipid Biosynthesis
Cz01g09160.t1	WT	+Fe'	-Glc'	24.52333186	HAD1	Lipid Biosynthesis
Cz01g09160.t1	WT	-Fe'	+Glc'	25.76943163	HAD1	Lipid Biosynthesis
Cz01g09160.t1	WT	-Fe'	-Glc'	25.11142782	HAD1	Lipid Biosynthesis
Cz01g09160.t1	hxk1-1	+Fe'	+Glc'	24.32173342	HAD1	Lipid Biosynthesis
Cz01g09160.t1	hxk1-1	+Fe'	-Glc'	24.23308225	HAD1	Lipid Biosynthesis
Cz01g09160.t1	hxk1-1	-Fe'	+Glc'	24.56768235	HAD1	Lipid Biosynthesis
Cz01g09160.t1	hxk1-1	-Fe'	-Glc'	23.35019824	HAD1	Lipid Biosynthesis
Cz01g09160.t1	hxk1-2	+Fe'	+Glc'	24.55385364	HAD1	Lipid Biosynthesis
Cz01g09160.t1	hxk1-2	+Fe'	-Glc'	24.19208831	HAD1	Lipid Biosynthesis
Cz01g09160.t1	hxk1-2	-Fe'	+Glc'	24.6158041	HAD1	Lipid Biosynthesis
Cz01g09160.t1	hxk1-2	-Fe'	-Glc'	24.23679931	HAD1	Lipid Biosynthesis
Cz01g20260.t1	WT	+Fe'	+Glc'	23.37394497	LPA1B	PSCpAssembly
Cz01g20260.t1	WT	+Fe'	-Glc'	24.42896937	LPA1B	PSCpAssembly
Cz01g20260.t1	WT	-Fe'	+Glc'	23.0791315	LPA1B	PSCpAssembly
Cz01g20260.t1	WT	-Fe'	-Glc'	24.95891216	LPA1B	PSCpAssembly
Cz01g20260.t1	hxk1-1	+Fe'	+Glc'	24.51548076	LPA1B	PSCpAssembly
Cz01g20260.t1	hxk1-1	+Fe'	-Glc'	24.64712912	LPA1B	PSCpAssembly
Cz01g20260.t1	hxk1-1	-Fe'	+Glc'	24.32702839	LPA1B	PSCpAssembly
Cz01g20260.t1	hxk1-1	-Fe'	-Glc'	24.09017833	LPA1B	PSCpAssembly
Cz01g20260.t1	hxk1-2	+Fe'	+Glc'	24.56531348	LPA1B	PSCpAssembly
Cz01g20260.t1	hxk1-2	+Fe'	-Glc'	24.10454331	LPA1B	PSCpAssembly
Cz01g20260.t1	hxk1-2	-Fe'	+Glc'	23.88139885	LPA1B	PSCpAssembly
Cz01g20260.t1	hxk1-2	-Fe'	-Glc'	24.86856666	LPA1B	PSCpAssembly
Cz01g26180.t1	WT	+Fe'	+Glc'	23.80535353	PGP1	Lipid Biosynthesis
Cz01g26180.t1	WT	+Fe'	-Glc'	25.47986262	PGP1	Lipid Biosynthesis
Cz01g26180.t1	WT	-Fe'	+Glc'	23.67946614	PGP1	Lipid Biosynthesis
Cz01g26180.t1	WT	-Fe'	-Glc'	24.75092405	PGP1	Lipid Biosynthesis
Cz01g26180.t1	hxk1-1	+Fe'	+Glc'	25.25541088	PGP1	Lipid Biosynthesis
Cz01g26180.t1	hxk1-1	+Fe'	-Glc'	25.24091583	PGP1	Lipid Biosynthesis
Cz01g26180.t1	hxk1-1	-Fe'	+Glc'	24.91480507	PGP1	Lipid Biosynthesis
Cz01g26180.t1	hxk1-1	-Fe'	-Glc'	24.70300053	PGP1	Lipid Biosynthesis
Cz01g26180.t1	hxk1-2	+Fe'	+Glc'	24.99840723	PGP1	Lipid Biosynthesis
Cz01g26180.t1	hxk1-2	+Fe'	-Glc'	25.44799556	PGP1	Lipid Biosynthesis
Cz01g26180.t1	hxk1-2	-Fe'	+Glc'	25.12463013	PGP1	Lipid Biosynthesis
Cz01g26180.t1	hxk1-2	-Fe'	-Glc'	24.93694844	PGP1	Lipid Biosynthesis
Cz01g34370.t1	WT	+Fe'	+Glc'	28.44725377	KAR1	Lipid Biosynthesis
Cz01g34370.t1	WT	+Fe'	-Glc'	25.8392372	KAR1	Lipid Biosynthesis
Cz01g34370.t1	WT	-Fe'	+Glc'	26.93348162	KAR1	Lipid Biosynthesis
Cz01g34370.t1	WT	-Fe'	-Glc'	25.12602692	KAR1	Lipid Biosynthesis
Cz01g34370.t1	hxk1-1	+Fe'	+Glc'	25.80325284	KAR1	Lipid Biosynthesis
Cz01g34370.t1	hxk1-1	+Fe'	-Glc'	26.32420202	KAR1	Lipid Biosynthesis
Cz01g34370.t1	hxk1-1	-Fe'	+Glc'	25.49894	KAR1	Lipid Biosynthesis
Cz01g34370.t1	hxk1-1	-Fe'	-Glc'	25.99333423	KAR1	Lipid Biosynthesis
Cz01g34370.t1	hxk1-2	+Fe'	+Glc'	26.41365353	KAR1	Lipid Biosynthesis
Cz01g34370.t1	hxk1-2	+Fe'	-Glc'	25.60360298	KAR1	Lipid Biosynthesis
Cz01g34370.t1	hxk1-2	-Fe'	+Glc'	25.3080393	KAR1	Lipid Biosynthesis
Cz01g34370.t1	hxk1-2	-Fe'	-Glc'	25.3282627	KAR1	Lipid Biosynthesis
Cz01g37110.t1	WT	+Fe'	+Glc'	23.79758065		NA
Cz01g37110.t1	WT	+Fe'	-Glc'	25.54651888		NA
Cz01g37110.t1	WT	-Fe'	+Glc'	22.95805765		NA
Cz01g37110.t1	WT	-Fe'	-Glc'	25.09723499		NA
Cz01g37110.t1	hxk1-1	+Fe'	+Glc'	25.32032609		NA
Cz01g37110.t1	hxk1-1	+Fe'	-Glc'	25.41152916		NA
Cz01g37110.t1	hxk1-1	-Fe'	+Glc'	24.26842244		NA
Cz01g37110.t1	hxk1-1	-Fe'	-Glc'	24.62246212		NA
Cz01g37110.t1	hxk1-2	+Fe'	+Glc'	25.43488738		NA
Cz01g37110.t1	hxk1-2	+Fe'	-Glc'	25.00874944		NA
Cz01g37110.t1	hxk1-2	-Fe'	+Glc'	24.25912311		NA
Cz01g37110.t1	hxk1-2	-Fe'	-Glc'	24.87254573		NA
Cz01g37230.t1	WT	+Fe'	+Glc'	26.53828615	PDH2	Lipid Biosynthesis
Cz01g37230.t1	WT	+Fe'	-Glc'	24.56294438	PDH2	Lipid Biosynthesis
Cz01g37230.t1	WT	-Fe'	+Glc'	25.70613061	PDH2	Lipid Biosynthesis
Cz01g37230.t1	WT	-Fe'	-Glc'	23.88895909	PDH2	Lipid Biosynthesis
Cz01g37230.t1	hxk1-1	+Fe'	+Glc'	24.63283883	PDH2	Lipid Biosynthesis
Cz01g37230.t1	hxk1-1	+Fe'	-Glc'	23.83370668	PDH2	Lipid Biosynthesis
Cz01g37230.t1	hxk1-1	-Fe'	+Glc'	23.89353844	PDH2	Lipid Biosynthesis
Cz01g37230.t1	hxk1-1	-Fe'	-Glc'	23.74603531	PDH2	Lipid Biosynthesis
Cz01g37230.t1	hxk1-2	+Fe'	+Glc'	25.16683524	PDH2	Lipid Biosynthesis
Cz01g37230.t1	hxk1-2	+Fe'	-Glc'	24.20255407	PDH2	Lipid Biosynthesis
Cz01g37230.t1	hxk1-2	-Fe'	+Glc'	24.56275922	PDH2	Lipid Biosynthesis
Cz01g37230.t1	hxk1-2	-Fe'	-Glc'	23.45805652	PDH2	Lipid Biosynthesis
Cz01g38040.t1	WT	+Fe'	+Glc'	23.72006439	NA	NA
Cz01g38040.t1	WT	+Fe'	-Glc'	24.26300976	NA	NA
Cz01g38040.t1	WT	-Fe'	+Glc'	23.80144554	NA	NA
Cz01g38040.t1	WT	-Fe'	-Glc'	24.39692019	NA	NA
Cz01g38040.t1	hxk1-1	+Fe'	+Glc'	24.27916591	NA	NA
Cz01g38040.t1	hxk1-1	+Fe'	-Glc'	24.86193676	NA	NA
Cz01g38040.t1	hxk1-1	-Fe'	+Glc'	24.54482207	NA	NA
Cz01g38040.t1	hxk1-1	-Fe'	-Glc'	24.57764487	NA	NA
Cz01g38040.t1	hxk1-2	+Fe'	+Glc'	24.48534156	NA	NA
Cz01g38040.t1	hxk1-2	+Fe'	-Glc'	24.26657113	NA	NA
Cz01g38040.t1	hxk1-2	-Fe'	+Glc'	24.53131739	NA	NA
Cz01g38040.t1	hxk1-2	-Fe'	-Glc'	24.46558195	NA	NA
Cz01g46120.t1	WT	+Fe'	+Glc'	23.3070539	NA	NA
Cz01g46120.t1	WT	+Fe'	-Glc'	25.1903963	NA	NA
Cz01g46120.t1	WT	-Fe'	+Glc'	23.96969587	NA	NA
Cz01g46120.t1	WT	-Fe'	-Glc'	26.00437817	NA	NA
Cz01g46120.t1	hxk1-1	+Fe'	+Glc'	25.19657769	NA	NA
Cz01g46120.t1	hxk1-1	+Fe'	-Glc'	25.20632957	NA	NA
Cz01g46120.t1	hxk1-1	-Fe'	+Glc'	25.40091559	NA	NA
Cz01g46120.t1	hxk1-1	-Fe'	-Glc'	26.56303103	NA	NA
Cz01g46120.t1	hxk1-2	+Fe'	+Glc'	25.34138603	NA	NA
Cz01g46120.t1	hxk1-2	+Fe'	-Glc'	24.80328592	NA	NA
Cz01g46120.t1	hxk1-2	-Fe'	+Glc'	25.0848919	NA	NA
Cz01g46120.t1	hxk1-2	-Fe'	-Glc'	25.86935254	NA	NA
Cz02g02120.t1	WT	+Fe'	+Glc'	24.12727418	NA	NA
Cz02g02120.t1	WT	+Fe'	-Glc'	26.58189965	NA	NA
Cz02g02120.t1	WT	-Fe'	+Glc'	23.92760396	NA	NA
Cz02g02120.t1	WT	-Fe'	-Glc'	27.32882382	NA	NA
Cz02g02120.t1	hxk1-1	+Fe'	+Glc'	24.95472962	NA	NA
Cz02g02120.t1	hxk1-1	+Fe'	-Glc'	26.66681049	NA	NA
Cz02g02120.t1	hxk1-1	-Fe'	+Glc'	24.53334046	NA	NA
Cz02g02120.t1	hxk1-1	-Fe'	-Glc'	25.78810128	NA	NA
Cz02g02120.t1	hxk1-2	+Fe'	+Glc'	25.99866548	NA	NA
Cz02g02120.t1	hxk1-2	+Fe'	-Glc'	26.05114187	NA	NA
Cz02g02120.t1	hxk1-2	-Fe'	+Glc'	24.80131624	NA	NA
Cz02g02120.t1	hxk1-2	-Fe'	-Glc'	26.24478423	NA	NA
Cz02g06160.t1	WT	+Fe'	+Glc'	23.57340868		NA
Cz02g06160.t1	WT	+Fe'	-Glc'	21.70374434		NA
Cz02g06160.t1	WT	-Fe'	+Glc'	23.39177209		NA
Cz02g06160.t1	WT	-Fe'	-Glc'	22.36410513		NA
Cz02g06160.t1	hxk1-1	+Fe'	+Glc'	22.79553395		NA
Cz02g06160.t1	hxk1-1	+Fe'	-Glc'	22.50826149		NA
Cz02g06160.t1	hxk1-1	-Fe'	+Glc'	21.68770786		NA
Cz02g06160.t1	hxk1-1	-Fe'	-Glc'	22.0771039		NA
Cz02g06160.t1	hxk1-2	+Fe'	+Glc'	22.729551		NA
Cz02g06160.t1	hxk1-2	+Fe'	-Glc'	22.34784252		NA
Cz02g06160.t1	hxk1-2	-Fe'	+Glc'	22.55401508		NA
Cz02g06160.t1	hxk1-2	-Fe'	-Glc'	21.79159851		NA
Cz02g07070.t1	WT	+Fe'	+Glc'	24.3922809	UROS	NA
Cz02g07070.t1	WT	+Fe'	-Glc'	21.71939155	UROS	NA
Cz02g07070.t1	WT	-Fe'	+Glc'	23.04691644	UROS	NA
Cz02g07070.t1	WT	-Fe'	-Glc'	21.36937439	UROS	NA
Cz02g07070.t1	hxk1-1	+Fe'	+Glc'	22.51210359	UROS	NA
Cz02g07070.t1	hxk1-1	+Fe'	-Glc'	22.13508168	UROS	NA
Cz02g07070.t1	hxk1-1	-Fe'	+Glc'	22.56877587	UROS	NA
Cz02g07070.t1	hxk1-1	-Fe'	-Glc'	21.9169233	UROS	NA
Cz02g07070.t1	hxk1-2	+Fe'	+Glc'	21.79815231	UROS	NA
Cz02g07070.t1	hxk1-2	+Fe'	-Glc'	21.79044687	UROS	NA
Cz02g07070.t1	hxk1-2	-Fe'	+Glc'	21.75812503	UROS	NA
Cz02g07070.t1	hxk1-2	-Fe'	-Glc'	21.40744407	UROS	NA
Cz02g12030.t1	WT	+Fe'	+Glc'	26.83080229	ACX2	Lipid Biosynthesis
Cz02g12030.t1	WT	+Fe'	-Glc'	25.38425331	ACX2	Lipid Biosynthesis
Cz02g12030.t1	WT	-Fe'	+Glc'	26.40574104	ACX2	Lipid Biosynthesis
Cz02g12030.t1	WT	-Fe'	-Glc'	25.76268952	ACX2	Lipid Biosynthesis
Cz02g12030.t1	hxk1-1	+Fe'	+Glc'	26.07455006	ACX2	Lipid Biosynthesis
Cz02g12030.t1	hxk1-1	+Fe'	-Glc'	25.27021086	ACX2	Lipid Biosynthesis
Cz02g12030.t1	hxk1-1	-Fe'	+Glc'	25.41227309	ACX2	Lipid Biosynthesis
Cz02g12030.t1	hxk1-1	-Fe'	-Glc'	25.40902233	ACX2	Lipid Biosynthesis
Cz02g12030.t1	hxk1-2	+Fe'	+Glc'	25.57836298	ACX2	Lipid Biosynthesis
Cz02g12030.t1	hxk1-2	+Fe'	-Glc'	25.15755469	ACX2	Lipid Biosynthesis
Cz02g12030.t1	hxk1-2	-Fe'	+Glc'	25.09231942	ACX2	Lipid Biosynthesis
Cz02g12030.t1	hxk1-2	-Fe'	-Glc'	25.38467532	ACX2	Lipid Biosynthesis
Cz02g13210.t1	WT	+Fe'	+Glc'	23.54970391		NA
Cz02g13210.t1	WT	+Fe'	-Glc'	21.57879554		NA
Cz02g13210.t1	WT	-Fe'	+Glc'	23.24972009		NA
Cz02g13210.t1	WT	-Fe'	-Glc'	21.44033061		NA
Cz02g13210.t1	hxk1-1	+Fe'	+Glc'	22.22405558		NA
Cz02g13210.t1	hxk1-1	+Fe'	-Glc'	21.09648088		NA
Cz02g13210.t1	hxk1-1	-Fe'	+Glc'	22.70306262		NA
Cz02g13210.t1	hxk1-1	-Fe'	-Glc'	21.79099152		NA
Cz02g13210.t1	hxk1-2	+Fe'	+Glc'	22.78075087		NA
Cz02g13210.t1	hxk1-2	+Fe'	-Glc'	21.25038031		NA
Cz02g13210.t1	hxk1-2	-Fe'	+Glc'	22.29143807		NA
Cz02g13210.t1	hxk1-2	-Fe'	-Glc'	20.60908235		NA
Cz02g14140.t1	WT	+Fe'	+Glc'	24.19508865	LHC8	LHC-PSI
Cz02g14140.t1	WT	+Fe'	-Glc'	25.54130685	LHC8	LHC-PSI
Cz02g14140.t1	WT	-Fe'	+Glc'	25.23684897	LHC8	LHC-PSI
Cz02g14140.t1	WT	-Fe'	-Glc'	25.75899914	LHC8	LHC-PSI
Cz02g14140.t1	hxk1-1	+Fe'	+Glc'	26.4039976	LHC8	LHC-PSI
Cz02g14140.t1	hxk1-1	+Fe'	-Glc'	25.84758345	LHC8	LHC-PSI
Cz02g14140.t1	hxk1-1	-Fe'	+Glc'	25.86709325	LHC8	LHC-PSI
Cz02g14140.t1	hxk1-1	-Fe'	-Glc'	25.45484115	LHC8	LHC-PSI
Cz02g14140.t1	hxk1-2	+Fe'	+Glc'	25.66605377	LHC8	LHC-PSI
Cz02g14140.t1	hxk1-2	+Fe'	-Glc'	25.42369074	LHC8	LHC-PSI
Cz02g14140.t1	hxk1-2	-Fe'	+Glc'	26.36715182	LHC8	LHC-PSI
Cz02g14140.t1	hxk1-2	-Fe'	-Glc'	25.63265887	LHC8	LHC-PSI
Cz02g16100.t1	WT	+Fe'	+Glc'	22.05988546		NA
Cz02g16100.t1	WT	+Fe'	-Glc'	20.69122944		NA
Cz02g16100.t1	WT	-Fe'	+Glc'	22.34686299		NA
Cz02g16100.t1	WT	-Fe'	-Glc'	20.36242074		NA
Cz02g16100.t1	hxk1-1	+Fe'	+Glc'	21.10141677		NA
Cz02g16100.t1	hxk1-1	+Fe'	-Glc'	21.3553683		NA
Cz02g16100.t1	hxk1-1	-Fe'	+Glc'	20.59972413		NA
Cz02g16100.t1	hxk1-1	-Fe'	-Glc'	19.65136051		NA
Cz02g16100.t1	hxk1-2	+Fe'	+Glc'	21.69668598		NA
Cz02g16100.t1	hxk1-2	+Fe'	-Glc'	20.3590479		NA
Cz02g16100.t1	hxk1-2	-Fe'	+Glc'	21.32196842		NA
Cz02g16100.t1	hxk1-2	-Fe'	-Glc'	19.85625519		NA
Cz02g19040.t1	WT	+Fe'	+Glc'	23.08408516	RPS13.1	NA
Cz02g19040.t1	WT	+Fe'	-Glc'	24.74984852	RPS13.1	NA
Cz02g19040.t1	WT	-Fe'	+Glc'	23.60214279	RPS13.1	NA
Cz02g19040.t1	WT	-Fe'	-Glc'	24.25665741	RPS13.1	NA
Cz02g19040.t1	hxk1-1	+Fe'	+Glc'	25.11205156	RPS13.1	NA
Cz02g19040.t1	hxk1-1	+Fe'	-Glc'	25.06765816	RPS13.1	NA
Cz02g19040.t1	hxk1-1	-Fe'	+Glc'	24.67484011	RPS13.1	NA
Cz02g19040.t1	hxk1-1	-Fe'	-Glc'	24.45575648	RPS13.1	NA
Cz02g19040.t1	hxk1-2	+Fe'	+Glc'	24.8421601	RPS13.1	NA
Cz02g19040.t1	hxk1-2	+Fe'	-Glc'	25.08430823	RPS13.1	NA
Cz02g19040.t1	hxk1-2	-Fe'	+Glc'	24.89451892	RPS13.1	NA
Cz02g19040.t1	hxk1-2	-Fe'	-Glc'	24.44017326	RPS13.1	NA
Cz02g20220.t1	WT	+Fe'	+Glc'	24.62555275		NA
Cz02g20220.t1	WT	+Fe'	-Glc'	22.05754391		NA
Cz02g20220.t1	WT	-Fe'	+Glc'	24.26487184		NA
Cz02g20220.t1	WT	-Fe'	-Glc'	22.60161893		NA
Cz02g20220.t1	hxk1-1	+Fe'	+Glc'	23.2924089		NA
Cz02g20220.t1	hxk1-1	+Fe'	-Glc'	22.56880423		NA
Cz02g20220.t1	hxk1-1	-Fe'	+Glc'	22.91536437		NA
Cz02g20220.t1	hxk1-1	-Fe'	-Glc'	22.38204542		NA
Cz02g20220.t1	hxk1-2	+Fe'	+Glc'	23.6710943		NA
Cz02g20220.t1	hxk1-2	+Fe'	-Glc'	22.28499939		NA
Cz02g20220.t1	hxk1-2	-Fe'	+Glc'	23.37572534		NA
Cz02g20220.t1	hxk1-2	-Fe'	-Glc'	22.60515427		NA
Cz02g22020.t1	WT	+Fe'	+Glc'	25.75550294		NA
Cz02g22020.t1	WT	+Fe'	-Glc'	24.89495447		NA
Cz02g22020.t1	WT	-Fe'	+Glc'	25.94441378		NA
Cz02g22020.t1	WT	-Fe'	-Glc'	24.42329264		NA
Cz02g22020.t1	hxk1-1	+Fe'	+Glc'	24.98106236		NA
Cz02g22020.t1	hxk1-1	+Fe'	-Glc'	24.12148535		NA
Cz02g22020.t1	hxk1-1	-Fe'	+Glc'	24.36706792		NA
Cz02g22020.t1	hxk1-1	-Fe'	-Glc'	24.22208155		NA
Cz02g22020.t1	hxk1-2	+Fe'	+Glc'	24.73117781		NA
Cz02g22020.t1	hxk1-2	+Fe'	-Glc'	24.65549616		NA
Cz02g22020.t1	hxk1-2	-Fe'	+Glc'	24.99459023		NA
Cz02g22020.t1	hxk1-2	-Fe'	-Glc'	24.24892093		NA
Cz02g23030.t1	WT	+Fe'	+Glc'	24.19840953		NA
Cz02g23030.t1	WT	+Fe'	-Glc'	22.55156051		NA
Cz02g23030.t1	WT	-Fe'	+Glc'	24.26740239		NA
Cz02g23030.t1	WT	-Fe'	-Glc'	21.88271152		NA
Cz02g23030.t1	hxk1-1	+Fe'	+Glc'	23.20910274		NA
Cz02g23030.t1	hxk1-1	+Fe'	-Glc'	22.12033904		NA
Cz02g23030.t1	hxk1-1	-Fe'	+Glc'	23.53219697		NA
Cz02g23030.t1	hxk1-1	-Fe'	-Glc'	21.82215784		NA
Cz02g23030.t1	hxk1-2	+Fe'	+Glc'	23.05803365		NA
Cz02g23030.t1	hxk1-2	+Fe'	-Glc'	22.7140599		NA
Cz02g23030.t1	hxk1-2	-Fe'	+Glc'	22.97758358		NA
Cz02g23030.t1	hxk1-2	-Fe'	-Glc'	21.43780197		NA
Cz02g27110.t1	WT	+Fe'	+Glc'	18.69721494	NA	NA
Cz02g27110.t1	WT	+Fe'	-Glc'	18.09276079	NA	NA
Cz02g27110.t1	WT	-Fe'	+Glc'	19.39502332	NA	NA
Cz02g27110.t1	WT	-Fe'	-Glc'	11.54585064	NA	NA
Cz02g27110.t1	hxk1-1	+Fe'	+Glc'	16.37032207	NA	NA
Cz02g27110.t1	hxk1-1	+Fe'	-Glc'	12.85061409	NA	NA
Cz02g27110.t1	hxk1-1	-Fe'	+Glc'	11.54585064	NA	NA
Cz02g27110.t1	hxk1-1	-Fe'	-Glc'	11.54585064	NA	NA
Cz02g27110.t1	hxk1-2	+Fe'	+Glc'	17.40793533	NA	NA
Cz02g27110.t1	hxk1-2	+Fe'	-Glc'	17.82383865	NA	NA
Cz02g27110.t1	hxk1-2	-Fe'	+Glc'	18.34048778	NA	NA
Cz02g27110.t1	hxk1-2	-Fe'	-Glc'	11.54585064	NA	NA
Cz02g37090.t1	WT	+Fe'	+Glc'	18.84034348	NA	NA
Cz02g37090.t1	WT	+Fe'	-Glc'	21.18413341	NA	NA
Cz02g37090.t1	WT	-Fe'	+Glc'	17.26196533	NA	NA
Cz02g37090.t1	WT	-Fe'	-Glc'	24.09470378	NA	NA
Cz02g37090.t1	hxk1-1	+Fe'	+Glc'	20.57192631	NA	NA
Cz02g37090.t1	hxk1-1	+Fe'	-Glc'	22.23445724	NA	NA
Cz02g37090.t1	hxk1-1	-Fe'	+Glc'	22.97932529	NA	NA
Cz02g37090.t1	hxk1-1	-Fe'	-Glc'	22.21896922	NA	NA
Cz02g37090.t1	hxk1-2	+Fe'	+Glc'	20.68723296	NA	NA
Cz02g37090.t1	hxk1-2	+Fe'	-Glc'	20.69372017	NA	NA
Cz02g37090.t1	hxk1-2	-Fe'	+Glc'	20.0499112	NA	NA
Cz02g37090.t1	hxk1-2	-Fe'	-Glc'	22.99271656	NA	NA
Cz03g08090.t1	WT	+Fe'	+Glc'	27.27162282	PDC2	Lipid Biosynthesis
Cz03g08090.t1	WT	+Fe'	-Glc'	26.15744681	PDC2	Lipid Biosynthesis
Cz03g08090.t1	WT	-Fe'	+Glc'	27.78629252	PDC2	Lipid Biosynthesis
Cz03g08090.t1	WT	-Fe'	-Glc'	26.23719488	PDC2	Lipid Biosynthesis
Cz03g08090.t1	hxk1-1	+Fe'	+Glc'	26.52383949	PDC2	Lipid Biosynthesis
Cz03g08090.t1	hxk1-1	+Fe'	-Glc'	26.25532864	PDC2	Lipid Biosynthesis
Cz03g08090.t1	hxk1-1	-Fe'	+Glc'	25.87498976	PDC2	Lipid Biosynthesis
Cz03g08090.t1	hxk1-1	-Fe'	-Glc'	25.96060912	PDC2	Lipid Biosynthesis
Cz03g08090.t1	hxk1-2	+Fe'	+Glc'	26.06861476	PDC2	Lipid Biosynthesis
Cz03g08090.t1	hxk1-2	+Fe'	-Glc'	26.43509136	PDC2	Lipid Biosynthesis
Cz03g08090.t1	hxk1-2	-Fe'	+Glc'	26.492859	PDC2	Lipid Biosynthesis
Cz03g08090.t1	hxk1-2	-Fe'	-Glc'	25.9813681	PDC2	Lipid Biosynthesis
Cz03g13190.t1	WT	+Fe'	+Glc'	22.8749914	PPD1	PSCpAssembly
Cz03g13190.t1	WT	+Fe'	-Glc'	23.90134075	PPD1	PSCpAssembly
Cz03g13190.t1	WT	-Fe'	+Glc'	22.81479583	PPD1	PSCpAssembly
Cz03g13190.t1	WT	-Fe'	-Glc'	23.75528968	PPD1	PSCpAssembly
Cz03g13190.t1	hxk1-1	+Fe'	+Glc'	24.25808383	PPD1	PSCpAssembly
Cz03g13190.t1	hxk1-1	+Fe'	-Glc'	24.1851213	PPD1	PSCpAssembly
Cz03g13190.t1	hxk1-1	-Fe'	+Glc'	24.36084571	PPD1	PSCpAssembly
Cz03g13190.t1	hxk1-1	-Fe'	-Glc'	23.34575956	PPD1	PSCpAssembly
Cz03g13190.t1	hxk1-2	+Fe'	+Glc'	24.05551985	PPD1	PSCpAssembly
Cz03g13190.t1	hxk1-2	+Fe'	-Glc'	23.9950274	PPD1	PSCpAssembly
Cz03g13190.t1	hxk1-2	-Fe'	+Glc'	23.44906277	PPD1	PSCpAssembly
Cz03g13190.t1	hxk1-2	-Fe'	-Glc'	23.99572798	PPD1	PSCpAssembly
Cz03g15230.t1	WT	+Fe'	+Glc'	22.54389731	RCA1	CalvBenBash
Cz03g15230.t1	WT	+Fe'	-Glc'	23.74730393	RCA1	CalvBenBash
Cz03g15230.t1	WT	-Fe'	+Glc'	22.15961184	RCA1	CalvBenBash
Cz03g15230.t1	WT	-Fe'	-Glc'	23.37595268	RCA1	CalvBenBash
Cz03g15230.t1	hxk1-1	+Fe'	+Glc'	23.16421343	RCA1	CalvBenBash
Cz03g15230.t1	hxk1-1	+Fe'	-Glc'	23.92351092	RCA1	CalvBenBash
Cz03g15230.t1	hxk1-1	-Fe'	+Glc'	23.12814324	RCA1	CalvBenBash
Cz03g15230.t1	hxk1-1	-Fe'	-Glc'	23.20296031	RCA1	CalvBenBash
Cz03g15230.t1	hxk1-2	+Fe'	+Glc'	24.35687013	RCA1	CalvBenBash
Cz03g15230.t1	hxk1-2	+Fe'	-Glc'	23.93265636	RCA1	CalvBenBash
Cz03g15230.t1	hxk1-2	-Fe'	+Glc'	23.65871899	RCA1	CalvBenBash
Cz03g15230.t1	hxk1-2	-Fe'	-Glc'	23.54600742	RCA1	CalvBenBash
Cz03g20090.t1	WT	+Fe'	+Glc'	24.30455662		NA
Cz03g20090.t1	WT	+Fe'	-Glc'	25.65897753		NA
Cz03g20090.t1	WT	-Fe'	+Glc'	24.7187083		NA
Cz03g20090.t1	WT	-Fe'	-Glc'	25.7802931		NA
Cz03g20090.t1	hxk1-1	+Fe'	+Glc'	25.67453495		NA
Cz03g20090.t1	hxk1-1	+Fe'	-Glc'	25.80307665		NA
Cz03g20090.t1	hxk1-1	-Fe'	+Glc'	25.03214977		NA
Cz03g20090.t1	hxk1-1	-Fe'	-Glc'	25.66938628		NA
Cz03g20090.t1	hxk1-2	+Fe'	+Glc'	25.6053775		NA
Cz03g20090.t1	hxk1-2	+Fe'	-Glc'	25.37604597		NA
Cz03g20090.t1	hxk1-2	-Fe'	+Glc'	25.55949015		NA
Cz03g20090.t1	hxk1-2	-Fe'	-Glc'	25.5065371		NA
Cz03g28270.t1	WT	+Fe'	+Glc'	25.92273338	BCC1	Lipid Biosynthesis
Cz03g28270.t1	WT	+Fe'	-Glc'	24.62925372	BCC1	Lipid Biosynthesis
Cz03g28270.t1	WT	-Fe'	+Glc'	26.00940612	BCC1	Lipid Biosynthesis
Cz03g28270.t1	WT	-Fe'	-Glc'	24.75974841	BCC1	Lipid Biosynthesis
Cz03g28270.t1	hxk1-1	+Fe'	+Glc'	24.65088055	BCC1	Lipid Biosynthesis
Cz03g28270.t1	hxk1-1	+Fe'	-Glc'	25.39791497	BCC1	Lipid Biosynthesis
Cz03g28270.t1	hxk1-1	-Fe'	+Glc'	24.33796033	BCC1	Lipid Biosynthesis
Cz03g28270.t1	hxk1-1	-Fe'	-Glc'	23.97104604	BCC1	Lipid Biosynthesis
Cz03g28270.t1	hxk1-2	+Fe'	+Glc'	24.75703567	BCC1	Lipid Biosynthesis
Cz03g28270.t1	hxk1-2	+Fe'	-Glc'	24.50132657	BCC1	Lipid Biosynthesis
Cz03g28270.t1	hxk1-2	-Fe'	+Glc'	24.3527012	BCC1	Lipid Biosynthesis
Cz03g28270.t1	hxk1-2	-Fe'	-Glc'	24.43452885	BCC1	Lipid Biosynthesis
Cz03g33220.t1	WT	+Fe'	+Glc'	22.76303845	FAD2	Extraplastidic FAD
Cz03g33220.t1	WT	+Fe'	-Glc'	18.98783887	FAD2	Extraplastidic FAD
Cz03g33220.t1	WT	-Fe'	+Glc'	22.70501652	FAD2	Extraplastidic FAD
Cz03g33220.t1	WT	-Fe'	-Glc'	16.60303364	FAD2	Extraplastidic FAD
Cz03g33220.t1	hxk1-1	+Fe'	+Glc'	19.7667553	FAD2	Extraplastidic FAD
Cz03g33220.t1	hxk1-1	+Fe'	-Glc'	17.75181509	FAD2	Extraplastidic FAD
Cz03g33220.t1	hxk1-1	-Fe'	+Glc'	19.12431636	FAD2	Extraplastidic FAD
Cz03g33220.t1	hxk1-1	-Fe'	-Glc'	16.60303364	FAD2	Extraplastidic FAD
Cz03g33220.t1	hxk1-2	+Fe'	+Glc'	20.60825813	FAD2	Extraplastidic FAD
Cz03g33220.t1	hxk1-2	+Fe'	-Glc'	18.72917891	FAD2	Extraplastidic FAD
Cz03g33220.t1	hxk1-2	-Fe'	+Glc'	20.69566645	FAD2	Extraplastidic FAD
Cz03g33220.t1	hxk1-2	-Fe'	-Glc'	16.60303364	FAD2	Extraplastidic FAD
Cz03g35150.t1	WT	+Fe'	+Glc'	25.24589168	NA	NA
Cz03g35150.t1	WT	+Fe'	-Glc'	27.77924753	NA	NA
Cz03g35150.t1	WT	-Fe'	+Glc'	25.71956394	NA	NA
Cz03g35150.t1	WT	-Fe'	-Glc'	26.91406377	NA	NA
Cz03g35150.t1	hxk1-1	+Fe'	+Glc'	26.60596848	NA	NA
Cz03g35150.t1	hxk1-1	+Fe'	-Glc'	27.94723913	NA	NA
Cz03g35150.t1	hxk1-1	-Fe'	+Glc'	26.92497377	NA	NA
Cz03g35150.t1	hxk1-1	-Fe'	-Glc'	27.58205436	NA	NA
Cz03g35150.t1	hxk1-2	+Fe'	+Glc'	26.81655232	NA	NA
Cz03g35150.t1	hxk1-2	+Fe'	-Glc'	28.20432732	NA	NA
Cz03g35150.t1	hxk1-2	-Fe'	+Glc'	26.42650036	NA	NA
Cz03g35150.t1	hxk1-2	-Fe'	-Glc'	27.54019322	NA	NA
Cz03g38220.t1	WT	+Fe'	+Glc'	22.48179486		NA
Cz03g38220.t1	WT	+Fe'	-Glc'	20.88907905		NA
Cz03g38220.t1	WT	-Fe'	+Glc'	23.11919177		NA
Cz03g38220.t1	WT	-Fe'	-Glc'	20.95721991		NA
Cz03g38220.t1	hxk1-1	+Fe'	+Glc'	20.92225836		NA
Cz03g38220.t1	hxk1-1	+Fe'	-Glc'	21.01592935		NA
Cz03g38220.t1	hxk1-1	-Fe'	+Glc'	20.05777543		NA
Cz03g38220.t1	hxk1-1	-Fe'	-Glc'	21.24031171		NA
Cz03g38220.t1	hxk1-2	+Fe'	+Glc'	21.72399659		NA
Cz03g38220.t1	hxk1-2	+Fe'	-Glc'	20.97222788		NA
Cz03g38220.t1	hxk1-2	-Fe'	+Glc'	22.2140718		NA
Cz03g38220.t1	hxk1-2	-Fe'	-Glc'	20.6720264		NA
Cz03g39140.t1	WT	+Fe'	+Glc'	24.53042877		NA
Cz03g39140.t1	WT	+Fe'	-Glc'	24.88097982		NA
Cz03g39140.t1	WT	-Fe'	+Glc'	23.84603848		NA
Cz03g39140.t1	WT	-Fe'	-Glc'	25.25365268		NA
Cz03g39140.t1	hxk1-1	+Fe'	+Glc'	25.27309677		NA
Cz03g39140.t1	hxk1-1	+Fe'	-Glc'	25.14959725		NA
Cz03g39140.t1	hxk1-1	-Fe'	+Glc'	24.92768577		NA
Cz03g39140.t1	hxk1-1	-Fe'	-Glc'	25.16064583		NA
Cz03g39140.t1	hxk1-2	+Fe'	+Glc'	26.12710149		NA
Cz03g39140.t1	hxk1-2	+Fe'	-Glc'	25.70046033		NA
Cz03g39140.t1	hxk1-2	-Fe'	+Glc'	24.91456399		NA
Cz03g39140.t1	hxk1-2	-Fe'	-Glc'	25.62763715		NA
Cz04g04250.t1	WT	+Fe'	+Glc'	22.33918126		NA
Cz04g04250.t1	WT	+Fe'	-Glc'	23.24248594		NA
Cz04g04250.t1	WT	-Fe'	+Glc'	22.39091995		NA
Cz04g04250.t1	WT	-Fe'	-Glc'	23.06330006		NA
Cz04g04250.t1	hxk1-1	+Fe'	+Glc'	23.42213552		NA
Cz04g04250.t1	hxk1-1	+Fe'	-Glc'	23.44151494		NA
Cz04g04250.t1	hxk1-1	-Fe'	+Glc'	23.32315345		NA
Cz04g04250.t1	hxk1-1	-Fe'	-Glc'	23.13088406		NA
Cz04g04250.t1	hxk1-2	+Fe'	+Glc'	23.63921188		NA
Cz04g04250.t1	hxk1-2	+Fe'	-Glc'	22.92933155		NA
Cz04g04250.t1	hxk1-2	-Fe'	+Glc'	23.15848851		NA
Cz04g04250.t1	hxk1-2	-Fe'	-Glc'	22.87457373		NA
Cz04g05080.t1	WT	+Fe'	+Glc'	23.48674119	FAT1	Lipid Biosynthesis
Cz04g05080.t1	WT	+Fe'	-Glc'	22.19129815	FAT1	Lipid Biosynthesis
Cz04g05080.t1	WT	-Fe'	+Glc'	23.12575249	FAT1	Lipid Biosynthesis
Cz04g05080.t1	WT	-Fe'	-Glc'	21.57024898	FAT1	Lipid Biosynthesis
Cz04g05080.t1	hxk1-1	+Fe'	+Glc'	22.77409238	FAT1	Lipid Biosynthesis
Cz04g05080.t1	hxk1-1	+Fe'	-Glc'	20.95391989	FAT1	Lipid Biosynthesis
Cz04g05080.t1	hxk1-1	-Fe'	+Glc'	21.72170109	FAT1	Lipid Biosynthesis
Cz04g05080.t1	hxk1-1	-Fe'	-Glc'	21.66845806	FAT1	Lipid Biosynthesis
Cz04g05080.t1	hxk1-2	+Fe'	+Glc'	22.62266088	FAT1	Lipid Biosynthesis
Cz04g05080.t1	hxk1-2	+Fe'	-Glc'	22.55682963	FAT1	Lipid Biosynthesis
Cz04g05080.t1	hxk1-2	-Fe'	+Glc'	22.56796688	FAT1	Lipid Biosynthesis
Cz04g05080.t1	hxk1-2	-Fe'	-Glc'	21.75353415	FAT1	Lipid Biosynthesis
Cz04g07130.t1	WT	+Fe'	+Glc'	22.31673435		NA
Cz04g07130.t1	WT	+Fe'	-Glc'	20.57143313		NA
Cz04g07130.t1	WT	-Fe'	+Glc'	21.84174883		NA
Cz04g07130.t1	WT	-Fe'	-Glc'	20.82023334		NA
Cz04g07130.t1	hxk1-1	+Fe'	+Glc'	19.86616237		NA
Cz04g07130.t1	hxk1-1	+Fe'	-Glc'	19.70941916		NA
Cz04g07130.t1	hxk1-1	-Fe'	+Glc'	20.11291926		NA
Cz04g07130.t1	hxk1-1	-Fe'	-Glc'	17.35621678		NA
Cz04g07130.t1	hxk1-2	+Fe'	+Glc'	20.85951762		NA
Cz04g07130.t1	hxk1-2	+Fe'	-Glc'	20.32023759		NA
Cz04g07130.t1	hxk1-2	-Fe'	+Glc'	20.48536662		NA
Cz04g07130.t1	hxk1-2	-Fe'	-Glc'	20.66320549		NA
Cz04g07380.t1	WT	+Fe'	+Glc'	21.69370728		NA
Cz04g07380.t1	WT	+Fe'	-Glc'	17.92649579		NA
Cz04g07380.t1	WT	-Fe'	+Glc'	22.11529495		NA
Cz04g07380.t1	WT	-Fe'	-Glc'	20.89772649		NA
Cz04g07380.t1	hxk1-1	+Fe'	+Glc'	19.66356875		NA
Cz04g07380.t1	hxk1-1	+Fe'	-Glc'	20.30726863		NA
Cz04g07380.t1	hxk1-1	-Fe'	+Glc'	20.83916685		NA
Cz04g07380.t1	hxk1-1	-Fe'	-Glc'	20.55845516		NA
Cz04g07380.t1	hxk1-2	+Fe'	+Glc'	20.94297049		NA
Cz04g07380.t1	hxk1-2	+Fe'	-Glc'	17.75236224		NA
Cz04g07380.t1	hxk1-2	-Fe'	+Glc'	21.08289506		NA
Cz04g07380.t1	hxk1-2	-Fe'	-Glc'	20.31487242		NA
Cz04g09090.t1	WT	+Fe'	+Glc'	27.5287525	SAD1	Lipid Biosynthesis
Cz04g09090.t1	WT	+Fe'	-Glc'	24.95554484	SAD1	Lipid Biosynthesis
Cz04g09090.t1	WT	-Fe'	+Glc'	26.79324784	SAD1	Lipid Biosynthesis
Cz04g09090.t1	WT	-Fe'	-Glc'	24.76903528	SAD1	Lipid Biosynthesis
Cz04g09090.t1	hxk1-1	+Fe'	+Glc'	25.57500641	SAD1	Lipid Biosynthesis
Cz04g09090.t1	hxk1-1	+Fe'	-Glc'	24.60868663	SAD1	Lipid Biosynthesis
Cz04g09090.t1	hxk1-1	-Fe'	+Glc'	25.13042594	SAD1	Lipid Biosynthesis
Cz04g09090.t1	hxk1-1	-Fe'	-Glc'	24.87242497	SAD1	Lipid Biosynthesis
Cz04g09090.t1	hxk1-2	+Fe'	+Glc'	25.38355921	SAD1	Lipid Biosynthesis
Cz04g09090.t1	hxk1-2	+Fe'	-Glc'	24.98276541	SAD1	Lipid Biosynthesis
Cz04g09090.t1	hxk1-2	-Fe'	+Glc'	25.15689892	SAD1	Lipid Biosynthesis
Cz04g09090.t1	hxk1-2	-Fe'	-Glc'	24.83837942	SAD1	Lipid Biosynthesis
Cz04g10140.t1	WT	+Fe'	+Glc'	21.76280138		NA
Cz04g10140.t1	WT	+Fe'	-Glc'	19.54648639		NA
Cz04g10140.t1	WT	-Fe'	+Glc'	22.43965093		NA
Cz04g10140.t1	WT	-Fe'	-Glc'	20.38708485		NA
Cz04g10140.t1	hxk1-1	+Fe'	+Glc'	21.06715508		NA
Cz04g10140.t1	hxk1-1	+Fe'	-Glc'	20.17116288		NA
Cz04g10140.t1	hxk1-1	-Fe'	+Glc'	21.44240208		NA
Cz04g10140.t1	hxk1-1	-Fe'	-Glc'	20.80128366		NA
Cz04g10140.t1	hxk1-2	+Fe'	+Glc'	21.18632127		NA
Cz04g10140.t1	hxk1-2	+Fe'	-Glc'	19.75818719		NA
Cz04g10140.t1	hxk1-2	-Fe'	+Glc'	20.96671662		NA
Cz04g10140.t1	hxk1-2	-Fe'	-Glc'	20.07194623		NA
Cz04g10210.t1	WT	+Fe'	+Glc'	23.93913344		NA
Cz04g10210.t1	WT	+Fe'	-Glc'	22.64158898		NA
Cz04g10210.t1	WT	-Fe'	+Glc'	24.16528951		NA
Cz04g10210.t1	WT	-Fe'	-Glc'	21.36294283		NA
Cz04g10210.t1	hxk1-1	+Fe'	+Glc'	23.15758809		NA
Cz04g10210.t1	hxk1-1	+Fe'	-Glc'	22.30546456		NA
Cz04g10210.t1	hxk1-1	-Fe'	+Glc'	23.03150977		NA
Cz04g10210.t1	hxk1-1	-Fe'	-Glc'	22.33871529		NA
Cz04g10210.t1	hxk1-2	+Fe'	+Glc'	23.11441711		NA
Cz04g10210.t1	hxk1-2	+Fe'	-Glc'	22.58407065		NA
Cz04g10210.t1	hxk1-2	-Fe'	+Glc'	23.5353179		NA
Cz04g10210.t1	hxk1-2	-Fe'	-Glc'	21.63624059		NA
Cz04g11130.t1	WT	+Fe'	+Glc'	25.52158929	IPGM1	Glycolysis
Cz04g11130.t1	WT	+Fe'	-Glc'	23.25632032	IPGM1	Glycolysis
Cz04g11130.t1	WT	-Fe'	+Glc'	24.84723536	IPGM1	Glycolysis
Cz04g11130.t1	WT	-Fe'	-Glc'	23.38716956	IPGM1	Glycolysis
Cz04g11130.t1	hxk1-1	+Fe'	+Glc'	24.52016004	IPGM1	Glycolysis
Cz04g11130.t1	hxk1-1	+Fe'	-Glc'	23.28263715	IPGM1	Glycolysis
Cz04g11130.t1	hxk1-1	-Fe'	+Glc'	23.10332209	IPGM1	Glycolysis
Cz04g11130.t1	hxk1-1	-Fe'	-Glc'	22.17707514	IPGM1	Glycolysis
Cz04g11130.t1	hxk1-2	+Fe'	+Glc'	23.98109782	IPGM1	Glycolysis
Cz04g11130.t1	hxk1-2	+Fe'	-Glc'	23.23021282	IPGM1	Glycolysis
Cz04g11130.t1	hxk1-2	-Fe'	+Glc'	23.56121514	IPGM1	Glycolysis
Cz04g11130.t1	hxk1-2	-Fe'	-Glc'	23.34489985	IPGM1	Glycolysis
Cz04g17090.t1	WT	+Fe'	+Glc'	26.38480662		NA
Cz04g17090.t1	WT	+Fe'	-Glc'	24.27499979		NA
Cz04g17090.t1	WT	-Fe'	+Glc'	25.22727759		NA
Cz04g17090.t1	WT	-Fe'	-Glc'	23.6461778		NA
Cz04g17090.t1	hxk1-1	+Fe'	+Glc'	24.56072016		NA
Cz04g17090.t1	hxk1-1	+Fe'	-Glc'	24.21772158		NA
Cz04g17090.t1	hxk1-1	-Fe'	+Glc'	23.93592747		NA
Cz04g17090.t1	hxk1-1	-Fe'	-Glc'	23.96323187		NA
Cz04g17090.t1	hxk1-2	+Fe'	+Glc'	24.91786575		NA
Cz04g17090.t1	hxk1-2	+Fe'	-Glc'	24.14248285		NA
Cz04g17090.t1	hxk1-2	-Fe'	+Glc'	24.40065864		NA
Cz04g17090.t1	hxk1-2	-Fe'	-Glc'	23.29683405		NA
Cz04g25060.t1	WT	+Fe'	+Glc'	24.70453925		NA
Cz04g25060.t1	WT	+Fe'	-Glc'	22.97580402		NA
Cz04g25060.t1	WT	-Fe'	+Glc'	24.49710522		NA
Cz04g25060.t1	WT	-Fe'	-Glc'	23.40673669		NA
Cz04g25060.t1	hxk1-1	+Fe'	+Glc'	23.35433406		NA
Cz04g25060.t1	hxk1-1	+Fe'	-Glc'	22.81617677		NA
Cz04g25060.t1	hxk1-1	-Fe'	+Glc'	23.20468874		NA
Cz04g25060.t1	hxk1-1	-Fe'	-Glc'	23.28929748		NA
Cz04g25060.t1	hxk1-2	+Fe'	+Glc'	23.49652263		NA
Cz04g25060.t1	hxk1-2	+Fe'	-Glc'	22.60217412		NA
Cz04g25060.t1	hxk1-2	-Fe'	+Glc'	23.78799885		NA
Cz04g25060.t1	hxk1-2	-Fe'	-Glc'	22.88058973		NA
Cz04g29220.t1	WT	+Fe'	+Glc'	29.83930433	MLDP1	Lipid Biosynthesis
Cz04g29220.t1	WT	+Fe'	-Glc'	24.54204254	MLDP1	Lipid Biosynthesis
Cz04g29220.t1	WT	-Fe'	+Glc'	29.83657399	MLDP1	Lipid Biosynthesis
Cz04g29220.t1	WT	-Fe'	-Glc'	25.68860788	MLDP1	Lipid Biosynthesis
Cz04g29220.t1	hxk1-1	+Fe'	+Glc'	26.52997218	MLDP1	Lipid Biosynthesis
Cz04g29220.t1	hxk1-1	+Fe'	-Glc'	24.13903438	MLDP1	Lipid Biosynthesis
Cz04g29220.t1	hxk1-1	-Fe'	+Glc'	26.76162965	MLDP1	Lipid Biosynthesis
Cz04g29220.t1	hxk1-1	-Fe'	-Glc'	25.6777491	MLDP1	Lipid Biosynthesis
Cz04g29220.t1	hxk1-2	+Fe'	+Glc'	25.97139541	MLDP1	Lipid Biosynthesis
Cz04g29220.t1	hxk1-2	+Fe'	-Glc'	24.21589933	MLDP1	Lipid Biosynthesis
Cz04g29220.t1	hxk1-2	-Fe'	+Glc'	26.55256156	MLDP1	Lipid Biosynthesis
Cz04g29220.t1	hxk1-2	-Fe'	-Glc'	25.43881365	MLDP1	Lipid Biosynthesis
Cz04g31180.t1	WT	+Fe'	+Glc'	21.70115392	FAD7A	Chloroplast FAD
Cz04g31180.t1	WT	+Fe'	-Glc'	21.04040152	FAD7A	Chloroplast FAD
Cz04g31180.t1	WT	-Fe'	+Glc'	23.18243122	FAD7A	Chloroplast FAD
Cz04g31180.t1	WT	-Fe'	-Glc'	19.18706848	FAD7A	Chloroplast FAD
Cz04g31180.t1	hxk1-1	+Fe'	+Glc'	21.32846925	FAD7A	Chloroplast FAD
Cz04g31180.t1	hxk1-1	+Fe'	-Glc'	18.01018145	FAD7A	Chloroplast FAD
Cz04g31180.t1	hxk1-1	-Fe'	+Glc'	19.6535765	FAD7A	Chloroplast FAD
Cz04g31180.t1	hxk1-1	-Fe'	-Glc'	19.89623458	FAD7A	Chloroplast FAD
Cz04g31180.t1	hxk1-2	+Fe'	+Glc'	21.16676398	FAD7A	Chloroplast FAD
Cz04g31180.t1	hxk1-2	+Fe'	-Glc'	20.463096	FAD7A	Chloroplast FAD
Cz04g31180.t1	hxk1-2	-Fe'	+Glc'	21.1020859	FAD7A	Chloroplast FAD
Cz04g31180.t1	hxk1-2	-Fe'	-Glc'	18.26308137	FAD7A	Chloroplast FAD
Cz04g32230.t1	WT	+Fe'	+Glc'	22.63657294		NA
Cz04g32230.t1	WT	+Fe'	-Glc'	25.13262462		NA
Cz04g32230.t1	WT	-Fe'	+Glc'	23.45372816		NA
Cz04g32230.t1	WT	-Fe'	-Glc'	23.83929577		NA
Cz04g32230.t1	hxk1-1	+Fe'	+Glc'	24.51275086		NA
Cz04g32230.t1	hxk1-1	+Fe'	-Glc'	25.38979311		NA
Cz04g32230.t1	hxk1-1	-Fe'	+Glc'	24.55154365		NA
Cz04g32230.t1	hxk1-1	-Fe'	-Glc'	23.76993157		NA
Cz04g32230.t1	hxk1-2	+Fe'	+Glc'	24.22868997		NA
Cz04g32230.t1	hxk1-2	+Fe'	-Glc'	25.10589317		NA
Cz04g32230.t1	hxk1-2	-Fe'	+Glc'	24.54068833		NA
Cz04g32230.t1	hxk1-2	-Fe'	-Glc'	23.89668768		NA
Cz05g06140.t1	WT	+Fe'	+Glc'	21.93022362		NA
Cz05g06140.t1	WT	+Fe'	-Glc'	18.691817		NA
Cz05g06140.t1	WT	-Fe'	+Glc'	21.65307852		NA
Cz05g06140.t1	WT	-Fe'	-Glc'	19.83512992		NA
Cz05g06140.t1	hxk1-1	+Fe'	+Glc'	20.76544327		NA
Cz05g06140.t1	hxk1-1	+Fe'	-Glc'	20.5922239		NA
Cz05g06140.t1	hxk1-1	-Fe'	+Glc'	20.19022667		NA
Cz05g06140.t1	hxk1-1	-Fe'	-Glc'	19.80380618		NA
Cz05g06140.t1	hxk1-2	+Fe'	+Glc'	20.67322775		NA
Cz05g06140.t1	hxk1-2	+Fe'	-Glc'	18.19030337		NA
Cz05g06140.t1	hxk1-2	-Fe'	+Glc'	20.91785436		NA
Cz05g06140.t1	hxk1-2	-Fe'	-Glc'	19.46537964		NA
Cz05g10010.t1	WT	+Fe'	+Glc'	29.30544357	PGH1	Glycolysis
Cz05g10010.t1	WT	+Fe'	-Glc'	28.25995991	PGH1	Glycolysis
Cz05g10010.t1	WT	-Fe'	+Glc'	29.05947564	PGH1	Glycolysis
Cz05g10010.t1	WT	-Fe'	-Glc'	28.49270956	PGH1	Glycolysis
Cz05g10010.t1	hxk1-1	+Fe'	+Glc'	28.18297237	PGH1	Glycolysis
Cz05g10010.t1	hxk1-1	+Fe'	-Glc'	28.29144392	PGH1	Glycolysis
Cz05g10010.t1	hxk1-1	-Fe'	+Glc'	28.43426636	PGH1	Glycolysis
Cz05g10010.t1	hxk1-1	-Fe'	-Glc'	28.17480216	PGH1	Glycolysis
Cz05g10010.t1	hxk1-2	+Fe'	+Glc'	28.5016894	PGH1	Glycolysis
Cz05g10010.t1	hxk1-2	+Fe'	-Glc'	27.93180883	PGH1	Glycolysis
Cz05g10010.t1	hxk1-2	-Fe'	+Glc'	27.80142831	PGH1	Glycolysis
Cz05g10010.t1	hxk1-2	-Fe'	-Glc'	28.02294697	PGH1	Glycolysis
Cz05g25180.t1	WT	+Fe'	+Glc'	23.69005087		NA
Cz05g25180.t1	WT	+Fe'	-Glc'	24.10830759		NA
Cz05g25180.t1	WT	-Fe'	+Glc'	22.78579586		NA
Cz05g25180.t1	WT	-Fe'	-Glc'	24.20356095		NA
Cz05g25180.t1	hxk1-1	+Fe'	+Glc'	25.00198055		NA
Cz05g25180.t1	hxk1-1	+Fe'	-Glc'	24.20507119		NA
Cz05g25180.t1	hxk1-1	-Fe'	+Glc'	23.93296974		NA
Cz05g25180.t1	hxk1-1	-Fe'	-Glc'	25.0081277		NA
Cz05g25180.t1	hxk1-2	+Fe'	+Glc'	25.16118384		NA
Cz05g25180.t1	hxk1-2	+Fe'	-Glc'	24.32005353		NA
Cz05g25180.t1	hxk1-2	-Fe'	+Glc'	24.56364488		NA
Cz05g25180.t1	hxk1-2	-Fe'	-Glc'	25.00435933		NA
Cz05g28130.t1	WT	+Fe'	+Glc'	27.38036426	DLA2	Lipid Biosynthesis
Cz05g28130.t1	WT	+Fe'	-Glc'	26.22068302	DLA2	Lipid Biosynthesis
Cz05g28130.t1	WT	-Fe'	+Glc'	27.5516324	DLA2	Lipid Biosynthesis
Cz05g28130.t1	WT	-Fe'	-Glc'	26.43186881	DLA2	Lipid Biosynthesis
Cz05g28130.t1	hxk1-1	+Fe'	+Glc'	26.45098807	DLA2	Lipid Biosynthesis
Cz05g28130.t1	hxk1-1	+Fe'	-Glc'	25.6979401	DLA2	Lipid Biosynthesis
Cz05g28130.t1	hxk1-1	-Fe'	+Glc'	26.44559433	DLA2	Lipid Biosynthesis
Cz05g28130.t1	hxk1-1	-Fe'	-Glc'	25.5178654	DLA2	Lipid Biosynthesis
Cz05g28130.t1	hxk1-2	+Fe'	+Glc'	26.16515605	DLA2	Lipid Biosynthesis
Cz05g28130.t1	hxk1-2	+Fe'	-Glc'	25.97403189	DLA2	Lipid Biosynthesis
Cz05g28130.t1	hxk1-2	-Fe'	+Glc'	26.32071052	DLA2	Lipid Biosynthesis
Cz05g28130.t1	hxk1-2	-Fe'	-Glc'	26.26459967	DLA2	Lipid Biosynthesis
Cz05g29050.t1	WT	+Fe'	+Glc'	21.50391925	NA	NA
Cz05g29050.t1	WT	+Fe'	-Glc'	22.15644686	NA	NA
Cz05g29050.t1	WT	-Fe'	+Glc'	21.14943329	NA	NA
Cz05g29050.t1	WT	-Fe'	-Glc'	22.33180732	NA	NA
Cz05g29050.t1	hxk1-1	+Fe'	+Glc'	23.44314036	NA	NA
Cz05g29050.t1	hxk1-1	+Fe'	-Glc'	22.00180099	NA	NA
Cz05g29050.t1	hxk1-1	-Fe'	+Glc'	21.9024869	NA	NA
Cz05g29050.t1	hxk1-1	-Fe'	-Glc'	24.06431523	NA	NA
Cz05g29050.t1	hxk1-2	+Fe'	+Glc'	22.91554887	NA	NA
Cz05g29050.t1	hxk1-2	+Fe'	-Glc'	23.23885674	NA	NA
Cz05g29050.t1	hxk1-2	-Fe'	+Glc'	22.07892939	NA	NA
Cz05g29050.t1	hxk1-2	-Fe'	-Glc'	22.35400267	NA	NA
Cz05g29160.t1	WT	+Fe'	+Glc'	21.66910726	SDP1	NA
Cz05g29160.t1	WT	+Fe'	-Glc'	19.79078432	SDP1	NA
Cz05g29160.t1	WT	-Fe'	+Glc'	22.3316446	SDP1	NA
Cz05g29160.t1	WT	-Fe'	-Glc'	18.04439062	SDP1	NA
Cz05g29160.t1	hxk1-1	+Fe'	+Glc'	20.5347056	SDP1	NA
Cz05g29160.t1	hxk1-1	+Fe'	-Glc'	20.38120477	SDP1	NA
Cz05g29160.t1	hxk1-1	-Fe'	+Glc'	19.74995161	SDP1	NA
Cz05g29160.t1	hxk1-1	-Fe'	-Glc'	20.02878469	SDP1	NA
Cz05g29160.t1	hxk1-2	+Fe'	+Glc'	20.60860322	SDP1	NA
Cz05g29160.t1	hxk1-2	+Fe'	-Glc'	19.62733713	SDP1	NA
Cz05g29160.t1	hxk1-2	-Fe'	+Glc'	21.33446031	SDP1	NA
Cz05g29160.t1	hxk1-2	-Fe'	-Glc'	18.3632997	SDP1	NA
Cz05g31190.t1	WT	+Fe'	+Glc'	21.31712063	NA	NA
Cz05g31190.t1	WT	+Fe'	-Glc'	15.90650292	NA	NA
Cz05g31190.t1	WT	-Fe'	+Glc'	21.05748968	NA	NA
Cz05g31190.t1	WT	-Fe'	-Glc'	19.98019013	NA	NA
Cz05g31190.t1	hxk1-1	+Fe'	+Glc'	19.20046535	NA	NA
Cz05g31190.t1	hxk1-1	+Fe'	-Glc'	18.884873	NA	NA
Cz05g31190.t1	hxk1-1	-Fe'	+Glc'	19.99023281	NA	NA
Cz05g31190.t1	hxk1-1	-Fe'	-Glc'	18.73247185	NA	NA
Cz05g31190.t1	hxk1-2	+Fe'	+Glc'	20.68162213	NA	NA
Cz05g31190.t1	hxk1-2	+Fe'	-Glc'	17.28274487	NA	NA
Cz05g31190.t1	hxk1-2	-Fe'	+Glc'	20.59065522	NA	NA
Cz05g31190.t1	hxk1-2	-Fe'	-Glc'	19.95020781	NA	NA
Cz05g32060.t1	WT	+Fe'	+Glc'	21.07934956	NA	NA
Cz05g32060.t1	WT	+Fe'	-Glc'	19.11117431	NA	NA
Cz05g32060.t1	WT	-Fe'	+Glc'	20.74708289	NA	NA
Cz05g32060.t1	WT	-Fe'	-Glc'	15.32302306	NA	NA
Cz05g32060.t1	hxk1-1	+Fe'	+Glc'	19.42505886	NA	NA
Cz05g32060.t1	hxk1-1	+Fe'	-Glc'	19.9834125	NA	NA
Cz05g32060.t1	hxk1-1	-Fe'	+Glc'	15.32302306	NA	NA
Cz05g32060.t1	hxk1-1	-Fe'	-Glc'	16.36752699	NA	NA
Cz05g32060.t1	hxk1-2	+Fe'	+Glc'	19.25270325	NA	NA
Cz05g32060.t1	hxk1-2	+Fe'	-Glc'	18.50624736	NA	NA
Cz05g32060.t1	hxk1-2	-Fe'	+Glc'	19.43001209	NA	NA
Cz05g32060.t1	hxk1-2	-Fe'	-Glc'	15.32302306	NA	NA
Cz05g36190.t1	WT	+Fe'	+Glc'	21.38009925		NA
Cz05g36190.t1	WT	+Fe'	-Glc'	20.58755925		NA
Cz05g36190.t1	WT	-Fe'	+Glc'	21.75817586		NA
Cz05g36190.t1	WT	-Fe'	-Glc'	17.66360644		NA
Cz05g36190.t1	hxk1-1	+Fe'	+Glc'	20.36912429		NA
Cz05g36190.t1	hxk1-1	+Fe'	-Glc'	21.05525319		NA
Cz05g36190.t1	hxk1-1	-Fe'	+Glc'	20.86161141		NA
Cz05g36190.t1	hxk1-1	-Fe'	-Glc'	20.01920931		NA
Cz05g36190.t1	hxk1-2	+Fe'	+Glc'	19.96825424		NA
Cz05g36190.t1	hxk1-2	+Fe'	-Glc'	20.25423127		NA
Cz05g36190.t1	hxk1-2	-Fe'	+Glc'	20.67682136		NA
Cz05g36190.t1	hxk1-2	-Fe'	-Glc'	17.39506463		NA
Cz05g36270.t1	WT	+Fe'	+Glc'	22.80961892		NA
Cz05g36270.t1	WT	+Fe'	-Glc'	18.80764873		NA
Cz05g36270.t1	WT	-Fe'	+Glc'	22.30738316		NA
Cz05g36270.t1	WT	-Fe'	-Glc'	16.28472046		NA
Cz05g36270.t1	hxk1-1	+Fe'	+Glc'	21.33983093		NA
Cz05g36270.t1	hxk1-1	+Fe'	-Glc'	19.48801704		NA
Cz05g36270.t1	hxk1-1	-Fe'	+Glc'	21.05460885		NA
Cz05g36270.t1	hxk1-1	-Fe'	-Glc'	18.97014715		NA
Cz05g36270.t1	hxk1-2	+Fe'	+Glc'	21.82757975		NA
Cz05g36270.t1	hxk1-2	+Fe'	-Glc'	19.13778958		NA
Cz05g36270.t1	hxk1-2	-Fe'	+Glc'	20.74714314		NA
Cz05g36270.t1	hxk1-2	-Fe'	-Glc'	16.25680972		NA
Cz06g01110.t1	WT	+Fe'	+Glc'	26.23574704	PGM5	Glycolysis
Cz06g01110.t1	WT	+Fe'	-Glc'	24.71106125	PGM5	Glycolysis
Cz06g01110.t1	WT	-Fe'	+Glc'	25.82436135	PGM5	Glycolysis
Cz06g01110.t1	WT	-Fe'	-Glc'	24.5610403	PGM5	Glycolysis
Cz06g01110.t1	hxk1-1	+Fe'	+Glc'	24.67328676	PGM5	Glycolysis
Cz06g01110.t1	hxk1-1	+Fe'	-Glc'	24.38329292	PGM5	Glycolysis
Cz06g01110.t1	hxk1-1	-Fe'	+Glc'	25.39240481	PGM5	Glycolysis
Cz06g01110.t1	hxk1-1	-Fe'	-Glc'	24.53382279	PGM5	Glycolysis
Cz06g01110.t1	hxk1-2	+Fe'	+Glc'	24.91667976	PGM5	Glycolysis
Cz06g01110.t1	hxk1-2	+Fe'	-Glc'	24.24552316	PGM5	Glycolysis
Cz06g01110.t1	hxk1-2	-Fe'	+Glc'	24.48475667	PGM5	Glycolysis
Cz06g01110.t1	hxk1-2	-Fe'	-Glc'	23.84998759	PGM5	Glycolysis
Cz06g02100.t1	WT	+Fe'	+Glc'	21.51296152	LIP1P	NA
Cz06g02100.t1	WT	+Fe'	-Glc'	19.29191159	LIP1P	NA
Cz06g02100.t1	WT	-Fe'	+Glc'	21.86811806	LIP1P	NA
Cz06g02100.t1	WT	-Fe'	-Glc'	19.53296199	LIP1P	NA
Cz06g02100.t1	hxk1-1	+Fe'	+Glc'	21.09210406	LIP1P	NA
Cz06g02100.t1	hxk1-1	+Fe'	-Glc'	20.20355683	LIP1P	NA
Cz06g02100.t1	hxk1-1	-Fe'	+Glc'	20.85177254	LIP1P	NA
Cz06g02100.t1	hxk1-1	-Fe'	-Glc'	19.01862749	LIP1P	NA
Cz06g02100.t1	hxk1-2	+Fe'	+Glc'	21.02034903	LIP1P	NA
Cz06g02100.t1	hxk1-2	+Fe'	-Glc'	19.16687105	LIP1P	NA
Cz06g02100.t1	hxk1-2	-Fe'	+Glc'	20.47329372	LIP1P	NA
Cz06g02100.t1	hxk1-2	-Fe'	-Glc'	19.35525856	LIP1P	NA
Cz06g03130.t1	WT	+Fe'	+Glc'	25.56032807		NA
Cz06g03130.t1	WT	+Fe'	-Glc'	23.22531167		NA
Cz06g03130.t1	WT	-Fe'	+Glc'	24.93997004		NA
Cz06g03130.t1	WT	-Fe'	-Glc'	23.45380945		NA
Cz06g03130.t1	hxk1-1	+Fe'	+Glc'	23.97941994		NA
Cz06g03130.t1	hxk1-1	+Fe'	-Glc'	23.52083648		NA
Cz06g03130.t1	hxk1-1	-Fe'	+Glc'	23.55814715		NA
Cz06g03130.t1	hxk1-1	-Fe'	-Glc'	24.00946433		NA
Cz06g03130.t1	hxk1-2	+Fe'	+Glc'	24.03528589		NA
Cz06g03130.t1	hxk1-2	+Fe'	-Glc'	23.21596636		NA
Cz06g03130.t1	hxk1-2	-Fe'	+Glc'	24.30814383		NA
Cz06g03130.t1	hxk1-2	-Fe'	-Glc'	23.50098012		NA
Cz06g11010.t1	WT	+Fe'	+Glc'	25.82209032		NA
Cz06g11010.t1	WT	+Fe'	-Glc'	28.47118087		NA
Cz06g11010.t1	WT	-Fe'	+Glc'	25.91740368		NA
Cz06g11010.t1	WT	-Fe'	-Glc'	27.89344293		NA
Cz06g11010.t1	hxk1-1	+Fe'	+Glc'	26.81232012		NA
Cz06g11010.t1	hxk1-1	+Fe'	-Glc'	27.29641935		NA
Cz06g11010.t1	hxk1-1	-Fe'	+Glc'	26.81968329		NA
Cz06g11010.t1	hxk1-1	-Fe'	-Glc'	27.02928319		NA
Cz06g11010.t1	hxk1-2	+Fe'	+Glc'	27.73247112		NA
Cz06g11010.t1	hxk1-2	+Fe'	-Glc'	27.68224635		NA
Cz06g11010.t1	hxk1-2	-Fe'	+Glc'	26.74924117		NA
Cz06g11010.t1	hxk1-2	-Fe'	-Glc'	27.2704482		NA
Cz06g12080.t1	WT	+Fe'	+Glc'	25.73147045	GPDH2	LipidBiosynthesis
Cz06g12080.t1	WT	+Fe'	-Glc'	24.65697754	GPDH2	LipidBiosynthesis
Cz06g12080.t1	WT	-Fe'	+Glc'	26.70361745	GPDH2	LipidBiosynthesis
Cz06g12080.t1	WT	-Fe'	-Glc'	24.90857468	GPDH2	LipidBiosynthesis
Cz06g12080.t1	hxk1-1	+Fe'	+Glc'	24.59216185	GPDH2	LipidBiosynthesis
Cz06g12080.t1	hxk1-1	+Fe'	-Glc'	24.80512456	GPDH2	LipidBiosynthesis
Cz06g12080.t1	hxk1-1	-Fe'	+Glc'	25.43226949	GPDH2	LipidBiosynthesis
Cz06g12080.t1	hxk1-1	-Fe'	-Glc'	24.76728189	GPDH2	LipidBiosynthesis
Cz06g12080.t1	hxk1-2	+Fe'	+Glc'	25.24687296	GPDH2	LipidBiosynthesis
Cz06g12080.t1	hxk1-2	+Fe'	-Glc'	24.57141125	GPDH2	LipidBiosynthesis
Cz06g12080.t1	hxk1-2	-Fe'	+Glc'	25.31815659	GPDH2	LipidBiosynthesis
Cz06g12080.t1	hxk1-2	-Fe'	-Glc'	24.8886455	GPDH2	LipidBiosynthesis
Cz06g13230.t1	WT	+Fe'	+Glc'	27.66837833		NA
Cz06g13230.t1	WT	+Fe'	-Glc'	26.98798105		NA
Cz06g13230.t1	WT	-Fe'	+Glc'	28.0267742		NA
Cz06g13230.t1	WT	-Fe'	-Glc'	27.21352288		NA
Cz06g13230.t1	hxk1-1	+Fe'	+Glc'	27.03787043		NA
Cz06g13230.t1	hxk1-1	+Fe'	-Glc'	26.78605436		NA
Cz06g13230.t1	hxk1-1	-Fe'	+Glc'	26.88795441		NA
Cz06g13230.t1	hxk1-1	-Fe'	-Glc'	26.46592915		NA
Cz06g13230.t1	hxk1-2	+Fe'	+Glc'	27.07202316		NA
Cz06g13230.t1	hxk1-2	+Fe'	-Glc'	26.95825816		NA
Cz06g13230.t1	hxk1-2	-Fe'	+Glc'	27.30343655		NA
Cz06g13230.t1	hxk1-2	-Fe'	-Glc'	26.78928549		NA
Cz06g15050.t1	WT	+Fe'	+Glc'	22.85255776	NA	NA
Cz06g15050.t1	WT	+Fe'	-Glc'	19.35819591	NA	NA
Cz06g15050.t1	WT	-Fe'	+Glc'	22.35729852	NA	NA
Cz06g15050.t1	WT	-Fe'	-Glc'	19.08051712	NA	NA
Cz06g15050.t1	hxk1-1	+Fe'	+Glc'	21.21314737	NA	NA
Cz06g15050.t1	hxk1-1	+Fe'	-Glc'	20.00394325	NA	NA
Cz06g15050.t1	hxk1-1	-Fe'	+Glc'	21.37979585	NA	NA
Cz06g15050.t1	hxk1-1	-Fe'	-Glc'	18.42041702	NA	NA
Cz06g15050.t1	hxk1-2	+Fe'	+Glc'	21.93213816	NA	NA
Cz06g15050.t1	hxk1-2	+Fe'	-Glc'	19.60564946	NA	NA
Cz06g15050.t1	hxk1-2	-Fe'	+Glc'	21.46779624	NA	NA
Cz06g15050.t1	hxk1-2	-Fe'	-Glc'	19.37634236	NA	NA
Cz06g20030.t1	WT	+Fe'	+Glc'	21.13261239		NA
Cz06g20030.t1	WT	+Fe'	-Glc'	19.87643423		NA
Cz06g20030.t1	WT	-Fe'	+Glc'	20.36717201		NA
Cz06g20030.t1	WT	-Fe'	-Glc'	17.67419452		NA
Cz06g20030.t1	hxk1-1	+Fe'	+Glc'	19.59601617		NA
Cz06g20030.t1	hxk1-1	+Fe'	-Glc'	19.37160706		NA
Cz06g20030.t1	hxk1-1	-Fe'	+Glc'	19.70784601		NA
Cz06g20030.t1	hxk1-1	-Fe'	-Glc'	18.98619373		NA
Cz06g20030.t1	hxk1-2	+Fe'	+Glc'	20.0597413		NA
Cz06g20030.t1	hxk1-2	+Fe'	-Glc'	19.71258133		NA
Cz06g20030.t1	hxk1-2	-Fe'	+Glc'	19.4282447		NA
Cz06g20030.t1	hxk1-2	-Fe'	-Glc'	17.46833111		NA
Cz06g22040.t1	WT	+Fe'	+Glc'	23.95404287	NTMC2T1.1.1	NA
Cz06g22040.t1	WT	+Fe'	-Glc'	22.74141961	NTMC2T1.1.1	NA
Cz06g22040.t1	WT	-Fe'	+Glc'	23.55440927	NTMC2T1.1.1	NA
Cz06g22040.t1	WT	-Fe'	-Glc'	22.92609039	NTMC2T1.1.1	NA
Cz06g22040.t1	hxk1-1	+Fe'	+Glc'	23.10116429	NTMC2T1.1.1	NA
Cz06g22040.t1	hxk1-1	+Fe'	-Glc'	22.8649188	NTMC2T1.1.1	NA
Cz06g22040.t1	hxk1-1	-Fe'	+Glc'	21.92701181	NTMC2T1.1.1	NA
Cz06g22040.t1	hxk1-1	-Fe'	-Glc'	22.54078693	NTMC2T1.1.1	NA
Cz06g22040.t1	hxk1-2	+Fe'	+Glc'	23.23686041	NTMC2T1.1.1	NA
Cz06g22040.t1	hxk1-2	+Fe'	-Glc'	22.46937826	NTMC2T1.1.1	NA
Cz06g22040.t1	hxk1-2	-Fe'	+Glc'	23.08693302	NTMC2T1.1.1	NA
Cz06g22040.t1	hxk1-2	-Fe'	-Glc'	22.57289741	NTMC2T1.1.1	NA
Cz06g25080.t1	WT	+Fe'	+Glc'	25.8673342	CYP51G1	NA
Cz06g25080.t1	WT	+Fe'	-Glc'	23.87282124	CYP51G1	NA
Cz06g25080.t1	WT	-Fe'	+Glc'	25.12210264	CYP51G1	NA
Cz06g25080.t1	WT	-Fe'	-Glc'	24.31276402	CYP51G1	NA
Cz06g25080.t1	hxk1-1	+Fe'	+Glc'	24.55118487	CYP51G1	NA
Cz06g25080.t1	hxk1-1	+Fe'	-Glc'	24.07738259	CYP51G1	NA
Cz06g25080.t1	hxk1-1	-Fe'	+Glc'	24.31480577	CYP51G1	NA
Cz06g25080.t1	hxk1-1	-Fe'	-Glc'	23.35713916	CYP51G1	NA
Cz06g25080.t1	hxk1-2	+Fe'	+Glc'	24.43072452	CYP51G1	NA
Cz06g25080.t1	hxk1-2	+Fe'	-Glc'	23.59946139	CYP51G1	NA
Cz06g25080.t1	hxk1-2	-Fe'	+Glc'	24.23689911	CYP51G1	NA
Cz06g25080.t1	hxk1-2	-Fe'	-Glc'	24.1348264	CYP51G1	NA
Cz06g26230.t1	WT	+Fe'	+Glc'	22.98812811	NA	NA
Cz06g26230.t1	WT	+Fe'	-Glc'	24.2689689	NA	NA
Cz06g26230.t1	WT	-Fe'	+Glc'	22.04117935	NA	NA
Cz06g26230.t1	WT	-Fe'	-Glc'	23.66444677	NA	NA
Cz06g26230.t1	hxk1-1	+Fe'	+Glc'	23.43216361	NA	NA
Cz06g26230.t1	hxk1-1	+Fe'	-Glc'	25.34010467	NA	NA
Cz06g26230.t1	hxk1-1	-Fe'	+Glc'	23.69084274	NA	NA
Cz06g26230.t1	hxk1-1	-Fe'	-Glc'	24.25928793	NA	NA
Cz06g26230.t1	hxk1-2	+Fe'	+Glc'	25.15956813	NA	NA
Cz06g26230.t1	hxk1-2	+Fe'	-Glc'	25.02028251	NA	NA
Cz06g26230.t1	hxk1-2	-Fe'	+Glc'	23.47162493	NA	NA
Cz06g26230.t1	hxk1-2	-Fe'	-Glc'	23.9838096	NA	NA
Cz07g01020.t1	WT	+Fe'	+Glc'	21.62335485		NA
Cz07g01020.t1	WT	+Fe'	-Glc'	20.69336166		NA
Cz07g01020.t1	WT	-Fe'	+Glc'	21.54806212		NA
Cz07g01020.t1	WT	-Fe'	-Glc'	19.01522964		NA
Cz07g01020.t1	hxk1-1	+Fe'	+Glc'	19.79895372		NA
Cz07g01020.t1	hxk1-1	+Fe'	-Glc'	17.61420635		NA
Cz07g01020.t1	hxk1-1	-Fe'	+Glc'	19.2395276		NA
Cz07g01020.t1	hxk1-1	-Fe'	-Glc'	16.57358659		NA
Cz07g01020.t1	hxk1-2	+Fe'	+Glc'	20.60756233		NA
Cz07g01020.t1	hxk1-2	+Fe'	-Glc'	19.90607162		NA
Cz07g01020.t1	hxk1-2	-Fe'	+Glc'	19.4480082		NA
Cz07g01020.t1	hxk1-2	-Fe'	-Glc'	18.08784574		NA
Cz07g08030.t1	WT	+Fe'	+Glc'	22.27384377		NA
Cz07g08030.t1	WT	+Fe'	-Glc'	20.34090277		NA
Cz07g08030.t1	WT	-Fe'	+Glc'	22.80241236		NA
Cz07g08030.t1	WT	-Fe'	-Glc'	20.96023282		NA
Cz07g08030.t1	hxk1-1	+Fe'	+Glc'	21.05092276		NA
Cz07g08030.t1	hxk1-1	+Fe'	-Glc'	20.30203133		NA
Cz07g08030.t1	hxk1-1	-Fe'	+Glc'	20.58566902		NA
Cz07g08030.t1	hxk1-1	-Fe'	-Glc'	21.66702696		NA
Cz07g08030.t1	hxk1-2	+Fe'	+Glc'	21.76331424		NA
Cz07g08030.t1	hxk1-2	+Fe'	-Glc'	20.26782008		NA
Cz07g08030.t1	hxk1-2	-Fe'	+Glc'	21.83747623		NA
Cz07g08030.t1	hxk1-2	-Fe'	-Glc'	20.76571205		NA
Cz07g08300.t1	WT	+Fe'	+Glc'	22.33525753		NA
Cz07g08300.t1	WT	+Fe'	-Glc'	18.57105225		NA
Cz07g08300.t1	WT	-Fe'	+Glc'	22.05090595		NA
Cz07g08300.t1	WT	-Fe'	-Glc'	15.95666312		NA
Cz07g08300.t1	hxk1-1	+Fe'	+Glc'	20.89481858		NA
Cz07g08300.t1	hxk1-1	+Fe'	-Glc'	18.28683078		NA
Cz07g08300.t1	hxk1-1	-Fe'	+Glc'	20.26857237		NA
Cz07g08300.t1	hxk1-1	-Fe'	-Glc'	18.46949411		NA
Cz07g08300.t1	hxk1-2	+Fe'	+Glc'	21.62275841		NA
Cz07g08300.t1	hxk1-2	+Fe'	-Glc'	18.57750859		NA
Cz07g08300.t1	hxk1-2	-Fe'	+Glc'	21.2280304		NA
Cz07g08300.t1	hxk1-2	-Fe'	-Glc'	16.79559081		NA
Cz07g13040.t1	WT	+Fe'	+Glc'	25.11780508		NA
Cz07g13040.t1	WT	+Fe'	-Glc'	22.80459838		NA
Cz07g13040.t1	WT	-Fe'	+Glc'	24.24466637		NA
Cz07g13040.t1	WT	-Fe'	-Glc'	23.43493353		NA
Cz07g13040.t1	hxk1-1	+Fe'	+Glc'	23.15091858		NA
Cz07g13040.t1	hxk1-1	+Fe'	-Glc'	23.16178935		NA
Cz07g13040.t1	hxk1-1	-Fe'	+Glc'	23.47733988		NA
Cz07g13040.t1	hxk1-1	-Fe'	-Glc'	23.17213536		NA
Cz07g13040.t1	hxk1-2	+Fe'	+Glc'	23.42594696		NA
Cz07g13040.t1	hxk1-2	+Fe'	-Glc'	23.1572161		NA
Cz07g13040.t1	hxk1-2	-Fe'	+Glc'	23.27130495		NA
Cz07g13040.t1	hxk1-2	-Fe'	-Glc'	23.15773444		NA
Cz07g13120.t1	WT	+Fe'	+Glc'	24.69923795	PFK2	Glycolysis
Cz07g13120.t1	WT	+Fe'	-Glc'	22.76982174	PFK2	Glycolysis
Cz07g13120.t1	WT	-Fe'	+Glc'	24.78285957	PFK2	Glycolysis
Cz07g13120.t1	WT	-Fe'	-Glc'	24.04401865	PFK2	Glycolysis
Cz07g13120.t1	hxk1-1	+Fe'	+Glc'	23.21406565	PFK2	Glycolysis
Cz07g13120.t1	hxk1-1	+Fe'	-Glc'	22.70295341	PFK2	Glycolysis
Cz07g13120.t1	hxk1-1	-Fe'	+Glc'	23.1899227	PFK2	Glycolysis
Cz07g13120.t1	hxk1-1	-Fe'	-Glc'	23.58187335	PFK2	Glycolysis
Cz07g13120.t1	hxk1-2	+Fe'	+Glc'	23.48782764	PFK2	Glycolysis
Cz07g13120.t1	hxk1-2	+Fe'	-Glc'	22.52320597	PFK2	Glycolysis
Cz07g13120.t1	hxk1-2	-Fe'	+Glc'	23.73013718	PFK2	Glycolysis
Cz07g13120.t1	hxk1-2	-Fe'	-Glc'	23.8027464	PFK2	Glycolysis
Cz07g16030.t1	WT	+Fe'	+Glc'	28.86002092		NA
Cz07g16030.t1	WT	+Fe'	-Glc'	26.57497491		NA
Cz07g16030.t1	WT	-Fe'	+Glc'	27.83988855		NA
Cz07g16030.t1	WT	-Fe'	-Glc'	27.51800525		NA
Cz07g16030.t1	hxk1-1	+Fe'	+Glc'	27.09210963		NA
Cz07g16030.t1	hxk1-1	+Fe'	-Glc'	26.83264314		NA
Cz07g16030.t1	hxk1-1	-Fe'	+Glc'	27.25678433		NA
Cz07g16030.t1	hxk1-1	-Fe'	-Glc'	27.40084951		NA
Cz07g16030.t1	hxk1-2	+Fe'	+Glc'	27.29976162		NA
Cz07g16030.t1	hxk1-2	+Fe'	-Glc'	26.49793925		NA
Cz07g16030.t1	hxk1-2	-Fe'	+Glc'	26.7732533		NA
Cz07g16030.t1	hxk1-2	-Fe'	-Glc'	27.12752553		NA
Cz07g25130.t1	WT	+Fe'	+Glc'	24.70404078		NA
Cz07g25130.t1	WT	+Fe'	-Glc'	24.05264542		NA
Cz07g25130.t1	WT	-Fe'	+Glc'	25.42970786		NA
Cz07g25130.t1	WT	-Fe'	-Glc'	23.58235771		NA
Cz07g25130.t1	hxk1-1	+Fe'	+Glc'	23.92847719		NA
Cz07g25130.t1	hxk1-1	+Fe'	-Glc'	24.37599359		NA
Cz07g25130.t1	hxk1-1	-Fe'	+Glc'	23.90067353		NA
Cz07g25130.t1	hxk1-1	-Fe'	-Glc'	23.83916844		NA
Cz07g25130.t1	hxk1-2	+Fe'	+Glc'	24.56613632		NA
Cz07g25130.t1	hxk1-2	+Fe'	-Glc'	24.06268945		NA
Cz07g25130.t1	hxk1-2	-Fe'	+Glc'	24.57373824		NA
Cz07g25130.t1	hxk1-2	-Fe'	-Glc'	23.4858528		NA
Cz07g28030.t1	WT	+Fe'	+Glc'	23.69910686		NA
Cz07g28030.t1	WT	+Fe'	-Glc'	20.16216759		NA
Cz07g28030.t1	WT	-Fe'	+Glc'	23.59038694		NA
Cz07g28030.t1	WT	-Fe'	-Glc'	21.16167848		NA
Cz07g28030.t1	hxk1-1	+Fe'	+Glc'	22.84201899		NA
Cz07g28030.t1	hxk1-1	+Fe'	-Glc'	20.67643112		NA
Cz07g28030.t1	hxk1-1	-Fe'	+Glc'	22.83087414		NA
Cz07g28030.t1	hxk1-1	-Fe'	-Glc'	21.67043645		NA
Cz07g28030.t1	hxk1-2	+Fe'	+Glc'	21.99623572		NA
Cz07g28030.t1	hxk1-2	+Fe'	-Glc'	20.06394443		NA
Cz07g28030.t1	hxk1-2	-Fe'	+Glc'	22.44926864		NA
Cz07g28030.t1	hxk1-2	-Fe'	-Glc'	20.75027647		NA
Cz08g00310.t1	WT	+Fe'	+Glc'	25.19740614	ALN	NA
Cz08g00310.t1	WT	+Fe'	-Glc'	23.92561846	ALN	NA
Cz08g00310.t1	WT	-Fe'	+Glc'	24.63029404	ALN	NA
Cz08g00310.t1	WT	-Fe'	-Glc'	23.4888369	ALN	NA
Cz08g00310.t1	hxk1-1	+Fe'	+Glc'	23.98175642	ALN	NA
Cz08g00310.t1	hxk1-1	+Fe'	-Glc'	23.64219414	ALN	NA
Cz08g00310.t1	hxk1-1	-Fe'	+Glc'	24.05235866	ALN	NA
Cz08g00310.t1	hxk1-1	-Fe'	-Glc'	23.66368615	ALN	NA
Cz08g00310.t1	hxk1-2	+Fe'	+Glc'	23.97786059	ALN	NA
Cz08g00310.t1	hxk1-2	+Fe'	-Glc'	23.51460369	ALN	NA
Cz08g00310.t1	hxk1-2	-Fe'	+Glc'	24.21783715	ALN	NA
Cz08g00310.t1	hxk1-2	-Fe'	-Glc'	23.05137526	ALN	NA
Cz08g04120.t1	WT	+Fe'	+Glc'	24.23170089	ACOX5	Beta-Oxidation
Cz08g04120.t1	WT	+Fe'	-Glc'	22.75547122	ACOX5	Beta-Oxidation
Cz08g04120.t1	WT	-Fe'	+Glc'	23.99310168	ACOX5	Beta-Oxidation
Cz08g04120.t1	WT	-Fe'	-Glc'	22.40179037	ACOX5	Beta-Oxidation
Cz08g04120.t1	hxk1-1	+Fe'	+Glc'	23.14238239	ACOX5	Beta-Oxidation
Cz08g04120.t1	hxk1-1	+Fe'	-Glc'	23.16430785	ACOX5	Beta-Oxidation
Cz08g04120.t1	hxk1-1	-Fe'	+Glc'	23.35306556	ACOX5	Beta-Oxidation
Cz08g04120.t1	hxk1-1	-Fe'	-Glc'	22.578427	ACOX5	Beta-Oxidation
Cz08g04120.t1	hxk1-2	+Fe'	+Glc'	23.5951567	ACOX5	Beta-Oxidation
Cz08g04120.t1	hxk1-2	+Fe'	-Glc'	23.03795226	ACOX5	Beta-Oxidation
Cz08g04120.t1	hxk1-2	-Fe'	+Glc'	23.46422886	ACOX5	Beta-Oxidation
Cz08g04120.t1	hxk1-2	-Fe'	-Glc'	22.41183545	ACOX5	Beta-Oxidation
Cz08g05010.t1	WT	+Fe'	+Glc'	25.74254625	ATP3	Respiration
Cz08g05010.t1	WT	+Fe'	-Glc'	24.74380074	ATP3	Respiration
Cz08g05010.t1	WT	-Fe'	+Glc'	26.46651291	ATP3	Respiration
Cz08g05010.t1	WT	-Fe'	-Glc'	25.26200339	ATP3	Respiration
Cz08g05010.t1	hxk1-1	+Fe'	+Glc'	25.28842489	ATP3	Respiration
Cz08g05010.t1	hxk1-1	+Fe'	-Glc'	25.23117415	ATP3	Respiration
Cz08g05010.t1	hxk1-1	-Fe'	+Glc'	25.49262223	ATP3	Respiration
Cz08g05010.t1	hxk1-1	-Fe'	-Glc'	25.38026207	ATP3	Respiration
Cz08g05010.t1	hxk1-2	+Fe'	+Glc'	25.41326253	ATP3	Respiration
Cz08g05010.t1	hxk1-2	+Fe'	-Glc'	24.6187396	ATP3	Respiration
Cz08g05010.t1	hxk1-2	-Fe'	+Glc'	25.52022265	ATP3	Respiration
Cz08g05010.t1	hxk1-2	-Fe'	-Glc'	25.19880178	ATP3	Respiration
Cz08g10110.t1	WT	+Fe'	+Glc'	26.02479495	UGE2.1	NA
Cz08g10110.t1	WT	+Fe'	-Glc'	24.70311258	UGE2.1	NA
Cz08g10110.t1	WT	-Fe'	+Glc'	26.80242799	UGE2.1	NA
Cz08g10110.t1	WT	-Fe'	-Glc'	25.26878698	UGE2.1	NA
Cz08g10110.t1	hxk1-1	+Fe'	+Glc'	25.03798107	UGE2.1	NA
Cz08g10110.t1	hxk1-1	+Fe'	-Glc'	25.17512652	UGE2.1	NA
Cz08g10110.t1	hxk1-1	-Fe'	+Glc'	24.84786228	UGE2.1	NA
Cz08g10110.t1	hxk1-1	-Fe'	-Glc'	24.91837806	UGE2.1	NA
Cz08g10110.t1	hxk1-2	+Fe'	+Glc'	25.00998197	UGE2.1	NA
Cz08g10110.t1	hxk1-2	+Fe'	-Glc'	24.59035707	UGE2.1	NA
Cz08g10110.t1	hxk1-2	-Fe'	+Glc'	25.08381144	UGE2.1	NA
Cz08g10110.t1	hxk1-2	-Fe'	-Glc'	24.78703741	UGE2.1	NA
Cz08g12060.t1	WT	+Fe'	+Glc'	21.46402656	mrpl22	NA
Cz08g12060.t1	WT	+Fe'	-Glc'	18.32848913	mrpl22	NA
Cz08g12060.t1	WT	-Fe'	+Glc'	22.29272906	mrpl22	NA
Cz08g12060.t1	WT	-Fe'	-Glc'	20.9246604	mrpl22	NA
Cz08g12060.t1	hxk1-1	+Fe'	+Glc'	20.74729504	mrpl22	NA
Cz08g12060.t1	hxk1-1	+Fe'	-Glc'	20.78447108	mrpl22	NA
Cz08g12060.t1	hxk1-1	-Fe'	+Glc'	20.1883053	mrpl22	NA
Cz08g12060.t1	hxk1-1	-Fe'	-Glc'	20.81500924	mrpl22	NA
Cz08g12060.t1	hxk1-2	+Fe'	+Glc'	20.81121328	mrpl22	NA
Cz08g12060.t1	hxk1-2	+Fe'	-Glc'	18.35095481	mrpl22	NA
Cz08g12060.t1	hxk1-2	-Fe'	+Glc'	20.9078247	mrpl22	NA
Cz08g12060.t1	hxk1-2	-Fe'	-Glc'	20.44834541	mrpl22	NA
Cz08g15050.t1	WT	+Fe'	+Glc'	23.30359105		NA
Cz08g15050.t1	WT	+Fe'	-Glc'	20.98990329		NA
Cz08g15050.t1	WT	-Fe'	+Glc'	22.79949276		NA
Cz08g15050.t1	WT	-Fe'	-Glc'	21.5231988		NA
Cz08g15050.t1	hxk1-1	+Fe'	+Glc'	21.1664183		NA
Cz08g15050.t1	hxk1-1	+Fe'	-Glc'	20.26740908		NA
Cz08g15050.t1	hxk1-1	-Fe'	+Glc'	21.61495274		NA
Cz08g15050.t1	hxk1-1	-Fe'	-Glc'	20.80191862		NA
Cz08g15050.t1	hxk1-2	+Fe'	+Glc'	22.35397025		NA
Cz08g15050.t1	hxk1-2	+Fe'	-Glc'	20.96718562		NA
Cz08g15050.t1	hxk1-2	-Fe'	+Glc'	21.93043772		NA
Cz08g15050.t1	hxk1-2	-Fe'	-Glc'	21.4173335		NA
Cz08g19210.t1	WT	+Fe'	+Glc'	21.84244621	NA	NA
Cz08g19210.t1	WT	+Fe'	-Glc'	25.1362459	NA	NA
Cz08g19210.t1	WT	-Fe'	+Glc'	21.02554002	NA	NA
Cz08g19210.t1	WT	-Fe'	-Glc'	23.00559769	NA	NA
Cz08g19210.t1	hxk1-1	+Fe'	+Glc'	23.70434689	NA	NA
Cz08g19210.t1	hxk1-1	+Fe'	-Glc'	24.59257709	NA	NA
Cz08g19210.t1	hxk1-1	-Fe'	+Glc'	22.67270685	NA	NA
Cz08g19210.t1	hxk1-1	-Fe'	-Glc'	23.62133889	NA	NA
Cz08g19210.t1	hxk1-2	+Fe'	+Glc'	23.69333234	NA	NA
Cz08g19210.t1	hxk1-2	+Fe'	-Glc'	25.39490231	NA	NA
Cz08g19210.t1	hxk1-2	-Fe'	+Glc'	22.33012561	NA	NA
Cz08g19210.t1	hxk1-2	-Fe'	-Glc'	22.99564093	NA	NA
Cz08g28060.t1	WT	+Fe'	+Glc'	23.43613249	NA	NA
Cz08g28060.t1	WT	+Fe'	-Glc'	24.8524709	NA	NA
Cz08g28060.t1	WT	-Fe'	+Glc'	24.34778498	NA	NA
Cz08g28060.t1	WT	-Fe'	-Glc'	24.86504562	NA	NA
Cz08g28060.t1	hxk1-1	+Fe'	+Glc'	25.15873626	NA	NA
Cz08g28060.t1	hxk1-1	+Fe'	-Glc'	25.20955757	NA	NA
Cz08g28060.t1	hxk1-1	-Fe'	+Glc'	25.36384379	NA	NA
Cz08g28060.t1	hxk1-1	-Fe'	-Glc'	24.75056753	NA	NA
Cz08g28060.t1	hxk1-2	+Fe'	+Glc'	24.7160982	NA	NA
Cz08g28060.t1	hxk1-2	+Fe'	-Glc'	24.87583946	NA	NA
Cz08g28060.t1	hxk1-2	-Fe'	+Glc'	24.87088252	NA	NA
Cz08g28060.t1	hxk1-2	-Fe'	-Glc'	25.72928661	NA	NA
Cz08g30240.t1	WT	+Fe'	+Glc'	25.734515		NA
Cz08g30240.t1	WT	+Fe'	-Glc'	26.92274516		NA
Cz08g30240.t1	WT	-Fe'	+Glc'	25.28141992		NA
Cz08g30240.t1	WT	-Fe'	-Glc'	26.27093595		NA
Cz08g30240.t1	hxk1-1	+Fe'	+Glc'	27.39403265		NA
Cz08g30240.t1	hxk1-1	+Fe'	-Glc'	27.81655815		NA
Cz08g30240.t1	hxk1-1	-Fe'	+Glc'	26.10398875		NA
Cz08g30240.t1	hxk1-1	-Fe'	-Glc'	27.31956413		NA
Cz08g30240.t1	hxk1-2	+Fe'	+Glc'	27.52071696		NA
Cz08g30240.t1	hxk1-2	+Fe'	-Glc'	26.90064689		NA
Cz08g30240.t1	hxk1-2	-Fe'	+Glc'	26.57845647		NA
Cz08g30240.t1	hxk1-2	-Fe'	-Glc'	27.00179502		NA
Cz09g05190.t1	WT	+Fe'	+Glc'	22.34234139		NA
Cz09g05190.t1	WT	+Fe'	-Glc'	21.15218162		NA
Cz09g05190.t1	WT	-Fe'	+Glc'	23.11114923		NA
Cz09g05190.t1	WT	-Fe'	-Glc'	21.29771475		NA
Cz09g05190.t1	hxk1-1	+Fe'	+Glc'	21.40309733		NA
Cz09g05190.t1	hxk1-1	+Fe'	-Glc'	21.93848623		NA
Cz09g05190.t1	hxk1-1	-Fe'	+Glc'	20.85056023		NA
Cz09g05190.t1	hxk1-1	-Fe'	-Glc'	20.87450199		NA
Cz09g05190.t1	hxk1-2	+Fe'	+Glc'	22.04520364		NA
Cz09g05190.t1	hxk1-2	+Fe'	-Glc'	21.10494776		NA
Cz09g05190.t1	hxk1-2	-Fe'	+Glc'	21.74345879		NA
Cz09g05190.t1	hxk1-2	-Fe'	-Glc'	21.38321252		NA
Cz09g15070.t1	WT	+Fe'	+Glc'	22.9212756	tadA	NA
Cz09g15070.t1	WT	+Fe'	-Glc'	21.17850523	tadA	NA
Cz09g15070.t1	WT	-Fe'	+Glc'	22.60881355	tadA	NA
Cz09g15070.t1	WT	-Fe'	-Glc'	20.59373033	tadA	NA
Cz09g15070.t1	hxk1-1	+Fe'	+Glc'	21.71521943	tadA	NA
Cz09g15070.t1	hxk1-1	+Fe'	-Glc'	20.96164166	tadA	NA
Cz09g15070.t1	hxk1-1	-Fe'	+Glc'	21.77239548	tadA	NA
Cz09g15070.t1	hxk1-1	-Fe'	-Glc'	19.90058659	tadA	NA
Cz09g15070.t1	hxk1-2	+Fe'	+Glc'	20.39066882	tadA	NA
Cz09g15070.t1	hxk1-2	+Fe'	-Glc'	21.49508661	tadA	NA
Cz09g15070.t1	hxk1-2	-Fe'	+Glc'	20.8577248	tadA	NA
Cz09g15070.t1	hxk1-2	-Fe'	-Glc'	20.78118001	tadA	NA
Cz09g16070.t1	WT	+Fe'	+Glc'	23.39244565	AMY1	NA
Cz09g16070.t1	WT	+Fe'	-Glc'	24.43399403	AMY1	NA
Cz09g16070.t1	WT	-Fe'	+Glc'	23.14537584	AMY1	NA
Cz09g16070.t1	WT	-Fe'	-Glc'	23.97881967	AMY1	NA
Cz09g16070.t1	hxk1-1	+Fe'	+Glc'	24.23677064	AMY1	NA
Cz09g16070.t1	hxk1-1	+Fe'	-Glc'	24.88901496	AMY1	NA
Cz09g16070.t1	hxk1-1	-Fe'	+Glc'	23.8666886	AMY1	NA
Cz09g16070.t1	hxk1-1	-Fe'	-Glc'	25.00442006	AMY1	NA
Cz09g16070.t1	hxk1-2	+Fe'	+Glc'	24.54934428	AMY1	NA
Cz09g16070.t1	hxk1-2	+Fe'	-Glc'	25.22644378	AMY1	NA
Cz09g16070.t1	hxk1-2	-Fe'	+Glc'	23.99231382	AMY1	NA
Cz09g16070.t1	hxk1-2	-Fe'	-Glc'	24.20886963	AMY1	NA
Cz09g19100.t1	WT	+Fe'	+Glc'	24.11163057		NA
Cz09g19100.t1	WT	+Fe'	-Glc'	21.5018769		NA
Cz09g19100.t1	WT	-Fe'	+Glc'	23.51444389		NA
Cz09g19100.t1	WT	-Fe'	-Glc'	21.63721963		NA
Cz09g19100.t1	hxk1-1	+Fe'	+Glc'	22.93584875		NA
Cz09g19100.t1	hxk1-1	+Fe'	-Glc'	21.14898756		NA
Cz09g19100.t1	hxk1-1	-Fe'	+Glc'	22.75684209		NA
Cz09g19100.t1	hxk1-1	-Fe'	-Glc'	21.7667612		NA
Cz09g19100.t1	hxk1-2	+Fe'	+Glc'	22.76224262		NA
Cz09g19100.t1	hxk1-2	+Fe'	-Glc'	21.60670549		NA
Cz09g19100.t1	hxk1-2	-Fe'	+Glc'	22.32821187		NA
Cz09g19100.t1	hxk1-2	-Fe'	-Glc'	21.54698359		NA
Cz09g24260.t1	WT	+Fe'	+Glc'	21.24082412	NA	NA
Cz09g24260.t1	WT	+Fe'	-Glc'	21.93332372	NA	NA
Cz09g24260.t1	WT	-Fe'	+Glc'	20.79237266	NA	NA
Cz09g24260.t1	WT	-Fe'	-Glc'	22.13707794	NA	NA
Cz09g24260.t1	hxk1-1	+Fe'	+Glc'	22.72151749	NA	NA
Cz09g24260.t1	hxk1-1	+Fe'	-Glc'	22.00548577	NA	NA
Cz09g24260.t1	hxk1-1	-Fe'	+Glc'	21.70594979	NA	NA
Cz09g24260.t1	hxk1-1	-Fe'	-Glc'	21.98536337	NA	NA
Cz09g24260.t1	hxk1-2	+Fe'	+Glc'	22.64787059	NA	NA
Cz09g24260.t1	hxk1-2	+Fe'	-Glc'	22.31494597	NA	NA
Cz09g24260.t1	hxk1-2	-Fe'	+Glc'	21.62068768	NA	NA
Cz09g24260.t1	hxk1-2	-Fe'	-Glc'	22.21161913	NA	NA
Cz09g31050.t1	WT	+Fe'	+Glc'	25.03178274	CAS1	Lipid Droplet
Cz09g31050.t1	WT	+Fe'	-Glc'	22.02649362	CAS1	Lipid Droplet
Cz09g31050.t1	WT	-Fe'	+Glc'	24.74823322	CAS1	Lipid Droplet
Cz09g31050.t1	WT	-Fe'	-Glc'	22.25284409	CAS1	Lipid Droplet
Cz09g31050.t1	hxk1-1	+Fe'	+Glc'	21.76432902	CAS1	Lipid Droplet
Cz09g31050.t1	hxk1-1	+Fe'	-Glc'	21.25489622	CAS1	Lipid Droplet
Cz09g31050.t1	hxk1-1	-Fe'	+Glc'	23.03541387	CAS1	Lipid Droplet
Cz09g31050.t1	hxk1-1	-Fe'	-Glc'	20.80317646	CAS1	Lipid Droplet
Cz09g31050.t1	hxk1-2	+Fe'	+Glc'	22.58850195	CAS1	Lipid Droplet
Cz09g31050.t1	hxk1-2	+Fe'	-Glc'	21.58531173	CAS1	Lipid Droplet
Cz09g31050.t1	hxk1-2	-Fe'	+Glc'	23.37744782	CAS1	Lipid Droplet
Cz09g31050.t1	hxk1-2	-Fe'	-Glc'	22.24296848	CAS1	Lipid Droplet
Cz09g31330.t1	WT	+Fe'	+Glc'	24.58998368	GPAT2	Lipid Biosynthesis
Cz09g31330.t1	WT	+Fe'	-Glc'	22.42904714	GPAT2	Lipid Biosynthesis
Cz09g31330.t1	WT	-Fe'	+Glc'	24.33038462	GPAT2	Lipid Biosynthesis
Cz09g31330.t1	WT	-Fe'	-Glc'	23.62457287	GPAT2	Lipid Biosynthesis
Cz09g31330.t1	hxk1-1	+Fe'	+Glc'	23.84294325	GPAT2	Lipid Biosynthesis
Cz09g31330.t1	hxk1-1	+Fe'	-Glc'	23.09406052	GPAT2	Lipid Biosynthesis
Cz09g31330.t1	hxk1-1	-Fe'	+Glc'	23.27642847	GPAT2	Lipid Biosynthesis
Cz09g31330.t1	hxk1-1	-Fe'	-Glc'	23.57635025	GPAT2	Lipid Biosynthesis
Cz09g31330.t1	hxk1-2	+Fe'	+Glc'	23.68406182	GPAT2	Lipid Biosynthesis
Cz09g31330.t1	hxk1-2	+Fe'	-Glc'	22.48149773	GPAT2	Lipid Biosynthesis
Cz09g31330.t1	hxk1-2	-Fe'	+Glc'	23.80530299	GPAT2	Lipid Biosynthesis
Cz09g31330.t1	hxk1-2	-Fe'	-Glc'	23.6964922	GPAT2	Lipid Biosynthesis
Cz10g08110.t1	WT	+Fe'	+Glc'	22.91910941	NA	NA
Cz10g08110.t1	WT	+Fe'	-Glc'	21.87806549	NA	NA
Cz10g08110.t1	WT	-Fe'	+Glc'	23.71862226	NA	NA
Cz10g08110.t1	WT	-Fe'	-Glc'	21.78949032	NA	NA
Cz10g08110.t1	hxk1-1	+Fe'	+Glc'	21.70612272	NA	NA
Cz10g08110.t1	hxk1-1	+Fe'	-Glc'	21.45361115	NA	NA
Cz10g08110.t1	hxk1-1	-Fe'	+Glc'	22.47844878	NA	NA
Cz10g08110.t1	hxk1-1	-Fe'	-Glc'	21.48302934	NA	NA
Cz10g08110.t1	hxk1-2	+Fe'	+Glc'	21.65806746	NA	NA
Cz10g08110.t1	hxk1-2	+Fe'	-Glc'	21.21515477	NA	NA
Cz10g08110.t1	hxk1-2	-Fe'	+Glc'	22.10998944	NA	NA
Cz10g08110.t1	hxk1-2	-Fe'	-Glc'	21.32668475	NA	NA
Cz10g09240.t1	WT	+Fe'	+Glc'	23.46387992	GGT3	NA
Cz10g09240.t1	WT	+Fe'	-Glc'	23.0676035	GGT3	NA
Cz10g09240.t1	WT	-Fe'	+Glc'	24.14155807	GGT3	NA
Cz10g09240.t1	WT	-Fe'	-Glc'	22.55722353	GGT3	NA
Cz10g09240.t1	hxk1-1	+Fe'	+Glc'	23.18773275	GGT3	NA
Cz10g09240.t1	hxk1-1	+Fe'	-Glc'	22.94309995	GGT3	NA
Cz10g09240.t1	hxk1-1	-Fe'	+Glc'	23.06302859	GGT3	NA
Cz10g09240.t1	hxk1-1	-Fe'	-Glc'	23.07333514	GGT3	NA
Cz10g09240.t1	hxk1-2	+Fe'	+Glc'	23.27313783	GGT3	NA
Cz10g09240.t1	hxk1-2	+Fe'	-Glc'	23.21828726	GGT3	NA
Cz10g09240.t1	hxk1-2	-Fe'	+Glc'	23.31631978	GGT3	NA
Cz10g09240.t1	hxk1-2	-Fe'	-Glc'	22.76392373	GGT3	NA
Cz10g10010.t1	WT	+Fe'	+Glc'	23.68612743		NA
Cz10g10010.t1	WT	+Fe'	-Glc'	21.72209255		NA
Cz10g10010.t1	WT	-Fe'	+Glc'	23.55902481		NA
Cz10g10010.t1	WT	-Fe'	-Glc'	22.42671954		NA
Cz10g10010.t1	hxk1-1	+Fe'	+Glc'	22.343627		NA
Cz10g10010.t1	hxk1-1	+Fe'	-Glc'	22.45654835		NA
Cz10g10010.t1	hxk1-1	-Fe'	+Glc'	20.94070137		NA
Cz10g10010.t1	hxk1-1	-Fe'	-Glc'	20.89599857		NA
Cz10g10010.t1	hxk1-2	+Fe'	+Glc'	22.76673842		NA
Cz10g10010.t1	hxk1-2	+Fe'	-Glc'	22.41099873		NA
Cz10g10010.t1	hxk1-2	-Fe'	+Glc'	22.90077685		NA
Cz10g10010.t1	hxk1-2	-Fe'	-Glc'	22.22121799		NA
Cz10g10160.t1	WT	+Fe'	+Glc'	25.47695651	LHC5	LHC-PSI
Cz10g10160.t1	WT	+Fe'	-Glc'	27.58067813	LHC5	LHC-PSI
Cz10g10160.t1	WT	-Fe'	+Glc'	24.90643503	LHC5	LHC-PSI
Cz10g10160.t1	WT	-Fe'	-Glc'	26.85070022	LHC5	LHC-PSI
Cz10g10160.t1	hxk1-1	+Fe'	+Glc'	26.69885038	LHC5	LHC-PSI
Cz10g10160.t1	hxk1-1	+Fe'	-Glc'	26.96507576	LHC5	LHC-PSI
Cz10g10160.t1	hxk1-1	-Fe'	+Glc'	25.78104776	LHC5	LHC-PSI
Cz10g10160.t1	hxk1-1	-Fe'	-Glc'	26.03324616	LHC5	LHC-PSI
Cz10g10160.t1	hxk1-2	+Fe'	+Glc'	27.4759275	LHC5	LHC-PSI
Cz10g10160.t1	hxk1-2	+Fe'	-Glc'	27.23570404	LHC5	LHC-PSI
Cz10g10160.t1	hxk1-2	-Fe'	+Glc'	26.84349111	LHC5	LHC-PSI
Cz10g10160.t1	hxk1-2	-Fe'	-Glc'	26.77602164	LHC5	LHC-PSI
Cz10g11220.t1	WT	+Fe'	+Glc'	21.81270913		NA
Cz10g11220.t1	WT	+Fe'	-Glc'	23.17810909		NA
Cz10g11220.t1	WT	-Fe'	+Glc'	21.89393239		NA
Cz10g11220.t1	WT	-Fe'	-Glc'	23.41822222		NA
Cz10g11220.t1	hxk1-1	+Fe'	+Glc'	22.45232006		NA
Cz10g11220.t1	hxk1-1	+Fe'	-Glc'	25.26603156		NA
Cz10g11220.t1	hxk1-1	-Fe'	+Glc'	22.37681101		NA
Cz10g11220.t1	hxk1-1	-Fe'	-Glc'	23.24392256		NA
Cz10g11220.t1	hxk1-2	+Fe'	+Glc'	23.43630555		NA
Cz10g11220.t1	hxk1-2	+Fe'	-Glc'	23.22716456		NA
Cz10g11220.t1	hxk1-2	-Fe'	+Glc'	23.19421588		NA
Cz10g11220.t1	hxk1-2	-Fe'	-Glc'	23.58735707		NA
Cz10g16050.t1	WT	+Fe'	+Glc'	25.46056458	ISA3	NA
Cz10g16050.t1	WT	+Fe'	-Glc'	23.19338667	ISA3	NA
Cz10g16050.t1	WT	-Fe'	+Glc'	25.2092377	ISA3	NA
Cz10g16050.t1	WT	-Fe'	-Glc'	24.0274158	ISA3	NA
Cz10g16050.t1	hxk1-1	+Fe'	+Glc'	24.79890363	ISA3	NA
Cz10g16050.t1	hxk1-1	+Fe'	-Glc'	23.51138606	ISA3	NA
Cz10g16050.t1	hxk1-1	-Fe'	+Glc'	23.61300533	ISA3	NA
Cz10g16050.t1	hxk1-1	-Fe'	-Glc'	23.92067969	ISA3	NA
Cz10g16050.t1	hxk1-2	+Fe'	+Glc'	24.38646202	ISA3	NA
Cz10g16050.t1	hxk1-2	+Fe'	-Glc'	23.34694965	ISA3	NA
Cz10g16050.t1	hxk1-2	-Fe'	+Glc'	24.50535738	ISA3	NA
Cz10g16050.t1	hxk1-2	-Fe'	-Glc'	24.06523599	ISA3	NA
Cz10g23120.t1	WT	+Fe'	+Glc'	22.31972191		NA
Cz10g23120.t1	WT	+Fe'	-Glc'	20.57309469		NA
Cz10g23120.t1	WT	-Fe'	+Glc'	21.95831461		NA
Cz10g23120.t1	WT	-Fe'	-Glc'	20.72889742		NA
Cz10g23120.t1	hxk1-1	+Fe'	+Glc'	21.03300654		NA
Cz10g23120.t1	hxk1-1	+Fe'	-Glc'	20.82737435		NA
Cz10g23120.t1	hxk1-1	-Fe'	+Glc'	20.64352004		NA
Cz10g23120.t1	hxk1-1	-Fe'	-Glc'	19.91214598		NA
Cz10g23120.t1	hxk1-2	+Fe'	+Glc'	21.59806278		NA
Cz10g23120.t1	hxk1-2	+Fe'	-Glc'	20.50308196		NA
Cz10g23120.t1	hxk1-2	-Fe'	+Glc'	21.18856831		NA
Cz10g23120.t1	hxk1-2	-Fe'	-Glc'	21.24513785		NA
Cz10g23260.t1	WT	+Fe'	+Glc'	28.5161919	NA	NA
Cz10g23260.t1	WT	+Fe'	-Glc'	22.06033115	NA	NA
Cz10g23260.t1	WT	-Fe'	+Glc'	28.84554062	NA	NA
Cz10g23260.t1	WT	-Fe'	-Glc'	21.64758205	NA	NA
Cz10g23260.t1	hxk1-1	+Fe'	+Glc'	24.74927455	NA	NA
Cz10g23260.t1	hxk1-1	+Fe'	-Glc'	21.02136258	NA	NA
Cz10g23260.t1	hxk1-1	-Fe'	+Glc'	25.05552448	NA	NA
Cz10g23260.t1	hxk1-1	-Fe'	-Glc'	23.63942172	NA	NA
Cz10g23260.t1	hxk1-2	+Fe'	+Glc'	23.64558034	NA	NA
Cz10g23260.t1	hxk1-2	+Fe'	-Glc'	21.97584013	NA	NA
Cz10g23260.t1	hxk1-2	-Fe'	+Glc'	24.73716031	NA	NA
Cz10g23260.t1	hxk1-2	-Fe'	-Glc'	22.5642312	NA	NA
Cz10g26220.t1	WT	+Fe'	+Glc'	23.16445383		NA
Cz10g26220.t1	WT	+Fe'	-Glc'	21.46417299		NA
Cz10g26220.t1	WT	-Fe'	+Glc'	23.65702161		NA
Cz10g26220.t1	WT	-Fe'	-Glc'	21.43184007		NA
Cz10g26220.t1	hxk1-1	+Fe'	+Glc'	22.18098381		NA
Cz10g26220.t1	hxk1-1	+Fe'	-Glc'	22.27259338		NA
Cz10g26220.t1	hxk1-1	-Fe'	+Glc'	21.9466358		NA
Cz10g26220.t1	hxk1-1	-Fe'	-Glc'	22.05069753		NA
Cz10g26220.t1	hxk1-2	+Fe'	+Glc'	22.88093059		NA
Cz10g26220.t1	hxk1-2	+Fe'	-Glc'	21.56685554		NA
Cz10g26220.t1	hxk1-2	-Fe'	+Glc'	22.6900916		NA
Cz10g26220.t1	hxk1-2	-Fe'	-Glc'	21.19435784		NA
Cz11g04085.t1	WT	+Fe'	+Glc'	20.99007536	TCTEX1	NA
Cz11g04085.t1	WT	+Fe'	-Glc'	17.51522819	TCTEX1	NA
Cz11g04085.t1	WT	-Fe'	+Glc'	20.16638697	TCTEX1	NA
Cz11g04085.t1	WT	-Fe'	-Glc'	16.44246071	TCTEX1	NA
Cz11g04085.t1	hxk1-1	+Fe'	+Glc'	17.9048186	TCTEX1	NA
Cz11g04085.t1	hxk1-1	+Fe'	-Glc'	16.44246071	TCTEX1	NA
Cz11g04085.t1	hxk1-1	-Fe'	+Glc'	16.44246071	TCTEX1	NA
Cz11g04085.t1	hxk1-1	-Fe'	-Glc'	18.93941193	TCTEX1	NA
Cz11g04085.t1	hxk1-2	+Fe'	+Glc'	19.40848824	TCTEX1	NA
Cz11g04085.t1	hxk1-2	+Fe'	-Glc'	17.95302356	TCTEX1	NA
Cz11g04085.t1	hxk1-2	-Fe'	+Glc'	19.54815186	TCTEX1	NA
Cz11g04085.t1	hxk1-2	-Fe'	-Glc'	16.44246071	TCTEX1	NA
Cz11g10100.t1	WT	+Fe'	+Glc'	23.65764514		NA
Cz11g10100.t1	WT	+Fe'	-Glc'	24.42213567		NA
Cz11g10100.t1	WT	-Fe'	+Glc'	24.02997073		NA
Cz11g10100.t1	WT	-Fe'	-Glc'	25.30281965		NA
Cz11g10100.t1	hxk1-1	+Fe'	+Glc'	24.54955315		NA
Cz11g10100.t1	hxk1-1	+Fe'	-Glc'	25.04701644		NA
Cz11g10100.t1	hxk1-1	-Fe'	+Glc'	24.50829196		NA
Cz11g10100.t1	hxk1-1	-Fe'	-Glc'	24.80303804		NA
Cz11g10100.t1	hxk1-2	+Fe'	+Glc'	25.1049478		NA
Cz11g10100.t1	hxk1-2	+Fe'	-Glc'	25.03435273		NA
Cz11g10100.t1	hxk1-2	-Fe'	+Glc'	24.99941646		NA
Cz11g10100.t1	hxk1-2	-Fe'	-Glc'	25.3473691		NA
Cz11g16160.t1	WT	+Fe'	+Glc'	22.44207949		NA
Cz11g16160.t1	WT	+Fe'	-Glc'	19.53299417		NA
Cz11g16160.t1	WT	-Fe'	+Glc'	21.86658539		NA
Cz11g16160.t1	WT	-Fe'	-Glc'	21.12641608		NA
Cz11g16160.t1	hxk1-1	+Fe'	+Glc'	18.90398695		NA
Cz11g16160.t1	hxk1-1	+Fe'	-Glc'	19.65937523		NA
Cz11g16160.t1	hxk1-1	-Fe'	+Glc'	20.28006353		NA
Cz11g16160.t1	hxk1-1	-Fe'	-Glc'	21.02266018		NA
Cz11g16160.t1	hxk1-2	+Fe'	+Glc'	21.6787307		NA
Cz11g16160.t1	hxk1-2	+Fe'	-Glc'	19.29382958		NA
Cz11g16160.t1	hxk1-2	-Fe'	+Glc'	20.59416635		NA
Cz11g16160.t1	hxk1-2	-Fe'	-Glc'	20.2194315		NA
Cz11g20040.t1	WT	+Fe'	+Glc'	27.82439124	ENR1	Lipid Biosynthesis
Cz11g20040.t1	WT	+Fe'	-Glc'	26.16571951	ENR1	Lipid Biosynthesis
Cz11g20040.t1	WT	-Fe'	+Glc'	27.59579781	ENR1	Lipid Biosynthesis
Cz11g20040.t1	WT	-Fe'	-Glc'	25.75283277	ENR1	Lipid Biosynthesis
Cz11g20040.t1	hxk1-1	+Fe'	+Glc'	25.99893136	ENR1	Lipid Biosynthesis
Cz11g20040.t1	hxk1-1	+Fe'	-Glc'	25.7104055	ENR1	Lipid Biosynthesis
Cz11g20040.t1	hxk1-1	-Fe'	+Glc'	25.46885473	ENR1	Lipid Biosynthesis
Cz11g20040.t1	hxk1-1	-Fe'	-Glc'	25.50404062	ENR1	Lipid Biosynthesis
Cz11g20040.t1	hxk1-2	+Fe'	+Glc'	26.09404629	ENR1	Lipid Biosynthesis
Cz11g20040.t1	hxk1-2	+Fe'	-Glc'	25.68823804	ENR1	Lipid Biosynthesis
Cz11g20040.t1	hxk1-2	-Fe'	+Glc'	26.37673265	ENR1	Lipid Biosynthesis
Cz11g20040.t1	hxk1-2	-Fe'	-Glc'	25.51362238	ENR1	Lipid Biosynthesis
Cz11g20120.t1	WT	+Fe'	+Glc'	27.29642983	LACS2	Lipid Biosynthesis
Cz11g20120.t1	WT	+Fe'	-Glc'	26.47104561	LACS2	Lipid Biosynthesis
Cz11g20120.t1	WT	-Fe'	+Glc'	27.37240616	LACS2	Lipid Biosynthesis
Cz11g20120.t1	WT	-Fe'	-Glc'	26.18033754	LACS2	Lipid Biosynthesis
Cz11g20120.t1	hxk1-1	+Fe'	+Glc'	26.28609964	LACS2	Lipid Biosynthesis
Cz11g20120.t1	hxk1-1	+Fe'	-Glc'	25.99086669	LACS2	Lipid Biosynthesis
Cz11g20120.t1	hxk1-1	-Fe'	+Glc'	26.19743614	LACS2	Lipid Biosynthesis
Cz11g20120.t1	hxk1-1	-Fe'	-Glc'	25.92362337	LACS2	Lipid Biosynthesis
Cz11g20120.t1	hxk1-2	+Fe'	+Glc'	26.39409089	LACS2	Lipid Biosynthesis
Cz11g20120.t1	hxk1-2	+Fe'	-Glc'	25.98149704	LACS2	Lipid Biosynthesis
Cz11g20120.t1	hxk1-2	-Fe'	+Glc'	26.47370124	LACS2	Lipid Biosynthesis
Cz11g20120.t1	hxk1-2	-Fe'	-Glc'	25.56061845	LACS2	Lipid Biosynthesis
Cz11g26160.t1	WT	+Fe'	+Glc'	24.56548518		NA
Cz11g26160.t1	WT	+Fe'	-Glc'	23.14262279		NA
Cz11g26160.t1	WT	-Fe'	+Glc'	23.98249502		NA
Cz11g26160.t1	WT	-Fe'	-Glc'	23.15348711		NA
Cz11g26160.t1	hxk1-1	+Fe'	+Glc'	23.29868573		NA
Cz11g26160.t1	hxk1-1	+Fe'	-Glc'	23.38959179		NA
Cz11g26160.t1	hxk1-1	-Fe'	+Glc'	23.55488545		NA
Cz11g26160.t1	hxk1-1	-Fe'	-Glc'	23.72836896		NA
Cz11g26160.t1	hxk1-2	+Fe'	+Glc'	23.6431565		NA
Cz11g26160.t1	hxk1-2	+Fe'	-Glc'	23.25883232		NA
Cz11g26160.t1	hxk1-2	-Fe'	+Glc'	23.62986087		NA
Cz11g26160.t1	hxk1-2	-Fe'	-Glc'	23.147107		NA
Cz12g00170.t1	WT	+Fe'	+Glc'	23.06717883		NA
Cz12g00170.t1	WT	+Fe'	-Glc'	20.89693015		NA
Cz12g00170.t1	WT	-Fe'	+Glc'	22.8008874		NA
Cz12g00170.t1	WT	-Fe'	-Glc'	20.05598446		NA
Cz12g00170.t1	hxk1-1	+Fe'	+Glc'	21.40016414		NA
Cz12g00170.t1	hxk1-1	+Fe'	-Glc'	20.85957341		NA
Cz12g00170.t1	hxk1-1	-Fe'	+Glc'	20.24628858		NA
Cz12g00170.t1	hxk1-1	-Fe'	-Glc'	22.11543917		NA
Cz12g00170.t1	hxk1-2	+Fe'	+Glc'	22.35048735		NA
Cz12g00170.t1	hxk1-2	+Fe'	-Glc'	20.67661147		NA
Cz12g00170.t1	hxk1-2	-Fe'	+Glc'	21.92977483		NA
Cz12g00170.t1	hxk1-2	-Fe'	-Glc'	19.59066708		NA
Cz12g02040.t1	WT	+Fe'	+Glc'	23.91542858		NA
Cz12g02040.t1	WT	+Fe'	-Glc'	22.65203434		NA
Cz12g02040.t1	WT	-Fe'	+Glc'	23.51598724		NA
Cz12g02040.t1	WT	-Fe'	-Glc'	23.06791804		NA
Cz12g02040.t1	hxk1-1	+Fe'	+Glc'	22.78953428		NA
Cz12g02040.t1	hxk1-1	+Fe'	-Glc'	22.23208885		NA
Cz12g02040.t1	hxk1-1	-Fe'	+Glc'	22.22884869		NA
Cz12g02040.t1	hxk1-1	-Fe'	-Glc'	22.93983111		NA
Cz12g02040.t1	hxk1-2	+Fe'	+Glc'	23.0353119		NA
Cz12g02040.t1	hxk1-2	+Fe'	-Glc'	22.72213858		NA
Cz12g02040.t1	hxk1-2	-Fe'	+Glc'	22.81184293		NA
Cz12g02040.t1	hxk1-2	-Fe'	-Glc'	22.57679667		NA
Cz12g03030.t1	WT	+Fe'	+Glc'	24.75757985		NA
Cz12g03030.t1	WT	+Fe'	-Glc'	22.86307156		NA
Cz12g03030.t1	WT	-Fe'	+Glc'	25.25640544		NA
Cz12g03030.t1	WT	-Fe'	-Glc'	22.79773526		NA
Cz12g03030.t1	hxk1-1	+Fe'	+Glc'	23.51437301		NA
Cz12g03030.t1	hxk1-1	+Fe'	-Glc'	22.29006733		NA
Cz12g03030.t1	hxk1-1	-Fe'	+Glc'	23.43971832		NA
Cz12g03030.t1	hxk1-1	-Fe'	-Glc'	22.58558179		NA
Cz12g03030.t1	hxk1-2	+Fe'	+Glc'	23.43033631		NA
Cz12g03030.t1	hxk1-2	+Fe'	-Glc'	22.92152		NA
Cz12g03030.t1	hxk1-2	-Fe'	+Glc'	23.74786123		NA
Cz12g03030.t1	hxk1-2	-Fe'	-Glc'	22.57026921		NA
Cz12g18110.t1	WT	+Fe'	+Glc'	20.0169751	SNF1-like.1	NA
Cz12g18110.t1	WT	+Fe'	-Glc'	19.31153657	SNF1-like.1	NA
Cz12g18110.t1	WT	-Fe'	+Glc'	20.83714757	SNF1-like.1	NA
Cz12g18110.t1	WT	-Fe'	-Glc'	18.12960234	SNF1-like.1	NA
Cz12g18110.t1	hxk1-1	+Fe'	+Glc'	19.52208728	SNF1-like.1	NA
Cz12g18110.t1	hxk1-1	+Fe'	-Glc'	16.21217767	SNF1-like.1	NA
Cz12g18110.t1	hxk1-1	-Fe'	+Glc'	19.42842177	SNF1-like.1	NA
Cz12g18110.t1	hxk1-1	-Fe'	-Glc'	17.54073375	SNF1-like.1	NA
Cz12g18110.t1	hxk1-2	+Fe'	+Glc'	19.70571952	SNF1-like.1	NA
Cz12g18110.t1	hxk1-2	+Fe'	-Glc'	19.411762	SNF1-like.1	NA
Cz12g18110.t1	hxk1-2	-Fe'	+Glc'	19.52473399	SNF1-like.1	NA
Cz12g18110.t1	hxk1-2	-Fe'	-Glc'	17.77565764	SNF1-like.1	NA
Cz12g19260.t1	WT	+Fe'	+Glc'	22.77655473	aes	NA
Cz12g19260.t1	WT	+Fe'	-Glc'	20.93739253	aes	NA
Cz12g19260.t1	WT	-Fe'	+Glc'	22.7289888	aes	NA
Cz12g19260.t1	WT	-Fe'	-Glc'	21.64023312	aes	NA
Cz12g19260.t1	hxk1-1	+Fe'	+Glc'	21.53143927	aes	NA
Cz12g19260.t1	hxk1-1	+Fe'	-Glc'	20.81760895	aes	NA
Cz12g19260.t1	hxk1-1	-Fe'	+Glc'	21.37780802	aes	NA
Cz12g19260.t1	hxk1-1	-Fe'	-Glc'	21.95295651	aes	NA
Cz12g19260.t1	hxk1-2	+Fe'	+Glc'	21.86077759	aes	NA
Cz12g19260.t1	hxk1-2	+Fe'	-Glc'	20.99778713	aes	NA
Cz12g19260.t1	hxk1-2	-Fe'	+Glc'	22.01943556	aes	NA
Cz12g19260.t1	hxk1-2	-Fe'	-Glc'	21.56204687	aes	NA
Cz12g26020.t1	WT	+Fe'	+Glc'	21.75265869		NA
Cz12g26020.t1	WT	+Fe'	-Glc'	20.85431761		NA
Cz12g26020.t1	WT	-Fe'	+Glc'	21.99616459		NA
Cz12g26020.t1	WT	-Fe'	-Glc'	19.02225637		NA
Cz12g26020.t1	hxk1-1	+Fe'	+Glc'	20.98833148		NA
Cz12g26020.t1	hxk1-1	+Fe'	-Glc'	20.22545412		NA
Cz12g26020.t1	hxk1-1	-Fe'	+Glc'	20.18291841		NA
Cz12g26020.t1	hxk1-1	-Fe'	-Glc'	20.57190992		NA
Cz12g26020.t1	hxk1-2	+Fe'	+Glc'	21.24078617		NA
Cz12g26020.t1	hxk1-2	+Fe'	-Glc'	21.07567521		NA
Cz12g26020.t1	hxk1-2	-Fe'	+Glc'	21.25561048		NA
Cz12g26020.t1	hxk1-2	-Fe'	-Glc'	19.69291215		NA
Cz12g28110.t1	WT	+Fe'	+Glc'	24.20552971		NA
Cz12g28110.t1	WT	+Fe'	-Glc'	24.77293289		NA
Cz12g28110.t1	WT	-Fe'	+Glc'	23.80767412		NA
Cz12g28110.t1	WT	-Fe'	-Glc'	24.97599904		NA
Cz12g28110.t1	hxk1-1	+Fe'	+Glc'	24.77384424		NA
Cz12g28110.t1	hxk1-1	+Fe'	-Glc'	24.8497364		NA
Cz12g28110.t1	hxk1-1	-Fe'	+Glc'	24.94197074		NA
Cz12g28110.t1	hxk1-1	-Fe'	-Glc'	25.20831314		NA
Cz12g28110.t1	hxk1-2	+Fe'	+Glc'	25.51747543		NA
Cz12g28110.t1	hxk1-2	+Fe'	-Glc'	24.72187855		NA
Cz12g28110.t1	hxk1-2	-Fe'	+Glc'	24.81833122		NA
Cz12g28110.t1	hxk1-2	-Fe'	-Glc'	24.89087215		NA
Cz13g07150.t1	WT	+Fe'	+Glc'	26.18874926		NA
Cz13g07150.t1	WT	+Fe'	-Glc'	25.14680859		NA
Cz13g07150.t1	WT	-Fe'	+Glc'	26.48273056		NA
Cz13g07150.t1	WT	-Fe'	-Glc'	25.83907643		NA
Cz13g07150.t1	hxk1-1	+Fe'	+Glc'	24.95430352		NA
Cz13g07150.t1	hxk1-1	+Fe'	-Glc'	25.06560395		NA
Cz13g07150.t1	hxk1-1	-Fe'	+Glc'	25.55348209		NA
Cz13g07150.t1	hxk1-1	-Fe'	-Glc'	25.21358955		NA
Cz13g07150.t1	hxk1-2	+Fe'	+Glc'	25.47860981		NA
Cz13g07150.t1	hxk1-2	+Fe'	-Glc'	24.93386629		NA
Cz13g07150.t1	hxk1-2	-Fe'	+Glc'	25.51166354		NA
Cz13g07150.t1	hxk1-2	-Fe'	-Glc'	25.38240711		NA
Cz13g08120.t1	WT	+Fe'	+Glc'	27.09838475	FDX2	Photosynthesis
Cz13g08120.t1	WT	+Fe'	-Glc'	20.0454574	FDX2	Photosynthesis
Cz13g08120.t1	WT	-Fe'	+Glc'	22.95410738	FDX2	Photosynthesis
Cz13g08120.t1	WT	-Fe'	-Glc'	18.76205845	FDX2	Photosynthesis
Cz13g08120.t1	hxk1-1	+Fe'	+Glc'	21.68302202	FDX2	Photosynthesis
Cz13g08120.t1	hxk1-1	+Fe'	-Glc'	19.67521931	FDX2	Photosynthesis
Cz13g08120.t1	hxk1-1	-Fe'	+Glc'	20.62830229	FDX2	Photosynthesis
Cz13g08120.t1	hxk1-1	-Fe'	-Glc'	18.86336921	FDX2	Photosynthesis
Cz13g08120.t1	hxk1-2	+Fe'	+Glc'	22.17752631	FDX2	Photosynthesis
Cz13g08120.t1	hxk1-2	+Fe'	-Glc'	19.58825185	FDX2	Photosynthesis
Cz13g08120.t1	hxk1-2	-Fe'	+Glc'	21.60449933	FDX2	Photosynthesis
Cz13g08120.t1	hxk1-2	-Fe'	-Glc'	18.72671219	FDX2	Photosynthesis
Cz13g10110.t1	WT	+Fe'	+Glc'	27.67444665	BCR1	Lipid Biosynthesis
Cz13g10110.t1	WT	+Fe'	-Glc'	25.91531729	BCR1	Lipid Biosynthesis
Cz13g10110.t1	WT	-Fe'	+Glc'	27.32420848	BCR1	Lipid Biosynthesis
Cz13g10110.t1	WT	-Fe'	-Glc'	25.54845883	BCR1	Lipid Biosynthesis
Cz13g10110.t1	hxk1-1	+Fe'	+Glc'	25.59411512	BCR1	Lipid Biosynthesis
Cz13g10110.t1	hxk1-1	+Fe'	-Glc'	25.44904029	BCR1	Lipid Biosynthesis
Cz13g10110.t1	hxk1-1	-Fe'	+Glc'	25.54926757	BCR1	Lipid Biosynthesis
Cz13g10110.t1	hxk1-1	-Fe'	-Glc'	25.45122852	BCR1	Lipid Biosynthesis
Cz13g10110.t1	hxk1-2	+Fe'	+Glc'	26.16545996	BCR1	Lipid Biosynthesis
Cz13g10110.t1	hxk1-2	+Fe'	-Glc'	25.91383575	BCR1	Lipid Biosynthesis
Cz13g10110.t1	hxk1-2	-Fe'	+Glc'	25.72721645	BCR1	Lipid Biosynthesis
Cz13g10110.t1	hxk1-2	-Fe'	-Glc'	25.34453754	BCR1	Lipid Biosynthesis
Cz13g14230.t1	WT	+Fe'	+Glc'	22.96350422	PRPL24	NA
Cz13g14230.t1	WT	+Fe'	-Glc'	24.07445941	PRPL24	NA
Cz13g14230.t1	WT	-Fe'	+Glc'	23.15910175	PRPL24	NA
Cz13g14230.t1	WT	-Fe'	-Glc'	23.98403532	PRPL24	NA
Cz13g14230.t1	hxk1-1	+Fe'	+Glc'	24.2907934	PRPL24	NA
Cz13g14230.t1	hxk1-1	+Fe'	-Glc'	23.71634755	PRPL24	NA
Cz13g14230.t1	hxk1-1	-Fe'	+Glc'	24.46176735	PRPL24	NA
Cz13g14230.t1	hxk1-1	-Fe'	-Glc'	24.57222713	PRPL24	NA
Cz13g14230.t1	hxk1-2	+Fe'	+Glc'	24.97817965	PRPL24	NA
Cz13g14230.t1	hxk1-2	+Fe'	-Glc'	24.43585369	PRPL24	NA
Cz13g14230.t1	hxk1-2	-Fe'	+Glc'	24.62372903	PRPL24	NA
Cz13g14230.t1	hxk1-2	-Fe'	-Glc'	24.81263525	PRPL24	NA
Cz13g15210.t1	WT	+Fe'	+Glc'	26.79279586	NA	NA
Cz13g15210.t1	WT	+Fe'	-Glc'	30.45259591	NA	NA
Cz13g15210.t1	WT	-Fe'	+Glc'	27.57302877	NA	NA
Cz13g15210.t1	WT	-Fe'	-Glc'	30.26856662	NA	NA
Cz13g15210.t1	hxk1-1	+Fe'	+Glc'	29.79634472	NA	NA
Cz13g15210.t1	hxk1-1	+Fe'	-Glc'	30.70177428	NA	NA
Cz13g15210.t1	hxk1-1	-Fe'	+Glc'	28.21455241	NA	NA
Cz13g15210.t1	hxk1-1	-Fe'	-Glc'	29.41163566	NA	NA
Cz13g15210.t1	hxk1-2	+Fe'	+Glc'	30.30041728	NA	NA
Cz13g15210.t1	hxk1-2	+Fe'	-Glc'	30.60021712	NA	NA
Cz13g15210.t1	hxk1-2	-Fe'	+Glc'	29.22411915	NA	NA
Cz13g15210.t1	hxk1-2	-Fe'	-Glc'	30.06879676	NA	NA
Cz14g09010.t1	WT	+Fe'	+Glc'	25.20311693	PGM2	Glycolysis
Cz14g09010.t1	WT	+Fe'	-Glc'	24.23137854	PGM2	Glycolysis
Cz14g09010.t1	WT	-Fe'	+Glc'	25.18430437	PGM2	Glycolysis
Cz14g09010.t1	WT	-Fe'	-Glc'	23.10307412	PGM2	Glycolysis
Cz14g09010.t1	hxk1-1	+Fe'	+Glc'	24.13184251	PGM2	Glycolysis
Cz14g09010.t1	hxk1-1	+Fe'	-Glc'	23.94636734	PGM2	Glycolysis
Cz14g09010.t1	hxk1-1	-Fe'	+Glc'	23.95771633	PGM2	Glycolysis
Cz14g09010.t1	hxk1-1	-Fe'	-Glc'	23.31798426	PGM2	Glycolysis
Cz14g09010.t1	hxk1-2	+Fe'	+Glc'	24.40847135	PGM2	Glycolysis
Cz14g09010.t1	hxk1-2	+Fe'	-Glc'	24.29911732	PGM2	Glycolysis
Cz14g09010.t1	hxk1-2	-Fe'	+Glc'	24.18581955	PGM2	Glycolysis
Cz14g09010.t1	hxk1-2	-Fe'	-Glc'	23.31933738	PGM2	Glycolysis
Cz14g11120.t1	WT	+Fe'	+Glc'	17.37742095	SLAC1	NA
Cz14g11120.t1	WT	+Fe'	-Glc'	11.1310229	SLAC1	NA
Cz14g11120.t1	WT	-Fe'	+Glc'	16.91466253	SLAC1	NA
Cz14g11120.t1	WT	-Fe'	-Glc'	13.02881855	SLAC1	NA
Cz14g11120.t1	hxk1-1	+Fe'	+Glc'	15.47554324	SLAC1	NA
Cz14g11120.t1	hxk1-1	+Fe'	-Glc'	13.84931712	SLAC1	NA
Cz14g11120.t1	hxk1-1	-Fe'	+Glc'	15.04779111	SLAC1	NA
Cz14g11120.t1	hxk1-1	-Fe'	-Glc'	12.82220546	SLAC1	NA
Cz14g11120.t1	hxk1-2	+Fe'	+Glc'	15.29735276	SLAC1	NA
Cz14g11120.t1	hxk1-2	+Fe'	-Glc'	11.1310229	SLAC1	NA
Cz14g11120.t1	hxk1-2	-Fe'	+Glc'	15.70081861	SLAC1	NA
Cz14g11120.t1	hxk1-2	-Fe'	-Glc'	13.15690471	SLAC1	NA
Cz14g11180.t1	WT	+Fe'	+Glc'	19.71867761		NA
Cz14g11180.t1	WT	+Fe'	-Glc'	16.95425754		NA
Cz14g11180.t1	WT	-Fe'	+Glc'	19.72648868		NA
Cz14g11180.t1	WT	-Fe'	-Glc'	16.95425754		NA
Cz14g11180.t1	hxk1-1	+Fe'	+Glc'	18.17995346		NA
Cz14g11180.t1	hxk1-1	+Fe'	-Glc'	18.26709808		NA
Cz14g11180.t1	hxk1-1	-Fe'	+Glc'	16.95425754		NA
Cz14g11180.t1	hxk1-1	-Fe'	-Glc'	16.95425754		NA
Cz14g11180.t1	hxk1-2	+Fe'	+Glc'	19.12472102		NA
Cz14g11180.t1	hxk1-2	+Fe'	-Glc'	16.95425754		NA
Cz14g11180.t1	hxk1-2	-Fe'	+Glc'	18.94983781		NA
Cz14g11180.t1	hxk1-2	-Fe'	-Glc'	16.95425754		NA
Cz14g17050.t1	WT	+Fe'	+Glc'	22.31327421	LAG1	NA
Cz14g17050.t1	WT	+Fe'	-Glc'	21.47746254	LAG1	NA
Cz14g17050.t1	WT	-Fe'	+Glc'	21.75033972	LAG1	NA
Cz14g17050.t1	WT	-Fe'	-Glc'	15.22407372	LAG1	NA
Cz14g17050.t1	hxk1-1	+Fe'	+Glc'	21.35569536	LAG1	NA
Cz14g17050.t1	hxk1-1	+Fe'	-Glc'	20.43795615	LAG1	NA
Cz14g17050.t1	hxk1-1	-Fe'	+Glc'	18.02947932	LAG1	NA
Cz14g17050.t1	hxk1-1	-Fe'	-Glc'	19.72321869	LAG1	NA
Cz14g17050.t1	hxk1-2	+Fe'	+Glc'	21.11420447	LAG1	NA
Cz14g17050.t1	hxk1-2	+Fe'	-Glc'	21.34242033	LAG1	NA
Cz14g17050.t1	hxk1-2	-Fe'	+Glc'	21.07887671	LAG1	NA
Cz14g17050.t1	hxk1-2	-Fe'	-Glc'	16.35703032	LAG1	NA
Cz14g21260.t1	WT	+Fe'	+Glc'	22.42769186	PPD3	PSCpAssembly
Cz14g21260.t1	WT	+Fe'	-Glc'	23.07754741	PPD3	PSCpAssembly
Cz14g21260.t1	WT	-Fe'	+Glc'	21.16711878	PPD3	PSCpAssembly
Cz14g21260.t1	WT	-Fe'	-Glc'	22.89490278	PPD3	PSCpAssembly
Cz14g21260.t1	hxk1-1	+Fe'	+Glc'	23.08945863	PPD3	PSCpAssembly
Cz14g21260.t1	hxk1-1	+Fe'	-Glc'	23.35505489	PPD3	PSCpAssembly
Cz14g21260.t1	hxk1-1	-Fe'	+Glc'	22.83562168	PPD3	PSCpAssembly
Cz14g21260.t1	hxk1-1	-Fe'	-Glc'	23.72085535	PPD3	PSCpAssembly
Cz14g21260.t1	hxk1-2	+Fe'	+Glc'	24.14322865	PPD3	PSCpAssembly
Cz14g21260.t1	hxk1-2	+Fe'	-Glc'	22.92650838	PPD3	PSCpAssembly
Cz14g21260.t1	hxk1-2	-Fe'	+Glc'	22.7707658	PPD3	PSCpAssembly
Cz14g21260.t1	hxk1-2	-Fe'	-Glc'	23.12322853	PPD3	PSCpAssembly
Cz15g00050.t1	WT	+Fe'	+Glc'	22.48265498	KAR3	FattyAcidBiosynthesis
Cz15g00050.t1	WT	+Fe'	-Glc'	19.81429117	KAR3	FattyAcidBiosynthesis
Cz15g00050.t1	WT	-Fe'	+Glc'	22.32158221	KAR3	FattyAcidBiosynthesis
Cz15g00050.t1	WT	-Fe'	-Glc'	20.5743286	KAR3	FattyAcidBiosynthesis
Cz15g00050.t1	hxk1-1	+Fe'	+Glc'	20.30118786	KAR3	FattyAcidBiosynthesis
Cz15g00050.t1	hxk1-1	+Fe'	-Glc'	17.62075628	KAR3	FattyAcidBiosynthesis
Cz15g00050.t1	hxk1-1	-Fe'	+Glc'	19.2181446	KAR3	FattyAcidBiosynthesis
Cz15g00050.t1	hxk1-1	-Fe'	-Glc'	19.83984844	KAR3	FattyAcidBiosynthesis
Cz15g00050.t1	hxk1-2	+Fe'	+Glc'	21.1524898	KAR3	FattyAcidBiosynthesis
Cz15g00050.t1	hxk1-2	+Fe'	-Glc'	19.51254939	KAR3	FattyAcidBiosynthesis
Cz15g00050.t1	hxk1-2	-Fe'	+Glc'	21.51988486	KAR3	FattyAcidBiosynthesis
Cz15g00050.t1	hxk1-2	-Fe'	-Glc'	20.63869806	KAR3	FattyAcidBiosynthesis
Cz15g00060.t1	WT	+Fe'	+Glc'	23.70357525		NA
Cz15g00060.t1	WT	+Fe'	-Glc'	21.87641627		NA
Cz15g00060.t1	WT	-Fe'	+Glc'	23.98118978		NA
Cz15g00060.t1	WT	-Fe'	-Glc'	21.62850445		NA
Cz15g00060.t1	hxk1-1	+Fe'	+Glc'	22.72582784		NA
Cz15g00060.t1	hxk1-1	+Fe'	-Glc'	21.61224879		NA
Cz15g00060.t1	hxk1-1	-Fe'	+Glc'	23.03165262		NA
Cz15g00060.t1	hxk1-1	-Fe'	-Glc'	21.12876789		NA
Cz15g00060.t1	hxk1-2	+Fe'	+Glc'	22.73287236		NA
Cz15g00060.t1	hxk1-2	+Fe'	-Glc'	21.38624641		NA
Cz15g00060.t1	hxk1-2	-Fe'	+Glc'	23.22093595		NA
Cz15g00060.t1	hxk1-2	-Fe'	-Glc'	21.34158449		NA
Cz15g09100.t1	WT	+Fe'	+Glc'	25.86106269	PYK1	Glycolysis
Cz15g09100.t1	WT	+Fe'	-Glc'	25.1377495	PYK1	Glycolysis
Cz15g09100.t1	WT	-Fe'	+Glc'	25.74797541	PYK1	Glycolysis
Cz15g09100.t1	WT	-Fe'	-Glc'	24.93397824	PYK1	Glycolysis
Cz15g09100.t1	hxk1-1	+Fe'	+Glc'	25.15970804	PYK1	Glycolysis
Cz15g09100.t1	hxk1-1	+Fe'	-Glc'	24.77069407	PYK1	Glycolysis
Cz15g09100.t1	hxk1-1	-Fe'	+Glc'	24.57560525	PYK1	Glycolysis
Cz15g09100.t1	hxk1-1	-Fe'	-Glc'	24.69897516	PYK1	Glycolysis
Cz15g09100.t1	hxk1-2	+Fe'	+Glc'	24.92060376	PYK1	Glycolysis
Cz15g09100.t1	hxk1-2	+Fe'	-Glc'	24.83831071	PYK1	Glycolysis
Cz15g09100.t1	hxk1-2	-Fe'	+Glc'	24.81264773	PYK1	Glycolysis
Cz15g09100.t1	hxk1-2	-Fe'	-Glc'	24.75727191	PYK1	Glycolysis
Cz15g10090.t1	WT	+Fe'	+Glc'	25.08787244	NA	NA
Cz15g10090.t1	WT	+Fe'	-Glc'	23.24548088	NA	NA
Cz15g10090.t1	WT	-Fe'	+Glc'	25.39057983	NA	NA
Cz15g10090.t1	WT	-Fe'	-Glc'	22.0926734	NA	NA
Cz15g10090.t1	hxk1-1	+Fe'	+Glc'	23.97100499	NA	NA
Cz15g10090.t1	hxk1-1	+Fe'	-Glc'	24.01683842	NA	NA
Cz15g10090.t1	hxk1-1	-Fe'	+Glc'	22.85704542	NA	NA
Cz15g10090.t1	hxk1-1	-Fe'	-Glc'	23.89584931	NA	NA
Cz15g10090.t1	hxk1-2	+Fe'	+Glc'	23.66857482	NA	NA
Cz15g10090.t1	hxk1-2	+Fe'	-Glc'	23.24220068	NA	NA
Cz15g10090.t1	hxk1-2	-Fe'	+Glc'	23.19757315	NA	NA
Cz15g10090.t1	hxk1-2	-Fe'	-Glc'	22.46707361	NA	NA
Cz15g11020.t1	WT	+Fe'	+Glc'	24.46702977	NA	NA
Cz15g11020.t1	WT	+Fe'	-Glc'	21.90552754	NA	NA
Cz15g11020.t1	WT	-Fe'	+Glc'	23.59497274	NA	NA
Cz15g11020.t1	WT	-Fe'	-Glc'	23.22780117	NA	NA
Cz15g11020.t1	hxk1-1	+Fe'	+Glc'	21.43635294	NA	NA
Cz15g11020.t1	hxk1-1	+Fe'	-Glc'	22.30857091	NA	NA
Cz15g11020.t1	hxk1-1	-Fe'	+Glc'	19.14951852	NA	NA
Cz15g11020.t1	hxk1-1	-Fe'	-Glc'	22.0518629	NA	NA
Cz15g11020.t1	hxk1-2	+Fe'	+Glc'	22.88451763	NA	NA
Cz15g11020.t1	hxk1-2	+Fe'	-Glc'	21.78397105	NA	NA
Cz15g11020.t1	hxk1-2	-Fe'	+Glc'	22.92916437	NA	NA
Cz15g11020.t1	hxk1-2	-Fe'	-Glc'	22.49415963	NA	NA
Cz15g12130.t1	WT	+Fe'	+Glc'	22.78813554		NA
Cz15g12130.t1	WT	+Fe'	-Glc'	21.92340101		NA
Cz15g12130.t1	WT	-Fe'	+Glc'	23.28201198		NA
Cz15g12130.t1	WT	-Fe'	-Glc'	21.75813193		NA
Cz15g12130.t1	hxk1-1	+Fe'	+Glc'	22.52955213		NA
Cz15g12130.t1	hxk1-1	+Fe'	-Glc'	21.43749176		NA
Cz15g12130.t1	hxk1-1	-Fe'	+Glc'	21.95041516		NA
Cz15g12130.t1	hxk1-1	-Fe'	-Glc'	21.62224001		NA
Cz15g12130.t1	hxk1-2	+Fe'	+Glc'	22.00531681		NA
Cz15g12130.t1	hxk1-2	+Fe'	-Glc'	21.60593808		NA
Cz15g12130.t1	hxk1-2	-Fe'	+Glc'	22.29522644		NA
Cz15g12130.t1	hxk1-2	-Fe'	-Glc'	21.60841729		NA
Cz15g16090.t1	WT	+Fe'	+Glc'	21.87572437		NA
Cz15g16090.t1	WT	+Fe'	-Glc'	20.33327886		NA
Cz15g16090.t1	WT	-Fe'	+Glc'	22.84261652		NA
Cz15g16090.t1	WT	-Fe'	-Glc'	20.88476504		NA
Cz15g16090.t1	hxk1-1	+Fe'	+Glc'	21.2384454		NA
Cz15g16090.t1	hxk1-1	+Fe'	-Glc'	20.35320534		NA
Cz15g16090.t1	hxk1-1	-Fe'	+Glc'	20.87611819		NA
Cz15g16090.t1	hxk1-1	-Fe'	-Glc'	21.29078523		NA
Cz15g16090.t1	hxk1-2	+Fe'	+Glc'	21.2380751		NA
Cz15g16090.t1	hxk1-2	+Fe'	-Glc'	20.17995931		NA
Cz15g16090.t1	hxk1-2	-Fe'	+Glc'	21.72048733		NA
Cz15g16090.t1	hxk1-2	-Fe'	-Glc'	21.23620751		NA
Cz15g16150.t1	WT	+Fe'	+Glc'	24.34035449		NA
Cz15g16150.t1	WT	+Fe'	-Glc'	23.74297721		NA
Cz15g16150.t1	WT	-Fe'	+Glc'	24.79045956		NA
Cz15g16150.t1	WT	-Fe'	-Glc'	23.1387818		NA
Cz15g16150.t1	hxk1-1	+Fe'	+Glc'	23.29504462		NA
Cz15g16150.t1	hxk1-1	+Fe'	-Glc'	22.82039304		NA
Cz15g16150.t1	hxk1-1	-Fe'	+Glc'	23.84393172		NA
Cz15g16150.t1	hxk1-1	-Fe'	-Glc'	23.22186429		NA
Cz15g16150.t1	hxk1-2	+Fe'	+Glc'	23.97774793		NA
Cz15g16150.t1	hxk1-2	+Fe'	-Glc'	23.65370244		NA
Cz15g16150.t1	hxk1-2	-Fe'	+Glc'	23.61127141		NA
Cz15g16150.t1	hxk1-2	-Fe'	-Glc'	23.30855727		NA
Cz15g17110.t1	WT	+Fe'	+Glc'	24.780696	LHC7	LHC-PSI
Cz15g17110.t1	WT	+Fe'	-Glc'	26.94564255	LHC7	LHC-PSI
Cz15g17110.t1	WT	-Fe'	+Glc'	24.42736332	LHC7	LHC-PSI
Cz15g17110.t1	WT	-Fe'	-Glc'	27.29675196	LHC7	LHC-PSI
Cz15g17110.t1	hxk1-1	+Fe'	+Glc'	25.40376084	LHC7	LHC-PSI
Cz15g17110.t1	hxk1-1	+Fe'	-Glc'	25.9996151	LHC7	LHC-PSI
Cz15g17110.t1	hxk1-1	-Fe'	+Glc'	25.17990246	LHC7	LHC-PSI
Cz15g17110.t1	hxk1-1	-Fe'	-Glc'	25.60200259	LHC7	LHC-PSI
Cz15g17110.t1	hxk1-2	+Fe'	+Glc'	26.46965896	LHC7	LHC-PSI
Cz15g17110.t1	hxk1-2	+Fe'	-Glc'	26.18953813	LHC7	LHC-PSI
Cz15g17110.t1	hxk1-2	-Fe'	+Glc'	25.15343948	LHC7	LHC-PSI
Cz15g17110.t1	hxk1-2	-Fe'	-Glc'	26.72608707	LHC7	LHC-PSI
Cz16g00040.t1	WT	+Fe'	+Glc'	26.81270853	PYK5	Glycolysis
Cz16g00040.t1	WT	+Fe'	-Glc'	24.84897146	PYK5	Glycolysis
Cz16g00040.t1	WT	-Fe'	+Glc'	26.11681101	PYK5	Glycolysis
Cz16g00040.t1	WT	-Fe'	-Glc'	25.18015947	PYK5	Glycolysis
Cz16g00040.t1	hxk1-1	+Fe'	+Glc'	25.03352811	PYK5	Glycolysis
Cz16g00040.t1	hxk1-1	+Fe'	-Glc'	24.49338831	PYK5	Glycolysis
Cz16g00040.t1	hxk1-1	-Fe'	+Glc'	24.85107214	PYK5	Glycolysis
Cz16g00040.t1	hxk1-1	-Fe'	-Glc'	25.24758925	PYK5	Glycolysis
Cz16g00040.t1	hxk1-2	+Fe'	+Glc'	25.67983967	PYK5	Glycolysis
Cz16g00040.t1	hxk1-2	+Fe'	-Glc'	24.77121896	PYK5	Glycolysis
Cz16g00040.t1	hxk1-2	-Fe'	+Glc'	24.90317989	PYK5	Glycolysis
Cz16g00040.t1	hxk1-2	-Fe'	-Glc'	24.91401794	PYK5	Glycolysis
Cz16g08250.t1	WT	+Fe'	+Glc'	21.94470942		NA
Cz16g08250.t1	WT	+Fe'	-Glc'	21.17147913		NA
Cz16g08250.t1	WT	-Fe'	+Glc'	21.93513976		NA
Cz16g08250.t1	WT	-Fe'	-Glc'	20.26412324		NA
Cz16g08250.t1	hxk1-1	+Fe'	+Glc'	20.95060813		NA
Cz16g08250.t1	hxk1-1	+Fe'	-Glc'	20.55206941		NA
Cz16g08250.t1	hxk1-1	-Fe'	+Glc'	21.04144891		NA
Cz16g08250.t1	hxk1-1	-Fe'	-Glc'	20.69377269		NA
Cz16g08250.t1	hxk1-2	+Fe'	+Glc'	21.134353		NA
Cz16g08250.t1	hxk1-2	+Fe'	-Glc'	20.89633132		NA
Cz16g08250.t1	hxk1-2	-Fe'	+Glc'	21.30534		NA
Cz16g08250.t1	hxk1-2	-Fe'	-Glc'	19.88326892		NA
Cz16g09240.t1	WT	+Fe'	+Glc'	22.26383888		NA
Cz16g09240.t1	WT	+Fe'	-Glc'	21.28004844		NA
Cz16g09240.t1	WT	-Fe'	+Glc'	22.66161666		NA
Cz16g09240.t1	WT	-Fe'	-Glc'	20.91116327		NA
Cz16g09240.t1	hxk1-1	+Fe'	+Glc'	20.40397032		NA
Cz16g09240.t1	hxk1-1	+Fe'	-Glc'	20.78893304		NA
Cz16g09240.t1	hxk1-1	-Fe'	+Glc'	21.23148975		NA
Cz16g09240.t1	hxk1-1	-Fe'	-Glc'	20.04614901		NA
Cz16g09240.t1	hxk1-2	+Fe'	+Glc'	21.35436334		NA
Cz16g09240.t1	hxk1-2	+Fe'	-Glc'	21.29973102		NA
Cz16g09240.t1	hxk1-2	-Fe'	+Glc'	21.48495927		NA
Cz16g09240.t1	hxk1-2	-Fe'	-Glc'	20.87920168		NA
Cz16g11130.t1	WT	+Fe'	+Glc'	24.84308988	GLX2-1	NA
Cz16g11130.t1	WT	+Fe'	-Glc'	24.07911644	GLX2-1	NA
Cz16g11130.t1	WT	-Fe'	+Glc'	24.4025276	GLX2-1	NA
Cz16g11130.t1	WT	-Fe'	-Glc'	23.44190869	GLX2-1	NA
Cz16g11130.t1	hxk1-1	+Fe'	+Glc'	23.71824228	GLX2-1	NA
Cz16g11130.t1	hxk1-1	+Fe'	-Glc'	23.60881144	GLX2-1	NA
Cz16g11130.t1	hxk1-1	-Fe'	+Glc'	23.96711721	GLX2-1	NA
Cz16g11130.t1	hxk1-1	-Fe'	-Glc'	21.80661675	GLX2-1	NA
Cz16g11130.t1	hxk1-2	+Fe'	+Glc'	24.01825869	GLX2-1	NA
Cz16g11130.t1	hxk1-2	+Fe'	-Glc'	23.89737431	GLX2-1	NA
Cz16g11130.t1	hxk1-2	-Fe'	+Glc'	23.7827544	GLX2-1	NA
Cz16g11130.t1	hxk1-2	-Fe'	-Glc'	23.1789561	GLX2-1	NA
Cz16g17100.t1	WT	+Fe'	+Glc'	23.26339409		NA
Cz16g17100.t1	WT	+Fe'	-Glc'	20.90006319		NA
Cz16g17100.t1	WT	-Fe'	+Glc'	24.03699699		NA
Cz16g17100.t1	WT	-Fe'	-Glc'	22.18319378		NA
Cz16g17100.t1	hxk1-1	+Fe'	+Glc'	23.06717014		NA
Cz16g17100.t1	hxk1-1	+Fe'	-Glc'	21.39833336		NA
Cz16g17100.t1	hxk1-1	-Fe'	+Glc'	22.89824919		NA
Cz16g17100.t1	hxk1-1	-Fe'	-Glc'	21.47170657		NA
Cz16g17100.t1	hxk1-2	+Fe'	+Glc'	22.66114418		NA
Cz16g17100.t1	hxk1-2	+Fe'	-Glc'	21.07056146		NA
Cz16g17100.t1	hxk1-2	-Fe'	+Glc'	22.94534547		NA
Cz16g17100.t1	hxk1-2	-Fe'	-Glc'	22.16966243		NA
Cz17g07220.t1	WT	+Fe'	+Glc'	25.20844994		NA
Cz17g07220.t1	WT	+Fe'	-Glc'	23.42635419		NA
Cz17g07220.t1	WT	-Fe'	+Glc'	26.15105737		NA
Cz17g07220.t1	WT	-Fe'	-Glc'	23.14401698		NA
Cz17g07220.t1	hxk1-1	+Fe'	+Glc'	21.57024831		NA
Cz17g07220.t1	hxk1-1	+Fe'	-Glc'	22.26023146		NA
Cz17g07220.t1	hxk1-1	-Fe'	+Glc'	22.00796777		NA
Cz17g07220.t1	hxk1-1	-Fe'	-Glc'	21.33424163		NA
Cz17g07220.t1	hxk1-2	+Fe'	+Glc'	21.86235264		NA
Cz17g07220.t1	hxk1-2	+Fe'	-Glc'	21.55507966		NA
Cz17g07220.t1	hxk1-2	-Fe'	+Glc'	22.41313128		NA
Cz17g07220.t1	hxk1-2	-Fe'	-Glc'	20.97813468		NA
Cz17g13100.t1	WT	+Fe'	+Glc'	29.74007403	RBCS	CalvBenBash
Cz17g13100.t1	WT	+Fe'	-Glc'	32.57275328	RBCS	CalvBenBash
Cz17g13100.t1	WT	-Fe'	+Glc'	28.22549624	RBCS	CalvBenBash
Cz17g13100.t1	WT	-Fe'	-Glc'	31.40432869	RBCS	CalvBenBash
Cz17g13100.t1	hxk1-1	+Fe'	+Glc'	31.76974351	RBCS	CalvBenBash
Cz17g13100.t1	hxk1-1	+Fe'	-Glc'	31.51955333	RBCS	CalvBenBash
Cz17g13100.t1	hxk1-1	-Fe'	+Glc'	29.99753031	RBCS	CalvBenBash
Cz17g13100.t1	hxk1-1	-Fe'	-Glc'	30.49766164	RBCS	CalvBenBash
Cz17g13100.t1	hxk1-2	+Fe'	+Glc'	31.94252164	RBCS	CalvBenBash
Cz17g13100.t1	hxk1-2	+Fe'	-Glc'	31.50912056	RBCS	CalvBenBash
Cz17g13100.t1	hxk1-2	-Fe'	+Glc'	30.21356281	RBCS	CalvBenBash
Cz17g13100.t1	hxk1-2	-Fe'	-Glc'	30.81797198	RBCS	CalvBenBash
Cz18g11210.t1	WT	+Fe'	+Glc'	19.87414909		NA
Cz18g11210.t1	WT	+Fe'	-Glc'	12.31138951		NA
Cz18g11210.t1	WT	-Fe'	+Glc'	20.44733297		NA
Cz18g11210.t1	WT	-Fe'	-Glc'	13.38828336		NA
Cz18g11210.t1	hxk1-1	+Fe'	+Glc'	19.14127337		NA
Cz18g11210.t1	hxk1-1	+Fe'	-Glc'	18.02829892		NA
Cz18g11210.t1	hxk1-1	-Fe'	+Glc'	19.40590189		NA
Cz18g11210.t1	hxk1-1	-Fe'	-Glc'	17.10402676		NA
Cz18g11210.t1	hxk1-2	+Fe'	+Glc'	18.91831093		NA
Cz18g11210.t1	hxk1-2	+Fe'	-Glc'	13.16156958		NA
Cz18g11210.t1	hxk1-2	-Fe'	+Glc'	19.60127127		NA
Cz18g11210.t1	hxk1-2	-Fe'	-Glc'	13.87282729		NA
Cz19g08110.t1	WT	+Fe'	+Glc'	25.42687738	yegS.1	NA
Cz19g08110.t1	WT	+Fe'	-Glc'	23.90707056	yegS.1	NA
Cz19g08110.t1	WT	-Fe'	+Glc'	25.66006224	yegS.1	NA
Cz19g08110.t1	WT	-Fe'	-Glc'	24.06853373	yegS.1	NA
Cz19g08110.t1	hxk1-1	+Fe'	+Glc'	24.61270155	yegS.1	NA
Cz19g08110.t1	hxk1-1	+Fe'	-Glc'	24.84464126	yegS.1	NA
Cz19g08110.t1	hxk1-1	-Fe'	+Glc'	24.92473872	yegS.1	NA
Cz19g08110.t1	hxk1-1	-Fe'	-Glc'	24.29933901	yegS.1	NA
Cz19g08110.t1	hxk1-2	+Fe'	+Glc'	24.44068304	yegS.1	NA
Cz19g08110.t1	hxk1-2	+Fe'	-Glc'	24.97765341	yegS.1	NA
Cz19g08110.t1	hxk1-2	-Fe'	+Glc'	24.55110523	yegS.1	NA
Cz19g08110.t1	hxk1-2	-Fe'	-Glc'	24.54683557	yegS.1	NA
Cz19g08160.t1	WT	+Fe'	+Glc'	24.25181215		NA
Cz19g08160.t1	WT	+Fe'	-Glc'	22.2317333		NA
Cz19g08160.t1	WT	-Fe'	+Glc'	23.93226086		NA
Cz19g08160.t1	WT	-Fe'	-Glc'	23.50596743		NA
Cz19g08160.t1	hxk1-1	+Fe'	+Glc'	22.7180477		NA
Cz19g08160.t1	hxk1-1	+Fe'	-Glc'	22.12953838		NA
Cz19g08160.t1	hxk1-1	-Fe'	+Glc'	22.44186304		NA
Cz19g08160.t1	hxk1-1	-Fe'	-Glc'	23.25966331		NA
Cz19g08160.t1	hxk1-2	+Fe'	+Glc'	23.21460713		NA
Cz19g08160.t1	hxk1-2	+Fe'	-Glc'	21.709917		NA
Cz19g08160.t1	hxk1-2	-Fe'	+Glc'	23.33587682		NA
Cz19g08160.t1	hxk1-2	-Fe'	-Glc'	23.01770926		NA
Cz19g10100.t1	WT	+Fe'	+Glc'	25.28425413		NA
Cz19g10100.t1	WT	+Fe'	-Glc'	23.35494756		NA
Cz19g10100.t1	WT	-Fe'	+Glc'	25.6521371		NA
Cz19g10100.t1	WT	-Fe'	-Glc'	24.48502148		NA
Cz19g10100.t1	hxk1-1	+Fe'	+Glc'	23.82595594		NA
Cz19g10100.t1	hxk1-1	+Fe'	-Glc'	23.64179876		NA
Cz19g10100.t1	hxk1-1	-Fe'	+Glc'	23.83584414		NA
Cz19g10100.t1	hxk1-1	-Fe'	-Glc'	24.2443529		NA
Cz19g10100.t1	hxk1-2	+Fe'	+Glc'	24.13422875		NA
Cz19g10100.t1	hxk1-2	+Fe'	-Glc'	23.13645734		NA
Cz19g10100.t1	hxk1-2	-Fe'	+Glc'	23.9129494		NA
Cz19g10100.t1	hxk1-2	-Fe'	-Glc'	24.17119238		NA
CzCPg00020.t1.v5.2.3	WT	+Fe'	+Glc'	24.4124542	atpF	Photosynthesis
CzCPg00020.t1.v5.2.3	WT	+Fe'	-Glc'	25.2515621	atpF	Photosynthesis
CzCPg00020.t1.v5.2.3	WT	-Fe'	+Glc'	23.87332871	atpF	Photosynthesis
CzCPg00020.t1.v5.2.3	WT	-Fe'	-Glc'	24.93923937	atpF	Photosynthesis
CzCPg00020.t1.v5.2.3	hxk1-1	+Fe'	+Glc'	25.78376525	atpF	Photosynthesis
CzCPg00020.t1.v5.2.3	hxk1-1	+Fe'	-Glc'	26.26140228	atpF	Photosynthesis
CzCPg00020.t1.v5.2.3	hxk1-1	-Fe'	+Glc'	25.85653434	atpF	Photosynthesis
CzCPg00020.t1.v5.2.3	hxk1-1	-Fe'	-Glc'	25.1978258	atpF	Photosynthesis
CzCPg00020.t1.v5.2.3	hxk1-2	+Fe'	+Glc'	25.718209	atpF	Photosynthesis
CzCPg00020.t1.v5.2.3	hxk1-2	+Fe'	-Glc'	25.01566593	atpF	Photosynthesis
CzCPg00020.t1.v5.2.3	hxk1-2	-Fe'	+Glc'	25.55264841	atpF	Photosynthesis
CzCPg00020.t1.v5.2.3	hxk1-2	-Fe'	-Glc'	25.85571511	atpF	Photosynthesis
CzCPg00340.t1.v5.2.3	WT	+Fe'	+Glc'	21.6948571	rps11	NA
CzCPg00340.t1.v5.2.3	WT	+Fe'	-Glc'	22.73754612	rps11	NA
CzCPg00340.t1.v5.2.3	WT	-Fe'	+Glc'	20.98644599	rps11	NA
CzCPg00340.t1.v5.2.3	WT	-Fe'	-Glc'	24.76428406	rps11	NA
CzCPg00340.t1.v5.2.3	hxk1-1	+Fe'	+Glc'	24.05759282	rps11	NA
CzCPg00340.t1.v5.2.3	hxk1-1	+Fe'	-Glc'	22.3062276	rps11	NA
CzCPg00340.t1.v5.2.3	hxk1-1	-Fe'	+Glc'	22.82136952	rps11	NA
CzCPg00340.t1.v5.2.3	hxk1-1	-Fe'	-Glc'	24.17706726	rps11	NA
CzCPg00340.t1.v5.2.3	hxk1-2	+Fe'	+Glc'	23.94021576	rps11	NA
CzCPg00340.t1.v5.2.3	hxk1-2	+Fe'	-Glc'	22.35324701	rps11	NA
CzCPg00340.t1.v5.2.3	hxk1-2	-Fe'	+Glc'	22.72791798	rps11	NA
CzCPg00340.t1.v5.2.3	hxk1-2	-Fe'	-Glc'	24.3275404	rps11	NA
CzCPg00360.t1.v5.2.3	WT	+Fe'	+Glc'	30.81175758	rbcL	CalvBenBash
CzCPg00360.t1.v5.2.3	WT	+Fe'	-Glc'	33.5923098	rbcL	CalvBenBash
CzCPg00360.t1.v5.2.3	WT	-Fe'	+Glc'	30.60861712	rbcL	CalvBenBash
CzCPg00360.t1.v5.2.3	WT	-Fe'	-Glc'	33.34758557	rbcL	CalvBenBash
CzCPg00360.t1.v5.2.3	hxk1-1	+Fe'	+Glc'	33.10740826	rbcL	CalvBenBash
CzCPg00360.t1.v5.2.3	hxk1-1	+Fe'	-Glc'	33.30260121	rbcL	CalvBenBash
CzCPg00360.t1.v5.2.3	hxk1-1	-Fe'	+Glc'	32.3550742	rbcL	CalvBenBash
CzCPg00360.t1.v5.2.3	hxk1-1	-Fe'	-Glc'	32.72471183	rbcL	CalvBenBash
CzCPg00360.t1.v5.2.3	hxk1-2	+Fe'	+Glc'	33.36659219	rbcL	CalvBenBash
CzCPg00360.t1.v5.2.3	hxk1-2	+Fe'	-Glc'	33.08382286	rbcL	CalvBenBash
CzCPg00360.t1.v5.2.3	hxk1-2	-Fe'	+Glc'	32.82495409	rbcL	CalvBenBash
CzCPg00360.t1.v5.2.3	hxk1-2	-Fe'	-Glc'	33.16266363	rbcL	CalvBenBash
CzCPg01440.t1.v5.2.3	WT	+Fe'	+Glc'	22.76914277	rpl12	NA
CzCPg01440.t1.v5.2.3	WT	+Fe'	-Glc'	24.90548113	rpl12	NA
CzCPg01440.t1.v5.2.3	WT	-Fe'	+Glc'	22.93866691	rpl12	NA
CzCPg01440.t1.v5.2.3	WT	-Fe'	-Glc'	24.74352421	rpl12	NA
CzCPg01440.t1.v5.2.3	hxk1-1	+Fe'	+Glc'	23.94933703	rpl12	NA
CzCPg01440.t1.v5.2.3	hxk1-1	+Fe'	-Glc'	23.82929917	rpl12	NA
CzCPg01440.t1.v5.2.3	hxk1-1	-Fe'	+Glc'	24.39305576	rpl12	NA
CzCPg01440.t1.v5.2.3	hxk1-1	-Fe'	-Glc'	24.02458451	rpl12	NA
CzCPg01440.t1.v5.2.3	hxk1-2	+Fe'	+Glc'	24.67318963	rpl12	NA
CzCPg01440.t1.v5.2.3	hxk1-2	+Fe'	-Glc'	25.10803539	rpl12	NA
CzCPg01440.t1.v5.2.3	hxk1-2	-Fe'	+Glc'	24.48114295	rpl12	NA
CzCPg01440.t1.v5.2.3	hxk1-2	-Fe'	-Glc'	24.95514448	rpl12	NA
UNPLg00257.t1	WT	+Fe'	+Glc'	25.47364243	KAS2	Lipid Biosynthesis
UNPLg00257.t1	WT	+Fe'	-Glc'	23.28764044	KAS2	Lipid Biosynthesis
UNPLg00257.t1	WT	-Fe'	+Glc'	25.22650185	KAS2	Lipid Biosynthesis
UNPLg00257.t1	WT	-Fe'	-Glc'	23.41378319	KAS2	Lipid Biosynthesis
UNPLg00257.t1	hxk1-1	+Fe'	+Glc'	24.12687415	KAS2	Lipid Biosynthesis
UNPLg00257.t1	hxk1-1	+Fe'	-Glc'	23.01179074	KAS2	Lipid Biosynthesis
UNPLg00257.t1	hxk1-1	-Fe'	+Glc'	23.89328766	KAS2	Lipid Biosynthesis
UNPLg00257.t1	hxk1-1	-Fe'	-Glc'	22.70280239	KAS2	Lipid Biosynthesis
UNPLg00257.t1	hxk1-2	+Fe'	+Glc'	24.20872419	KAS2	Lipid Biosynthesis
UNPLg00257.t1	hxk1-2	+Fe'	-Glc'	22.89147447	KAS2	Lipid Biosynthesis
UNPLg00257.t1	hxk1-2	-Fe'	+Glc'	24.0369695	KAS2	Lipid Biosynthesis
UNPLg00257.t1	hxk1-2	-Fe'	-Glc'	22.97912964	KAS2	Lipid Biosynthesis
UNPLg00288.t1	WT	+Fe'	+Glc'	23.55959033		NA
UNPLg00288.t1	WT	+Fe'	-Glc'	20.37829367		NA
UNPLg00288.t1	WT	-Fe'	+Glc'	23.26129554		NA
UNPLg00288.t1	WT	-Fe'	-Glc'	21.30507725		NA
UNPLg00288.t1	hxk1-1	+Fe'	+Glc'	22.16639223		NA
UNPLg00288.t1	hxk1-1	+Fe'	-Glc'	21.61719805		NA
UNPLg00288.t1	hxk1-1	-Fe'	+Glc'	21.64064045		NA
UNPLg00288.t1	hxk1-1	-Fe'	-Glc'	21.83689068		NA
UNPLg00288.t1	hxk1-2	+Fe'	+Glc'	21.90849507		NA
UNPLg00288.t1	hxk1-2	+Fe'	-Glc'	20.43625467		NA
UNPLg00288.t1	hxk1-2	-Fe'	+Glc'	22.38483632		NA
UNPLg00288.t1	hxk1-2	-Fe'	-Glc'	20.88156034		NA
UNPLg00445.t1	WT	+Fe'	+Glc'	23.45434064		NA
UNPLg00445.t1	WT	+Fe'	-Glc'	25.07351731		NA
UNPLg00445.t1	WT	-Fe'	+Glc'	22.89333493		NA
UNPLg00445.t1	WT	-Fe'	-Glc'	23.94607535		NA
UNPLg00445.t1	hxk1-1	+Fe'	+Glc'	24.59352445		NA
UNPLg00445.t1	hxk1-1	+Fe'	-Glc'	24.41039978		NA
UNPLg00445.t1	hxk1-1	-Fe'	+Glc'	23.8355599		NA
UNPLg00445.t1	hxk1-1	-Fe'	-Glc'	24.37404157		NA
UNPLg00445.t1	hxk1-2	+Fe'	+Glc'	24.90727987		NA
UNPLg00445.t1	hxk1-2	+Fe'	-Glc'	24.46695096		NA
UNPLg00445.t1	hxk1-2	-Fe'	+Glc'	23.85811141		NA
UNPLg00445.t1	hxk1-2	-Fe'	-Glc'	23.81797574		NA
UNPLg00979.t1	WT	+Fe'	+Glc'	17.71428501		NA
UNPLg00979.t1	WT	+Fe'	-Glc'	15.59143937		NA
UNPLg00979.t1	WT	-Fe'	+Glc'	17.50618523		NA
UNPLg00979.t1	WT	-Fe'	-Glc'	15.59143937		NA
UNPLg00979.t1	hxk1-1	+Fe'	+Glc'	15.59143937		NA
UNPLg00979.t1	hxk1-1	+Fe'	-Glc'	15.59143937		NA
UNPLg00979.t1	hxk1-1	-Fe'	+Glc'	15.59143937		NA
UNPLg00979.t1	hxk1-1	-Fe'	-Glc'	15.59143937		NA
UNPLg00979.t1	hxk1-2	+Fe'	+Glc'	16.90833368		NA
UNPLg00979.t1	hxk1-2	+Fe'	-Glc'	15.59143937		NA
UNPLg00979.t1	hxk1-2	-Fe'	+Glc'	16.73360336		NA
UNPLg00979.t1	hxk1-2	-Fe'	-Glc'	15.59143937		NA
