# Supplementary material for: Iron rescues glucose-mediated photosynthesis repression during lipid accumulation in the green alga Chromochloris zofingiensis
Source: Nat Commun. 2024 Jul 18;15:6046. doi: 10.1038/s41467-024-50170-x (PMC11258321; doi:10.1038/s41467-024-50170-x)
Supplement: Supplementary file 14 — Source Data [file 41467_2024_50170_MOESM14_ESM.zip › SourceData_Jeffers2024/Fig1c_Suppl_Fig2b_sourcedata.csv]

#Source Data Fig. 1c and Supplementary Fig. 2b. Cell culture volumetric biomass. Measurements are regrapphed in Supplementary Fig. 2b to show experimental replicability
Fe	Glc	Hour	strain	Vessel	ID	Experiment	Volumetric.Biomass	treatmentday
'-Fe'	'-Glc'	0	WT	beaker	WTPT01	TimeCourse1	2.02E+08	20210610
'-Fe'	'-Glc'	48	WT	beaker	WTPT01	TimeCourse1	4.53E+08	20210610
'-Fe'	'-Glc'	0	WT	beaker	WTPT02	TimeCourse1	2.13E+08	20210610
'-Fe'	'-Glc'	0	WT	beaker	WTPT03	TimeCourse1	2.64E+08	20210610
'-Fe'	'-Glc'	24	WT	beaker	WTPT03	TimeCourse1	3.25E+08	20210610
'-Fe'	'-Glc'	48	WT	beaker	WTPT03	TimeCourse1	3.94E+08	20210610
'-Fe'	'-Glc'	72	WT	beaker	WTPT03	TimeCourse1	6.82E+08	20210610
'-Fe'	'-Glc'	24	WT	beaker	WTPT04	TimeCourse1	2.81E+08	20210610
'-Fe'	'-Glc'	72	WT	beaker	WTPT04	TimeCourse1	5.85E+08	20210610
'-Fe'	'-Glc'	24	WT	beaker	WTPT05	TimeCourse1	3.31E+08	20210610
'-Fe'	'-Glc'	72	WT	beaker	WTPT05	TimeCourse1	6.29E+08	20210610
'-Fe'	'+Glc'	24	WT	beaker	WTPT06	TimeCourse1	6.46E+08	20210610
'-Fe'	'+Glc'	72	WT	beaker	WTPT06	TimeCourse1	1.56E+09	20210610
'-Fe'	'+Glc'	48	WT	beaker	WTPT07	TimeCourse1	8.72E+08	20210610
'-Fe'	'+Glc'	72	WT	beaker	WTPT07	TimeCourse1	1.47E+09	20210610
'-Fe'	'+Glc'	24	WT	beaker	WTPT08	TimeCourse1	6.77E+08	20210610
'-Fe'	'+Glc'	48	WT	beaker	WTPT09	TimeCourse1	9.93E+08	20210610
'-Fe'	'+Glc'	72	WT	beaker	WTPT09	TimeCourse1	1.44E+09	20210610
'-Fe'	'+Glc'	24	WT	beaker	WTPT10	TimeCourse1	6.25E+08	20210610
'-Fe'	'+Glc'	48	WT	beaker	WTPT10	TimeCourse1	1.08E+09	20210610
'+Fe'	'-Glc'	24	WT	beaker	WTPT11	TimeCourse1	3.79E+08	20210610
'+Fe'	'-Glc'	48	WT	beaker	WTPT11	TimeCourse1	5.04E+08	20210610
'+Fe'	'-Glc'	72	WT	beaker	WTPT11	TimeCourse1	7.97E+08	20210610
'+Fe'	'-Glc'	24	WT	beaker	WTPT13	TimeCourse1	3.68E+08	20210610
'+Fe'	'-Glc'	48	WT	beaker	WTPT13	TimeCourse1	4.68E+08	20210610
'+Fe'	'-Glc'	72	WT	beaker	WTPT13	TimeCourse1	6.84E+08	20210610
'+Fe'	'-Glc'	48	WT	beaker	WTPT14	TimeCourse1	5.55E+08	20210610
'+Fe'	'-Glc'	72	WT	beaker	WTPT14	TimeCourse1	7.13E+08	20210610
'+Fe'	'+Glc'	24	WT	beaker	WTPT16	TimeCourse1	7.61E+08	20210610
'+Fe'	'+Glc'	72	WT	beaker	WTPT16	TimeCourse1	7.34E+09	20210610
'+Fe'	'+Glc'	24	WT	beaker	WTPT17	TimeCourse1	7.85E+08	20210610
'+Fe'	'+Glc'	48	WT	beaker	WTPT17	TimeCourse1	2.22E+09	20210610
'+Fe'	'+Glc'	72	WT	beaker	WTPT17	TimeCourse1	6.66E+09	20210610
'+Fe'	'+Glc'	48	WT	beaker	WTPT19	TimeCourse1	2.24E+09	20210610
'+Fe'	'+Glc'	72	WT	beaker	WTPT19	TimeCourse1	6.35E+09	20210610
'-Fe'	'-Glc'	0	WT	beaker	wttc01	TimeCourse2	1.26E+08	20210713
'-Fe'	'-Glc'	0	WT	beaker	wttc02	TimeCourse2	1.33E+08	20210713
'-Fe'	'-Glc'	0	WT	beaker	wttc03	TimeCourse2	1.24E+08	20210713
'-Fe'	'-Glc'	24	WT	beaker	wttc04	TimeCourse2	1.87E+08	20210713
'-Fe'	'-Glc'	24	WT	beaker	wttc05	TimeCourse2	2.03E+08	20210713
'-Fe'	'-Glc'	24	WT	beaker	wttc06	TimeCourse2	1.98E+08	20210713
'-Fe'	'+Glc'	24	WT	beaker	wttc07	TimeCourse2	3.46E+08	20210713
'-Fe'	'+Glc'	24	WT	beaker	wttc08	TimeCourse2	3.27E+08	20210713
'-Fe'	'+Glc'	24	WT	beaker	wttc09	TimeCourse2	3.41E+08	20210713
'+Fe'	'-Glc'	24	WT	beaker	wttc10	TimeCourse2	2.13E+08	20210713
'+Fe'	'-Glc'	24	WT	beaker	wttc11	TimeCourse2	2.23E+08	20210713
'+Fe'	'-Glc'	24	WT	beaker	wttc12	TimeCourse2	2.26E+08	20210713
'+Fe'	'+Glc'	24	WT	beaker	wttc13	TimeCourse2	4.47E+08	20210713
'+Fe'	'+Glc'	24	WT	beaker	wttc14	TimeCourse2	4.09E+08	20210713
'+Fe'	'+Glc'	24	WT	beaker	wttc15	TimeCourse2	5.22E+08	20210713
'-Fe'	'-Glc'	48	WT	beaker	wttc16	TimeCourse2	3.50E+08	20210713
'-Fe'	'-Glc'	48	WT	beaker	wttc17	TimeCourse2	2.51E+08	20210713
'-Fe'	'-Glc'	72	WT	beaker	wttc17p2	TimeCourse2	4.41E+08	20210713
'-Fe'	'-Glc'	48	WT	beaker	wttc18	TimeCourse2	2.44E+08	20210713
'-Fe'	'+Glc'	48	WT	beaker	wttc19	TimeCourse2	6.72E+08	20210713
'-Fe'	'+Glc'	48	WT	beaker	wttc20	TimeCourse2	7.26E+08	20210713
'-Fe'	'+Glc'	48	WT	beaker	wttc21	TimeCourse2	7.49E+08	20210713
'+Fe'	'-Glc'	48	WT	beaker	wttc22	TimeCourse2	3.24E+08	20210713
'+Fe'	'-Glc'	48	WT	beaker	wttc23	TimeCourse2	3.18E+08	20210713
'+Fe'	'-Glc'	48	WT	beaker	wttc24	TimeCourse2	3.12E+08	20210713
'+Fe'	'+Glc'	48	WT	beaker	wttc25	TimeCourse2	1.84E+09	20210713
'+Fe'	'+Glc'	48	WT	beaker	wttc26	TimeCourse2	1.31E+09	20210713
'+Fe'	'+Glc'	48	WT	beaker	wttc27	TimeCourse2	1.84E+09	20210713
'-Fe'	'-Glc'	72	WT	beaker	wttc28	TimeCourse2	5.18E+08	20210713
'-Fe'	'-Glc'	72	WT	beaker	wttc29	TimeCourse2	4.64E+08	20210713
'-Fe'	'+Glc'	72	WT	beaker	wttc32	TimeCourse2	1.63E+09	20210713
'-Fe'	'+Glc'	72	WT	beaker	wttc33	TimeCourse2	1.43E+09	20210713
'+Fe'	'-Glc'	72	WT	beaker	wttc34	TimeCourse2	5.25E+08	20210713
'+Fe'	'-Glc'	72	WT	beaker	wttc35	TimeCourse2	6.05E+08	20210713
'+Fe'	'-Glc'	72	WT	beaker	wttc36	TimeCourse2	5.23E+08	20210713
'+Fe'	'+Glc'	72	WT	beaker	wttc37	TimeCourse2	5.48E+09	20210713
'+Fe'	'+Glc'	72	WT	beaker	wttc38	TimeCourse2	5.16E+09	20210713
'+Fe'	'+Glc'	72	WT	beaker	wttc39	TimeCourse2	4.93E+09	20210713
