# Supplementary material for: Iron rescues glucose-mediated photosynthesis repression during lipid accumulation in the green alga Chromochloris zofingiensis
Source: Nat Commun. 2024 Jul 18;15:6046. doi: 10.1038/s41467-024-50170-x (PMC11258321; doi:10.1038/s41467-024-50170-x)
Supplement: Supplementary file 14 — Source Data [file 41467_2024_50170_MOESM14_ESM.zip › SourceData_Jeffers2024/Suppl_Fig2c_sourcedata.csv]

# Source Data Supplementary Fig. 2c. 10^-7 mg internal starch per mL and cubic microns of cellular volumetric biomass
Sample	strain	Fe	Glc	starch_per_vol
W02	WT	'-Fe'	'-Glc'	1.49E-07
W03	WT	'-Fe'	'-Glc'	1.65E-07
W05	WT	'-Fe'	'+Glc'	5.32E-07
W06	WT	'-Fe'	'+Glc'	4.57E-07
W07	WT	'-Fe'	'+Glc'	6.10E-07
W08	WT	'-Fe'	'+Glc'	4.58E-07
W09	WT	'+Fe'	'-Glc'	1.50E-08
W11	WT	'+Fe'	'-Glc'	1.93E-08
W13	WT	'+Fe'	'+Glc'	1.18E-06
W14	WT	'+Fe'	'+Glc'	1.11E-06
W15	WT	'+Fe'	'+Glc'	1.21E-06
W16	WT	'+Fe'	'+Glc'	9.23E-07
