# Supplementary material for: Iron rescues glucose-mediated photosynthesis repression during lipid accumulation in the green alga Chromochloris zofingiensis
Source: Nat Commun. 2024 Jul 18;15:6046. doi: 10.1038/s41467-024-50170-x (PMC11258321; doi:10.1038/s41467-024-50170-x)
Supplement: Supplementary file 14 — Source Data [file 41467_2024_50170_MOESM14_ESM.zip › SourceData_Jeffers2024/Suppl_Fig10a_sourcedata.csv]

#Source Data Supplementary Fig. 10a. Mean normalized abundance data (NormAbundance) per condition (strain*Fe*Glc) of Thiamine biosynthesis players and methionine synthase (METE) for mean normalized heatmap.
ProteinID	Name	EquationTerms	Subgroup	strain	Fe	Glc	NormAbundance
Cz10g14020.t1	THI4C	Fe+Fe:Glc	'-Fe -Fe:Glc'	WT	'+Fe'	'+Glc'	-2.621419814
Cz10g14020.t1	THI4C	Fe+Fe:Glc	'-Fe -Fe:Glc'	WT	'+Fe'	'-Glc'	-0.801115946
Cz10g14020.t1	THI4C	Fe+Fe:Glc	'-Fe -Fe:Glc'	WT	'-Fe'	'+Glc'	2.168035095
Cz10g14020.t1	THI4C	Fe+Fe:Glc	'-Fe -Fe:Glc'	WT	'-Fe'	'-Glc'	0.145344432
Cz10g14020.t1	THI4C	Fe+Fe:Glc	'-Fe -Fe:Glc'	hxk1-1	'+Fe'	'+Glc'	0.810655211
Cz10g14020.t1	THI4C	Fe+Fe:Glc	'-Fe -Fe:Glc'	hxk1-1	'+Fe'	'-Glc'	-0.335083511
Cz10g14020.t1	THI4C	Fe+Fe:Glc	'-Fe -Fe:Glc'	hxk1-1	'-Fe'	'+Glc'	0.12069936
Cz10g14020.t1	THI4C	Fe+Fe:Glc	'-Fe -Fe:Glc'	hxk1-1	'-Fe'	'-Glc'	0.336633803
Cz10g14020.t1	THI4C	Fe+Fe:Glc	'-Fe -Fe:Glc'	hxk1-2	'+Fe'	'+Glc'	-1.042902031
Cz10g14020.t1	THI4C	Fe+Fe:Glc	'-Fe -Fe:Glc'	hxk1-2	'+Fe'	'-Glc'	0.12746535
Cz10g14020.t1	THI4C	Fe+Fe:Glc	'-Fe -Fe:Glc'	hxk1-2	'-Fe'	'+Glc'	0.407012624
Cz10g14020.t1	THI4C	Fe+Fe:Glc	'-Fe -Fe:Glc'	hxk1-2	'-Fe'	'-Glc'	0.684675425
Cz11g08230.t1	THI4B	Fe+Fe:Glc	'-Fe -Fe:Glc'	WT	'+Fe'	'+Glc'	-1.396371447
Cz11g08230.t1	THI4B	Fe+Fe:Glc	'-Fe -Fe:Glc'	WT	'+Fe'	'-Glc'	-0.287993882
Cz11g08230.t1	THI4B	Fe+Fe:Glc	'-Fe -Fe:Glc'	WT	'-Fe'	'+Glc'	2.562226269
Cz11g08230.t1	THI4B	Fe+Fe:Glc	'-Fe -Fe:Glc'	WT	'-Fe'	'-Glc'	0.787450056
Cz11g08230.t1	THI4B	Fe+Fe:Glc	'-Fe -Fe:Glc'	hxk1-1	'+Fe'	'+Glc'	-1.650686497
Cz11g08230.t1	THI4B	Fe+Fe:Glc	'-Fe -Fe:Glc'	hxk1-1	'+Fe'	'-Glc'	-0.906901735
Cz11g08230.t1	THI4B	Fe+Fe:Glc	'-Fe -Fe:Glc'	hxk1-1	'-Fe'	'+Glc'	0.233286379
Cz11g08230.t1	THI4B	Fe+Fe:Glc	'-Fe -Fe:Glc'	hxk1-1	'-Fe'	'-Glc'	-0.389100566
Cz11g08230.t1	THI4B	Fe+Fe:Glc	'-Fe -Fe:Glc'	hxk1-2	'+Fe'	'+Glc'	-1.042757527
Cz11g08230.t1	THI4B	Fe+Fe:Glc	'-Fe -Fe:Glc'	hxk1-2	'+Fe'	'-Glc'	-0.071924967
Cz11g08230.t1	THI4B	Fe+Fe:Glc	'-Fe -Fe:Glc'	hxk1-2	'-Fe'	'+Glc'	1.37525627
Cz11g08230.t1	THI4B	Fe+Fe:Glc	'-Fe -Fe:Glc'	hxk1-2	'-Fe'	'-Glc'	0.787517648
Cz01g03110.t1	THI4A	Glc	'+Glc'	WT	'+Fe'	'+Glc'	1.706626237
Cz01g03110.t1	THI4A	Glc	'+Glc'	WT	'+Fe'	'-Glc'	-2.711768334
Cz01g03110.t1	THI4A	Glc	'+Glc'	WT	'-Fe'	'+Glc'	4.299852424
Cz01g03110.t1	THI4A	Glc	'+Glc'	WT	'-Fe'	'-Glc'	-2.711768334
Cz01g03110.t1	THI4A	Glc	'+Glc'	hxk1-1	'+Fe'	'+Glc'	0.557896295
Cz01g03110.t1	THI4A	Glc	'+Glc'	hxk1-1	'+Fe'	'-Glc'	2.670296307
Cz01g03110.t1	THI4A	Glc	'+Glc'	hxk1-1	'-Fe'	'+Glc'	-1.609915012
Cz01g03110.t1	THI4A	Glc	'+Glc'	hxk1-1	'-Fe'	'-Glc'	-2.711768334
Cz01g03110.t1	THI4A	Glc	'+Glc'	hxk1-2	'+Fe'	'+Glc'	3.087626834
Cz01g03110.t1	THI4A	Glc	'+Glc'	hxk1-2	'+Fe'	'-Glc'	-2.711768334
Cz01g03110.t1	THI4A	Glc	'+Glc'	hxk1-2	'-Fe'	'+Glc'	2.846458584
Cz01g03110.t1	THI4A	Glc	'+Glc'	hxk1-2	'-Fe'	'-Glc'	-2.711768334
Cz11g21070.t1	THIC	Glc	'+Glc'	WT	'+Fe'	'+Glc'	0.473133485
Cz11g21070.t1	THIC	Glc	'+Glc'	WT	'+Fe'	'-Glc'	-0.346318288
Cz11g21070.t1	THIC	Glc	'+Glc'	WT	'-Fe'	'+Glc'	1.1753514
Cz11g21070.t1	THIC	Glc	'+Glc'	WT	'-Fe'	'-Glc'	-0.963276158
Cz11g21070.t1	THIC	Glc	'+Glc'	hxk1-1	'+Fe'	'+Glc'	0.191364116
Cz11g21070.t1	THIC	Glc	'+Glc'	hxk1-1	'+Fe'	'-Glc'	-0.334755321
Cz11g21070.t1	THIC	Glc	'+Glc'	hxk1-1	'-Fe'	'+Glc'	0.135180553
Cz11g21070.t1	THIC	Glc	'+Glc'	hxk1-1	'-Fe'	'-Glc'	-0.196595187
Cz11g21070.t1	THIC	Glc	'+Glc'	hxk1-2	'+Fe'	'+Glc'	0.73216157
Cz11g21070.t1	THIC	Glc	'+Glc'	hxk1-2	'+Fe'	'-Glc'	-0.164252979
Cz11g21070.t1	THIC	Glc	'+Glc'	hxk1-2	'-Fe'	'+Glc'	0.189311979
Cz11g21070.t1	THIC	Glc	'+Glc'	hxk1-2	'-Fe'	'-Glc'	-0.891305169
Cz11g24160.t1	METE	Glc+strain:Fe+strain:Glc	'+Glc -strain:Fe +strain:Glc'	WT	'+Fe'	'+Glc'	0.812160661
Cz11g24160.t1	METE	Glc+strain:Fe+strain:Glc	'+Glc -strain:Fe +strain:Glc'	WT	'+Fe'	'-Glc'	-0.184897395
Cz11g24160.t1	METE	Glc+strain:Fe+strain:Glc	'+Glc -strain:Fe +strain:Glc'	WT	'-Fe'	'+Glc'	2.437107752
Cz11g24160.t1	METE	Glc+strain:Fe+strain:Glc	'+Glc -strain:Fe +strain:Glc'	WT	'-Fe'	'-Glc'	-0.206014539
Cz11g24160.t1	METE	Glc+strain:Fe+strain:Glc	'+Glc -strain:Fe +strain:Glc'	hxk1-1	'+Fe'	'+Glc'	-0.719502915
Cz11g24160.t1	METE	Glc+strain:Fe+strain:Glc	'+Glc -strain:Fe +strain:Glc'	hxk1-1	'+Fe'	'-Glc'	-1.060874496
Cz11g24160.t1	METE	Glc+strain:Fe+strain:Glc	'+Glc -strain:Fe +strain:Glc'	hxk1-1	'-Fe'	'+Glc'	-0.930846916
Cz11g24160.t1	METE	Glc+strain:Fe+strain:Glc	'+Glc -strain:Fe +strain:Glc'	hxk1-1	'-Fe'	'-Glc'	-1.419231632
Cz11g24160.t1	METE	Glc+strain:Fe+strain:Glc	'+Glc -strain:Fe +strain:Glc'	hxk1-2	'+Fe'	'+Glc'	0.814037216
Cz11g24160.t1	METE	Glc+strain:Fe+strain:Glc	'+Glc -strain:Fe +strain:Glc'	hxk1-2	'+Fe'	'-Glc'	0.477596955
Cz11g24160.t1	METE	Glc+strain:Fe+strain:Glc	'+Glc -strain:Fe +strain:Glc'	hxk1-2	'-Fe'	'+Glc'	0.116723493
Cz11g24160.t1	METE	Glc+strain:Fe+strain:Glc	'+Glc -strain:Fe +strain:Glc'	hxk1-2	'-Fe'	'-Glc'	-0.136258183
