# Supplementary material for: Iron rescues glucose-mediated photosynthesis repression during lipid accumulation in the green alga Chromochloris zofingiensis
Source: Nat Commun. 2024 Jul 18;15:6046. doi: 10.1038/s41467-024-50170-x (PMC11258321; doi:10.1038/s41467-024-50170-x)
Supplement: Supplementary file 14 — Source Data [file 41467_2024_50170_MOESM14_ESM.zip › SourceData_Jeffers2024/Fig7c_sourcedata.csv]

#Source Data Fig. 7c. Volcano plot. "Diff" is the log2 fold change of proteins that are highest/lowest in WT+Glc ("highest/lowest-in-TAG) conditions from the next highest (positive diff) or the next lowest(negative diff) condition.
Row_ID	diff	p.value	Name	Pathway	Complex	Note	AnnotationMethod
Cz13g08120.t1	4.000222254	0.007925165	FDX2	Photosynthesis	Ferredoxin	NA	Manual or Ortholog Based Annotation
Cz10g23260.t1	3.634719702	0.003262711	NA	NA	NA	NA	NA
Cz04g29220.t1	3.076310163	0.004023292	MLDP1	Lipid Biosynthesis	NA	N/A	Manual or Ortholog Based Annotation
Cz17g07220.t1	2.329051328	1.96E-06		NA	NA	Belongs to the peptidase A1 family	Automated (eggnog emapper)
Cz03g33220.t1	2.038652702	5.34E-06	FAD2	Extraplastidic FAD	NA	Fatty Acid Desaturase; omega-6	Manual or Ortholog Based Annotation
Cz04g09090.t1	1.63236602	7.41E-06	SAD1	Lipid Biosynthesis	NA	Stearoyl ACP Desaturase	Manual or Ortholog Based Annotation
Cz09g11130.t1	1.624277209	0.020120962	NA	NA	NA	NA	NA
Cz09g31050.t1	1.519515134	0.000772785	CAS1	Lipid Droplet	NA	Caleosin 1	Manual or Ortholog Based Annotation
Cz13g06250.t1	1.508212975	0.013378734		NA	NA	KR domain	Automated (eggnog emapper)
Cz01g34370.t1	1.466767362	0.002883497	KAR1	Lipid Biosynthesis	NA	Beta-Ketoacyl ACP Reductase	Manual or Ortholog Based Annotation
Cz14g11120.t1	1.46369841	0.002873201	SLAC1	NA	NA	c4-dicarboxylate transporter	Manual
Cz13g10110.t1	1.344469872	1.88E-08	BCR1	Lipid Biosynthesis	NA	N/A	Manual or Ortholog Based Annotation
Cz11g20040.t1	1.337884698	0.000772643	ENR1	Lipid Biosynthesis	NA	Enoyl ACP Reductase	Manual or Ortholog Based Annotation
Cz02g07070.t1	1.302274514	0.002959252	UROS	NA	NA	Uroporphyrinogen III Synthase	Manual
Cz04g31180.t1	1.295627697	0.005623904	FAD7A	Chloroplast FAD	NA	Fatty Acid-Desaturase; omega-3	Manual or Ortholog Based Annotation
Cz12g03030.t1	1.28058409	1.11E-05		NA	NA	Reticulon	Automated (eggnog emapper)
Cz07g13040.t1	1.26896612	0.00018166		NA	NA	short chain dehydrogenase	Automated (eggnog emapper)
Cz01g07040.t1	1.24322257	0.001091942		NA	NA	Phosphoenolpyruvate phosphomutase	Automated (eggnog emapper)
Cz04g07130.t1	1.239184038	0.0023418		NA	NA	thioesterase	Automated (eggnog emapper)
Cz15g10090.t1	1.230312475	0.006118709	NA	NA	NA	NA	NA
Cz11g07210.t1	1.209442859	0.029337544	NA	NA	NA	NA	NA
Cz08g10110.t1	1.196596645	7.50E-05	UGE2.1	NA	NA	Polysaccharide biosynthesis protein	Automated (eggnog emapper)
Cz01g08270.t1	1.191453959	0.000902837	NA	NA	NA	NA	NA
UNPLg00257.t1	1.146633534	2.92E-06	KAS2	Lipid Biosynthesis	NA	Beta-Ketoacyl ACP Synthase	Manual or Ortholog Based Annotation
Cz07g32070.t1	1.094142403	0.039586323	TUB1	NA	NA	Tubulin is the major constituent of microtubules. It binds two moles of GTP	one at an exchangeable site on the beta chain and one at a non-exchangeable site on the alpha chain
Cz11g04085.t1	1.088082136	0.000748295	TCTEX1	NA	NA	Flagellar inner arm dynein light chain	Automated (eggnog emapper)
Cz07g16090.t1	1.05049041	0.020718664	FDX5	Ferredoxin	NA	Ferredoxin	Manual
UNPLg00288.t1	1.033302436	0.000696242		NA	NA	Polysaccharide biosynthesis protein	Automated (eggnog emapper)
Cz01g02050.t1	1.033234779	2.60E-05		NA	NA	NAD(P)H-binding	Automated (eggnog emapper)
Cz03g08090.t1	1.027948029	1.89E-05	PDC2	Lipid Biosynthesis	NA	N/A	Manual or Ortholog Based Annotation
Cz05g28130.t1	1.017550266	1.83E-05	DLA2	Lipid Biosynthesis	NA	N/A	Manual or Ortholog Based Annotation
Cz01g37230.t1	1.014558447	0.000525262	PDH2	Lipid Biosynthesis	NA	N/A	Manual or Ortholog Based Annotation
Cz08g12060.t1	1.012419104	0.000644671	mrpl22	NA	NA	Belongs to the universal ribosomal protein uL22 family	Automated (eggnog emapper)
Cz08g26250.t1	1.010432839	0.086647826		NA	NA	1-Cys peroxiredoxin	Automated (eggnog emapper)
Cz04g17090.t1	1.001281089	0.00502528		NA	NA	Glycerol-3-phosphate dehydrogenase	Automated (eggnog emapper)
Cz09g15070.t1	1.001091831	0.000581906	tadA	NA	NA	MafB19-like deaminase	Automated (eggnog emapper)
Cz19g10100.t1	0.994868638	4.94E-06		NA	NA	haloacid dehalogenase-like hydrolase	Automated (eggnog emapper)
Cz16g09240.t1	0.991434632	4.25E-06		NA	NA	Thioredoxin-like	Automated (eggnog emapper)
Cz06g25080.t1	0.991127054	0.000244541	CYP51G1	NA	NA	Belongs to the cytochrome P450 family	Automated (eggnog emapper)
Cz09g30220.t1	0.986916538	0.029767022	ACP2	Lipid Biosynthesis	NA	Acyl-Carrier Protein (ACP)	Manual or Ortholog Based Annotation
Cz06g03130.t1	0.975095658	8.94E-05		NA	NA	Belongs to the D-isomer specific 2-hydroxyacid dehydrogenase family	Automated (eggnog emapper)
Cz05g32060.t1	0.939348188	0.000680732	NA	NA	NA	NA	NA
Cz07g16030.t1	0.920298549	0.003195487		NA	NA	Phosphorylase is an important allosteric enzyme in carbohydrate metabolism. Enzymes from different sources differ in their regulatory mechanisms and in their natural substrates. However	all known phosphorylases share catalytic and structural properties
Cz09g19100.t1	0.907870168	0.00015613		NA	NA	Carbohydrate-binding module family 20 protein	Automated (eggnog emapper)
Cz10g08110.t1	0.895106767	0.000809212	NA	NA	NA	NA	NA
Cz07g01020.t1	0.89283795	8.06E-06		NA	NA	ABC transporter	Automated (eggnog emapper)
Cz15g00050.t1	0.884480481	0.007595043	KAR3	FattyAcidBiosynthesis	NA	Beta-Ketoacyl ACP Reductase	Manual
Cz05g06140.t1	0.880441527	0.000125759		NA	NA	acyl-CoA--sterol O-acyltransferase 1-like	Automated (eggnog emapper)
Cz15g11020.t1	0.868111608	0.004385734	NA	NA	NA	NA	NA
Cz06g12080.t1	0.865654671	0.005020848	GPDH2	LipidBiosynthesis	NA	Glucose-6-Phosphate Dehydrogenase	Manual or Ortholog Based Annotation
Cz11g20120.t1	0.861216836	0.000955249	LACS2	Lipid Biosynthesis	NA	Long Chain Acyl-CoA Synthetase	Manual or Ortholog Based Annotation
Cz02g22020.t1	0.858457996	0.000302579		NA	NA	Belongs to the glucose-6-phosphate 1-epimerase family	Automated (eggnog emapper)
Cz11g10210.t1	0.849124702	0.046953514	NA	NA	NA	NA	NA
Cz04g07380.t1	0.836951242	0.006504338		NA	NA	short-chain dehydrogenase reductase	Automated (eggnog emapper)
Cz07g00020.t1	0.836077367	0.01207477	UAH	NA	NA	Peptidase family M20/M25/M40	Automated (eggnog emapper)
Cz13g10010.t1	0.832655103	0.027485472		NA	NA	cAMP-dependent protein kinase regulator activity	Automated (eggnog emapper)
Cz16g00040.t1	0.826478609	0.000540864	PYK5	Glycolysis	NA	Pyruvate Kinase	Manual or Ortholog Based Annotation
Cz04g25060.t1	0.81654834	1.83E-06		NA	NA	NADH-cytochrome b5 reductase	Automated (eggnog emapper)
Cz02g12210.t1	0.811174402	0.028176796		NA	NA	Belongs to the citrate synthase family	Automated (eggnog emapper)
Cz08g25280.t1	0.807127792	0.023509909	AHP1.2	NA	NA	peroxiredoxin	Automated (eggnog emapper)
Cz07g28030.t1	0.803751797	0.000121927		NA	NA	RNA recognition motif 2	Automated (eggnog emapper)
Cz02g20220.t1	0.785360258	1.25E-05		NA	NA	Domain of unknown function (DUF3372)	Automated (eggnog emapper)
Cz14g09010.t1	0.785269961	1.20E-05	PGM2	Glycolysis	NA	N/A	Manual or Ortholog Based Annotation
Cz19g03190.t1	0.78438502	0.027595448	UGD1.2	NA	NA	UDP-glucose 6-dehydrogenase	Automated (eggnog emapper)
Cz12g18110.t1	0.77885699	0.002231031	SNF1-like.1	NA	NA	serine threonine protein kinase	Automated (eggnog emapper)
Cz16g00030.t1	0.774873004	0.027107402	NA	NA	NA	NA	NA
Cz18g03070.t1	0.765888304	0.011486466	KAS3	Lipid Biosynthesis	NA	Beta-Ketoacyl ACP Synthase	Manual or Ortholog Based Annotation
Cz05g36270.t1	0.752666814	0.000120624		NA	NA	transmembrane receptor protein tyrosine kinase activity	Automated (eggnog emapper)
Cz02g27110.t1	0.747416223	0.003110349	NA	NA	NA	NA	NA
Cz06g20030.t1	0.74033071	0.002663106		NA	NA	eukaryotic initiation factor	Automated (eggnog emapper)
Cz12g19260.t1	0.733532227	0.000539138	aes	NA	NA	Steryl acetyl hydrolase	Automated (eggnog emapper)
Cz09g05190.t1	0.732158859	0.002219668		NA	NA	Protein-L-isoaspartate(D-aspartate) O-methyltransferase (PCMT)	Automated (eggnog emapper)
Cz07g08030.t1	0.724724491	0.000563802		NA	NA	Caf1 is a multi-protein complex originally isolated from human cells and named for its ability to assemble nucleosomes onto newly replicated DNA	Automated (eggnog emapper)
Cz08g00310.t1	0.723701269	0.000346003	ALN	NA	NA	Amidohydrolase family	Automated (eggnog emapper)
Cz10g10010.t1	0.723198549	0.000688688		NA	NA	GMP-PDE	delta subunit
Cz08g15050.t1	0.719477949	0.000344804		NA	NA	Protein of unknown function DUF89	Automated (eggnog emapper)
Cz15g16090.t1	0.718212272	0.010252929		NA	NA	Acyltransferase	Automated (eggnog emapper)
Cz01g28050.t1	0.714982442	0.012399886		NA	NA	Microtubule-associated protein	Automated (eggnog emapper)
UNPLg00979.t1	0.705650324	0.004544774		NA	NA	sodium metabolite cotransporter BASS4	Automated (eggnog emapper)
Cz05g29160.t1	0.703618651	0.001402893	SDP1	NA	NA	Domain of unknown function (DUF3336)	Automated (eggnog emapper)
Cz04g11130.t1	0.703300093	0.001256197	IPGM1	Glycolysis	NA	Phosphoglycerate Mutase	Manual or Ortholog Based Annotation
Cz02g23030.t1	0.70112137	0.000539556		NA	NA	iron ion binding	Automated (eggnog emapper)
Cz04g10140.t1	0.698158832	0.003063231		NA	NA	glyoxalase bleomycin resistance protein dioxygenase	Automated (eggnog emapper)
Cz07g13120.t1	0.697635888	0.000782408	PFK2	Glycolysis	NA	Phosphofructokinase	Manual or Ortholog Based Annotation
Cz06g15050.t1	0.693938476	0.000447011	NA	NA	NA	NA	NA
Cz07g30170.t1	0.69141147	0.02282005		NA	NA	Glutathione S-transferase	C-terminal domain
Cz02g06160.t1	0.689913073	0.004751984		NA	NA	Hemerythrin HHE cation binding domain	Automated (eggnog emapper)
Cz05g10010.t1	0.68600581	0.002134927	PGH1	Glycolysis	NA	Enolase	Manual or Ortholog Based Annotation
Cz14g01010.t1	0.673078206	0.015389741		NA	NA	SET domain	Automated (eggnog emapper)
Cz12g02040.t1	0.661570191	0.001152195		NA	NA	Replication factor A protein 3	Automated (eggnog emapper)
Cz06g01110.t1	0.652263342	0.000210907	PGM5	Glycolysis	NA	Phosphoglycerate Mutase	Manual or Ortholog Based Annotation
Cz09g27290.t1	0.651205506	0.018645774	DGTT3	Lipid Biosynthesis	NA	Diacylglycerol Acyltransferase Type 2	Manual or Ortholog Based Annotation
Cz15g09100.t1	0.645918791	7.18E-07	PYK1	Glycolysis	NA	Pyruvate Kinase	Manual or Ortholog Based Annotation
Cz01g09160.t1	0.645371006	0.00897858	HAD1	Lipid Biosynthesis	NA	Beta-Hydroxyacyl ACP Dehydrase/Dehydratase	Manual or Ortholog Based Annotation
Cz01g06050.t1	0.643386293	0.018616201	COPS8.1	NA	NA	COP9 signalosome assembly	Automated (eggnog emapper)
Cz05g09090.t1	0.634869893	0.029280875	CDKB.1	NA	NA	Belongs to the protein kinase superfamily	Automated (eggnog emapper)
Cz16g08250.t1	0.63459252	0.001856433		NA	NA	isoform X1	Automated (eggnog emapper)
Cz16g17100.t1	0.634268563	0.006519767		NA	NA	cytochrome P450	Automated (eggnog emapper)
Cz08g05010.t1	0.629250493	0.003943893	ATP3	Respiration	ATP synthase	NA	Manual or Ortholog Based Annotation
Cz15g00060.t1	0.628113886	8.52E-05		NA	NA	Pentacotripeptide-repeat region of PRORP	Automated (eggnog emapper)
Cz02g13210.t1	0.626744191	6.70E-05		NA	NA	Serine aminopeptidase	S33
Cz12g26020.t1	0.623932605	4.54E-05		NA	NA	POT family	Automated (eggnog emapper)
Cz09g31330.t1	0.623072084	3.32E-06	GPAT2	Lipid Biosynthesis	NA	Glycerol-3-Phosphate O-Acyltransferase	Manual or Ortholog Based Annotation
Cz03g38220.t1	0.621339926	0.003584356		NA	NA	WD domain	G-beta repeat
Cz02g24230.t1	0.62092128	0.03050219		NA	NA	Ribonucleotide reductase	small chain
Cz08g25270.t1	0.61764909	0.01711355	AHP1.1	NA	NA	peroxiredoxin	Automated (eggnog emapper)
Cz06g02100.t1	0.609337113	0.000157889	LIP1P	NA	NA	Catalyzes the radical-mediated insertion of two sulfur atoms into the C-6 and C-8 positions of the octanoyl moiety bound to the lipoyl domains of lipoate-dependent enzymes	thereby converting the octanoylated domains into lipoylated derivatives
Cz15g16150.t1	0.605141844	0.000634016		NA	NA	protein At2g39795	mitochondrial-like
Cz14g11180.t1	0.597867412	0.000643214		NA	NA	HAT (Half-A-TPR) repeats	Automated (eggnog emapper)
Cz19g08160.t1	0.594898459	0.001144392		NA	NA	Probably involved in membrane trafficking	Automated (eggnog emapper)
Cz07g15133.t1	0.592955948	0.032037903	NA	NA	NA	NA	NA
Cz14g20030.t1	0.592309931	0.01561653		NA	NA	Belongs to the glutamine synthetase family	Automated (eggnog emapper)
Cz12g00170.t1	0.589681048	0.000190084		NA	NA	Zinc-binding dehydrogenase	Automated (eggnog emapper)
Cz18g11210.t1	0.587750288	0.001665993		NA	NA	Ankyrin repeats (many copies)	Automated (eggnog emapper)
Cz14g17050.t1	0.58162887	0.002151196	LAG1	NA	NA	TRAM	LAG1 and CLN8 homology domains.
Cz07g08300.t1	0.577317644	0.000728135		NA	NA	Belongs to the TRAFAC class myosin-kinesin ATPase superfamily. Kinesin family	Automated (eggnog emapper)
Cz11g26160.t1	0.574871073	0.00322682		NA	NA	family 38	Automated (eggnog emapper)
Cz09g15250.t1	0.570876635	0.015774914		NA	NA	Beta-amylase	Automated (eggnog emapper)
Cz19g08110.t1	0.570522526	2.40E-05	yegS.1	NA	NA	the in vivo substrate is	Automated (eggnog emapper)
Cz03g28270.t1	0.568805558	3.34E-05	BCC1	Lipid Biosynthesis	NA	N/A	Manual or Ortholog Based Annotation
Cz15g07080.t1	0.566931977	0.014204862		NA	NA	Argininosuccinate lyase	Automated (eggnog emapper)
Cz16g11130.t1	0.560444418	0.001082909	GLX2-1	NA	NA	Hydroxyacylglutathione hydrolase C-terminus	Automated (eggnog emapper)
Cz02g12030.t1	0.559319781	0.000221236	ACX2	Lipid Biosynthesis	NA	Acetyl-CoA Carboxylase Carboxyltransferase; alpha Subunit	Manual or Ortholog Based Annotation
Cz06g13230.t1	0.555240352	0.003937179		NA	NA	Calreticulin family	Automated (eggnog emapper)
Cz10g23120.t1	0.552242956	0.001773872		NA	NA	Enoyl-(Acyl carrier protein) reductase	Automated (eggnog emapper)
Cz10g26220.t1	0.550727501	0.001370534		NA	NA	protein tyrosine/serine/threonine phosphatase activity	Automated (eggnog emapper)
Cz07g16120.t1	0.545062715	0.048802095	DLD2	Lipid Biosynthesis	NA	N/A	Manual or Ortholog Based Annotation
Cz04g05080.t1	0.543415876	0.000338099	FAT1	Lipid Biosynthesis	NA	N/A	Manual or Ortholog Based Annotation
Cz10g16050.t1	0.541463453	8.60E-06	ISA3	NA	NA	Glycoside hydrolase family 13 protein	Automated (eggnog emapper)
Cz15g03160.t1	0.538618699	0.022522341	UGD1.1	NA	NA	UDP-glucose 6-dehydrogenase	Automated (eggnog emapper)
Cz07g25130.t1	0.538288843	0.0110514		NA	NA	The pyruvate dehydrogenase complex catalyzes the overall conversion of pyruvate to acetyl-CoA and CO(2)	Automated (eggnog emapper)
Cz06g22040.t1	0.531159206	0.000137961	NTMC2T1.1.1	NA	NA	C2 domain	Automated (eggnog emapper)
Cz15g12130.t1	0.526552775	0.00138164		NA	NA	AAA domain	Automated (eggnog emapper)
Cz05g36190.t1	0.526234056	0.000936353		NA	NA	DNA-directed DNA polymerase activity	Automated (eggnog emapper)
Cz10g09240.t1	0.525829468	0.006745933	GGT3	NA	NA	Gamma-glutamyltranspeptidase	Automated (eggnog emapper)
Cz08g04120.t1	0.522171548	1.44E-05	ACOX5	Beta-Oxidation	NA	N/A	Manual
Cz04g10210.t1	0.521320555	0.000495691		NA	NA	AAA domain	putative AbiEii toxin
Cz10g29105.t1	0.518744606	0.038695581	NA	NA	NA	NA	NA
Cz02g16100.t1	0.513812125	7.80E-05		NA	NA	Ribosomal protein L15	Automated (eggnog emapper)
Cz05g31190.t1	0.511515644	0.008041677	NA	NA	NA	NA	NA
Cz13g07150.t1	0.504138711	0.007326135		NA	NA	Belongs to the glucose-6-phosphate 1-epimerase family	Automated (eggnog emapper)
Cz11g16160.t1	0.504109208	0.005740565		NA	NA	Transmembrane adaptor Erv26	Automated (eggnog emapper)
UNPLg00039.t1	0.500457107	0.014823535		NA	NA	TIR domain	Automated (eggnog emapper)
Cz14g12250.t1	0.499570126	0.010965857		NA	NA	Serine hydrolase (FSH1)	Automated (eggnog emapper)
Cz06g08050.t1	0.498080408	0.001670252		NA	NA	UAA transporter family	Automated (eggnog emapper)
Cz07g15060.t1	0.490226897	0.011167115		NA	NA	dUTPase	Automated (eggnog emapper)
Cz11g18090.t1	0.489282807	3.91E-05		NA	NA	ABC transporter transmembrane region	Automated (eggnog emapper)
Cz12g11030.t1	0.487125958	0.000220907	NA	NA	NA	NA	NA
Cz16g08220.t1	0.484897472	0.012633086	NA	NA	NA	NA	NA
Cz02g06030.t1	0.484784733	0.035715489		NA	NA	Squalene epoxidase	Automated (eggnog emapper)
Cz04g03220.t1	0.4829205	0.000356411		NA	NA	Belongs to the universal ribosomal protein uL3 family	Automated (eggnog emapper)
Cz01g00200.t1	0.482291138	0.010962521		NA	NA	MobA-like NTP transferase domain	Automated (eggnog emapper)
Cz06g32210.t1	0.479192162	0.005323999		NA	NA	malate dehydrogenase (decarboxylating) (NAD+) activity	Automated (eggnog emapper)
Cz06g17170.t1	0.474553949	0.002973249	RER1	NA	NA	Involved in the retrieval of endoplasmic reticulum membrane proteins from the early Golgi compartment	Automated (eggnog emapper)
Cz05g06160.t1	0.472278224	0.004510791	GND	NA	NA	6-Phosphogluconate Dehydrogenase	Manual
Cz05g18280.t1	0.471277901	6.72E-05		NA	NA	Major Facilitator Superfamily	Automated (eggnog emapper)
Cz13g12030.t1	0.466218206	0.036623154		NA	NA	Lysine methyltransferase	Automated (eggnog emapper)
Cz08g09130.t1	0.463655857	0.016723545	AAE15	NA	NA	AMP-binding enzyme	Automated (eggnog emapper)
Cz11g03290.t2	0.459731071	0.002897595	GSTK1	NA	NA	Glutathione S-transferase kappa 1	Automated (eggnog emapper)
Cz02g17060.t1	0.458731528	0.000632761	ACX1	Lipid Biosynthesis	NA	Acetyl-CoA Carboxylase Carboxyltransferase; beta Subunit	Manual or Ortholog Based Annotation
Cz09g18270.t1	0.458289292	7.78E-07		NA	NA	Peptidase family S49	Automated (eggnog emapper)
Cz18g10140.t1	0.457904691	0.000330881	CAG3	Respiration	ComplexI	NA	Manual or Ortholog Based Annotation
Cz04g31230.t2	0.454412581	0.148867839	RPE2	CalvBenBash	NA	Ribulose-5-Phosphate-3-Epimerase	Manual or Ortholog Based Annotation
Cz15g09020.t1	0.45364742	0.001013892	PBG1	NA	NA	The proteasome is a multicatalytic proteinase complex which is characterized by its ability to cleave peptides with Arg	Phe
Cz12g13270.t1	0.449971659	0.005992725		NA	NA	Zn_pept	Automated (eggnog emapper)
Cz13g00140.t1	0.449307054	0.00100209	ACH1	TCA/GlyoxylateCycle	NA	Aconitase	Manual
Cz04g09023.t1	0.447831414	0.013422928		NA	NA	snRNP Sm proteins	Automated (eggnog emapper)
Cz09g17340.t1	0.446826545	0.004304671		NA	NA	Sucrose-6F-phosphate phosphohydrolase	Automated (eggnog emapper)
Cz18g10160.t1	0.446130459	0.028832474		NA	NA	Serine aminopeptidase	S33
Cz07g26065.t1	0.445171756	0.03256451		NA	NA	Pyroglutamyl peptidase	Automated (eggnog emapper)
Cz06g10130.t1	0.444473527	0.000576694		NA	NA	expressed protein	Automated (eggnog emapper)
Cz08g15310.t1	0.443653145	0.004736021		NA	NA	Zinc finger	C3HC4 type (RING finger)
Cz04g19090.t1	0.442361172	4.79E-05	MRPL13	NA	NA	ribosomal protein L13	Automated (eggnog emapper)
Cz10g16080.t1	0.441207776	0.011903534	NA	NA	NA	NA	NA
Cz01g39230.t1	0.439827726	0.155424449		NA	NA	Belongs to the tubulin family	Automated (eggnog emapper)
Cz09g14100.t1	0.439826411	0.007896195		NA	NA	Belongs to the TRAFAC class TrmE-Era-EngA-EngB-Septin- like GTPase superfamily. Septin GTPase family	Automated (eggnog emapper)
Cz11g10240.t1	0.435217503	0.002756583		NA	NA	Xylose isomerase	Automated (eggnog emapper)
Cz05g34160.t1	0.431980086	0.020857046	GAP1	Glycolysis	NA	Glyceraldehyde-3-Phosphate Dehydrogenase	Manual or Ortholog Based Annotation
Cz08g04040.t1	0.422801617	0.000571995		NA	NA	Sin-like protein conserved region	Automated (eggnog emapper)
Cz07g25280.t1	0.419075583	0.004126483	PMM	NA	NA	Involved in the synthesis of the GDP-mannose and dolichol-phosphate-mannose required for a number of critical mannosyl transfer reactions	Automated (eggnog emapper)
Cz05g03220.t1	0.414949031	0.00014306	OGD	TCA/GlyoxylateCycle	NA	2-Oxoglutarate Dehydrogenase; E1 Subunit	Manual
Cz10g28333.t1	0.412107605	0.0468256	NA	NA	NA	NA	NA
Cz07g32200.t1	0.409673303	0.001599545		NA	NA	Belongs to the CTL (choline transporter-like) family	Automated (eggnog emapper)
Cz18g13250.t1	0.399286616	0.002721028		NA	NA	histidine triad	Automated (eggnog emapper)
Cz02g20170.t1	0.398550451	0.002953426		NA	NA	Glutamine cyclotransferase	Automated (eggnog emapper)
Cz02g09110.t1	0.397306082	0.060084861		NA	NA	Protein of unknown function (DUF962)	Automated (eggnog emapper)
Cz06g26110.t1	0.396271891	0.019986332	NA	NA	NA	NA	NA
Cz04g16010.t1	0.395902244	0.00800828		NA	NA	Zinc-binding dehydrogenase	Automated (eggnog emapper)
Cz18g13100.t1	0.394333363	0.00196704	ASA3	Respiration	ATP synthase	NA	Manual or Ortholog Based Annotation
Cz19g10080.t1	0.393994942	0.013197339		NA	NA	Amidinotransferase	Automated (eggnog emapper)
Cz05g19160.t1	0.392943654	0.022469675		NA	NA	Belongs to the actin family	Automated (eggnog emapper)
Cz10g18170.t1	0.39237837	0.142635194		NA	NA	E3 SUMO-protein ligase	Automated (eggnog emapper)
Cz07g10180.t1	0.387919326	0.057576469		NA	NA	Polysaccharide biosynthesis protein	Automated (eggnog emapper)
Cz17g10140.t1	0.386198924	0.00358923	MFL1	Fe transport	NA	NA	Manual or Ortholog Based Annotation
Cz10g00090.t1	0.385989001	0.001268882		NA	NA	C-terminal region of band_7	Automated (eggnog emapper)
Cz07g13250.t1	0.382591502	0.036434077	PHO1	NA	NA	Phosphorylase is an important allosteric enzyme in carbohydrate metabolism. Enzymes from different sources differ in their regulatory mechanisms and in their natural substrates. However	all known phosphorylases share catalytic and structural properties
Cz11g19010.t1	0.382180434	0.028282333		NA	NA	WD domain	G-beta repeat
Cz09g30200.t1	0.381363285	0.000684881		NA	NA	U2 snRNP auxiliary factor	large subunit
Cz12g14050.t1	0.380801245	0.027820002		NA	NA	DNA Topoisomerase IV	Automated (eggnog emapper)
Cz13g16170.t1	0.3778649	0.007358763		NA	NA	structural constituent of ribosome	Automated (eggnog emapper)
Cz15g08140.t1	0.377655688	0.00021583		NA	NA	SPX domain	Automated (eggnog emapper)
Cz14g20080.t1	0.376741731	0.000764922		NA	NA	Cop9 signalosome complex subunit	Automated (eggnog emapper)
Cz10g17230.t1	0.374137128	0.001273807		NA	NA	multidrug resistance associated protein	Automated (eggnog emapper)
Cz05g30120.t1	0.372610621	0.00985213		NA	NA	Catalyzes the conversion of 7	8-dihydroneopterin to 6- hydroxymethyl-7
Cz10g03200.t1	0.36879534	0.04311754	NA	NA	NA	NA	NA
Cz09g10100.t1	0.367651414	0.00270815		NA	NA	Maintenance of mitochondrial structure and function	Automated (eggnog emapper)
Cz07g00120.t1	0.36764178	0.080275822	FAD5A	Extraplastidic FAD	NA	Fatty Acid Desaturase; delta-9	Manual or Ortholog Based Annotation
Cz15g00220.t1	0.367344298	0.005006143		NA	NA	HIUase/Transthyretin family	Automated (eggnog emapper)
Cz08g22020.t1	0.366766232	0.016130231		NA	NA	Putative GTP-ase activating proteins for the small GTPase	ARF
Cz04g01080.t1	0.366575399	0.001064579		NA	NA	Rhomboid family	Automated (eggnog emapper)
Cz04g20240.t1	0.36594924	0.002128956		NA	NA	Rab GDP-dissociation inhibitor activity	Automated (eggnog emapper)
Cz06g25040.t1	0.364333169	0.066543031		NA	NA	Transaldolase is important for the balance of metabolites in the pentose-phosphate pathway	Automated (eggnog emapper)
Cz09g32010.t1	0.361293619	0.00831544	PBF1	NA	NA	The proteasome is a multicatalytic proteinase complex which is characterized by its ability to cleave peptides with Arg	Phe
Cz14g20250.t1	0.359341755	0.001009932		NA	NA	Carbamoyl-phosphate synthase	Automated (eggnog emapper)
Cz09g06020.t1	0.359047317	0.001120923		NA	NA	Surface antigen	Automated (eggnog emapper)
Cz08g24080.t1	0.358518584	8.06E-05	NA	NA	NA	NA	NA
Cz18g05080.t1	0.358061848	0.041790024		NA	NA	Glutathione S-transferase	N-terminal domain
Cz10g15130.t1	0.3580283	0.001243018		NA	NA	TraB family	Automated (eggnog emapper)
Cz11g15030.t1	0.356449792	0.068456314	ETK1	Lipid Biosynthesis	NA	Ethanolamine Kinase	Manual or Ortholog Based Annotation
Cz16g09220.t1	0.356091413	0.004675172		NA	NA	Microtubule-binding protein MIP-T3	Automated (eggnog emapper)
Cz15g22160.t1	0.353938849	0.007945359	GF14A.2	NA	NA	Belongs to the 14-3-3 family	Automated (eggnog emapper)
Cz02g34110.t1	0.353571638	0.001972838		NA	NA	Vacuolar protein sorting-associated protein 26	Automated (eggnog emapper)
Cz14g24030.t1	0.352095447	0.06091247	ROT3.2	NA	NA	Cytochrome P450	CYP85 clan
Cz08g08040.t1	0.349367786	0.000285129		NA	NA	Belongs to the AAA ATPase family	Automated (eggnog emapper)
Cz06g36280.t1	0.348089296	0.014128095	LCKAS1	FattyAcidBiosynthesis	NA	Long-Chain Beta-Ketoacyl Synthase	Manual
Cz11g16170.t1	0.347802952	0.000371621	COG4	NA	NA	oligomeric golgi complex	Automated (eggnog emapper)
Cz05g26170.t1	0.346250435	0.001111359	TUBG1	NA	NA	Tubulin is the major constituent of microtubules. The gamma chain is found at microtubule organizing centers (MTOC) such as the spindle poles or the centrosome	Automated (eggnog emapper)
Cz04g25150.t1	0.344934042	0.009538975		NA	NA	soluble inorganic pyrophosphatase	Automated (eggnog emapper)
Cz10g09260.t1	0.342807224	0.014768277	SMC2.2	NA	NA	Structural Maintenance of	Automated (eggnog emapper)
Cz08g00180.t1	0.34241791	0.000616528	ACLA-2	NA	NA	ATP citrate lyase citrate-binding	Automated (eggnog emapper)
Cz10g15120.t1	0.342191433	0.033153394		NA	NA	Cobalamin synthesis protein cobW C-terminal domain	Automated (eggnog emapper)
Cz05g25010.t1	0.3416552	0.002632457	NA	NA	NA	NA	NA
Cz02g00100.t1	0.333823179	0.013904492	NA	NA	NA	NA	NA
Cz01g01020.t1	0.332806405	0.021107477		NA	NA	Adenosylhomocysteinase	Automated (eggnog emapper)
Cz07g17190.t1	0.331798389	0.040072127	NA	NA	NA	NA	NA
Cz07g28175.t1	0.331386023	0.009475442	NA	NA	NA	NA	NA
Cz01g11070.t1	0.329471982	0.004977627		NA	NA	raffinose synthase	Automated (eggnog emapper)
Cz04g35010.t1	0.322153916	0.041928934	CCD1	NA	NA	Retinal pigment epithelial membrane protein	Automated (eggnog emapper)
Cz07g31200.t1	0.321540086	0.036389207		NA	NA	Coiled-coil domain-containing protein 124	Automated (eggnog emapper)
Cz16g16210.t1	0.320241782	0.02153523	NA	NA	NA	NA	NA
Cz08g28180.t1	0.320203774	0.000628341		NA	NA	Glutaredoxin	Automated (eggnog emapper)
Cz11g01170.t1	0.318909999	0.096667958		NA	NA	phosphatase 2C	Automated (eggnog emapper)
Cz09g26220.t1	0.315056953	0.054354173		NA	NA	LMBR1-like membrane protein	Automated (eggnog emapper)
Cz01g02230.t1	0.314135215	0.008998885		NA	NA	Belongs to the glycosyl hydrolase 31 family	Automated (eggnog emapper)
Cz16g16010.t1	0.313470188	0.019005878	SEC1A	NA	NA	Belongs to the STXBP unc-18 SEC1 family	Automated (eggnog emapper)
Cz04g15230.t1	0.310313659	0.022179258		NA	NA	Belongs to the mannose-6-phosphate isomerase type 1 family	Automated (eggnog emapper)
Cz01g19130.t1	0.310064992	0.0358135		NA	NA	Belongs to the cytochrome P450 family	Automated (eggnog emapper)
Cz13g00220.t1	0.308030309	0.085980613	NA	NA	NA	NA	NA
Cz01g09010.t1	0.306070014	0.016394409	NA	NA	NA	NA	NA
Cz03g08180.t1	0.305932916	0.000102156	CYC1	Respiration	Complex III	NA	Manual or Ortholog Based Annotation
Cz15g22080.t1	0.304293283	0.024573421		NA	NA	Adds a myristoyl group to the N-terminal glycine residue of certain cellular proteins	Automated (eggnog emapper)
Cz04g01240.t1	0.303164561	0.006025043		NA	NA	Aspartate aminotransferase	Automated (eggnog emapper)
Cz02g01030.t1	0.30071674	0.000227924		NA	NA	Domain of unknown function (DUF3510)	Automated (eggnog emapper)
Cz13g14220.t1	0.299052891	0.018721536	TOM40	NA	NA	Outer membrane translocase (import) Tom40	Automated (eggnog emapper)
Cz14g04170.t1	0.295040464	0.001726171		NA	NA	X-Pro dipeptidyl-peptidase (S15 family)	Automated (eggnog emapper)
Cz11g24140.t1	0.294133387	0.025788011		NA	NA	Belongs to the RNR ribonuclease family	Automated (eggnog emapper)
Cz09g21150.t1	0.292213525	0.191832756	NA	NA	NA	NA	NA
Cz16g03080.t1	0.291711816	5.29E-05		NA	NA	Peptidylprolyl isomerase	Automated (eggnog emapper)
Cz04g09240.t1	0.287578182	0.030025976	ASA1	Respiration	ATP synthase	NA	Manual or Ortholog Based Annotation
Cz06g33070.t1	0.283864485	0.317300643		NA	NA	microtubule binding	Automated (eggnog emapper)
Cz13g09020.t1	0.282116429	0.000321897		NA	NA	Subunit of the adaptor protein complex 2 (AP-2). Adaptor protein complexes function in protein transport via transport vesicles in different membrane traffic pathways. Adaptor protein complexes are vesicle coat components and appear to be involved in cargo selection and vesicle formation. AP-2 is involved in clathrin-dependent endocytosis in which cargo proteins are incorporated into vesicles sur…	CCVs) which are destined for fusion with the early endosome
Cz02g27075.t1	0.27743833	0.104293617	ACYP1	NA	NA	acylphosphatase activity	Automated (eggnog emapper)
UNPLg00161.t1	0.276598834	0.045113622	NA	NA	NA	NA	NA
Cz10g18120.t1	0.275696216	0.012630868		NA	NA	Belongs to the short-chain dehydrogenases reductases (SDR) family	Automated (eggnog emapper)
Cz14g10290.t1	0.27538651	0.001519037	BPL	FattyAcidBiosynthesis	NA	Biotin Acetyl-CoA Ligase	Manual
UNPLg00180.t1	0.275282434	0.001213938	MDH3	TCA/GlyoxylateCycle	NA	Malate Dehydrogenase	Manual
Cz04g19250.t1	0.275189208	0.019856787		NA	NA	Leucine-rich repeat	Automated (eggnog emapper)
Cz02g41220.t1	0.274941483	0.007162352		NA	NA	VID27 cytoplasmic protein	Automated (eggnog emapper)
Cz02g31260.t1	0.274584075	0.009172105		NA	NA	Elongation factor 2	Automated (eggnog emapper)
Cz01g23260.t1	0.273644167	0.027783273	ADG1	NA	NA	This protein plays a role in synthesis of starch. It catalyzes the synthesis of the activated glycosyl donor	ADP- glucose from Glc-1-P and ATP
Cz10g28050.t1	0.272625369	0.001218027		NA	NA	Belongs to the universal ribosomal protein uS5 family	Automated (eggnog emapper)
Cz10g19030.t1	0.271498445	0.003736859		NA	NA	protein serine/threonine kinase activity	Automated (eggnog emapper)
Cz11g01230.t1	0.26862734	0.030496881		NA	NA	COG1404 Subtilisin-like serine proteases	Automated (eggnog emapper)
Cz05g24180.t1	0.267765306	0.003685153	SUC1	NA	NA	Sucrose Synthase	Manual
Cz05g24160.t1	0.267419693	0.246861829		NA	NA	Gamma-tubulin complex is necessary for microtubule nucleation at the centrosome	Automated (eggnog emapper)
Cz06g15090.t1	0.265302837	0.010456699		NA	NA	The proteasome is a multicatalytic proteinase complex which is characterized by its ability to cleave peptides with Arg	Phe
Cz06g34340.t1	0.264250924	0.013927108		NA	NA	May regulate transcription elongation by RNA polymerase II. May enhance transcriptional pausing at sites proximal to the promoter	which may in turn facilitate the assembly of an elongation competent RNA polymerase II complex
Cz02g11120.t1	0.263044689	0.015888522	UGLYAH	NA	NA	aminohydrolase	Automated (eggnog emapper)
Cz06g18200.t1	0.260902106	0.015239181	NA	NA	NA	NA	NA
Cz02g13230.t1	0.258908163	0.076724939		NA	NA	oxidation-reduction process	Automated (eggnog emapper)
Cz10g24110.t1	0.256831997	0.042664208		NA	NA	Assembly	mitochondrial proton-transport ATP synth complex
Cz05g36300.t1	0.256121063	0.00168743		NA	NA	Adenylate kinase	Automated (eggnog emapper)
Cz18g04260.t1	0.255367779	0.002325466		NA	NA	argininosuccinate synthase	Automated (eggnog emapper)
Cz09g04130.t1	0.253970745	0.023204412		NA	NA	Amidohydrolase family	Automated (eggnog emapper)
Cz03g13070.t1	0.249876345	0.045994365	FBA1	Glycolysis	NA	Fructose-Bisphosphate Aldolase	Manual or Ortholog Based Annotation
Cz04g04210.t1	0.249179415	0.011800336		NA	NA	Cid1 family poly A polymerase	Automated (eggnog emapper)
Cz06g36270.t1	0.247975106	0.001349906	ATO1	Beta-Oxidation	NA	Acetyl-CoA Acyltransferase Thiolase	Manual
Cz16g15040.t1	0.245662722	0.053565526		NA	NA	Thioredoxin	Automated (eggnog emapper)
Cz01g22190.t1	0.245081506	0.077597417	NA	NA	NA	NA	NA
Cz06g09190.t1	0.243911367	0.211257852	NA	NA	NA	NA	NA
Cz08g26200.t1	0.24387015	0.010608646	DLA3	Lipid Biosynthesis	NA	N/A	Manual or Ortholog Based Annotation
Cz04g17120.t1	0.243713128	0.098385261		NA	NA	PITH domain	Automated (eggnog emapper)
Cz10g03130.t1	0.24344971	0.293958971	ARP7	NA	NA	Belongs to the actin family	Automated (eggnog emapper)
Cz02g18120.t1	0.239882297	0.008995259		NA	NA	motif in proteasome subunits	Int-6
Cz04g12150.t1	0.239656869	0.012285899		NA	NA	FAD binding domain	Automated (eggnog emapper)
Cz05g25220.t1	0.232628349	0.000203734		NA	NA	3-phosphoinositide-dependent protein kinase activity	Automated (eggnog emapper)
Cz13g11250.t1	0.227811121	0.037032102		NA	NA	acid phosphatase activity	Automated (eggnog emapper)
Cz08g14120.t1	0.22693807	0.000197568		NA	NA	Endoplasmic reticulum vesicle transporter	Automated (eggnog emapper)
Cz06g03020.t1	0.22536488	0.017517984		NA	NA	Vitamin B6 photo-protection and homoeostasis	Automated (eggnog emapper)
Cz06g20130.t1	0.224358104	0.000582892		NA	NA	isoform X1	Automated (eggnog emapper)
Cz06g35240.t1	0.224105034	0.001551708		NA	NA	Belongs to the RuvB family	Automated (eggnog emapper)
Cz10g02170.t1	0.222383269	0.099574841	POLA2.1	NA	NA	DNA polymerase alpha subunit	Automated (eggnog emapper)
Cz15g21050.t1	0.218653547	0.004611355	ATS1.2	NA	NA	PUA-like domain	Automated (eggnog emapper)
Cz06g36180.t1	0.218577505	0.035576614		NA	NA	Associates with the EF-Tu.GDP complex and induces the exchange of GDP to GTP. It remains bound to the aminoacyl-tRNA.EF- Tu.GTP complex up to the GTP hydrolysis stage on the ribosome	Automated (eggnog emapper)
Cz10g27170.t1	0.217824583	0.026571389	QCR7	Respiration	Complex III	NA	Manual or Ortholog Based Annotation
Cz02g37210.t1	0.212642702	0.00442637		NA	NA	Serine/Threonine protein kinases	catalytic domain
Cz08g01130.t1	0.212356734	0.003889339		NA	NA	WD domain	G-beta repeat
Cz07g29110.t1	0.212109934	0.009199707		NA	NA	serine-type endopeptidase activity	Automated (eggnog emapper)
Cz04g22010.t1	0.211651005	0.121126851		NA	NA	WD repeat-containing protein	Automated (eggnog emapper)
Cz02g26240.t1	0.208591168	0.043952201	NA	NA	NA	NA	NA
Cz19g05170.t1	0.207674331	0.002605262		NA	NA	Enoyl-(Acyl carrier protein) reductase	Automated (eggnog emapper)
Cz13g19120.t1	0.206593728	0.040629407		NA	NA	WHEP-TRS domain	Automated (eggnog emapper)
Cz06g20040.t1	0.205877823	0.049635354	BCC2	Lipid Biosynthesis	NA	N/A	Manual or Ortholog Based Annotation
Cz05g37150.t1	0.205862011	0.004970022	BCOP	NA	NA	The coatomer is a cytosolic protein complex that binds to dilysine motifs and reversibly associates with Golgi non- clathrin-coated vesicles	which further mediate biosynthetic protein transport from the ER
Cz11g27130.t1	0.205283117	0.044627639		NA	NA	Histidyl-tRNA synthetase	Automated (eggnog emapper)
Cz02g29080.t1	0.203497152	0.006526343	NA	NA	NA	NA	NA
Cz03g00050.t2	0.198484823	0.006805563		NA	NA	SNF2 family N-terminal domain	Automated (eggnog emapper)
Cz15g08030.t1	0.198260023	0.076646149		NA	NA	Belongs to the mitochondrial carrier (TC 2.A.29) family	Automated (eggnog emapper)
Cz03g37100.t1	0.197032179	0.007544452		NA	NA	Enoyl-(Acyl carrier protein) reductase	Automated (eggnog emapper)
Cz08g09060.t1	0.19688859	0.009146274		NA	NA	glomerular visceral epithelial cell migration	Automated (eggnog emapper)
Cz10g22040.t1	0.196258379	0.015703871	SLY1	NA	NA	Belongs to the STXBP unc-18 SEC1 family	Automated (eggnog emapper)
Cz01g04215.t1	0.194404711	0.069048343	CUTC	NA	NA	copper ion homeostasis	Automated (eggnog emapper)
Cz09g24100.t1	0.194289152	0.000103668		NA	NA	26S proteasome regulatory	Automated (eggnog emapper)
Cz05g37130.t1	0.192886864	0.08900145	PAD1	NA	NA	The proteasome is a multicatalytic proteinase complex which is characterized by its ability to cleave peptides with Arg	Phe
Cz09g14010.t1	0.191639365	0.060750757		NA	NA	macromolecule localization	Automated (eggnog emapper)
Cz03g16280.t1	0.190738398	0.001104122		NA	NA	proteasome-mediated ubiquitin-dependent protein catabolic process	Automated (eggnog emapper)
Cz04g13240.t1	0.188796973	0.007475203		NA	NA	Isoprenylcysteine carboxyl methyltransferase (ICMT) family	Automated (eggnog emapper)
Cz01g22140.t1	0.187407519	0.086202962	SCCPDH	NA	NA	oxidoreductase activity	Automated (eggnog emapper)
Cz02g01150.t1	0.185207103	0.018049254		NA	NA	homoserine dehydrogenase	Automated (eggnog emapper)
Cz06g22020.t1	0.184695122	0.03817137		NA	NA	Glutathione S-transferase	C-terminal domain
Cz04g04030.t1	0.183011382	0.071477685		NA	NA	ADP-ribosylglycohydrolase	Automated (eggnog emapper)
Cz17g15200.t1	0.18185449	0.411969011		NA	NA	Four repeated domains in the Fasciclin I family of proteins	present in many other contexts.
Cz04g13270.t1	0.180409837	0.000869027	NA	NA	NA	NA	NA
Cz04g23030.t1	0.180319132	0.010653152		NA	NA	protein kinase activity	Automated (eggnog emapper)
Cz12g21080.t1	0.179084961	0.018990318		NA	NA	Proteasome/cyclosome repeat	Automated (eggnog emapper)
UNPLg00366.t1	0.179054023	0.020459637		NA	NA	U6 snRNA-associated Sm-like protein	Automated (eggnog emapper)
Cz14g00290.t1	0.178576031	0.054748631		NA	NA	Protein kinase domain	Automated (eggnog emapper)
Cz04g04140.t1	0.178108273	0.00259107		NA	NA	Beta-Casp domain	Automated (eggnog emapper)
Cz05g05040.t1	0.177571088	0.064801877		NA	NA	Protein tyrosine kinase	Automated (eggnog emapper)
Cz08g30100.t1	0.177527297	0.021981314	NA	NA	NA	NA	NA
Cz11g20160.t1	0.177336034	0.152309362	NA	NA	NA	NA	NA
Cz03g12010.t1	0.177331501	0.003972096	NA	NA	NA	NA	NA
Cz11g16090.t1	0.173451796	0.192186051		NA	NA	Quinone oxidoreductase	Automated (eggnog emapper)
Cz10g14310.t1	0.172039705	0.067098695		NA	NA	FAD dependent oxidoreductase	Automated (eggnog emapper)
Cz07g18215.t1	0.171615771	0.01859422		NA	NA	Belongs to the complex I LYR family	Automated (eggnog emapper)
Cz03g22150.t1	0.168963993	0.00360941		NA	NA	PFAM GCN5-related N-acetyltransferase	Automated (eggnog emapper)
Cz12g27040.t1	0.167295485	0.009068504	CCT2	NA	NA	assists the folding of proteins upon ATP hydrolysis	Automated (eggnog emapper)
Cz01g34270.t1	0.166784675	0.058174573		NA	NA	Phospholipase/Carboxylesterase	Automated (eggnog emapper)
Cz15g01220.t1	0.166074591	0.01241862		NA	NA	Armadillo repeat-containing protein	Automated (eggnog emapper)
Cz04g34160.t1	0.163550906	0.034936888		NA	NA	Belongs to the DEAD box helicase family	Automated (eggnog emapper)
Cz13g14100.t1	0.161646994	0.00630728		NA	NA	RINT-1 / TIP-1 family	Automated (eggnog emapper)
Cz01g10030.t1	0.159547211	0.347520624	NA	NA	NA	NA	NA
Cz03g02150.t1	0.158901947	0.011309224	IDI1	Chlorophyll Biosynthesis	NA	N/A	Manual or Ortholog Based Annotation
Cz03g29080.t1	0.158509853	0.060194129	SOS1.1	NA	NA	Sodium hydrogen exchanger	Automated (eggnog emapper)
Cz06g08130.t1	0.157851275	0.311183434	TPT	NA	NA	triose phospate translocator	Manual
Cz16g06120.t1	0.153820267	0.038621774		NA	NA	Belongs to the peptidase M16 family	Automated (eggnog emapper)
Cz18g08180.t1	0.150595875	0.040001689		NA	NA	Belongs to the nucleosome assembly protein (NAP) family	Automated (eggnog emapper)
Cz10g26180.t1	0.146998897	0.013254882	NA	NA	NA	NA	NA
Cz06g12020.t1	0.14608387	0.071501275	ACLB-1	NA	NA	Citrate synthase	C-terminal domain
Cz06g28210.t1	0.145756544	0.315778576		NA	NA	Essential subunit of the N-oligosaccharyl transferase (OST) complex which catalyzes the transfer of a high mannose oligosaccharide from a lipid-linked oligosaccharide donor to an asparagine residue within an Asn-X-Ser Thr consensus motif in nascent polypeptide chains	Automated (eggnog emapper)
Cz12g25040.t1	0.145337958	0.031239566		NA	NA	Belongs to the DEAD box helicase family	Automated (eggnog emapper)
Cz08g03210.t1	0.140839489	0.000802934	AMY4	NA	NA	Alpha-amylase C-terminal beta-sheet domain	Automated (eggnog emapper)
Cz03g21030.t1	0.140482899	0.049124303		NA	NA	Pyridoxal-phosphate dependent enzyme	Automated (eggnog emapper)
Cz16g08080.t1	0.136124171	0.413979269		NA	NA	Survival motor neuron (SMN) interacting protein 1 (SIP1)	Automated (eggnog emapper)
Cz09g12120.t1	0.135794792	0.320702464		NA	NA	Converts alpha-aldose to the beta-anomer	Automated (eggnog emapper)
Cz15g19100.t1	0.135141694	0.192181297		NA	NA	PAS domain	Automated (eggnog emapper)
Cz04g03150.t1	0.134119889	0.119916594	GPM1	NA	NA	Phosphoglucomutase	Manual
Cz01g00140.t1	0.133810819	0.077155798		NA	NA	Serine/threonine phosphatases	family 2C
Cz16g02090.t1	0.133105659	0.031914343	LPAAT1	Lipid Biosynthesis	NA	N/A	Manual or Ortholog Based Annotation
Cz01g09290.t1	0.130611042	0.147613279	RAB11.1	NA	NA	Rab subfamily of small GTPases	Automated (eggnog emapper)
Cz04g17160.t1	0.130207977	0.236585335		NA	NA	TMPIT-like protein	Automated (eggnog emapper)
Cz02g36110.t1	0.124603764	0.056916851	NA	NA	NA	NA	NA
Cz04g11170.t1	0.122597947	0.316210774		NA	NA	RmlD substrate binding domain	Automated (eggnog emapper)
Cz03g36160.t1	0.121316436	0.011624485		NA	NA	Component of the eukaryotic translation initiation factor 3 (eIF-3) complex	which is involved in protein synthesis of a specialized repertoire of mRNAs and
Cz02g01220.t1	0.119988826	0.008750187		NA	NA	RPR	Automated (eggnog emapper)
Cz07g04030.t1	0.119338504	0.010757056	FUM	TCA/GlyoxylateCycle	NA	Fumarase	Manual
Cz11g18260.t1	0.116662909	0.130896245	NA	NA	NA	NA	NA
UNPLg00119.t1	0.116195489	0.082561527		NA	NA	motif in proteasome subunits	Int-6
Cz18g04055.t1	0.114879989	0.529532911	NA	NA	NA	NA	NA
Cz06g34280.t1	0.111047436	0.014280888	STK32C	NA	NA	peptidyl-serine phosphorylation	Automated (eggnog emapper)
Cz03g14030.t1	0.110221695	0.112443781		NA	NA	Calponin homology domain	Automated (eggnog emapper)
Cz04g05140.t1	0.10733982	0.023825072	NAA16	NA	NA	NatA auxiliary	Automated (eggnog emapper)
Cz06g34330.t1	0.104048094	0.303885281		NA	NA	Small nuclear ribonucleoprotein	Automated (eggnog emapper)
Cz02g06070.t1	0.098080838	0.044458364		NA	NA	Hsp90 protein	Automated (eggnog emapper)
Cz19g00250.t1	0.095693013	0.179191468	DPE2	NA	NA	4-alpha-glucanotransferase	Automated (eggnog emapper)
Cz02g39080.t1	0.094129817	0.194772475	SIR	NA	NA	Sulfite reductase	Automated (eggnog emapper)
Cz07g16170.t1	0.093486505	0.065318523		NA	NA	Prolyl oligopeptidase	N-terminal beta-propeller domain
Cz11g09080.t1	0.092403011	0.014784906	NA	NA	NA	NA	NA
Cz03g31090.t1	0.088591611	0.185467938	yqeF.1	NA	NA	GDSL-like Lipase/Acylhydrolase	Automated (eggnog emapper)
Cz06g02180.t1	0.08663801	0.013701885		NA	NA	Sec7 domain	Automated (eggnog emapper)
Cz18g09050.t1	0.085924462	0.09988521	ASA7	Respiration	ATP synthase	NA	Manual or Ortholog Based Annotation
Cz07g27010.t1	0.08228755	0.478166682	NA	NA	NA	NA	NA
Cz06g01130.t1	0.079747869	0.118155304	GDH1.1	NA	NA	Belongs to the Glu Leu Phe Val dehydrogenases family	Automated (eggnog emapper)
Cz10g29010.t1	0.07268439	0.113751713		NA	NA	Glycogen recognition site of AMP-activated protein kinase	Automated (eggnog emapper)
Cz02g19175.t1	0.072238092	0.268090311		NA	NA	ATP-dependent Clp protease proteolytic subunit	Automated (eggnog emapper)
Cz01g14220.t1	0.071284964	0.156028327		NA	NA	Concanavalin A-like lectin/glucanases superfamily	Automated (eggnog emapper)
Cz05g28270.t1	0.070313341	0.62344089		NA	NA	Binds to actin and affects the structure of the cytoskeleton. At high concentrations	profilin prevents the polymerization of actin
Cz04g21240.t1	0.0690506	0.426974986	NA	NA	NA	NA	NA
Cz15g04040.t1	0.06717299	0.232899624	UTP18	NA	NA	U3 small nucleolar RNA-associated protein 18	Automated (eggnog emapper)
Cz12g23120.t1	0.063925785	0.142271992		NA	NA	Abscisic acid G-protein coupled receptor	Automated (eggnog emapper)
Cz06g12140.t1	0.057085188	0.112135908	NA	NA	NA	NA	NA
Cz15g03070.t1	0.055619455	0.174300029		NA	NA	Belongs to the glycosyl hydrolase 1 family	Automated (eggnog emapper)
Cz07g06230.t1	0.050566128	0.381095686		NA	NA	Protein tyrosine kinase	Automated (eggnog emapper)
Cz04g38225.t1	0.038708103	0.659091331	TIM13	NA	NA	Belongs to the small Tim family	Automated (eggnog emapper)
UNPLg00121.t1	0.035173798	0.515431406		NA	NA	FAD binding domain	Automated (eggnog emapper)
Cz08g03040.t1	0.03362221	0.342385034		NA	NA	Translation initiation factor SUI1	Automated (eggnog emapper)
Cz01g18110.t1	-0.040897771	0.361279963		NA	NA	PAP_fibrillin	Automated (eggnog emapper)
Cz13g16140.t1	-0.060854967	0.292879435	NA	NA	NA	NA	NA
Cz04g24240.t1	-0.062376854	0.154979847		NA	NA	RmlD substrate binding domain	Automated (eggnog emapper)
Cz19g04200.t1	-0.065657229	0.018937775		NA	NA	Zn-dependent metallo-hydrolase RNA specificity domain	Automated (eggnog emapper)
Cz09g30110.t1	-0.074752333	0.288564995		NA	NA	ABC transporter	Automated (eggnog emapper)
Cz08g03080.t1	-0.076862017	0.065070586		NA	NA	Belongs to the DEAD box helicase family	Automated (eggnog emapper)
Cz14g02150.t1	-0.101937668	0.486075245		NA	NA	Ion transport protein	Automated (eggnog emapper)
Cz04g01140.t1	-0.130790271	0.039833217		NA	NA	Protein TIC 62	chloroplastic
Cz08g26170.t1	-0.144489173	0.033793432	HPR	NA	NA	Belongs to the D-isomer specific 2-hydroxyacid dehydrogenase family	Automated (eggnog emapper)
Cz14g20110.t1	-0.146645986	0.185955778	NA	NA	NA	NA	NA
Cz14g13100.t1	-0.147760115	0.0235614		NA	NA	peptidase inhibitor activity	Automated (eggnog emapper)
Cz10g21010.t1	-0.156641073	0.099954515		NA	NA	RNA recognition motif	Automated (eggnog emapper)
Cz06g33180.t1	-0.184398438	0.031562457	NA	NA	NA	NA	NA
Cz14g05030.t1	-0.186509113	0.066938545		NA	NA	Microfibrillar-associated protein	Automated (eggnog emapper)
Cz01g23030.t1	-0.196259015	0.070082853	LHC1	LHC-PSI	NA	LHC Proteins Putatively Associated with PSI	Manual
Cz01g45110.t1	-0.202000461	0.151447104	NA	NA	NA	NA	NA
CzCPg01160.t1.v5.2.3	-0.213582044	0.005669281	ycf3	PSCpAssembly	NA	PSI Assembly Factor	Manual or Ortholog Based Annotation
Cz19g07130.t1	-0.217333677	0.147867584		NA	NA	Domain in cystathionine beta-synthase and other proteins.	Automated (eggnog emapper)
Cz06g14270.t1	-0.219119207	0.019849383		NA	NA	Required for 40S ribosome biogenesis. Involved in nucleolar processing of pre-18S ribosomal RNA and ribosome assembly	Automated (eggnog emapper)
Cz09g12190.t1	-0.220235986	0.022306562	HrBP1	NA	NA	plastid-lipid-associated protein 6	Automated (eggnog emapper)
Cz06g02030.t1	-0.228341657	0.009494445		NA	NA	DSHCT	Automated (eggnog emapper)
UNPLg00627.t1	-0.228876698	0.04840759	NA	NA	NA	NA	NA
Cz05g19080.t1	-0.233323846	0.001849979	NA	NA	NA	NA	NA
Cz19g10090.t1	-0.239470697	0.001526365		NA	NA	Belongs to the mitochondrial carrier (TC 2.A.29) family	Automated (eggnog emapper)
Cz05g34180.t1	-0.242934884	0.033664007	ATPD	Photosynthesis	cATP	NA	Manual or Ortholog Based Annotation
Cz01g32100.t1	-0.243598476	0.004408683	NA	NA	NA	NA	NA
Cz01g18210.t1	-0.24448622	0.001404871		NA	NA	DNA repair protein recA homolog 1	Automated (eggnog emapper)
Cz04g24260.t1	-0.246792614	0.000273278		NA	NA	Domain of unknown function (DUF1995)	Automated (eggnog emapper)
CzCPg00070.t1.v5.2.3	-0.255077083	0.020211402	rps3	NA	NA	Ribosomal protein S3	Manual
Cz01g42020.t1	-0.263439591	0.026742268	SBP1	CalvBenBash	NA	Sedoheptulose-1;7-Bisphosphatase	Manual or Ortholog Based Annotation
Cz04g33170.t1	-0.26565925	0.000545851	CS1	NA	NA	Chorismate synthase	Automated (eggnog emapper)
Cz02g30200.t2	-0.266717327	0.018818787	EFTS	NA	NA	Associates with the EF-Tu.GDP complex and induces the exchange of GDP to GTP. It remains bound to the aminoacyl-tRNA.EF- Tu.GTP complex up to the GTP hydrolysis stage on the ribosome	Automated (eggnog emapper)
Cz02g38250.t1	-0.26779295	0.028704588		NA	NA	Peptidyl-prolyl	Automated (eggnog emapper)
Cz06g09060.t1	-0.271534357	0.071042638		NA	NA	transcriptional corepressor	Automated (eggnog emapper)
Cz08g26190.t1	-0.2716506	0.005531131		NA	NA	Complex I intermediate-associated protein 30 (CIA30)	Automated (eggnog emapper)
Cz04g36060.t1	-0.273614504	0.206580994	NA	NA	NA	NA	NA
Cz06g27080.t1	-0.274878131	0.152166619	CYN.4	NA	NA	Catalyzes the reaction of cyanate with bicarbonate to produce ammonia and carbon dioxide	Automated (eggnog emapper)
Cz04g30240.t1	-0.291825258	0.005651293		NA	NA	ABC1 family	Automated (eggnog emapper)
Cz05g05190.t1	-0.299621544	0.000297382	THF1	PSCpAssembly	NA	Thylakoid Formation Factor	Manual or Ortholog Based Annotation
Cz05g18110.t1	-0.307131231	0.027081754	CP12-1	NA	NA	Calvin cycle protein	Automated (eggnog emapper)
Cz10g07160.t1	-0.308124937	0.00480671		NA	NA	Rab subfamily of small GTPases	Automated (eggnog emapper)
Cz13g06040.t1	-0.311798851	0.020217719		NA	NA	UV-endonuclease UvdE	Automated (eggnog emapper)
Cz06g03210.t1	-0.32169562	0.006979444		NA	NA	RmlD substrate binding domain	Automated (eggnog emapper)
Cz12g17040.t1	-0.323401398	0.007633876	NA	NA	NA	NA	NA
Cz02g32260.t1	-0.329743134	0.032111625	RPS23	NA	NA	Belongs to the universal ribosomal protein uS12 family	Automated (eggnog emapper)
Cz14g10140.t1	-0.33212118	0.068279028		NA	NA	Peptidase family M50	Automated (eggnog emapper)
UNPLg00271.t1	-0.333325183	0.004080345		NA	NA	Nucleolar GTP-binding protein 1 (NOG1)	Automated (eggnog emapper)
Cz08g23100.t1	-0.336007494	0.027582754	NA	NA	NA	NA	NA
Cz10g11070.t1	-0.338730295	0.008092246	PRPL28	NA	NA	Ribosomal L28 family	Automated (eggnog emapper)
CzCPg00310.t1.v5.2.3	-0.339052095	0.040024484	atpE	Photosynthesis	cATP	NA	Manual or Ortholog Based Annotation
Cz06g26170.t1	-0.342750055	0.050106794	NA	NA	NA	NA	NA
Cz03g24040.t1	-0.342800342	0.009319682	NA	NA	NA	NA	NA
Cz05g34110.t1	-0.355157031	0.011152723		NA	NA	Methyltransferase domain	Automated (eggnog emapper)
Cz03g30010.t1	-0.357722108	0.042333874		NA	NA	HAD-hyrolase-like	Automated (eggnog emapper)
Cz08g25150.t1	-0.358409492	0.076294811	NA	NA	NA	NA	NA
Cz01g18160.t1	-0.358608433	0.000903509		NA	NA	Golgi to ER traffic protein 4 homolog	Automated (eggnog emapper)
Cz11g04020.t1	-0.370121468	0.036303708		NA	NA	alanine aminotransferase	Automated (eggnog emapper)
Cz01g32070.t1	-0.380581002	0.023231394		NA	NA	Protein of unknown function (DUF1168)	Automated (eggnog emapper)
CzCPg01270.t1.v5.2.3	-0.398861278	0.000309708	rps4	NA	NA	Ribosomal protein S4	Manual
Cz03g02040.t1	-0.400012665	0.004826084	PRPL4	NA	NA	Ribosomal protein L4	Automated (eggnog emapper)
CzCPg01330.t1.v5.2.3	-0.404867544	0.001461213	rpl23	NA	NA	Ribosomal protein L23	Manual
Cz05g32280.t1	-0.410154909	0.085514155		NA	NA	NAD(P)H-binding	Automated (eggnog emapper)
Cz14g20140.t1	-0.417429147	0.07479902	NA	NA	NA	NA	NA
Cz01g18130.t1	-0.421092609	0.002853651	IPS1	Lipid Biosynthesis	NA	Inositol-3-Phosophate Synthase	Manual or Ortholog Based Annotation
Cz02g08190.t1	-0.421813675	0.014511744		NA	NA	histone peptidyl-prolyl isomerization	Automated (eggnog emapper)
Cz05g29250.t1	-0.421898002	0.001443459	NA	NA	NA	NA	NA
CzCPg00370.t1.v5.2.3	-0.437497931	0.000990419	rpl20	NA	NA	Ribosomal protein L20	Manual
Cz11g06090.t1	-0.43783936	0.001919647	PRPL15	NA	NA	Belongs to the universal ribosomal protein uL15 family	Automated (eggnog emapper)
CzCPg01310.t1.v5.2.3	-0.439314838	0.001564516	rps19	NA	NA	Ribosomal protein S19	Manual
Cz01g27200.t1	-0.447484287	0.051964776	NA	NA	NA	NA	NA
Cz02g05120.t1	-0.458582338	3.52E-05		NA	NA	NAD(P)H-binding	Automated (eggnog emapper)
Cz08g09200.t1	-0.465446964	0.015430267	RPL27.2	NA	NA	ribosomal protein	Automated (eggnog emapper)
CzCPg00440.t1.v5.2.3	-0.466897015	0.003587429	rps2	NA	NA	Ribosomal protein S2	Manual
Cz05g17210.t1	-0.467512578	0.028807376	NA	NA	NA	NA	NA
Cz17g08030.t1	-0.468338789	0.002979185	NA	NA	NA	NA	NA
Cz03g26240.t1	-0.469335606	0.032398683	LHCB4	Photosynthesis	PSII-MinorAntennae	NA	Manual or Ortholog Based Annotation
Cz03g23160.t1	-0.484469118	0.001472555	PRPL10	NA	NA	ribosomal protein	Automated (eggnog emapper)
Cz05g36060.t1	-0.486207045	0.011174227	RBD1	PSCpAssembly	NA	Chloroplast Rubredoxin	Manual or Ortholog Based Annotation
Cz03g06030.t1	-0.498891792	0.067732964	NA	NA	NA	NA	NA
Cz03g13190.t1	-0.500552017	0.00479497	PPD1	PSCpAssembly	NA	PsbP Domain Containing Proteins	Manual or Ortholog Based Annotation
Cz01g38040.t1	-0.501681043	0.006919159	NA	NA	NA	NA	NA
Cz02g02120.t1	-0.502449833	0.000244926	NA	NA	NA	NA	NA
Cz02g33170.t1	-0.50338636	0.015955734	CCB1	NA	NA	Cyt c-Type Biogenesis Factor	Manual
Cz01g30210.t1	-0.504339574	0.030276309	NA	NA	NA	NA	NA
Cz03g20090.t1	-0.505706844	0.000380495		NA	NA	Aldehyde dehydrogenase	Automated (eggnog emapper)
Cz04g04250.t1	-0.509291201	0.010187944		NA	NA	Uncharacterized conserved protein (DUF2358)	Automated (eggnog emapper)
Cz14g21040.t1	-0.5190488	0.070055543	NA	NA	NA	NA	NA
Cz10g11220.t1	-0.522918717	9.25E-05		NA	NA	Bacterial PH domain	Automated (eggnog emapper)
Cz15g17110.t1	-0.538619842	0.000380309	LHC7	LHC-PSI	NA	LHC Proteins Putatively Associated with PSI	Manual
Cz03g38110.t1	-0.544702666	0.054797713	NA	NA	NA	NA	NA
Cz16g12010.t1	-0.559661861	0.068717654		NA	NA	EF-hand domain pair	Automated (eggnog emapper)
Cz10g10160.t1	-0.561331891	0.001518026	LHC5	LHC-PSI	NA	LHC Proteins Putatively Associated with PSI	Manual
Cz05g29050.t1	-0.56495027	0.000214094	NA	NA	NA	NA	NA
Cz11g10100.t1	-0.566349865	0.000264101		NA	NA	L-galactose dehydrogenase	Automated (eggnog emapper)
Cz08g30240.t1	-0.578306445	0.005069555		NA	NA	Rhodanese Homology Domain	Automated (eggnog emapper)
UNPLg00451.t1	-0.579127008	0.041001515	ELIP.8	NA	NA	early light-induced protein	Automated (eggnog emapper)
Cz09g24260.t1	-0.586734251	0.000431787	NA	NA	NA	NA	NA
Cz09g16070.t1	-0.592495295	0.000101411	AMY1	NA	NA	alpha-amylase	Automated (eggnog emapper)
Cz02g14140.t1	-0.615665498	0.009312295	LHC8	LHC-PSI	NA	LHC Proteins Putatively Associated with PSI	Manual
UNPLg00445.t1	-0.617039003	0.000549094		NA	NA	NmrA-like family	Automated (eggnog emapper)
Cz06g26080.t1	-0.622594583	0.04019906	NA	NA	NA	NA	NA
Cz05g25180.t1	-0.625330238	0.0056768		NA	NA	AAA domain (dynein-related subfamily)	Automated (eggnog emapper)
Cz12g03260.t2	-0.62865963	0.011900154	CRTISO1	Carotenoid Biosynthesis	NA	Carotene Isomerase	Manual
Cz01g20260.t1	-0.64734307	0.001964343	LPA1B	PSCpAssembly	NA	Low PSII Accumulating	Manual or Ortholog Based Annotation
Cz02g38170.t1	-0.6474379	0.01798016		NA	NA	L-threonylcarbamoyladenylate synthase	Automated (eggnog emapper)
Cz13g14230.t1	-0.651732264	0.000191011	PRPL24	NA	NA	ribosomal protein L24	Automated (eggnog emapper)
Cz03g39140.t1	-0.652538206	0.000972625		NA	NA	KR domain	Automated (eggnog emapper)
Cz07g27090.t1	-0.660746776	0.012357897		NA	NA	Kazal type serine protease inhibitors	Automated (eggnog emapper)
Cz02g14250.t1	-0.662199165	0.017591636		NA	NA	Protein of unknown function (DUF1264)	Automated (eggnog emapper)
Cz04g32230.t1	-0.667682759	0.002894721		NA	NA	Ribosomal protein S16	Automated (eggnog emapper)
Cz03g01250.t1	-0.674933364	0.059193677	PSBS	NPQ	NA	Photosystem II Subunit S	Manual
Cz14g24160.t1	-0.692647185	0.059641869	NA	NA	NA	NA	NA
Cz01g44190.t1	-0.698516326	0.015434921		NA	NA	Oxidoreductase activity. It is involved in the biological process described with metabolic process	Automated (eggnog emapper)
Cz12g28110.t1	-0.701605166	3.89E-05		NA	NA	Belongs to the universal ribosomal protein uS5 family	Automated (eggnog emapper)
Cz16g19040.t1	-0.720459075	0.025873891	PSBO	Photosynthesis	PSII	NA	Manual or Ortholog Based Annotation
Cz09g28080.t1	-0.727010602	0.013565537		NA	NA	Peptidase family M48	Automated (eggnog emapper)
Cz06g22160.t1	-0.746604669	0.012243569		NA	NA	Caleosin related protein	Automated (eggnog emapper)
Cz14g11250.t1	-0.753208229	0.11651536	NA	NA	NA	NA	NA
Cz08g28060.t1	-0.753296386	0.001861293	NA	NA	NA	NA	NA
Cz03g15230.t1	-0.763631222	0.001039317	RCA1	CalvBenBash	NA	Rubisco Activase	Manual or Ortholog Based Annotation
Cz19g05230.t1	-0.768415006	0.011819209	NA	NA	NA	NA	NA
CzCPg00020.t1.v5.2.3	-0.771309656	8.77E-05	atpF	Photosynthesis	cATP	NA	Manual or Ortholog Based Annotation
Cz07g19040.t1	-0.7777297	0.017637426	NA	NA	NA	NA	NA
Cz09g09260.t1	-0.792842843	0.033034474	PRPL9	NA	NA	ribosomal protein L9	Automated (eggnog emapper)
Cz15g13170.t1	-0.796752043	0.018709569		NA	NA	SET domain	Automated (eggnog emapper)
Cz01g37110.t1	-0.82108043	0.000931212		NA	NA	TPM domain	Automated (eggnog emapper)
Cz17g13100.t1	-0.824498069	0.010059439	RBCS	CalvBenBash	NA	Rubisco Small Subunit	Manual or Ortholog Based Annotation
Cz08g19210.t1	-0.839068582	0.000788549	NA	NA	NA	NA	NA
Cz14g21260.t1	-0.839849245	0.004641634	PPD3	PSCpAssembly	NA	PsbP Domain Containing Proteins	Manual or Ortholog Based Annotation
Cz06g26230.t1	-0.841171624	0.001421373	NA	NA	NA	NA	NA
Cz02g03180.t1	-0.850794217	0.011602361		NA	NA	FAD dependent oxidoreductase	Automated (eggnog emapper)
Cz06g11010.t1	-0.878707191	0.001573655		NA	NA	NAD dependent epimerase/dehydratase family	Automated (eggnog emapper)
Cz13g04150.t1	-0.882498007	0.024404413	NA	NA	NA	NA	NA
Cz02g19040.t1	-0.890413635	6.10E-05	RPS13.1	NA	NA	Belongs to the universal ribosomal protein uS13 family	Automated (eggnog emapper)
Cz04g10120.t1	-0.914852565	0.024121756	NA	NA	NA	NA	NA
CzCPg00340.t1.v5.2.3	-0.922524324	0.003238698	rps11	NA	NA	Ribosomal protein S11	Manual
Cz03g35150.t1	-0.924419463	0.000461712	NA	NA	NA	NA	NA
Cz06g15230.t1	-0.93333169	0.031746315	FDH1.1	NA	NA	Catalyzes the NAD( )-dependent oxidation of formate to carbon dioxide. Involved in the cell stress response	Automated (eggnog emapper)
Cz14g24260.t1	-0.937629736	0.021752857	NA	NA	NA	NA	NA
Cz01g26180.t1	-0.959218038	0.001847167	PGP1	Lipid Biosynthesis	NA	Phosphatidylglycerophosphate Synthase	Manual or Ortholog Based Annotation
CzCPg01440.t1.v5.2.3	-0.972905766	0.002118244	rpl12	NA	NA	Ribosomal protein L12	Manual
Cz13g15210.t1	-0.9795253	0.000411771	NA	NA	NA	NA	NA
Cz01g46120.t1	-1.127196195	4.32E-05	NA	NA	NA	NA	NA
Cz16g05320.t1	-1.173296349	0.256166772		NA	NA	PDDEXK-like family of unknown function	Automated (eggnog emapper)
Cz07g19020.t1	-1.21319337	0.024558235	NA	NA	NA	NA	NA
CzCPg00360.t1.v5.2.3	-1.641314373	0.002074648	rbcL	CalvBenBash	NA	Rubisco Large Subunit	Manual or Ortholog Based Annotation
Cz02g37090.t1	-1.792881309	0.001682392	NA	NA	NA	NA	NA
