# Supplementary material for: Iron rescues glucose-mediated photosynthesis repression during lipid accumulation in the green alga Chromochloris zofingiensis
Source: Nat Commun. 2024 Jul 18;15:6046. doi: 10.1038/s41467-024-50170-x (PMC11258321; doi:10.1038/s41467-024-50170-x)
Supplement: Supplementary file 14 — Source Data [file 41467_2024_50170_MOESM14_ESM.zip › SourceData_Jeffers2024/Suppl_Fig7abc_sourcedata.csv]

#Source Data Supplementary Fig. 7a-c. HPLC absorbance chromatograms of strain * iron * Glc treatments. RT (retention time, not normalized), RT2 (normalized Retention Time (to plot chromatograms together); mA raw absorbance per RT; chlA calculated chlorophyll a concentration; ChlNormAborbance, chlorophyll a normalized absorbance. See the script "Trophic_State_Phenotype.Rmd" in the database https:/…
ID	strain	Fe	Glc	RT	RT2	mA	chla	ChlNormAbs
D901	hxk1-2	'-Fe'	'-Glc'	5.001	2.05	0.221729279	16.26157761	0.013635164
D901	hxk1-2	'-Fe'	'-Glc'	5.002666667	2.051666667	0.215053558	16.26157761	0.013224643
D901	hxk1-2	'-Fe'	'-Glc'	5.004333333	2.053333333	0.210285187	16.26157761	0.012931414
D901	hxk1-2	'-Fe'	'-Glc'	5.006	2.055	0.208854675	16.26157761	0.012843445
D901	hxk1-2	'-Fe'	'-Glc'	5.007666667	2.056666667	0.20647049	16.26157761	0.01269683
D901	hxk1-2	'-Fe'	'-Glc'	5.009333333	2.058333333	0.205516815	16.26157761	0.012638184
D901	hxk1-2	'-Fe'	'-Glc'	5.011	2.06	0.203609467	16.26157761	0.012520893
D901	hxk1-2	'-Fe'	'-Glc'	5.012666667	2.061666667	0.203132629	16.26157761	0.01249157
D901	hxk1-2	'-Fe'	'-Glc'	5.014333333	2.063333333	0.205516815	16.26157761	0.012638184
D901	hxk1-2	'-Fe'	'-Glc'	5.016	2.065	0.20980835	16.26157761	0.012902091
D901	hxk1-2	'-Fe'	'-Glc'	5.017666667	2.066666667	0.21314621	16.26157761	0.013107351
D901	hxk1-2	'-Fe'	'-Glc'	5.019333333	2.068333333	0.21982193	16.26157761	0.013517872
D901	hxk1-2	'-Fe'	'-Glc'	5.021	2.07	0.227451324	16.26157761	0.013987039
D901	hxk1-2	'-Fe'	'-Glc'	5.022666667	2.071666667	0.236988068	16.26157761	0.014573498
D901	hxk1-2	'-Fe'	'-Glc'	5.024333333	2.073333333	0.247001648	16.26157761	0.01518928
D901	hxk1-2	'-Fe'	'-Glc'	5.026	2.075	0.250339508	16.26157761	0.01539454
D901	hxk1-2	'-Fe'	'-Glc'	5.027666667	2.076666667	0.252246857	16.26157761	0.015511832
D901	hxk1-2	'-Fe'	'-Glc'	5.029333333	2.078333333	0.248432159	16.26157761	0.015277248
D901	hxk1-2	'-Fe'	'-Glc'	5.031	2.08	0.244140625	16.26157761	0.015013342
D901	hxk1-2	'-Fe'	'-Glc'	5.032666667	2.081666667	0.236034393	16.26157761	0.014514852
D901	hxk1-2	'-Fe'	'-Glc'	5.034333333	2.083333333	0.224113464	16.26157761	0.013781779
D901	hxk1-2	'-Fe'	'-Glc'	5.036	2.085	0.21648407	16.26157761	0.013312612
D901	hxk1-2	'-Fe'	'-Glc'	5.037666667	2.086666667	0.21314621	16.26157761	0.013107351
D901	hxk1-2	'-Fe'	'-Glc'	5.039333333	2.088333333	0.214099884	16.26157761	0.013165997
D901	hxk1-2	'-Fe'	'-Glc'	5.041	2.09	0.213623047	16.26157761	0.013136674
D901	hxk1-2	'-Fe'	'-Glc'	5.042666667	2.091666667	0.212669373	16.26157761	0.013078028
D901	hxk1-2	'-Fe'	'-Glc'	5.044333333	2.093333333	0.214099884	16.26157761	0.013165997
D901	hxk1-2	'-Fe'	'-Glc'	5.046	2.095	0.213623047	16.26157761	0.013136674
D901	hxk1-2	'-Fe'	'-Glc'	5.047666667	2.096666667	0.210285187	16.26157761	0.012931414
D901	hxk1-2	'-Fe'	'-Glc'	5.049333333	2.098333333	0.207901001	16.26157761	0.012784799
D901	hxk1-2	'-Fe'	'-Glc'	5.051	2.1	0.210285187	16.26157761	0.012931414
D901	hxk1-2	'-Fe'	'-Glc'	5.052666667	2.101666667	0.211238861	16.26157761	0.01299006
D901	hxk1-2	'-Fe'	'-Glc'	5.054333333	2.103333333	0.21648407	16.26157761	0.013312612
D901	hxk1-2	'-Fe'	'-Glc'	5.056	2.105	0.220298767	16.26157761	0.013547195
D901	hxk1-2	'-Fe'	'-Glc'	5.057666667	2.106666667	0.225067139	16.26157761	0.013840425
D901	hxk1-2	'-Fe'	'-Glc'	5.059333333	2.108333333	0.227451324	16.26157761	0.013987039
D901	hxk1-2	'-Fe'	'-Glc'	5.061	2.11	0.225543976	16.26157761	0.013869748
D901	hxk1-2	'-Fe'	'-Glc'	5.062666667	2.111666667	0.224590302	16.26157761	0.013811102
D901	hxk1-2	'-Fe'	'-Glc'	5.064333333	2.113333333	0.218868256	16.26157761	0.013459226
D901	hxk1-2	'-Fe'	'-Glc'	5.066	2.115	0.216960907	16.26157761	0.013341935
D901	hxk1-2	'-Fe'	'-Glc'	5.067666667	2.116666667	0.213623047	16.26157761	0.013136674
D901	hxk1-2	'-Fe'	'-Glc'	5.069333333	2.118333333	0.206947327	16.26157761	0.012726153
D901	hxk1-2	'-Fe'	'-Glc'	5.071	2.12	0.202178955	16.26157761	0.012432924
D901	hxk1-2	'-Fe'	'-Glc'	5.072666667	2.121666667	0.199317932	16.26157761	0.012256986
D901	hxk1-2	'-Fe'	'-Glc'	5.074333333	2.123333333	0.205993652	16.26157761	0.012667507
D901	hxk1-2	'-Fe'	'-Glc'	5.076	2.125	0.211238861	16.26157761	0.01299006
D901	hxk1-2	'-Fe'	'-Glc'	5.077666667	2.126666667	0.212669373	16.26157761	0.013078028
D901	hxk1-2	'-Fe'	'-Glc'	5.079333333	2.128333333	0.212669373	16.26157761	0.013078028
D901	hxk1-2	'-Fe'	'-Glc'	5.081	2.13	0.211715698	16.26157761	0.013019382
D901	hxk1-2	'-Fe'	'-Glc'	5.082666667	2.131666667	0.214099884	16.26157761	0.013165997
D901	hxk1-2	'-Fe'	'-Glc'	5.084333333	2.133333333	0.214576721	16.26157761	0.01319532
D901	hxk1-2	'-Fe'	'-Glc'	5.086	2.135	0.214099884	16.26157761	0.013165997
D901	hxk1-2	'-Fe'	'-Glc'	5.087666667	2.136666667	0.21314621	16.26157761	0.013107351
D901	hxk1-2	'-Fe'	'-Glc'	5.089333333	2.138333333	0.212192535	16.26157761	0.013048705
D901	hxk1-2	'-Fe'	'-Glc'	5.091	2.14	0.210762024	16.26157761	0.012960737
D901	hxk1-2	'-Fe'	'-Glc'	5.092666667	2.141666667	0.20647049	16.26157761	0.01269683
D901	hxk1-2	'-Fe'	'-Glc'	5.094333333	2.143333333	0.198364258	16.26157761	0.01219834
D901	hxk1-2	'-Fe'	'-Glc'	5.096	2.145	0.190258026	16.26157761	0.01169985
D901	hxk1-2	'-Fe'	'-Glc'	5.097666667	2.146666667	0.186920166	16.26157761	0.01149459
D901	hxk1-2	'-Fe'	'-Glc'	5.099333333	2.148333333	0.193595886	16.26157761	0.011905111
D901	hxk1-2	'-Fe'	'-Glc'	5.101	2.15	0.199794769	16.26157761	0.012286309
D901	hxk1-2	'-Fe'	'-Glc'	5.102666667	2.151666667	0.202178955	16.26157761	0.012432924
D901	hxk1-2	'-Fe'	'-Glc'	5.104333333	2.153333333	0.202178955	16.26157761	0.012432924
D901	hxk1-2	'-Fe'	'-Glc'	5.106	2.155	0.204563141	16.26157761	0.012579538
D901	hxk1-2	'-Fe'	'-Glc'	5.107666667	2.156666667	0.206947327	16.26157761	0.012726153
D901	hxk1-2	'-Fe'	'-Glc'	5.109333333	2.158333333	0.203132629	16.26157761	0.01249157
D901	hxk1-2	'-Fe'	'-Glc'	5.111	2.16	0.195026398	16.26157761	0.01199308
D901	hxk1-2	'-Fe'	'-Glc'	5.112666667	2.161666667	0.18787384	16.26157761	0.011553236
D901	hxk1-2	'-Fe'	'-Glc'	5.114333333	2.163333333	0.180244446	16.26157761	0.011084069
D901	hxk1-2	'-Fe'	'-Glc'	5.116	2.165	0.173091888	16.26157761	0.010644225
D901	hxk1-2	'-Fe'	'-Glc'	5.117666667	2.166666667	0.165939331	16.26157761	0.010204381
D901	hxk1-2	'-Fe'	'-Glc'	5.119333333	2.168333333	0.160694122	16.26157761	0.009881829
D901	hxk1-2	'-Fe'	'-Glc'	5.121	2.17	0.163555145	16.26157761	0.010057766
D901	hxk1-2	'-Fe'	'-Glc'	5.122666667	2.171666667	0.168800354	16.26157761	0.010380318
D901	hxk1-2	'-Fe'	'-Glc'	5.124333333	2.173333333	0.173568726	16.26157761	0.010673548
D901	hxk1-2	'-Fe'	'-Glc'	5.126	2.175	0.178813934	16.26157761	0.0109961
D901	hxk1-2	'-Fe'	'-Glc'	5.127666667	2.176666667	0.18119812	16.26157761	0.011142715
D901	hxk1-2	'-Fe'	'-Glc'	5.129333333	2.178333333	0.180721283	16.26157761	0.011113392
D901	hxk1-2	'-Fe'	'-Glc'	5.131	2.18	0.177383423	16.26157761	0.010908131
D901	hxk1-2	'-Fe'	'-Glc'	5.132666667	2.181666667	0.17786026	16.26157761	0.010937454
D901	hxk1-2	'-Fe'	'-Glc'	5.134333333	2.183333333	0.17786026	16.26157761	0.010937454
D901	hxk1-2	'-Fe'	'-Glc'	5.136	2.185	0.178813934	16.26157761	0.0109961
D901	hxk1-2	'-Fe'	'-Glc'	5.137666667	2.186666667	0.18119812	16.26157761	0.011142715
D901	hxk1-2	'-Fe'	'-Glc'	5.139333333	2.188333333	0.183582306	16.26157761	0.011289329
D901	hxk1-2	'-Fe'	'-Glc'	5.141	2.19	0.184059143	16.26157761	0.011318652
D901	hxk1-2	'-Fe'	'-Glc'	5.142666667	2.191666667	0.185012817	16.26157761	0.011377298
D901	hxk1-2	'-Fe'	'-Glc'	5.144333333	2.193333333	0.187397003	16.26157761	0.011523913
D901	hxk1-2	'-Fe'	'-Glc'	5.146	2.195	0.18119812	16.26157761	0.011142715
D901	hxk1-2	'-Fe'	'-Glc'	5.147666667	2.196666667	0.173568726	16.26157761	0.010673548
D901	hxk1-2	'-Fe'	'-Glc'	5.149333333	2.198333333	0.172138214	16.26157761	0.010585579
D901	hxk1-2	'-Fe'	'-Glc'	5.151	2.2	0.177383423	16.26157761	0.010908131
D901	hxk1-2	'-Fe'	'-Glc'	5.152666667	2.201666667	0.178813934	16.26157761	0.0109961
D901	hxk1-2	'-Fe'	'-Glc'	5.154333333	2.203333333	0.18119812	16.26157761	0.011142715
D901	hxk1-2	'-Fe'	'-Glc'	5.156	2.205	0.192165375	16.26157761	0.011817142
D901	hxk1-2	'-Fe'	'-Glc'	5.157666667	2.206666667	0.201225281	16.26157761	0.012374278
D901	hxk1-2	'-Fe'	'-Glc'	5.159333333	2.208333333	0.203132629	16.26157761	0.01249157
D901	hxk1-2	'-Fe'	'-Glc'	5.161	2.21	0.200271606	16.26157761	0.012315632
D901	hxk1-2	'-Fe'	'-Glc'	5.162666667	2.211666667	0.195026398	16.26157761	0.01199308
D901	hxk1-2	'-Fe'	'-Glc'	5.164333333	2.213333333	0.188827515	16.26157761	0.011611882
D901	hxk1-2	'-Fe'	'-Glc'	5.166	2.215	0.18119812	16.26157761	0.011142715
D901	hxk1-2	'-Fe'	'-Glc'	5.167666667	2.216666667	0.178813934	16.26157761	0.0109961
D901	hxk1-2	'-Fe'	'-Glc'	5.169333333	2.218333333	0.175952911	16.26157761	0.010820162
D901	hxk1-2	'-Fe'	'-Glc'	5.171	2.22	0.1745224	16.26157761	0.010732194
D901	hxk1-2	'-Fe'	'-Glc'	5.172666667	2.221666667	0.177383423	16.26157761	0.010908131
D901	hxk1-2	'-Fe'	'-Glc'	5.174333333	2.223333333	0.180244446	16.26157761	0.011084069
D901	hxk1-2	'-Fe'	'-Glc'	5.176	2.225	0.18119812	16.26157761	0.011142715
D901	hxk1-2	'-Fe'	'-Glc'	5.177666667	2.226666667	0.181674957	16.26157761	0.011172038
D901	hxk1-2	'-Fe'	'-Glc'	5.179333333	2.228333333	0.185012817	16.26157761	0.011377298
D901	hxk1-2	'-Fe'	'-Glc'	5.181	2.23	0.18453598	16.26157761	0.011347975
D901	hxk1-2	'-Fe'	'-Glc'	5.182666667	2.231666667	0.183582306	16.26157761	0.011289329
D901	hxk1-2	'-Fe'	'-Glc'	5.184333333	2.233333333	0.183105469	16.26157761	0.011260006
D901	hxk1-2	'-Fe'	'-Glc'	5.186	2.235	0.182628632	16.26157761	0.011230684
D901	hxk1-2	'-Fe'	'-Glc'	5.187666667	2.236666667	0.182151794	16.26157761	0.011201361
D901	hxk1-2	'-Fe'	'-Glc'	5.189333333	2.238333333	0.184059143	16.26157761	0.011318652
D901	hxk1-2	'-Fe'	'-Glc'	5.191	2.24	0.189304352	16.26157761	0.011641205
D901	hxk1-2	'-Fe'	'-Glc'	5.192666667	2.241666667	0.1912117	16.26157761	0.011758496
D901	hxk1-2	'-Fe'	'-Glc'	5.194333333	2.243333333	0.193119049	16.26157761	0.011875788
D901	hxk1-2	'-Fe'	'-Glc'	5.196	2.245	0.197887421	16.26157761	0.012169017
D901	hxk1-2	'-Fe'	'-Glc'	5.197666667	2.246666667	0.200271606	16.26157761	0.012315632
D901	hxk1-2	'-Fe'	'-Glc'	5.199333333	2.248333333	0.197410583	16.26157761	0.012139694
D901	hxk1-2	'-Fe'	'-Glc'	5.201	2.25	0.192642212	16.26157761	0.011846465
D901	hxk1-2	'-Fe'	'-Glc'	5.202666667	2.251666667	0.1912117	16.26157761	0.011758496
D901	hxk1-2	'-Fe'	'-Glc'	5.204333333	2.253333333	0.188827515	16.26157761	0.011611882
D901	hxk1-2	'-Fe'	'-Glc'	5.206	2.255	0.185489655	16.26157761	0.011406621
D901	hxk1-2	'-Fe'	'-Glc'	5.207666667	2.256666667	0.179290771	16.26157761	0.011025423
D901	hxk1-2	'-Fe'	'-Glc'	5.209333333	2.258333333	0.178813934	16.26157761	0.0109961
D901	hxk1-2	'-Fe'	'-Glc'	5.211	2.26	0.175952911	16.26157761	0.010820162
D901	hxk1-2	'-Fe'	'-Glc'	5.212666667	2.261666667	0.173091888	16.26157761	0.010644225
D901	hxk1-2	'-Fe'	'-Glc'	5.214333333	2.263333333	0.173091888	16.26157761	0.010644225
D901	hxk1-2	'-Fe'	'-Glc'	5.216	2.265	0.176906586	16.26157761	0.010878808
D901	hxk1-2	'-Fe'	'-Glc'	5.217666667	2.266666667	0.185012817	16.26157761	0.011377298
D901	hxk1-2	'-Fe'	'-Glc'	5.219333333	2.268333333	0.189304352	16.26157761	0.011641205
D901	hxk1-2	'-Fe'	'-Glc'	5.221	2.27	0.192165375	16.26157761	0.011817142
D901	hxk1-2	'-Fe'	'-Glc'	5.222666667	2.271666667	0.190734863	16.26157761	0.011729173
D901	hxk1-2	'-Fe'	'-Glc'	5.224333333	2.273333333	0.190258026	16.26157761	0.01169985
D901	hxk1-2	'-Fe'	'-Glc'	5.226	2.275	0.188350677	16.26157761	0.011582559
D901	hxk1-2	'-Fe'	'-Glc'	5.227666667	2.276666667	0.187397003	16.26157761	0.011523913
D901	hxk1-2	'-Fe'	'-Glc'	5.229333333	2.278333333	0.186920166	16.26157761	0.01149459
D901	hxk1-2	'-Fe'	'-Glc'	5.231	2.28	0.189304352	16.26157761	0.011641205
D901	hxk1-2	'-Fe'	'-Glc'	5.232666667	2.281666667	0.196933746	16.26157761	0.012110372
D901	hxk1-2	'-Fe'	'-Glc'	5.234333333	2.283333333	0.200271606	16.26157761	0.012315632
D901	hxk1-2	'-Fe'	'-Glc'	5.236	2.285	0.199317932	16.26157761	0.012256986
D901	hxk1-2	'-Fe'	'-Glc'	5.237666667	2.286666667	0.197410583	16.26157761	0.012139694
D901	hxk1-2	'-Fe'	'-Glc'	5.239333333	2.288333333	0.195980072	16.26157761	0.012051726
D901	hxk1-2	'-Fe'	'-Glc'	5.241	2.29	0.190258026	16.26157761	0.01169985
D901	hxk1-2	'-Fe'	'-Glc'	5.242666667	2.291666667	0.185012817	16.26157761	0.011377298
D901	hxk1-2	'-Fe'	'-Glc'	5.244333333	2.293333333	0.182151794	16.26157761	0.011201361
D901	hxk1-2	'-Fe'	'-Glc'	5.246	2.295	0.183582306	16.26157761	0.011289329
D901	hxk1-2	'-Fe'	'-Glc'	5.247666667	2.296666667	0.185012817	16.26157761	0.011377298
D901	hxk1-2	'-Fe'	'-Glc'	5.249333333	2.298333333	0.188827515	16.26157761	0.011611882
D901	hxk1-2	'-Fe'	'-Glc'	5.251	2.3	0.193595886	16.26157761	0.011905111
D901	hxk1-2	'-Fe'	'-Glc'	5.252666667	2.301666667	0.194072723	16.26157761	0.011934434
D901	hxk1-2	'-Fe'	'-Glc'	5.254333333	2.303333333	0.194072723	16.26157761	0.011934434
D901	hxk1-2	'-Fe'	'-Glc'	5.256	2.305	0.193595886	16.26157761	0.011905111
D901	hxk1-2	'-Fe'	'-Glc'	5.257666667	2.306666667	0.192642212	16.26157761	0.011846465
D901	hxk1-2	'-Fe'	'-Glc'	5.259333333	2.308333333	0.189781189	16.26157761	0.011670528
D901	hxk1-2	'-Fe'	'-Glc'	5.261	2.31	0.18787384	16.26157761	0.011553236
D901	hxk1-2	'-Fe'	'-Glc'	5.262666667	2.311666667	0.183105469	16.26157761	0.011260006
D901	hxk1-2	'-Fe'	'-Glc'	5.264333333	2.313333333	0.180721283	16.26157761	0.011113392
D901	hxk1-2	'-Fe'	'-Glc'	5.266	2.315	0.179290771	16.26157761	0.011025423
D901	hxk1-2	'-Fe'	'-Glc'	5.267666667	2.316666667	0.178813934	16.26157761	0.0109961
D901	hxk1-2	'-Fe'	'-Glc'	5.269333333	2.318333333	0.176429749	16.26157761	0.010849485
D901	hxk1-2	'-Fe'	'-Glc'	5.271	2.32	0.173091888	16.26157761	0.010644225
D901	hxk1-2	'-Fe'	'-Glc'	5.272666667	2.321666667	0.174045563	16.26157761	0.010702871
D901	hxk1-2	'-Fe'	'-Glc'	5.274333333	2.323333333	0.174999237	16.26157761	0.010761517
D901	hxk1-2	'-Fe'	'-Glc'	5.276	2.325	0.173568726	16.26157761	0.010673548
D901	hxk1-2	'-Fe'	'-Glc'	5.277666667	2.326666667	0.172138214	16.26157761	0.010585579
D901	hxk1-2	'-Fe'	'-Glc'	5.279333333	2.328333333	0.173091888	16.26157761	0.010644225
D901	hxk1-2	'-Fe'	'-Glc'	5.281	2.33	0.173091888	16.26157761	0.010644225
D901	hxk1-2	'-Fe'	'-Glc'	5.282666667	2.331666667	0.172138214	16.26157761	0.010585579
D901	hxk1-2	'-Fe'	'-Glc'	5.284333333	2.333333333	0.169277191	16.26157761	0.010409641
D901	hxk1-2	'-Fe'	'-Glc'	5.286	2.335	0.168323517	16.26157761	0.010350996
D901	hxk1-2	'-Fe'	'-Glc'	5.287666667	2.336666667	0.168323517	16.26157761	0.010350996
D901	hxk1-2	'-Fe'	'-Glc'	5.289333333	2.338333333	0.165462494	16.26157761	0.010175058
D901	hxk1-2	'-Fe'	'-Glc'	5.291	2.34	0.168800354	16.26157761	0.010380318
D901	hxk1-2	'-Fe'	'-Glc'	5.292666667	2.341666667	0.172615051	16.26157761	0.010614902
D901	hxk1-2	'-Fe'	'-Glc'	5.294333333	2.343333333	0.174045563	16.26157761	0.010702871
D901	hxk1-2	'-Fe'	'-Glc'	5.296	2.345	0.1745224	16.26157761	0.010732194
D901	hxk1-2	'-Fe'	'-Glc'	5.297666667	2.346666667	0.173091888	16.26157761	0.010644225
D901	hxk1-2	'-Fe'	'-Glc'	5.299333333	2.348333333	0.174999237	16.26157761	0.010761517
D901	hxk1-2	'-Fe'	'-Glc'	5.301	2.35	0.1745224	16.26157761	0.010732194
D901	hxk1-2	'-Fe'	'-Glc'	5.302666667	2.351666667	0.176429749	16.26157761	0.010849485
D901	hxk1-2	'-Fe'	'-Glc'	5.304333333	2.353333333	0.182151794	16.26157761	0.011201361
D901	hxk1-2	'-Fe'	'-Glc'	5.306	2.355	0.187397003	16.26157761	0.011523913
D901	hxk1-2	'-Fe'	'-Glc'	5.307666667	2.356666667	0.188350677	16.26157761	0.011582559
D901	hxk1-2	'-Fe'	'-Glc'	5.309333333	2.358333333	0.189781189	16.26157761	0.011670528
D901	hxk1-2	'-Fe'	'-Glc'	5.311	2.36	0.192642212	16.26157761	0.011846465
D901	hxk1-2	'-Fe'	'-Glc'	5.312666667	2.361666667	0.190734863	16.26157761	0.011729173
D901	hxk1-2	'-Fe'	'-Glc'	5.314333333	2.363333333	0.185012817	16.26157761	0.011377298
D901	hxk1-2	'-Fe'	'-Glc'	5.316	2.365	0.183582306	16.26157761	0.011289329
D901	hxk1-2	'-Fe'	'-Glc'	5.317666667	2.366666667	0.188350677	16.26157761	0.011582559
D901	hxk1-2	'-Fe'	'-Glc'	5.319333333	2.368333333	0.188827515	16.26157761	0.011611882
D901	hxk1-2	'-Fe'	'-Glc'	5.321	2.37	0.185489655	16.26157761	0.011406621
D901	hxk1-2	'-Fe'	'-Glc'	5.322666667	2.371666667	0.182151794	16.26157761	0.011201361
D901	hxk1-2	'-Fe'	'-Glc'	5.324333333	2.373333333	0.18453598	16.26157761	0.011347975
D901	hxk1-2	'-Fe'	'-Glc'	5.326	2.375	0.182151794	16.26157761	0.011201361
D901	hxk1-2	'-Fe'	'-Glc'	5.327666667	2.376666667	0.174045563	16.26157761	0.010702871
D901	hxk1-2	'-Fe'	'-Glc'	5.329333333	2.378333333	0.166893005	16.26157761	0.010263027
D901	hxk1-2	'-Fe'	'-Glc'	5.331	2.38	0.166893005	16.26157761	0.010263027
D901	hxk1-2	'-Fe'	'-Glc'	5.332666667	2.381666667	0.16784668	16.26157761	0.010321673
D901	hxk1-2	'-Fe'	'-Glc'	5.334333333	2.383333333	0.165462494	16.26157761	0.010175058
D901	hxk1-2	'-Fe'	'-Glc'	5.336	2.385	0.164031982	16.26157761	0.010087089
D901	hxk1-2	'-Fe'	'-Glc'	5.337666667	2.386666667	0.168323517	16.26157761	0.010350996
D901	hxk1-2	'-Fe'	'-Glc'	5.339333333	2.388333333	0.1745224	16.26157761	0.010732194
D901	hxk1-2	'-Fe'	'-Glc'	5.341	2.39	0.17786026	16.26157761	0.010937454
D901	hxk1-2	'-Fe'	'-Glc'	5.342666667	2.391666667	0.18119812	16.26157761	0.011142715
D901	hxk1-2	'-Fe'	'-Glc'	5.344333333	2.393333333	0.186920166	16.26157761	0.01149459
D901	hxk1-2	'-Fe'	'-Glc'	5.346	2.395	0.191688538	16.26157761	0.011787819
D901	hxk1-2	'-Fe'	'-Glc'	5.347666667	2.396666667	0.193595886	16.26157761	0.011905111
D901	hxk1-2	'-Fe'	'-Glc'	5.349333333	2.398333333	0.194549561	16.26157761	0.011963757
D901	hxk1-2	'-Fe'	'-Glc'	5.351	2.4	0.189304352	16.26157761	0.011641205
D901	hxk1-2	'-Fe'	'-Glc'	5.352666667	2.401666667	0.185012817	16.26157761	0.011377298
D901	hxk1-2	'-Fe'	'-Glc'	5.354333333	2.403333333	0.180244446	16.26157761	0.011084069
D901	hxk1-2	'-Fe'	'-Glc'	5.356	2.405	0.180244446	16.26157761	0.011084069
D901	hxk1-2	'-Fe'	'-Glc'	5.357666667	2.406666667	0.176906586	16.26157761	0.010878808
D901	hxk1-2	'-Fe'	'-Glc'	5.359333333	2.408333333	0.1745224	16.26157761	0.010732194
D901	hxk1-2	'-Fe'	'-Glc'	5.361	2.41	0.178813934	16.26157761	0.0109961
D901	hxk1-2	'-Fe'	'-Glc'	5.362666667	2.411666667	0.185489655	16.26157761	0.011406621
D901	hxk1-2	'-Fe'	'-Glc'	5.364333333	2.413333333	0.188827515	16.26157761	0.011611882
D901	hxk1-2	'-Fe'	'-Glc'	5.366	2.415	0.180244446	16.26157761	0.011084069
D901	hxk1-2	'-Fe'	'-Glc'	5.367666667	2.416666667	0.179767609	16.26157761	0.011054746
D901	hxk1-2	'-Fe'	'-Glc'	5.369333333	2.418333333	0.180244446	16.26157761	0.011084069
D901	hxk1-2	'-Fe'	'-Glc'	5.371	2.42	0.181674957	16.26157761	0.011172038
D901	hxk1-2	'-Fe'	'-Glc'	5.372666667	2.421666667	0.180244446	16.26157761	0.011084069
D901	hxk1-2	'-Fe'	'-Glc'	5.374333333	2.423333333	0.183105469	16.26157761	0.011260006
D901	hxk1-2	'-Fe'	'-Glc'	5.376	2.425	0.188350677	16.26157761	0.011582559
D901	hxk1-2	'-Fe'	'-Glc'	5.377666667	2.426666667	0.190734863	16.26157761	0.011729173
D901	hxk1-2	'-Fe'	'-Glc'	5.379333333	2.428333333	0.18787384	16.26157761	0.011553236
D901	hxk1-2	'-Fe'	'-Glc'	5.381	2.43	0.181674957	16.26157761	0.011172038
D901	hxk1-2	'-Fe'	'-Glc'	5.382666667	2.431666667	0.176429749	16.26157761	0.010849485
D901	hxk1-2	'-Fe'	'-Glc'	5.384333333	2.433333333	0.171661377	16.26157761	0.010556256
D901	hxk1-2	'-Fe'	'-Glc'	5.386	2.435	0.169754028	16.26157761	0.010438964
D901	hxk1-2	'-Fe'	'-Glc'	5.387666667	2.436666667	0.165939331	16.26157761	0.010204381
D901	hxk1-2	'-Fe'	'-Glc'	5.389333333	2.438333333	0.16450882	16.26157761	0.010116412
D901	hxk1-2	'-Fe'	'-Glc'	5.391	2.44	0.163555145	16.26157761	0.010057766
D901	hxk1-2	'-Fe'	'-Glc'	5.392666667	2.441666667	0.164985657	16.26157761	0.010145735
D901	hxk1-2	'-Fe'	'-Glc'	5.394333333	2.443333333	0.168800354	16.26157761	0.010380318
D901	hxk1-2	'-Fe'	'-Glc'	5.396	2.445	0.173568726	16.26157761	0.010673548
D901	hxk1-2	'-Fe'	'-Glc'	5.397666667	2.446666667	0.179767609	16.26157761	0.011054746
D901	hxk1-2	'-Fe'	'-Glc'	5.399333333	2.448333333	0.18787384	16.26157761	0.011553236
D901	hxk1-2	'-Fe'	'-Glc'	5.401	2.45	0.194072723	16.26157761	0.011934434
D901	hxk1-2	'-Fe'	'-Glc'	5.402666667	2.451666667	0.197410583	16.26157761	0.012139694
D901	hxk1-2	'-Fe'	'-Glc'	5.404333333	2.453333333	0.195503235	16.26157761	0.012022403
D901	hxk1-2	'-Fe'	'-Glc'	5.406	2.455	0.195026398	16.26157761	0.01199308
D901	hxk1-2	'-Fe'	'-Glc'	5.407666667	2.456666667	0.194072723	16.26157761	0.011934434
D901	hxk1-2	'-Fe'	'-Glc'	5.409333333	2.458333333	0.191688538	16.26157761	0.011787819
D901	hxk1-2	'-Fe'	'-Glc'	5.411	2.46	0.1912117	16.26157761	0.011758496
D901	hxk1-2	'-Fe'	'-Glc'	5.412666667	2.461666667	0.191688538	16.26157761	0.011787819
D901	hxk1-2	'-Fe'	'-Glc'	5.414333333	2.463333333	0.188827515	16.26157761	0.011611882
D901	hxk1-2	'-Fe'	'-Glc'	5.416	2.465	0.185966492	16.26157761	0.011435944
D901	hxk1-2	'-Fe'	'-Glc'	5.417666667	2.466666667	0.18119812	16.26157761	0.011142715
D901	hxk1-2	'-Fe'	'-Glc'	5.419333333	2.468333333	0.176906586	16.26157761	0.010878808
D901	hxk1-2	'-Fe'	'-Glc'	5.421	2.47	0.174999237	16.26157761	0.010761517
D901	hxk1-2	'-Fe'	'-Glc'	5.422666667	2.471666667	0.174999237	16.26157761	0.010761517
D901	hxk1-2	'-Fe'	'-Glc'	5.424333333	2.473333333	0.1745224	16.26157761	0.010732194
D901	hxk1-2	'-Fe'	'-Glc'	5.426	2.475	0.169754028	16.26157761	0.010438964
D901	hxk1-2	'-Fe'	'-Glc'	5.427666667	2.476666667	0.171661377	16.26157761	0.010556256
D901	hxk1-2	'-Fe'	'-Glc'	5.429333333	2.478333333	0.173568726	16.26157761	0.010673548
D901	hxk1-2	'-Fe'	'-Glc'	5.431	2.48	0.171661377	16.26157761	0.010556256
D901	hxk1-2	'-Fe'	'-Glc'	5.432666667	2.481666667	0.16784668	16.26157761	0.010321673
D901	hxk1-2	'-Fe'	'-Glc'	5.434333333	2.483333333	0.16784668	16.26157761	0.010321673
D901	hxk1-2	'-Fe'	'-Glc'	5.436	2.485	0.170230865	16.26157761	0.010468287
D901	hxk1-2	'-Fe'	'-Glc'	5.437666667	2.486666667	0.173568726	16.26157761	0.010673548
D901	hxk1-2	'-Fe'	'-Glc'	5.439333333	2.488333333	0.179290771	16.26157761	0.011025423
D901	hxk1-2	'-Fe'	'-Glc'	5.441	2.49	0.183582306	16.26157761	0.011289329
D901	hxk1-2	'-Fe'	'-Glc'	5.442666667	2.491666667	0.183582306	16.26157761	0.011289329
D901	hxk1-2	'-Fe'	'-Glc'	5.444333333	2.493333333	0.188350677	16.26157761	0.011582559
D901	hxk1-2	'-Fe'	'-Glc'	5.446	2.495	0.195980072	16.26157761	0.012051726
D901	hxk1-2	'-Fe'	'-Glc'	5.447666667	2.496666667	0.197410583	16.26157761	0.012139694
D901	hxk1-2	'-Fe'	'-Glc'	5.449333333	2.498333333	0.194549561	16.26157761	0.011963757
D901	hxk1-2	'-Fe'	'-Glc'	5.451	2.5	0.193119049	16.26157761	0.011875788
D901	hxk1-2	'-Fe'	'-Glc'	5.452666667	2.501666667	0.195503235	16.26157761	0.012022403
D901	hxk1-2	'-Fe'	'-Glc'	5.454333333	2.503333333	0.196933746	16.26157761	0.012110372
D901	hxk1-2	'-Fe'	'-Glc'	5.456	2.505	0.196456909	16.26157761	0.012081049
D901	hxk1-2	'-Fe'	'-Glc'	5.457666667	2.506666667	0.194072723	16.26157761	0.011934434
D901	hxk1-2	'-Fe'	'-Glc'	5.459333333	2.508333333	0.1912117	16.26157761	0.011758496
D901	hxk1-2	'-Fe'	'-Glc'	5.461	2.51	0.190734863	16.26157761	0.011729173
D901	hxk1-2	'-Fe'	'-Glc'	5.462666667	2.511666667	0.193119049	16.26157761	0.011875788
D901	hxk1-2	'-Fe'	'-Glc'	5.464333333	2.513333333	0.193119049	16.26157761	0.011875788
D901	hxk1-2	'-Fe'	'-Glc'	5.466	2.515	0.188350677	16.26157761	0.011582559
D901	hxk1-2	'-Fe'	'-Glc'	5.467666667	2.516666667	0.18453598	16.26157761	0.011347975
D901	hxk1-2	'-Fe'	'-Glc'	5.469333333	2.518333333	0.186920166	16.26157761	0.01149459
D901	hxk1-2	'-Fe'	'-Glc'	5.471	2.52	0.192165375	16.26157761	0.011817142
D901	hxk1-2	'-Fe'	'-Glc'	5.472666667	2.521666667	0.194072723	16.26157761	0.011934434
D901	hxk1-2	'-Fe'	'-Glc'	5.474333333	2.523333333	0.187397003	16.26157761	0.011523913
D901	hxk1-2	'-Fe'	'-Glc'	5.476	2.525	0.186920166	16.26157761	0.01149459
D901	hxk1-2	'-Fe'	'-Glc'	5.477666667	2.526666667	0.190734863	16.26157761	0.011729173
D901	hxk1-2	'-Fe'	'-Glc'	5.479333333	2.528333333	0.193119049	16.26157761	0.011875788
D901	hxk1-2	'-Fe'	'-Glc'	5.481	2.53	0.190734863	16.26157761	0.011729173
D901	hxk1-2	'-Fe'	'-Glc'	5.482666667	2.531666667	0.186443329	16.26157761	0.011465267
D901	hxk1-2	'-Fe'	'-Glc'	5.484333333	2.533333333	0.183582306	16.26157761	0.011289329
D901	hxk1-2	'-Fe'	'-Glc'	5.486	2.535	0.179290771	16.26157761	0.011025423
D901	hxk1-2	'-Fe'	'-Glc'	5.487666667	2.536666667	0.180244446	16.26157761	0.011084069
D901	hxk1-2	'-Fe'	'-Glc'	5.489333333	2.538333333	0.180244446	16.26157761	0.011084069
D901	hxk1-2	'-Fe'	'-Glc'	5.491	2.54	0.181674957	16.26157761	0.011172038
D901	hxk1-2	'-Fe'	'-Glc'	5.492666667	2.541666667	0.184059143	16.26157761	0.011318652
D901	hxk1-2	'-Fe'	'-Glc'	5.494333333	2.543333333	0.1912117	16.26157761	0.011758496
D901	hxk1-2	'-Fe'	'-Glc'	5.496	2.545	0.199317932	16.26157761	0.012256986
D901	hxk1-2	'-Fe'	'-Glc'	5.497666667	2.546666667	0.197887421	16.26157761	0.012169017
D901	hxk1-2	'-Fe'	'-Glc'	5.499333333	2.548333333	0.192165375	16.26157761	0.011817142
D901	hxk1-2	'-Fe'	'-Glc'	5.501	2.55	0.186920166	16.26157761	0.01149459
D901	hxk1-2	'-Fe'	'-Glc'	5.502666667	2.551666667	0.185012817	16.26157761	0.011377298
D901	hxk1-2	'-Fe'	'-Glc'	5.504333333	2.553333333	0.184059143	16.26157761	0.011318652
D901	hxk1-2	'-Fe'	'-Glc'	5.506	2.555	0.182628632	16.26157761	0.011230684
D901	hxk1-2	'-Fe'	'-Glc'	5.507666667	2.556666667	0.185489655	16.26157761	0.011406621
D901	hxk1-2	'-Fe'	'-Glc'	5.509333333	2.558333333	0.194072723	16.26157761	0.011934434
D901	hxk1-2	'-Fe'	'-Glc'	5.511	2.56	0.197887421	16.26157761	0.012169017
D901	hxk1-2	'-Fe'	'-Glc'	5.512666667	2.561666667	0.198364258	16.26157761	0.01219834
D901	hxk1-2	'-Fe'	'-Glc'	5.514333333	2.563333333	0.193595886	16.26157761	0.011905111
D901	hxk1-2	'-Fe'	'-Glc'	5.516	2.565	0.186443329	16.26157761	0.011465267
D901	hxk1-2	'-Fe'	'-Glc'	5.517666667	2.566666667	0.178337097	16.26157761	0.010966777
D901	hxk1-2	'-Fe'	'-Glc'	5.519333333	2.568333333	0.173091888	16.26157761	0.010644225
D901	hxk1-2	'-Fe'	'-Glc'	5.521	2.57	0.176906586	16.26157761	0.010878808
D901	hxk1-2	'-Fe'	'-Glc'	5.522666667	2.571666667	0.182628632	16.26157761	0.011230684
D901	hxk1-2	'-Fe'	'-Glc'	5.524333333	2.573333333	0.190258026	16.26157761	0.01169985
D901	hxk1-2	'-Fe'	'-Glc'	5.526	2.575	0.200271606	16.26157761	0.012315632
D901	hxk1-2	'-Fe'	'-Glc'	5.527666667	2.576666667	0.207424164	16.26157761	0.012755476
D901	hxk1-2	'-Fe'	'-Glc'	5.529333333	2.578333333	0.209331512	16.26157761	0.012872768
D901	hxk1-2	'-Fe'	'-Glc'	5.531	2.58	0.20647049	16.26157761	0.01269683
D901	hxk1-2	'-Fe'	'-Glc'	5.532666667	2.581666667	0.205516815	16.26157761	0.012638184
D901	hxk1-2	'-Fe'	'-Glc'	5.534333333	2.583333333	0.207901001	16.26157761	0.012784799
D901	hxk1-2	'-Fe'	'-Glc'	5.536	2.585	0.204086304	16.26157761	0.012550216
D901	hxk1-2	'-Fe'	'-Glc'	5.537666667	2.586666667	0.198364258	16.26157761	0.01219834
D901	hxk1-2	'-Fe'	'-Glc'	5.539333333	2.588333333	0.194072723	16.26157761	0.011934434
D901	hxk1-2	'-Fe'	'-Glc'	5.541	2.59	0.18787384	16.26157761	0.011553236
D901	hxk1-2	'-Fe'	'-Glc'	5.542666667	2.591666667	0.18119812	16.26157761	0.011142715
D901	hxk1-2	'-Fe'	'-Glc'	5.544333333	2.593333333	0.176429749	16.26157761	0.010849485
D901	hxk1-2	'-Fe'	'-Glc'	5.546	2.595	0.180244446	16.26157761	0.011084069
D901	hxk1-2	'-Fe'	'-Glc'	5.547666667	2.596666667	0.18453598	16.26157761	0.011347975
D901	hxk1-2	'-Fe'	'-Glc'	5.549333333	2.598333333	0.18453598	16.26157761	0.011347975
D901	hxk1-2	'-Fe'	'-Glc'	5.551	2.6	0.18453598	16.26157761	0.011347975
D901	hxk1-2	'-Fe'	'-Glc'	5.552666667	2.601666667	0.187397003	16.26157761	0.011523913
D901	hxk1-2	'-Fe'	'-Glc'	5.554333333	2.603333333	0.191688538	16.26157761	0.011787819
D901	hxk1-2	'-Fe'	'-Glc'	5.556	2.605	0.195026398	16.26157761	0.01199308
D901	hxk1-2	'-Fe'	'-Glc'	5.557666667	2.606666667	0.196933746	16.26157761	0.012110372
D901	hxk1-2	'-Fe'	'-Glc'	5.559333333	2.608333333	0.202178955	16.26157761	0.012432924
D901	hxk1-2	'-Fe'	'-Glc'	5.561	2.61	0.210762024	16.26157761	0.012960737
D901	hxk1-2	'-Fe'	'-Glc'	5.562666667	2.611666667	0.215530396	16.26157761	0.013253966
D901	hxk1-2	'-Fe'	'-Glc'	5.564333333	2.613333333	0.214099884	16.26157761	0.013165997
D901	hxk1-2	'-Fe'	'-Glc'	5.566	2.615	0.21314621	16.26157761	0.013107351
D901	hxk1-2	'-Fe'	'-Glc'	5.567666667	2.616666667	0.216960907	16.26157761	0.013341935
D901	hxk1-2	'-Fe'	'-Glc'	5.569333333	2.618333333	0.224590302	16.26157761	0.013811102
D901	hxk1-2	'-Fe'	'-Glc'	5.571	2.62	0.225543976	16.26157761	0.013869748
D901	hxk1-2	'-Fe'	'-Glc'	5.572666667	2.621666667	0.222682953	16.26157761	0.01369381
D901	hxk1-2	'-Fe'	'-Glc'	5.574333333	2.623333333	0.22315979	16.26157761	0.013723133
D901	hxk1-2	'-Fe'	'-Glc'	5.576	2.625	0.224113464	16.26157761	0.013781779
D901	hxk1-2	'-Fe'	'-Glc'	5.577666667	2.626666667	0.222206116	16.26157761	0.013664487
D901	hxk1-2	'-Fe'	'-Glc'	5.579333333	2.628333333	0.217437744	16.26157761	0.013371258
D901	hxk1-2	'-Fe'	'-Glc'	5.581	2.63	0.217914581	16.26157761	0.013400581
D901	hxk1-2	'-Fe'	'-Glc'	5.582666667	2.631666667	0.221252441	16.26157761	0.013605841
D901	hxk1-2	'-Fe'	'-Glc'	5.584333333	2.633333333	0.227928162	16.26157761	0.014016362
D901	hxk1-2	'-Fe'	'-Glc'	5.586	2.635	0.230789185	16.26157761	0.0141923
D901	hxk1-2	'-Fe'	'-Glc'	5.587666667	2.636666667	0.232696533	16.26157761	0.014309592
D901	hxk1-2	'-Fe'	'-Glc'	5.589333333	2.638333333	0.237941742	16.26157761	0.014632144
D901	hxk1-2	'-Fe'	'-Glc'	5.591	2.64	0.245571136	16.26157761	0.015101311
D901	hxk1-2	'-Fe'	'-Glc'	5.592666667	2.641666667	0.250816345	16.26157761	0.015423863
D901	hxk1-2	'-Fe'	'-Glc'	5.594333333	2.643333333	0.247478485	16.26157761	0.015218602
D901	hxk1-2	'-Fe'	'-Glc'	5.596	2.645	0.244617462	16.26157761	0.015042665
D901	hxk1-2	'-Fe'	'-Glc'	5.597666667	2.646666667	0.245571136	16.26157761	0.015101311
D901	hxk1-2	'-Fe'	'-Glc'	5.599333333	2.648333333	0.246524811	16.26157761	0.015159957
D901	hxk1-2	'-Fe'	'-Glc'	5.601	2.65	0.243663788	16.26157761	0.014984019
D901	hxk1-2	'-Fe'	'-Glc'	5.602666667	2.651666667	0.239849091	16.26157761	0.014749436
D901	hxk1-2	'-Fe'	'-Glc'	5.604333333	2.653333333	0.238895416	16.26157761	0.01469079
D901	hxk1-2	'-Fe'	'-Glc'	5.606	2.655	0.237464905	16.26157761	0.014602821
D901	hxk1-2	'-Fe'	'-Glc'	5.607666667	2.656666667	0.236988068	16.26157761	0.014573498
D901	hxk1-2	'-Fe'	'-Glc'	5.609333333	2.658333333	0.236034393	16.26157761	0.014514852
D901	hxk1-2	'-Fe'	'-Glc'	5.611	2.66	0.236034393	16.26157761	0.014514852
D901	hxk1-2	'-Fe'	'-Glc'	5.612666667	2.661666667	0.234603882	16.26157761	0.014426883
D901	hxk1-2	'-Fe'	'-Glc'	5.614333333	2.663333333	0.236034393	16.26157761	0.014514852
D901	hxk1-2	'-Fe'	'-Glc'	5.616	2.665	0.240325928	16.26157761	0.014778758
D901	hxk1-2	'-Fe'	'-Glc'	5.617666667	2.666666667	0.240325928	16.26157761	0.014778758
D901	hxk1-2	'-Fe'	'-Glc'	5.619333333	2.668333333	0.234127045	16.26157761	0.01439756
D901	hxk1-2	'-Fe'	'-Glc'	5.621	2.67	0.226020813	16.26157761	0.01389907
D901	hxk1-2	'-Fe'	'-Glc'	5.622666667	2.671666667	0.226974487	16.26157761	0.013957716
D901	hxk1-2	'-Fe'	'-Glc'	5.624333333	2.673333333	0.226974487	16.26157761	0.013957716
D901	hxk1-2	'-Fe'	'-Glc'	5.626	2.675	0.229358673	16.26157761	0.014104331
D901	hxk1-2	'-Fe'	'-Glc'	5.627666667	2.676666667	0.23651123	16.26157761	0.014544175
D901	hxk1-2	'-Fe'	'-Glc'	5.629333333	2.678333333	0.248432159	16.26157761	0.015277248
D901	hxk1-2	'-Fe'	'-Glc'	5.631	2.68	0.257968903	16.26157761	0.015863707
D901	hxk1-2	'-Fe'	'-Glc'	5.632666667	2.681666667	0.2617836	16.26157761	0.01609829
D901	hxk1-2	'-Fe'	'-Glc'	5.634333333	2.683333333	0.262260437	16.26157761	0.016127613
D901	hxk1-2	'-Fe'	'-Glc'	5.636	2.685	0.260829926	16.26157761	0.016039645
D901	hxk1-2	'-Fe'	'-Glc'	5.637666667	2.686666667	0.257015228	16.26157761	0.015805061
D901	hxk1-2	'-Fe'	'-Glc'	5.639333333	2.688333333	0.250816345	16.26157761	0.015423863
D901	hxk1-2	'-Fe'	'-Glc'	5.641	2.69	0.247478485	16.26157761	0.015218602
D901	hxk1-2	'-Fe'	'-Glc'	5.642666667	2.691666667	0.247955322	16.26157761	0.015247925
D901	hxk1-2	'-Fe'	'-Glc'	5.644333333	2.693333333	0.254631042	16.26157761	0.015658446
D901	hxk1-2	'-Fe'	'-Glc'	5.646	2.695	0.256538391	16.26157761	0.015775738
D901	hxk1-2	'-Fe'	'-Glc'	5.647666667	2.696666667	0.253200531	16.26157761	0.015570478
D901	hxk1-2	'-Fe'	'-Glc'	5.649333333	2.698333333	0.25510788	16.26157761	0.015687769
D901	hxk1-2	'-Fe'	'-Glc'	5.651	2.7	0.25844574	16.26157761	0.01589303
D901	hxk1-2	'-Fe'	'-Glc'	5.652666667	2.701666667	0.257015228	16.26157761	0.015805061
D901	hxk1-2	'-Fe'	'-Glc'	5.654333333	2.703333333	0.251293182	16.26157761	0.015453186
D901	hxk1-2	'-Fe'	'-Glc'	5.656	2.705	0.246524811	16.26157761	0.015159957
D901	hxk1-2	'-Fe'	'-Glc'	5.657666667	2.706666667	0.241279602	16.26157761	0.014837404
D901	hxk1-2	'-Fe'	'-Glc'	5.659333333	2.708333333	0.238418579	16.26157761	0.014661467
D901	hxk1-2	'-Fe'	'-Glc'	5.661	2.71	0.23651123	16.26157761	0.014544175
D901	hxk1-2	'-Fe'	'-Glc'	5.662666667	2.711666667	0.236034393	16.26157761	0.014514852
D901	hxk1-2	'-Fe'	'-Glc'	5.664333333	2.713333333	0.234127045	16.26157761	0.01439756
D901	hxk1-2	'-Fe'	'-Glc'	5.666	2.715	0.238418579	16.26157761	0.014661467
D901	hxk1-2	'-Fe'	'-Glc'	5.667666667	2.716666667	0.245571136	16.26157761	0.015101311
D901	hxk1-2	'-Fe'	'-Glc'	5.669333333	2.718333333	0.247001648	16.26157761	0.01518928
D901	hxk1-2	'-Fe'	'-Glc'	5.671	2.72	0.243663788	16.26157761	0.014984019
D901	hxk1-2	'-Fe'	'-Glc'	5.672666667	2.721666667	0.249385834	16.26157761	0.015335894
D901	hxk1-2	'-Fe'	'-Glc'	5.674333333	2.723333333	0.260829926	16.26157761	0.016039645
D901	hxk1-2	'-Fe'	'-Glc'	5.676	2.725	0.266075134	16.26157761	0.016362197
D901	hxk1-2	'-Fe'	'-Glc'	5.677666667	2.726666667	0.269889832	16.26157761	0.01659678
D901	hxk1-2	'-Fe'	'-Glc'	5.679333333	2.728333333	0.274181366	16.26157761	0.016860687
D901	hxk1-2	'-Fe'	'-Glc'	5.681	2.73	0.283718109	16.26157761	0.017447145
D901	hxk1-2	'-Fe'	'-Glc'	5.682666667	2.731666667	0.285148621	16.26157761	0.017535114
D901	hxk1-2	'-Fe'	'-Glc'	5.684333333	2.733333333	0.283718109	16.26157761	0.017447145
D901	hxk1-2	'-Fe'	'-Glc'	5.686	2.735	0.284671783	16.26157761	0.017505791
D901	hxk1-2	'-Fe'	'-Glc'	5.687666667	2.736666667	0.284194946	16.26157761	0.017476468
D901	hxk1-2	'-Fe'	'-Glc'	5.689333333	2.738333333	0.283241272	16.26157761	0.017417822
D901	hxk1-2	'-Fe'	'-Glc'	5.691	2.74	0.28181076	16.26157761	0.017329854
D901	hxk1-2	'-Fe'	'-Glc'	5.692666667	2.741666667	0.277042389	16.26157761	0.017036624
D901	hxk1-2	'-Fe'	'-Glc'	5.694333333	2.743333333	0.268936157	16.26157761	0.016538134
D901	hxk1-2	'-Fe'	'-Glc'	5.696	2.745	0.260829926	16.26157761	0.016039645
D901	hxk1-2	'-Fe'	'-Glc'	5.697666667	2.746666667	0.257015228	16.26157761	0.015805061
D901	hxk1-2	'-Fe'	'-Glc'	5.699333333	2.748333333	0.256538391	16.26157761	0.015775738
D901	hxk1-2	'-Fe'	'-Glc'	5.701	2.75	0.254154205	16.26157761	0.015629124
D901	hxk1-2	'-Fe'	'-Glc'	5.702666667	2.751666667	0.257015228	16.26157761	0.015805061
D901	hxk1-2	'-Fe'	'-Glc'	5.704333333	2.753333333	0.263690948	16.26157761	0.016215582
D901	hxk1-2	'-Fe'	'-Glc'	5.706	2.755	0.27179718	16.26157761	0.016714072
D901	hxk1-2	'-Fe'	'-Glc'	5.707666667	2.756666667	0.276088715	16.26157761	0.016977978
D901	hxk1-2	'-Fe'	'-Glc'	5.709333333	2.758333333	0.277996063	16.26157761	0.01709527
D901	hxk1-2	'-Fe'	'-Glc'	5.711	2.76	0.279903412	16.26157761	0.017212562
D901	hxk1-2	'-Fe'	'-Glc'	5.712666667	2.761666667	0.275611877	16.26157761	0.016948656
D901	hxk1-2	'-Fe'	'-Glc'	5.714333333	2.763333333	0.269889832	16.26157761	0.01659678
D901	hxk1-2	'-Fe'	'-Glc'	5.716	2.765	0.266075134	16.26157761	0.016362197
D901	hxk1-2	'-Fe'	'-Glc'	5.717666667	2.766666667	0.267505646	16.26157761	0.016450166
D901	hxk1-2	'-Fe'	'-Glc'	5.719333333	2.768333333	0.268936157	16.26157761	0.016538134
D901	hxk1-2	'-Fe'	'-Glc'	5.721	2.77	0.26845932	16.26157761	0.016508812
D901	hxk1-2	'-Fe'	'-Glc'	5.722666667	2.771666667	0.270843506	16.26157761	0.016655426
D901	hxk1-2	'-Fe'	'-Glc'	5.724333333	2.773333333	0.272274017	16.26157761	0.016743395
D901	hxk1-2	'-Fe'	'-Glc'	5.726	2.775	0.276565552	16.26157761	0.017007301
D901	hxk1-2	'-Fe'	'-Glc'	5.727666667	2.776666667	0.2784729	16.26157761	0.017124593
D901	hxk1-2	'-Fe'	'-Glc'	5.729333333	2.778333333	0.28181076	16.26157761	0.017329854
D901	hxk1-2	'-Fe'	'-Glc'	5.731	2.78	0.287055969	16.26157761	0.017652406
D901	hxk1-2	'-Fe'	'-Glc'	5.732666667	2.781666667	0.296115875	16.26157761	0.018209542
D901	hxk1-2	'-Fe'	'-Glc'	5.734333333	2.783333333	0.304222107	16.26157761	0.018708032
D901	hxk1-2	'-Fe'	'-Glc'	5.736	2.785	0.306129456	16.26157761	0.018825323
D901	hxk1-2	'-Fe'	'-Glc'	5.737666667	2.786666667	0.303268433	16.26157761	0.018649386
D901	hxk1-2	'-Fe'	'-Glc'	5.739333333	2.788333333	0.298976898	16.26157761	0.018385479
D901	hxk1-2	'-Fe'	'-Glc'	5.741	2.79	0.29706955	16.26157761	0.018268188
D901	hxk1-2	'-Fe'	'-Glc'	5.742666667	2.791666667	0.290393829	16.26157761	0.017857666
D901	hxk1-2	'-Fe'	'-Glc'	5.744333333	2.793333333	0.285148621	16.26157761	0.017535114
D901	hxk1-2	'-Fe'	'-Glc'	5.746	2.795	0.284194946	16.26157761	0.017476468
D901	hxk1-2	'-Fe'	'-Glc'	5.747666667	2.796666667	0.290870667	16.26157761	0.017886989
D901	hxk1-2	'-Fe'	'-Glc'	5.749333333	2.798333333	0.296592712	16.26157761	0.018238865
D901	hxk1-2	'-Fe'	'-Glc'	5.751	2.8	0.293254852	16.26157761	0.018033604
D901	hxk1-2	'-Fe'	'-Glc'	5.752666667	2.801666667	0.293731689	16.26157761	0.018062927
D901	hxk1-2	'-Fe'	'-Glc'	5.754333333	2.803333333	0.29706955	16.26157761	0.018268188
D901	hxk1-2	'-Fe'	'-Glc'	5.756	2.805	0.298976898	16.26157761	0.018385479
D901	hxk1-2	'-Fe'	'-Glc'	5.757666667	2.806666667	0.295639038	16.26157761	0.018180219
D901	hxk1-2	'-Fe'	'-Glc'	5.759333333	2.808333333	0.295639038	16.26157761	0.018180219
D901	hxk1-2	'-Fe'	'-Glc'	5.761	2.81	0.300884247	16.26157761	0.018502771
D901	hxk1-2	'-Fe'	'-Glc'	5.762666667	2.811666667	0.30708313	16.26157761	0.018883969
D901	hxk1-2	'-Fe'	'-Glc'	5.764333333	2.813333333	0.306606293	16.26157761	0.018854646
D901	hxk1-2	'-Fe'	'-Glc'	5.766	2.815	0.302791595	16.26157761	0.018620063
D901	hxk1-2	'-Fe'	'-Glc'	5.767666667	2.816666667	0.30040741	16.26157761	0.018473448
D901	hxk1-2	'-Fe'	'-Glc'	5.769333333	2.818333333	0.30040741	16.26157761	0.018473448
D901	hxk1-2	'-Fe'	'-Glc'	5.771	2.82	0.306129456	16.26157761	0.018825323
D901	hxk1-2	'-Fe'	'-Glc'	5.772666667	2.821666667	0.308990479	16.26157761	0.019001261
D901	hxk1-2	'-Fe'	'-Glc'	5.774333333	2.823333333	0.311851501	16.26157761	0.019177198
D901	hxk1-2	'-Fe'	'-Glc'	5.776	2.825	0.31709671	16.26157761	0.019499751
D901	hxk1-2	'-Fe'	'-Glc'	5.777666667	2.826666667	0.32043457	16.26157761	0.019705011
D901	hxk1-2	'-Fe'	'-Glc'	5.779333333	2.828333333	0.315666199	16.26157761	0.019411782
D901	hxk1-2	'-Fe'	'-Glc'	5.781	2.83	0.305652618	16.26157761	0.018796
D901	hxk1-2	'-Fe'	'-Glc'	5.782666667	2.831666667	0.296592712	16.26157761	0.018238865
D901	hxk1-2	'-Fe'	'-Glc'	5.784333333	2.833333333	0.290393829	16.26157761	0.017857666
D901	hxk1-2	'-Fe'	'-Glc'	5.786	2.835	0.285148621	16.26157761	0.017535114
D901	hxk1-2	'-Fe'	'-Glc'	5.787666667	2.836666667	0.282287598	16.26157761	0.017359177
D901	hxk1-2	'-Fe'	'-Glc'	5.789333333	2.838333333	0.285625458	16.26157761	0.017564437
D901	hxk1-2	'-Fe'	'-Glc'	5.791	2.84	0.289440155	16.26157761	0.017799021
D901	hxk1-2	'-Fe'	'-Glc'	5.792666667	2.841666667	0.291347504	16.26157761	0.017916312
D901	hxk1-2	'-Fe'	'-Glc'	5.794333333	2.843333333	0.292301178	16.26157761	0.017974958
D901	hxk1-2	'-Fe'	'-Glc'	5.796	2.845	0.296115875	16.26157761	0.018209542
D901	hxk1-2	'-Fe'	'-Glc'	5.797666667	2.846666667	0.301361084	16.26157761	0.018532094
D901	hxk1-2	'-Fe'	'-Glc'	5.799333333	2.848333333	0.301837921	16.26157761	0.018561417
D901	hxk1-2	'-Fe'	'-Glc'	5.801	2.85	0.300884247	16.26157761	0.018502771
D901	hxk1-2	'-Fe'	'-Glc'	5.802666667	2.851666667	0.302791595	16.26157761	0.018620063
D901	hxk1-2	'-Fe'	'-Glc'	5.804333333	2.853333333	0.307559967	16.26157761	0.018913292
D901	hxk1-2	'-Fe'	'-Glc'	5.806	2.855	0.308513641	16.26157761	0.018971938
D901	hxk1-2	'-Fe'	'-Glc'	5.807666667	2.856666667	0.308036804	16.26157761	0.018942615
D901	hxk1-2	'-Fe'	'-Glc'	5.809333333	2.858333333	0.31042099	16.26157761	0.01908923
D901	hxk1-2	'-Fe'	'-Glc'	5.811	2.86	0.312328339	16.26157761	0.019206521
D901	hxk1-2	'-Fe'	'-Glc'	5.812666667	2.861666667	0.310897827	16.26157761	0.019118553
D901	hxk1-2	'-Fe'	'-Glc'	5.814333333	2.863333333	0.310897827	16.26157761	0.019118553
D901	hxk1-2	'-Fe'	'-Glc'	5.816	2.865	0.311851501	16.26157761	0.019177198
D901	hxk1-2	'-Fe'	'-Glc'	5.817666667	2.866666667	0.308513641	16.26157761	0.018971938
D901	hxk1-2	'-Fe'	'-Glc'	5.819333333	2.868333333	0.301837921	16.26157761	0.018561417
D901	hxk1-2	'-Fe'	'-Glc'	5.821	2.87	0.29706955	16.26157761	0.018268188
D901	hxk1-2	'-Fe'	'-Glc'	5.822666667	2.871666667	0.290870667	16.26157761	0.017886989
D901	hxk1-2	'-Fe'	'-Glc'	5.824333333	2.873333333	0.285148621	16.26157761	0.017535114
D901	hxk1-2	'-Fe'	'-Glc'	5.826	2.875	0.284671783	16.26157761	0.017505791
D901	hxk1-2	'-Fe'	'-Glc'	5.827666667	2.876666667	0.290870667	16.26157761	0.017886989
D901	hxk1-2	'-Fe'	'-Glc'	5.829333333	2.878333333	0.298500061	16.26157761	0.018356156
D901	hxk1-2	'-Fe'	'-Glc'	5.831	2.88	0.305175781	16.26157761	0.018766677
D901	hxk1-2	'-Fe'	'-Glc'	5.832666667	2.881666667	0.309467316	16.26157761	0.019030584
D901	hxk1-2	'-Fe'	'-Glc'	5.834333333	2.883333333	0.311374664	16.26157761	0.019147876
D901	hxk1-2	'-Fe'	'-Glc'	5.836	2.885	0.308513641	16.26157761	0.018971938
D901	hxk1-2	'-Fe'	'-Glc'	5.837666667	2.886666667	0.305652618	16.26157761	0.018796
D901	hxk1-2	'-Fe'	'-Glc'	5.839333333	2.888333333	0.301361084	16.26157761	0.018532094
D901	hxk1-2	'-Fe'	'-Glc'	5.841	2.89	0.296115875	16.26157761	0.018209542
D901	hxk1-2	'-Fe'	'-Glc'	5.842666667	2.891666667	0.292301178	16.26157761	0.017974958
D901	hxk1-2	'-Fe'	'-Glc'	5.844333333	2.893333333	0.289440155	16.26157761	0.017799021
D901	hxk1-2	'-Fe'	'-Glc'	5.846	2.895	0.287532806	16.26157761	0.017681729
D901	hxk1-2	'-Fe'	'-Glc'	5.847666667	2.896666667	0.28181076	16.26157761	0.017329854
D901	hxk1-2	'-Fe'	'-Glc'	5.849333333	2.898333333	0.279903412	16.26157761	0.017212562
D901	hxk1-2	'-Fe'	'-Glc'	5.851	2.9	0.2784729	16.26157761	0.017124593
D901	hxk1-2	'-Fe'	'-Glc'	5.852666667	2.901666667	0.279426575	16.26157761	0.017183239
D901	hxk1-2	'-Fe'	'-Glc'	5.854333333	2.903333333	0.2784729	16.26157761	0.017124593
D901	hxk1-2	'-Fe'	'-Glc'	5.856	2.905	0.277996063	16.26157761	0.01709527
D901	hxk1-2	'-Fe'	'-Glc'	5.857666667	2.906666667	0.28181076	16.26157761	0.017329854
D901	hxk1-2	'-Fe'	'-Glc'	5.859333333	2.908333333	0.285625458	16.26157761	0.017564437
D901	hxk1-2	'-Fe'	'-Glc'	5.861	2.91	0.289440155	16.26157761	0.017799021
D901	hxk1-2	'-Fe'	'-Glc'	5.862666667	2.911666667	0.291824341	16.26157761	0.017945635
D901	hxk1-2	'-Fe'	'-Glc'	5.864333333	2.913333333	0.295639038	16.26157761	0.018180219
D901	hxk1-2	'-Fe'	'-Glc'	5.866	2.915	0.30040741	16.26157761	0.018473448
D901	hxk1-2	'-Fe'	'-Glc'	5.867666667	2.916666667	0.299930573	16.26157761	0.018444125
D901	hxk1-2	'-Fe'	'-Glc'	5.869333333	2.918333333	0.296115875	16.26157761	0.018209542
D901	hxk1-2	'-Fe'	'-Glc'	5.871	2.92	0.294685364	16.26157761	0.018121573
D901	hxk1-2	'-Fe'	'-Glc'	5.872666667	2.921666667	0.294685364	16.26157761	0.018121573
D901	hxk1-2	'-Fe'	'-Glc'	5.874333333	2.923333333	0.295162201	16.26157761	0.018150896
D901	hxk1-2	'-Fe'	'-Glc'	5.876	2.925	0.287532806	16.26157761	0.017681729
D901	hxk1-2	'-Fe'	'-Glc'	5.877666667	2.926666667	0.286102295	16.26157761	0.01759376
D901	hxk1-2	'-Fe'	'-Glc'	5.879333333	2.928333333	0.286579132	16.26157761	0.017623083
D901	hxk1-2	'-Fe'	'-Glc'	5.881	2.93	0.288009644	16.26157761	0.017711052
D901	hxk1-2	'-Fe'	'-Glc'	5.882666667	2.931666667	0.286102295	16.26157761	0.01759376
D901	hxk1-2	'-Fe'	'-Glc'	5.884333333	2.933333333	0.278949738	16.26157761	0.017153916
D901	hxk1-2	'-Fe'	'-Glc'	5.886	2.935	0.273227692	16.26157761	0.016802041
D901	hxk1-2	'-Fe'	'-Glc'	5.887666667	2.936666667	0.268936157	16.26157761	0.016538134
D901	hxk1-2	'-Fe'	'-Glc'	5.889333333	2.938333333	0.269412994	16.26157761	0.016567457
D901	hxk1-2	'-Fe'	'-Glc'	5.891	2.94	0.266551971	16.26157761	0.01639152
D901	hxk1-2	'-Fe'	'-Glc'	5.892666667	2.941666667	0.264644623	16.26157761	0.016274228
D901	hxk1-2	'-Fe'	'-Glc'	5.894333333	2.943333333	0.268936157	16.26157761	0.016538134
D901	hxk1-2	'-Fe'	'-Glc'	5.896	2.945	0.275611877	16.26157761	0.016948656
D901	hxk1-2	'-Fe'	'-Glc'	5.897666667	2.946666667	0.272274017	16.26157761	0.016743395
D901	hxk1-2	'-Fe'	'-Glc'	5.899333333	2.948333333	0.264644623	16.26157761	0.016274228
D901	hxk1-2	'-Fe'	'-Glc'	5.901	2.95	0.257492065	16.26157761	0.015834384
D901	hxk1-2	'-Fe'	'-Glc'	5.902666667	2.951666667	0.25510788	16.26157761	0.015687769
D901	hxk1-2	'-Fe'	'-Glc'	5.904333333	2.953333333	0.25177002	16.26157761	0.015482509
D901	hxk1-2	'-Fe'	'-Glc'	5.906	2.955	0.246047974	16.26157761	0.015130634
D901	hxk1-2	'-Fe'	'-Glc'	5.907666667	2.956666667	0.238418579	16.26157761	0.014661467
D901	hxk1-2	'-Fe'	'-Glc'	5.909333333	2.958333333	0.234127045	16.26157761	0.01439756
D901	hxk1-2	'-Fe'	'-Glc'	5.911	2.96	0.238418579	16.26157761	0.014661467
D901	hxk1-2	'-Fe'	'-Glc'	5.912666667	2.961666667	0.239372253	16.26157761	0.014720113
D901	hxk1-2	'-Fe'	'-Glc'	5.914333333	2.963333333	0.239849091	16.26157761	0.014749436
D901	hxk1-2	'-Fe'	'-Glc'	5.916	2.965	0.239849091	16.26157761	0.014749436
D901	hxk1-2	'-Fe'	'-Glc'	5.917666667	2.966666667	0.247478485	16.26157761	0.015218602
D901	hxk1-2	'-Fe'	'-Glc'	5.919333333	2.968333333	0.257492065	16.26157761	0.015834384
D901	hxk1-2	'-Fe'	'-Glc'	5.921	2.97	0.260353088	16.26157761	0.016010322
D901	hxk1-2	'-Fe'	'-Glc'	5.922666667	2.971666667	0.25510788	16.26157761	0.015687769
D901	hxk1-2	'-Fe'	'-Glc'	5.924333333	2.973333333	0.248908997	16.26157761	0.015306571
D901	hxk1-2	'-Fe'	'-Glc'	5.926	2.975	0.248908997	16.26157761	0.015306571
D901	hxk1-2	'-Fe'	'-Glc'	5.927666667	2.976666667	0.246524811	16.26157761	0.015159957
D901	hxk1-2	'-Fe'	'-Glc'	5.929333333	2.978333333	0.241279602	16.26157761	0.014837404
D901	hxk1-2	'-Fe'	'-Glc'	5.931	2.98	0.23651123	16.26157761	0.014544175
D901	hxk1-2	'-Fe'	'-Glc'	5.932666667	2.981666667	0.242710114	16.26157761	0.014925373
D901	hxk1-2	'-Fe'	'-Glc'	5.934333333	2.983333333	0.252246857	16.26157761	0.015511832
D901	hxk1-2	'-Fe'	'-Glc'	5.936	2.985	0.25844574	16.26157761	0.01589303
D901	hxk1-2	'-Fe'	'-Glc'	5.937666667	2.986666667	0.260353088	16.26157761	0.016010322
D901	hxk1-2	'-Fe'	'-Glc'	5.939333333	2.988333333	0.259876251	16.26157761	0.015980999
D901	hxk1-2	'-Fe'	'-Glc'	5.941	2.99	0.259399414	16.26157761	0.015951676
D901	hxk1-2	'-Fe'	'-Glc'	5.942666667	2.991666667	0.254631042	16.26157761	0.015658446
D901	hxk1-2	'-Fe'	'-Glc'	5.944333333	2.993333333	0.248908997	16.26157761	0.015306571
D901	hxk1-2	'-Fe'	'-Glc'	5.946	2.995	0.242233276	16.26157761	0.01489605
D901	hxk1-2	'-Fe'	'-Glc'	5.947666667	2.996666667	0.239849091	16.26157761	0.014749436
D901	hxk1-2	'-Fe'	'-Glc'	5.949333333	2.998333333	0.237941742	16.26157761	0.014632144
D901	hxk1-2	'-Fe'	'-Glc'	5.951	3	0.237941742	16.26157761	0.014632144
D901	hxk1-2	'-Fe'	'-Glc'	5.952666667	3.001666667	0.238418579	16.26157761	0.014661467
D901	hxk1-2	'-Fe'	'-Glc'	5.954333333	3.003333333	0.242233276	16.26157761	0.01489605
D901	hxk1-2	'-Fe'	'-Glc'	5.956	3.005	0.245094299	16.26157761	0.015071988
D901	hxk1-2	'-Fe'	'-Glc'	5.957666667	3.006666667	0.249862671	16.26157761	0.015365217
D901	hxk1-2	'-Fe'	'-Glc'	5.959333333	3.008333333	0.25510788	16.26157761	0.015687769
D901	hxk1-2	'-Fe'	'-Glc'	5.961	3.01	0.257968903	16.26157761	0.015863707
D901	hxk1-2	'-Fe'	'-Glc'	5.962666667	3.011666667	0.256061554	16.26157761	0.015746415
D901	hxk1-2	'-Fe'	'-Glc'	5.964333333	3.013333333	0.255584717	16.26157761	0.015717092
D901	hxk1-2	'-Fe'	'-Glc'	5.966	3.015	0.258922577	16.26157761	0.015922353
D901	hxk1-2	'-Fe'	'-Glc'	5.967666667	3.016666667	0.257968903	16.26157761	0.015863707
D901	hxk1-2	'-Fe'	'-Glc'	5.969333333	3.018333333	0.250816345	16.26157761	0.015423863
D901	hxk1-2	'-Fe'	'-Glc'	5.971	3.02	0.245571136	16.26157761	0.015101311
D901	hxk1-2	'-Fe'	'-Glc'	5.972666667	3.021666667	0.248432159	16.26157761	0.015277248
D901	hxk1-2	'-Fe'	'-Glc'	5.974333333	3.023333333	0.248908997	16.26157761	0.015306571
D901	hxk1-2	'-Fe'	'-Glc'	5.976	3.025	0.246047974	16.26157761	0.015130634
D901	hxk1-2	'-Fe'	'-Glc'	5.977666667	3.026666667	0.242710114	16.26157761	0.014925373
D901	hxk1-2	'-Fe'	'-Glc'	5.979333333	3.028333333	0.247955322	16.26157761	0.015247925
D901	hxk1-2	'-Fe'	'-Glc'	5.981	3.03	0.254154205	16.26157761	0.015629124
D901	hxk1-2	'-Fe'	'-Glc'	5.982666667	3.031666667	0.252246857	16.26157761	0.015511832
D901	hxk1-2	'-Fe'	'-Glc'	5.984333333	3.033333333	0.243186951	16.26157761	0.014954696
D901	hxk1-2	'-Fe'	'-Glc'	5.986	3.035	0.23317337	16.26157761	0.014338914
D901	hxk1-2	'-Fe'	'-Glc'	5.987666667	3.036666667	0.232696533	16.26157761	0.014309592
D901	hxk1-2	'-Fe'	'-Glc'	5.989333333	3.038333333	0.231742859	16.26157761	0.014250946
D901	hxk1-2	'-Fe'	'-Glc'	5.991	3.04	0.23317337	16.26157761	0.014338914
D901	hxk1-2	'-Fe'	'-Glc'	5.992666667	3.041666667	0.239849091	16.26157761	0.014749436
D901	hxk1-2	'-Fe'	'-Glc'	5.994333333	3.043333333	0.246047974	16.26157761	0.015130634
D901	hxk1-2	'-Fe'	'-Glc'	5.996	3.045	0.249862671	16.26157761	0.015365217
D901	hxk1-2	'-Fe'	'-Glc'	5.997666667	3.046666667	0.252246857	16.26157761	0.015511832
D901	hxk1-2	'-Fe'	'-Glc'	5.999333333	3.048333333	0.249862671	16.26157761	0.015365217
D901	hxk1-2	'-Fe'	'-Glc'	6.001	3.05	0.245094299	16.26157761	0.015071988
D901	hxk1-2	'-Fe'	'-Glc'	6.002666667	3.051666667	0.235080719	16.26157761	0.014456206
D901	hxk1-2	'-Fe'	'-Glc'	6.004333333	3.053333333	0.23317337	16.26157761	0.014338914
D901	hxk1-2	'-Fe'	'-Glc'	6.006	3.055	0.234127045	16.26157761	0.01439756
D901	hxk1-2	'-Fe'	'-Glc'	6.007666667	3.056666667	0.235557556	16.26157761	0.014485529
D901	hxk1-2	'-Fe'	'-Glc'	6.009333333	3.058333333	0.236988068	16.26157761	0.014573498
D901	hxk1-2	'-Fe'	'-Glc'	6.011	3.06	0.237941742	16.26157761	0.014632144
D901	hxk1-2	'-Fe'	'-Glc'	6.012666667	3.061666667	0.239372253	16.26157761	0.014720113
D901	hxk1-2	'-Fe'	'-Glc'	6.014333333	3.063333333	0.240802765	16.26157761	0.014808081
D901	hxk1-2	'-Fe'	'-Glc'	6.016	3.065	0.240325928	16.26157761	0.014778758
D901	hxk1-2	'-Fe'	'-Glc'	6.017666667	3.066666667	0.232219696	16.26157761	0.014280269
D901	hxk1-2	'-Fe'	'-Glc'	6.019333333	3.068333333	0.227451324	16.26157761	0.013987039
D901	hxk1-2	'-Fe'	'-Glc'	6.021	3.07	0.227451324	16.26157761	0.013987039
D901	hxk1-2	'-Fe'	'-Glc'	6.022666667	3.071666667	0.22983551	16.26157761	0.014133654
D901	hxk1-2	'-Fe'	'-Glc'	6.024333333	3.073333333	0.22983551	16.26157761	0.014133654
D901	hxk1-2	'-Fe'	'-Glc'	6.026	3.075	0.231742859	16.26157761	0.014250946
D901	hxk1-2	'-Fe'	'-Glc'	6.027666667	3.076666667	0.236034393	16.26157761	0.014514852
D901	hxk1-2	'-Fe'	'-Glc'	6.029333333	3.078333333	0.237941742	16.26157761	0.014632144
D901	hxk1-2	'-Fe'	'-Glc'	6.031	3.08	0.237941742	16.26157761	0.014632144
D901	hxk1-2	'-Fe'	'-Glc'	6.032666667	3.081666667	0.237464905	16.26157761	0.014602821
D901	hxk1-2	'-Fe'	'-Glc'	6.034333333	3.083333333	0.238418579	16.26157761	0.014661467
D901	hxk1-2	'-Fe'	'-Glc'	6.036	3.085	0.237464905	16.26157761	0.014602821
D901	hxk1-2	'-Fe'	'-Glc'	6.037666667	3.086666667	0.236988068	16.26157761	0.014573498
D901	hxk1-2	'-Fe'	'-Glc'	6.039333333	3.088333333	0.23651123	16.26157761	0.014544175
D901	hxk1-2	'-Fe'	'-Glc'	6.041	3.09	0.236034393	16.26157761	0.014514852
D901	hxk1-2	'-Fe'	'-Glc'	6.042666667	3.091666667	0.234127045	16.26157761	0.01439756
D901	hxk1-2	'-Fe'	'-Glc'	6.044333333	3.093333333	0.226974487	16.26157761	0.013957716
D901	hxk1-2	'-Fe'	'-Glc'	6.046	3.095	0.225543976	16.26157761	0.013869748
D901	hxk1-2	'-Fe'	'-Glc'	6.047666667	3.096666667	0.228404999	16.26157761	0.014045685
D901	hxk1-2	'-Fe'	'-Glc'	6.049333333	3.098333333	0.231742859	16.26157761	0.014250946
D901	hxk1-2	'-Fe'	'-Glc'	6.051	3.1	0.235080719	16.26157761	0.014456206
D901	hxk1-2	'-Fe'	'-Glc'	6.052666667	3.101666667	0.239849091	16.26157761	0.014749436
D901	hxk1-2	'-Fe'	'-Glc'	6.054333333	3.103333333	0.249862671	16.26157761	0.015365217
D901	hxk1-2	'-Fe'	'-Glc'	6.056	3.105	0.256061554	16.26157761	0.015746415
D901	hxk1-2	'-Fe'	'-Glc'	6.057666667	3.106666667	0.253200531	16.26157761	0.015570478
D901	hxk1-2	'-Fe'	'-Glc'	6.059333333	3.108333333	0.247955322	16.26157761	0.015247925
D901	hxk1-2	'-Fe'	'-Glc'	6.061	3.11	0.242710114	16.26157761	0.014925373
D901	hxk1-2	'-Fe'	'-Glc'	6.062666667	3.111666667	0.239849091	16.26157761	0.014749436
D901	hxk1-2	'-Fe'	'-Glc'	6.064333333	3.113333333	0.234603882	16.26157761	0.014426883
D901	hxk1-2	'-Fe'	'-Glc'	6.066	3.115	0.231742859	16.26157761	0.014250946
D901	hxk1-2	'-Fe'	'-Glc'	6.067666667	3.116666667	0.235557556	16.26157761	0.014485529
D901	hxk1-2	'-Fe'	'-Glc'	6.069333333	3.118333333	0.240325928	16.26157761	0.014778758
D901	hxk1-2	'-Fe'	'-Glc'	6.071	3.12	0.241756439	16.26157761	0.014866727
D901	hxk1-2	'-Fe'	'-Glc'	6.072666667	3.121666667	0.238418579	16.26157761	0.014661467
D901	hxk1-2	'-Fe'	'-Glc'	6.074333333	3.123333333	0.237464905	16.26157761	0.014602821
D901	hxk1-2	'-Fe'	'-Glc'	6.076	3.125	0.23651123	16.26157761	0.014544175
D901	hxk1-2	'-Fe'	'-Glc'	6.077666667	3.126666667	0.23651123	16.26157761	0.014544175
D901	hxk1-2	'-Fe'	'-Glc'	6.079333333	3.128333333	0.239849091	16.26157761	0.014749436
D901	hxk1-2	'-Fe'	'-Glc'	6.081	3.13	0.242233276	16.26157761	0.01489605
D901	hxk1-2	'-Fe'	'-Glc'	6.082666667	3.131666667	0.244617462	16.26157761	0.015042665
D901	hxk1-2	'-Fe'	'-Glc'	6.084333333	3.133333333	0.242710114	16.26157761	0.014925373
D901	hxk1-2	'-Fe'	'-Glc'	6.086	3.135	0.239849091	16.26157761	0.014749436
D901	hxk1-2	'-Fe'	'-Glc'	6.087666667	3.136666667	0.235557556	16.26157761	0.014485529
D901	hxk1-2	'-Fe'	'-Glc'	6.089333333	3.138333333	0.235080719	16.26157761	0.014456206
D901	hxk1-2	'-Fe'	'-Glc'	6.091	3.14	0.232696533	16.26157761	0.014309592
D901	hxk1-2	'-Fe'	'-Glc'	6.092666667	3.141666667	0.227928162	16.26157761	0.014016362
D901	hxk1-2	'-Fe'	'-Glc'	6.094333333	3.143333333	0.225543976	16.26157761	0.013869748
D901	hxk1-2	'-Fe'	'-Glc'	6.096	3.145	0.228404999	16.26157761	0.014045685
D901	hxk1-2	'-Fe'	'-Glc'	6.097666667	3.146666667	0.229358673	16.26157761	0.014104331
D901	hxk1-2	'-Fe'	'-Glc'	6.099333333	3.148333333	0.222682953	16.26157761	0.01369381
D901	hxk1-2	'-Fe'	'-Glc'	6.101	3.15	0.22315979	16.26157761	0.013723133
D901	hxk1-2	'-Fe'	'-Glc'	6.102666667	3.151666667	0.231266022	16.26157761	0.014221623
D901	hxk1-2	'-Fe'	'-Glc'	6.104333333	3.153333333	0.241279602	16.26157761	0.014837404
D901	hxk1-2	'-Fe'	'-Glc'	6.106	3.155	0.246047974	16.26157761	0.015130634
D901	hxk1-2	'-Fe'	'-Glc'	6.107666667	3.156666667	0.246524811	16.26157761	0.015159957
D901	hxk1-2	'-Fe'	'-Glc'	6.109333333	3.158333333	0.25177002	16.26157761	0.015482509
D901	hxk1-2	'-Fe'	'-Glc'	6.111	3.16	0.253200531	16.26157761	0.015570478
D901	hxk1-2	'-Fe'	'-Glc'	6.112666667	3.161666667	0.250339508	16.26157761	0.01539454
D901	hxk1-2	'-Fe'	'-Glc'	6.114333333	3.163333333	0.242710114	16.26157761	0.014925373
D901	hxk1-2	'-Fe'	'-Glc'	6.116	3.165	0.236034393	16.26157761	0.014514852
D901	hxk1-2	'-Fe'	'-Glc'	6.117666667	3.166666667	0.233650208	16.26157761	0.014368237
D901	hxk1-2	'-Fe'	'-Glc'	6.119333333	3.168333333	0.231266022	16.26157761	0.014221623
D901	hxk1-2	'-Fe'	'-Glc'	6.121	3.17	0.234127045	16.26157761	0.01439756
D901	hxk1-2	'-Fe'	'-Glc'	6.122666667	3.171666667	0.236988068	16.26157761	0.014573498
D901	hxk1-2	'-Fe'	'-Glc'	6.124333333	3.173333333	0.243186951	16.26157761	0.014954696
D901	hxk1-2	'-Fe'	'-Glc'	6.126	3.175	0.248432159	16.26157761	0.015277248
D901	hxk1-2	'-Fe'	'-Glc'	6.127666667	3.176666667	0.249385834	16.26157761	0.015335894
D901	hxk1-2	'-Fe'	'-Glc'	6.129333333	3.178333333	0.253677368	16.26157761	0.015599801
D901	hxk1-2	'-Fe'	'-Glc'	6.131	3.18	0.25510788	16.26157761	0.015687769
D901	hxk1-2	'-Fe'	'-Glc'	6.132666667	3.181666667	0.258922577	16.26157761	0.015922353
D901	hxk1-2	'-Fe'	'-Glc'	6.134333333	3.183333333	0.258922577	16.26157761	0.015922353
D901	hxk1-2	'-Fe'	'-Glc'	6.136	3.185	0.260829926	16.26157761	0.016039645
D901	hxk1-2	'-Fe'	'-Glc'	6.137666667	3.186666667	0.267028809	16.26157761	0.016420843
D901	hxk1-2	'-Fe'	'-Glc'	6.139333333	3.188333333	0.27179718	16.26157761	0.016714072
D901	hxk1-2	'-Fe'	'-Glc'	6.141	3.19	0.27513504	16.26157761	0.016919333
D901	hxk1-2	'-Fe'	'-Glc'	6.142666667	3.191666667	0.269889832	16.26157761	0.01659678
D901	hxk1-2	'-Fe'	'-Glc'	6.144333333	3.193333333	0.267028809	16.26157761	0.016420843
D901	hxk1-2	'-Fe'	'-Glc'	6.146	3.195	0.267982483	16.26157761	0.016479489
D901	hxk1-2	'-Fe'	'-Glc'	6.147666667	3.196666667	0.267982483	16.26157761	0.016479489
D901	hxk1-2	'-Fe'	'-Glc'	6.149333333	3.198333333	0.26512146	16.26157761	0.016303551
D901	hxk1-2	'-Fe'	'-Glc'	6.151	3.2	0.263690948	16.26157761	0.016215582
D901	hxk1-2	'-Fe'	'-Glc'	6.152666667	3.201666667	0.269412994	16.26157761	0.016567457
D901	hxk1-2	'-Fe'	'-Glc'	6.154333333	3.203333333	0.274181366	16.26157761	0.016860687
D901	hxk1-2	'-Fe'	'-Glc'	6.156	3.205	0.2784729	16.26157761	0.017124593
D901	hxk1-2	'-Fe'	'-Glc'	6.157666667	3.206666667	0.285148621	16.26157761	0.017535114
D901	hxk1-2	'-Fe'	'-Glc'	6.159333333	3.208333333	0.286579132	16.26157761	0.017623083
D901	hxk1-2	'-Fe'	'-Glc'	6.161	3.21	0.284194946	16.26157761	0.017476468
D901	hxk1-2	'-Fe'	'-Glc'	6.162666667	3.211666667	0.282764435	16.26157761	0.0173885
D901	hxk1-2	'-Fe'	'-Glc'	6.164333333	3.213333333	0.285148621	16.26157761	0.017535114
D901	hxk1-2	'-Fe'	'-Glc'	6.166	3.215	0.286579132	16.26157761	0.017623083
D901	hxk1-2	'-Fe'	'-Glc'	6.167666667	3.216666667	0.288009644	16.26157761	0.017711052
D901	hxk1-2	'-Fe'	'-Glc'	6.169333333	3.218333333	0.291824341	16.26157761	0.017945635
D901	hxk1-2	'-Fe'	'-Glc'	6.171	3.22	0.292778015	16.26157761	0.018004281
D901	hxk1-2	'-Fe'	'-Glc'	6.172666667	3.221666667	0.295639038	16.26157761	0.018180219
D901	hxk1-2	'-Fe'	'-Glc'	6.174333333	3.223333333	0.301837921	16.26157761	0.018561417
D901	hxk1-2	'-Fe'	'-Glc'	6.176	3.225	0.309467316	16.26157761	0.019030584
D901	hxk1-2	'-Fe'	'-Glc'	6.177666667	3.226666667	0.311851501	16.26157761	0.019177198
D901	hxk1-2	'-Fe'	'-Glc'	6.179333333	3.228333333	0.314235687	16.26157761	0.019323813
D901	hxk1-2	'-Fe'	'-Glc'	6.181	3.23	0.318527222	16.26157761	0.01958772
D901	hxk1-2	'-Fe'	'-Glc'	6.182666667	3.231666667	0.326633453	16.26157761	0.020086209
D901	hxk1-2	'-Fe'	'-Glc'	6.184333333	3.233333333	0.329494476	16.26157761	0.020262147
D901	hxk1-2	'-Fe'	'-Glc'	6.186	3.235	0.323295593	16.26157761	0.019880949
D901	hxk1-2	'-Fe'	'-Glc'	6.187666667	3.236666667	0.315189362	16.26157761	0.019382459
D901	hxk1-2	'-Fe'	'-Glc'	6.189333333	3.238333333	0.311374664	16.26157761	0.019147876
D901	hxk1-2	'-Fe'	'-Glc'	6.191	3.24	0.313282013	16.26157761	0.019265167
D901	hxk1-2	'-Fe'	'-Glc'	6.192666667	3.241666667	0.305652618	16.26157761	0.018796
D901	hxk1-2	'-Fe'	'-Glc'	6.194333333	3.243333333	0.29706955	16.26157761	0.018268188
D901	hxk1-2	'-Fe'	'-Glc'	6.196	3.245	0.294208527	16.26157761	0.01809225
D901	hxk1-2	'-Fe'	'-Glc'	6.197666667	3.246666667	0.299930573	16.26157761	0.018444125
D901	hxk1-2	'-Fe'	'-Glc'	6.199333333	3.248333333	0.30374527	16.26157761	0.018678709
D901	hxk1-2	'-Fe'	'-Glc'	6.201	3.25	0.306606293	16.26157761	0.018854646
D901	hxk1-2	'-Fe'	'-Glc'	6.202666667	3.251666667	0.311374664	16.26157761	0.019147876
D901	hxk1-2	'-Fe'	'-Glc'	6.204333333	3.253333333	0.315666199	16.26157761	0.019411782
D901	hxk1-2	'-Fe'	'-Glc'	6.206	3.255	0.323295593	16.26157761	0.019880949
D901	hxk1-2	'-Fe'	'-Glc'	6.207666667	3.256666667	0.329971313	16.26157761	0.02029147
D901	hxk1-2	'-Fe'	'-Glc'	6.209333333	3.258333333	0.338077545	16.26157761	0.02078996
D901	hxk1-2	'-Fe'	'-Glc'	6.211	3.26	0.339031219	16.26157761	0.020848606
D901	hxk1-2	'-Fe'	'-Glc'	6.212666667	3.261666667	0.339984894	16.26157761	0.020907252
D901	hxk1-2	'-Fe'	'-Glc'	6.214333333	3.263333333	0.341892242	16.26157761	0.021024543
D901	hxk1-2	'-Fe'	'-Glc'	6.216	3.265	0.341892242	16.26157761	0.021024543
D901	hxk1-2	'-Fe'	'-Glc'	6.217666667	3.266666667	0.339508057	16.26157761	0.020877929
D901	hxk1-2	'-Fe'	'-Glc'	6.219333333	3.268333333	0.336170197	16.26157761	0.020672668
D901	hxk1-2	'-Fe'	'-Glc'	6.221	3.27	0.338077545	16.26157761	0.02078996
D901	hxk1-2	'-Fe'	'-Glc'	6.222666667	3.271666667	0.338077545	16.26157761	0.02078996
D901	hxk1-2	'-Fe'	'-Glc'	6.224333333	3.273333333	0.339508057	16.26157761	0.020877929
D901	hxk1-2	'-Fe'	'-Glc'	6.226	3.275	0.343322754	16.26157761	0.021112512
D901	hxk1-2	'-Fe'	'-Glc'	6.227666667	3.276666667	0.343322754	16.26157761	0.021112512
D901	hxk1-2	'-Fe'	'-Glc'	6.229333333	3.278333333	0.339508057	16.26157761	0.020877929
D901	hxk1-2	'-Fe'	'-Glc'	6.231	3.28	0.338077545	16.26157761	0.02078996
D901	hxk1-2	'-Fe'	'-Glc'	6.232666667	3.281666667	0.342845917	16.26157761	0.021083189
D901	hxk1-2	'-Fe'	'-Glc'	6.234333333	3.283333333	0.347614288	16.26157761	0.021376418
D901	hxk1-2	'-Fe'	'-Glc'	6.236	3.285	0.349998474	16.26157761	0.021523033
D901	hxk1-2	'-Fe'	'-Glc'	6.237666667	3.286666667	0.354290009	16.26157761	0.02178694
D901	hxk1-2	'-Fe'	'-Glc'	6.239333333	3.288333333	0.362873077	16.26157761	0.022314752
D901	hxk1-2	'-Fe'	'-Glc'	6.241	3.29	0.370502472	16.26157761	0.022783919
D901	hxk1-2	'-Fe'	'-Glc'	6.242666667	3.291666667	0.378608704	16.26157761	0.023282409
D901	hxk1-2	'-Fe'	'-Glc'	6.244333333	3.293333333	0.382900238	16.26157761	0.023546316
D901	hxk1-2	'-Fe'	'-Glc'	6.246	3.295	0.386238098	16.26157761	0.023751576
D901	hxk1-2	'-Fe'	'-Glc'	6.247666667	3.296666667	0.384807587	16.26157761	0.023663607
D901	hxk1-2	'-Fe'	'-Glc'	6.249333333	3.298333333	0.380992889	16.26157761	0.023429024
D901	hxk1-2	'-Fe'	'-Glc'	6.251	3.3	0.379085541	16.26157761	0.023311732
D901	hxk1-2	'-Fe'	'-Glc'	6.252666667	3.301666667	0.374794006	16.26157761	0.023047826
D901	hxk1-2	'-Fe'	'-Glc'	6.254333333	3.303333333	0.374794006	16.26157761	0.023047826
D901	hxk1-2	'-Fe'	'-Glc'	6.256	3.305	0.373840332	16.26157761	0.02298918
D901	hxk1-2	'-Fe'	'-Glc'	6.257666667	3.306666667	0.378131866	16.26157761	0.023253086
D901	hxk1-2	'-Fe'	'-Glc'	6.259333333	3.308333333	0.382423401	16.26157761	0.023516993
D901	hxk1-2	'-Fe'	'-Glc'	6.261	3.31	0.380992889	16.26157761	0.023429024
D901	hxk1-2	'-Fe'	'-Glc'	6.262666667	3.311666667	0.374794006	16.26157761	0.023047826
D901	hxk1-2	'-Fe'	'-Glc'	6.264333333	3.313333333	0.368595123	16.26157761	0.022666628
D901	hxk1-2	'-Fe'	'-Glc'	6.266	3.315	0.369548798	16.26157761	0.022725273
D901	hxk1-2	'-Fe'	'-Glc'	6.267666667	3.316666667	0.372409821	16.26157761	0.022901211
D901	hxk1-2	'-Fe'	'-Glc'	6.269333333	3.318333333	0.374794006	16.26157761	0.023047826
D901	hxk1-2	'-Fe'	'-Glc'	6.271	3.32	0.378131866	16.26157761	0.023253086
D901	hxk1-2	'-Fe'	'-Glc'	6.272666667	3.321666667	0.380992889	16.26157761	0.023429024
D901	hxk1-2	'-Fe'	'-Glc'	6.274333333	3.323333333	0.381946564	16.26157761	0.02348767
D901	hxk1-2	'-Fe'	'-Glc'	6.276	3.325	0.382423401	16.26157761	0.023516993
D901	hxk1-2	'-Fe'	'-Glc'	6.277666667	3.326666667	0.381946564	16.26157761	0.02348767
D901	hxk1-2	'-Fe'	'-Glc'	6.279333333	3.328333333	0.382423401	16.26157761	0.023516993
D901	hxk1-2	'-Fe'	'-Glc'	6.281	3.33	0.387191772	16.26157761	0.023810222
D901	hxk1-2	'-Fe'	'-Glc'	6.282666667	3.331666667	0.400543213	16.26157761	0.024631264
D901	hxk1-2	'-Fe'	'-Glc'	6.284333333	3.333333333	0.406742096	16.26157761	0.025012462
D901	hxk1-2	'-Fe'	'-Glc'	6.286	3.335	0.413417816	16.26157761	0.025422983
D901	hxk1-2	'-Fe'	'-Glc'	6.287666667	3.336666667	0.414848328	16.26157761	0.025510952
D901	hxk1-2	'-Fe'	'-Glc'	6.289333333	3.338333333	0.421524048	16.26157761	0.025921473
D901	hxk1-2	'-Fe'	'-Glc'	6.291	3.34	0.424861908	16.26157761	0.026126734
D901	hxk1-2	'-Fe'	'-Glc'	6.292666667	3.341666667	0.424861908	16.26157761	0.026126734
D901	hxk1-2	'-Fe'	'-Glc'	6.294333333	3.343333333	0.427722931	16.26157761	0.026302671
D901	hxk1-2	'-Fe'	'-Glc'	6.296	3.345	0.42963028	16.26157761	0.026419963
D901	hxk1-2	'-Fe'	'-Glc'	6.297666667	3.346666667	0.434875488	16.26157761	0.026742515
D901	hxk1-2	'-Fe'	'-Glc'	6.299333333	3.348333333	0.437259674	16.26157761	0.02688913
D901	hxk1-2	'-Fe'	'-Glc'	6.301	3.35	0.435829163	16.26157761	0.026801161
D901	hxk1-2	'-Fe'	'-Glc'	6.302666667	3.351666667	0.434398651	16.26157761	0.026713192
D901	hxk1-2	'-Fe'	'-Glc'	6.304333333	3.353333333	0.42963028	16.26157761	0.026419963
D901	hxk1-2	'-Fe'	'-Glc'	6.306	3.355	0.425815582	16.26157761	0.02618538
D901	hxk1-2	'-Fe'	'-Glc'	6.307666667	3.356666667	0.420093536	16.26157761	0.025833504
D901	hxk1-2	'-Fe'	'-Glc'	6.309333333	3.358333333	0.414848328	16.26157761	0.025510952
D901	hxk1-2	'-Fe'	'-Glc'	6.311	3.36	0.408649445	16.26157761	0.025129754
D901	hxk1-2	'-Fe'	'-Glc'	6.312666667	3.361666667	0.400543213	16.26157761	0.024631264
D901	hxk1-2	'-Fe'	'-Glc'	6.314333333	3.363333333	0.404834747	16.26157761	0.024895171
D901	hxk1-2	'-Fe'	'-Glc'	6.316	3.365	0.412464142	16.26157761	0.025364337
D901	hxk1-2	'-Fe'	'-Glc'	6.317666667	3.366666667	0.422954559	16.26157761	0.026009442
D901	hxk1-2	'-Fe'	'-Glc'	6.319333333	3.368333333	0.431060791	16.26157761	0.026507932
D901	hxk1-2	'-Fe'	'-Glc'	6.321	3.37	0.438690186	16.26157761	0.026977099
D901	hxk1-2	'-Fe'	'-Glc'	6.322666667	3.371666667	0.444889069	16.26157761	0.027358297
D901	hxk1-2	'-Fe'	'-Glc'	6.324333333	3.373333333	0.445365906	16.26157761	0.02738762
D901	hxk1-2	'-Fe'	'-Glc'	6.326	3.375	0.44298172	16.26157761	0.027241005
D901	hxk1-2	'-Fe'	'-Glc'	6.327666667	3.376666667	0.44298172	16.26157761	0.027241005
D901	hxk1-2	'-Fe'	'-Glc'	6.329333333	3.378333333	0.443935394	16.26157761	0.027299651
D901	hxk1-2	'-Fe'	'-Glc'	6.331	3.38	0.4529953	16.26157761	0.027856787
D901	hxk1-2	'-Fe'	'-Glc'	6.332666667	3.381666667	0.460147858	16.26157761	0.028296631
D901	hxk1-2	'-Fe'	'-Glc'	6.334333333	3.383333333	0.461101532	16.26157761	0.028355277
D901	hxk1-2	'-Fe'	'-Glc'	6.336	3.385	0.459194183	16.26157761	0.028237985
D901	hxk1-2	'-Fe'	'-Glc'	6.337666667	3.386666667	0.458717346	16.26157761	0.028208662
D901	hxk1-2	'-Fe'	'-Glc'	6.339333333	3.388333333	0.456809998	16.26157761	0.02809137
D901	hxk1-2	'-Fe'	'-Glc'	6.341	3.39	0.445842743	16.26157761	0.027416943
D901	hxk1-2	'-Fe'	'-Glc'	6.342666667	3.391666667	0.44298172	16.26157761	0.027241005
D901	hxk1-2	'-Fe'	'-Glc'	6.344333333	3.393333333	0.44631958	16.26157761	0.027446266
D901	hxk1-2	'-Fe'	'-Glc'	6.346	3.395	0.445842743	16.26157761	0.027416943
D901	hxk1-2	'-Fe'	'-Glc'	6.347666667	3.396666667	0.440120697	16.26157761	0.027065068
D901	hxk1-2	'-Fe'	'-Glc'	6.349333333	3.398333333	0.438690186	16.26157761	0.026977099
D901	hxk1-2	'-Fe'	'-Glc'	6.351	3.4	0.445842743	16.26157761	0.027416943
D901	hxk1-2	'-Fe'	'-Glc'	6.352666667	3.401666667	0.450134277	16.26157761	0.027680849
D901	hxk1-2	'-Fe'	'-Glc'	6.354333333	3.403333333	0.454902649	16.26157761	0.027974079
D901	hxk1-2	'-Fe'	'-Glc'	6.356	3.405	0.457763672	16.26157761	0.028150016
D901	hxk1-2	'-Fe'	'-Glc'	6.357666667	3.406666667	0.461578369	16.26157761	0.0283846
D901	hxk1-2	'-Fe'	'-Glc'	6.359333333	3.408333333	0.460147858	16.26157761	0.028296631
D901	hxk1-2	'-Fe'	'-Glc'	6.361	3.41	0.459194183	16.26157761	0.028237985
D901	hxk1-2	'-Fe'	'-Glc'	6.362666667	3.411666667	0.458717346	16.26157761	0.028208662
D901	hxk1-2	'-Fe'	'-Glc'	6.364333333	3.413333333	0.459671021	16.26157761	0.028267308
D901	hxk1-2	'-Fe'	'-Glc'	6.366	3.415	0.465393066	16.26157761	0.028619183
D901	hxk1-2	'-Fe'	'-Glc'	6.367666667	3.416666667	0.467300415	16.26157761	0.028736475
D901	hxk1-2	'-Fe'	'-Glc'	6.369333333	3.418333333	0.468730927	16.26157761	0.028824444
D901	hxk1-2	'-Fe'	'-Glc'	6.371	3.42	0.469207764	16.26157761	0.028853767
D901	hxk1-2	'-Fe'	'-Glc'	6.372666667	3.421666667	0.469207764	16.26157761	0.028853767
D901	hxk1-2	'-Fe'	'-Glc'	6.374333333	3.423333333	0.464439392	16.26157761	0.028560537
D901	hxk1-2	'-Fe'	'-Glc'	6.376	3.425	0.464439392	16.26157761	0.028560537
D901	hxk1-2	'-Fe'	'-Glc'	6.377666667	3.426666667	0.466823578	16.26157761	0.028707152
D901	hxk1-2	'-Fe'	'-Glc'	6.379333333	3.428333333	0.469207764	16.26157761	0.028853767
D901	hxk1-2	'-Fe'	'-Glc'	6.381	3.43	0.470638275	16.26157761	0.028941735
D901	hxk1-2	'-Fe'	'-Glc'	6.382666667	3.431666667	0.475406647	16.26157761	0.029234965
D901	hxk1-2	'-Fe'	'-Glc'	6.384333333	3.433333333	0.473499298	16.26157761	0.029117673
D901	hxk1-2	'-Fe'	'-Glc'	6.386	3.435	0.467777252	16.26157761	0.028765798
D901	hxk1-2	'-Fe'	'-Glc'	6.387666667	3.436666667	0.463962555	16.26157761	0.028531214
D901	hxk1-2	'-Fe'	'-Glc'	6.389333333	3.438333333	0.467300415	16.26157761	0.028736475
D901	hxk1-2	'-Fe'	'-Glc'	6.391	3.44	0.469207764	16.26157761	0.028853767
D901	hxk1-2	'-Fe'	'-Glc'	6.392666667	3.441666667	0.467777252	16.26157761	0.028765798
D901	hxk1-2	'-Fe'	'-Glc'	6.394333333	3.443333333	0.476360321	16.26157761	0.029293611
D901	hxk1-2	'-Fe'	'-Glc'	6.396	3.445	0.48828125	16.26157761	0.030026684
D901	hxk1-2	'-Fe'	'-Glc'	6.397666667	3.446666667	0.497341156	16.26157761	0.03058382
D901	hxk1-2	'-Fe'	'-Glc'	6.399333333	3.448333333	0.494003296	16.26157761	0.030378559
D901	hxk1-2	'-Fe'	'-Glc'	6.401	3.45	0.491142273	16.26157761	0.030202621
D901	hxk1-2	'-Fe'	'-Glc'	6.402666667	3.451666667	0.494003296	16.26157761	0.030378559
D901	hxk1-2	'-Fe'	'-Glc'	6.404333333	3.453333333	0.495910645	16.26157761	0.030495851
D901	hxk1-2	'-Fe'	'-Glc'	6.406	3.455	0.491142273	16.26157761	0.030202621
D901	hxk1-2	'-Fe'	'-Glc'	6.407666667	3.456666667	0.483989716	16.26157761	0.029762777
D901	hxk1-2	'-Fe'	'-Glc'	6.409333333	3.458333333	0.482559204	16.26157761	0.029674809
D901	hxk1-2	'-Fe'	'-Glc'	6.411	3.46	0.483989716	16.26157761	0.029762777
D901	hxk1-2	'-Fe'	'-Glc'	6.412666667	3.461666667	0.482559204	16.26157761	0.029674809
D901	hxk1-2	'-Fe'	'-Glc'	6.414333333	3.463333333	0.475883484	16.26157761	0.029264288
D901	hxk1-2	'-Fe'	'-Glc'	6.416	3.465	0.469207764	16.26157761	0.028853767
D901	hxk1-2	'-Fe'	'-Glc'	6.417666667	3.466666667	0.464439392	16.26157761	0.028560537
D901	hxk1-2	'-Fe'	'-Glc'	6.419333333	3.468333333	0.463008881	16.26157761	0.028472568
D901	hxk1-2	'-Fe'	'-Glc'	6.421	3.47	0.457763672	16.26157761	0.028150016
D901	hxk1-2	'-Fe'	'-Glc'	6.422666667	3.471666667	0.453948975	16.26157761	0.027915433
D901	hxk1-2	'-Fe'	'-Glc'	6.424333333	3.473333333	0.459194183	16.26157761	0.028237985
D901	hxk1-2	'-Fe'	'-Glc'	6.426	3.475	0.467777252	16.26157761	0.028765798
D901	hxk1-2	'-Fe'	'-Glc'	6.427666667	3.476666667	0.476837158	16.26157761	0.029322933
D901	hxk1-2	'-Fe'	'-Glc'	6.429333333	3.478333333	0.481128693	16.26157761	0.02958684
D901	hxk1-2	'-Fe'	'-Glc'	6.431	3.48	0.487804413	16.26157761	0.029997361
D901	hxk1-2	'-Fe'	'-Glc'	6.432666667	3.481666667	0.48828125	16.26157761	0.030026684
D901	hxk1-2	'-Fe'	'-Glc'	6.434333333	3.483333333	0.480175018	16.26157761	0.029528194
D901	hxk1-2	'-Fe'	'-Glc'	6.436	3.485	0.478744507	16.26157761	0.029440225
D901	hxk1-2	'-Fe'	'-Glc'	6.437666667	3.486666667	0.48494339	16.26157761	0.029821423
D901	hxk1-2	'-Fe'	'-Glc'	6.439333333	3.488333333	0.491142273	16.26157761	0.030202621
D901	hxk1-2	'-Fe'	'-Glc'	6.441	3.49	0.493049622	16.26157761	0.030319913
D901	hxk1-2	'-Fe'	'-Glc'	6.442666667	3.491666667	0.499248505	16.26157761	0.030701111
D901	hxk1-2	'-Fe'	'-Glc'	6.444333333	3.493333333	0.506401062	16.26157761	0.031140955
D901	hxk1-2	'-Fe'	'-Glc'	6.446	3.495	0.507354736	16.26157761	0.031199601
D901	hxk1-2	'-Fe'	'-Glc'	6.447666667	3.496666667	0.505924225	16.26157761	0.031111632
D901	hxk1-2	'-Fe'	'-Glc'	6.449333333	3.498333333	0.503540039	16.26157761	0.030965018
D901	hxk1-2	'-Fe'	'-Glc'	6.451	3.5	0.500679016	16.26157761	0.03078908
D901	hxk1-2	'-Fe'	'-Glc'	6.452666667	3.501666667	0.495433807	16.26157761	0.030466528
D901	hxk1-2	'-Fe'	'-Glc'	6.454333333	3.503333333	0.493526459	16.26157761	0.030349236
D901	hxk1-2	'-Fe'	'-Glc'	6.456	3.505	0.494480133	16.26157761	0.030407882
D901	hxk1-2	'-Fe'	'-Glc'	6.457666667	3.506666667	0.493049622	16.26157761	0.030319913
D901	hxk1-2	'-Fe'	'-Glc'	6.459333333	3.508333333	0.496864319	16.26157761	0.030554497
D901	hxk1-2	'-Fe'	'-Glc'	6.461	3.51	0.502109528	16.26157761	0.030877049
D901	hxk1-2	'-Fe'	'-Glc'	6.462666667	3.511666667	0.505447388	16.26157761	0.031082309
D901	hxk1-2	'-Fe'	'-Glc'	6.464333333	3.513333333	0.508308411	16.26157761	0.031258247
D901	hxk1-2	'-Fe'	'-Glc'	6.466	3.515	0.508785248	16.26157761	0.03128757
D901	hxk1-2	'-Fe'	'-Glc'	6.467666667	3.516666667	0.507831573	16.26157761	0.031228924
D901	hxk1-2	'-Fe'	'-Glc'	6.469333333	3.518333333	0.500202179	16.26157761	0.030759757
D901	hxk1-2	'-Fe'	'-Glc'	6.471	3.52	0.492572784	16.26157761	0.03029059
D901	hxk1-2	'-Fe'	'-Glc'	6.472666667	3.521666667	0.490188599	16.26157761	0.030143976
D901	hxk1-2	'-Fe'	'-Glc'	6.474333333	3.523333333	0.491142273	16.26157761	0.030202621
D901	hxk1-2	'-Fe'	'-Glc'	6.476	3.525	0.497341156	16.26157761	0.03058382
D901	hxk1-2	'-Fe'	'-Glc'	6.477666667	3.526666667	0.495910645	16.26157761	0.030495851
D901	hxk1-2	'-Fe'	'-Glc'	6.479333333	3.528333333	0.501155853	16.26157761	0.030818403
D901	hxk1-2	'-Fe'	'-Glc'	6.481	3.53	0.509262085	16.26157761	0.031316893
D901	hxk1-2	'-Fe'	'-Glc'	6.482666667	3.531666667	0.514984131	16.26157761	0.031668768
D901	hxk1-2	'-Fe'	'-Glc'	6.484333333	3.533333333	0.515937805	16.26157761	0.031727414
D901	hxk1-2	'-Fe'	'-Glc'	6.486	3.535	0.515937805	16.26157761	0.031727414
D901	hxk1-2	'-Fe'	'-Glc'	6.487666667	3.536666667	0.527858734	16.26157761	0.032460487
D901	hxk1-2	'-Fe'	'-Glc'	6.489333333	3.538333333	0.53691864	16.26157761	0.033017623
D901	hxk1-2	'-Fe'	'-Glc'	6.491	3.54	0.542640686	16.26157761	0.033369498
D901	hxk1-2	'-Fe'	'-Glc'	6.492666667	3.541666667	0.544548035	16.26157761	0.03348679
D901	hxk1-2	'-Fe'	'-Glc'	6.494333333	3.543333333	0.547885895	16.26157761	0.033692051
D901	hxk1-2	'-Fe'	'-Glc'	6.496	3.545	0.545024872	16.26157761	0.033516113
D901	hxk1-2	'-Fe'	'-Glc'	6.497666667	3.546666667	0.538349152	16.26157761	0.033105592
D901	hxk1-2	'-Fe'	'-Glc'	6.499333333	3.548333333	0.538825989	16.26157761	0.033134915
D901	hxk1-2	'-Fe'	'-Glc'	6.501	3.55	0.543117523	16.26157761	0.033398821
D901	hxk1-2	'-Fe'	'-Glc'	6.502666667	3.551666667	0.552177429	16.26157761	0.033955957
D901	hxk1-2	'-Fe'	'-Glc'	6.504333333	3.553333333	0.557422638	16.26157761	0.034278509
D901	hxk1-2	'-Fe'	'-Glc'	6.506	3.555	0.565052032	16.26157761	0.034747676
D901	hxk1-2	'-Fe'	'-Glc'	6.507666667	3.556666667	0.575065613	16.26157761	0.035363458
D901	hxk1-2	'-Fe'	'-Glc'	6.509333333	3.558333333	0.579357147	16.26157761	0.035627364
D901	hxk1-2	'-Fe'	'-Glc'	6.511	3.56	0.581264496	16.26157761	0.035744656
D901	hxk1-2	'-Fe'	'-Glc'	6.512666667	3.561666667	0.576972961	16.26157761	0.035480749
D901	hxk1-2	'-Fe'	'-Glc'	6.514333333	3.563333333	0.576496124	16.26157761	0.035451427
D901	hxk1-2	'-Fe'	'-Glc'	6.516	3.565	0.577449799	16.26157761	0.035510072
D901	hxk1-2	'-Fe'	'-Glc'	6.517666667	3.566666667	0.577926636	16.26157761	0.035539395
D901	hxk1-2	'-Fe'	'-Glc'	6.519333333	3.568333333	0.577926636	16.26157761	0.035539395
D901	hxk1-2	'-Fe'	'-Glc'	6.521	3.57	0.575065613	16.26157761	0.035363458
D901	hxk1-2	'-Fe'	'-Glc'	6.522666667	3.571666667	0.582695007	16.26157761	0.035832625
D901	hxk1-2	'-Fe'	'-Glc'	6.524333333	3.573333333	0.590324402	16.26157761	0.036301792
D901	hxk1-2	'-Fe'	'-Glc'	6.526	3.575	0.600337982	16.26157761	0.036917573
D901	hxk1-2	'-Fe'	'-Glc'	6.527666667	3.576666667	0.609874725	16.26157761	0.037504032
D901	hxk1-2	'-Fe'	'-Glc'	6.529333333	3.578333333	0.62084198	16.26157761	0.038178459
D901	hxk1-2	'-Fe'	'-Glc'	6.531	3.58	0.632286072	16.26157761	0.03888221
D901	hxk1-2	'-Fe'	'-Glc'	6.532666667	3.581666667	0.637531281	16.26157761	0.039204762
D901	hxk1-2	'-Fe'	'-Glc'	6.534333333	3.583333333	0.642776489	16.26157761	0.039527314
D901	hxk1-2	'-Fe'	'-Glc'	6.536	3.585	0.645637512	16.26157761	0.039703252
D901	hxk1-2	'-Fe'	'-Glc'	6.537666667	3.586666667	0.648498535	16.26157761	0.03987919
D901	hxk1-2	'-Fe'	'-Glc'	6.539333333	3.588333333	0.649929047	16.26157761	0.039967158
D901	hxk1-2	'-Fe'	'-Glc'	6.541	3.59	0.659942627	16.26157761	0.04058294
D901	hxk1-2	'-Fe'	'-Glc'	6.542666667	3.591666667	0.671863556	16.26157761	0.041316013
D901	hxk1-2	'-Fe'	'-Glc'	6.544333333	3.593333333	0.677108765	16.26157761	0.041638566
D901	hxk1-2	'-Fe'	'-Glc'	6.546	3.595	0.685214996	16.26157761	0.042137055
D901	hxk1-2	'-Fe'	'-Glc'	6.547666667	3.596666667	0.692844391	16.26157761	0.042606222
D901	hxk1-2	'-Fe'	'-Glc'	6.549333333	3.598333333	0.699996948	16.26157761	0.043046066
D901	hxk1-2	'-Fe'	'-Glc'	6.551	3.6	0.70142746	16.26157761	0.043134035
D901	hxk1-2	'-Fe'	'-Glc'	6.552666667	3.601666667	0.70476532	16.26157761	0.043339296
D901	hxk1-2	'-Fe'	'-Glc'	6.554333333	3.603333333	0.710964203	16.26157761	0.043720494
D901	hxk1-2	'-Fe'	'-Glc'	6.556	3.605	0.71144104	16.26157761	0.043749817
D901	hxk1-2	'-Fe'	'-Glc'	6.557666667	3.606666667	0.716686249	16.26157761	0.044072369
D901	hxk1-2	'-Fe'	'-Glc'	6.559333333	3.608333333	0.723361969	16.26157761	0.04448289
D901	hxk1-2	'-Fe'	'-Glc'	6.561	3.61	0.727653503	16.26157761	0.044746796
D901	hxk1-2	'-Fe'	'-Glc'	6.562666667	3.611666667	0.729560852	16.26157761	0.044864088
D901	hxk1-2	'-Fe'	'-Glc'	6.564333333	3.613333333	0.738143921	16.26157761	0.045391901
D901	hxk1-2	'-Fe'	'-Glc'	6.566	3.615	0.75006485	16.26157761	0.046124974
D901	hxk1-2	'-Fe'	'-Glc'	6.567666667	3.616666667	0.757217407	16.26157761	0.046564818
D901	hxk1-2	'-Fe'	'-Glc'	6.569333333	3.618333333	0.765323639	16.26157761	0.047063308
D901	hxk1-2	'-Fe'	'-Glc'	6.571	3.62	0.779628754	16.26157761	0.047942996
D901	hxk1-2	'-Fe'	'-Glc'	6.572666667	3.621666667	0.791072845	16.26157761	0.048646747
D901	hxk1-2	'-Fe'	'-Glc'	6.574333333	3.623333333	0.797271729	16.26157761	0.049027945
D901	hxk1-2	'-Fe'	'-Glc'	6.576	3.625	0.799179077	16.26157761	0.049145236
D901	hxk1-2	'-Fe'	'-Glc'	6.577666667	3.626666667	0.798225403	16.26157761	0.049086591
D901	hxk1-2	'-Fe'	'-Glc'	6.579333333	3.628333333	0.799655914	16.26157761	0.049174559
D901	hxk1-2	'-Fe'	'-Glc'	6.581	3.63	0.801086426	16.26157761	0.049262528
D901	hxk1-2	'-Fe'	'-Glc'	6.582666667	3.631666667	0.803470612	16.26157761	0.049409143
D901	hxk1-2	'-Fe'	'-Glc'	6.584333333	3.633333333	0.807762146	16.26157761	0.049673049
D901	hxk1-2	'-Fe'	'-Glc'	6.586	3.635	0.815868378	16.26157761	0.050171539
D901	hxk1-2	'-Fe'	'-Glc'	6.587666667	3.636666667	0.826358795	16.26157761	0.050816644
D901	hxk1-2	'-Fe'	'-Glc'	6.589333333	3.638333333	0.833034515	16.26157761	0.051227165
D901	hxk1-2	'-Fe'	'-Glc'	6.591	3.64	0.839233398	16.26157761	0.051608363
D901	hxk1-2	'-Fe'	'-Glc'	6.592666667	3.641666667	0.849246979	16.26157761	0.052224145
D901	hxk1-2	'-Fe'	'-Glc'	6.594333333	3.643333333	0.85735321	16.26157761	0.052722634
D901	hxk1-2	'-Fe'	'-Glc'	6.596	3.645	0.865459442	16.26157761	0.053221124
D901	hxk1-2	'-Fe'	'-Glc'	6.597666667	3.646666667	0.874996185	16.26157761	0.053807583
D901	hxk1-2	'-Fe'	'-Glc'	6.599333333	3.648333333	0.891208649	16.26157761	0.054804563
D901	hxk1-2	'-Fe'	'-Glc'	6.601	3.65	0.904560089	16.26157761	0.055625605
D901	hxk1-2	'-Fe'	'-Glc'	6.602666667	3.651666667	0.911712646	16.26157761	0.056065449
D901	hxk1-2	'-Fe'	'-Glc'	6.604333333	3.653333333	0.920772552	16.26157761	0.056622585
D901	hxk1-2	'-Fe'	'-Glc'	6.606	3.655	0.928401947	16.26157761	0.057091751
D901	hxk1-2	'-Fe'	'-Glc'	6.607666667	3.656666667	0.933170319	16.26157761	0.057384981
D901	hxk1-2	'-Fe'	'-Glc'	6.609333333	3.658333333	0.93126297	16.26157761	0.057267689
D901	hxk1-2	'-Fe'	'-Glc'	6.611	3.66	0.92792511	16.26157761	0.057062429
D901	hxk1-2	'-Fe'	'-Glc'	6.612666667	3.661666667	0.92792511	16.26157761	0.057062429
D901	hxk1-2	'-Fe'	'-Glc'	6.614333333	3.663333333	0.929355621	16.26157761	0.057150397
D901	hxk1-2	'-Fe'	'-Glc'	6.616	3.665	0.934123993	16.26157761	0.057443627
D901	hxk1-2	'-Fe'	'-Glc'	6.617666667	3.666666667	0.94127655	16.26157761	0.057883471
D901	hxk1-2	'-Fe'	'-Glc'	6.619333333	3.668333333	0.951766968	16.26157761	0.058528575
D901	hxk1-2	'-Fe'	'-Glc'	6.621	3.67	0.965118408	16.26157761	0.059349617
D901	hxk1-2	'-Fe'	'-Glc'	6.622666667	3.671666667	0.982761383	16.26157761	0.060434566
D901	hxk1-2	'-Fe'	'-Glc'	6.624333333	3.673333333	0.997543335	16.26157761	0.061343577
D901	hxk1-2	'-Fe'	'-Glc'	6.626	3.675	1.010894775	16.26157761	0.062164619
D901	hxk1-2	'-Fe'	'-Glc'	6.627666667	3.676666667	1.019477844	16.26157761	0.062692432
D901	hxk1-2	'-Fe'	'-Glc'	6.629333333	3.678333333	1.024723053	16.26157761	0.063014984
D901	hxk1-2	'-Fe'	'-Glc'	6.631	3.68	1.032829285	16.26157761	0.063513474
D901	hxk1-2	'-Fe'	'-Glc'	6.632666667	3.681666667	1.041889191	16.26157761	0.06407061
D901	hxk1-2	'-Fe'	'-Glc'	6.634333333	3.683333333	1.052856445	16.26157761	0.064745037
D901	hxk1-2	'-Fe'	'-Glc'	6.636	3.685	1.0638237	16.26157761	0.065419465
D901	hxk1-2	'-Fe'	'-Glc'	6.637666667	3.686666667	1.076221466	16.26157761	0.066181861
D901	hxk1-2	'-Fe'	'-Glc'	6.639333333	3.688333333	1.088142395	16.26157761	0.066914934
D901	hxk1-2	'-Fe'	'-Glc'	6.641	3.69	1.094818115	16.26157761	0.067325455
D901	hxk1-2	'-Fe'	'-Glc'	6.642666667	3.691666667	1.101493835	16.26157761	0.067735976
D901	hxk1-2	'-Fe'	'-Glc'	6.644333333	3.693333333	1.108169556	16.26157761	0.068146497
D901	hxk1-2	'-Fe'	'-Glc'	6.646	3.695	1.113891602	16.26157761	0.068498373
D901	hxk1-2	'-Fe'	'-Glc'	6.647666667	3.696666667	1.120567322	16.26157761	0.068908894
D901	hxk1-2	'-Fe'	'-Glc'	6.649333333	3.698333333	1.129627228	16.26157761	0.069466029
D901	hxk1-2	'-Fe'	'-Glc'	6.651	3.7	1.140594482	16.26157761	0.070140457
D901	hxk1-2	'-Fe'	'-Glc'	6.652666667	3.701666667	1.146793365	16.26157761	0.070521655
D901	hxk1-2	'-Fe'	'-Glc'	6.654333333	3.703333333	1.154899597	16.26157761	0.071020145
D901	hxk1-2	'-Fe'	'-Glc'	6.656	3.705	1.166343689	16.26157761	0.071723895
D901	hxk1-2	'-Fe'	'-Glc'	6.657666667	3.706666667	1.177787781	16.26157761	0.072427646
D901	hxk1-2	'-Fe'	'-Glc'	6.659333333	3.708333333	1.190662384	16.26157761	0.073219365
D901	hxk1-2	'-Fe'	'-Glc'	6.661	3.71	1.205921173	16.26157761	0.074157699
D901	hxk1-2	'-Fe'	'-Glc'	6.662666667	3.711666667	1.223087311	16.26157761	0.075213324
D901	hxk1-2	'-Fe'	'-Glc'	6.664333333	3.713333333	1.23500824	16.26157761	0.075946398
D901	hxk1-2	'-Fe'	'-Glc'	6.666	3.715	1.24168396	16.26157761	0.076356919
D901	hxk1-2	'-Fe'	'-Glc'	6.667666667	3.716666667	1.249313354	16.26157761	0.076826086
D901	hxk1-2	'-Fe'	'-Glc'	6.669333333	3.718333333	1.256942749	16.26157761	0.077295253
D901	hxk1-2	'-Fe'	'-Glc'	6.671	3.72	1.261234283	16.26157761	0.077559159
D901	hxk1-2	'-Fe'	'-Glc'	6.672666667	3.721666667	1.263618469	16.26157761	0.077705774
D901	hxk1-2	'-Fe'	'-Glc'	6.674333333	3.723333333	1.270771027	16.26157761	0.078145618
D901	hxk1-2	'-Fe'	'-Glc'	6.676	3.725	1.28030777	16.26157761	0.078732076
D901	hxk1-2	'-Fe'	'-Glc'	6.677666667	3.726666667	1.288414001	16.26157761	0.079230566
D901	hxk1-2	'-Fe'	'-Glc'	6.679333333	3.728333333	1.29699707	16.26157761	0.079758379
D901	hxk1-2	'-Fe'	'-Glc'	6.681	3.73	1.311779022	16.26157761	0.08066739
D901	hxk1-2	'-Fe'	'-Glc'	6.682666667	3.731666667	1.32894516	16.26157761	0.081723016
D901	hxk1-2	'-Fe'	'-Glc'	6.684333333	3.733333333	1.340389252	16.26157761	0.082426766
D901	hxk1-2	'-Fe'	'-Glc'	6.686	3.735	1.34563446	16.26157761	0.082749318
D901	hxk1-2	'-Fe'	'-Glc'	6.687666667	3.736666667	1.356601715	16.26157761	0.083423746
D901	hxk1-2	'-Fe'	'-Glc'	6.689333333	3.738333333	1.368999481	16.26157761	0.084186142
D901	hxk1-2	'-Fe'	'-Glc'	6.691	3.74	1.376152039	16.26157761	0.084625986
D901	hxk1-2	'-Fe'	'-Glc'	6.692666667	3.741666667	1.379013062	16.26157761	0.084801924
D901	hxk1-2	'-Fe'	'-Glc'	6.694333333	3.743333333	1.385688782	16.26157761	0.085212445
D901	hxk1-2	'-Fe'	'-Glc'	6.696	3.745	1.398086548	16.26157761	0.085974841
D901	hxk1-2	'-Fe'	'-Glc'	6.697666667	3.746666667	1.406669617	16.26157761	0.086502654
D901	hxk1-2	'-Fe'	'-Glc'	6.699333333	3.748333333	1.415729523	16.26157761	0.087059789
D901	hxk1-2	'-Fe'	'-Glc'	6.701	3.75	1.424312592	16.26157761	0.087587602
D901	hxk1-2	'-Fe'	'-Glc'	6.702666667	3.751666667	1.436233521	16.26157761	0.088320676
D901	hxk1-2	'-Fe'	'-Glc'	6.704333333	3.753333333	1.441955566	16.26157761	0.088672551
D901	hxk1-2	'-Fe'	'-Glc'	6.706	3.755	1.450538635	16.26157761	0.089200364
D901	hxk1-2	'-Fe'	'-Glc'	6.707666667	3.756666667	1.46484375	16.26157761	0.090080052
D901	hxk1-2	'-Fe'	'-Glc'	6.709333333	3.758333333	1.478672028	16.26157761	0.090930417
D901	hxk1-2	'-Fe'	'-Glc'	6.711	3.76	1.489639282	16.26157761	0.091604844
D901	hxk1-2	'-Fe'	'-Glc'	6.712666667	3.761666667	1.501083374	16.26157761	0.092308595
D901	hxk1-2	'-Fe'	'-Glc'	6.714333333	3.763333333	1.517772675	16.26157761	0.093334897
D901	hxk1-2	'-Fe'	'-Glc'	6.716	3.765	1.536369324	16.26157761	0.094478492
D901	hxk1-2	'-Fe'	'-Glc'	6.717666667	3.766666667	1.551151276	16.26157761	0.095387503
D901	hxk1-2	'-Fe'	'-Glc'	6.719333333	3.768333333	1.558303833	16.26157761	0.095827347
D901	hxk1-2	'-Fe'	'-Glc'	6.721	3.77	1.564979553	16.26157761	0.096237868
D901	hxk1-2	'-Fe'	'-Glc'	6.722666667	3.771666667	1.572132111	16.26157761	0.096677712
D901	hxk1-2	'-Fe'	'-Glc'	6.724333333	3.773333333	1.580238342	16.26157761	0.097176202
D901	hxk1-2	'-Fe'	'-Glc'	6.726	3.775	1.582622528	16.26157761	0.097322816
D901	hxk1-2	'-Fe'	'-Glc'	6.727666667	3.776666667	1.585006714	16.26157761	0.097469431
D901	hxk1-2	'-Fe'	'-Glc'	6.729333333	3.778333333	1.593112946	16.26157761	0.097967921
D901	hxk1-2	'-Fe'	'-Glc'	6.731	3.78	1.608371735	16.26157761	0.098906255
D901	hxk1-2	'-Fe'	'-Glc'	6.732666667	3.781666667	1.624107361	16.26157761	0.099873911
D901	hxk1-2	'-Fe'	'-Glc'	6.734333333	3.783333333	1.632213593	16.26157761	0.100372401
D901	hxk1-2	'-Fe'	'-Glc'	6.736	3.785	1.640319824	16.26157761	0.100870891
D901	hxk1-2	'-Fe'	'-Glc'	6.737666667	3.786666667	1.648426056	16.26157761	0.101369381
D901	hxk1-2	'-Fe'	'-Glc'	6.739333333	3.788333333	1.65605545	16.26157761	0.101838548
D901	hxk1-2	'-Fe'	'-Glc'	6.741	3.79	1.661777496	16.26157761	0.102190423
D901	hxk1-2	'-Fe'	'-Glc'	6.742666667	3.791666667	1.671791077	16.26157761	0.102806205
D901	hxk1-2	'-Fe'	'-Glc'	6.744333333	3.793333333	1.689434052	16.26157761	0.103891153
D901	hxk1-2	'-Fe'	'-Glc'	6.746	3.795	1.704216003	16.26157761	0.104800164
D901	hxk1-2	'-Fe'	'-Glc'	6.747666667	3.796666667	1.714706421	16.26157761	0.105445269
D901	hxk1-2	'-Fe'	'-Glc'	6.749333333	3.798333333	1.724243164	16.26157761	0.106031727
D901	hxk1-2	'-Fe'	'-Glc'	6.751	3.8	1.727581024	16.26157761	0.106236988
D901	hxk1-2	'-Fe'	'-Glc'	6.752666667	3.801666667	1.723766327	16.26157761	0.106002404
D901	hxk1-2	'-Fe'	'-Glc'	6.754333333	3.803333333	1.717090607	16.26157761	0.105591883
D901	hxk1-2	'-Fe'	'-Glc'	6.756	3.805	1.713752747	16.26157761	0.105386623
D901	hxk1-2	'-Fe'	'-Glc'	6.757666667	3.806666667	1.712322235	16.26157761	0.105298654
D901	hxk1-2	'-Fe'	'-Glc'	6.759333333	3.808333333	1.713752747	16.26157761	0.105386623
D901	hxk1-2	'-Fe'	'-Glc'	6.761	3.81	1.720428467	16.26157761	0.105797144
D901	hxk1-2	'-Fe'	'-Glc'	6.762666667	3.811666667	1.734733582	16.26157761	0.106676832
D901	hxk1-2	'-Fe'	'-Glc'	6.764333333	3.813333333	1.752853394	16.26157761	0.107791103
D901	hxk1-2	'-Fe'	'-Glc'	6.766	3.815	1.769065857	16.26157761	0.108788083
D901	hxk1-2	'-Fe'	'-Glc'	6.767666667	3.816666667	1.78527832	16.26157761	0.109785063
D901	hxk1-2	'-Fe'	'-Glc'	6.769333333	3.818333333	1.797676086	16.26157761	0.110547459
D901	hxk1-2	'-Fe'	'-Glc'	6.771	3.82	1.806259155	16.26157761	0.111075272
D901	hxk1-2	'-Fe'	'-Glc'	6.772666667	3.821666667	1.810073853	16.26157761	0.111309855
D901	hxk1-2	'-Fe'	'-Glc'	6.774333333	3.823333333	1.810073853	16.26157761	0.111309855
D901	hxk1-2	'-Fe'	'-Glc'	6.776	3.825	1.811981201	16.26157761	0.111427147
D901	hxk1-2	'-Fe'	'-Glc'	6.777666667	3.826666667	1.815795898	16.26157761	0.111661731
D901	hxk1-2	'-Fe'	'-Glc'	6.779333333	3.828333333	1.819610596	16.26157761	0.111896314
D901	hxk1-2	'-Fe'	'-Glc'	6.781	3.83	1.822471619	16.26157761	0.112072252
D901	hxk1-2	'-Fe'	'-Glc'	6.782666667	3.831666667	1.824378967	16.26157761	0.112189543
D901	hxk1-2	'-Fe'	'-Glc'	6.784333333	3.833333333	1.832485199	16.26157761	0.112688033
D901	hxk1-2	'-Fe'	'-Glc'	6.786	3.835	1.841545105	16.26157761	0.113245169
D901	hxk1-2	'-Fe'	'-Glc'	6.787666667	3.836666667	1.845836639	16.26157761	0.113509075
D901	hxk1-2	'-Fe'	'-Glc'	6.789333333	3.838333333	1.851081848	16.26157761	0.113831628
D901	hxk1-2	'-Fe'	'-Glc'	6.791	3.84	1.854419708	16.26157761	0.114036888
D901	hxk1-2	'-Fe'	'-Glc'	6.792666667	3.841666667	1.861095428	16.26157761	0.114447409
D901	hxk1-2	'-Fe'	'-Glc'	6.794333333	3.843333333	1.860618591	16.26157761	0.114418086
D901	hxk1-2	'-Fe'	'-Glc'	6.796	3.845	1.854896545	16.26157761	0.114066211
D901	hxk1-2	'-Fe'	'-Glc'	6.797666667	3.846666667	1.853942871	16.26157761	0.114007565
D901	hxk1-2	'-Fe'	'-Glc'	6.799333333	3.848333333	1.860618591	16.26157761	0.114418086
D901	hxk1-2	'-Fe'	'-Glc'	6.801	3.85	1.873493195	16.26157761	0.115209806
D901	hxk1-2	'-Fe'	'-Glc'	6.802666667	3.851666667	1.880645752	16.26157761	0.11564965
D901	hxk1-2	'-Fe'	'-Glc'	6.804333333	3.853333333	1.887321472	16.26157761	0.116060171
D901	hxk1-2	'-Fe'	'-Glc'	6.806	3.855	1.896381378	16.26157761	0.116617306
D901	hxk1-2	'-Fe'	'-Glc'	6.807666667	3.856666667	1.909732819	16.26157761	0.117438349
D901	hxk1-2	'-Fe'	'-Glc'	6.809333333	3.858333333	1.917362213	16.26157761	0.117907515
D901	hxk1-2	'-Fe'	'-Glc'	6.811	3.86	1.92117691	16.26157761	0.118142099
D901	hxk1-2	'-Fe'	'-Glc'	6.812666667	3.861666667	1.922130585	16.26157761	0.118200745
D901	hxk1-2	'-Fe'	'-Glc'	6.814333333	3.863333333	1.923084259	16.26157761	0.118259391
D901	hxk1-2	'-Fe'	'-Glc'	6.816	3.865	1.929283142	16.26157761	0.118640589
D901	hxk1-2	'-Fe'	'-Glc'	6.817666667	3.866666667	1.935005188	16.26157761	0.118992464
D901	hxk1-2	'-Fe'	'-Glc'	6.819333333	3.868333333	1.939296722	16.26157761	0.11925637
D901	hxk1-2	'-Fe'	'-Glc'	6.821	3.87	1.944065094	16.26157761	0.1195496
D901	hxk1-2	'-Fe'	'-Glc'	6.822666667	3.871666667	1.950740814	16.26157761	0.119960121
D901	hxk1-2	'-Fe'	'-Glc'	6.824333333	3.873333333	1.960277557	16.26157761	0.120546579
D901	hxk1-2	'-Fe'	'-Glc'	6.826	3.875	1.964569092	16.26157761	0.120810486
D901	hxk1-2	'-Fe'	'-Glc'	6.827666667	3.876666667	1.960754395	16.26157761	0.120575902
D901	hxk1-2	'-Fe'	'-Glc'	6.829333333	3.878333333	1.954555511	16.26157761	0.120194704
D901	hxk1-2	'-Fe'	'-Glc'	6.831	3.88	1.949310303	16.26157761	0.119872152
D901	hxk1-2	'-Fe'	'-Glc'	6.832666667	3.881666667	1.948356628	16.26157761	0.119813506
D901	hxk1-2	'-Fe'	'-Glc'	6.834333333	3.883333333	1.951217651	16.26157761	0.119989444
D901	hxk1-2	'-Fe'	'-Glc'	6.836	3.885	1.957893372	16.26157761	0.120399965
D901	hxk1-2	'-Fe'	'-Glc'	6.837666667	3.886666667	1.964569092	16.26157761	0.120810486
D901	hxk1-2	'-Fe'	'-Glc'	6.839333333	3.888333333	1.968383789	16.26157761	0.121045069
D901	hxk1-2	'-Fe'	'-Glc'	6.841	3.89	1.976490021	16.26157761	0.121543559
D901	hxk1-2	'-Fe'	'-Glc'	6.842666667	3.891666667	1.986980438	16.26157761	0.122188664
D901	hxk1-2	'-Fe'	'-Glc'	6.844333333	3.893333333	1.992702484	16.26157761	0.122540539
D901	hxk1-2	'-Fe'	'-Glc'	6.846	3.895	1.994132996	16.26157761	0.122628508
D901	hxk1-2	'-Fe'	'-Glc'	6.847666667	3.896666667	2.000331879	16.26157761	0.123009706
D901	hxk1-2	'-Fe'	'-Glc'	6.849333333	3.898333333	2.015113831	16.26157761	0.123918717
D901	hxk1-2	'-Fe'	'-Glc'	6.851	3.9	2.030849457	16.26157761	0.124886374
D901	hxk1-2	'-Fe'	'-Glc'	6.852666667	3.901666667	2.039432526	16.26157761	0.125414186
D901	hxk1-2	'-Fe'	'-Glc'	6.854333333	3.903333333	2.0403862	16.26157761	0.125472832
D901	hxk1-2	'-Fe'	'-Glc'	6.856	3.905	2.039432526	16.26157761	0.125414186
D901	hxk1-2	'-Fe'	'-Glc'	6.857666667	3.906666667	2.038478851	16.26157761	0.125355541
D901	hxk1-2	'-Fe'	'-Glc'	6.859333333	3.908333333	2.038478851	16.26157761	0.125355541
D901	hxk1-2	'-Fe'	'-Glc'	6.861	3.91	2.032279968	16.26157761	0.124974342
D901	hxk1-2	'-Fe'	'-Glc'	6.862666667	3.911666667	2.028465271	16.26157761	0.124739759
D901	hxk1-2	'-Fe'	'-Glc'	6.864333333	3.913333333	2.031803131	16.26157761	0.124945019
D901	hxk1-2	'-Fe'	'-Glc'	6.866	3.915	2.039909363	16.26157761	0.125443509
D901	hxk1-2	'-Fe'	'-Glc'	6.867666667	3.916666667	2.048969269	16.26157761	0.126000645
D901	hxk1-2	'-Fe'	'-Glc'	6.869333333	3.918333333	2.049446106	16.26157761	0.126029968
D901	hxk1-2	'-Fe'	'-Glc'	6.871	3.92	2.055644989	16.26157761	0.126411166
D901	hxk1-2	'-Fe'	'-Glc'	6.872666667	3.921666667	2.064704895	16.26157761	0.126968302
D901	hxk1-2	'-Fe'	'-Glc'	6.874333333	3.923333333	2.071857452	16.26157761	0.127408146
D901	hxk1-2	'-Fe'	'-Glc'	6.876	3.925	2.07567215	16.26157761	0.127642729
D901	hxk1-2	'-Fe'	'-Glc'	6.877666667	3.926666667	2.078056335	16.26157761	0.127789344
D901	hxk1-2	'-Fe'	'-Glc'	6.879333333	3.928333333	2.08234787	16.26157761	0.12805325
D901	hxk1-2	'-Fe'	'-Glc'	6.881	3.93	2.081871033	16.26157761	0.128023928
D901	hxk1-2	'-Fe'	'-Glc'	6.882666667	3.931666667	2.079486847	16.26157761	0.127877313
D901	hxk1-2	'-Fe'	'-Glc'	6.884333333	3.933333333	2.078533173	16.26157761	0.127818667
D901	hxk1-2	'-Fe'	'-Glc'	6.886	3.935	2.08234787	16.26157761	0.12805325
D901	hxk1-2	'-Fe'	'-Glc'	6.887666667	3.936666667	2.082824707	16.26157761	0.128082573
D901	hxk1-2	'-Fe'	'-Glc'	6.889333333	3.938333333	2.084255219	16.26157761	0.128170542
D901	hxk1-2	'-Fe'	'-Glc'	6.891	3.94	2.08234787	16.26157761	0.12805325
D901	hxk1-2	'-Fe'	'-Glc'	6.892666667	3.941666667	2.087593079	16.26157761	0.128375803
D901	hxk1-2	'-Fe'	'-Glc'	6.894333333	3.943333333	2.094745636	16.26157761	0.128815647
D901	hxk1-2	'-Fe'	'-Glc'	6.896	3.945	2.100944519	16.26157761	0.129196845
D901	hxk1-2	'-Fe'	'-Glc'	6.897666667	3.946666667	2.105236053	16.26157761	0.129460751
D901	hxk1-2	'-Fe'	'-Glc'	6.899333333	3.948333333	2.113342285	16.26157761	0.129959241
D901	hxk1-2	'-Fe'	'-Glc'	6.901	3.95	2.130508423	16.26157761	0.131014867
D901	hxk1-2	'-Fe'	'-Glc'	6.902666667	3.951666667	2.145767212	16.26157761	0.131953201
D901	hxk1-2	'-Fe'	'-Glc'	6.904333333	3.953333333	2.157211304	16.26157761	0.132656951
D901	hxk1-2	'-Fe'	'-Glc'	6.906	3.955	2.167224884	16.26157761	0.133272733
D901	hxk1-2	'-Fe'	'-Glc'	6.907666667	3.956666667	2.173900604	16.26157761	0.133683254
D901	hxk1-2	'-Fe'	'-Glc'	6.909333333	3.958333333	2.179145813	16.26157761	0.134005806
D901	hxk1-2	'-Fe'	'-Glc'	6.911	3.96	2.181529999	16.26157761	0.134152421
D901	hxk1-2	'-Fe'	'-Glc'	6.912666667	3.961666667	2.182006836	16.26157761	0.134181744
D901	hxk1-2	'-Fe'	'-Glc'	6.914333333	3.963333333	2.181529999	16.26157761	0.134152421
D901	hxk1-2	'-Fe'	'-Glc'	6.916	3.965	2.177238464	16.26157761	0.133888514
D901	hxk1-2	'-Fe'	'-Glc'	6.917666667	3.966666667	2.17962265	16.26157761	0.134035129
D901	hxk1-2	'-Fe'	'-Glc'	6.919333333	3.968333333	2.182006836	16.26157761	0.134181744
D901	hxk1-2	'-Fe'	'-Glc'	6.921	3.97	2.184391022	16.26157761	0.134328358
D901	hxk1-2	'-Fe'	'-Glc'	6.922666667	3.971666667	2.180576324	16.26157761	0.134093775
D901	hxk1-2	'-Fe'	'-Glc'	6.924333333	3.973333333	2.180099487	16.26157761	0.134064452
D901	hxk1-2	'-Fe'	'-Glc'	6.926	3.975	2.18629837	16.26157761	0.13444565
D901	hxk1-2	'-Fe'	'-Glc'	6.927666667	3.976666667	2.191543579	16.26157761	0.134768202
D901	hxk1-2	'-Fe'	'-Glc'	6.929333333	3.978333333	2.193927765	16.26157761	0.134914817
D901	hxk1-2	'-Fe'	'-Glc'	6.931	3.98	2.191543579	16.26157761	0.134768202
D901	hxk1-2	'-Fe'	'-Glc'	6.932666667	3.981666667	2.194881439	16.26157761	0.134973463
D901	hxk1-2	'-Fe'	'-Glc'	6.934333333	3.983333333	2.201557159	16.26157761	0.135383984
D901	hxk1-2	'-Fe'	'-Glc'	6.936	3.985	2.207279205	16.26157761	0.135735859
D901	hxk1-2	'-Fe'	'-Glc'	6.937666667	3.986666667	2.212047577	16.26157761	0.136029088
D901	hxk1-2	'-Fe'	'-Glc'	6.939333333	3.988333333	2.220153809	16.26157761	0.136527578
D901	hxk1-2	'-Fe'	'-Glc'	6.941	3.99	2.230167389	16.26157761	0.13714336
D901	hxk1-2	'-Fe'	'-Glc'	6.942666667	3.991666667	2.236843109	16.26157761	0.137553881
D901	hxk1-2	'-Fe'	'-Glc'	6.944333333	3.993333333	2.236366272	16.26157761	0.137524558
D901	hxk1-2	'-Fe'	'-Glc'	6.946	3.995	2.233982086	16.26157761	0.137377943
D901	hxk1-2	'-Fe'	'-Glc'	6.947666667	3.996666667	2.231121063	16.26157761	0.137202006
D901	hxk1-2	'-Fe'	'-Glc'	6.949333333	3.998333333	2.226829529	16.26157761	0.136938099
D901	hxk1-2	'-Fe'	'-Glc'	6.951	4	2.223491669	16.26157761	0.136732839
D901	hxk1-2	'-Fe'	'-Glc'	6.952666667	4.001666667	2.222061157	16.26157761	0.13664487
D901	hxk1-2	'-Fe'	'-Glc'	6.954333333	4.003333333	2.225399017	16.26157761	0.13685013
D901	hxk1-2	'-Fe'	'-Glc'	6.956	4.005	2.228736877	16.26157761	0.137055391
D901	hxk1-2	'-Fe'	'-Glc'	6.957666667	4.006666667	2.2315979	16.26157761	0.137231329
D901	hxk1-2	'-Fe'	'-Glc'	6.959333333	4.008333333	2.235412598	16.26157761	0.137465912
D901	hxk1-2	'-Fe'	'-Glc'	6.961	4.01	2.236843109	16.26157761	0.137553881
D901	hxk1-2	'-Fe'	'-Glc'	6.962666667	4.011666667	2.236366272	16.26157761	0.137524558
D901	hxk1-2	'-Fe'	'-Glc'	6.964333333	4.013333333	2.234458923	16.26157761	0.137407266
D901	hxk1-2	'-Fe'	'-Glc'	6.966	4.015	2.234458923	16.26157761	0.137407266
D901	hxk1-2	'-Fe'	'-Glc'	6.967666667	4.016666667	2.234458923	16.26157761	0.137407266
D901	hxk1-2	'-Fe'	'-Glc'	6.969333333	4.018333333	2.232551575	16.26157761	0.137289974
D901	hxk1-2	'-Fe'	'-Glc'	6.971	4.02	2.226829529	16.26157761	0.136938099
D901	hxk1-2	'-Fe'	'-Glc'	6.972666667	4.021666667	2.221107483	16.26157761	0.136586224
D901	hxk1-2	'-Fe'	'-Glc'	6.974333333	4.023333333	2.217769623	16.26157761	0.136380964
D901	hxk1-2	'-Fe'	'-Glc'	6.976	4.025	2.2149086	16.26157761	0.136205026
D901	hxk1-2	'-Fe'	'-Glc'	6.977666667	4.026666667	2.213001251	16.26157761	0.136087734
D901	hxk1-2	'-Fe'	'-Glc'	6.979333333	4.028333333	2.208709717	16.26157761	0.135823828
D901	hxk1-2	'-Fe'	'-Glc'	6.981	4.03	2.205848694	16.26157761	0.13564789
D901	hxk1-2	'-Fe'	'-Glc'	6.982666667	4.031666667	2.203941345	16.26157761	0.135530598
D901	hxk1-2	'-Fe'	'-Glc'	6.984333333	4.033333333	2.199172974	16.26157761	0.135237369
D901	hxk1-2	'-Fe'	'-Glc'	6.986	4.035	2.192497253	16.26157761	0.134826848
D901	hxk1-2	'-Fe'	'-Glc'	6.987666667	4.036666667	2.184867859	16.26157761	0.134357681
D901	hxk1-2	'-Fe'	'-Glc'	6.989333333	4.038333333	2.181529999	16.26157761	0.134152421
D901	hxk1-2	'-Fe'	'-Glc'	6.991	4.04	2.180576324	16.26157761	0.134093775
D901	hxk1-2	'-Fe'	'-Glc'	6.992666667	4.041666667	2.184391022	16.26157761	0.134328358
D901	hxk1-2	'-Fe'	'-Glc'	6.994333333	4.043333333	2.184391022	16.26157761	0.134328358
D901	hxk1-2	'-Fe'	'-Glc'	6.996	4.045	2.180099487	16.26157761	0.134064452
D901	hxk1-2	'-Fe'	'-Glc'	6.997666667	4.046666667	2.17628479	16.26157761	0.133829868
D901	hxk1-2	'-Fe'	'-Glc'	6.999333333	4.048333333	2.170562744	16.26157761	0.133477993
D901	hxk1-2	'-Fe'	'-Glc'	7.001	4.05	2.161026001	16.26157761	0.132891534
D901	hxk1-2	'-Fe'	'-Glc'	7.002666667	4.051666667	2.148151398	16.26157761	0.132099815
D901	hxk1-2	'-Fe'	'-Glc'	7.004333333	4.053333333	2.138137817	16.26157761	0.131484034
D901	hxk1-2	'-Fe'	'-Glc'	7.006	4.055	2.128124237	16.26157761	0.130868252
D901	hxk1-2	'-Fe'	'-Glc'	7.007666667	4.056666667	2.11763382	16.26157761	0.130223148
D901	hxk1-2	'-Fe'	'-Glc'	7.009333333	4.058333333	2.108097076	16.26157761	0.129636689
D901	hxk1-2	'-Fe'	'-Glc'	7.011	4.06	2.101421356	16.26157761	0.129226168
D901	hxk1-2	'-Fe'	'-Glc'	7.012666667	4.061666667	2.092838287	16.26157761	0.128698355
D901	hxk1-2	'-Fe'	'-Glc'	7.014333333	4.063333333	2.083301544	16.26157761	0.128111896
D901	hxk1-2	'-Fe'	'-Glc'	7.016	4.065	2.078533173	16.26157761	0.127818667
D901	hxk1-2	'-Fe'	'-Glc'	7.017666667	4.066666667	2.072811127	16.26157761	0.127466792
D901	hxk1-2	'-Fe'	'-Glc'	7.019333333	4.068333333	2.066135406	16.26157761	0.127056271
D901	hxk1-2	'-Fe'	'-Glc'	7.021	4.07	2.055168152	16.26157761	0.126381843
D901	hxk1-2	'-Fe'	'-Glc'	7.022666667	4.071666667	2.039909363	16.26157761	0.125443509
D901	hxk1-2	'-Fe'	'-Glc'	7.024333333	4.073333333	2.028942108	16.26157761	0.124769082
D901	hxk1-2	'-Fe'	'-Glc'	7.026	4.075	2.020359039	16.26157761	0.124241269
D901	hxk1-2	'-Fe'	'-Glc'	7.027666667	4.076666667	2.012252808	16.26157761	0.123742779
D901	hxk1-2	'-Fe'	'-Glc'	7.029333333	4.078333333	2.000331879	16.26157761	0.123009706
D901	hxk1-2	'-Fe'	'-Glc'	7.031	4.08	1.990318298	16.26157761	0.122393924
D901	hxk1-2	'-Fe'	'-Glc'	7.032666667	4.081666667	1.982688904	16.26157761	0.121924757
D901	hxk1-2	'-Fe'	'-Glc'	7.034333333	4.083333333	1.973152161	16.26157761	0.121338299
D901	hxk1-2	'-Fe'	'-Glc'	7.036	4.085	1.960754395	16.26157761	0.120575902
D901	hxk1-2	'-Fe'	'-Glc'	7.037666667	4.086666667	1.952171326	16.26157761	0.12004809
D901	hxk1-2	'-Fe'	'-Glc'	7.039333333	4.088333333	1.944541931	16.26157761	0.119578923
D901	hxk1-2	'-Fe'	'-Glc'	7.041	4.09	1.935005188	16.26157761	0.118992464
D901	hxk1-2	'-Fe'	'-Glc'	7.042666667	4.091666667	1.927375793	16.26157761	0.118523297
D901	hxk1-2	'-Fe'	'-Glc'	7.044333333	4.093333333	1.912117004	16.26157761	0.117584963
D901	hxk1-2	'-Fe'	'-Glc'	7.046	4.095	1.896381378	16.26157761	0.116617306
D901	hxk1-2	'-Fe'	'-Glc'	7.047666667	4.096666667	1.878738403	16.26157761	0.115532358
D901	hxk1-2	'-Fe'	'-Glc'	7.049333333	4.098333333	1.864910126	16.26157761	0.114681993
D901	hxk1-2	'-Fe'	'-Glc'	7.051	4.1	1.849651337	16.26157761	0.113743659
D901	hxk1-2	'-Fe'	'-Glc'	7.052666667	4.101666667	1.833438873	16.26157761	0.112746679
D901	hxk1-2	'-Fe'	'-Glc'	7.054333333	4.103333333	1.822471619	16.26157761	0.112072252
D901	hxk1-2	'-Fe'	'-Glc'	7.056	4.105	1.808643341	16.26157761	0.111221887
D901	hxk1-2	'-Fe'	'-Glc'	7.057666667	4.106666667	1.794815063	16.26157761	0.110371522
D901	hxk1-2	'-Fe'	'-Glc'	7.059333333	4.108333333	1.778125763	16.26157761	0.109345219
D901	hxk1-2	'-Fe'	'-Glc'	7.061	4.11	1.767635345	16.26157761	0.108700114
D901	hxk1-2	'-Fe'	'-Glc'	7.062666667	4.111666667	1.755237579	16.26157761	0.107937718
D901	hxk1-2	'-Fe'	'-Glc'	7.064333333	4.113333333	1.748561859	16.26157761	0.107527197
D901	hxk1-2	'-Fe'	'-Glc'	7.066	4.115	1.741886139	16.26157761	0.107116676
D901	hxk1-2	'-Fe'	'-Glc'	7.067666667	4.116666667	1.72996521	16.26157761	0.106383603
D901	hxk1-2	'-Fe'	'-Glc'	7.069333333	4.118333333	1.717090607	16.26157761	0.105591883
D901	hxk1-2	'-Fe'	'-Glc'	7.071	4.12	1.705169678	16.26157761	0.10485881
D901	hxk1-2	'-Fe'	'-Glc'	7.072666667	4.121666667	1.694202423	16.26157761	0.104184383
D901	hxk1-2	'-Fe'	'-Glc'	7.074333333	4.123333333	1.676559448	16.26157761	0.103099434
D901	hxk1-2	'-Fe'	'-Glc'	7.076	4.125	1.656532288	16.26157761	0.101867871
D901	hxk1-2	'-Fe'	'-Glc'	7.077666667	4.126666667	1.642227173	16.26157761	0.100988183
D901	hxk1-2	'-Fe'	'-Glc'	7.079333333	4.128333333	1.62935257	16.26157761	0.100196464
D901	hxk1-2	'-Fe'	'-Glc'	7.081	4.13	1.613616943	16.26157761	0.099228807
D901	hxk1-2	'-Fe'	'-Glc'	7.082666667	4.131666667	1.599311829	16.26157761	0.098349119
D901	hxk1-2	'-Fe'	'-Glc'	7.084333333	4.133333333	1.588821411	16.26157761	0.097704014
D901	hxk1-2	'-Fe'	'-Glc'	7.086	4.135	1.581668854	16.26157761	0.09726417
D901	hxk1-2	'-Fe'	'-Glc'	7.087666667	4.136666667	1.56879425	16.26157761	0.096472451
D901	hxk1-2	'-Fe'	'-Glc'	7.089333333	4.138333333	1.553058624	16.26157761	0.095504794
D901	hxk1-2	'-Fe'	'-Glc'	7.091	4.14	1.537322998	16.26157761	0.094537137
D901	hxk1-2	'-Fe'	'-Glc'	7.092666667	4.141666667	1.522064209	16.26157761	0.093598804
D901	hxk1-2	'-Fe'	'-Glc'	7.094333333	4.143333333	1.505374908	16.26157761	0.092572501
D901	hxk1-2	'-Fe'	'-Glc'	7.096	4.145	1.492023468	16.26157761	0.091751459
D901	hxk1-2	'-Fe'	'-Glc'	7.097666667	4.146666667	1.480579376	16.26157761	0.091047708
D901	hxk1-2	'-Fe'	'-Glc'	7.099333333	4.148333333	1.469135284	16.26157761	0.090343958
D901	hxk1-2	'-Fe'	'-Glc'	7.101	4.15	1.460552216	16.26157761	0.089816145
D901	hxk1-2	'-Fe'	'-Glc'	7.102666667	4.151666667	1.451015472	16.26157761	0.089229687
D901	hxk1-2	'-Fe'	'-Glc'	7.104333333	4.153333333	1.441478729	16.26157761	0.088643228
D901	hxk1-2	'-Fe'	'-Glc'	7.106	4.155	1.429080963	16.26157761	0.087880832
D901	hxk1-2	'-Fe'	'-Glc'	7.107666667	4.156666667	1.414775848	16.26157761	0.087001144
D901	hxk1-2	'-Fe'	'-Glc'	7.109333333	4.158333333	1.402854919	16.26157761	0.08626807
D901	hxk1-2	'-Fe'	'-Glc'	7.111	4.16	1.384735107	16.26157761	0.085153799
D901	hxk1-2	'-Fe'	'-Glc'	7.112666667	4.161666667	1.365184784	16.26157761	0.083951559
D901	hxk1-2	'-Fe'	'-Glc'	7.114333333	4.163333333	1.344203949	16.26157761	0.082661349
D901	hxk1-2	'-Fe'	'-Glc'	7.116	4.165	1.327037811	16.26157761	0.081605724
D901	hxk1-2	'-Fe'	'-Glc'	7.117666667	4.166666667	1.313686371	16.26157761	0.080784682
D901	hxk1-2	'-Fe'	'-Glc'	7.119333333	4.168333333	1.301288605	16.26157761	0.080022285
D901	hxk1-2	'-Fe'	'-Glc'	7.121	4.17	1.288890839	16.26157761	0.079259889
D901	hxk1-2	'-Fe'	'-Glc'	7.122666667	4.171666667	1.273155212	16.26157761	0.078292232
D901	hxk1-2	'-Fe'	'-Glc'	7.124333333	4.173333333	1.257419586	16.26157761	0.077324576
D901	hxk1-2	'-Fe'	'-Glc'	7.126	4.175	1.2383461	16.26157761	0.076151658
D901	hxk1-2	'-Fe'	'-Glc'	7.127666667	4.176666667	1.218795776	16.26157761	0.074949418
D901	hxk1-2	'-Fe'	'-Glc'	7.129333333	4.178333333	1.200675964	16.26157761	0.073835146
D901	hxk1-2	'-Fe'	'-Glc'	7.131	4.18	1.185417175	16.26157761	0.072896813
D901	hxk1-2	'-Fe'	'-Glc'	7.132666667	4.181666667	1.176834106	16.26157761	0.072369
D901	hxk1-2	'-Fe'	'-Glc'	7.134333333	4.183333333	1.169681549	16.26157761	0.071929156
D901	hxk1-2	'-Fe'	'-Glc'	7.136	4.185	1.163482666	16.26157761	0.071547958
D901	hxk1-2	'-Fe'	'-Glc'	7.137666667	4.186666667	1.157283783	16.26157761	0.07116676
D901	hxk1-2	'-Fe'	'-Glc'	7.139333333	4.188333333	1.149177551	16.26157761	0.07066827
D901	hxk1-2	'-Fe'	'-Glc'	7.141	4.19	1.139640808	16.26157761	0.070081811
D901	hxk1-2	'-Fe'	'-Glc'	7.142666667	4.191666667	1.128673553	16.26157761	0.069407384
D901	hxk1-2	'-Fe'	'-Glc'	7.144333333	4.193333333	1.118183136	16.26157761	0.068762279
D901	hxk1-2	'-Fe'	'-Glc'	7.146	4.195	1.104354858	16.26157761	0.067911914
D901	hxk1-2	'-Fe'	'-Glc'	7.147666667	4.196666667	1.090049744	16.26157761	0.067032226
D901	hxk1-2	'-Fe'	'-Glc'	7.149333333	4.198333333	1.075744629	16.26157761	0.066152538
D901	hxk1-2	'-Fe'	'-Glc'	7.151	4.2	1.061439514	16.26157761	0.06527285
D901	hxk1-2	'-Fe'	'-Glc'	7.152666667	4.201666667	1.049041748	16.26157761	0.064510454
D901	hxk1-2	'-Fe'	'-Glc'	7.154333333	4.203333333	1.037597656	16.26157761	0.063806703
D901	hxk1-2	'-Fe'	'-Glc'	7.156	4.205	1.027584076	16.26157761	0.063190922
D901	hxk1-2	'-Fe'	'-Glc'	7.157666667	4.206666667	1.01852417	16.26157761	0.062633786
D901	hxk1-2	'-Fe'	'-Glc'	7.159333333	4.208333333	1.011371613	16.26157761	0.062193942
D901	hxk1-2	'-Fe'	'-Glc'	7.161	4.21	1.000404358	16.26157761	0.061519514
D901	hxk1-2	'-Fe'	'-Glc'	7.162666667	4.211666667	0.98657608	16.26157761	0.060669149
D901	hxk1-2	'-Fe'	'-Glc'	7.164333333	4.213333333	0.971794128	16.26157761	0.059760138
D901	hxk1-2	'-Fe'	'-Glc'	7.166	4.215	0.965118408	16.26157761	0.059349617
D901	hxk1-2	'-Fe'	'-Glc'	7.167666667	4.216666667	0.964641571	16.26157761	0.059320294
D901	hxk1-2	'-Fe'	'-Glc'	7.169333333	4.218333333	0.96321106	16.26157761	0.059232326
D901	hxk1-2	'-Fe'	'-Glc'	7.171	4.22	0.958442688	16.26157761	0.058939096
D901	hxk1-2	'-Fe'	'-Glc'	7.172666667	4.221666667	0.954151154	16.26157761	0.05867519
D901	hxk1-2	'-Fe'	'-Glc'	7.174333333	4.223333333	0.948905945	16.26157761	0.058352638
D901	hxk1-2	'-Fe'	'-Glc'	7.176	4.225	0.936031342	16.26157761	0.057560918
D901	hxk1-2	'-Fe'	'-Glc'	7.177666667	4.226666667	0.91791153	16.26157761	0.056446647
D901	hxk1-2	'-Fe'	'-Glc'	7.179333333	4.228333333	0.905513763	16.26157761	0.055684251
D901	hxk1-2	'-Fe'	'-Glc'	7.181	4.23	0.905990601	16.26157761	0.055713574
D901	hxk1-2	'-Fe'	'-Glc'	7.182666667	4.231666667	0.908374786	16.26157761	0.055860188
D901	hxk1-2	'-Fe'	'-Glc'	7.184333333	4.233333333	0.905990601	16.26157761	0.055713574
D901	hxk1-2	'-Fe'	'-Glc'	7.186	4.235	0.904083252	16.26157761	0.055596282
D901	hxk1-2	'-Fe'	'-Glc'	7.187666667	4.236666667	0.901222229	16.26157761	0.055420344
D901	hxk1-2	'-Fe'	'-Glc'	7.189333333	4.238333333	0.895023346	16.26157761	0.055039146
D901	hxk1-2	'-Fe'	'-Glc'	7.191	4.24	0.882148743	16.26157761	0.054247427
D901	hxk1-2	'-Fe'	'-Glc'	7.192666667	4.241666667	0.871181488	16.26157761	0.053572999
D901	hxk1-2	'-Fe'	'-Glc'	7.194333333	4.243333333	0.866889954	16.26157761	0.053309093
D901	hxk1-2	'-Fe'	'-Glc'	7.196	4.245	0.858783722	16.26157761	0.052810603
D901	hxk1-2	'-Fe'	'-Glc'	7.197666667	4.246666667	0.848770142	16.26157761	0.052194822
D901	hxk1-2	'-Fe'	'-Glc'	7.199333333	4.248333333	0.84066391	16.26157761	0.051696332
D901	hxk1-2	'-Fe'	'-Glc'	7.201	4.25	0.83732605	16.26157761	0.051491071
D901	hxk1-2	'-Fe'	'-Glc'	7.202666667	4.251666667	0.831604004	16.26157761	0.051139196
D901	hxk1-2	'-Fe'	'-Glc'	7.204333333	4.253333333	0.824451447	16.26157761	0.050699352
D901	hxk1-2	'-Fe'	'-Glc'	7.206	4.255	0.818729401	16.26157761	0.050347477
D901	hxk1-2	'-Fe'	'-Glc'	7.207666667	4.256666667	0.820636749	16.26157761	0.050464768
D901	hxk1-2	'-Fe'	'-Glc'	7.209333333	4.258333333	0.820159912	16.26157761	0.050435446
D901	hxk1-2	'-Fe'	'-Glc'	7.211	4.26	0.822544098	16.26157761	0.05058206
D901	hxk1-2	'-Fe'	'-Glc'	7.212666667	4.261666667	0.823497772	16.26157761	0.050640706
D901	hxk1-2	'-Fe'	'-Glc'	7.214333333	4.263333333	0.822067261	16.26157761	0.050552737
D901	hxk1-2	'-Fe'	'-Glc'	7.216	4.265	0.823497772	16.26157761	0.050640706
D901	hxk1-2	'-Fe'	'-Glc'	7.217666667	4.266666667	0.823497772	16.26157761	0.050640706
D901	hxk1-2	'-Fe'	'-Glc'	7.219333333	4.268333333	0.820636749	16.26157761	0.050464768
D901	hxk1-2	'-Fe'	'-Glc'	7.221	4.27	0.815391541	16.26157761	0.050142216
D901	hxk1-2	'-Fe'	'-Glc'	7.222666667	4.271666667	0.813007355	16.26157761	0.049995602
D901	hxk1-2	'-Fe'	'-Glc'	7.224333333	4.273333333	0.813961029	16.26157761	0.050054247
D901	hxk1-2	'-Fe'	'-Glc'	7.226	4.275	0.812530518	16.26157761	0.049966279
D901	hxk1-2	'-Fe'	'-Glc'	7.227666667	4.276666667	0.809669495	16.26157761	0.049790341
D901	hxk1-2	'-Fe'	'-Glc'	7.229333333	4.278333333	0.807285309	16.26157761	0.049643726
D901	hxk1-2	'-Fe'	'-Glc'	7.231	4.28	0.803470612	16.26157761	0.049409143
D901	hxk1-2	'-Fe'	'-Glc'	7.232666667	4.281666667	0.800132751	16.26157761	0.049203882
D901	hxk1-2	'-Fe'	'-Glc'	7.234333333	4.283333333	0.797748566	16.26157761	0.049057268
D901	hxk1-2	'-Fe'	'-Glc'	7.236	4.285	0.797748566	16.26157761	0.049057268
D901	hxk1-2	'-Fe'	'-Glc'	7.237666667	4.286666667	0.79536438	16.26157761	0.048910653
D901	hxk1-2	'-Fe'	'-Glc'	7.239333333	4.288333333	0.788211823	16.26157761	0.048470809
D901	hxk1-2	'-Fe'	'-Glc'	7.241	4.29	0.783920288	16.26157761	0.048206903
D901	hxk1-2	'-Fe'	'-Glc'	7.242666667	4.291666667	0.783920288	16.26157761	0.048206903
D901	hxk1-2	'-Fe'	'-Glc'	7.244333333	4.293333333	0.782012939	16.26157761	0.048089611
D901	hxk1-2	'-Fe'	'-Glc'	7.246	4.295	0.778675079	16.26157761	0.04788435
D901	hxk1-2	'-Fe'	'-Glc'	7.247666667	4.296666667	0.781059265	16.26157761	0.048030965
D901	hxk1-2	'-Fe'	'-Glc'	7.249333333	4.298333333	0.791072845	16.26157761	0.048646747
D901	hxk1-2	'-Fe'	'-Glc'	7.251	4.3	0.792503357	16.26157761	0.048734715
D901	hxk1-2	'-Fe'	'-Glc'	7.252666667	4.301666667	0.785827637	16.26157761	0.048324194
D901	hxk1-2	'-Fe'	'-Glc'	7.254333333	4.303333333	0.782966614	16.26157761	0.048148257
D901	hxk1-2	'-Fe'	'-Glc'	7.256	4.305	0.7853508	16.26157761	0.048294871
D901	hxk1-2	'-Fe'	'-Glc'	7.257666667	4.306666667	0.784397125	16.26157761	0.048236226
D901	hxk1-2	'-Fe'	'-Glc'	7.259333333	4.308333333	0.782489777	16.26157761	0.048118934
D901	hxk1-2	'-Fe'	'-Glc'	7.261	4.31	0.788211823	16.26157761	0.048470809
D901	hxk1-2	'-Fe'	'-Glc'	7.262666667	4.311666667	0.797271729	16.26157761	0.049027945
D901	hxk1-2	'-Fe'	'-Glc'	7.264333333	4.313333333	0.798225403	16.26157761	0.049086591
D901	hxk1-2	'-Fe'	'-Glc'	7.266	4.315	0.797748566	16.26157761	0.049057268
D901	hxk1-2	'-Fe'	'-Glc'	7.267666667	4.316666667	0.800609589	16.26157761	0.049233205
D901	hxk1-2	'-Fe'	'-Glc'	7.269333333	4.318333333	0.804424286	16.26157761	0.049467789
D901	hxk1-2	'-Fe'	'-Glc'	7.271	4.32	0.804424286	16.26157761	0.049467789
D901	hxk1-2	'-Fe'	'-Glc'	7.272666667	4.321666667	0.804424286	16.26157761	0.049467789
D901	hxk1-2	'-Fe'	'-Glc'	7.274333333	4.323333333	0.808238983	16.26157761	0.049702372
D901	hxk1-2	'-Fe'	'-Glc'	7.276	4.325	0.809669495	16.26157761	0.049790341
D901	hxk1-2	'-Fe'	'-Glc'	7.277666667	4.326666667	0.811100006	16.26157761	0.04987831
D901	hxk1-2	'-Fe'	'-Glc'	7.279333333	4.328333333	0.814914703	16.26157761	0.050112893
D901	hxk1-2	'-Fe'	'-Glc'	7.281	4.33	0.814437866	16.26157761	0.05008357
D901	hxk1-2	'-Fe'	'-Glc'	7.282666667	4.331666667	0.812530518	16.26157761	0.049966279
D901	hxk1-2	'-Fe'	'-Glc'	7.284333333	4.333333333	0.808238983	16.26157761	0.049702372
D901	hxk1-2	'-Fe'	'-Glc'	7.286	4.335	0.805854797	16.26157761	0.049555758
D901	hxk1-2	'-Fe'	'-Glc'	7.287666667	4.336666667	0.801086426	16.26157761	0.049262528
D901	hxk1-2	'-Fe'	'-Glc'	7.289333333	4.338333333	0.794887543	16.26157761	0.04888133
D901	hxk1-2	'-Fe'	'-Glc'	7.291	4.34	0.794887543	16.26157761	0.04888133
D901	hxk1-2	'-Fe'	'-Glc'	7.292666667	4.341666667	0.79536438	16.26157761	0.048910653
D901	hxk1-2	'-Fe'	'-Glc'	7.294333333	4.343333333	0.802993774	16.26157761	0.04937982
D901	hxk1-2	'-Fe'	'-Glc'	7.296	4.345	0.80871582	16.26157761	0.049731695
D901	hxk1-2	'-Fe'	'-Glc'	7.297666667	4.346666667	0.81205368	16.26157761	0.049936956
D901	hxk1-2	'-Fe'	'-Glc'	7.299333333	4.348333333	0.815868378	16.26157761	0.050171539
D901	hxk1-2	'-Fe'	'-Glc'	7.301	4.35	0.821113586	16.26157761	0.050494091
D901	hxk1-2	'-Fe'	'-Glc'	7.302666667	4.351666667	0.828266144	16.26157761	0.050933935
D901	hxk1-2	'-Fe'	'-Glc'	7.304333333	4.353333333	0.830173492	16.26157761	0.051051227
D901	hxk1-2	'-Fe'	'-Glc'	7.306	4.355	0.832080841	16.26157761	0.051168519
D901	hxk1-2	'-Fe'	'-Glc'	7.307666667	4.356666667	0.832080841	16.26157761	0.051168519
D901	hxk1-2	'-Fe'	'-Glc'	7.309333333	4.358333333	0.836849213	16.26157761	0.051461748
D901	hxk1-2	'-Fe'	'-Glc'	7.311	4.36	0.842094421	16.26157761	0.051784301
D901	hxk1-2	'-Fe'	'-Glc'	7.312666667	4.361666667	0.84733963	16.26157761	0.052106853
D901	hxk1-2	'-Fe'	'-Glc'	7.314333333	4.363333333	0.849723816	16.26157761	0.052253467
D901	hxk1-2	'-Fe'	'-Glc'	7.316	4.365	0.853538513	16.26157761	0.052488051
D901	hxk1-2	'-Fe'	'-Glc'	7.317666667	4.366666667	0.858783722	16.26157761	0.052810603
D901	hxk1-2	'-Fe'	'-Glc'	7.319333333	4.368333333	0.861167908	16.26157761	0.052957218
D901	hxk1-2	'-Fe'	'-Glc'	7.321	4.37	0.865459442	16.26157761	0.053221124
D901	hxk1-2	'-Fe'	'-Glc'	7.322666667	4.371666667	0.867843628	16.26157761	0.053367739
D901	hxk1-2	'-Fe'	'-Glc'	7.324333333	4.373333333	0.868320465	16.26157761	0.053397062
D901	hxk1-2	'-Fe'	'-Glc'	7.326	4.375	0.871181488	16.26157761	0.053572999
D901	hxk1-2	'-Fe'	'-Glc'	7.327666667	4.376666667	0.878810883	16.26157761	0.054042166
D901	hxk1-2	'-Fe'	'-Glc'	7.329333333	4.378333333	0.883102417	16.26157761	0.054306073
D901	hxk1-2	'-Fe'	'-Glc'	7.331	4.38	0.883102417	16.26157761	0.054306073
D901	hxk1-2	'-Fe'	'-Glc'	7.332666667	4.381666667	0.88596344	16.26157761	0.05448201
D901	hxk1-2	'-Fe'	'-Glc'	7.334333333	4.383333333	0.89597702	16.26157761	0.055097792
D901	hxk1-2	'-Fe'	'-Glc'	7.336	4.385	0.908374786	16.26157761	0.055860188
D901	hxk1-2	'-Fe'	'-Glc'	7.337666667	4.386666667	0.914573669	16.26157761	0.056241386
D901	hxk1-2	'-Fe'	'-Glc'	7.339333333	4.388333333	0.915527344	16.26157761	0.056300032
D901	hxk1-2	'-Fe'	'-Glc'	7.341	4.39	0.918388367	16.26157761	0.05647597
D901	hxk1-2	'-Fe'	'-Glc'	7.342666667	4.391666667	0.922679901	16.26157761	0.056739876
D901	hxk1-2	'-Fe'	'-Glc'	7.344333333	4.393333333	0.926971436	16.26157761	0.057003783
D901	hxk1-2	'-Fe'	'-Glc'	7.346	4.395	0.925540924	16.26157761	0.056915814
D901	hxk1-2	'-Fe'	'-Glc'	7.347666667	4.396666667	0.928401947	16.26157761	0.057091751
D901	hxk1-2	'-Fe'	'-Glc'	7.349333333	4.398333333	0.936985016	16.26157761	0.057619564
D901	hxk1-2	'-Fe'	'-Glc'	7.351	4.4	0.947952271	16.26157761	0.058293992
D901	hxk1-2	'-Fe'	'-Glc'	7.352666667	4.401666667	0.957012177	16.26157761	0.058851127
D901	hxk1-2	'-Fe'	'-Glc'	7.354333333	4.403333333	0.964164734	16.26157761	0.059290971
D901	hxk1-2	'-Fe'	'-Glc'	7.356	4.405	0.971317291	16.26157761	0.059730815
D901	hxk1-2	'-Fe'	'-Glc'	7.357666667	4.406666667	0.979423523	16.26157761	0.060229305
D901	hxk1-2	'-Fe'	'-Glc'	7.359333333	4.408333333	0.990867615	16.26157761	0.060933056
D901	hxk1-2	'-Fe'	'-Glc'	7.361	4.41	1.000404358	16.26157761	0.061519514
D901	hxk1-2	'-Fe'	'-Glc'	7.362666667	4.411666667	1.010417938	16.26157761	0.062135296
D901	hxk1-2	'-Fe'	'-Glc'	7.364333333	4.413333333	1.020908356	16.26157761	0.062780401
D901	hxk1-2	'-Fe'	'-Glc'	7.366	4.415	1.038074493	16.26157761	0.063836026
D901	hxk1-2	'-Fe'	'-Glc'	7.367666667	4.416666667	1.05381012	16.26157761	0.064803683
D901	hxk1-2	'-Fe'	'-Glc'	7.369333333	4.418333333	1.066684723	16.26157761	0.065595402
D901	hxk1-2	'-Fe'	'-Glc'	7.371	4.42	1.076698303	16.26157761	0.066211184
D901	hxk1-2	'-Fe'	'-Glc'	7.372666667	4.421666667	1.089096069	16.26157761	0.06697358
D901	hxk1-2	'-Fe'	'-Glc'	7.374333333	4.423333333	1.09577179	16.26157761	0.067384101
D901	hxk1-2	'-Fe'	'-Glc'	7.376	4.425	1.09577179	16.26157761	0.067384101
D901	hxk1-2	'-Fe'	'-Glc'	7.377666667	4.426666667	1.097202301	16.26157761	0.06747207
D901	hxk1-2	'-Fe'	'-Glc'	7.379333333	4.428333333	1.106262207	16.26157761	0.068029206
D901	hxk1-2	'-Fe'	'-Glc'	7.381	4.43	1.116275787	16.26157761	0.068644987
D901	hxk1-2	'-Fe'	'-Glc'	7.382666667	4.431666667	1.122951508	16.26157761	0.069055508
D901	hxk1-2	'-Fe'	'-Glc'	7.384333333	4.433333333	1.136779785	16.26157761	0.069905873
D901	hxk1-2	'-Fe'	'-Glc'	7.386	4.435	1.154899597	16.26157761	0.071020145
D901	hxk1-2	'-Fe'	'-Glc'	7.387666667	4.436666667	1.171112061	16.26157761	0.072017125
D901	hxk1-2	'-Fe'	'-Glc'	7.389333333	4.438333333	1.177310944	16.26157761	0.072398323
D901	hxk1-2	'-Fe'	'-Glc'	7.391	4.44	1.186847687	16.26157761	0.072984781
D901	hxk1-2	'-Fe'	'-Glc'	7.392666667	4.441666667	1.204013824	16.26157761	0.074040407
D901	hxk1-2	'-Fe'	'-Glc'	7.394333333	4.443333333	1.221656799	16.26157761	0.075125356
D901	hxk1-2	'-Fe'	'-Glc'	7.396	4.445	1.2383461	16.26157761	0.076151658
D901	hxk1-2	'-Fe'	'-Glc'	7.397666667	4.446666667	1.254558563	16.26157761	0.077148638
D901	hxk1-2	'-Fe'	'-Glc'	7.399333333	4.448333333	1.272678375	16.26157761	0.078262909
D901	hxk1-2	'-Fe'	'-Glc'	7.401	4.45	1.292228699	16.26157761	0.07946515
D901	hxk1-2	'-Fe'	'-Glc'	7.402666667	4.451666667	1.309871674	16.26157761	0.080550098
D901	hxk1-2	'-Fe'	'-Glc'	7.404333333	4.453333333	1.325130463	16.26157761	0.081488432
D901	hxk1-2	'-Fe'	'-Glc'	7.406	4.455	1.339435577	16.26157761	0.08236812
D901	hxk1-2	'-Fe'	'-Glc'	7.407666667	4.456666667	1.357555389	16.26157761	0.083482392
D901	hxk1-2	'-Fe'	'-Glc'	7.409333333	4.458333333	1.38092041	16.26157761	0.084919215
D901	hxk1-2	'-Fe'	'-Glc'	7.411	4.46	1.403331757	16.26157761	0.086297393
D901	hxk1-2	'-Fe'	'-Glc'	7.412666667	4.461666667	1.420974731	16.26157761	0.087382342
D901	hxk1-2	'-Fe'	'-Glc'	7.414333333	4.463333333	1.437664032	16.26157761	0.088408644
D901	hxk1-2	'-Fe'	'-Glc'	7.416	4.465	1.452922821	16.26157761	0.089346978
D901	hxk1-2	'-Fe'	'-Glc'	7.417666667	4.466666667	1.46818161	16.26157761	0.090285312
D901	hxk1-2	'-Fe'	'-Glc'	7.419333333	4.468333333	1.484870911	16.26157761	0.091311615
D901	hxk1-2	'-Fe'	'-Glc'	7.421	4.47	1.503944397	16.26157761	0.092484532
D901	hxk1-2	'-Fe'	'-Glc'	7.422666667	4.471666667	1.526355743	16.26157761	0.09386271
D901	hxk1-2	'-Fe'	'-Glc'	7.424333333	4.473333333	1.54876709	16.26157761	0.095240888
D901	hxk1-2	'-Fe'	'-Glc'	7.426	4.475	1.575946808	16.26157761	0.096912295
D901	hxk1-2	'-Fe'	'-Glc'	7.427666667	4.476666667	1.604557037	16.26157761	0.098671671
D901	hxk1-2	'-Fe'	'-Glc'	7.429333333	4.478333333	1.628398895	16.26157761	0.100137818
D901	hxk1-2	'-Fe'	'-Glc'	7.431	4.48	1.648426056	16.26157761	0.101369381
D901	hxk1-2	'-Fe'	'-Glc'	7.432666667	4.481666667	1.668930054	16.26157761	0.102630267
D901	hxk1-2	'-Fe'	'-Glc'	7.434333333	4.483333333	1.694202423	16.26157761	0.104184383
D901	hxk1-2	'-Fe'	'-Glc'	7.436	4.485	1.713752747	16.26157761	0.105386623
D901	hxk1-2	'-Fe'	'-Glc'	7.437666667	4.486666667	1.730918884	16.26157761	0.106442248
D901	hxk1-2	'-Fe'	'-Glc'	7.439333333	4.488333333	1.751422882	16.26157761	0.107703135
D901	hxk1-2	'-Fe'	'-Glc'	7.441	4.49	1.779556274	16.26157761	0.109433188
D901	hxk1-2	'-Fe'	'-Glc'	7.442666667	4.491666667	1.806735992	16.26157761	0.111104595
D901	hxk1-2	'-Fe'	'-Glc'	7.444333333	4.493333333	1.83057785	16.26157761	0.112570742
D901	hxk1-2	'-Fe'	'-Glc'	7.446	4.495	1.860141754	16.26157761	0.114388763
D901	hxk1-2	'-Fe'	'-Glc'	7.447666667	4.496666667	1.895427704	16.26157761	0.116558661
D901	hxk1-2	'-Fe'	'-Glc'	7.449333333	4.498333333	1.927375793	16.26157761	0.118523297
D901	hxk1-2	'-Fe'	'-Glc'	7.451	4.5	1.949310303	16.26157761	0.119872152
D901	hxk1-2	'-Fe'	'-Glc'	7.452666667	4.501666667	1.969337463	16.26157761	0.121103715
D901	hxk1-2	'-Fe'	'-Glc'	7.454333333	4.503333333	1.989364624	16.26157761	0.122335278
D901	hxk1-2	'-Fe'	'-Glc'	7.456	4.505	2.009391785	16.26157761	0.123566842
D901	hxk1-2	'-Fe'	'-Glc'	7.457666667	4.506666667	2.025604248	16.26157761	0.124563821
D901	hxk1-2	'-Fe'	'-Glc'	7.459333333	4.508333333	2.045631409	16.26157761	0.125795385
D901	hxk1-2	'-Fe'	'-Glc'	7.461	4.51	2.075195313	16.26157761	0.127613406
D901	hxk1-2	'-Fe'	'-Glc'	7.462666667	4.511666667	2.111911774	16.26157761	0.129871272
D901	hxk1-2	'-Fe'	'-Glc'	7.464333333	4.513333333	2.147674561	16.26157761	0.132070492
D901	hxk1-2	'-Fe'	'-Glc'	7.466	4.515	2.178668976	16.26157761	0.133976483
D901	hxk1-2	'-Fe'	'-Glc'	7.467666667	4.516666667	2.208709717	16.26157761	0.135823828
D901	hxk1-2	'-Fe'	'-Glc'	7.469333333	4.518333333	2.235889435	16.26157761	0.137495235
D901	hxk1-2	'-Fe'	'-Glc'	7.471	4.52	2.258777618	16.26157761	0.138902736
D901	hxk1-2	'-Fe'	'-Glc'	7.472666667	4.521666667	2.279758453	16.26157761	0.140192945
D901	hxk1-2	'-Fe'	'-Glc'	7.474333333	4.523333333	2.307415009	16.26157761	0.141893675
D901	hxk1-2	'-Fe'	'-Glc'	7.476	4.525	2.341270447	16.26157761	0.143975603
D901	hxk1-2	'-Fe'	'-Glc'	7.477666667	4.526666667	2.375602722	16.26157761	0.146086855
D901	hxk1-2	'-Fe'	'-Glc'	7.479333333	4.528333333	2.404689789	16.26157761	0.147875553
D901	hxk1-2	'-Fe'	'-Glc'	7.481	4.53	2.43139267	16.26157761	0.149517638
D901	hxk1-2	'-Fe'	'-Glc'	7.482666667	4.531666667	2.456188202	16.26157761	0.15104243
D901	hxk1-2	'-Fe'	'-Glc'	7.484333333	4.533333333	2.478122711	16.26157761	0.152391285
D901	hxk1-2	'-Fe'	'-Glc'	7.486	4.535	2.498626709	16.26157761	0.153652171
D901	hxk1-2	'-Fe'	'-Glc'	7.487666667	4.536666667	2.522468567	16.26157761	0.155118318
D901	hxk1-2	'-Fe'	'-Glc'	7.489333333	4.538333333	2.555370331	16.26157761	0.1571416
D901	hxk1-2	'-Fe'	'-Glc'	7.491	4.54	2.590656281	16.26157761	0.159311498
D901	hxk1-2	'-Fe'	'-Glc'	7.492666667	4.541666667	2.624034882	16.26157761	0.161364103
D901	hxk1-2	'-Fe'	'-Glc'	7.494333333	4.543333333	2.655029297	16.26157761	0.163270094
D901	hxk1-2	'-Fe'	'-Glc'	7.496	4.545	2.683639526	16.26157761	0.16502947
D901	hxk1-2	'-Fe'	'-Glc'	7.497666667	4.546666667	2.714157104	16.26157761	0.166906137
D901	hxk1-2	'-Fe'	'-Glc'	7.499333333	4.548333333	2.741336823	16.26157761	0.168577544
D901	hxk1-2	'-Fe'	'-Glc'	7.501	4.55	2.766609192	16.26157761	0.17013166
D901	hxk1-2	'-Fe'	'-Glc'	7.502666667	4.551666667	2.790927887	16.26157761	0.17162713
D901	hxk1-2	'-Fe'	'-Glc'	7.504333333	4.553333333	2.822875977	16.26157761	0.173591766
D901	hxk1-2	'-Fe'	'-Glc'	7.506	4.555	2.85577774	16.26157761	0.175615049
D901	hxk1-2	'-Fe'	'-Glc'	7.507666667	4.556666667	2.882003784	16.26157761	0.17722781
D901	hxk1-2	'-Fe'	'-Glc'	7.509333333	4.558333333	2.907752991	16.26157761	0.178811248
D901	hxk1-2	'-Fe'	'-Glc'	7.511	4.56	2.938747406	16.26157761	0.180717239
D901	hxk1-2	'-Fe'	'-Glc'	7.512666667	4.561666667	2.970695496	16.26157761	0.182681875
D901	hxk1-2	'-Fe'	'-Glc'	7.514333333	4.563333333	2.997398376	16.26157761	0.18432396
D901	hxk1-2	'-Fe'	'-Glc'	7.516	4.565	3.025054932	16.26157761	0.18602469
D901	hxk1-2	'-Fe'	'-Glc'	7.517666667	4.566666667	3.056049347	16.26157761	0.187930681
D901	hxk1-2	'-Fe'	'-Glc'	7.519333333	4.568333333	3.087520599	16.26157761	0.189865994
D901	hxk1-2	'-Fe'	'-Glc'	7.521	4.57	3.112316132	16.26157761	0.191390787
D901	hxk1-2	'-Fe'	'-Glc'	7.522666667	4.571666667	3.139019012	16.26157761	0.193032871
D901	hxk1-2	'-Fe'	'-Glc'	7.524333333	4.573333333	3.172397614	16.26157761	0.195085476
D901	hxk1-2	'-Fe'	'-Glc'	7.526	4.575	3.213405609	16.26157761	0.197607249
D901	hxk1-2	'-Fe'	'-Glc'	7.527666667	4.576666667	3.248691559	16.26157761	0.199777146
D901	hxk1-2	'-Fe'	'-Glc'	7.529333333	4.578333333	3.282546997	16.26157761	0.201859074
D901	hxk1-2	'-Fe'	'-Glc'	7.531	4.58	3.323554993	16.26157761	0.204380846
D901	hxk1-2	'-Fe'	'-Glc'	7.532666667	4.581666667	3.368377686	16.26157761	0.207137202
D901	hxk1-2	'-Fe'	'-Glc'	7.534333333	4.583333333	3.40461731	16.26157761	0.209365745
D901	hxk1-2	'-Fe'	'-Glc'	7.536	4.585	3.433704376	16.26157761	0.211154444
D901	hxk1-2	'-Fe'	'-Glc'	7.537666667	4.586666667	3.46660614	16.26157761	0.213177726
D901	hxk1-2	'-Fe'	'-Glc'	7.539333333	4.588333333	3.500938416	16.26157761	0.215288978
D901	hxk1-2	'-Fe'	'-Glc'	7.541	4.59	3.530502319	16.26157761	0.217106999
D901	hxk1-2	'-Fe'	'-Glc'	7.542666667	4.591666667	3.556728363	16.26157761	0.218719761
D901	hxk1-2	'-Fe'	'-Glc'	7.544333333	4.593333333	3.590583801	16.26157761	0.220801689
D901	hxk1-2	'-Fe'	'-Glc'	7.546	4.595	3.625392914	16.26157761	0.222942263
D901	hxk1-2	'-Fe'	'-Glc'	7.547666667	4.596666667	3.659248352	16.26157761	0.225024191
D901	hxk1-2	'-Fe'	'-Glc'	7.549333333	4.598333333	3.694057465	16.26157761	0.227164766
D901	hxk1-2	'-Fe'	'-Glc'	7.551	4.6	3.72505188	16.26157761	0.229070756
D901	hxk1-2	'-Fe'	'-Glc'	7.552666667	4.601666667	3.751277924	16.26157761	0.230683518
D901	hxk1-2	'-Fe'	'-Glc'	7.554333333	4.603333333	3.776550293	16.26157761	0.232237633
D901	hxk1-2	'-Fe'	'-Glc'	7.556	4.605	3.806114197	16.26157761	0.234055655
D901	hxk1-2	'-Fe'	'-Glc'	7.557666667	4.606666667	3.838539124	16.26157761	0.236049614
D901	hxk1-2	'-Fe'	'-Glc'	7.559333333	4.608333333	3.86762619	16.26157761	0.237838313
D901	hxk1-2	'-Fe'	'-Glc'	7.561	4.61	3.898620605	16.26157761	0.239744304
D901	hxk1-2	'-Fe'	'-Glc'	7.562666667	4.611666667	3.933906555	16.26157761	0.241914201
D901	hxk1-2	'-Fe'	'-Glc'	7.564333333	4.613333333	3.969669342	16.26157761	0.244113421
D901	hxk1-2	'-Fe'	'-Glc'	7.566	4.615	4.001617432	16.26157761	0.246078058
D901	hxk1-2	'-Fe'	'-Glc'	7.567666667	4.616666667	4.029750824	16.26157761	0.247808111
D901	hxk1-2	'-Fe'	'-Glc'	7.569333333	4.618333333	4.055500031	16.26157761	0.249391549
D901	hxk1-2	'-Fe'	'-Glc'	7.571	4.62	4.082202911	16.26157761	0.251033633
D901	hxk1-2	'-Fe'	'-Glc'	7.572666667	4.621666667	4.108905792	16.26157761	0.252675718
D901	hxk1-2	'-Fe'	'-Glc'	7.574333333	4.623333333	4.134178162	16.26157761	0.254229833
D901	hxk1-2	'-Fe'	'-Glc'	7.576	4.625	4.157066345	16.26157761	0.255637334
D901	hxk1-2	'-Fe'	'-Glc'	7.577666667	4.626666667	4.175662994	16.26157761	0.256780928
D901	hxk1-2	'-Fe'	'-Glc'	7.579333333	4.628333333	4.198551178	16.26157761	0.258188429
D901	hxk1-2	'-Fe'	'-Glc'	7.581	4.63	4.222869873	16.26157761	0.259683899
D901	hxk1-2	'-Fe'	'-Glc'	7.582666667	4.631666667	4.248142242	16.26157761	0.261238014
D901	hxk1-2	'-Fe'	'-Glc'	7.584333333	4.633333333	4.271507263	16.26157761	0.262674838
D901	hxk1-2	'-Fe'	'-Glc'	7.586	4.635	4.29725647	16.26157761	0.264258276
D901	hxk1-2	'-Fe'	'-Glc'	7.587666667	4.636666667	4.326820374	16.26157761	0.266076298
D901	hxk1-2	'-Fe'	'-Glc'	7.589333333	4.638333333	4.357814789	16.26157761	0.267982289
D901	hxk1-2	'-Fe'	'-Glc'	7.591	4.64	4.387378693	16.26157761	0.269800311
D901	hxk1-2	'-Fe'	'-Glc'	7.592666667	4.641666667	4.412174225	16.26157761	0.271325103
D901	hxk1-2	'-Fe'	'-Glc'	7.594333333	4.643333333	4.437923431	16.26157761	0.272908542
D901	hxk1-2	'-Fe'	'-Glc'	7.596	4.645	4.456996918	16.26157761	0.274081459
D901	hxk1-2	'-Fe'	'-Glc'	7.597666667	4.646666667	4.472732544	16.26157761	0.275049116
D901	hxk1-2	'-Fe'	'-Glc'	7.599333333	4.648333333	4.484176636	16.26157761	0.275752866
D901	hxk1-2	'-Fe'	'-Glc'	7.601	4.65	4.497051239	16.26157761	0.276544586
D901	hxk1-2	'-Fe'	'-Glc'	7.602666667	4.651666667	4.511833191	16.26157761	0.277453596
D901	hxk1-2	'-Fe'	'-Glc'	7.604333333	4.653333333	4.525661469	16.26157761	0.278303962
D901	hxk1-2	'-Fe'	'-Glc'	7.606	4.655	4.536151886	16.26157761	0.278949066
D901	hxk1-2	'-Fe'	'-Glc'	7.607666667	4.656666667	4.546642303	16.26157761	0.279594171
D901	hxk1-2	'-Fe'	'-Glc'	7.609333333	4.658333333	4.558563232	16.26157761	0.280327244
D901	hxk1-2	'-Fe'	'-Glc'	7.611	4.66	4.567623138	16.26157761	0.28088438
D901	hxk1-2	'-Fe'	'-Glc'	7.612666667	4.661666667	4.57239151	16.26157761	0.281177609
D901	hxk1-2	'-Fe'	'-Glc'	7.614333333	4.663333333	4.573822021	16.26157761	0.281265578
D901	hxk1-2	'-Fe'	'-Glc'	7.616	4.665	4.577159882	16.26157761	0.281470838
D901	hxk1-2	'-Fe'	'-Glc'	7.617666667	4.666666667	4.582881927	16.26157761	0.281822714
D901	hxk1-2	'-Fe'	'-Glc'	7.619333333	4.668333333	4.590511322	16.26157761	0.28229188
D901	hxk1-2	'-Fe'	'-Glc'	7.621	4.67	4.597187042	16.26157761	0.282702402
D901	hxk1-2	'-Fe'	'-Glc'	7.622666667	4.671666667	4.608631134	16.26157761	0.283406152
D901	hxk1-2	'-Fe'	'-Glc'	7.624333333	4.673333333	4.618167877	16.26157761	0.283992611
D901	hxk1-2	'-Fe'	'-Glc'	7.626	4.675	4.630088806	16.26157761	0.284725684
D901	hxk1-2	'-Fe'	'-Glc'	7.627666667	4.676666667	4.632949829	16.26157761	0.284901622
D901	hxk1-2	'-Fe'	'-Glc'	7.629333333	4.678333333	4.633426666	16.26157761	0.284930944
D901	hxk1-2	'-Fe'	'-Glc'	7.631	4.68	4.628181458	16.26157761	0.284608392
D901	hxk1-2	'-Fe'	'-Glc'	7.632666667	4.681666667	4.623889923	16.26157761	0.284344486
D901	hxk1-2	'-Fe'	'-Glc'	7.634333333	4.683333333	4.616737366	16.26157761	0.283904642
D901	hxk1-2	'-Fe'	'-Glc'	7.636	4.685	4.610538483	16.26157761	0.283523444
D901	hxk1-2	'-Fe'	'-Glc'	7.637666667	4.686666667	4.609584808	16.26157761	0.283464798
D901	hxk1-2	'-Fe'	'-Glc'	7.639333333	4.688333333	4.606246948	16.26157761	0.283259537
D901	hxk1-2	'-Fe'	'-Glc'	7.641	4.69	4.603385925	16.26157761	0.2830836
D901	hxk1-2	'-Fe'	'-Glc'	7.642666667	4.691666667	4.595279694	16.26157761	0.28258511
D901	hxk1-2	'-Fe'	'-Glc'	7.644333333	4.693333333	4.590988159	16.26157761	0.282321203
D901	hxk1-2	'-Fe'	'-Glc'	7.646	4.695	4.583835602	16.26157761	0.281881359
D901	hxk1-2	'-Fe'	'-Glc'	7.647666667	4.696666667	4.57239151	16.26157761	0.281177609
D901	hxk1-2	'-Fe'	'-Glc'	7.649333333	4.698333333	4.56237793	16.26157761	0.280561827
D901	hxk1-2	'-Fe'	'-Glc'	7.651	4.7	4.554748535	16.26157761	0.28009266
D901	hxk1-2	'-Fe'	'-Glc'	7.652666667	4.701666667	4.545211792	16.26157761	0.279506202
D901	hxk1-2	'-Fe'	'-Glc'	7.654333333	4.703333333	4.536628723	16.26157761	0.278978389
D901	hxk1-2	'-Fe'	'-Glc'	7.656	4.705	4.526615143	16.26157761	0.278362607
D901	hxk1-2	'-Fe'	'-Glc'	7.657666667	4.706666667	4.519939423	16.26157761	0.277952086
D901	hxk1-2	'-Fe'	'-Glc'	7.659333333	4.708333333	4.508018494	16.26157761	0.277219013
D901	hxk1-2	'-Fe'	'-Glc'	7.661	4.71	4.498004913	16.26157761	0.276603231
D901	hxk1-2	'-Fe'	'-Glc'	7.662666667	4.711666667	4.490375519	16.26157761	0.276134064
D901	hxk1-2	'-Fe'	'-Glc'	7.664333333	4.713333333	4.479885101	16.26157761	0.27548896
D901	hxk1-2	'-Fe'	'-Glc'	7.666	4.715	4.467964172	16.26157761	0.274755887
D901	hxk1-2	'-Fe'	'-Glc'	7.667666667	4.716666667	4.454135895	16.26157761	0.273905522
D901	hxk1-2	'-Fe'	'-Glc'	7.669333333	4.718333333	4.440307617	16.26157761	0.273055156
D901	hxk1-2	'-Fe'	'-Glc'	7.671	4.72	4.419326782	16.26157761	0.271764947
D901	hxk1-2	'-Fe'	'-Glc'	7.672666667	4.721666667	4.397392273	16.26157761	0.270416092
D901	hxk1-2	'-Fe'	'-Glc'	7.674333333	4.723333333	4.379272461	16.26157761	0.269301821
D901	hxk1-2	'-Fe'	'-Glc'	7.676	4.725	4.357814789	16.26157761	0.267982289
D901	hxk1-2	'-Fe'	'-Glc'	7.677666667	4.726666667	4.328727722	16.26157761	0.26619359
D901	hxk1-2	'-Fe'	'-Glc'	7.679333333	4.728333333	4.301548004	16.26157761	0.264522183
D901	hxk1-2	'-Fe'	'-Glc'	7.681	4.73	4.276275635	16.26157761	0.262968067
D901	hxk1-2	'-Fe'	'-Glc'	7.682666667	4.731666667	4.246711731	16.26157761	0.261150045
D901	hxk1-2	'-Fe'	'-Glc'	7.684333333	4.733333333	4.214286804	16.26157761	0.259156086
D901	hxk1-2	'-Fe'	'-Glc'	7.686	4.735	4.186630249	16.26157761	0.257455356
D901	hxk1-2	'-Fe'	'-Glc'	7.687666667	4.736666667	4.164218903	16.26157761	0.256077178
D901	hxk1-2	'-Fe'	'-Glc'	7.689333333	4.738333333	4.141807556	16.26157761	0.254699
D901	hxk1-2	'-Fe'	'-Glc'	7.691	4.74	4.120826721	16.26157761	0.253408791
D901	hxk1-2	'-Fe'	'-Glc'	7.692666667	4.741666667	4.104137421	16.26157761	0.252382488
D901	hxk1-2	'-Fe'	'-Glc'	7.694333333	4.743333333	4.08411026	16.26157761	0.251150925
D901	hxk1-2	'-Fe'	'-Glc'	7.696	4.745	4.059791565	16.26157761	0.249655456
D901	hxk1-2	'-Fe'	'-Glc'	7.697666667	4.746666667	4.037380219	16.26157761	0.248277278
D901	hxk1-2	'-Fe'	'-Glc'	7.699333333	4.748333333	4.018783569	16.26157761	0.247133683
D901	hxk1-2	'-Fe'	'-Glc'	7.701	4.75	4.00018692	16.26157761	0.245990089
D901	hxk1-2	'-Fe'	'-Glc'	7.702666667	4.751666667	3.979206085	16.26157761	0.24469988
D901	hxk1-2	'-Fe'	'-Glc'	7.704333333	4.753333333	3.956317902	16.26157761	0.243292379
D901	hxk1-2	'-Fe'	'-Glc'	7.706	4.755	3.934860229	16.26157761	0.241972847
D901	hxk1-2	'-Fe'	'-Glc'	7.707666667	4.756666667	3.903865814	16.26157761	0.240066856
D901	hxk1-2	'-Fe'	'-Glc'	7.709333333	4.758333333	3.871440887	16.26157761	0.238072897
D901	hxk1-2	'-Fe'	'-Glc'	7.711	4.76	3.841400146	16.26157761	0.236225552
D901	hxk1-2	'-Fe'	'-Glc'	7.712666667	4.761666667	3.810882568	16.26157761	0.234348884
D901	hxk1-2	'-Fe'	'-Glc'	7.714333333	4.763333333	3.77702713	16.26157761	0.232266956
D901	hxk1-2	'-Fe'	'-Glc'	7.716	4.765	3.749370575	16.26157761	0.230566226
D901	hxk1-2	'-Fe'	'-Glc'	7.717666667	4.766666667	3.729343414	16.26157761	0.229334663
D901	hxk1-2	'-Fe'	'-Glc'	7.719333333	4.768333333	3.705501556	16.26157761	0.227868516
D901	hxk1-2	'-Fe'	'-Glc'	7.721	4.77	3.677845001	16.26157761	0.226167786
D901	hxk1-2	'-Fe'	'-Glc'	7.722666667	4.771666667	3.649234772	16.26157761	0.22440841
D901	hxk1-2	'-Fe'	'-Glc'	7.724333333	4.773333333	3.627300262	16.26157761	0.223059555
D901	hxk1-2	'-Fe'	'-Glc'	7.726	4.775	3.601551056	16.26157761	0.221476116
D901	hxk1-2	'-Fe'	'-Glc'	7.727666667	4.776666667	3.577232361	16.26157761	0.219980647
D901	hxk1-2	'-Fe'	'-Glc'	7.729333333	4.778333333	3.554821014	16.26157761	0.218602469
D901	hxk1-2	'-Fe'	'-Glc'	7.731	4.78	3.531455994	16.26157761	0.217165645
D901	hxk1-2	'-Fe'	'-Glc'	7.732666667	4.781666667	3.50856781	16.26157761	0.215758144
D901	hxk1-2	'-Fe'	'-Glc'	7.734333333	4.783333333	3.488540649	16.26157761	0.214526581
D901	hxk1-2	'-Fe'	'-Glc'	7.736	4.785	3.464221954	16.26157761	0.213031112
D901	hxk1-2	'-Fe'	'-Glc'	7.737666667	4.786666667	3.437042236	16.26157761	0.211359704
D901	hxk1-2	'-Fe'	'-Glc'	7.739333333	4.788333333	3.410339355	16.26157761	0.20971762
D901	hxk1-2	'-Fe'	'-Glc'	7.741	4.79	3.378391266	16.26157761	0.207752984
D901	hxk1-2	'-Fe'	'-Glc'	7.742666667	4.791666667	3.342151642	16.26157761	0.205524441
D901	hxk1-2	'-Fe'	'-Glc'	7.744333333	4.793333333	3.306388855	16.26157761	0.203325221
D901	hxk1-2	'-Fe'	'-Glc'	7.746	4.795	3.276348114	16.26157761	0.201477876
D901	hxk1-2	'-Fe'	'-Glc'	7.747666667	4.796666667	3.246307373	16.26157761	0.199630531
D901	hxk1-2	'-Fe'	'-Glc'	7.749333333	4.798333333	3.216743469	16.26157761	0.197812509
D901	hxk1-2	'-Fe'	'-Glc'	7.751	4.8	3.192901611	16.26157761	0.196346362
D901	hxk1-2	'-Fe'	'-Glc'	7.752666667	4.801666667	3.174781799	16.26157761	0.195232091
D901	hxk1-2	'-Fe'	'-Glc'	7.754333333	4.803333333	3.15618515	16.26157761	0.194088497
D901	hxk1-2	'-Fe'	'-Glc'	7.756	4.805	3.134250641	16.26157761	0.192739642
D901	hxk1-2	'-Fe'	'-Glc'	7.757666667	4.806666667	3.113269806	16.26157761	0.191449433
D901	hxk1-2	'-Fe'	'-Glc'	7.759333333	4.808333333	3.088474274	16.26157761	0.18992464
D901	hxk1-2	'-Fe'	'-Glc'	7.761	4.81	3.064155579	16.26157761	0.18842917
D901	hxk1-2	'-Fe'	'-Glc'	7.762666667	4.811666667	3.040790558	16.26157761	0.186992347
D901	hxk1-2	'-Fe'	'-Glc'	7.764333333	4.813333333	3.017425537	16.26157761	0.185555523
D901	hxk1-2	'-Fe'	'-Glc'	7.766	4.815	2.989768982	16.26157761	0.183854793
D901	hxk1-2	'-Fe'	'-Glc'	7.767666667	4.816666667	2.960681915	16.26157761	0.182066094
D901	hxk1-2	'-Fe'	'-Glc'	7.769333333	4.818333333	2.939224243	16.26157761	0.180746562
D901	hxk1-2	'-Fe'	'-Glc'	7.771	4.82	2.918243408	16.26157761	0.179456353
D901	hxk1-2	'-Fe'	'-Glc'	7.772666667	4.821666667	2.895355225	16.26157761	0.178048852
D901	hxk1-2	'-Fe'	'-Glc'	7.774333333	4.823333333	2.87103653	16.26157761	0.176553382
D901	hxk1-2	'-Fe'	'-Glc'	7.776	4.825	2.851486206	16.26157761	0.175351142
D901	hxk1-2	'-Fe'	'-Glc'	7.777666667	4.826666667	2.833366394	16.26157761	0.174236871
D901	hxk1-2	'-Fe'	'-Glc'	7.779333333	4.828333333	2.805709839	16.26157761	0.172536141
D901	hxk1-2	'-Fe'	'-Glc'	7.781	4.83	2.776145935	16.26157761	0.170718119
D901	hxk1-2	'-Fe'	'-Glc'	7.782666667	4.831666667	2.744674683	16.26157761	0.168782805
D901	hxk1-2	'-Fe'	'-Glc'	7.784333333	4.833333333	2.71654129	16.26157761	0.167052752
D901	hxk1-2	'-Fe'	'-Glc'	7.786	4.835	2.691745758	16.26157761	0.165527959
D901	hxk1-2	'-Fe'	'-Glc'	7.787666667	4.836666667	2.669811249	16.26157761	0.164179104
D901	hxk1-2	'-Fe'	'-Glc'	7.789333333	4.838333333	2.654075623	16.26157761	0.163211448
D901	hxk1-2	'-Fe'	'-Glc'	7.791	4.84	2.641677856	16.26157761	0.162449051
D901	hxk1-2	'-Fe'	'-Glc'	7.792666667	4.841666667	2.628803253	16.26157761	0.161657332
D901	hxk1-2	'-Fe'	'-Glc'	7.794333333	4.843333333	2.613067627	16.26157761	0.160689675
D901	hxk1-2	'-Fe'	'-Glc'	7.796	4.845	2.598285675	16.26157761	0.159780664
D901	hxk1-2	'-Fe'	'-Glc'	7.797666667	4.846666667	2.58398056	16.26157761	0.158900976
D901	hxk1-2	'-Fe'	'-Glc'	7.799333333	4.848333333	2.566814423	16.26157761	0.157845351
D901	hxk1-2	'-Fe'	'-Glc'	7.801	4.85	2.549171448	16.26157761	0.156760402
D901	hxk1-2	'-Fe'	'-Glc'	7.802666667	4.851666667	2.529621124	16.26157761	0.155558162
D901	hxk1-2	'-Fe'	'-Glc'	7.804333333	4.853333333	2.508640289	16.26157761	0.154267953
D901	hxk1-2	'-Fe'	'-Glc'	7.806	4.855	2.483844757	16.26157761	0.15274316
D901	hxk1-2	'-Fe'	'-Glc'	7.807666667	4.856666667	2.463340759	16.26157761	0.151482274
D901	hxk1-2	'-Fe'	'-Glc'	7.809333333	4.858333333	2.44808197	16.26157761	0.15054394
D901	hxk1-2	'-Fe'	'-Glc'	7.811	4.86	2.43139267	16.26157761	0.149517638
D901	hxk1-2	'-Fe'	'-Glc'	7.812666667	4.861666667	2.418994904	16.26157761	0.148755241
D901	hxk1-2	'-Fe'	'-Glc'	7.814333333	4.863333333	2.405643463	16.26157761	0.147934199
D901	hxk1-2	'-Fe'	'-Glc'	7.816	4.865	2.39610672	16.26157761	0.147347741
D901	hxk1-2	'-Fe'	'-Glc'	7.817666667	4.866666667	2.377033234	16.26157761	0.146174823
D901	hxk1-2	'-Fe'	'-Glc'	7.819333333	4.868333333	2.355575562	16.26157761	0.144855291
D901	hxk1-2	'-Fe'	'-Glc'	7.821	4.87	2.334594727	16.26157761	0.143565082
D901	hxk1-2	'-Fe'	'-Glc'	7.822666667	4.871666667	2.317905426	16.26157761	0.14253878
D901	hxk1-2	'-Fe'	'-Glc'	7.824333333	4.873333333	2.304077148	16.26157761	0.141688415
D901	hxk1-2	'-Fe'	'-Glc'	7.826	4.875	2.290725708	16.26157761	0.140867372
D901	hxk1-2	'-Fe'	'-Glc'	7.827666667	4.876666667	2.279758453	16.26157761	0.140192945
D901	hxk1-2	'-Fe'	'-Glc'	7.829333333	4.878333333	2.271175385	16.26157761	0.139665132
D901	hxk1-2	'-Fe'	'-Glc'	7.831	4.88	2.264499664	16.26157761	0.139254611
D901	hxk1-2	'-Fe'	'-Glc'	7.832666667	4.881666667	2.256393433	16.26157761	0.138756121
D901	hxk1-2	'-Fe'	'-Glc'	7.834333333	4.883333333	2.238750458	16.26157761	0.137671173
D901	hxk1-2	'-Fe'	'-Glc'	7.836	4.885	2.213001251	16.26157761	0.136087734
D901	hxk1-2	'-Fe'	'-Glc'	7.837666667	4.886666667	2.192497253	16.26157761	0.134826848
D901	hxk1-2	'-Fe'	'-Glc'	7.839333333	4.888333333	2.177238464	16.26157761	0.133888514
D901	hxk1-2	'-Fe'	'-Glc'	7.841	4.89	2.161979675	16.26157761	0.13295018
D901	hxk1-2	'-Fe'	'-Glc'	7.842666667	4.891666667	2.1443367	16.26157761	0.131865232
D901	hxk1-2	'-Fe'	'-Glc'	7.844333333	4.893333333	2.135753632	16.26157761	0.131337419
D901	hxk1-2	'-Fe'	'-Glc'	7.846	4.895	2.131462097	16.26157761	0.131073513
D901	hxk1-2	'-Fe'	'-Glc'	7.847666667	4.896666667	2.12430954	16.26157761	0.130633669
D901	hxk1-2	'-Fe'	'-Glc'	7.849333333	4.898333333	2.110004425	16.26157761	0.129753981
D901	hxk1-2	'-Fe'	'-Glc'	7.851	4.9	2.098560333	16.26157761	0.12905023
D901	hxk1-2	'-Fe'	'-Glc'	7.852666667	4.901666667	2.086639404	16.26157761	0.128317157
D901	hxk1-2	'-Fe'	'-Glc'	7.854333333	4.903333333	2.072811127	16.26157761	0.127466792
D901	hxk1-2	'-Fe'	'-Glc'	7.856	4.905	2.056121826	16.26157761	0.126440489
D901	hxk1-2	'-Fe'	'-Glc'	7.857666667	4.906666667	2.038478851	16.26157761	0.125355541
D901	hxk1-2	'-Fe'	'-Glc'	7.859333333	4.908333333	2.022266388	16.26157761	0.124358561
D901	hxk1-2	'-Fe'	'-Glc'	7.861	4.91	2.002239227	16.26157761	0.123126998
D901	hxk1-2	'-Fe'	'-Glc'	7.862666667	4.911666667	1.984119415	16.26157761	0.122012726
D901	hxk1-2	'-Fe'	'-Glc'	7.864333333	4.913333333	1.965999603	16.26157761	0.120898455
D901	hxk1-2	'-Fe'	'-Glc'	7.866	4.915	1.948833466	16.26157761	0.119842829
D901	hxk1-2	'-Fe'	'-Glc'	7.867666667	4.916666667	1.931190491	16.26157761	0.118757881
D901	hxk1-2	'-Fe'	'-Glc'	7.869333333	4.918333333	1.912593842	16.26157761	0.117614286
D901	hxk1-2	'-Fe'	'-Glc'	7.871	4.92	1.895427704	16.26157761	0.116558661
D901	hxk1-2	'-Fe'	'-Glc'	7.872666667	4.921666667	1.885890961	16.26157761	0.115972202
D901	hxk1-2	'-Fe'	'-Glc'	7.874333333	4.923333333	1.879692078	16.26157761	0.115591004
D901	hxk1-2	'-Fe'	'-Glc'	7.876	4.925	1.874446869	16.26157761	0.115268451
D901	hxk1-2	'-Fe'	'-Glc'	7.877666667	4.926666667	1.867294312	16.26157761	0.114828607
D901	hxk1-2	'-Fe'	'-Glc'	7.879333333	4.928333333	1.85918808	16.26157761	0.114330118
D901	hxk1-2	'-Fe'	'-Glc'	7.881	4.93	1.850605011	16.26157761	0.113802305
D901	hxk1-2	'-Fe'	'-Glc'	7.882666667	4.931666667	1.838684082	16.26157761	0.113069231
D901	hxk1-2	'-Fe'	'-Glc'	7.884333333	4.933333333	1.827716827	16.26157761	0.112394804
D901	hxk1-2	'-Fe'	'-Glc'	7.886	4.935	1.81388855	16.26157761	0.111544439
D901	hxk1-2	'-Fe'	'-Glc'	7.887666667	4.936666667	1.799106598	16.26157761	0.110635428
D901	hxk1-2	'-Fe'	'-Glc'	7.889333333	4.938333333	1.782417297	16.26157761	0.109609125
D901	hxk1-2	'-Fe'	'-Glc'	7.891	4.94	1.763343811	16.26157761	0.108436208
D901	hxk1-2	'-Fe'	'-Glc'	7.892666667	4.941666667	1.744747162	16.26157761	0.107292614
D901	hxk1-2	'-Fe'	'-Glc'	7.894333333	4.943333333	1.724720001	16.26157761	0.10606105
D901	hxk1-2	'-Fe'	'-Glc'	7.896	4.945	1.708507538	16.26157761	0.105064071
D901	hxk1-2	'-Fe'	'-Glc'	7.897666667	4.946666667	1.698493958	16.26157761	0.104448289
D901	hxk1-2	'-Fe'	'-Glc'	7.899333333	4.948333333	1.69467926	16.26157761	0.104213706
D901	hxk1-2	'-Fe'	'-Glc'	7.901	4.95	1.693248749	16.26157761	0.104125737
D901	hxk1-2	'-Fe'	'-Glc'	7.902666667	4.951666667	1.685619354	16.26157761	0.10365657
D901	hxk1-2	'-Fe'	'-Glc'	7.904333333	4.953333333	1.673221588	16.26157761	0.102894174
D901	hxk1-2	'-Fe'	'-Glc'	7.906	4.955	1.658916473	16.26157761	0.102014486
D901	hxk1-2	'-Fe'	'-Glc'	7.907666667	4.956666667	1.646518707	16.26157761	0.101252089
D901	hxk1-2	'-Fe'	'-Glc'	7.909333333	4.958333333	1.634120941	16.26157761	0.100489693
D901	hxk1-2	'-Fe'	'-Glc'	7.911	4.96	1.622676849	16.26157761	0.099785943
D901	hxk1-2	'-Fe'	'-Glc'	7.912666667	4.961666667	1.612663269	16.26157761	0.099170161
D901	hxk1-2	'-Fe'	'-Glc'	7.914333333	4.963333333	1.6040802	16.26157761	0.098642348
D901	hxk1-2	'-Fe'	'-Glc'	7.916	4.965	1.596450806	16.26157761	0.098173181
D901	hxk1-2	'-Fe'	'-Glc'	7.917666667	4.966666667	1.580238342	16.26157761	0.097176202
D901	hxk1-2	'-Fe'	'-Glc'	7.919333333	4.968333333	1.557826996	16.26157761	0.095798024
D901	hxk1-2	'-Fe'	'-Glc'	7.921	4.97	1.530647278	16.26157761	0.094126616
D901	hxk1-2	'-Fe'	'-Glc'	7.922666667	4.971666667	1.513004303	16.26157761	0.093041668
D901	hxk1-2	'-Fe'	'-Glc'	7.924333333	4.973333333	1.497745514	16.26157761	0.092103334
D901	hxk1-2	'-Fe'	'-Glc'	7.926	4.975	1.482486725	16.26157761	0.091165
D901	hxk1-2	'-Fe'	'-Glc'	7.927666667	4.976666667	1.471042633	16.26157761	0.09046125
D901	hxk1-2	'-Fe'	'-Glc'	7.929333333	4.978333333	1.46150589	16.26157761	0.089874791
D901	hxk1-2	'-Fe'	'-Glc'	7.931	4.98	1.451969147	16.26157761	0.089288332
D901	hxk1-2	'-Fe'	'-Glc'	7.932666667	4.981666667	1.438140869	16.26157761	0.088437967
D901	hxk1-2	'-Fe'	'-Glc'	7.934333333	4.983333333	1.424312592	16.26157761	0.087587602
D901	hxk1-2	'-Fe'	'-Glc'	7.936	4.985	1.40953064	16.26157761	0.086678591
D901	hxk1-2	'-Fe'	'-Glc'	7.937666667	4.986666667	1.395225525	16.26157761	0.085798903
D901	hxk1-2	'-Fe'	'-Glc'	7.939333333	4.988333333	1.380443573	16.26157761	0.084889892
D901	hxk1-2	'-Fe'	'-Glc'	7.941	4.99	1.367092133	16.26157761	0.08406885
D901	hxk1-2	'-Fe'	'-Glc'	7.942666667	4.991666667	1.352310181	16.26157761	0.083159839
D901	hxk1-2	'-Fe'	'-Glc'	7.944333333	4.993333333	1.336097717	16.26157761	0.08216286
D901	hxk1-2	'-Fe'	'-Glc'	7.946	4.995	1.325130463	16.26157761	0.081488432
D901	hxk1-2	'-Fe'	'-Glc'	7.947666667	4.996666667	1.313686371	16.26157761	0.080784682
D901	hxk1-2	'-Fe'	'-Glc'	7.949333333	4.998333333	1.30033493	16.26157761	0.07996364
D901	hxk1-2	'-Fe'	'-Glc'	7.951	5	1.286506653	16.26157761	0.079113274
D901	hxk1-2	'-Fe'	'-Glc'	7.952666667	5.001666667	1.27363205	16.26157761	0.078321555
D901	hxk1-2	'-Fe'	'-Glc'	7.954333333	5.003333333	1.263141632	16.26157761	0.077676451
D901	hxk1-2	'-Fe'	'-Glc'	7.956	5.005	1.252174377	16.26157761	0.077002023
D901	hxk1-2	'-Fe'	'-Glc'	7.957666667	5.006666667	1.243591309	16.26157761	0.07647421
D901	hxk1-2	'-Fe'	'-Glc'	7.959333333	5.008333333	1.236438751	16.26157761	0.076034366
D901	hxk1-2	'-Fe'	'-Glc'	7.961	5.01	1.231193542	16.26157761	0.075711814
D901	hxk1-2	'-Fe'	'-Glc'	7.962666667	5.011666667	1.222610474	16.26157761	0.075184001
D901	hxk1-2	'-Fe'	'-Glc'	7.964333333	5.013333333	1.212120056	16.26157761	0.074538897
D901	hxk1-2	'-Fe'	'-Glc'	7.966	5.015	1.200675964	16.26157761	0.073835146
D901	hxk1-2	'-Fe'	'-Glc'	7.967666667	5.016666667	1.18970871	16.26157761	0.073160719
D901	hxk1-2	'-Fe'	'-Glc'	7.969333333	5.018333333	1.174449921	16.26157761	0.072222385
D901	hxk1-2	'-Fe'	'-Glc'	7.971	5.02	1.158714294	16.26157761	0.071254728
D901	hxk1-2	'-Fe'	'-Glc'	7.972666667	5.021666667	1.147270203	16.26157761	0.070550978
D901	hxk1-2	'-Fe'	'-Glc'	7.974333333	5.023333333	1.136302948	16.26157761	0.06987655
D901	hxk1-2	'-Fe'	'-Glc'	7.976	5.025	1.123428345	16.26157761	0.069084831
D901	hxk1-2	'-Fe'	'-Glc'	7.977666667	5.026666667	1.110553741	16.26157761	0.068293112
D901	hxk1-2	'-Fe'	'-Glc'	7.979333333	5.028333333	1.097202301	16.26157761	0.06747207
D901	hxk1-2	'-Fe'	'-Glc'	7.981	5.03	1.084804535	16.26157761	0.066709674
D901	hxk1-2	'-Fe'	'-Glc'	7.982666667	5.031666667	1.066207886	16.26157761	0.065566079
D901	hxk1-2	'-Fe'	'-Glc'	7.984333333	5.033333333	1.048088074	16.26157761	0.064451808
D901	hxk1-2	'-Fe'	'-Glc'	7.986	5.035	1.031398773	16.26157761	0.063425505
D901	hxk1-2	'-Fe'	'-Glc'	7.987666667	5.036666667	1.018047333	16.26157761	0.062604463
D901	hxk1-2	'-Fe'	'-Glc'	7.989333333	5.038333333	1.009941101	16.26157761	0.062105973
D901	hxk1-2	'-Fe'	'-Glc'	7.991	5.04	1.000881195	16.26157761	0.061548837
D901	hxk1-2	'-Fe'	'-Glc'	7.992666667	5.041666667	0.995635986	16.26157761	0.061226285
D901	hxk1-2	'-Fe'	'-Glc'	7.994333333	5.043333333	0.989437103	16.26157761	0.060845087
D901	hxk1-2	'-Fe'	'-Glc'	7.996	5.045	0.976085663	16.26157761	0.060024045
D901	hxk1-2	'-Fe'	'-Glc'	7.997666667	5.046666667	0.961303711	16.26157761	0.059115034
D901	hxk1-2	'-Fe'	'-Glc'	7.999333333	5.048333333	0.951290131	16.26157761	0.058499252
D901	hxk1-2	'-Fe'	'-Glc'	8.001	5.05	0.944137573	16.26157761	0.058059408
D901	hxk1-2	'-Fe'	'-Glc'	8.002666667	5.051666667	0.936985016	16.26157761	0.057619564
D901	hxk1-2	'-Fe'	'-Glc'	8.004333333	5.053333333	0.926971436	16.26157761	0.057003783
D901	hxk1-2	'-Fe'	'-Glc'	8.006	5.055	0.920295715	16.26157761	0.056593262
D901	hxk1-2	'-Fe'	'-Glc'	8.007666667	5.056666667	0.910282135	16.26157761	0.05597748
D901	hxk1-2	'-Fe'	'-Glc'	8.009333333	5.058333333	0.891685486	16.26157761	0.054833886
D901	hxk1-2	'-Fe'	'-Glc'	8.011	5.06	0.869274139	16.26157761	0.053455708
D901	hxk1-2	'-Fe'	'-Glc'	8.012666667	5.061666667	0.845432281	16.26157761	0.051989561
D901	hxk1-2	'-Fe'	'-Glc'	8.014333333	5.063333333	0.829696655	16.26157761	0.051021904
D901	hxk1-2	'-Fe'	'-Glc'	8.016	5.065	0.822544098	16.26157761	0.05058206
D901	hxk1-2	'-Fe'	'-Glc'	8.017666667	5.066666667	0.818252563	16.26157761	0.050318154
D901	hxk1-2	'-Fe'	'-Glc'	8.019333333	5.068333333	0.816345215	16.26157761	0.050200862
D901	hxk1-2	'-Fe'	'-Glc'	8.021	5.07	0.813484192	16.26157761	0.050024924
D901	hxk1-2	'-Fe'	'-Glc'	8.022666667	5.071666667	0.812530518	16.26157761	0.049966279
D901	hxk1-2	'-Fe'	'-Glc'	8.024333333	5.073333333	0.804424286	16.26157761	0.049467789
D901	hxk1-2	'-Fe'	'-Glc'	8.026	5.075	0.79202652	16.26157761	0.048705392
D901	hxk1-2	'-Fe'	'-Glc'	8.027666667	5.076666667	0.779628754	16.26157761	0.047942996
D901	hxk1-2	'-Fe'	'-Glc'	8.029333333	5.078333333	0.768661499	16.26157761	0.047268569
D901	hxk1-2	'-Fe'	'-Glc'	8.031	5.08	0.760555267	16.26157761	0.046770079
D901	hxk1-2	'-Fe'	'-Glc'	8.032666667	5.081666667	0.749588013	16.26157761	0.046095651
D901	hxk1-2	'-Fe'	'-Glc'	8.034333333	5.083333333	0.740528107	16.26157761	0.045538516
D901	hxk1-2	'-Fe'	'-Glc'	8.036	5.085	0.730514526	16.26157761	0.044922734
D901	hxk1-2	'-Fe'	'-Glc'	8.037666667	5.086666667	0.720500946	16.26157761	0.044306952
D901	hxk1-2	'-Fe'	'-Glc'	8.039333333	5.088333333	0.70810318	16.26157761	0.043544556
D901	hxk1-2	'-Fe'	'-Glc'	8.041	5.09	0.6980896	16.26157761	0.042928775
D901	hxk1-2	'-Fe'	'-Glc'	8.042666667	5.091666667	0.689029694	16.26157761	0.042371639
D901	hxk1-2	'-Fe'	'-Glc'	8.044333333	5.093333333	0.680446625	16.26157761	0.041843826
D901	hxk1-2	'-Fe'	'-Glc'	8.046	5.095	0.671386719	16.26157761	0.04128669
D901	hxk1-2	'-Fe'	'-Glc'	8.047666667	5.096666667	0.663280487	16.26157761	0.0407882
D901	hxk1-2	'-Fe'	'-Glc'	8.049333333	5.098333333	0.658988953	16.26157761	0.040524294
D901	hxk1-2	'-Fe'	'-Glc'	8.051	5.1	0.656604767	16.26157761	0.040377679
D901	hxk1-2	'-Fe'	'-Glc'	8.052666667	5.101666667	0.651359558	16.26157761	0.040055127
D901	hxk1-2	'-Fe'	'-Glc'	8.054333333	5.103333333	0.644207001	16.26157761	0.039615283
D901	hxk1-2	'-Fe'	'-Glc'	8.056	5.105	0.635623932	16.26157761	0.03908747
D901	hxk1-2	'-Fe'	'-Glc'	8.057666667	5.106666667	0.630378723	16.26157761	0.038764918
D901	hxk1-2	'-Fe'	'-Glc'	8.059333333	5.108333333	0.621795654	16.26157761	0.038237105
D901	hxk1-2	'-Fe'	'-Glc'	8.061	5.11	0.606536865	16.26157761	0.037298771
D901	hxk1-2	'-Fe'	'-Glc'	8.062666667	5.111666667	0.59223175	16.26157761	0.036419083
D901	hxk1-2	'-Fe'	'-Glc'	8.064333333	5.113333333	0.585079193	16.26157761	0.035979239
D901	hxk1-2	'-Fe'	'-Glc'	8.066	5.115	0.586509705	16.26157761	0.036067208
D901	hxk1-2	'-Fe'	'-Glc'	8.067666667	5.116666667	0.58221817	16.26157761	0.035803302
D901	hxk1-2	'-Fe'	'-Glc'	8.069333333	5.118333333	0.575065613	16.26157761	0.035363458
D901	hxk1-2	'-Fe'	'-Glc'	8.071	5.12	0.568389893	16.26157761	0.034952937
D901	hxk1-2	'-Fe'	'-Glc'	8.072666667	5.121666667	0.570297241	16.26157761	0.035070228
D901	hxk1-2	'-Fe'	'-Glc'	8.074333333	5.123333333	0.566959381	16.26157761	0.034864968
D901	hxk1-2	'-Fe'	'-Glc'	8.076	5.125	0.559806824	16.26157761	0.034425124
D901	hxk1-2	'-Fe'	'-Glc'	8.077666667	5.126666667	0.553131104	16.26157761	0.034014603
D901	hxk1-2	'-Fe'	'-Glc'	8.079333333	5.128333333	0.551700592	16.26157761	0.033926634
D901	hxk1-2	'-Fe'	'-Glc'	8.081	5.13	0.550270081	16.26157761	0.033838665
D901	hxk1-2	'-Fe'	'-Glc'	8.082666667	5.131666667	0.543117523	16.26157761	0.033398821
D901	hxk1-2	'-Fe'	'-Glc'	8.084333333	5.133333333	0.535488129	16.26157761	0.032929654
D901	hxk1-2	'-Fe'	'-Glc'	8.086	5.135	0.527381897	16.26157761	0.032431164
D901	hxk1-2	'-Fe'	'-Glc'	8.087666667	5.136666667	0.518321991	16.26157761	0.031874029
D901	hxk1-2	'-Fe'	'-Glc'	8.089333333	5.138333333	0.506877899	16.26157761	0.031170278
D901	hxk1-2	'-Fe'	'-Glc'	8.091	5.14	0.502586365	16.26157761	0.030906372
D901	hxk1-2	'-Fe'	'-Glc'	8.092666667	5.141666667	0.497817993	16.26157761	0.030613143
D901	hxk1-2	'-Fe'	'-Glc'	8.094333333	5.143333333	0.495433807	16.26157761	0.030466528
D901	hxk1-2	'-Fe'	'-Glc'	8.096	5.145	0.492572784	16.26157761	0.03029059
D901	hxk1-2	'-Fe'	'-Glc'	8.097666667	5.146666667	0.489234924	16.26157761	0.03008533
D901	hxk1-2	'-Fe'	'-Glc'	8.099333333	5.148333333	0.486850739	16.26157761	0.029938715
D901	hxk1-2	'-Fe'	'-Glc'	8.101	5.15	0.481128693	16.26157761	0.02958684
D901	hxk1-2	'-Fe'	'-Glc'	8.102666667	5.151666667	0.476360321	16.26157761	0.029293611
D901	hxk1-2	'-Fe'	'-Glc'	8.104333333	5.153333333	0.468730927	16.26157761	0.028824444
D901	hxk1-2	'-Fe'	'-Glc'	8.106	5.155	0.464916229	16.26157761	0.02858986
D901	hxk1-2	'-Fe'	'-Glc'	8.107666667	5.156666667	0.463485718	16.26157761	0.028501891
D901	hxk1-2	'-Fe'	'-Glc'	8.109333333	5.158333333	0.455856323	16.26157761	0.028032724
D901	hxk1-2	'-Fe'	'-Glc'	8.111	5.16	0.446796417	16.26157761	0.027475589
D901	hxk1-2	'-Fe'	'-Glc'	8.112666667	5.161666667	0.441074371	16.26157761	0.027123713
D901	hxk1-2	'-Fe'	'-Glc'	8.114333333	5.163333333	0.442504883	16.26157761	0.027211682
D901	hxk1-2	'-Fe'	'-Glc'	8.116	5.165	0.437259674	16.26157761	0.02688913
D901	hxk1-2	'-Fe'	'-Glc'	8.117666667	5.166666667	0.428199768	16.26157761	0.026331994
D901	hxk1-2	'-Fe'	'-Glc'	8.119333333	5.168333333	0.423431396	16.26157761	0.026038765
D901	hxk1-2	'-Fe'	'-Glc'	8.121	5.17	0.422477722	16.26157761	0.025980119
D901	hxk1-2	'-Fe'	'-Glc'	8.122666667	5.171666667	0.418186188	16.26157761	0.025716213
D901	hxk1-2	'-Fe'	'-Glc'	8.124333333	5.173333333	0.411987305	16.26157761	0.025335015
D901	hxk1-2	'-Fe'	'-Glc'	8.126	5.175	0.41103363	16.26157761	0.025276369
D901	hxk1-2	'-Fe'	'-Glc'	8.127666667	5.176666667	0.415802002	16.26157761	0.025569598
D901	hxk1-2	'-Fe'	'-Glc'	8.129333333	5.178333333	0.417232513	16.26157761	0.025657567
D901	hxk1-2	'-Fe'	'-Glc'	8.131	5.18	0.418186188	16.26157761	0.025716213
D901	hxk1-2	'-Fe'	'-Glc'	8.132666667	5.181666667	0.418663025	16.26157761	0.025745536
D901	hxk1-2	'-Fe'	'-Glc'	8.134333333	5.183333333	0.421047211	16.26157761	0.02589215
D901	hxk1-2	'-Fe'	'-Glc'	8.136	5.185	0.420570374	16.26157761	0.025862827
D901	hxk1-2	'-Fe'	'-Glc'	8.137666667	5.186666667	0.417232513	16.26157761	0.025657567
D901	hxk1-2	'-Fe'	'-Glc'	8.139333333	5.188333333	0.417232513	16.26157761	0.025657567
D901	hxk1-2	'-Fe'	'-Glc'	8.141	5.19	0.416755676	16.26157761	0.025628244
D901	hxk1-2	'-Fe'	'-Glc'	8.142666667	5.191666667	0.41437149	16.26157761	0.025481629
D901	hxk1-2	'-Fe'	'-Glc'	8.144333333	5.193333333	0.408172607	16.26157761	0.025100431
D901	hxk1-2	'-Fe'	'-Glc'	8.146	5.195	0.403881073	16.26157761	0.024836525
D901	hxk1-2	'-Fe'	'-Glc'	8.147666667	5.196666667	0.39768219	16.26157761	0.024455327
D901	hxk1-2	'-Fe'	'-Glc'	8.149333333	5.198333333	0.390529633	16.26157761	0.024015483
D901	hxk1-2	'-Fe'	'-Glc'	8.151	5.2	0.379562378	16.26157761	0.023341055
D901	hxk1-2	'-Fe'	'-Glc'	8.152666667	5.201666667	0.36907196	16.26157761	0.022695951
D901	hxk1-2	'-Fe'	'-Glc'	8.154333333	5.203333333	0.36239624	16.26157761	0.022285429
D901	hxk1-2	'-Fe'	'-Glc'	8.156	5.205	0.36239624	16.26157761	0.022285429
D901	hxk1-2	'-Fe'	'-Glc'	8.157666667	5.206666667	0.364303589	16.26157761	0.022402721
D901	hxk1-2	'-Fe'	'-Glc'	8.159333333	5.208333333	0.362873077	16.26157761	0.022314752
D901	hxk1-2	'-Fe'	'-Glc'	8.161	5.21	0.367641449	16.26157761	0.022607982
D901	hxk1-2	'-Fe'	'-Glc'	8.162666667	5.211666667	0.376701355	16.26157761	0.023165117
D901	hxk1-2	'-Fe'	'-Glc'	8.164333333	5.213333333	0.381946564	16.26157761	0.02348767
D901	hxk1-2	'-Fe'	'-Glc'	8.166	5.215	0.380992889	16.26157761	0.023429024
D901	hxk1-2	'-Fe'	'-Glc'	8.167666667	5.216666667	0.380039215	16.26157761	0.023370378
D901	hxk1-2	'-Fe'	'-Glc'	8.169333333	5.218333333	0.383377075	16.26157761	0.023575639
D901	hxk1-2	'-Fe'	'-Glc'	8.171	5.22	0.383377075	16.26157761	0.023575639
D901	hxk1-2	'-Fe'	'-Glc'	8.172666667	5.221666667	0.380516052	16.26157761	0.023399701
D901	hxk1-2	'-Fe'	'-Glc'	8.174333333	5.223333333	0.376224518	16.26157761	0.023135795
D901	hxk1-2	'-Fe'	'-Glc'	8.176	5.225	0.373363495	16.26157761	0.022959857
D901	hxk1-2	'-Fe'	'-Glc'	8.177666667	5.226666667	0.376701355	16.26157761	0.023165117
D901	hxk1-2	'-Fe'	'-Glc'	8.179333333	5.228333333	0.382900238	16.26157761	0.023546316
D901	hxk1-2	'-Fe'	'-Glc'	8.181	5.23	0.388622284	16.26157761	0.023898191
D901	hxk1-2	'-Fe'	'-Glc'	8.182666667	5.231666667	0.386238098	16.26157761	0.023751576
D901	hxk1-2	'-Fe'	'-Glc'	8.184333333	5.233333333	0.382423401	16.26157761	0.023516993
D901	hxk1-2	'-Fe'	'-Glc'	8.186	5.235	0.377178192	16.26157761	0.02319444
D901	hxk1-2	'-Fe'	'-Glc'	8.187666667	5.236666667	0.360965729	16.26157761	0.022197461
D901	hxk1-2	'-Fe'	'-Glc'	8.189333333	5.238333333	0.340938568	16.26157761	0.020965897
D901	hxk1-2	'-Fe'	'-Glc'	8.191	5.24	0.326633453	16.26157761	0.020086209
D901	hxk1-2	'-Fe'	'-Glc'	8.192666667	5.241666667	0.322818756	16.26157761	0.019851626
D901	hxk1-2	'-Fe'	'-Glc'	8.194333333	5.243333333	0.321388245	16.26157761	0.019763657
D901	hxk1-2	'-Fe'	'-Glc'	8.196	5.245	0.318527222	16.26157761	0.01958772
D901	hxk1-2	'-Fe'	'-Glc'	8.197666667	5.246666667	0.320911407	16.26157761	0.019734334
D901	hxk1-2	'-Fe'	'-Glc'	8.199333333	5.248333333	0.327587128	16.26157761	0.020144855
D901	hxk1-2	'-Fe'	'-Glc'	8.201	5.25	0.329494476	16.26157761	0.020262147
D901	hxk1-2	'-Fe'	'-Glc'	8.202666667	5.251666667	0.329494476	16.26157761	0.020262147
D901	hxk1-2	'-Fe'	'-Glc'	8.204333333	5.253333333	0.330448151	16.26157761	0.020320793
D901	hxk1-2	'-Fe'	'-Glc'	8.206	5.255	0.329494476	16.26157761	0.020262147
D901	hxk1-2	'-Fe'	'-Glc'	8.207666667	5.256666667	0.328063965	16.26157761	0.020174178
D901	hxk1-2	'-Fe'	'-Glc'	8.209333333	5.258333333	0.324726105	16.26157761	0.019968918
D901	hxk1-2	'-Fe'	'-Glc'	8.211	5.26	0.321388245	16.26157761	0.019763657
D901	hxk1-2	'-Fe'	'-Glc'	8.212666667	5.261666667	0.316143036	16.26157761	0.019441105
D901	hxk1-2	'-Fe'	'-Glc'	8.214333333	5.263333333	0.31042099	16.26157761	0.01908923
D901	hxk1-2	'-Fe'	'-Glc'	8.216	5.265	0.308036804	16.26157761	0.018942615
D901	hxk1-2	'-Fe'	'-Glc'	8.217666667	5.266666667	0.302791595	16.26157761	0.018620063
D901	hxk1-2	'-Fe'	'-Glc'	8.219333333	5.268333333	0.30040741	16.26157761	0.018473448
D901	hxk1-2	'-Fe'	'-Glc'	8.221	5.27	0.302314758	16.26157761	0.01859074
D901	hxk1-2	'-Fe'	'-Glc'	8.222666667	5.271666667	0.309467316	16.26157761	0.019030584
D901	hxk1-2	'-Fe'	'-Glc'	8.224333333	5.273333333	0.316143036	16.26157761	0.019441105
D901	hxk1-2	'-Fe'	'-Glc'	8.226	5.275	0.319480896	16.26157761	0.019646365
D901	hxk1-2	'-Fe'	'-Glc'	8.227666667	5.276666667	0.325202942	16.26157761	0.019998241
D901	hxk1-2	'-Fe'	'-Glc'	8.229333333	5.278333333	0.329494476	16.26157761	0.020262147
D901	hxk1-2	'-Fe'	'-Glc'	8.231	5.28	0.331878662	16.26157761	0.020408762
D901	hxk1-2	'-Fe'	'-Glc'	8.232666667	5.281666667	0.329017639	16.26157761	0.020232824
D901	hxk1-2	'-Fe'	'-Glc'	8.234333333	5.283333333	0.324726105	16.26157761	0.019968918
D901	hxk1-2	'-Fe'	'-Glc'	8.236	5.285	0.323295593	16.26157761	0.019880949
D901	hxk1-2	'-Fe'	'-Glc'	8.237666667	5.286666667	0.322341919	16.26157761	0.019822303
D901	hxk1-2	'-Fe'	'-Glc'	8.239333333	5.288333333	0.321865082	16.26157761	0.01979298
D901	hxk1-2	'-Fe'	'-Glc'	8.241	5.29	0.321388245	16.26157761	0.019763657
D901	hxk1-2	'-Fe'	'-Glc'	8.242666667	5.291666667	0.319957733	16.26157761	0.019675688
D901	hxk1-2	'-Fe'	'-Glc'	8.244333333	5.293333333	0.318050385	16.26157761	0.019558397
D901	hxk1-2	'-Fe'	'-Glc'	8.246	5.295	0.31709671	16.26157761	0.019499751
D901	hxk1-2	'-Fe'	'-Glc'	8.247666667	5.296666667	0.314712524	16.26157761	0.019353136
D901	hxk1-2	'-Fe'	'-Glc'	8.249333333	5.298333333	0.308036804	16.26157761	0.018942615
D901	hxk1-2	'-Fe'	'-Glc'	8.251	5.3	0.299930573	16.26157761	0.018444125
D901	hxk1-2	'-Fe'	'-Glc'	8.252666667	5.301666667	0.295162201	16.26157761	0.018150896
D901	hxk1-2	'-Fe'	'-Glc'	8.254333333	5.303333333	0.295162201	16.26157761	0.018150896
D901	hxk1-2	'-Fe'	'-Glc'	8.256	5.305	0.298500061	16.26157761	0.018356156
D901	hxk1-2	'-Fe'	'-Glc'	8.257666667	5.306666667	0.297546387	16.26157761	0.01829751
D901	hxk1-2	'-Fe'	'-Glc'	8.259333333	5.308333333	0.297546387	16.26157761	0.01829751
D901	hxk1-2	'-Fe'	'-Glc'	8.261	5.31	0.298500061	16.26157761	0.018356156
D901	hxk1-2	'-Fe'	'-Glc'	8.262666667	5.311666667	0.30040741	16.26157761	0.018473448
D901	hxk1-2	'-Fe'	'-Glc'	8.264333333	5.313333333	0.298976898	16.26157761	0.018385479
D901	hxk1-2	'-Fe'	'-Glc'	8.266	5.315	0.298023224	16.26157761	0.018326833
D901	hxk1-2	'-Fe'	'-Glc'	8.267666667	5.316666667	0.301361084	16.26157761	0.018532094
D901	hxk1-2	'-Fe'	'-Glc'	8.269333333	5.318333333	0.308036804	16.26157761	0.018942615
D901	hxk1-2	'-Fe'	'-Glc'	8.271	5.32	0.312328339	16.26157761	0.019206521
D901	hxk1-2	'-Fe'	'-Glc'	8.272666667	5.321666667	0.315666199	16.26157761	0.019411782
D901	hxk1-2	'-Fe'	'-Glc'	8.274333333	5.323333333	0.319004059	16.26157761	0.019617042
D901	hxk1-2	'-Fe'	'-Glc'	8.276	5.325	0.318527222	16.26157761	0.01958772
D901	hxk1-2	'-Fe'	'-Glc'	8.277666667	5.326666667	0.318050385	16.26157761	0.019558397
D901	hxk1-2	'-Fe'	'-Glc'	8.279333333	5.328333333	0.319004059	16.26157761	0.019617042
D901	hxk1-2	'-Fe'	'-Glc'	8.281	5.33	0.319957733	16.26157761	0.019675688
D901	hxk1-2	'-Fe'	'-Glc'	8.282666667	5.331666667	0.322818756	16.26157761	0.019851626
D901	hxk1-2	'-Fe'	'-Glc'	8.284333333	5.333333333	0.322818756	16.26157761	0.019851626
D901	hxk1-2	'-Fe'	'-Glc'	8.286	5.335	0.319480896	16.26157761	0.019646365
D901	hxk1-2	'-Fe'	'-Glc'	8.287666667	5.336666667	0.316143036	16.26157761	0.019441105
D901	hxk1-2	'-Fe'	'-Glc'	8.289333333	5.338333333	0.312805176	16.26157761	0.019235844
D901	hxk1-2	'-Fe'	'-Glc'	8.291	5.34	0.312328339	16.26157761	0.019206521
D901	hxk1-2	'-Fe'	'-Glc'	8.292666667	5.341666667	0.309944153	16.26157761	0.019059907
D901	hxk1-2	'-Fe'	'-Glc'	8.294333333	5.343333333	0.31042099	16.26157761	0.01908923
D901	hxk1-2	'-Fe'	'-Glc'	8.296	5.345	0.313282013	16.26157761	0.019265167
D901	hxk1-2	'-Fe'	'-Glc'	8.297666667	5.346666667	0.318050385	16.26157761	0.019558397
D901	hxk1-2	'-Fe'	'-Glc'	8.299333333	5.348333333	0.318527222	16.26157761	0.01958772
D901	hxk1-2	'-Fe'	'-Glc'	8.301	5.35	0.318527222	16.26157761	0.01958772
D901	hxk1-2	'-Fe'	'-Glc'	8.302666667	5.351666667	0.316619873	16.26157761	0.019470428
D901	hxk1-2	'-Fe'	'-Glc'	8.304333333	5.353333333	0.31375885	16.26157761	0.01929449
D901	hxk1-2	'-Fe'	'-Glc'	8.306	5.355	0.316143036	16.26157761	0.019441105
D901	hxk1-2	'-Fe'	'-Glc'	8.307666667	5.356666667	0.318050385	16.26157761	0.019558397
D901	hxk1-2	'-Fe'	'-Glc'	8.309333333	5.358333333	0.322341919	16.26157761	0.019822303
D901	hxk1-2	'-Fe'	'-Glc'	8.311	5.36	0.322818756	16.26157761	0.019851626
D901	hxk1-2	'-Fe'	'-Glc'	8.312666667	5.361666667	0.322341919	16.26157761	0.019822303
D901	hxk1-2	'-Fe'	'-Glc'	8.314333333	5.363333333	0.318050385	16.26157761	0.019558397
D901	hxk1-2	'-Fe'	'-Glc'	8.316	5.365	0.31042099	16.26157761	0.01908923
D901	hxk1-2	'-Fe'	'-Glc'	8.317666667	5.366666667	0.307559967	16.26157761	0.018913292
D901	hxk1-2	'-Fe'	'-Glc'	8.319333333	5.368333333	0.30708313	16.26157761	0.018883969
D901	hxk1-2	'-Fe'	'-Glc'	8.321	5.37	0.308513641	16.26157761	0.018971938
D901	hxk1-2	'-Fe'	'-Glc'	8.322666667	5.371666667	0.312328339	16.26157761	0.019206521
D901	hxk1-2	'-Fe'	'-Glc'	8.324333333	5.373333333	0.320911407	16.26157761	0.019734334
D901	hxk1-2	'-Fe'	'-Glc'	8.326	5.375	0.326156616	16.26157761	0.020056886
D901	hxk1-2	'-Fe'	'-Glc'	8.327666667	5.376666667	0.330448151	16.26157761	0.020320793
D901	hxk1-2	'-Fe'	'-Glc'	8.329333333	5.378333333	0.332832336	16.26157761	0.020467408
[truncated: 358,001 more rows]
