# Supplementary material for: Iron rescues glucose-mediated photosynthesis repression during lipid accumulation in the green alga Chromochloris zofingiensis
Source: Nat Commun. 2024 Jul 18;15:6046. doi: 10.1038/s41467-024-50170-x (PMC11258321; doi:10.1038/s41467-024-50170-x)
Supplement: Supplementary file 14 — Source Data [file 41467_2024_50170_MOESM14_ESM.zip › SourceData_Jeffers2024/Suppl_Fig3a_sourcedata.csv]

#Source Data Supplementary Fig. 3a. Pearson autocorrelation matrix of individual condition samples with all samples for proteins detected in all conditions. Correlation values are visualized as 0.8 to 1 in the correlation plot
	hxk1-1_-Fe_-Glc_R1	hxk1-1_-Fe_-Glc_R2	hxk1-1_-Fe_-Glc_R3	hxk1-1_-Fe_-Glc_R4	hxk1-1_-Fe_+Glc_R2	hxk1-1_-Fe_+Glc_R3	hxk1-1_+Fe_-Glc_R1	hxk1-1_+Fe_-Glc_R2	hxk1-1_+Fe_-Glc_R3	hxk1-1_+Fe_-Glc_R4	hxk1-1_+Fe_+Glc_R1	hxk1-1_+Fe_+Glc_R2	hxk1-1_+Fe_+Glc_R3	hxk1-1_+Fe_+Glc_R4	hxk1-2_-Fe_-Glc_R1	hxk1-2_-Fe_-Glc_R2	hxk1-2_-Fe_-Glc_R4	hxk1-2_-Fe_+Glc_R1	hxk1-2_-Fe_+Glc_R2	hxk1-2_-Fe_+Glc_R4	hxk1-2_+Fe_-Glc_R1	hxk1-2_+Fe_-Glc_R2	hxk1-2_+Fe_-Glc_R3	hxk1-2_+Fe_-Glc_R4	hxk1-2_+Fe_+Glc_R1	hxk1-2_+Fe_+Glc_R2	hxk1-2_+Fe_+Glc_R3	hxk1-2_+Fe_+Glc_R4	WT_-Fe_-Glc_R1	WT_-Fe_-Glc_R2	WT_-Fe_-Glc_R3	WT_-Fe_-Glc_R4	WT_-Fe_+Glc_R1	WT_-Fe_+Glc_R2	WT_-Fe_+Glc_R3	WT_-Fe_+Glc_R4	WT_+Fe_-Glc_R1	WT_+Fe_-Glc_R2	WT_+Fe_-Glc_R4	WT_+Fe_+Glc_R1	WT_+Fe_+Glc_R2	WT_+Fe_+Glc_R3	WT_+Fe_+Glc_R4
hxk1-1_-Fe_-Glc_R1	1	0.998871934	0.994283844	0.990476587	0.85650246	0.856440639	0.861873843	0.862262136	0.862067133	0.860247967	0.844561762	0.845601875	0.845179909	0.841723659	0.886180907	0.884759534	0.883991369	0.86526071	0.866103634	0.866638586	0.853863058	0.852411322	0.853407515	0.852796091	0.856103146	0.851005996	0.857397332	0.857259171	0.874440972	0.864664322	0.872750256	0.874303447	0.823662451	0.820220956	0.821158002	0.821697193	0.841593678	0.841257826	0.838645254	0.817580262	0.823461506	0.815500826	0.812337444
hxk1-1_-Fe_-Glc_R2	0.998871934	1	0.996320594	0.990559302	0.857460703	0.857778576	0.860547631	0.860812349	0.860581773	0.858717055	0.84494693	0.845986155	0.845670291	0.842417453	0.886291757	0.884359424	0.883662553	0.865925252	0.86630632	0.866744626	0.853099684	0.851712085	0.852733689	0.85218042	0.856406271	0.851529407	0.857800927	0.857375747	0.873013675	0.863300576	0.871150629	0.872770553	0.824643533	0.821069157	0.822099149	0.822604018	0.840184366	0.840042788	0.837380529	0.819197969	0.824123765	0.816705522	0.813816947
hxk1-1_-Fe_-Glc_R3	0.994283844	0.996320594	1	0.987243095	0.863392069	0.864790956	0.855237389	0.855879822	0.855529681	0.853686312	0.845723674	0.847388897	0.847068957	0.84359267	0.883343378	0.879622436	0.880261245	0.868584303	0.867598919	0.868051403	0.849610263	0.848534492	0.849595079	0.849733372	0.855751638	0.850834398	0.857665734	0.856456839	0.867514967	0.857937017	0.865230007	0.867012021	0.832918525	0.829148342	0.830377545	0.830872389	0.836695918	0.836558015	0.833474966	0.824771215	0.8265662	0.822554538	0.820525311
hxk1-1_-Fe_-Glc_R4	0.990476587	0.990559302	0.987243095	1	0.849847143	0.85031786	0.857398616	0.858099532	0.857668584	0.855721143	0.838977905	0.839982959	0.839935915	0.836498426	0.879606042	0.877660535	0.876268043	0.858411309	0.859372888	0.859472781	0.849306378	0.850474423	0.848680714	0.848432444	0.852166827	0.846766902	0.855432727	0.853116519	0.866818142	0.85660749	0.864265491	0.865567713	0.816688443	0.811989469	0.812849094	0.813888791	0.835588512	0.835891234	0.833078188	0.811463142	0.818027211	0.811973463	0.810008012
hxk1-1_-Fe_+Glc_R2	0.85650246	0.857460703	0.863392069	0.849847143	1	0.998755094	0.835214145	0.836172488	0.835500807	0.833339755	0.856415643	0.85923272	0.858241527	0.854006792	0.852194117	0.847290543	0.848638419	0.868125659	0.86611268	0.867607886	0.837708547	0.835420491	0.8378496	0.838649532	0.837817507	0.832573403	0.839136325	0.837614077	0.840699589	0.832761045	0.839515696	0.839560461	0.857278249	0.853847438	0.855487395	0.855605213	0.830752369	0.829426146	0.827576109	0.821219093	0.82339135	0.821383752	0.817444503
hxk1-1_-Fe_+Glc_R3	0.856440639	0.857778576	0.864790956	0.85031786	0.998755094	1	0.835082363	0.836091297	0.835523002	0.833278327	0.85659772	0.85959664	0.858691166	0.853946319	0.852601039	0.847041242	0.848858066	0.868126927	0.865307676	0.866912102	0.837896272	0.835876626	0.838085222	0.839123047	0.83795801	0.832538666	0.839457931	0.837714077	0.839411639	0.831097224	0.837983403	0.838321121	0.857012575	0.85340725	0.855336684	0.855425505	0.830358651	0.829162945	0.82658688	0.82040231	0.821939644	0.820748549	0.816849115
hxk1-1_+Fe_-Glc_R1	0.861873843	0.860547631	0.855237389	0.857398616	0.835214145	0.835082363	1	0.998016988	0.997832636	0.997522415	0.888541471	0.887305153	0.887403918	0.886817148	0.859881321	0.863535704	0.858971359	0.836351764	0.842088773	0.837665841	0.904068872	0.902604097	0.90353679	0.902168817	0.90169143	0.898663502	0.90043917	0.902302357	0.849481362	0.839547274	0.847488386	0.850875177	0.789883763	0.786841044	0.786431318	0.786793424	0.893461293	0.893476506	0.890476787	0.845804045	0.853476683	0.842001409	0.838599744
hxk1-1_+Fe_-Glc_R2	0.862262136	0.860812349	0.855879822	0.858099532	0.836172488	0.836091297	0.998016988	1	0.998994631	0.998738252	0.890300464	0.88922269	0.889240914	0.888545468	0.860307374	0.864028331	0.860239388	0.837317464	0.843166019	0.838374532	0.905635704	0.904455735	0.90523375	0.904214506	0.904216303	0.901138949	0.902597011	0.902747916	0.851878398	0.842376605	0.849690234	0.852803145	0.791432429	0.78830063	0.78763055	0.787961101	0.89609293	0.895929994	0.893816746	0.848724037	0.856724294	0.845116512	0.841710085
hxk1-1_+Fe_-Glc_R3	0.862067133	0.860581773	0.855529681	0.857668584	0.835500807	0.835523002	0.997832636	0.998994631	1	0.999117467	0.889889544	0.889164448	0.88912851	0.888052911	0.859662512	0.863222805	0.859927217	0.836701205	0.842488687	0.837846601	0.905499637	0.904260728	0.905127843	0.904007505	0.903790666	0.900583006	0.902285655	0.902338425	0.851453908	0.841862851	0.8494343	0.852668946	0.791298061	0.788388859	0.787806608	0.788064999	0.896286423	0.896129607	0.893342133	0.848814733	0.856405129	0.845100825	0.841731391
hxk1-1_+Fe_-Glc_R4	0.860247967	0.858717055	0.853686312	0.855721143	0.833339755	0.833278327	0.997522415	0.998738252	0.999117467	1	0.889675972	0.888438884	0.888490931	0.887888877	0.857995152	0.862126012	0.858422225	0.835466491	0.841454943	0.836670193	0.905194004	0.903917928	0.90491404	0.903938265	0.903889991	0.901044695	0.901934495	0.902203495	0.850406843	0.841485364	0.848532403	0.851630462	0.790411329	0.787707484	0.786855184	0.787146012	0.896778184	0.896803074	0.894635625	0.849436439	0.857258866	0.845874048	0.842340862
hxk1-1_+Fe_+Glc_R1	0.844561762	0.84494693	0.845723674	0.838977905	0.856415643	0.85659772	0.888541471	0.890300464	0.889889544	0.889675972	1	0.998708878	0.998826952	0.998895054	0.840141425	0.843737921	0.840340128	0.846119921	0.851027202	0.846628013	0.875539905	0.873885875	0.876375824	0.876096606	0.90829726	0.907130783	0.907052282	0.906175363	0.828827113	0.822922045	0.827172814	0.830570141	0.812602339	0.810941941	0.80941024	0.810029337	0.866351154	0.86739906	0.86955475	0.881977774	0.883905448	0.878464813	0.876632272
hxk1-1_+Fe_+Glc_R2	0.845601875	0.845986155	0.847388897	0.839982959	0.85923272	0.85959664	0.887305153	0.88922269	0.889164448	0.888438884	0.998708878	1	0.999081534	0.997939298	0.841118127	0.843761066	0.841345556	0.847994074	0.852367803	0.84829634	0.874529954	0.873003201	0.875240924	0.875090085	0.90650132	0.9045589	0.90617919	0.905033841	0.829319755	0.822865174	0.827578285	0.831024903	0.816582173	0.814771284	0.813647441	0.81420552	0.86440182	0.86515869	0.866621453	0.883219333	0.884444413	0.880038742	0.878421474
hxk1-1_+Fe_+Glc_R3	0.845179909	0.845670291	0.847068957	0.839935915	0.858241527	0.858691166	0.887403918	0.889240914	0.88912851	0.888490931	0.998826952	0.999081534	1	0.998658648	0.840466698	0.843284538	0.840678048	0.847159667	0.851621622	0.847514086	0.874598903	0.873286163	0.875267409	0.875233607	0.907343365	0.905411095	0.906971103	0.905392621	0.828201604	0.821752708	0.826341917	0.829775527	0.81439423	0.81250339	0.811227875	0.811820398	0.864220257	0.865241356	0.866720837	0.883302365	0.88437434	0.879889106	0.878346503
hxk1-1_+Fe_+Glc_R4	0.841723659	0.842417453	0.84359267	0.836498426	0.854006792	0.853946319	0.886817148	0.888545468	0.888052911	0.887888877	0.998895054	0.997939298	0.998658648	1	0.838192261	0.842063949	0.838395879	0.845030146	0.850100241	0.845499273	0.8737808	0.872332495	0.874631109	0.874583759	0.908368688	0.907244135	0.90739489	0.906104497	0.826163507	0.820611283	0.824430365	0.827782898	0.810312144	0.808665097	0.806824831	0.807510274	0.863782251	0.864968488	0.867724656	0.883541329	0.884969158	0.879828179	0.87832703
hxk1-2_-Fe_-Glc_R1	0.886180907	0.886291757	0.883343378	0.879606042	0.852194117	0.852601039	0.859881321	0.860307374	0.859662512	0.857995152	0.840141425	0.841118127	0.840466698	0.838192261	1	0.997332337	0.997257397	0.866532835	0.866347047	0.866207595	0.861151116	0.859672731	0.860592512	0.86096786	0.855160481	0.850460655	0.85507763	0.855427984	0.980203215	0.969738058	0.97750969	0.980416817	0.824910966	0.820977131	0.822577932	0.822414855	0.847821634	0.846468901	0.844386663	0.809048888	0.814797059	0.806566003	0.802947437
hxk1-2_-Fe_-Glc_R2	0.884759534	0.884359424	0.879622436	0.877660535	0.847290543	0.847041242	0.863535704	0.864028331	0.863222805	0.862126012	0.843737921	0.843761066	0.843284538	0.842063949	0.997332337	1	0.997118128	0.86229725	0.864538721	0.863126208	0.864098565	0.862480516	0.863710374	0.86358504	0.859344676	0.855964798	0.858700768	0.859640609	0.982600413	0.973882813	0.980673965	0.983654946	0.818271489	0.815120214	0.815781947	0.815890506	0.852423127	0.85118271	0.85043744	0.810787871	0.817374946	0.808381015	0.804681477
hxk1-2_-Fe_-Glc_R4	0.883991369	0.883662553	0.880261245	0.876268043	0.848638419	0.848858066	0.858971359	0.860239388	0.859927217	0.858422225	0.840340128	0.841345556	0.840678048	0.838395879	0.997257397	0.997118128	1	0.864091547	0.864511263	0.864461793	0.860723731	0.859254577	0.860300224	0.860392484	0.854570101	0.850200219	0.854259235	0.853840391	0.98127785	0.971812061	0.979575606	0.983100562	0.821235888	0.817866733	0.818939473	0.818745094	0.848925231	0.847480675	0.845527589	0.809196063	0.814374111	0.806505468	0.803064982
hxk1-2_-Fe_+Glc_R1	0.86526071	0.865925252	0.868584303	0.858411309	0.868125659	0.868126927	0.836351764	0.837317464	0.836701205	0.835466491	0.846119921	0.847994074	0.847159667	0.845030146	0.866532835	0.86229725	0.864091547	1	0.997724257	0.998515346	0.84338522	0.840928719	0.843357505	0.844865563	0.851246984	0.846185169	0.852342749	0.851314463	0.849852923	0.842720804	0.848140362	0.849138781	0.961699108	0.960059705	0.959670228	0.960956879	0.831040848	0.830173554	0.829685366	0.826219332	0.827492512	0.824735665	0.820798415
hxk1-2_-Fe_+Glc_R2	0.866103634	0.86630632	0.867598919	0.859372888	0.86611268	0.865307676	0.842088773	0.843166019	0.842488687	0.841454943	0.851027202	0.852367803	0.851621622	0.850100241	0.866347047	0.864538721	0.864511263	0.997724257	1	0.998101538	0.848606067	0.846011697	0.848570517	0.849603158	0.856388643	0.852185628	0.857255742	0.856644	0.851634811	0.844898461	0.850224892	0.851292654	0.958830434	0.957881226	0.956804359	0.958212791	0.836910117	0.836089993	0.836608433	0.827981639	0.830372714	0.826611325	0.822707065
hxk1-2_-Fe_+Glc_R4	0.866638586	0.866744626	0.868051403	0.859472781	0.867607886	0.866912102	0.837665841	0.838374532	0.837846601	0.836670193	0.846628013	0.84829634	0.847514086	0.845499273	0.866207595	0.863126208	0.864461793	0.998515346	0.998101538	1	0.843510277	0.840919825	0.843336346	0.844446288	0.850876755	0.846156602	0.852150152	0.851513562	0.851570756	0.844511903	0.850244571	0.85115604	0.960815728	0.95979639	0.958958252	0.960286059	0.831980321	0.831137626	0.830836836	0.826649764	0.828778882	0.825207198	0.821103774
hxk1-2_+Fe_-Glc_R1	0.853863058	0.853099684	0.849610263	0.849306378	0.837708547	0.837896272	0.904068872	0.905635704	0.905499637	0.905194004	0.875539905	0.874529954	0.874598903	0.8737808	0.861151116	0.864098565	0.860723731	0.84338522	0.848606067	0.843510277	1	0.997057398	0.999069341	0.998976817	0.896658065	0.893317967	0.895468479	0.895372937	0.847407443	0.838850592	0.845724644	0.8489486	0.795761025	0.793223056	0.792721763	0.793233317	0.981805882	0.982769911	0.979811144	0.838833225	0.843615652	0.835355986	0.831236291
hxk1-2_+Fe_-Glc_R2	0.852411322	0.851712085	0.848534492	0.850474423	0.835420491	0.835876626	0.902604097	0.904455735	0.904260728	0.903917928	0.873885875	0.873003201	0.873286163	0.872332495	0.859672731	0.862480516	0.859254577	0.840928719	0.846011697	0.840919825	0.997057398	1	0.996531957	0.996934324	0.895353121	0.891557392	0.895522629	0.893743624	0.845481345	0.836802914	0.843544411	0.84677324	0.793094101	0.790260805	0.789646727	0.790303036	0.978817014	0.980518247	0.976672819	0.837341128	0.841939957	0.835338232	0.831857963
hxk1-2_+Fe_-Glc_R3	0.853407515	0.852733689	0.849595079	0.848680714	0.8378496	0.838085222	0.90353679	0.90523375	0.905127843	0.90491404	0.876375824	0.875240924	0.875267409	0.874631109	0.860592512	0.863710374	0.860300224	0.843357505	0.848570517	0.843336346	0.999069341	0.996531957	1	0.998927928	0.897320581	0.894534657	0.895686908	0.89555594	0.848160026	0.839982962	0.84648284	0.849737603	0.797326582	0.795124027	0.794441758	0.794850135	0.984598562	0.985440138	0.982843303	0.84092257	0.84573955	0.837585864	0.833456064
hxk1-2_+Fe_-Glc_R4	0.852796091	0.85218042	0.849733372	0.848432444	0.838649532	0.839123047	0.902168817	0.904214506	0.904007505	0.903938265	0.876096606	0.875090085	0.875233607	0.874583759	0.86096786	0.86358504	0.860392484	0.844865563	0.849603158	0.844446288	0.998976817	0.996934324	0.998927928	1	0.89747612	0.894020773	0.8961871	0.895498783	0.846832965	0.838867463	0.845113616	0.848221191	0.798766374	0.796441471	0.795719324	0.796216921	0.982451583	0.983548785	0.981117317	0.841164219	0.845597578	0.838130744	0.833910843
hxk1-2_+Fe_+Glc_R1	0.856103146	0.856406271	0.855751638	0.852166827	0.837817507	0.83795801	0.90169143	0.904216303	0.903790666	0.903889991	0.90829726	0.90650132	0.907343365	0.908368688	0.855160481	0.859344676	0.854570101	0.851246984	0.856388643	0.850876755	0.896658065	0.895353121	0.897320581	0.89747612	1	0.998329703	0.997563203	0.996511878	0.8407545	0.834451464	0.838986144	0.841528892	0.805131117	0.803036278	0.801476176	0.802000685	0.883484156	0.884348497	0.885459427	0.953703179	0.953899033	0.948691225	0.947111277
hxk1-2_+Fe_+Glc_R2	0.851005996	0.851529407	0.850834398	0.846766902	0.832573403	0.832538666	0.898663502	0.901138949	0.900583006	0.901044695	0.907130783	0.9045589	0.905411095	0.907244135	0.850460655	0.855964798	0.850200219	0.846185169	0.852185628	0.846156602	0.893317967	0.891557392	0.894534657	0.894020773	0.998329703	1	0.995116269	0.995397137	0.837789734	0.832139425	0.836004944	0.838562828	0.801213795	0.799633046	0.797612058	0.798191905	0.882710283	0.883505245	0.885482068	0.954053544	0.955007766	0.949136148	0.947662582
hxk1-2_+Fe_+Glc_R3	0.857397332	0.857800927	0.857665734	0.855432727	0.839136325	0.839457931	0.90043917	0.902597011	0.902285655	0.901934495	0.907052282	0.90617919	0.906971103	0.90739489	0.85507763	0.858700768	0.854259235	0.852342749	0.857255742	0.852150152	0.895468479	0.895522629	0.895686908	0.8961871	0.997563203	0.995116269	1	0.99644463	0.838179313	0.831087014	0.836386325	0.839040938	0.805720675	0.803166352	0.801938349	0.802626954	0.879363687	0.88047494	0.880680885	0.951963781	0.950517055	0.94877733	0.94811824
hxk1-2_+Fe_+Glc_R4	0.857259171	0.857375747	0.856456839	0.853116519	0.837614077	0.837714077	0.902302357	0.902747916	0.902338425	0.902203495	0.906175363	0.905033841	0.905392621	0.906104497	0.855427984	0.859640609	0.853840391	0.851314463	0.856644	0.851513562	0.895372937	0.893743624	0.89555594	0.895498783	0.996511878	0.995397137	0.99644463	1	0.838582586	0.83117173	0.836798458	0.839559055	0.804846548	0.802738197	0.801660726	0.802378033	0.879426775	0.880183771	0.880392103	0.950051739	0.950180329	0.945645155	0.94405314
WT_-Fe_-Glc_R1	0.874440972	0.873013675	0.867514967	0.866818142	0.840699589	0.839411639	0.849481362	0.851878398	0.851453908	0.850406843	0.828827113	0.829319755	0.828201604	0.826163507	0.980203215	0.982600413	0.98127785	0.849852923	0.851634811	0.851570756	0.847407443	0.845481345	0.848160026	0.846832965	0.8407545	0.837789734	0.838179313	0.838582586	1	0.995646796	0.99807902	0.997693951	0.824065915	0.821728342	0.821873247	0.821169908	0.851905982	0.849427265	0.849468295	0.803646565	0.814614035	0.803820826	0.798781686
WT_-Fe_-Glc_R2	0.864664322	0.863300576	0.857937017	0.85660749	0.832761045	0.831097224	0.839547274	0.842376605	0.841862851	0.841485364	0.822922045	0.822865174	0.821752708	0.820611283	0.969738058	0.973882813	0.971812061	0.842720804	0.844898461	0.844511903	0.838850592	0.836802914	0.839982962	0.838867463	0.834451464	0.832139425	0.831087014	0.83117173	0.995646796	1	0.997311741	0.99484332	0.822311366	0.821600009	0.820680459	0.819521037	0.846717136	0.844235789	0.846813439	0.80363256	0.815557888	0.805240005	0.799216459
WT_-Fe_-Glc_R3	0.872750256	0.871150629	0.865230007	0.864265491	0.839515696	0.837983403	0.847488386	0.849690234	0.8494343	0.848532403	0.827172814	0.827578285	0.826341917	0.824430365	0.97750969	0.980673965	0.979575606	0.848140362	0.850224892	0.850244571	0.845724644	0.843544411	0.84648284	0.845113616	0.838986144	0.836004944	0.836386325	0.836798458	0.99807902	0.997311741	1	0.998519918	0.823694376	0.822471983	0.822346407	0.821158547	0.851683495	0.849125193	0.849653537	0.803961203	0.815391117	0.804908269	0.799092187
WT_-Fe_-Glc_R4	0.874303447	0.872770553	0.867012021	0.865567713	0.839560461	0.838321121	0.850875177	0.852803145	0.852668946	0.851630462	0.830570141	0.831024903	0.829775527	0.827782898	0.980416817	0.983654946	0.983100562	0.849138781	0.851292654	0.85115604	0.8489486	0.84677324	0.849737603	0.848221191	0.841528892	0.838562828	0.839040938	0.839559055	0.997693951	0.99484332	0.998519918	1	0.82180754	0.820518257	0.820461163	0.819511056	0.853864534	0.851455056	0.851193076	0.804149714	0.81479344	0.804308108	0.799073777
WT_-Fe_+Glc_R1	0.823662451	0.824643533	0.832918525	0.816688443	0.857278249	0.857012575	0.789883763	0.791432429	0.791298061	0.790411329	0.812602339	0.816582173	0.81439423	0.810312144	0.824910966	0.818271489	0.821235888	0.961699108	0.958830434	0.960815728	0.795761025	0.793094101	0.797326582	0.798766374	0.805131117	0.801213795	0.805720675	0.804846548	0.824065915	0.822311366	0.823694376	0.82180754	1	0.996565201	0.997164926	0.997864399	0.798183155	0.796408265	0.797470221	0.819926547	0.820888543	0.82249814	0.817734567
WT_-Fe_+Glc_R2	0.820220956	0.821069157	0.829148342	0.811989469	0.853847438	0.85340725	0.786841044	0.78830063	0.788388859	0.787707484	0.810941941	0.814771284	0.81250339	0.808665097	0.820977131	0.815120214	0.817866733	0.960059705	0.957881226	0.95979639	0.793223056	0.790260805	0.795124027	0.796441471	0.803036278	0.799633046	0.803166352	0.802738197	0.821728342	0.821600009	0.822471983	0.820518257	0.996565201	1	0.99833963	0.998280219	0.79821647	0.796299045	0.797998759	0.821042214	0.822273148	0.824069288	0.818822427
WT_-Fe_+Glc_R3	0.821158002	0.822099149	0.830377545	0.812849094	0.855487395	0.855336684	0.786431318	0.78763055	0.787806608	0.786855184	0.80941024	0.813647441	0.811227875	0.806824831	0.822577932	0.815781947	0.818939473	0.959670228	0.956804359	0.958958252	0.792721763	0.789646727	0.794441758	0.795719324	0.801476176	0.797612058	0.801938349	0.801660726	0.821873247	0.820680459	0.822346407	0.820461163	0.997164926	0.99833963	1	0.998744344	0.796261468	0.794370894	0.795127139	0.818029891	0.818835565	0.820854966	0.815683788
WT_-Fe_+Glc_R4	0.821697193	0.822604018	0.830872389	0.813888791	0.855605213	0.855425505	0.786793424	0.787961101	0.788064999	0.787146012	0.810029337	0.81420552	0.811820398	0.807510274	0.822414855	0.815890506	0.818745094	0.960956879	0.958212791	0.960286059	0.793233317	0.790303036	0.794850135	0.796216921	0.802000685	0.798191905	0.802626954	0.802378033	0.821169908	0.819521037	0.821158547	0.819511056	0.997864399	0.998280219	0.998744344	1	0.795683419	0.793882746	0.794887141	0.818310208	0.818862297	0.820952442	0.816156002
WT_+Fe_-Glc_R1	0.841593678	0.840184366	0.836695918	0.835588512	0.830752369	0.830358651	0.893461293	0.89609293	0.896286423	0.896778184	0.866351154	0.86440182	0.864220257	0.863782251	0.847821634	0.852423127	0.848925231	0.831040848	0.836910117	0.831980321	0.981805882	0.978817014	0.984598562	0.982451583	0.883484156	0.882710283	0.879363687	0.879426775	0.851905982	0.846717136	0.851683495	0.853864534	0.798183155	0.79821647	0.796261468	0.795683419	1	0.998125907	0.995786879	0.835626328	0.84450415	0.835561222	0.829473562
WT_+Fe_-Glc_R2	0.841257826	0.840042788	0.836558015	0.835891234	0.829426146	0.829162945	0.893476506	0.895929994	0.896129607	0.896803074	0.86739906	0.86515869	0.865241356	0.864968488	0.846468901	0.85118271	0.847480675	0.830173554	0.836089993	0.831137626	0.982769911	0.980518247	0.985440138	0.983548785	0.884348497	0.883505245	0.88047494	0.880183771	0.849427265	0.844235789	0.849125193	0.851455056	0.796408265	0.796299045	0.794370894	0.793882746	0.998125907	1	0.995172852	0.836131532	0.844746846	0.835823653	0.830181198
WT_+Fe_-Glc_R4	0.838645254	0.837380529	0.833474966	0.833078188	0.827576109	0.82658688	0.890476787	0.893816746	0.893342133	0.894635625	0.86955475	0.866621453	0.866720837	0.867724656	0.844386663	0.85043744	0.845527589	0.829685366	0.836608433	0.830836836	0.979811144	0.976672819	0.982843303	0.981117317	0.885459427	0.885482068	0.880680885	0.880392103	0.849468295	0.846813439	0.849653537	0.851193076	0.797470221	0.797998759	0.795127139	0.794887141	0.995786879	0.995172852	1	0.843425847	0.8534804	0.84346121	0.837328972
WT_+Fe_+Glc_R1	0.817580262	0.819197969	0.824771215	0.811463142	0.821219093	0.82040231	0.845804045	0.848724037	0.848814733	0.849436439	0.881977774	0.883219333	0.883302365	0.883541329	0.809048888	0.810787871	0.809196063	0.826219332	0.827981639	0.826649764	0.838833225	0.837341128	0.84092257	0.841164219	0.953703179	0.954053544	0.951963781	0.950051739	0.803646565	0.80363256	0.803961203	0.804149714	0.819926547	0.821042214	0.818029891	0.818310208	0.835626328	0.836131532	0.843425847	1	0.99311043	0.995797542	0.995563847
WT_+Fe_+Glc_R2	0.823461506	0.824123765	0.8265662	0.818027211	0.82339135	0.821939644	0.853476683	0.856724294	0.856405129	0.857258866	0.883905448	0.884444413	0.88437434	0.884969158	0.814797059	0.817374946	0.814374111	0.827492512	0.830372714	0.828778882	0.843615652	0.841939957	0.84573955	0.845597578	0.953899033	0.955007766	0.950517055	0.950180329	0.814614035	0.815557888	0.815391117	0.81479344	0.820888543	0.822273148	0.818835565	0.818862297	0.84450415	0.844746846	0.8534804	0.99311043	1	0.992888266	0.990215865
WT_+Fe_+Glc_R3	0.815500826	0.816705522	0.822554538	0.811973463	0.821383752	0.820748549	0.842001409	0.845116512	0.845100825	0.845874048	0.878464813	0.880038742	0.879889106	0.879828179	0.806566003	0.808381015	0.806505468	0.824735665	0.826611325	0.825207198	0.835355986	0.835338232	0.837585864	0.838130744	0.948691225	0.949136148	0.94877733	0.945645155	0.803820826	0.805240005	0.804908269	0.804308108	0.82249814	0.824069288	0.820854966	0.820952442	0.835561222	0.835823653	0.84346121	0.995797542	0.992888266	1	0.998239014
WT_+Fe_+Glc_R4	0.812337444	0.813816947	0.820525311	0.810008012	0.817444503	0.816849115	0.838599744	0.841710085	0.841731391	0.842340862	0.876632272	0.878421474	0.878346503	0.87832703	0.802947437	0.804681477	0.803064982	0.820798415	0.822707065	0.821103774	0.831236291	0.831857963	0.833456064	0.833910843	0.947111277	0.947662582	0.94811824	0.94405314	0.798781686	0.799216459	0.799092187	0.799073777	0.817734567	0.818822427	0.815683788	0.816156002	0.829473562	0.830181198	0.837328972	0.995563847	0.990215865	0.998239014	1
