# Supplementary material for: Iron rescues glucose-mediated photosynthesis repression during lipid accumulation in the green alga Chromochloris zofingiensis
Source: Nat Commun. 2024 Jul 18;15:6046. doi: 10.1038/s41467-024-50170-x (PMC11258321; doi:10.1038/s41467-024-50170-x)
Supplement: Supplementary file 14 — Source Data [file 41467_2024_50170_MOESM14_ESM.zip › SourceData_Jeffers2024/Fig5d_source_data.csv]

#Source Data Fig. 5d. One-to-one orthologs with association with photosynthesis shared between Chromochloris and Arabidopsis. Each row is a shared one-to-one orthologous group and separate columns refer to Chromochloris or Arabidopsis protein expression patterns.
# Species Versions of ortholog					# Chromochloris Proteomics (per protein mean normalized log 2 abundance)												#Pipitone 2021	#Protein abundances are log2FC(Xh/0h) of mean values
Chromochloris_Protein	Arabidopsis_Protein	PhotoGOs	Orthogroup	Ortholog Identifier	hxk1-1_-Fe_-Glc	hxk1-1_-Fe_+Glc	hxk1-1_+Fe_-Glc	hxk1-1_+Fe_+Glc	hxk1-2_-Fe_-Glc	hxk1-2_-Fe_+Glc	hxk1-2_+Fe_-Glc	hxk1-2_+Fe_+Glc	WT_-Fe_-Glc	WT_-Fe_+Glc	WT_+Fe_-Glc	WT_+Fe_+Glc	Arabidopsis_Represented_Isoforms	4h	8 h	12h	24h	48h	72h	96h
Cz01g03240.t1	AT1G11860.3	NA	OG0006408	3726	-0.69039832	-0.983939046	0.519614643	0.145065826	-0.104422894	-0.554330462	0.771334328	0.784245634	0.083079982	-0.986201371	1.326443702	-0.310492023	AT1G11860.3	-0.051459381	0.224210417	0.251759904	1.048274968	1.563922381	1.8118313	1.763920154
Cz01g04150.t1	AT1G77090.1	photosystem II oxygen evolving complex;photosystem II oxygen evolving complex;photosynthesis	OG0006049	3384	-0.016345557	0.054495829	0.163313405	0.663060616	0.285316659	-0.659531388	-0.202344644	0.314465587	0.55093594	-0.888410725	-0.051389796	-0.213565925	AT1G77090.1	-0.264659147	0.267800387	0.39286791	1.225358029	1.594218541	2.017640991	2.097867369
Cz01g05270.t1	AT5G38660.2	NA	OG0005969	3306	0.314443392	0.084470333	0.085024567	0.066653357	-0.170050293	-0.057088202	-0.10706312	1.207826188	-0.675075238	-1.004299101	0.275899789	-0.020741672	AT5G38660.1	-0.900356371	-0.378827178	-0.432514123	0.548987861	1.115173084	1.954211424	1.764555601
Cz01g10060.t1	AT5G46420.1	NA	OG0004257	2441	-0.430979663	-0.309421653	-0.037530252	-0.005954905	0.442657328	-0.039080698	-0.180796309	0.568060771	0.498583774	-0.733905764	0.089849656	0.138517714	AT5G46420.1	0.19629349	0.591230941	0.357605948	1.419692721	1.779316316	1.746814033	1.720658077
Cz01g13020.t1	AT4G26555.1	NA	OG0006890	3869	0.587124604	-0.977989211	1.314926414	0.623481365	-0.727773546	-2.250940311	0.742957378	0.774291103	-0.49797667	-1.043538853	1.011192927	0.4442448	AT4G26555.1;AT4G26555.2	-0.049752508	0.019940143	-0.049818386	0.908255939	1.409483398	1.335997167	1.414123778
Cz01g14200.t1	AT3G03380.1	photoinhibition;photoinhibition;photoinhibition;photoinhibition;photoinhibition	OG0007944	4392	0.553849536	-1.055607281	-1.366792394	1.129985145	-0.547495774	-0.917134051	0.071104004	1.317425178	0.112638057	-1.245322469	0.395461961	1.551888087	AT3G03380.1;AT3G03380.2	0.092553724	0.197483637	0.262528089	0.471599852	1.395785115	1.795891557	1.656516469
Cz01g24260.t1	AT1G21640.2	NA	OG0004318	2501	0.843649801	0.258032289	1.104866889	-0.680668331	0.462271905	-0.587545252	-0.546259584	-0.206055448	0.667726993	-0.888077434	-0.073378119	-0.354563708	AT1G21640.1;AT1G21640.2	0.483129236	0.394081562	0.636295016	1.201968713	2.05830174	1.818433784	2.046899801
Cz01g37110.t1	AT1G54780.1	photosystem II repair;photosystem II repair	OG0008853	4618	-0.093991021	-0.448030696	0.695076022	0.603872956	0.156092593	-0.457330025	0.292296306	0.718434246	0.380781849	-1.758395491	0.830065748	-0.918872486	AT1G54780.1	-0.073627809	0.184583026	0.124746168	1.115347655	1.611717234	1.746371656	2.006004714
Cz01g42020.t1	AT3G55800.1	NA	OG0007387	4113	-0.127865867	-0.412854455	0.682031516	-0.287427866	-0.050499115	-0.037365838	0.158869657	0.351170856	0.498585173	-0.937518387	0.618070246	-0.45519592	AT3G55800.1	0.169000914	0.672674938	0.940641841	2.385767951	3.260225577	3.326055726	3.499455815
Cz02g18040.t1	AT3G55330.1	photosystem II oxygen evolving complex;photosynthesis;photosystem II oxygen evolving complex	OG0006407	3725	0.226468048	-0.721549085	1.121023755	0.164219656	0.198107284	-0.591339219	-0.01847674	0.751771247	0.768742921	-1.599635601	0.307097239	-0.606429505	AT3G55330.1	0.260045482	0.698534146	1.019333362	2.132206557	2.367550369	1.97128616	2.297787556
Cz02g18180.t1	AT4G12800.2	photosystem I reaction center;photosystem I reaction center	OG0004425	2605	-2.09450907	-2.075062786	2.387691337	0.826430056	-0.079504525	-2.638787644	1.411596195	2.592577742	-0.10638224	-3.470477775	2.239082763	1.007345948	AT4G12800.2	0.002406542	0.345814785	1.018544822	2.677912004	3.85758168	4.68909228	4.989777217
Cz02g24270.t1	AT4G25080.6	chlorophyll biosynthetic process;chlorophyll biosynthetic process;chlorophyll biosynthetic process;chlorophyll biosynthetic process;chlorophyll biosynthetic process;chlorophyll biosynthetic process;chlorophyll biosynthetic process;chlorophyll biosynthetic process;chlorophyll biosynthetic process;chlorophyll biosynthetic process;chlorophyll biosynthetic process;chlorophyll biosynthetic process;chl…	OG0004387	2569	0.057479619	-0.982622931	-0.042359392	-0.056146797	0.567551703	-0.618030965	0.263187401	0.840672834	0.864768305	-1.129403663	0.633222223	-0.398318337	AT4G25080.1;AT4G25080.2;AT4G25080.3;AT4G25080.4;AT4G25080.5;AT4G25080.6	0.661531924	1.102340881	1.368826556	2.776734898	3.186885436	3.637054562	3.779998225
Cz02g27060.t1	AT4G32260.1	NA	OG0006287	3612	-0.606363962	-0.097149068	0.591546248	0.758366972	0.391293993	-0.838939801	0.50590195	1.392299635	-0.045050975	-2.271648941	0.442124014	-0.222380065	AT4G32260.1	-0.030472596	0.42020259	0.663840885	1.836366354	2.522442005	2.995544595	3.241805308
Cz02g29010.t1	AT5G19370.1	NA	OG0006047	3382	-0.161402932	-0.540695865	0.94467014	1.294624971	-0.067744948	-0.982754239	0.498140111	0.188082846	-0.455338763	-1.686221423	0.66428017	0.304359931	AT5G19370.1	0.220436769	0.339733343	0.511509506	0.718238689	0.823016113	0.945534784	1.003623625
Cz02g42010.t1	AT4G01690.1	chlorophyll biosynthetic process;chlorophyll biosynthetic process;chlorophyll biosynthetic process	OG0007507	4226	0.181740335	-0.396763353	0.47892689	0.259287574	0.046929631	-0.326213894	-0.403949436	0.826904905	0.16897907	-0.633322083	-0.06085815	-0.141661488	AT4G01690.1	0.03753341	0.54856239	0.417956619	1.455999301	1.535293217	1.471346007	1.420864304
Cz03g15230.t1	AT1G73110.1	NA	OG0008905	4633	-0.192026901	-0.266843975	0.528523707	-0.230773779	0.151020209	0.263731773	0.537669144	0.961882917	-0.019034534	-1.235375377	0.35231672	-0.851089905	AT1G73110.1	0.30544541	0.853204599	1.027239879	2.234234985	2.93662191	2.878690612	3.086594974
Cz03g30010.t2	AT4G39970.1	NA	OG0007198	3947	-0.441718381	-1.328600185	1.275720928	1.600627911	-0.332342801	-0.310088848	0.949930347	0.398524786	-0.8194851	-1.084885005	0.741818516	-0.649502168	AT4G39970.1	0.531939119	0.719611028	0.648438813	1.96714271	2.604974315	2.75518904	2.952787163
Cz03g30077.t1	AT4G24930.1	NA	OG0009347	4778	-1.368088772	-1.831293286	0.732516356	0.167171326	-0.030539078	-0.567689783	0.184682443	1.595677015	0.157717234	-1.121335142	0.733303548	1.347878139	AT4G24930.1	-0.126423952	0.345451312	0.158271382	0.608654765	1.006696628	1.198805926	1.163720824
Cz03g37110.t1	AT5G12860.1	NA	OG0006264	3590	-0.386510677	-0.082740066	0.254387755	-0.634678545	0.715462457	-0.711789192	0.114411039	0.772723773	0.738615467	-1.194110244	0.582837227	-0.168608995	AT5G12860.1;AT5G12860.2	-0.406157042	-0.064138445	-0.173478991	0.200737064	0.537811112	0.769699	1.050715912
Cz04g03070.t1	AT3G54050.2	photosynthetic electron transport in photosystem I;photosynthesis;photosynthetic electron transport in photosystem I	OG0005248	3053	-0.104346092	-0.223837848	0.428451601	-0.151102034	0.294761155	-0.902505656	0.255487486	1.291075235	0.610018721	-1.782589612	0.64737512	-0.362788076	AT3G54050.1;AT3G54050.2	0.012612921	0.427900914	0.600104708	2.116143412	2.924249236	3.304776029	3.429355267
Cz04g04060.t1	AT3G43540.1	NA	OG0009199	4724	0.425711914	-0.24447381	1.022378891	0.910619134	0.02367544	-1.801809973	-0.177946231	0.528999107	0.494655725	-1.634130323	0.200680936	0.251639191	AT3G43540.1;AT3G43540.2	0.186190629	0.340594349	-0.168975476	0.626726862	1.664479663	2.950777905	2.471173823
Cz04g11060.t1	AT2G43030.1	NA	OG0006269	3594	0.098251186	-1.151885056	0.042591304	0.513756911	0.201569118	0.471540834	0.766713554	1.00170661	-0.190262528	-1.363789981	0.353780099	-0.743972052	AT2G43030.1	0.237401893	0.447202755	0.796339613	1.705163253	2.325335448	2.15696821	2.043513497
Cz04g23070.t1	AT2G19940.2	NA	OG0006212	3540	-0.125373939	0.405091521	0.208783426	-0.091113786	-0.211413968	-1.133362218	0.603590974	0.103529116	-0.1691855	-0.684479162	1.077735259	0.016198278	AT2G19940.2	0.077058261	0.374137066	0.341405906	0.618644542	0.956747844	1.183783736	1.214890568
Cz04g24090.t1	AT1G67700.2	NA	OG0008888	4628	0.322585639	-0.521330943	0.388768775	0.168538064	-0.201977821	-0.532022207	0.598219313	0.377587233	0.064312287	-1.333590429	1.095849661	-0.426939573	AT1G67700.1;AT1G67700.2;AT1G67700.3;AT1G67700.4;AT1G67700.5	0.715321825	0.943944544	0.146447781	1.411537464	2.18485394	2.1990731	2.712386926
Cz04g35140.t1	AT5G42070.1	NA	OG0009507	4836	-0.014953587	-0.408147634	0.619006688	0.804896846	-0.116268348	-1.387801386	0.785591638	0.377627761	0.343790938	-1.041869902	1.146244524	-1.108117538	AT5G42070.1	0.319312979	0.766143974	0.811597214	1.184380166	1.469023858	1.675356941	1.937341484
Cz04g37150.t1	AT5G52970.1	NA	OG0007477	4196	-0.840818984	-0.186556823	2.231579661	0.152420271	-1.234476395	-2.143311836	2.640858137	0.803396345	-1.303103648	-3.111234878	3.169190978	-0.177942828	AT5G52970.1;AT5G52970.2	0.169453899	0.697107621	0.711935703	1.75402881	2.238429688	2.485146739	2.583985035
Cz05g07170.t1	AT4G28740.1	NA	OG0005005	2815	0.338193349	0.505444116	0.501310621	0.310101771	-0.211777894	-1.151508285	0.640878323	0.244517449	-0.485028719	-1.332984774	1.049615769	-0.408761725	AT4G28740.1	-0.024167764	0.250852099	0.902959299	0.37526005	1.146291019	1.595072545	1.46542209
Cz05g08220.t2	AT1G65230.1	NA	OG0007397	4121	-0.09837437	1.306124543	0.050833773	0.25465027	-1.051659346	1.130601453	0.73278289	0.910542205	-1.085615339	-2.048342339	0.736363174	-0.837906914	AT1G65230.1	-0.250927139	0.305391373	0.596235726	1.259488185	1.894745708	3.640510492	3.190119411
Cz05g11190.t1	AT5G61410.2	NA	OG0009580	4864	-0.338869275	-0.527457897	0.32906399	-0.064840657	-0.707148054	-0.611945986	0.796754531	1.39624885	-0.705660881	-1.002397524	1.199160975	0.237091926	AT5G61410.1;AT5G61410.2	-0.184421943	0.60113271	0.771324729	2.015197803	2.572632646	2.71669951	2.576389222
Cz05g16160.t1	AT3G02660.2	NA	OG0007401	4125	0.035155447	-0.136091828	0.193482065	0.026479717	0.170133879	-0.967185595	0.030860429	0.551550213	0.490530797	-0.790211513	0.425966354	-0.030669963	AT3G02660.1;AT3G02660.2	0.225126035	0.614323153	0.180125088	0.688106991	0.728846952	1.767562637	1.949015564
Cz05g19210.t1	AT3G61870.1	NA	OG0009262	4748	-0.839325161	-1.997597232	1.178095379	1.256687043	0.040920018	-1.30883682	1.378126798	1.63874919	-0.737624358	-2.223970006	1.459556933	0.155218214	AT3G61870.1	1.10577936	1.464578749	1.650462012	3.428235577	4.311626367	5.165952897	5.258238681
Cz05g27210.t1	AT2G35500.1	NA	OG0009032	4676	-1.198898469	0.162430078	1.074718984	1.649556877	0.733231961	-2.485410383	1.628740614	0.40955828	0.121142577	-3.434373945	1.461013253	-0.121709827	AT2G35500.1	0.031339749	0.281739366	0.323224429	0.866565141	0.903592657	0.966212154	1.167592543
Cz05g29140.t1	AT1G14030.1	NA	OG0007611	4287	-0.070146837	-1.646462674	0.77112536	-0.237843822	0.031849176	-0.47289297	0.561388343	0.898621512	0.220585811	-0.956741427	0.812173596	0.088343932	AT1G14030.1	0.179059489	0.48875147	0.624996068	1.888271063	2.439229031	2.632289643	2.731302031
Cz05g31090.t1	AT5G51110.1	NA	OG0002101	1272	-0.632343349	-0.900081974	0.002853876	0.800346131	0.345153328	-1.386005306	0.868554414	1.41510034	0.189719503	-1.643817258	0.93084501	0.009675286	AT5G51110.1;AT5G51110.2	0.014283481	0.316514138	0.556241279	1.292380093	1.625378067	1.472397038	1.436859448
Cz05g34180.t1	AT4G09650.1	photosynthetic electron transport in photosystem I;photosynthesis;photosynthetic electron transport in photosystem I;photosynthetic electron transport in photosystem II;photosynthetic electron transport in photosystem I;photosynthetic electron transport in photosystem I;photosynthetic electron transport in photosystem II;photosynthetic electron transport in photosystem II;photosynthetic electron …	OG0008101	4444	0.109416843	-0.643632393	0.467777441	0.854946784	-0.667853397	0.026511293	0.654784154	0.819408885	-0.576756839	-1.153179501	0.811900686	-0.703323957	AT4G09650.1	0.077760383	0.583417392	0.651618748	1.833616835	2.67574609	3.102681426	3.297070601
Cz06g02070.t1	AT1G08550.1	chloroplast photosystem II;chloroplast photosystem II;chloroplast photosystem II;chloroplast photosystem II;chlorophyll metabolic process;chloroplast photosystem II;chlorophyll metabolic process;chlorophyll metabolic process;chlorophyll metabolic process	OG0005948	3286	0.13988543	-0.358639327	-0.001821641	-0.337331134	-0.300288244	-0.233166184	0.547389344	0.975178014	0.074772833	-1.043546043	0.751186961	-0.213620009	AT1G08550.1;AT1G08550.2;AT1G08550.3	-1.264663284	-1.012506793	-0.129584886	0.724545584	1.39364642	1.822920121	1.925009153
Cz06g03210.t1	AT1G09340.2	NA	OG0007446	4169	-0.452610637	-0.916247475	0.988751756	-0.480200011	0.202302094	-0.506929819	0.900261025	0.640865889	0.472856384	-1.034544276	1.660294747	-1.474799675	AT1G09340.1;AT1G09340.2	0.066529163	0.747769021	1.198166569	2.976804706	3.879198446	4.359000047	4.6470545
Cz06g18220.t1	AT2G46910.1	NA	OG0009082	4691	0.17265284	0.123139795	0.50304743	0.774017728	-0.693764782	-1.106692649	0.640059442	0.786494607	-0.449171048	-1.648577921	0.269689232	0.629105326	AT2G46910.1	4.102561888	-1.054195709	3.910697999	4.602075644	5.4533992	6.876879111	6.790178436
Cz06g21200.t1	AT3G63490.1	NA	OG0001790	1058	-0.371699582	-0.773533766	-0.049856964	0.312309125	1.196702665	-0.258073678	0.022278418	0.378212932	1.030692068	-0.680483114	0.122146972	-0.928695076	AT3G63490.1	-0.035550888	0.250430525	0.17941203	1.028292588	1.382911118	1.284362333	1.359062578
Cz06g22190.t1	AT4G09750.1	NA	OG0008102	4445	-1.078168557	-0.203645328	-1.104109452	1.087543241	0.028618639	-0.872947194	0.368661618	1.355257914	-0.500210906	-0.441224954	0.017677341	1.342547638	AT4G09750.1	-0.810803345	0.055789947	1.689154688	1.806653608	2.285075634	1.443592772	1.792758175
Cz06g26010.t1	AT1G30380.1	NA	OG0005257	3062	1.16300349	-0.059852023	-0.410591053	-0.544660449	1.917552674	-1.651853735	-0.553422222	0.606299679	2.112476012	-2.287641775	0.022894543	-0.314205141	AT1G30380.1	-0.43038963	-1.10702734	-0.239672316	0.378258647	2.270028543	2.720009288	2.109300597
Cz06g27200.t1	AT1G50020.1	NA	OG0008839	4614	-0.317837064	-0.248060833	-0.104260607	1.166976501	0.102264941	-0.53484859	0.031119658	0.844496161	0.058991276	-0.879353197	-0.022381431	-0.097106816	AT1G50020.1	-0.33121231	-0.138005236	0.360384617	-1.86131616	0.334444513	-0.829693177	1.151103541
Cz06g30120.t1	AT1G55480.1	photosystem II repair;photosystem II assembly;photosystem II assembly;photosystem II repair;photosynthesis	OG0007279	4016	-0.713328789	-1.129625148	0.46175936	0.457038258	-0.191208926	-0.022469593	0.85602685	0.810890424	-0.190325107	-1.042346438	1.058668377	-0.35507927	AT1G55480.1	0.220731198	0.561719801	0.481830032	1.763427863	2.30440899	2.458349272	2.764671977
Cz06g31280.t1	AT1G55670.1	photosynthetic electron transport in photosystem I;photosynthetic electron transport in photosystem I;photosynthetic electron transport in photosystem I;chloroplast photosystem I;chloroplast photosystem I;photosystem I stabilization;photosynthetic NADP+ reduction;chloroplast photosystem I;chloroplast photosystem I;photosynthetic electron transport in photosystem I;chloroplast photosystem I;chloro…	OG0006560	3772	-0.785468787	-1.814048468	1.636987419	0.721239055	-0.523594995	-0.386189402	1.002303501	1.358175962	-0.387977962	-2.221755687	1.860495871	-0.460166507	AT1G55670.1	0.405986428	-0.295495441	0.981156475	2.898209762	5.576758425	4.432498433	3.803745204
Cz07g08090.t1	AT1G32060.1	NA	OG0004335	2518	-1.23277329	-1.278191671	0.663885433	0.150450298	0.014287394	-0.137707855	0.730973883	0.500023072	0.348056842	-0.466541455	1.222738906	-0.515201556	AT1G32060.1	0.041372589	0.639926257	0.872693883	2.400525777	3.316524451	3.730251339	3.844964346
Cz07g24060.t1	AT5G53070.1	NA	OG0008304	4520	-0.796007789	-0.162460603	0.138556707	0.43185007	0.368131913	-1.575923182	0.676857561	0.315023799	0.067641496	-0.318833337	0.577036585	0.27812678	AT5G53070.1	0.011162708	-0.404585744	-3.966417648	-0.02685422	1.293172431	1.549075008	1.74796969
Cz07g30060.t1	AT5G67030.1	NA	OG0004894	2711	-0.6045133	-1.0980576	0.648657543	0.070120497	-0.180274224	-0.2050646	1.025082686	0.660925254	-0.068851971	-0.967352842	1.031905881	-0.312577325	AT5G67030.1;AT5G67030.2	0.637073618	1.179171821	1.334805885	2.84257227	3.52769376	4.203196131	4.344798202
Cz08g05160.t1	AT4G18810.2	NA	OG0005981	3318	0.562205507	-0.408575028	0.31591195	0.581003548	0.018167601	-1.114382294	0.086223261	0.647893737	0.127863315	-1.254536056	0.321100079	0.117124379	AT4G18810.1;AT4G18810.2	0.232340943	0.553912396	0.550972199	1.807990964	2.390121335	2.442665708	2.541383042
Cz08g09200.t1	AT5G40950.1	NA	OG0001329	790	1.130090194	0.051715165	0.666337652	-0.425735748	0.342753334	-0.344761558	-0.171012431	1.005557855	-0.163410097	-1.319555359	-0.210666712	-0.561312295	AT5G40950.1	0.830627039	0.90657954	1.436550123	2.099499598	2.258809559	1.843467383	2.302348457
Cz08g11160.t1	AT4G10340.1	chlorophyll binding;photosynthesis;photosystem II assembly;photosystem II antenna complex;photosynthesis, light harvesting in photosystem I;photosynthesis, light harvesting;photosynthesis, light harvesting in photosystem I;photosystem II antenna complex;nonphotochemical quenching;chlorophyll binding;photosynthesis, light harvesting;photosystem II assembly	OG0006129	3460	0.403057051	-1.720921882	1.252334617	0.129580032	-0.013691891	-1.377814837	0.831400584	1.199239314	0.468478	-2.162757275	1.559200526	-0.56810424	AT4G10340.1	0.874385995	2.317134442	3.042588238	5.158808251	6.217916413	6.562373075	6.907287531
Cz08g18010.t1	AT1G06690.1	NA	OG0004113	2302	-0.641443583	-0.390359138	0.79263341	0.442248295	0.587886512	-0.531684129	0.557665036	1.103553859	-0.045453558	-1.593387668	0.321870697	-0.603529734	AT1G06690.1	0.663261881	0.85040387	1.128659339	1.807140342	1.580098875	2.541251189	2.858090852
Cz08g26170.t1	AT1G68010.2	oxidative photosynthetic carbon pathway;photorespiration;photorespiration;oxidative photosynthetic carbon pathway;oxidative photosynthetic carbon pathway;oxidative photosynthetic carbon pathway	OG0007294	4030	-0.471731964	-0.649471916	0.453851312	0.533285529	-0.054812575	-0.337567483	0.57108875	0.415485727	0.265013438	-0.943646247	0.876862261	-0.658356832	AT1G68010.1;AT1G68010.2	0.097501868	0.453474079	0.723288237	2.023503204	2.499457028	2.876771969	2.869943993
Cz08g31150.t1	AT5G05740.1	NA	OG0009421	4802	-1.145258461	-0.168708774	1.173718447	1.431037442	0.550056146	-0.117897164	0.592858042	-0.000606738	0.676391276	-2.743999041	0.840707052	-1.088298227	AT5G05740.2;AT5G05740.3	0.323120094	0.589206375	0.672764326	1.172218541	0.647875825	1.60618839	1.592301115
Cz09g03180.t1	AT1G69740.3	chlorophyll biosynthetic process;chlorophyll biosynthetic process;chlorophyll biosynthetic process	OG0007368	4095	-0.861119361	-0.758078124	0.122341071	0.097260151	-0.06381524	-0.187492695	0.873646621	0.991941982	0.086909659	-0.941252106	1.087044567	-0.447386524	AT1G69740.1;AT1G69740.2;AT1G69740.3	0.234927802	0.57455366	0.686868702	1.562773695	1.710798029	1.841544656	1.8733366
Cz09g07060.t1	AT3G48420.1	NA	OG0009214	4729	-0.800794494	0.032826046	1.287850395	0.013751204	-0.455408077	-1.188778125	0.682476929	1.27481867	0.129682368	-1.887165666	1.496358995	-0.585618246	AT3G48420.1	0.072650011	0.661264029	0.650812367	2.004439941	2.538088992	2.685489816	2.647871723
Cz09G08170.t1	AT1G48350.1	NA	OG0008828	4610	0.110370796	-0.909344194	0.275003698	0.260616253	0.064921619	-0.162938001	0.815968508	0.74969008	-0.189344615	-1.201636243	0.658034865	-0.471342765	AT1G48350.1	-0.040890823	0.636536759	0.638814442	1.314130967	1.865737191	1.974183041	2.011555109
Cz09g09230.t1	AT1G71500.1	photosystem II stabilization;photosystem II assembly;photosystem II assembly;photosystem II stabilization;chloroplast photosystem II binding;photosystem II stabilization;photosystem II stabilization	OG0007202	3951	0.535774557	-1.691274201	0.826936889	0.454275917	0.264164466	-0.931447814	0.535349265	0.810954978	0.628894514	-1.451503753	0.74236674	-0.724491558	AT1G71500.1	0.2929339	0.747784442	1.060509745	1.854306249	2.379022104	2.778781167	2.957024188
Cz09g21130.t1	AT4G04640.1	photosynthetic electron transport in photosystem II;photosynthetic electron transport in photosystem II	OG0006856	3858	0.230187628	-1.434186027	0.854435339	0.325484351	-0.139236943	-0.334055742	0.947733671	0.707691562	-0.09565603	-1.788738446	1.262455802	-0.536115165	AT4G04640.1	0.236999446	0.653824917	0.972486483	2.503315617	3.783070201	4.559429204	4.783498905
Cz09g21140.t1	AT1G79040.1	photosystem II oxygen evolving complex;photosystem II oxygen evolving complex assembly;photosystem II oxygen evolving complex assembly;photosystem II oxygen evolving complex	OG0003718	2195	-0.376197112	-0.341398936	1.280996112	1.234700639	-0.081399458	-1.825023767	0.941805897	1.857175111	-0.139040906	-2.963645025	0.917982961	-0.505955514	AT1G79040.1	0.602637975	1.266900465	1.543679085	3.210137879	3.680737983	4.169308859	4.540651355
Cz10g01150.t1	AT3G10940.1	NA	OG0005113	2921	0.226008907	0.381741418	2.246469886	0.76851058	0.273505417	-3.372393454	0.562509893	1.675410023	0.129925419	-4.699616921	-0.187471445	1.995400277	AT3G10940.1	0.685525765	0.315401498	0.989871053	0.574901483	0.852046251	1.99187134	2.372001192
Cz10g08290.t1	AT5G51070.1	NA	OG0000262	148	0.213591542	-1.012895105	0.595054903	0.267686952	0.838093304	-0.674036198	0.703347824	0.470726442	0.108980946	-1.403322044	0.125155731	-0.232384298	AT5G51070.1	0.280959697	0.477299066	0.775277443	1.867565265	2.085063002	2.204807228	1.859772335
Cz10g12110.t1	AT4G31200.2	NA	OG0001856	1125	-0.094629501	-0.018383885	0.254939488	0.529626643	0.566787725	-0.953863718	-0.217685431	0.572760271	0.424317686	-1.132420539	-0.245490445	0.314041707	AT4G31200.1;AT4G31200.2;AT4G31200.3	1.92297039	1.091473676	0.384618957	0.721944177	2.15755787	1.975418388	2.397497701
Cz10g14180.t1	AT1G31190.1	NA	OG0006229	3557	-1.265018976	-1.313375892	0.822941643	0.576115628	0.73248726	-1.62029439	0.48755997	1.71012193	0.537677066	-2.246666695	0.384913655	1.193538801	AT1G31190.1	0.598098502	0.967444953	-0.137316164	1.458647265	2.023971218	2.274060169	2.00307742
Cz10g21040.t1	AT5G23120.2	NA	OG0007448	4171	-0.364824736	-0.755560487	-0.040873057	-0.413836101	1.076709047	-0.635112314	0.211704732	1.024641351	1.015314997	-1.350807063	0.409880676	-0.177237045	AT5G23120.1;AT5G23120.2	-0.21639607	0.445368599	0.686736924	2.179891925	2.939736575	3.355853835	3.384317461
Cz10g29090.t1	AT5G17170.1	NA	OG0007323	4056	-1.754229605	-1.464726203	1.638089148	1.457862781	-0.608864565	-2.260563693	1.974737466	1.705223969	-0.429736411	-2.752729511	2.309712681	0.185223943	AT5G17170.1;AT5G17170.2	0.599737934	0.902962375	1.018893797	2.084744022	2.888799532	3.274026801	3.093753272
Cz11g03260.t1	AT1G32200.2	NA	OG0004345	2528	0.056423758	-0.060030126	0.913977389	0.51341243	-0.142344532	-1.096226712	0.611486691	0.081411802	-0.044729529	-1.079400804	0.50983885	-0.263819216	AT1G32200.1;AT1G32200.2	0.070805471	0.726405249	0.328424695	0.972355174	1.173629391	1.09454561	1.212265484
Cz11g05060.t1	AT5G55220.1	NA	OG0004423	2603	-0.325194538	-0.548418548	0.10111148	-0.547201552	0.208584289	-0.095978799	0.904644923	0.760067781	-0.011247301	-0.82806876	0.886791656	-0.505090632	AT5G55220.1	0.113870491	0.557412479	0.54541465	1.4145478	1.574361515	1.558999658	1.587191508
Cz11g13010.t1	AT4G24090.1	NA	OG0008146	4466	-0.9114012	-0.590434304	0.077187692	0.389218233	0.305507392	-1.224467711	0.718959082	0.617868226	0.571568516	-1.142654869	0.756876141	0.431772802	AT4G24090.1	-0.165556223	-0.070203744	-0.243016213	0.186884672	0.411090066	0.872927352	1.1984967
Cz11g15050.t1	AT1G62750.1	NA	OG0005010	2820	-0.258742885	-0.600306061	0.150346759	-0.497388171	0.580829005	0.007885001	0.258018735	0.851347415	0.622179095	-1.171538218	0.410021431	-0.352652106	AT1G62750.1	0.326983997	0.875821886	1.251263896	2.546168691	2.99806869	3.244871077	3.350790079
Cz11g24180.t1	AT3G59400.1	chlorophyll biosynthetic process;chlorophyll biosynthetic process;chlorophyll biosynthetic process	OG0007366	4093	0.11575807	-0.702792781	0.279302733	0.852746946	-0.136390207	-0.844895026	0.472707761	1.162651915	-0.587949525	-1.19703328	0.624334936	-0.038441541	AT3G59400.1	1.214586587	1.365462899	1.468547143	2.509177464	2.915700094	2.387273418	1.702425618
Cz11g26185.t1	AT5G51720.1	NA	OG0009549	4852	-1.085934536	-1.738400699	-0.997656984	0.177864181	-0.405272411	-0.508991462	1.69033292	1.993442354	0.317311225	-2.783034251	1.366902654	1.97343701	AT5G51720.1	0.126322305	0.600805634	1.194471912	2.689312862	3.451304315	3.625133787	3.688811996
Cz12g03260.t2	AT1G57770.1	NA	OG0008867	4620	2.303970058	-0.117831074	1.445364204	-0.052601752	1.23494895	-0.438936462	-0.342094401	-0.740024112	-0.216846606	-1.704402842	-0.27501793	-1.096528031	AT1G57770.1	0.015845391	0.953534539	1.478984323	3.539925034	4.662119498	4.784461603	4.893118477
Cz12g14170.t1	AT5G11450.2	NA	OG0008227	4488	-0.302793818	-0.273457044	0.0331645	0.678053137	0.33373462	-1.080970897	-0.124202007	1.05574909	0.444125683	-1.197964534	0.143366958	0.291194313	AT5G11450.1	0.108435567	0.536880708	0.661070639	1.262524582	1.30444488	1.296811255	1.367951069
Cz12g15200.t1	AT3G03710.1	chlorophyll biosynthetic process;chlorophyll biosynthetic process;chlorophyll biosynthetic process	OG0001830	1099	-0.040784544	-0.380855414	0.355472199	0.098614252	0.081273843	-0.309935829	0.39403691	0.331290028	0.103961403	-0.685491551	0.396236273	-0.343817569	AT3G03710.1	-0.112923807	0.177813471	0.275620903	0.876810058	1.05695901	1.161162732	1.099195367
Cz12g19140.t1	AT1G09130.3	NA	OG0007501	4220	0.312106012	0.032871453	0.515130012	-0.054423882	0.169854784	-0.64260256	-0.36729276	0.523352036	0.524190927	-0.819218873	-0.238201016	0.044233866	AT1G09130.3	-0.428757649	0.29080626	0.091439174	0.977906511	1.443829855	1.572712904	1.500488998
Cz12g28110.t1	AT2G33800.1	NA	OG0007383	4110	0.417933335	0.151590933	0.059356596	-0.016535561	0.100492351	0.027951415	-0.068501257	0.727095631	0.185619241	-0.982705685	-0.01744691	-0.584850089	AT2G33800.1	0.323285595	0.614728072	0.702371993	1.644997017	2.058996348	2.028379223	2.081394258
Cz13g02230.t1	AT2G39730.1	ribulose-1,5-bisphosphate carboxylase/oxygenase activator activity;ribulose-1,5-bisphosphate carboxylase/oxygenase activator activity	OG0003719	2196	-0.262458214	-1.546578421	1.463370518	0.664079055	0.409160306	-1.096582878	1.172397769	1.052661899	0.437194839	-2.682457639	1.663139693	-1.273926927	AT2G39730.1	0.342148948	1.263509534	1.851781394	3.581615298	4.495932266	4.760540507	4.916455752
Cz13g06010.t1	AT1G31330.1	photosystem I reaction center;photosystem I reaction center	OG0005414	3148	-0.104993821	-1.479914268	1.894511755	1.150643161	-0.493094854	-0.732805903	0.832325467	1.760199553	-1.266993254	-2.398775685	1.014110954	-0.175213105	AT1G31330.1	0.288048182	1.307777814	1.973858599	4.419291117	5.504619619	6.189963258	6.484510137
Cz13g12160.t1	AT4G03280.1	photosynthetic electron transport chain;electron transporter, transferring electrons from cytochrome b6/f complex of photosystem II activity;photosynthetic electron transport chain;photosynthetic electron transport chain;nonphotochemical quenching;electron transporter, transferring electrons within cytochrome b6/f complex of photosystem II activity;photosynthetic electron transport chain	OG0008093	4441	0.315937664	-1.379429401	2.039336602	0.789855018	-0.245213374	-0.670551133	1.023002372	1.856165659	-1.062863296	-3.305507669	1.017027189	-0.37775963	AT4G03280.2	0.090634865	0.716560187	1.106348725	2.46716891	3.063424738	3.579578844	3.60033415
Cz14g01220.t1	AT2G21280.2	NA	OG0007416	4139	-0.331725379	0.376952776	-0.396658481	0.072087676	-0.145784379	-0.47569891	0.255009202	1.047419636	0.691123057	-0.858346501	0.011212543	-0.245591239	AT2G21280.1;AT2G21280.2	-0.43068572	-0.733060462	-0.516048207	0.440071391	0.606798196	0.920859691	1.210730532
Cz14g15070.t1	AT5G13630.1	chlorophyll biosynthetic process;chlorophyll biosynthetic process;chlorophyll biosynthetic process	OG0007382	4109	-0.195196782	-0.851478433	0.253158327	0.070573552	0.027072006	0.365131922	-0.046568444	1.286903617	-0.017064578	-0.926397356	-0.027092519	0.060958687	AT5G13630.1	0.758514652	1.006538659	1.501812588	1.397117757	1.092864723	1.140204647	1.225056316
Cz14g19100.t1	AT2G43180.1	NA	OG0005953	3291	-0.318101884	-0.128033699	0.08990861	0.529770733	0.103528796	-0.964790842	0.224187254	0.314680261	0.344740489	-0.736836672	0.47175005	0.069196905	AT2G43180.1;AT2G43180.3	1.345779537	-0.258196054	1.169283378	0.596499966	2.205401893	-0.095912401	3.396996299
Cz14g21260.t1	AT1G76450.1	photosystem II oxygen evolving complex;photosystem II oxygen evolving complex;photosynthesis	OG0006320	3643	0.759856791	-0.125376885	0.394056328	0.12846007	0.162229963	-0.190232758	-0.034490181	1.182230088	-0.066095782	-1.793879781	0.116548845	-0.533306698	AT1G76450.1	-0.130591577	0.530364443	0.404753458	1.439080681	2.09067702	2.589824727	2.378247662
Cz14g22270.t1	AT1G32550.2	NA	OG0008806	4604	0.410629674	-1.397389473	0.70028841	0.395975412	-0.641355399	-0.970616471	0.710415062	1.572990707	-0.49970313	-1.509117536	0.468478554	0.759404191	AT1G32550.1;AT1G32550.2	-0.21004314	0.30753634	0.251047697	1.315930722	1.850169631	2.508087706	2.510532918
Cz15g01170.t1	AT4G02530.2	photosystem II repair;photosystem II repair;chloroplast photosystem II binding;photosystem II repair;photosystem II repair	OG0007497	4216	-0.925527968	0.145339201	1.478835324	0.750549866	-1.256369042	-0.395394332	-0.099564857	1.85559899	-0.876635403	-1.456480131	0.41875535	0.360893001	AT4G02530.1;AT4G02530.2	-0.060009697	0.473895531	0.574056215	1.817516968	2.546891948	2.782779497	2.980229875
Cz15g07170.t1	AT1G17650.1	NA	OG0002433	1469	-0.011640919	0.259849915	0.554202422	0.583518295	-0.623062906	-0.370042634	-0.094571244	0.981023109	-0.43237702	-0.79229146	-0.001599467	-0.053008092	AT1G17650.1;AT1G17650.2	0.302583084	0.47392764	0.64439315	1.381881981	1.620149871	1.226746307	1.115954183
Cz15g10020.t1	AT4G32320.1	NA	OG0009376	4788	-0.443292312	-1.456664076	1.428156868	1.93284369	-0.776237692	-1.197941639	1.290964643	1.673586036	-1.192233736	-2.443158278	0.839476984	0.344499512	AT4G32320.1	-0.026217521	0.315122907	0.348545151	1.153138441	1.332150641	1.105750062	1.145048949
Cz15g10180.t1	AT2G36145.1	NA	OG0009034	4678	0.087023949	-0.279834472	0.384526636	-0.633121561	0.26062703	-0.345432115	0.238884109	0.358048736	0.791553045	-0.952306947	0.494842347	-0.404810756	AT2G36145.1	-0.219267434	0.019392775	-0.082887647	0.363813766	0.762415747	0.934102707	1.005444094
Cz15g13260.t1	ATCG01120.1	NA	OG0008352	4544	-0.345104041	0.505099682	0.457454293	-0.645251242	-0.401611961	-0.329577292	0.697084005	0.582722211	0.214900477	-0.479158524	0.614448922	-0.87100653	ATCG01120.1	0.445644683	0.461222865	0.522969327	1.700793226	2.762259634	2.720795277	2.744600712
Cz15g17110.t1	AT3G54890.1	photosynthesis, light harvesting in photosystem I;photosynthesis, light harvesting;photosynthesis, light harvesting in photosystem I;photosynthesis, light harvesting in photosystem I;photosynthesis, light harvesting in photosystem I;photosynthesis, light harvesting in photosystem I;chlorophyll binding;photosynthesis, light harvesting in photosystem I;photosynthesis, light harvesting	OG0005280	3085	-0.24586895	-0.667969074	0.15174356	-0.444110696	0.878215529	-0.694432058	0.341666589	0.621787419	1.448880427	-1.420508221	1.097771012	-1.06717554	AT3G54890.1;AT3G54890.4	-0.358352239	0.74641038	1.275977122	3.047804799	4.784821581	4.852176159	5.163822158
Cz16g08310.t1	AT3G56940.1	chlorophyll biosynthetic process;chlorophyll biosynthetic process;chlorophyll biosynthetic process;chlorophyll biosynthetic process;chlorophyll biosynthetic process;chlorophyll biosynthetic process;chlorophyll biosynthetic process;chlorophyll biosynthetic process;chlorophyll biosynthetic process	OG0005199	3005	0.153933945	-1.838495292	0.125435612	0.339379279	0.626419243	-0.46288788	0.813861509	0.837342399	0.2526716	-1.726708704	1.124625494	-0.245577203	AT3G56940.1	-0.445091019	0.30065832	-0.190574511	0.631162111	0.815016892	0.952317333	1.096258597
Cz16g12070.t1	AT4G27700.1	NA	OG0007227	3969	-0.54899108	0.53018427	0.218076046	2.053523101	0.547108288	-1.377329855	0.110119707	-0.302173011	1.028648785	-1.592828238	0.372061967	-1.03839998	AT4G27700.1	0.511808639	0.462359863	1.388791165	1.286823918	2.125447372	2.453249883	2.723116791
Cz16g15060.t1	AT3G53900.2	NA	OG0003640	2120	-0.1252597	0.334458124	-0.518060248	0.14305132	-0.258459591	-0.661954644	0.374119218	-0.105602724	0.230648282	-0.317529993	0.933586566	-0.02899661	AT3G53900.1;AT3G53900.2	0.197349419	0.524949034	0.243769702	1.121853272	1.677620622	1.63401264	1.66209755
Cz16g16050.t1	AT1G08980.1	NA	OG0001019	609	-0.010322983	0.068921714	0.594913565	0.838560925	-0.633353794	-1.049714541	0.542644794	-0.144988663	-0.402864463	-0.846468432	0.975882399	0.066789479	AT1G08980.1	0.190427794	0.219191488	0.441077089	0.710537075	1.561616918	1.59559793	1.571298275
Cz17g10010.t1	AT5G64040.2	photosystem I;photosystem I;photosynthesis;chloroplast photosystem I;chloroplast photosystem I;chloroplast photosystem I;photosystem I;chloroplast photosystem I;chloroplast photosystem I;chloroplast photosystem I;photosynthetic electron transport in photosystem I;chloroplast photosystem I;photosynthetic electron transport in photosystem I;chloroplast photosystem I;chloroplast photosystem I;chloro…	OG0008336	4534	-2.087574312	-0.24211297	1.812342702	0.323452522	-0.952845246	-0.574303576	1.418284233	2.284581671	-0.92088535	-3.034917383	2.084073091	-0.110095383	AT5G64040.1	1.551463074	2.676906719	3.465905278	4.121287762	3.19241851	-0.910947834	3.004783483
CzCPg00010.t1.v5.2.3	ATCG00020.1	photosystem II;photosystem II;photosynthetic electron transport in photosystem II;photosystem II;photosynthesis, light reaction;photosynthesis, light reaction;chlorophyll binding;electron transporter, transferring electrons within the cyclic electron transport pathway of photosynthesis activity;photosynthetic electron transport in photosystem II;photosystem II	OG0003090	1788	-0.408553306	-0.853453726	1.237958892	0.42222535	-0.37104733	-0.896865073	1.145087879	1.348798485	-0.393858002	-2.792398641	1.805366982	-0.243261512	ATCG00020.1	1.023662402	1.93998202	2.929924091	4.659060698	5.073059643	6.147481543	6.322973612
CzCPg00020.t1.v5.2.3	ATCG00130.1	NA	OG0004784	2697	-0.112036741	0.546671802	0.951539739	0.47390271	0.545852565	0.242785873	-0.294196616	0.408346459	-0.370623168	-1.436533835	-0.058300442	-0.897408346	ATCG00130.1	0.384613047	0.5635028	0.451934354	1.390207616	2.92266533	4.239739182	4.37310783
CzCPg00040.t1.v5.2.3	ATCG00280.1	electron transporter, transferring electrons within the cyclic electron transport pathway of photosynthesis activity;photosynthesis, light reaction;chlorophyll binding;photosystem II reaction center;photosystem II reaction center;photosystem II reaction center;photosynthesis, light reaction;photosynthetic electron transport in photosystem II;photosynthetic electron transport in photosystem II;pho…	OG0007008	3919	0.261301956	-1.609485447	1.158185701	0.820355281	-0.204232445	-0.832576025	1.226310696	1.223287212	-0.206190669	-2.736199641	1.500996397	-0.601753015	ATCG00280.1	-0.102722007	0.599705476	1.012835852	2.594446293	3.452901575	4.097511547	4.594332452
CzCPg00070.t1.v5.2.3	ATCG00800.1	NA	OG0004785	2698	0.03554379	-0.274048029	0.392164011	0.193973376	-0.392780254	0.203473084	0.326572578	0.911037588	-0.359478247	-0.861366782	0.286819454	-0.46191057	ATCG00800.1	0.352411572	0.366326735	1.3022348	1.550089185	1.712283758	1.815286363	1.793660199
CzCPg00140.t1.v5.2.3	ATCG00560.1	photosystem II reaction center;photosystem II reaction center	OG0016729	4965	-0.211227	-4.171308457	1.652012243	0.413107396	1.637718442	-0.776737206	1.048246082	1.780836315	0.294188011	-2.222782176	0.688760244	-0.132813894	ATCG00560.1	0.869122414	1.488711765	2.453076442	4.047664655	4.197952713	5.085087215	4.989569917
CzCPg00210.t1.v5.2.3	ATCG00270.1	photosynthetic electron transport in photosystem II;photosynthesis, light harvesting in photosystem II;electron transporter, transferring electrons within the cyclic electron transport pathway of photosynthesis activity;photosynthetic electron transport in photosystem II;photosynthetic electron transport in photosystem II;photosystem II;photosystem II;photosystem II;photosystem II;electron transp…	OG0004017	2280	0.045649882	-2.268828354	1.653913286	0.849986178	0.118543329	-0.774247787	1.406055677	1.234123188	0.398019525	-4.101764817	2.088651314	-0.650101422	ATCG00270.1	0.032313917	0.749115542	1.206999461	2.669110327	3.206649094	3.951084926	4.291127819
CzCPg00270.t1.v5.2.3	ATCG00350.1	photosystem I reaction center;chlorophyll binding;photosystem I reaction center;photosynthesis	OG0001197	713	-1.055628742	-1.445900131	2.832521127	0.695026401	-1.264461007	-1.003366877	1.80119048	1.389436376	-1.138774303	-2.676717486	1.994147977	-0.127473815	ATCG00350.1	0.893205982	2.35335915	2.946658074	4.145467955	4.659374138	4.705125463	4.39395523
CzCPg00310.t1.v5.2.3	ATCG00470.1	NA	OG0004019	2282	-0.116266208	-0.534966351	0.364549991	0.106933265	0.849159267	-0.54175958	-0.13609619	0.485725	1.050084747	-1.298726122	0.328522341	-0.557160161	ATCG00470.1	0.099958771	0.310373287	0.344660245	1.730347264	2.469748768	3.139087339	3.321871748
CzCPg00420.t1.v5.2.3	ATCG00680.1	photosynthetic electron transport in photosystem II;electron transporter, transferring electrons within the cyclic electron transport pathway of photosynthesis activity;photosystem II assembly;photosystem II assembly;photosynthesis, light reaction;photosynthesis, light reaction;photosynthetic electron transport in photosystem II;chlorophyll binding;photosystem II reaction center;photosystem II re…	OG0007011	3921	-0.36021359	-2.038674242	1.705790245	1.059247486	-0.509454589	-1.192883463	1.553560456	1.598892387	-0.259262473	-3.278193582	2.152817581	-0.431626215	ATCG00680.1	0.232555672	0.891668389	1.526431675	3.161749986	4.248916184	4.504556522	4.86093756
CzCPg01090.t1.v5.2.3	ATCG00480.1	NA	OG0000711	412	-0.114795197	-0.638886757	0.756031881	-0.062221371	0.045079273	-0.508464351	0.563131183	0.964293788	0.226148417	-1.910894856	0.986096893	-0.305518904	ATCG00480.1	0.083215955	0.801987022	1.107025234	2.750593394	3.776467214	4.232935759	4.448949513
CzCPg01130.t1.v5.2.3	ATCG00540.1	electron transporter, transferring electrons within cytochrome b6/f complex of photosystem II activity;photosynthetic electron transport chain;photosynthetic electron transport chain	OG0003415	1962	-0.631320574	-1.124860841	1.053448301	0.565603078	-0.078275689	-0.58381071	0.726819463	1.143370857	0.241864433	-2.288848023	1.220269823	-0.244260119	ATCG00540.1	0.041355494	0.346970655	0.345882351	1.434535207	2.150529524	2.547664322	2.779940611
CzCPg01180.t1.v5.2.3	AT1G74970.1	NA	OG0007766	4334	0.764952472	-0.051799274	0.593536841	-0.052228253	-0.727449774	-1.327525864	0.827672224	1.49181617	-0.332497453	-1.95770105	1.019549858	-0.248325898	AT1G74970.1	0.721170439	0.991570492	1.051325683	1.885575949	1.689450094	1.982778472	2.458360895
CzCPg01190.t1.v5.2.3	ATCG00580.1	photosynthetic electron transport chain;photosystem II reaction center;photosynthesis, light harvesting in photosystem II;photosynthesis, light harvesting in photosystem II;photosystem II oxygen evolving complex;photosynthetic electron transport chain;photosystem II oxygen evolving complex;photosystem II reaction center	OG0009602	4873	-0.590971521	-1.911693784	1.918591878	-0.740475126	0.492889269	-0.704477969	1.294169991	1.506769589	0.48108346	-2.981532156	1.893585757	-0.657939387	ATCG00580.1	-0.032789464	0.470424746	0.803530452	2.362625435	4.192461593	4.87759209	5.135810497
CzCPg01230.t1.v5.2.3	AT4G20360.1	NA	OG0001334	796	-0.129157584	-0.901732775	0.642195078	1.37755436	-0.292743086	-0.833175539	0.78461424	1.124439168	-0.726522676	-1.711924344	0.715096329	-0.048643171	AT4G20360.1;AT4G20360.2	0.349137862	0.669607504	0.935478513	1.887019039	2.443759901	2.598504845	2.666305341
CzCPg01240.t1.v5.2.3	ATCG00180.1	NA	OG0009600	4872	0.136574284	-0.098910947	0.358199356	0.116541953	-0.198146171	-0.342145437	-0.177331449	0.307420165	0.276722596	-0.524289028	0.156722764	-0.011358086	ATCG00180.1	0.894394344	0.898732378	1.233325123	1.885899528	2.151765181	1.892131034	1.627315587
CzCPg01270.t1.v5.2.3	ATCG00380.1	NA	OG0004018	2281	0.260756382	-0.591131385	-0.51433646	0.487254806	0.141221804	-0.138441489	0.751129044	0.406922898	0.185981569	-1.07559819	0.995424481	-0.90918346	ATCG00380.1	0.779726948	0.911587372	1.236330095	2.30811879	2.931382852	3.150225021	3.446331555
CzCPg01290.t1.v5.2.3	ATCG00120.1	NA	OG0001800	1068	-0.010556717	-1.228928859	0.73299062	0.396818882	0.029447127	-0.277563518	0.697481417	0.986328119	0.054609719	-2.047413574	1.116324931	-0.449538145	ATCG00120.1	0.36812698	0.74206039	1.112943702	2.779215447	4.121417372	4.55315914	4.835539616
CzCPg01310.t1.v5.2.3	ATCG00820.1	NA	OG0001255	746	-0.131253032	0.422058627	-0.179938442	0.08323363	0.623902968	-0.019075004	-0.068708219	0.439408357	0.597205633	-0.974932016	-0.283548161	-0.508354341	ATCG00820.1	0.649021183	1.161933227	1.087395208	1.767239835	2.906181948	3.051203319	3.171735842
UNPLg00198.t1	AT2G46820.2	chloroplast photosystem I;chloroplast photosystem I;chloroplast photosystem I;photosynthetic electron transport in photosystem I;chloroplast photosystem I;chloroplast photosystem I;chloroplast photosystem I;chloroplast photosystem I;chloroplast photosystem I;chloroplast photosystem I;photosynthetic electron transport in photosystem I;chloroplast photosystem I	OG0009081	4690	-0.039046855	-0.045271829	1.075455527	0.169427608	0.286419603	-0.826223249	0.197439592	0.736897209	0.096481928	-1.492964334	0.408200246	-0.566815444	AT2G46820.1;AT2G46820.2	0.102611231	0.858582052	1.413316919	3.019079977	3.858430933	4.656174773	4.82796743
UNPLg00363.t1	AT1G15710.1	NA	OG0003238	1908	-0.691590165	-0.664088717	1.387635943	0.08361834	1.223695488	-1.94055211	1.216652485	0.362824199	-0.628450207	-2.114383228	1.412421413	0.352216559	AT1G15710.1;AT5G34930.1;AT5G34930.2;AT5G34930.3	-0.019587933	0.087228759	-0.615250641	0.682960372	1.513682462	1.775407124	2.131021708
