# Supplementary material for: Iron rescues glucose-mediated photosynthesis repression during lipid accumulation in the green alga Chromochloris zofingiensis
Source: Nat Commun. 2024 Jul 18;15:6046. doi: 10.1038/s41467-024-50170-x (PMC11258321; doi:10.1038/s41467-024-50170-x)
Supplement: Supplementary file 14 — Source Data [file 41467_2024_50170_MOESM14_ESM.zip › SourceData_Jeffers2024/Suppl_Fig4a_sourcedata.csv]

#Source Data Supplementary Fig. 4a. Mean normalized abundance data (NormAbundance) per condition (strain*Fe*Glc) and linear model equation subgroups for mean normalized heatmap.
ProteinID	Name	EquationTerms	Subgroup	strain	Fe	Glc	NormAbundance
Cz02g39280.t1	FOX1	Fe	'-Fe'	WT	'+Fe'	'+Glc'	-1.500769669
Cz02g39280.t1	FOX1	Fe	'-Fe'	WT	'+Fe'	'-Glc'	-1.209054875
Cz02g39280.t1	FOX1	Fe	'-Fe'	WT	'-Fe'	'+Glc'	0.484269676
Cz02g39280.t1	FOX1	Fe	'-Fe'	WT	'-Fe'	'-Glc'	1.609708886
Cz02g39280.t1	FOX1	Fe	'-Fe'	hxk1-2	'+Fe'	'+Glc'	-0.704431926
Cz02g39280.t1	FOX1	Fe	'-Fe'	hxk1-2	'+Fe'	'-Glc'	-1.365609451
Cz02g39280.t1	FOX1	Fe	'-Fe'	hxk1-2	'-Fe'	'+Glc'	1.205225441
Cz02g39280.t1	FOX1	Fe	'-Fe'	hxk1-2	'-Fe'	'-Glc'	1.480661919
Cz09g15080.t1	FRE1	Fe	'-Fe'	WT	'+Fe'	'+Glc'	-0.810626837
Cz09g15080.t1	FRE1	Fe	'-Fe'	WT	'+Fe'	'-Glc'	-0.760101425
Cz09g15080.t1	FRE1	Fe	'-Fe'	WT	'-Fe'	'+Glc'	0.993368372
Cz09g15080.t1	FRE1	Fe	'-Fe'	WT	'-Fe'	'-Glc'	0.843967467
Cz09g15080.t1	FRE1	Fe	'-Fe'	hxk1-2	'+Fe'	'+Glc'	-1.195470189
Cz09g15080.t1	FRE1	Fe	'-Fe'	hxk1-2	'+Fe'	'-Glc'	-0.980331724
Cz09g15080.t1	FRE1	Fe	'-Fe'	hxk1-2	'-Fe'	'+Glc'	1.440348567
Cz09g15080.t1	FRE1	Fe	'-Fe'	hxk1-2	'-Fe'	'-Glc'	0.468845768
Cz14g01090.t1	FLD1	Fe	'-Fe'	WT	'+Fe'	'+Glc'	-2.509527019
Cz14g01090.t1	FLD1	Fe	'-Fe'	WT	'+Fe'	'-Glc'	-2.761559523
Cz14g01090.t1	FLD1	Fe	'-Fe'	WT	'-Fe'	'+Glc'	3.967202675
Cz14g01090.t1	FLD1	Fe	'-Fe'	WT	'-Fe'	'-Glc'	2.059286868
Cz14g01090.t1	FLD1	Fe	'-Fe'	hxk1-2	'+Fe'	'+Glc'	-2.287070876
Cz14g01090.t1	FLD1	Fe	'-Fe'	hxk1-2	'+Fe'	'-Glc'	-2.828893264
Cz14g01090.t1	FLD1	Fe	'-Fe'	hxk1-2	'-Fe'	'+Glc'	2.747930582
Cz14g01090.t1	FLD1	Fe	'-Fe'	hxk1-2	'-Fe'	'-Glc'	1.612630556
Cz17g07070.t1	FEA1	Fe+Glc	'-Fe +Glc'	WT	'+Fe'	'+Glc'	-0.495184685
Cz17g07070.t1	FEA1	Fe+Glc	'-Fe +Glc'	WT	'+Fe'	'-Glc'	-1.214572898
Cz17g07070.t1	FEA1	Fe+Glc	'-Fe +Glc'	WT	'-Fe'	'+Glc'	1.763690034
Cz17g07070.t1	FEA1	Fe+Glc	'-Fe +Glc'	WT	'-Fe'	'-Glc'	0.882972388
Cz17g07070.t1	FEA1	Fe+Glc	'-Fe +Glc'	hxk1-2	'+Fe'	'+Glc'	-0.483247321
Cz17g07070.t1	FEA1	Fe+Glc	'-Fe +Glc'	hxk1-2	'+Fe'	'-Glc'	-1.532543964
Cz17g07070.t1	FEA1	Fe+Glc	'-Fe +Glc'	hxk1-2	'-Fe'	'+Glc'	0.996999658
Cz17g07070.t1	FEA1	Fe+Glc	'-Fe +Glc'	hxk1-2	'-Fe'	'-Glc'	0.081886789
Cz18g11010.t1	FEA2	strain+Fe+Glc+Fe:Glc	'+strain -Fe -Glc +Fe:Glc'	WT	'+Fe'	'+Glc'	-1.442312417
Cz18g11010.t1	FEA2	strain+Fe+Glc+Fe:Glc	'+strain -Fe -Glc +Fe:Glc'	WT	'+Fe'	'-Glc'	-0.609387275
Cz18g11010.t1	FEA2	strain+Fe+Glc+Fe:Glc	'+strain -Fe -Glc +Fe:Glc'	WT	'-Fe'	'+Glc'	0.883821727
Cz18g11010.t1	FEA2	strain+Fe+Glc+Fe:Glc	'+strain -Fe -Glc +Fe:Glc'	WT	'-Fe'	'-Glc'	2.677846282
Cz18g11010.t1	FEA2	strain+Fe+Glc+Fe:Glc	'+strain -Fe -Glc +Fe:Glc'	hxk1-2	'+Fe'	'+Glc'	-1.544587016
Cz18g11010.t1	FEA2	strain+Fe+Glc+Fe:Glc	'+strain -Fe -Glc +Fe:Glc'	hxk1-2	'+Fe'	'-Glc'	-1.426562157
Cz18g11010.t1	FEA2	strain+Fe+Glc+Fe:Glc	'+strain -Fe -Glc +Fe:Glc'	hxk1-2	'-Fe'	'+Glc'	0.016593611
Cz18g11010.t1	FEA2	strain+Fe+Glc+Fe:Glc	'+strain -Fe -Glc +Fe:Glc'	hxk1-2	'-Fe'	'-Glc'	1.444587245
