# Supplementary material for: Iron rescues glucose-mediated photosynthesis repression during lipid accumulation in the green alga Chromochloris zofingiensis
Source: Nat Commun. 2024 Jul 18;15:6046. doi: 10.1038/s41467-024-50170-x (PMC11258321; doi:10.1038/s41467-024-50170-x)
Supplement: Supplementary file 14 — Source Data [file 41467_2024_50170_MOESM14_ESM.zip › SourceData_Jeffers2024/Fig7b_sourcedata.csv]

#Source Data Fig. 7b. Protein expression (log2 abundance) of the Major Lipid Droplet Protein 1 across all replicates
Row_ID	GeneID	Unique_Peptide_Count	Unique_Clean_Sequence_Count	strain	Fe	Glc	Rep	ID	abundance
Cz04g29220.t1	Cz04g29220	134	127	WT	'-Fe'	'-Glc'	R1	1	25.62472674
Cz04g29220.t1	Cz04g29220	134	127	WT	'-Fe'	'-Glc'	R2	2	25.87084897
Cz04g29220.t1	Cz04g29220	134	127	WT	'-Fe'	'-Glc'	R3	3	25.71826453
Cz04g29220.t1	Cz04g29220	134	127	WT	'-Fe'	'-Glc'	R4	4	25.517075
Cz04g29220.t1	Cz04g29220	134	127	hxk1-2	'-Fe'	'-Glc'	R1	17	25.78283477
Cz04g29220.t1	Cz04g29220	134	127	hxk1-2	'-Fe'	'-Glc'	R2	18	24.98234541
Cz04g29220.t1	Cz04g29220	134	127	hxk1-2	'-Fe'	'-Glc'	R4	20	25.44161323
Cz04g29220.t1	Cz04g29220	134	127	hxk1-1	'-Fe'	'-Glc'	R1	33	25.53481718
Cz04g29220.t1	Cz04g29220	134	127	hxk1-1	'-Fe'	'-Glc'	R2	34	25.60452073
Cz04g29220.t1	Cz04g29220	134	127	hxk1-1	'-Fe'	'-Glc'	R3	35	26.15718608
Cz04g29220.t1	Cz04g29220	134	127	hxk1-1	'-Fe'	'-Glc'	R4	36	25.26197118
Cz04g29220.t1	Cz04g29220	134	127	WT	'-Fe'	'+Glc'	R1	5	29.85042873
Cz04g29220.t1	Cz04g29220	134	127	WT	'-Fe'	'+Glc'	R2	6	29.82683821
Cz04g29220.t1	Cz04g29220	134	127	WT	'-Fe'	'+Glc'	R3	7	29.82482479
Cz04g29220.t1	Cz04g29220	134	127	WT	'-Fe'	'+Glc'	R4	8	29.84403767
Cz04g29220.t1	Cz04g29220	134	127	hxk1-2	'-Fe'	'+Glc'	R1	21	26.57383402
Cz04g29220.t1	Cz04g29220	134	127	hxk1-2	'-Fe'	'+Glc'	R2	22	26.38046739
Cz04g29220.t1	Cz04g29220	134	127	hxk1-2	'-Fe'	'+Glc'	R4	24	26.68690396
Cz04g29220.t1	Cz04g29220	134	127	hxk1-1	'-Fe'	'+Glc'	R2	38	26.71774575
Cz04g29220.t1	Cz04g29220	134	127	hxk1-1	'-Fe'	'+Glc'	R3	39	26.80421799
Cz04g29220.t1	Cz04g29220	134	127	WT	'+Fe'	'-Glc'	R1	9	24.48331171
Cz04g29220.t1	Cz04g29220	134	127	WT	'+Fe'	'-Glc'	R2	10	24.52689412
Cz04g29220.t1	Cz04g29220	134	127	WT	'+Fe'	'-Glc'	R4	12	24.61289452
Cz04g29220.t1	Cz04g29220	134	127	hxk1-2	'+Fe'	'-Glc'	R1	25	24.17231868
Cz04g29220.t1	Cz04g29220	134	127	hxk1-2	'+Fe'	'-Glc'	R2	26	24.2855089
Cz04g29220.t1	Cz04g29220	134	127	hxk1-2	'+Fe'	'-Glc'	R3	27	24.19992553
Cz04g29220.t1	Cz04g29220	134	127	hxk1-2	'+Fe'	'-Glc'	R4	28	24.20334332
Cz04g29220.t1	Cz04g29220	134	127	hxk1-1	'+Fe'	'-Glc'	R1	41	24.13368503
Cz04g29220.t1	Cz04g29220	134	127	hxk1-1	'+Fe'	'-Glc'	R2	42	24.15733871
Cz04g29220.t1	Cz04g29220	134	127	hxk1-1	'+Fe'	'-Glc'	R3	43	24.11930358
Cz04g29220.t1	Cz04g29220	134	127	hxk1-1	'+Fe'	'-Glc'	R4	44	24.14553469
Cz04g29220.t1	Cz04g29220	134	127	WT	'+Fe'	'+Glc'	R1	13	29.75994066
Cz04g29220.t1	Cz04g29220	134	127	WT	'+Fe'	'+Glc'	R2	14	29.90063155
Cz04g29220.t1	Cz04g29220	134	127	WT	'+Fe'	'+Glc'	R3	15	29.85418766
Cz04g29220.t1	Cz04g29220	134	127	WT	'+Fe'	'+Glc'	R4	16	29.8389148
Cz04g29220.t1	Cz04g29220	134	127	hxk1-2	'+Fe'	'+Glc'	R1	29	25.77866719
Cz04g29220.t1	Cz04g29220	134	127	hxk1-2	'+Fe'	'+Glc'	R2	30	25.8537921
Cz04g29220.t1	Cz04g29220	134	127	hxk1-2	'+Fe'	'+Glc'	R3	31	26.09509155
Cz04g29220.t1	Cz04g29220	134	127	hxk1-2	'+Fe'	'+Glc'	R4	32	26.12689884
Cz04g29220.t1	Cz04g29220	134	127	hxk1-1	'+Fe'	'+Glc'	R1	45	26.24480035
Cz04g29220.t1	Cz04g29220	134	127	hxk1-1	'+Fe'	'+Glc'	R2	46	26.62990082
Cz04g29220.t1	Cz04g29220	134	127	hxk1-1	'+Fe'	'+Glc'	R3	47	26.70487797
Cz04g29220.t1	Cz04g29220	134	127	hxk1-1	'+Fe'	'+Glc'	R4	48	26.49897711
