# Supplementary material for: Iron rescues glucose-mediated photosynthesis repression during lipid accumulation in the green alga Chromochloris zofingiensis
Source: Nat Commun. 2024 Jul 18;15:6046. doi: 10.1038/s41467-024-50170-x (PMC11258321; doi:10.1038/s41467-024-50170-x)
Supplement: Supplementary file 14 — Source Data [file 41467_2024_50170_MOESM14_ESM.zip › SourceData_Jeffers2024/Fig1a_sourcedata.csv]

#Source Data Fig. 1a. Photosynthetic efficiency. Note, not_detected refers to when the noise of baseline measuring light chlorophyll fluorescence ("Fs") exceeds the detected Fm signal.
Fe	Glc	Hour	Experiment.Batch	SampleID	strain	Fv.Fm	Fm	Fo	Mean_Fs	SD_Fs	FMS2_Reported_FvFM	Not_detected
'-Fe'	'-Glc'	0	TimeCourse2	wttc01	WT	0.687	595	186	194.94	33.99	0.687
'-Fe'	'-Glc'	0	TimeCourse2	wttc02	WT	0.68	699	224	229.88	30.7	0.68
'-Fe'	'-Glc'	0	TimeCourse2	wttc03	WT	0.683	745	236	245.82	18.58	0.683
'-Fe'	'-Glc'	24	TimeCourse2	wttc04	WT	0.7	704	211	215.37	9.07	0.7
'-Fe'	'+Glc'	24	TimeCourse2	wttc07	WT	0.185	308	251	250.22	6.92	0.185
'+Fe'	'-Glc'	24	TimeCourse2	wttc10	WT	0.695	846	258	268.28	34.76	0.695
'+Fe'	'+Glc'	24	TimeCourse2	wttc13	WT	0.646	243	86	81.77	5.84	0.646
'-Fe'	'-Glc'	24	TimeCourse2	wttc05	WT	0.673	691	226	227.99	8.81	0.673
'-Fe'	'+Glc'	24	TimeCourse2	wttc08	WT	0.124	371	325	318.01	8.87	0.124
'+Fe'	'-Glc'	24	TimeCourse2	wttc11	WT	0.711	505	146	151.32	14.93	0.711
'+Fe'	'+Glc'	24	TimeCourse2	wttc14	WT	0.664	259	87	86.6	7.03	0.664
'-Fe'	'-Glc'	24	TimeCourse2	wttc06	WT	0.695	718	219	227.43	12.85	0.695
'-Fe'	'+Glc'	24	TimeCourse2	wttc09	WT	0.152	341	289	287.12	9.05	0.152
'+Fe'	'-Glc'	24	TimeCourse2	wttc12	WT	0.731	443	119	120.33	10.68	0.731
'+Fe'	'+Glc'	24	TimeCourse2	wttc15	WT	0.674	233	76	77.26	7.13	0.674
'-Fe'	'-Glc'	48	TimeCourse2	wttc16	WT	0.661	595	202	212.97	25.82	0.661
'-Fe'	'+Glc'	48	TimeCourse2	wttc19	WT	0	157	148	149.1	6.19	0.057	ND
'+Fe'	'-Glc'	48	TimeCourse2	wttc22	WT	0.744	683	175	181.88	29.9	0.744
'+Fe'	'+Glc'	48	TimeCourse2	wttc25	WT	0.761	209	50	54.5	7.72	0.761
'-Fe'	'-Glc'	48	TimeCourse2	wttc17	WT	0.673	741	242	244.47	12.57	0.673
'-Fe'	'+Glc'	48	TimeCourse2	wttc20	WT	0	183	177	178.87	7.11	0.033	ND
'+Fe'	'-Glc'	48	TimeCourse2	wttc23	WT	0.73	967	261	265.81	14.2	0.73
'+Fe'	'+Glc'	48	TimeCourse2	wttc26	WT	0.747	162	41	42.25	7.52	0.747
'-Fe'	'-Glc'	48	TimeCourse2	wttc18	WT	0.654	901	312	311.32	46.89	0.654
'-Fe'	'+Glc'	48	TimeCourse2	wttc21	WT	0	179	149	139.56	16.98	0.168	ND
'+Fe'	'-Glc'	48	TimeCourse2	wttc24	WT	0.715	620	177	181.92	17.59	0.715
'+Fe'	'+Glc'	48	TimeCourse2	wttc27	WT	0.743	148	38	40.31	6.14	0.743
'-Fe'	'-Glc'	72	TimeCourse2	wttc29	WT	0.672	676	222	236.02	23.99	0.672
'-Fe'	'+Glc'	72	TimeCourse2	wttc31	WT	0	77	61	60.49	5.58	0.208
'+Fe'	'-Glc'	72	TimeCourse2	wttc34	WT	0.757	736	179	200.23	35.8	0.757
'+Fe'	'+Glc'	72	TimeCourse2	wttc37	WT	0.717	219	62	62.39	8.72	0.717
'-Fe'	'-Glc'	72	TimeCourse2	wttc17p2	WT	0.659	678	231	238.81	17.24	0.659
'-Fe'	'+Glc'	72	TimeCourse2	wttc32	WT	0	171	165	164.1	6.3	0.035	ND
'+Fe'	'-Glc'	72	TimeCourse2	wttc35	WT	0.756	706	172	193.03	62.74	0.756
'+Fe'	'+Glc'	72	TimeCourse2	wttc38	WT	0.751	189	47	47.1	7.37	0.751
'-Fe'	'-Glc'	72	TimeCourse2	wttc28	WT	0.66	738	251	263.46	18.85	0.66
'-Fe'	'+Glc'	72	TimeCourse2	wttc33	WT	0	194	194	192.89	6.37	0	ND
'+Fe'	'-Glc'	72	TimeCourse2	wttc36	WT	0.752	650	161	176.54	28.79	0.752
'+Fe'	'+Glc'	72	TimeCourse2	wttc39	WT	0.745	357	91	94.82	6.66	0.745
